# Supplementary material for: Brassinosteroid gene regulatory networks at cellular resolution in the Arabidopsis root
Source: Science. Author manuscript; Available in PMC 2023 Apr 21. (PMC10119888; doi:10.1126/science.adf4721)
Supplement: Data_S2 [file NIHMS1889089-supplement-Data_S2.xlsx]

## Sheet: Data S2 Legend
Data S2: Marker genes for updated developmental annotation of Shahan et al WT root atlas.
Legend for column labels. This output is directly from Seurat. Additional details about the ROC method can be found in the documentation for the FindMarkers function.
myAUC	Represents the area under the ROC curve. An AUC value of 1 means that expression values for the gene alone can perfectly classify the two groupings. e.g., each cell in group 1 exhibits a higher expression of the gene in question than each of the cells in group 2.
	An AUC value of 0.5 indicates that the gene has no predictive power to classify the two groups.
avg_log2FC	log fold-change of the average expression between the two groups being compared. Positive values indicate that the gene is more highly expressed in the first group.
power	defined as the predictive power. Calculated as abs(AUC-0.5) *2
pct.1/pct.2	pct.1 = percentage of cells in the cell type of interest expressing the gene. pct.2 = percentage of all other cells expressing the gene.
pct.diff	calculated as pct.1 minus pct.2
pct.diff_rank	the rank of each gene in a list ordered by pct.diff
avg_diff_rank	the rank of each gene in a list ordered by avg_diff
myAUC_rank	the rank of each gene in a list ordered by myAUC
combined_rank	gene rank according to combination of percentage difference, fold change, and AUC classifier rankings

## Sheet: Data_S2_Marker_genes_updated_de
myAUC	power	avg_log2FC	pct.1	pct.2	cluster	gene	Name	cluster_gene	n	pct.diff	pct.diff_rank	avg_diff_rank	myAUC_rank	combined_rank
0.978	0.956	6.41846	0.96	0.084	Distal Columella	AT1G05010	ACO4	Distal Columella_AT1G05010	2	0.876	1	2	2	1
0.803	0.606	6.15821	0.615	0.064	Maturation	AT3G21710	VUP1	Maturation_AT3G21710	1	0.551	1	1	4	1
0.97	0.94	5.5782	0.937	0.073	Proximal Lateral Root Cap	AT1G54010	GLL23	Proximal Lateral Root Cap_AT1G54010	2	0.864	1	8	1	1
0.87	0.74	6.74435	0.597	0.075	Elongation	AT5G53250	AGP22	Elongation_AT5G53250	1	0.522	5	2	3	1
0.869	0.738	4.29094	0.831	0.224	Transition Domain	AT3G54770	ARP1	Transition Domain_AT3G54770	2	0.607	2	7	4	1
0.975	0.95	5.99805	0.964	0.079	Proximal Columella	AT2G04025	RGF3	Proximal Columella_AT2G04025	1	0.885	1	15	1	1
0.964	0.928	7.56894	0.972	0.215	Proliferation Domain	AT3G55280	RPL23AB	Proliferation Domain_AT3G55280	1	0.757	12	3	11	1
0.954	0.908	4.61194	0.964	0.152	Distal Lateral Root Cap	AT1G30720	AT1G30720	Distal Lateral Root Cap_AT1G30720	2	0.812	3	32	3	1
0.806	0.612	5.32866	0.596	0.084	Maturation	AT3G14280	AT3G14280	Maturation_AT3G14280	1	0.512	3	3	3	2
0.948	0.896	6.22882	0.918	0.09	Distal Columella	AT1G22880	CEL5	Distal Columella_AT1G22880	1	0.828	3	3	5	2
0.875	0.75	5.45933	0.677	0.118	Elongation	AT4G35100	PIP2-7	Elongation_AT4G35100	1	0.559	2	8	2	2
0.867	0.734	4.9697	0.847	0.254	Transition Domain	AT4G03190	GRH1	Transition Domain_AT4G03190	1	0.593	7	2	5	2
0.969	0.938	6.33741	0.987	0.197	Proximal Lateral Root Cap	AT1G54030	MVP1	Proximal Lateral Root Cap_AT1G54030	1	0.79	18	1	2	2
0.945	0.89	5.71129	0.919	0.073	Proximal Columella	AT3G20840	PLT1	Proximal Columella_AT3G20840	1	0.846	2	18	10	2
0.917	0.834	6.20855	0.883	0.128	Distal Lateral Root Cap	AT2G42890	ML2	Distal Lateral Root Cap_AT2G42890	2	0.755	11	10	18	2
0.966	0.932	7.12627	0.987	0.234	Proliferation Domain	AT5G58420	RPS4D	Proliferation Domain_AT5G58420	1	0.753	13	22	7	2
0.981	0.962	6.65423	0.994	0.244	Distal Columella	AT5G53460	GLT1	Distal Columella_AT5G53460	2	0.75	9	4	1	3
0.8	0.6	5.0179	0.609	0.085	Maturation	AT4G33070	PDC1	Maturation_AT4G33070	1	0.524	2	7	5	3
0.849	0.698	4.4903	0.782	0.177	Transition Domain	AT5G15150	HAT7	Transition Domain_AT5G15150	1	0.605	3	6	11	3
0.953	0.906	5.92275	0.89	0.079	Proximal Lateral Root Cap	AT4G37160	sks15	Proximal Lateral Root Cap_AT4G37160	2	0.811	7	4	10	3
0.857	0.714	5.52534	0.555	0.085	Elongation	AT1G72150	PATL1	Elongation_AT1G72150	1	0.47	11	7	5	3
0.926	0.852	6.68419	0.895	0.074	Proximal Columella	AT5G07550	GRP19	Proximal Columella_AT5G07550	1	0.821	5	8	17	3
0.956	0.912	4.849	0.968	0.225	Distal Lateral Root Cap	AT1G11260	STP1	Distal Lateral Root Cap_AT1G11260	2	0.743	13	27	2	3
0.958	0.916	7.28015	0.974	0.222	Proliferation Domain	AT5G09510	RPS15D	Proliferation Domain_AT5G09510	1	0.752	14	9	34	3
0.972	0.944	6.07726	0.961	0.092	Distal Columella	AT4G15530	PPDK	Distal Columella_AT4G15530	2	0.869	2	9	3	4
0.884	0.768	3.63796	0.905	0.311	Transition Domain	AT3G02230	RGP1	Transition Domain_AT3G02230	1	0.594	6	13	2	4
0.962	0.924	4.98826	0.949	0.093	Proximal Lateral Root Cap	AT5G62340	AT5G62340	Proximal Lateral Root Cap_AT5G62340	3	0.856	2	17	3	4
0.807	0.614	3.9557	0.713	0.24	Maturation	AT5G58375	AT5G58375	Maturation_AT5G58375	1	0.473	8	13	2	4
0.882	0.764	4.50514	0.711	0.131	Elongation	AT5G56540	AGP14	Elongation_AT5G56540	1	0.58	1	22	1	4
0.958	0.916	6.28276	0.955	0.187	Proximal Columella	AT1G13530	AT1G13530	Proximal Columella_AT1G13530	2	0.768	18	10	3	4
0.957	0.914	4.32661	0.969	0.146	Distal Lateral Root Cap	AT1G30700	AT1G30700	Distal Lateral Root Cap_AT1G30700	2	0.823	1	44	1	4
0.968	0.936	6.5644	0.98	0.216	Proliferation Domain	AT3G07110	AT3G07110	Proliferation Domain_AT3G07110	1	0.764	10	44	4	4
0.927	0.854	5.64852	0.864	0.069	Distal Columella	AT2G43000	JUB1	Distal Columella_AT2G43000	2	0.795	5	11	8	5
0.814	0.628	3.9022	0.617	0.107	Maturation	AT4G17340	TIP2-2	Maturation_AT4G17340	1	0.51	4	21	1	5
0.941	0.882	6.41887	0.878	0.075	Proximal Lateral Root Cap	AT5G60520	AT5G60520	Proximal Lateral Root Cap_AT5G60520	2	0.803	9	2	16	5
0.861	0.722	4.07145	0.826	0.23	Transition Domain	AT1G11545	XTH8	Transition Domain_AT1G11545	2	0.596	5	16	7	5
0.799	0.598	6.14028	0.604	0.111	Elongation	AT1G52760	CSE	Elongation_AT1G52760	1	0.493	7	6	17	5
0.949	0.898	6.22219	0.922	0.125	Proximal Columella	AT1G04610	YUC3	Proximal Columella_AT1G04610	1	0.797	10	17	7	5
0.94	0.88	5.64776	0.921	0.221	Distal Lateral Root Cap	AT5G23210	SCPL34	Distal Lateral Root Cap_AT5G23210	1	0.7	25	12	12	5
0.966	0.932	6.48043	0.979	0.204	Proliferation Domain	AT5G45775	RPL11C	Proliferation Domain_AT5G45775	1	0.775	5	53	8	5
0.959	0.918	5.33363	0.964	0.17	Proximal Lateral Root Cap	AT2G25980	JAL20	Proximal Lateral Root Cap_AT2G25980	2	0.794	14	11	4	6
0.93	0.86	7.25671	0.835	0.043	Proximal Columella	AT1G13620	RGF2	Proximal Columella_AT1G13620	1	0.792	13	5	16	6
0.856	0.712	4.11144	0.699	0.171	Elongation	AT1G01620	PIP1-3	Elongation_AT1G01620	1	0.528	4	24	6	6
0.844	0.688	3.87785	0.793	0.205	Transition Domain	AT1G69780	ATHB-13	Transition Domain_AT1G69780	1	0.588	8	15	16	6
0.778	0.556	4.05799	0.674	0.245	Maturation	AT2G32150	AT2G32150	Maturation_AT2G32150	1	0.429	16	15	9	6
0.945	0.89	4.55927	0.96	0.187	Distal Columella	AT5G50200	NRT3.1	Distal Columella_AT5G50200	2	0.773	6	35	6	6
0.902	0.804	5.30483	0.807	0.06	Distal Lateral Root Cap	AT2G15220	AT2G15220	Distal Lateral Root Cap_AT2G15220	2	0.747	12	14	23	6
0.961	0.922	6.58233	0.952	0.202	Proliferation Domain	AT3G45030	RPS20C	Proliferation Domain_AT3G45030	1	0.75	16	34	18	6
0.959	0.918	4.87707	0.985	0.183	Proximal Lateral Root Cap	AT3G16410	NSP4	Proximal Lateral Root Cap_AT3G16410	1	0.802	10	19	5	7
0.859	0.718	4.25416	0.621	0.066	Elongation	AT4G26320	AGP13	Elongation_AT4G26320	1	0.555	3	28	4	7
0.77	0.54	3.88666	0.607	0.149	Maturation	AT2G38800	AT2G38800	Maturation_AT2G38800	2	0.458	9	18	13	7
0.827	0.654	4.81528	0.735	0.167	Transition Domain	AT5G01330	PDC3	Transition Domain_AT5G01330	1	0.568	12	4	25	7
0.917	0.834	6.83381	0.863	0.068	Proximal Columella	AT1G26680	AT1G26680	Proximal Columella_AT1G26680	1	0.795	12	9	22	7
0.954	0.908	4.48403	0.973	0.21	Distal Lateral Root Cap	AT5G44380	AT5G44380	Distal Lateral Root Cap_AT5G44380	1	0.763	7	42	4	7
0.935	0.87	5.00525	0.964	0.276	Distal Columella	AT3G12490	CYS6	Distal Columella_AT3G12490	3	0.688	25	25	7	7
0.965	0.93	6.80397	0.989	0.259	Proliferation Domain	AT2G18020	RPL8A	Proliferation Domain_AT2G18020	1	0.73	42	21	9	7
0.942	0.884	4.97473	0.916	0.101	Proximal Lateral Root Cap	AT1G33750	TPS22	Proximal Lateral Root Cap_AT1G33750	2	0.815	6	16	14	8
0.809	0.618	4.701	0.592	0.147	Elongation	AT3G16570	RALF23	Elongation_AT3G16570	1	0.445	14	9	13	8
0.948	0.896	5.48781	0.919	0.076	Proximal Columella	AT4G27520	ENODL2	Proximal Columella_AT4G27520	1	0.843	3	33	9	8
0.745	0.49	4.59231	0.601	0.125	Maturation	AT4G34920	AT4G34920	Maturation_AT4G34920	1	0.476	7	6	36	8
0.953	0.906	4.46138	0.99	0.254	Distal Lateral Root Cap	AT3G13435	AT3G13435	Distal Lateral Root Cap_AT3G13435	2	0.736	15	33	6	8
0.92	0.84	4.81322	0.95	0.284	Distal Columella	AT3G08690	UBC11	Distal Columella_AT3G08690	2	0.666	32	17	11	8
0.838	0.676	3.94247	0.751	0.207	Transition Domain	AT1G20010	TUBB5	Transition Domain_AT1G20010	1	0.544	20	26	20	8
0.967	0.934	6.48385	0.986	0.235	Proliferation Domain	AT2G36620	RPL24A	Proliferation Domain_AT2G36620	1	0.751	15	52	6	8
0.785	0.57	3.32229	0.621	0.145	Maturation	AT4G04620	ATG8B	Maturation_AT4G04620	1	0.476	6	37	8	9
0.956	0.912	4.24969	0.964	0.155	Proximal Lateral Root Cap	AT2G43535	ATTI4	Proximal Lateral Root Cap_AT2G43535	2	0.809	8	37	7	9
0.944	0.888	5.40236	0.926	0.099	Proximal Columella	AT1G56680	AT1G56680	Proximal Columella_AT1G56680	2	0.827	4	37	11	9
0.782	0.564	5.47819	0.587	0.158	Elongation	AT2G36880	METK3	Elongation_AT2G36880	1	0.429	21	5	27	9
0.952	0.904	6.78772	0.974	0.334	Distal Lateral Root Cap	AT3G53990	AT3G53990	Distal Lateral Root Cap_AT3G53990	1	0.64	43	6	8	9
0.883	0.766	5.39361	0.776	0.076	Distal Columella	AT3G14362	DVL19	Distal Columella_AT3G14362	1	0.7	22	12	31	9
0.853	0.706	3.40924	0.849	0.295	Transition Domain	AT3G09300	ORP3B	Transition Domain_AT3G09300	1	0.554	14	46	9	9
0.959	0.918	7.07866	0.972	0.236	Proliferation Domain	AT3G22230	RPL27B	Proliferation Domain_AT3G22230	1	0.736	27	20	27	9
0.77	0.54	3.60453	0.587	0.149	Maturation	AT4G37790	HAT22	Maturation_AT4G37790	1	0.438	12	25	14	10
0.924	0.848	5.52883	0.877	0.068	Proximal Columella	AT3G03620	DTX24	Proximal Columella_AT3G03620	2	0.809	6	27	19	10
0.922	0.844	5.01198	0.877	0.107	Proximal Lateral Root Cap	AT3G14530	GGPPS9	Proximal Lateral Root Cap_AT3G14530	3	0.77	22	7	25	10
0.839	0.678	3.96011	0.532	0.094	Elongation	AT1G22530	PATL2	Elongation_AT1G22530	1	0.438	17	30	7	10
0.946	0.892	4.10932	0.883	0.066	Distal Lateral Root Cap	AT4G16260	AT4G16260	Distal Lateral Root Cap_AT4G16260	2	0.817	2	48	10	10
0.906	0.812	4.53274	0.869	0.138	Distal Columella	AT1G29290	CEP14	Distal Columella_AT1G29290	3	0.731	14	34	21	10
0.964	0.928	6.44009	0.984	0.246	Proliferation Domain	AT5G61170	RPS19C	Proliferation Domain_AT5G61170	1	0.738	25	43	12	10
0.845	0.69	4.17592	0.82	0.297	Transition Domain	AT1G50430	DWF5	Transition Domain_AT1G50430	1	0.523	32	35	15	10
0.757	0.514	4.49662	0.581	0.166	Maturation	AT3G25930	AT3G25930	Maturation_AT3G25930	1	0.415	25	10	19	11
0.906	0.812	6.00541	0.846	0.047	Proximal Lateral Root Cap	AT5G44440	AT5G44440	Proximal Lateral Root Cap_AT5G44440	2	0.799	12	3	41	11
0.785	0.57	4.45368	0.589	0.148	Elongation	AT5G24760	AT5G24760	Elongation_AT5G24760	1	0.441	16	17	23	11
0.9	0.8	7.04351	0.858	0.091	Proximal Columella	AT1G18265	AT1G18265	Proximal Columella_AT1G18265	1	0.767	19	7	34	11
0.88	0.76	5.03566	0.819	0.06	Distal Lateral Root Cap	AT2G19970	AT2G19970	Distal Lateral Root Cap_AT2G19970	1	0.759	9	18	37	11
0.956	0.912	3.91673	0.971	0.15	Distal Columella	AT1G12780	UGE1	Distal Columella_AT1G12780	2	0.821	4	67	4	11
0.955	0.91	7.0306	0.961	0.215	Proliferation Domain	AT5G59850	RPS15AF	Proliferation Domain_AT5G59850	1	0.746	18	16	46	11
0.89	0.78	3.17196	0.923	0.279	Transition Domain	AT5G48580	FKBP15-2	Transition Domain_AT5G48580	2	0.644	1	83	1	11
0.944	0.888	4.49339	0.947	0.13	Proximal Lateral Root Cap	AT1G75710	AT1G75710	Proximal Lateral Root Cap_AT1G75710	2	0.817	5	41	13	12
0.783	0.566	4.81941	0.578	0.135	Elongation	AT2G30520	RPT2	Elongation_AT2G30520	1	0.443	15	19	26	12
0.957	0.914	5.4128	0.972	0.191	Proximal Columella	AT1G10760	GWD1	Proximal Columella_AT1G10760	3	0.781	15	44	4	12
0.905	0.81	5.07637	0.88	0.188	Distal Lateral Root Cap	AT2G26670	HO1	Distal Lateral Root Cap_AT2G26670	1	0.692	26	19	21	12
0.796	0.592	3.20042	0.656	0.177	Maturation	AT2G40110	AT2G40110	Maturation_AT2G40110	1	0.479	5	55	6	12
0.918	0.836	6.11026	0.931	0.316	Distal Columella	AT2G45790	PMM	Distal Columella_AT2G45790	1	0.615	58	5	12	12
0.968	0.936	6.34536	0.98	0.206	Proliferation Domain	AT3G16080	RPL37C	Proliferation Domain_AT3G16080	1	0.774	6	70	5	12
0.815	0.63	3.62552	0.722	0.172	Transition Domain	AT5G35740	AT5G35740	Transition Domain_AT5G35740	2	0.55	16	27	42	12
0.953	0.906	3.74894	0.985	0.228	Proximal Lateral Root Cap	AT4G31290	GGCT2;2	Proximal Lateral Root Cap_AT4G31290	3	0.757	27	28	11	13
0.92	0.84	6.10622	0.857	0.133	Proximal Columella	AT4G34970	ADF9	Proximal Columella_AT4G34970	1	0.724	33	14	20	13
0.835	0.67	3.32091	0.659	0.163	Elongation	AT1G10200	WLIM1	Elongation_AT1G10200	1	0.496	6	54	8	13
0.952	0.904	4.07891	0.973	0.205	Distal Lateral Root Cap	AT3G45010	SCPL48	Distal Lateral Root Cap_AT3G45010	2	0.768	6	54	9	13
0.756	0.512	4.25015	0.695	0.298	Maturation	AT3G46000	ADF2	Maturation_AT3G46000	1	0.397	34	14	23	13
0.915	0.83	4.22294	0.873	0.128	Distal Columella	AT5G48175	AT5G48175	Distal Columella_AT5G48175	2	0.745	11	51	14	13
0.954	0.908	7.0324	0.95	0.21	Proliferation Domain	AT2G19750	RPS30A	Proliferation Domain_AT2G19750	1	0.74	23	7	51	13
0.827	0.654	3.84228	0.789	0.283	Transition Domain	AT1G21750	PDIL1-1	Transition Domain_AT1G21750	2	0.506	42	21	26	13
0.916	0.832	4.62004	0.849	0.048	Proximal Lateral Root Cap	AT1G52680	AT1G52680	Proximal Lateral Root Cap_AT1G52680	1	0.801	11	27	29	14
0.792	0.584	3.54266	0.599	0.106	Elongation	AT1G62480	AT1G62480	Elongation_AT1G62480	1	0.493	8	42	18	14
0.938	0.876	4.6113	0.97	0.244	Distal Lateral Root Cap	AT1G54120	AT1G54120	Distal Lateral Root Cap_AT1G54120	2	0.726	17	39	13	14
0.748	0.496	3.26362	0.623	0.174	Maturation	AT4G31450	AT4G31450	Maturation_AT4G31450	1	0.449	11	28	32	14
0.91	0.82	5.46187	0.894	0.159	Proximal Columella	AT1G14720	XTH28	Proximal Columella_AT1G14720	2	0.735	26	23	25	14
0.902	0.804	4.94894	0.905	0.224	Distal Columella	AT2G44080	ARL	Distal Columella_AT2G44080	2	0.681	26	26	24	14
0.97	0.94	6.3481	0.983	0.198	Proliferation Domain	AT5G16130	RPS7C	Proliferation Domain_AT5G16130	1	0.785	3	80	1	14
0.833	0.666	3.67031	0.87	0.335	Transition Domain	AT3G25220	FKBP15-1	Transition Domain_AT3G25220	2	0.535	25	42	23	14
0.897	0.794	4.95348	0.809	0.152	Distal Lateral Root Cap	AT1G14240	APY3	Distal Lateral Root Cap_AT1G14240	1	0.657	32	15	26	15
0.812	0.624	3.11715	0.643	0.191	Elongation	AT5G59880	ADF3	Elongation_AT5G59880	1	0.452	13	49	11	15
0.912	0.824	5.3805	0.887	0.137	Proximal Lateral Root Cap	AT5G63650	SRK2H	Proximal Lateral Root Cap_AT5G63650	2	0.75	31	9	36	15
0.747	0.494	4.60414	0.564	0.164	Maturation	AT4G27745	AT4G27745	Maturation_AT4G27745	1	0.4	32	12	34	15
0.915	0.83	5.33794	0.899	0.156	Proximal Columella	AT2G34020	AT2G34020	Proximal Columella_AT2G34020	2	0.743	22	35	23	15
0.909	0.818	4.08306	0.868	0.118	Distal Columella	AT4G15393	CYP702A5	Distal Columella_AT4G15393	3	0.75	10	62	16	15
0.964	0.928	6.48799	0.972	0.2	Proliferation Domain	AT3G28900	RPL34C	Proliferation Domain_AT3G28900	1	0.772	7	72	13	15
0.837	0.674	3.85135	0.855	0.325	Transition Domain	AT3G19820	DIM	Transition Domain_AT3G19820	2	0.53	27	45	21	15
0.801	0.602	3.9556	0.54	0.109	Elongation	AT1G16370	2022-10-06	Elongation_AT1G16370	1	0.431	19	39	16	16
0.908	0.816	5.21631	0.838	0.072	Proximal Lateral Root Cap	AT5G07040	ATL69	Proximal Lateral Root Cap_AT5G07040	2	0.766	25	12	39	16
0.953	0.906	3.83383	0.971	0.208	Distal Lateral Root Cap	AT4G15160	AT4G15160	Distal Lateral Root Cap_AT4G15160	2	0.763	8	65	7	16
0.926	0.852	6.40722	0.954	0.268	Proximal Columella	AT3G18230	AT3G18230	Proximal Columella_AT3G18230	2	0.686	52	11	18	16
0.741	0.482	3.56511	0.543	0.106	Maturation	AT5G49900	AT5G49900	Maturation_AT5G49900	1	0.437	13	30	39	16
0.896	0.792	5.0303	0.895	0.253	Distal Columella	AT4G23010	UTR2	Distal Columella_AT4G23010	2	0.642	42	20	26	16
0.953	0.906	7.42459	0.95	0.215	Proliferation Domain	AT5G02610	AT5G02610	Proliferation Domain_AT5G02610	1	0.735	32	4	59	16
0.843	0.686	2.96249	0.877	0.348	Transition Domain	AT1G56330	SAR1B	Transition Domain_AT1G56330	1	0.529	28	50	18	16
0.772	0.544	3.72699	0.615	0.154	Elongation	AT5G09810	ACT7	Elongation_AT5G09810	1	0.461	12	23	40	17
0.956	0.912	3.7698	0.988	0.144	Proximal Lateral Root Cap	AT1G28290	AGP31	Proximal Lateral Root Cap_AT1G28290	3	0.844	3	66	8	17
0.954	0.908	3.76557	0.988	0.186	Distal Lateral Root Cap	AT5G43580	AT5G43580	Distal Lateral Root Cap_AT5G43580	2	0.802	4	73	5	17
0.757	0.514	3.18048	0.636	0.219	Maturation	AT5G48412	AT5G48412	Maturation_AT5G48412	1	0.417	23	39	21	17
0.887	0.774	4.42688	0.809	0.077	Distal Columella	AT3G10320	AT3G10320	Distal Columella_AT3G10320	2	0.732	13	50	29	17
0.942	0.884	4.99045	0.948	0.146	Proximal Columella	AT5G17520	MEX1	Proximal Columella_AT5G17520	2	0.802	9	73	12	17
0.958	0.916	6.62917	0.958	0.197	Proliferation Domain	AT5G22440	RPL10AC	Proliferation Domain_AT5G22440	1	0.761	11	49	36	17
0.867	0.734	3.70827	0.885	0.319	Transition Domain	AT1G32210	DAD1	Transition Domain_AT1G32210	2	0.566	13	86	6	17
0.955	0.91	4.07212	0.986	0.2	Proximal Lateral Root Cap	AT1G66280	BGLU22	Proximal Lateral Root Cap_AT1G66280	3	0.786	19	49	9	18
0.83	0.66	3.00864	0.577	0.099	Elongation	AT2G30930	AT2G30930	Elongation_AT2G30930	1	0.478	10	66	9	18
0.902	0.804	4.21234	0.866	0.129	Distal Lateral Root Cap	AT3G60140	BGLU30	Distal Lateral Root Cap_AT3G60140	2	0.737	14	49	25	18
0.745	0.49	5.30398	0.577	0.2	Maturation	AT2G31350	GLX2-5	Maturation_AT2G31350	1	0.377	49	4	35	18
0.952	0.904	4.81315	0.975	0.179	Proximal Columella	AT2G38230	PDX11	Proximal Columella_AT2G38230	3	0.796	11	78	6	18
0.97	0.94	6.25325	0.973	0.162	Proliferation Domain	AT1G48630	RACK1B	Proliferation Domain_AT1G48630	1	0.811	1	95	2	18
0.906	0.812	3.99163	0.845	0.103	Distal Columella	AT1G17235	RTFL11	Distal Columella_AT1G17235	2	0.742	12	66	22	18
0.846	0.692	3.38775	0.852	0.303	Transition Domain	AT5G56360	PSL4	Transition Domain_AT5G56360	2	0.549	17	76	12	18
0.952	0.904	4.05602	0.992	0.201	Proximal Lateral Root Cap	AT2G41800	AT2G41800	Proximal Lateral Root Cap_AT2G41800	3	0.791	17	56	12	19
0.778	0.556	3.64513	0.608	0.191	Elongation	AT4G13930	SHM4	Elongation_AT4G13930	1	0.417	24	34	30	19
0.752	0.504	4.50871	0.663	0.29	Maturation	AT2G45170	ATG8E	Maturation_AT2G45170	1	0.373	53	8	28	19
0.921	0.842	4.06941	0.944	0.228	Distal Lateral Root Cap	AT3G01290	HIR3	Distal Lateral Root Cap_AT3G01290	1	0.716	20	57	17	19
0.905	0.81	6.20863	0.897	0.213	Proximal Columella	AT3G01690	AT3G01690	Proximal Columella_AT3G01690	1	0.684	54	13	28	19
0.961	0.922	6.58493	0.983	0.242	Proliferation Domain	AT3G55750	RPL35AD	Proliferation Domain_AT3G55750	1	0.741	22	58	20	19
0.88	0.76	4.999	0.819	0.155	Distal Columella	AT3G46970	PHS2	Distal Columella_AT3G46970	3	0.664	33	33	35	19
0.812	0.624	3.90663	0.731	0.211	Transition Domain	AT1G64640	ENODL8	Transition Domain_AT1G64640	2	0.52	35	22	49	19
0.933	0.866	4.45707	0.938	0.232	Proximal Lateral Root Cap	AT5G66690	UGT72E2	Proximal Lateral Root Cap_AT5G66690	2	0.706	45	24	19	20
0.757	0.514	3.76008	0.607	0.22	Maturation	AT2G05630	ATG8D	Maturation_AT2G05630	1	0.387	42	35	20	20
0.945	0.89	3.58615	0.987	0.208	Distal Lateral Root Cap	AT2G38870	AT2G38870	Distal Lateral Root Cap_AT2G38870	3	0.779	5	82	11	20
0.785	0.57	3.16073	0.548	0.133	Elongation	AT1G55330	AGP21	Elongation_AT1G55330	1	0.415	26	50	24	20
0.876	0.752	7.05254	0.758	0.036	Proximal Columella	AT3G60650	AT3G60650	Proximal Columella_AT3G60650	1	0.722	35	4	62	20
0.953	0.906	7.57392	0.97	0.238	Proliferation Domain	AT4G25740	RPS10A	Proliferation Domain_AT4G25740	1	0.732	36	6	60	20
0.879	0.758	4.99551	0.808	0.163	Distal Columella	AT4G20780	CML42	Distal Columella_AT4G20780	1	0.645	38	30	37	20
0.876	0.752	3.38791	0.917	0.314	Transition Domain	AT5G14030	AT5G14030	Transition Domain_AT5G14030	2	0.603	4	103	3	20
0.919	0.838	4.08391	0.918	0.15	Proximal Lateral Root Cap	AT5G53290	CRF3	Proximal Lateral Root Cap_AT5G53290	2	0.768	23	38	27	21
0.753	0.506	3.12684	0.574	0.148	Maturation	AT3G54950	PLP7	Maturation_AT3G54950	1	0.426	18	53	27	21
0.76	0.52	6.4716	0.507	0.117	Elongation	AT3G43800	GSTU27	Elongation_AT3G43800	1	0.39	39	4	57	21
0.97	0.94	6.16318	0.977	0.188	Proliferation Domain	AT2G32060	RPS12C	Proliferation Domain_AT2G32060	1	0.789	2	98	3	21
0.959	0.918	4.67349	0.98	0.177	Proximal Columella	AT2G28900	OEP161	Proximal Columella_AT2G28900	2	0.803	8	93	2	21
0.862	0.724	6.79849	0.677	0.033	Distal Lateral Root Cap	AT3G25950	AT3G25950	Distal Lateral Root Cap_AT3G25950	1	0.644	42	5	57	21
0.876	0.752	4.73406	0.779	0.129	Distal Columella	AT2G28570	AT2G28570	Distal Columella_AT2G28570	1	0.65	37	28	41	21
0.821	0.642	3.60421	0.766	0.253	Transition Domain	AT1G64650	AT1G64650	Transition Domain_AT1G64650	2	0.513	41	41	32	21
0.913	0.826	4.47883	0.903	0.163	Proximal Lateral Root Cap	AT4G11610	AT4G11610	Proximal Lateral Root Cap_AT4G11610	2	0.74	37	20	34	22
0.776	0.552	2.43261	0.533	0.113	Maturation	AT1G62990	KNAT7	Maturation_AT1G62990	1	0.42	20	69	10	22
0.787	0.574	3.09585	0.584	0.101	Elongation	AT3G14310	PME3	Elongation_AT3G14310	1	0.483	9	71	21	22
0.954	0.908	6.87302	0.975	0.243	Proliferation Domain	AT1G09590	RPL21A	Proliferation Domain_AT1G09590	1	0.732	35	15	53	22
0.882	0.764	5.51018	0.825	0.085	Proximal Columella	AT4G35720	AT4G35720	Proximal Columella_AT4G35720	1	0.74	24	29	52	22
0.923	0.846	3.72891	0.794	0.065	Distal Columella	AT4G16260	AT4G16260	Distal Columella_AT4G16260	2	0.729	15	86	10	22
0.874	0.748	4.34109	0.833	0.178	Distal Lateral Root Cap	AT1G56630	AT1G56630	Distal Lateral Root Cap_AT1G56630	1	0.655	35	40	44	22
0.859	0.718	2.82825	0.903	0.335	Transition Domain	AT2G21160	AT2G21160	Transition Domain_AT2G21160	2	0.568	11	106	8	22
0.905	0.81	5.44564	0.87	0.14	Proximal Lateral Root Cap	AT1G44760	AT1G44760	Proximal Lateral Root Cap_AT1G44760	1	0.73	38	14	42	23
0.768	0.536	2.71138	0.632	0.238	Maturation	AT1G53560	AT1G53560	Maturation_AT1G53560	1	0.394	38	46	15	23
0.774	0.548	3.87997	0.57	0.164	Elongation	AT4G12730	FLA2	Elongation_AT4G12730	1	0.406	32	35	34	23
0.906	0.812	5.14229	0.878	0.101	Proximal Columella	AT3G57160	AT3G57160	Proximal Columella_AT3G57160	1	0.777	16	63	27	23
0.961	0.922	6.5958	0.979	0.25	Proliferation Domain	AT4G16720	RPL15A	Proliferation Domain_AT4G16720	1	0.729	44	46	19	23
0.907	0.814	3.74961	0.949	0.252	Distal Columella	AT1G03230	AT1G03230	Distal Columella_AT1G03230	3	0.697	23	70	19	23
0.935	0.87	3.24731	0.976	0.22	Distal Lateral Root Cap	AT4G19030	NIP1-1	Distal Lateral Root Cap_AT4G19030	1	0.756	10	99	14	23
0.833	0.666	2.8109	0.828	0.313	Transition Domain	AT2G42570	TBL39	Transition Domain_AT2G42570	1	0.515	40	63	24	23
0.958	0.916	3.48884	0.99	0.199	Proximal Lateral Root Cap	AT5G23820	ML3	Proximal Lateral Root Cap_AT5G23820	3	0.791	16	74	6	24
0.763	0.526	3.18622	0.703	0.295	Maturation	AT1G20440	COR47	Maturation_AT1G20440	1	0.408	27	58	18	24
0.764	0.528	7.38854	0.555	0.185	Elongation	AT5G17920	MS1	Elongation_AT5G17920	1	0.37	54	3	49	24
0.9	0.8	5.96965	0.898	0.225	Proximal Columella	AT4G00490	BAM2	Proximal Columella_AT4G00490	3	0.673	58	16	35	24
0.844	0.688	5.96155	0.721	0.045	Distal Columella	AT4G29740	CKX4	Distal Columella_AT4G29740	1	0.676	27	6	80	24
0.958	0.916	6.91785	0.981	0.253	Proliferation Domain	AT2G01250	RPL7B	Proliferation Domain_AT2G01250	1	0.728	47	32	35	24
0.902	0.804	3.38481	0.937	0.33	Distal Lateral Root Cap	AT1G32230	RCD1	Distal Lateral Root Cap_AT1G32230	2	0.607	62	41	24	24
0.823	0.646	2.85011	0.799	0.293	Transition Domain	AT3G17780	AT3G17780	Transition Domain_AT3G17780	2	0.506	43	58	28	24
0.933	0.866	4.14328	0.945	0.197	Proximal Lateral Root Cap	AT2G22770	NAI1	Proximal Lateral Root Cap_AT2G22770	2	0.748	32	47	20	25
0.76	0.52	4.04773	0.515	0.124	Elongation	AT5G10430	AGP4	Elongation_AT5G10430	1	0.391	37	11	58	25
0.776	0.552	1.8451	0.711	0.283	Maturation	AT2G36830	TIP1-1	Maturation_AT2G36830	2	0.428	17	81	11	25
0.909	0.818	5.22275	0.906	0.177	Proximal Columella	AT4G09020	ISA3	Proximal Columella_AT4G09020	2	0.729	29	58	26	25
0.858	0.716	4.86271	0.758	0.101	Distal Columella	AT5G45880	AT5G45880	Distal Columella_AT5G45880	2	0.657	34	27	53	25
0.959	0.918	6.37142	0.976	0.241	Proliferation Domain	AT3G62870	RPL7AB	Proliferation Domain_AT3G62870	1	0.735	30	57	28	25
0.814	0.628	4.40159	0.787	0.305	Transition Domain	AT1G41830	SKS6	Transition Domain_AT1G41830	1	0.482	74	12	45	25
0.875	0.75	4.20703	0.898	0.262	Distal Lateral Root Cap	AT1G77500	AT1G77500	Distal Lateral Root Cap_AT1G77500	2	0.636	46	46	41	25
0.924	0.848	3.19522	0.966	0.221	Proximal Lateral Root Cap	AT4G17720	AT4G17720	Proximal Lateral Root Cap_AT4G17720	3	0.745	34	43	22	26
0.779	0.558	2.56156	0.646	0.21	Elongation	AT3G23820	GAE6	Elongation_AT3G23820	1	0.436	18	61	29	26
0.765	0.53	2.07318	0.679	0.228	Maturation	AT3G15352	ATCOX17	Maturation_AT3G15352	1	0.451	10	83	16	26
0.854	0.708	4.90528	0.735	0.065	Distal Columella	AT1G02920	GSTF7	Distal Columella_AT1G02920	2	0.67	30	23	61	26
0.963	0.926	6.30911	0.987	0.26	Proliferation Domain	AT5G56710	RPL31C	Proliferation Domain_AT5G56710	1	0.727	48	54	15	26
0.931	0.862	4.63675	0.92	0.116	Proximal Columella	AT1G78520	AT1G78520	Proximal Columella_AT1G78520	1	0.804	7	95	15	26
0.784	0.568	4.74307	0.688	0.116	Transition Domain	AT5G02000	AT5G02000	Transition Domain_AT5G02000	1	0.572	10	1	123	26
0.923	0.846	3.16565	0.97	0.235	Distal Lateral Root Cap	AT1G03220	AT1G03220	Distal Lateral Root Cap_AT1G03220	2	0.735	16	106	16	26
0.912	0.824	4.55757	0.898	0.148	Proximal Lateral Root Cap	AT1G74490	AT1G74490	Proximal Lateral Root Cap_AT1G74490	2	0.75	30	33	37	27
0.724	0.448	4.11853	0.63	0.25	Maturation	AT5G61210	SNAP33	Maturation_AT5G61210	1	0.38	48	5	56	27
0.813	0.626	2.87462	0.555	0.148	Elongation	AT2G37170	PIP2B	Elongation_AT2G37170	1	0.407	30	72	10	27
0.88	0.76	4.46584	0.891	0.239	Distal Columella	AT5G46180	DELTA-OAT	Distal Columella_AT5G46180	3	0.652	36	43	36	27
0.949	0.898	7.64181	0.947	0.213	Proliferation Domain	AT1G57860	RPL21E	Proliferation Domain_AT1G57860	1	0.734	33	11	73	27
0.918	0.836	5.70818	0.952	0.282	Proximal Columella	AT4G39400	BRI1	Proximal Columella_AT4G39400	2	0.67	64	32	21	27
0.793	0.586	4.03557	0.704	0.16	Transition Domain	AT4G28650	MIK1	Transition Domain_AT4G28650	1	0.544	21	17	97	27
0.846	0.692	4.89667	0.758	0.112	Distal Lateral Root Cap	AT3G16150	AT3G16150	Distal Lateral Root Cap_AT3G16150	1	0.646	40	26	72	27
0.92	0.84	3.99879	0.849	0.095	Proximal Lateral Root Cap	AT5G13870	XTH5	Proximal Lateral Root Cap_AT5G13870	2	0.754	29	51	26	28
0.75	0.5	2.89885	0.582	0.185	Maturation	AT3G14660	CYP72A13	Maturation_AT3G14660	1	0.397	35	45	30	28
0.812	0.624	3.16055	0.545	0.157	Elongation	AT3G16240	TIP2-1	Elongation_AT3G16240	1	0.388	40	60	12	28
0.899	0.798	4.06246	0.884	0.232	Distal Columella	AT1G78850	AT1G78850	Distal Columella_AT1G78850	2	0.652	35	58	25	28
0.876	0.752	5.76071	0.84	0.117	Proximal Columella	AT2G46850	AT2G46850	Proximal Columella_AT2G46850	1	0.723	34	21	63	28
0.956	0.912	7.31341	0.977	0.261	Proliferation Domain	AT1G08360	RPL10AA	Proliferation Domain_AT1G08360	1	0.716	75	1	43	28
0.846	0.692	2.63387	0.83	0.244	Transition Domain	AT3G01220	ATHB-20	Transition Domain_AT3G01220	1	0.586	9	121	13	28
0.859	0.718	5.08803	0.835	0.235	Distal Lateral Root Cap	AT5G54870	AT5G54870	Distal Lateral Root Cap_AT5G54870	2	0.6	68	17	62	28
0.752	0.504	2.57888	0.58	0.148	Maturation	AT5G18130	AT5G18130	Maturation_AT5G18130	1	0.432	14	68	29	29
0.777	0.554	4.41638	0.503	0.137	Elongation	AT1G25230	AT1G25230	Elongation_AT1G25230	1	0.366	62	21	31	29
0.935	0.87	3.55896	0.944	0.17	Proximal Lateral Root Cap	AT1G54000	GLL22	Proximal Lateral Root Cap_AT1G54000	2	0.774	20	79	18	29
0.965	0.93	6.21749	0.989	0.258	Proliferation Domain	AT3G60245	RPL37AC	Proliferation Domain_AT3G60245	1	0.731	40	73	10	29
0.866	0.732	5.41567	0.815	0.071	Proximal Columella	AT1G53070	AT1G53070	Proximal Columella_AT1G53070	1	0.744	21	30	72	29
0.909	0.818	3.60312	0.886	0.123	Distal Columella	AT4G13250	NYC1	Distal Columella_AT4G13250	3	0.763	7	105	17	29
0.815	0.63	3.4219	0.759	0.26	Transition Domain	AT5G65810	CGR3	Transition Domain_AT5G65810	2	0.499	49	51	43	29
0.865	0.73	4.81037	0.833	0.237	Distal Lateral Root Cap	AT4G00080	UNE11	Distal Lateral Root Cap_AT4G00080	2	0.596	75	24	51	29
0.744	0.488	2.20439	0.628	0.212	Maturation	AT2G16790	AT2G16790	Maturation_AT2G16790	1	0.416	24	51	37	30
0.773	0.546	3.17857	0.593	0.191	Elongation	AT4G10840	KLCR1	Elongation_AT4G10840	1	0.402	34	48	38	30
0.923	0.846	3.3074	0.952	0.229	Proximal Lateral Root Cap	AT1G80830	NRAMP1	Proximal Lateral Root Cap_AT1G80830	2	0.723	41	58	24	30
0.964	0.928	5.91955	0.984	0.219	Proliferation Domain	AT1G27400	RPL17A	Proliferation Domain_AT1G27400	1	0.765	8	102	14	30
0.89	0.78	5.59472	0.851	0.182	Proximal Columella	AT2G01420	PIN4	Proximal Columella_AT2G01420	1	0.669	65	24	44	30
0.925	0.85	3.38473	0.969	0.21	Distal Columella	AT4G37870	PCKA	Distal Columella_AT4G37870	3	0.759	8	118	9	30
0.811	0.622	3.42044	0.738	0.245	Transition Domain	AT2G32380	AT2G32380	Transition Domain_AT2G32380	2	0.493	58	37	50	30
0.882	0.764	3.6035	0.875	0.221	Distal Lateral Root Cap	AT5G04970	PME47	Distal Lateral Root Cap_AT5G04970	1	0.654	36	81	36	30
0.755	0.51	2.48278	0.579	0.165	Maturation	AT5G47450	TIP2-3	Maturation_AT5G47450	1	0.414	26	64	25	31
0.806	0.612	3.02014	0.569	0.159	Elongation	AT3G05910	PAE12	Elongation_AT3G05910	1	0.41	28	79	14	31
0.88	0.76	3.99789	0.814	0.089	Proximal Lateral Root Cap	AT1G07290	GONST2	Proximal Lateral Root Cap_AT1G07290	2	0.725	40	25	62	31
0.954	0.908	6.90367	0.978	0.257	Proliferation Domain	AT1G22780	RPS18C	Proliferation Domain_AT1G22780	1	0.721	63	13	52	31
0.94	0.88	4.58762	0.954	0.185	Proximal Columella	AT5G64080	AT5G64080	Proximal Columella_AT5G64080	2	0.769	17	106	13	31
0.822	0.644	4.17785	0.799	0.322	Transition Domain	AT2G34300	AT2G34300	Transition Domain_AT2G34300	1	0.477	87	30	31	31
0.881	0.762	3.99713	0.897	0.254	Distal Columella	AT1G76520	PILS3	Distal Columella_AT1G76520	3	0.643	40	76	34	31
0.875	0.75	3.51303	0.845	0.159	Distal Lateral Root Cap	AT1G02860	BAH1	Distal Lateral Root Cap_AT1G02860	2	0.686	27	87	42	31
0.773	0.546	2.06861	0.743	0.325	Maturation	AT5G42300	UBL5	Maturation_AT5G42300	1	0.418	21	86	12	32
0.767	0.534	2.92195	0.578	0.169	Elongation	AT1G65960	GAD2	Elongation_AT1G65960	1	0.409	29	47	47	32
0.955	0.91	6.47018	0.973	0.249	Proliferation Domain	AT2G37270	RPS5A	Proliferation Domain_AT2G37270	1	0.724	56	26	47	32
0.939	0.878	3.36831	0.994	0.221	Proximal Lateral Root Cap	AT5G26260	AT5G26260	Proximal Lateral Root Cap_AT5G26260	2	0.773	21	93	17	32
0.903	0.806	5.13263	0.909	0.237	Proximal Columella	AT3G51750	AT3G51750	Proximal Columella_AT3G51750	2	0.672	60	46	31	32
0.895	0.79	4.14276	0.925	0.301	Distal Columella	AT1G32700	AT1G32700	Distal Columella_AT1G32700	2	0.624	52	72	27	32
0.818	0.636	2.29709	0.816	0.318	Transition Domain	AT2G29020	AT2G29020	Transition Domain_AT2G29020	1	0.498	50	67	35	32
0.86	0.72	3.98288	0.816	0.191	Distal Lateral Root Cap	AT1G10810	AT1G10810	Distal Lateral Root Cap_AT1G10810	2	0.625	48	53	61	32
0.756	0.512	3.03539	0.621	0.236	Maturation	AT3G01520	AT3G01520	Maturation_AT3G01520	1	0.385	43	52	24	33
0.955	0.91	6.42219	0.973	0.237	Proliferation Domain	AT1G41880	RPL35AB	Proliferation Domain_AT1G41880	1	0.736	28	55	48	33
0.893	0.786	4.75494	0.88	0.212	Proximal Lateral Root Cap	AT3G07320	AT3G07320	Proximal Lateral Root Cap_AT3G07320	2	0.668	65	18	48	33
0.773	0.546	3.47074	0.587	0.204	Elongation	AT5G19770	TUBA3	Elongation_AT5G19770	1	0.383	45	51	39	33
0.955	0.91	4.39556	0.989	0.248	Proximal Columella	AT5G19520	MSL9	Proximal Columella_AT5G19520	2	0.741	23	110	5	33
0.918	0.836	3.34592	0.947	0.23	Distal Columella	AT1G03220	AT1G03220	Distal Columella_AT1G03220	2	0.717	16	123	13	33
0.884	0.768	3.36938	0.923	0.273	Distal Lateral Root Cap	AT3G14050	RSH2	Distal Lateral Root Cap_AT3G14050	3	0.65	38	92	34	33
0.823	0.646	3.38341	0.817	0.315	Transition Domain	AT1G52600	AT1G52600	Transition Domain_AT1G52600	2	0.502	44	92	29	33
0.79	0.58	1.68959	0.533	0.126	Maturation	AT1G02900	RALF1	Maturation_AT1G02900	1	0.407	28	85	7	34
0.774	0.548	4.14589	0.543	0.177	Elongation	AT2G30490	CYP73A5	Elongation_AT2G30490	1	0.366	61	40	35	34
0.96	0.92	6.04102	0.981	0.261	Proliferation Domain	AT3G60770	RPS13A	Proliferation Domain_AT3G60770	1	0.72	65	48	24	34
0.885	0.77	7.05493	0.883	0.24	Proximal Columella	AT4G37940	AGL21	Proximal Columella_AT4G37940	1	0.643	88	2	48	34
0.882	0.764	4.04302	0.804	0.088	Proximal Lateral Root Cap	AT1G68400	AT1G68400	Proximal Lateral Root Cap_AT1G68400	2	0.716	42	40	59	34
0.884	0.768	3.57897	0.874	0.208	Distal Columella	AT1G80440	AT1G80440	Distal Columella_AT1G80440	2	0.666	31	93	30	34
0.911	0.822	3.03566	0.941	0.235	Distal Lateral Root Cap	AT1G78850	AT1G78850	Distal Lateral Root Cap_AT1G78850	2	0.706	24	125	20	34
0.809	0.618	4.02675	0.786	0.306	Transition Domain	AT1G29470	AT1G29470	Transition Domain_AT1G29470	1	0.48	79	33	57	34
0.741	0.482	3.25181	0.52	0.145	Maturation	AT1G66725	MIR163	Maturation_AT1G66725	1	0.375	52	34	40	35
0.904	0.808	4.19012	0.854	0.126	Proximal Columella	AT4G19520	AT4G19520	Proximal Columella_AT4G19520	1	0.728	30	81	29	35
0.961	0.922	6.56867	0.984	0.253	Proliferation Domain	AT3G23390	RPL36AB	Proliferation Domain_AT3G23390	1	0.731	41	79	21	35
0.867	0.734	5.03093	0.809	0.136	Proximal Lateral Root Cap	AT4G30080	ARF16	Proximal Lateral Root Cap_AT4G30080	2	0.673	63	10	69	35
0.788	0.576	2.71082	0.47	0.094	Elongation	AT5G13910	LEP	Elongation_AT5G13910	1	0.376	48	77	20	35
0.848	0.696	4.8041	0.798	0.171	Distal Columella	AT2G42280	AT2G42280	Distal Columella_AT2G42280	1	0.627	49	38	70	35
0.86	0.72	5.33872	0.895	0.326	Distal Lateral Root Cap	AT4G17790	AT4G17790	Distal Lateral Root Cap_AT4G17790	2	0.569	90	20	60	35
0.8	0.6	4.55399	0.746	0.269	Transition Domain	AT5G19340	AT5G19340	Transition Domain_AT5G19340	1	0.477	90	3	81	35
0.765	0.53	1.9368	0.649	0.219	Maturation	AT2G04350	LACS8	Maturation_AT2G04350	1	0.43	15	96	17	36
0.862	0.724	5.39478	0.795	0.071	Proximal Columella	AT5G48130	AT5G48130	Proximal Columella_AT5G48130	1	0.724	32	31	77	36
0.961	0.922	6.42368	0.981	0.236	Proliferation Domain	AT5G39740	RPL5B	Proliferation Domain_AT5G39740	1	0.745	19	100	23	36
0.942	0.884	3.20789	0.955	0.131	Proximal Lateral Root Cap	AT3G16450	JAL33	Proximal Lateral Root Cap_AT3G16450	3	0.824	4	127	15	36
0.759	0.518	3.50318	0.508	0.13	Elongation	AT1G11580	ATPMEPCRA	Elongation_AT1G11580	1	0.378	47	37	62	36
0.905	0.81	3.38971	0.892	0.185	Distal Columella	AT5G43580	AT5G43580	Distal Columella_AT5G43580	2	0.707	20	119	23	36
0.889	0.778	3.23614	0.919	0.264	Distal Lateral Root Cap	AT4G15610	AT4G15610	Distal Lateral Root Cap_AT4G15610	2	0.655	34	111	31	36
0.818	0.636	3.02962	0.703	0.18	Transition Domain	AT2G44740	CYCU4-1	Transition Domain_AT2G44740	1	0.523	33	109	37	36
0.708	0.416	4.00817	0.603	0.185	Maturation	AT3G14440	NCED3	Maturation_AT3G14440	1	0.418	22	29	84	37
0.949	0.898	4.5061	0.976	0.285	Proximal Columella	AT5G02380	MT2B	Proximal Columella_AT5G02380	2	0.691	45	88	8	37
0.96	0.92	6.72299	0.979	0.254	Proliferation Domain	AT3G04840	RPS3AA	Proliferation Domain_AT3G04840	1	0.725	53	65	25	37
0.753	0.506	3.80425	0.499	0.138	Elongation	AT1G22740	RABG3B	Elongation_AT1G22740	1	0.361	68	13	66	37
0.898	0.796	3.76571	0.91	0.243	Proximal Lateral Root Cap	AT5G65683	WAVH2	Proximal Lateral Root Cap_AT5G65683	2	0.667	67	57	47	37
0.846	0.692	4.93402	0.838	0.259	Distal Columella	AT4G11850	PLDGAMMA1	Distal Columella_AT4G11850	1	0.579	92	7	74	37
0.837	0.674	5.00579	0.652	0.054	Distal Lateral Root Cap	AT5G04200	AMC9	Distal Lateral Root Cap_AT5G04200	1	0.598	72	25	80	37
0.813	0.626	2.79178	0.804	0.323	Transition Domain	AT5G03345	AT5G03345	Transition Domain_AT5G03345	1	0.481	75	57	48	37
0.724	0.448	3.19476	0.569	0.21	Maturation	AT2G26570	WEB1	Maturation_AT2G26570	1	0.359	64	16	57	38
0.885	0.77	4.86955	0.849	0.116	Proximal Columella	AT2G45740	PEX11D	Proximal Columella_AT2G45740	1	0.733	27	65	49	38
0.959	0.918	6.35083	0.978	0.235	Proliferation Domain	AT4G18730	RPL11C	Proliferation Domain_AT4G18730	1	0.743	21	96	30	38
0.748	0.496	5.89914	0.504	0.151	Elongation	AT2G45290	TKL-2	Elongation_AT2G45290	1	0.353	79	1	73	38
0.841	0.682	5.00495	0.671	0.069	Distal Columella	AT1G21130	IGMT4	Distal Columella_AT1G21130	2	0.602	66	22	85	38
0.841	0.682	4.88995	0.744	0.068	Proximal Lateral Root Cap	AT1G33540	SCPL18	Proximal Lateral Root Cap_AT1G33540	1	0.676	57	13	105	38
0.903	0.806	2.77373	0.916	0.197	Distal Lateral Root Cap	AT5G50200	NRT3.1	Distal Lateral Root Cap_AT5G50200	2	0.719	19	141	22	38
0.804	0.608	2.78268	0.751	0.25	Transition Domain	AT5G10260	RABH1E	Transition Domain_AT5G10260	1	0.501	46	69	69	38
0.713	0.426	4.17778	0.572	0.177	Maturation	AT4G29220	PFK1	Maturation_AT4G29220	1	0.395	37	23	78	39
0.953	0.906	6.41299	0.966	0.221	Proliferation Domain	AT3G12965	AT3G12965	Proliferation Domain_AT3G12965	1	0.745	20	67	61	39
0.899	0.798	4.61599	0.892	0.181	Proximal Columella	AT3G55760	AT3G55760	Proximal Columella_AT3G55760	2	0.711	38	76	37	39
0.787	0.574	2.10124	0.627	0.211	Elongation	AT5G19780	TUBA3	Elongation_AT5G19780	1	0.416	25	108	22	39
0.878	0.756	4.5595	0.891	0.334	Distal Columella	AT5G19440	AT5G19440	Distal Columella_AT5G19440	1	0.557	112	24	38	39
0.858	0.716	4.2679	0.719	0.056	Proximal Lateral Root Cap	AT1G15330	PV42A	Proximal Lateral Root Cap_AT1G15330	2	0.663	70	26	81	39
0.868	0.736	3.288	0.903	0.266	Distal Lateral Root Cap	AT5G54730	ATG18F	Distal Lateral Root Cap_AT5G54730	2	0.637	45	89	49	39
0.818	0.636	3.18242	0.774	0.295	Transition Domain	AT3G12610	DRT100	Transition Domain_AT3G12610	1	0.479	82	68	36	39
0.723	0.446	5.62641	0.628	0.302	Maturation	AT3G20510	FAX6	Maturation_AT3G20510	1	0.326	82	2	58	40
0.958	0.916	6.27469	0.984	0.263	Proliferation Domain	AT2G21580	RPS25B	Proliferation Domain_AT2G21580	1	0.721	62	50	37	40
0.806	0.612	2.03927	0.644	0.223	Elongation	AT3G18780	ACT2	Elongation_AT3G18780	1	0.421	23	120	15	40
0.869	0.738	5.28522	0.834	0.149	Proximal Columella	AT1G01570	AT1G01570	Proximal Columella_AT1G01570	2	0.685	53	38	70	40
0.876	0.752	3.44519	0.82	0.13	Distal Columella	AT5G10520	RBK1	Distal Columella_AT5G10520	2	0.69	24	108	42	40
0.893	0.786	3.29046	0.921	0.247	Proximal Lateral Root Cap	AT2G04160	AIR3	Proximal Lateral Root Cap_AT2G04160	2	0.674	59	75	49	40
0.86	0.72	7.24891	0.842	0.319	Distal Lateral Root Cap	AT4G30470	AT4G30470	Distal Lateral Root Cap_AT4G30470	1	0.523	122	4	59	40
0.808	0.616	3.70595	0.778	0.317	Transition Domain	AT3G17390	METK4	Transition Domain_AT3G17390	1	0.461	116	11	59	40
0.725	0.45	3.01151	0.507	0.116	Maturation	AT1G19660	BBD2	Maturation_AT1G19660	1	0.391	40	49	54	41
0.958	0.916	6.51327	0.979	0.244	Proliferation Domain	AT3G09200	RPP0B	Proliferation Domain_AT3G09200	1	0.735	31	86	38	41
0.772	0.544	3.12491	0.529	0.153	Elongation	AT1G55210	DIR20	Elongation_AT1G55210	1	0.376	49	68	41	41
0.902	0.804	4.40237	0.846	0.097	Proximal Columella	AT1G72490	AT1G72490	Proximal Columella_AT1G72490	1	0.749	20	122	32	41
0.862	0.724	3.79744	0.862	0.237	Distal Columella	AT1G03740	AT1G03740	Distal Columella_AT1G03740	2	0.625	51	74	49	41
0.842	0.684	7.10397	0.757	0.223	Distal Lateral Root Cap	AT2G23790	AT2G23790	Distal Lateral Root Cap_AT2G23790	1	0.534	109	2	77	41
0.851	0.702	1.92901	0.864	0.31	Transition Domain	AT2G47320	CYP21-3	Transition Domain_AT2G47320	1	0.554	15	166	10	41
0.918	0.836	3.09612	0.932	0.191	Proximal Lateral Root Cap	AT3G20940	CYP705A30	Proximal Lateral Root Cap_AT3G20940	3	0.741	36	129	28	41
0.757	0.514	1.61394	0.664	0.261	Maturation	AT3G48530	KING1	Maturation_AT3G48530	1	0.403	29	93	22	42
0.752	0.504	3.94082	0.546	0.182	Elongation	AT3G16850	AT3G16850	Elongation_AT3G16850	1	0.364	64	27	67	42
0.94	0.88	6.61726	0.89	0.125	Proliferation Domain	AT3G18130	RACK1C	Proliferation Domain_AT3G18130	1	0.765	9	36	115	42
0.86	0.72	4.03004	0.869	0.266	Distal Columella	AT3G55470	AT3G55470	Distal Columella_AT3G55470	2	0.603	64	60	51	42
0.882	0.764	4.95963	0.883	0.207	Proximal Columella	AT3G60690	AT3G60690	Proximal Columella_AT3G60690	1	0.676	56	68	53	42
0.771	0.542	4.0294	0.699	0.167	Transition Domain	AT3G58850	PAR2	Transition Domain_AT3G58850	1	0.532	26	10	157	42
0.912	0.824	3.00363	0.957	0.268	Proximal Lateral Root Cap	AT2G38760	ANN3	Proximal Lateral Root Cap_AT2G38760	3	0.689	50	106	38	42
0.893	0.786	2.97818	0.943	0.286	Distal Lateral Root Cap	AT1G68840	RAV2	Distal Lateral Root Cap_AT1G68840	2	0.657	33	133	30	42
0.737	0.474	2.09392	0.599	0.216	Maturation	AT5G58800	AT5G58800	Maturation_AT5G58800	1	0.383	45	57	43	43
0.961	0.922	6.14895	0.983	0.26	Proliferation Domain	AT2G19730	RPL28A	Proliferation Domain_AT2G19730	1	0.723	59	81	22	43
0.782	0.564	2.2029	0.631	0.2	Elongation	AT1G13440	GAPC2	Elongation_AT1G13440	1	0.431	20	114	28	43
0.895	0.79	4.32952	0.868	0.14	Proximal Columella	AT1G62290	APA2	Proximal Columella_AT1G62290	2	0.728	31	108	40	43
0.853	0.706	4.45762	0.842	0.237	Distal Columella	AT5G47050	AT5G47050	Distal Columella_AT5G47050	3	0.605	63	56	62	43
0.844	0.688	2.06581	0.837	0.31	Transition Domain	AT1G20050	HYD1	Transition Domain_AT1G20050	2	0.527	30	149	17	43
0.877	0.754	3.34962	0.874	0.209	Proximal Lateral Root Cap	AT2G24610	ATCNGC14	Proximal Lateral Root Cap_AT2G24610	2	0.665	68	64	65	43
0.866	0.732	3.60754	0.745	0.15	Distal Lateral Root Cap	AT3G14770	SWEET2	Distal Lateral Root Cap_AT3G14770	1	0.595	77	71	50	43
0.721	0.442	3.41557	0.625	0.265	Maturation	AT5G13190	AT5G13190	Maturation_AT5G13190	1	0.36	63	24	60	44
0.957	0.914	6.01558	0.987	0.261	Proliferation Domain	AT1G09690	RPL21A	Proliferation Domain_AT1G09690	1	0.726	52	71	40	44
0.763	0.526	2.75659	0.514	0.16	Elongation	AT1G76160	sks5	Elongation_AT1G76160	1	0.354	76	43	51	44
0.889	0.778	5.04778	0.897	0.233	Proximal Columella	AT3G10940	LSF2	Proximal Columella_AT3G10940	2	0.664	69	67	45	44
0.863	0.726	4.34542	0.875	0.294	Distal Columella	AT2G44490	BGLU26	Distal Columella_AT2G44490	2	0.581	89	45	48	44
0.817	0.634	2.36571	0.786	0.267	Transition Domain	AT1G05870	AT1G05870	Transition Domain_AT1G05870	1	0.519	38	120	39	44
0.855	0.71	4.16413	0.853	0.268	Distal Lateral Root Cap	AT5G14640	ASK5	Distal Lateral Root Cap_AT5G14640	1	0.585	81	50	67	44
0.88	0.76	3.43334	0.848	0.19	Proximal Lateral Root Cap	AT1G14080	FUT6	Proximal Lateral Root Cap_AT1G14080	2	0.658	72	77	63	44
0.732	0.464	3.52377	0.6	0.248	Maturation	AT1G54410	HIRD11	Maturation_AT1G54410	1	0.352	68	32	48	45
0.952	0.904	6.07392	0.971	0.239	Proliferation Domain	AT2G37190	RPL12A	Proliferation Domain_AT2G37190	1	0.732	37	68	63	45
0.756	0.512	3.93388	0.535	0.202	Elongation	AT1G15210	ABCG35	Elongation_AT1G15210	1	0.333	92	14	64	45
0.939	0.878	4.3005	0.957	0.166	Proximal Columella	AT1G21350	AT1G21350	Proximal Columella_AT1G21350	3	0.791	14	155	14	45
0.861	0.722	4.78418	0.857	0.279	Distal Columella	AT5G03380	HIPP06	Distal Columella_AT5G03380	2	0.578	93	41	50	45
0.87	0.74	3.13845	0.898	0.307	Distal Lateral Root Cap	AT5G65110	ACX2	Distal Lateral Root Cap_AT5G65110	2	0.591	78	74	48	45
0.817	0.634	2.73862	0.732	0.204	Transition Domain	AT2G20750	EXPB1	Transition Domain_AT2G20750	1	0.528	29	134	40	45
0.88	0.76	3.39752	0.886	0.216	Proximal Lateral Root Cap	AT1G68920	BHLH49	Proximal Lateral Root Cap_AT1G68920	2	0.67	64	84	64	45
0.708	0.416	2.95408	0.574	0.176	Maturation	AT5G43260	AT5G43260	Maturation_AT5G43260	1	0.398	33	31	85	46
0.956	0.912	5.96288	0.942	0.162	Proliferation Domain	AT5G60670	RPL12C	Proliferation Domain_AT5G60670	1	0.78	4	120	45	46
0.715	0.43	4.78681	0.494	0.103	Elongation	AT3G52920	AT3G52920	Elongation_AT3G52920	1	0.391	38	12	125	46
0.907	0.814	3.06621	0.89	0.182	Distal Columella	AT3G16450	JAL33	Distal Columella_AT3G16450	3	0.708	19	147	20	46
0.88	0.76	4.9955	0.902	0.257	Proximal Columella	AT3G60640	ATG8G	Proximal Columella_AT3G60640	1	0.645	85	60	54	46
0.811	0.622	2.51975	0.812	0.315	Transition Domain	AT3G25040	ERD2B	Transition Domain_AT3G25040	1	0.497	52	100	51	46
0.837	0.674	3.37979	0.797	0.193	Distal Lateral Root Cap	AT5G61010	ATEXO70E2	Distal Lateral Root Cap_AT5G61010	3	0.604	64	59	81	46
0.889	0.778	3.13549	0.797	0.109	Proximal Lateral Root Cap	AT1G30550	AT1G30550	Proximal Lateral Root Cap_AT1G30550	3	0.688	51	113	54	46
0.748	0.496	1.53694	0.577	0.154	Maturation	AT1G19700	BLH10	Maturation_AT1G19700	1	0.423	19	101	33	47
0.959	0.918	5.84624	0.985	0.255	Proliferation Domain	AT4G15000	RPL27C	Proliferation Domain_AT4G15000	1	0.73	43	99	31	47
0.791	0.582	2.34874	0.618	0.206	Elongation	AT4G29350	PRO2	Elongation_AT4G29350	1	0.412	27	135	19	47
0.851	0.702	3.40223	0.809	0.183	Distal Columella	AT2G35910	ATL70	Distal Columella_AT2G35910	3	0.626	50	77	65	47
0.825	0.65	4.82613	0.743	0.154	Distal Lateral Root Cap	AT2G01275	AT2G01275	Distal Lateral Root Cap_AT2G01275	2	0.589	79	29	96	47
0.84	0.68	5.47104	0.801	0.127	Proximal Columella	AT5G58580	ATL63	Proximal Columella_AT5G58580	1	0.674	57	36	117	47
0.826	0.652	2.11969	0.834	0.298	Transition Domain	AT1G14290	SBH2	Transition Domain_AT1G14290	2	0.536	23	161	27	47
0.858	0.716	3.52811	0.807	0.155	Proximal Lateral Root Cap	AT4G21910	AT4G21910	Proximal Lateral Root Cap_AT4G21910	2	0.652	77	59	82	47
0.714	0.428	3.12579	0.555	0.162	Maturation	AT3G14350	SRF7	Maturation_AT3G14350	1	0.393	39	40	75	48
0.938	0.876	6.98254	0.919	0.181	Proliferation Domain	AT2G20450	RPL14A	Proliferation Domain_AT2G20450	1	0.738	26	28	122	48
0.76	0.52	3.35249	0.558	0.195	Elongation	AT3G23690	BHLH77	Elongation_AT3G23690	1	0.363	66	55	60	48
0.856	0.712	5.60145	0.853	0.305	Distal Columella	AT4G11360	RHA1B	Distal Columella_AT4G11360	2	0.548	123	16	56	48
0.888	0.776	2.91343	0.909	0.246	Distal Lateral Root Cap	AT3G04720	HEL	Distal Lateral Root Cap_AT3G04720	1	0.663	29	144	32	48
0.804	0.608	3.70905	0.798	0.326	Transition Domain	AT4G02500	XXT2	Transition Domain_AT4G02500	1	0.472	96	47	68	48
0.851	0.702	5.27556	0.809	0.158	Proximal Columella	AT4G24710	AT4G24710	Proximal Columella_AT4G24710	1	0.651	80	42	91	48
0.914	0.828	2.87866	0.937	0.234	Proximal Lateral Root Cap	AT5G26280	AT5G26280	Proximal Lateral Root Cap_AT5G26280	1	0.703	46	150	32	48
0.73	0.46	3.01591	0.619	0.256	Maturation	AT3G11780	AT3G11780	Maturation_AT3G11780	1	0.363	61	50	52	49
0.959	0.918	6.32443	0.984	0.268	Proliferation Domain	AT2G39460	RPL23AA	Proliferation Domain_AT2G39460	1	0.716	74	74	29	49
0.76	0.52	3.69138	0.466	0.139	Elongation	AT3G16180	NPF1.1	Elongation_AT3G16180	1	0.327	100	25	59	49
0.847	0.694	4.22095	0.71	0.117	Distal Columella	AT5G27420	ATL31	Distal Columella_AT5G27420	2	0.593	75	48	72	49
0.853	0.706	3.31428	0.888	0.279	Distal Lateral Root Cap	AT1G54130	RSH3	Distal Lateral Root Cap_AT1G54130	2	0.609	61	79	69	49
0.798	0.596	2.94671	0.732	0.232	Transition Domain	AT1G05210	AT1G05210	Transition Domain_AT1G05210	2	0.5	48	79	86	49
0.878	0.756	5.08116	0.892	0.258	Proximal Columella	AT3G18490	ASPG1	Proximal Columella_AT3G18490	2	0.634	101	55	59	49
0.867	0.734	3.55878	0.811	0.154	Proximal Lateral Root Cap	AT5G66870	LBD36	Proximal Lateral Root Cap_AT5G66870	2	0.657	73	87	70	49
0.75	0.5	1.15118	0.707	0.317	Maturation	AT1G23440	AT1G23440	Maturation_AT1G23440	1	0.39	41	92	31	50
0.96	0.92	5.85402	0.98	0.248	Proliferation Domain	AT5G27850	RPL18C	Proliferation Domain_AT5G27850	1	0.732	34	124	26	50
0.751	0.502	2.89597	0.569	0.187	Elongation	AT2G36290	AT2G36290	Elongation_AT2G36290	1	0.382	46	67	71	50
0.855	0.71	4.19988	0.827	0.195	Distal Columella	AT3G48180	AT3G48180	Distal Columella_AT3G48180	2	0.632	47	91	59	50
0.876	0.752	3.10798	0.892	0.241	Distal Lateral Root Cap	AT1G03740	AT1G03740	Distal Lateral Root Cap_AT1G03740	2	0.651	37	136	40	50
0.779	0.558	3.86937	0.664	0.175	Transition Domain	AT5G56040	AT5G56040	Transition Domain_AT5G56040	1	0.489	66	18	135	50
0.892	0.784	4.49935	0.887	0.23	Proximal Columella	AT2G18230	PPA2	Proximal Columella_AT2G18230	2	0.657	75	111	43	50
0.913	0.826	2.91094	0.895	0.147	Proximal Lateral Root Cap	AT5G10625	FLP2	Proximal Lateral Root Cap_AT5G10625	3	0.748	33	164	35	50
0.719	0.438	4.21936	0.586	0.258	Maturation	AT5G11670	NADP-ME2	Maturation_AT5G11670	1	0.328	81	19	64	51
0.944	0.888	7.34121	0.957	0.239	Proliferation Domain	AT2G09990	RPS16A	Proliferation Domain_AT2G09990	1	0.718	71	12	101	51
0.763	0.526	2.18375	0.59	0.215	Elongation	AT3G18820	RABG3F	Elongation_AT3G18820	1	0.375	51	82	52	51
0.852	0.704	4.2048	0.749	0.153	Distal Columella	AT1G36060	ERF055	Distal Columella_AT1G36060	2	0.596	72	63	64	51
0.884	0.768	3.00386	0.779	0.159	Distal Lateral Root Cap	AT5G02580	AT5G02580	Distal Lateral Root Cap_AT5G02580	2	0.62	56	127	35	51
0.778	0.556	3.76563	0.596	0.105	Transition Domain	AT1G05660	AT1G05660	Transition Domain_AT1G05660	1	0.491	60	29	137	51
0.858	0.716	5.15377	0.834	0.192	Proximal Columella	AT3G48670	IDN2	Proximal Columella_AT3G48670	1	0.642	93	57	81	51
0.851	0.702	3.73499	0.799	0.169	Proximal Lateral Root Cap	AT3G01516	AT3G01516	Proximal Lateral Root Cap_AT3G01516	1	0.63	87	62	91	51
0.736	0.472	1.69742	0.705	0.328	Maturation	AT1G76180	ERD14	Maturation_AT1G76180	1	0.377	50	71	44	52
0.963	0.926	6.0118	0.989	0.275	Proliferation Domain	AT3G62250	RPS27AC	Proliferation Domain_AT3G62250	1	0.714	77	94	16	52
0.731	0.462	4.59799	0.466	0.113	Elongation	AT3G21240	4CL2	Elongation_AT3G21240	1	0.353	77	15	95	52
0.856	0.712	4.88699	0.848	0.302	Distal Columella	AT5G23830	AT5G23830	Distal Columella_AT5G23830	1	0.546	124	19	57	52
0.856	0.712	3.72239	0.88	0.305	Distal Lateral Root Cap	AT1G45145	TRX5	Distal Lateral Root Cap_AT1G45145	1	0.575	86	69	65	52
0.811	0.622	2.99726	0.805	0.309	Transition Domain	AT5G66680	OST48	Transition Domain_AT5G66680	2	0.496	55	125	52	52
0.877	0.754	5.24195	0.875	0.26	Proximal Columella	AT5G65700	BAM1	Proximal Columella_AT5G65700	1	0.615	127	47	61	52
0.914	0.828	2.46342	0.898	0.107	Proximal Lateral Root Cap	AT5G64080	AT5G64080	Proximal Lateral Root Cap_AT5G64080	2	0.791	15	201	33	52
0.734	0.468	1.78142	0.622	0.22	Maturation	AT1G07590	AT1G07590	Maturation_AT1G07590	3	0.402	30	88	47	53
0.721	0.442	4.65595	0.506	0.138	Elongation	AT5G65390	AGP7	Elongation_AT5G65390	1	0.368	59	16	115	53
0.951	0.902	6.08532	0.975	0.268	Proliferation Domain	AT3G02560	RPS7B	Proliferation Domain_AT3G02560	1	0.707	94	33	66	53
0.835	0.67	5.06153	0.766	0.203	Distal Columella	AT1G69830	AMY3	Distal Columella_AT1G69830	2	0.563	108	13	93	53
0.841	0.682	5.43409	0.844	0.328	Distal Lateral Root Cap	AT5G13180	NAC083	Distal Lateral Root Cap_AT5G13180	1	0.516	134	8	78	53
0.801	0.602	2.98332	0.78	0.299	Transition Domain	AT4G21150	RPN2	Transition Domain_AT4G21150	2	0.481	76	81	78	53
0.875	0.75	3.87139	0.877	0.186	Proximal Columella	AT2G41070	EEL	Proximal Columella_AT2G41070	2	0.691	46	131	64	53
0.846	0.692	3.56785	0.771	0.145	Proximal Lateral Root Cap	AT2G39210	AT2G39210	Proximal Lateral Root Cap_AT2G39210	2	0.626	92	63	99	53
0.712	0.424	4.27714	0.581	0.226	Maturation	AT3G60450	AT3G60450	Maturation_AT3G60450	1	0.355	66	20	81	54
0.77	0.54	2.80613	0.567	0.197	Elongation	AT5G25890	IAA28	Elongation_AT5G25890	1	0.37	56	92	43	54
0.946	0.892	6.54395	0.963	0.24	Proliferation Domain	AT2G40590	RPS26A	Proliferation Domain_AT2G40590	1	0.723	61	45	92	54
0.835	0.67	4.6448	0.705	0.111	Distal Columella	AT1G53708	RTFL9	Distal Columella_AT1G53708	3	0.594	74	47	94	54
0.863	0.726	3.30056	0.878	0.293	Distal Lateral Root Cap	AT3G51730	AT3G51730	Distal Lateral Root Cap_AT3G51730	1	0.585	80	98	55	54
0.801	0.602	3.31192	0.781	0.309	Transition Domain	AT5G61790	CNX1	Transition Domain_AT5G61790	2	0.472	97	62	77	54
0.902	0.804	4.01753	0.926	0.238	Proximal Columella	AT1G70420	AT1G70420	Proximal Columella_AT1G70420	3	0.688	49	160	33	54
0.859	0.718	2.67882	0.858	0.214	Proximal Lateral Root Cap	AT1G05805	BHLH128	Proximal Lateral Root Cap_AT1G05805	3	0.644	80	102	79	54
0.702	0.404	3.74498	0.559	0.189	Maturation	AT1G30640	AT1G30640	Maturation_AT1G30640	1	0.37	57	11	99	55
0.734	0.468	3.56625	0.457	0.087	Elongation	AT1G48480	RKL1	Elongation_AT1G48480	1	0.37	55	45	93	55
0.962	0.924	5.869	0.988	0.262	Proliferation Domain	AT5G02960	RPS23B	Proliferation Domain_AT5G02960	1	0.726	51	132	17	55
0.857	0.714	3.16027	0.908	0.297	Distal Columella	AT5G63030	GRXC1	Distal Columella_AT5G63030	2	0.611	62	103	54	55
0.826	0.652	4.98194	0.56	0.035	Distal Lateral Root Cap	AT1G26820	RNS3	Distal Lateral Root Cap_AT1G26820	1	0.525	116	22	95	55
0.803	0.606	2.99065	0.716	0.249	Transition Domain	AT4G26540	RGI3	Transition Domain_AT4G26540	1	0.467	106	59	73	55
0.841	0.682	5.08597	0.772	0.139	Proximal Columella	AT3G17840	RLK902	Proximal Columella_AT3G17840	1	0.633	103	26	115	55
0.876	0.752	2.14759	0.897	0.254	Proximal Lateral Root Cap	AT3G48000	ALDH2B4	Proximal Lateral Root Cap_AT3G48000	3	0.643	81	115	66	55
0.755	0.51	2.0769	0.607	0.223	Maturation	AT3G62190	AT3G62190	Maturation_AT3G62190	1	0.384	44	98	26	56
0.956	0.912	5.83556	0.98	0.253	Proliferation Domain	AT2G25210	AT2G25210	Proliferation Domain_AT2G25210	1	0.727	49	107	44	56
0.745	0.49	2.34595	0.496	0.112	Elongation	AT5G08330	TCP21	Elongation_AT5G08330	1	0.384	44	81	77	56
0.828	0.656	3.69139	0.804	0.22	Distal Columella	AT2G41835	SAP11	Distal Columella_AT2G41835	2	0.584	86	39	107	56
0.887	0.774	2.68474	0.844	0.137	Distal Lateral Root Cap	AT5G48175	AT5G48175	Distal Lateral Root Cap_AT5G48175	2	0.707	23	180	33	56
0.864	0.728	4.28189	0.835	0.145	Proximal Columella	AT4G33800	AT4G33800	Proximal Columella_AT4G33800	2	0.69	47	124	75	56
0.811	0.622	2.56071	0.781	0.291	Transition Domain	AT5G07110	PRA1B6	Transition Domain_AT5G07110	1	0.49	61	147	53	56
0.924	0.848	2.48434	0.968	0.171	Proximal Lateral Root Cap	AT1G66270	BGLU21	Proximal Lateral Root Cap_AT1G66270	2	0.797	13	230	23	56
0.74	0.48	2.54695	0.627	0.256	Maturation	AT1G79270	ECT8	Maturation_AT1G79270	1	0.371	55	73	41	57
0.951	0.902	5.95163	0.969	0.242	Proliferation Domain	AT5G64140	RPS28C	Proliferation Domain_AT5G64140	1	0.727	50	83	67	57
0.729	0.458	3.26134	0.474	0.11	Elongation	AT1G22230	AT1G22230	Elongation_AT1G22230	1	0.364	65	38	101	57
0.825	0.65	4.12697	0.743	0.129	Distal Columella	AT1G75000	AT1G75000	Distal Columella_AT1G75000	2	0.614	59	61	114	57
0.875	0.75	2.81486	0.901	0.279	Distal Lateral Root Cap	AT5G41080	GDPD2	Distal Lateral Root Cap_AT5G41080	2	0.622	53	143	43	57
0.832	0.664	5.0064	0.738	0.075	Proximal Columella	AT5G57420	IAA33	Proximal Columella_AT5G57420	1	0.663	71	45	134	57
0.781	0.562	3.58596	0.686	0.211	Transition Domain	AT3G50640	AT3G50640	Transition Domain_AT3G50640	1	0.475	91	40	131	57
0.902	0.804	3.0737	0.926	0.293	Proximal Lateral Root Cap	AT5G24610	AT5G24610	Proximal Lateral Root Cap_AT5G24610	3	0.633	83	140	44	57
0.718	0.436	3.17327	0.582	0.227	Maturation	AT2G45330	emb1067	Maturation_AT2G45330	1	0.355	65	36	68	58
0.947	0.894	6.44743	0.966	0.256	Proliferation Domain	AT1G57660	RPL21E	Proliferation Domain_AT1G57660	1	0.71	87	30	85	58
0.742	0.484	3.65343	0.508	0.155	Elongation	AT2G40890	CYP98A3	Elongation_AT2G40890	1	0.353	80	41	84	58
0.864	0.728	2.81944	0.788	0.15	Distal Lateral Root Cap	AT1G74770	AT1G74770	Distal Lateral Root Cap_AT1G74770	1	0.638	44	142	54	58
0.832	0.664	4.33078	0.777	0.197	Distal Columella	AT5G48300	APS1	Distal Columella_AT5G48300	3	0.58	90	53	99	58
0.832	0.664	5.1659	0.777	0.121	Proximal Columella	AT3G42670	CHR38	Proximal Columella_AT3G42670	1	0.656	76	54	135	58
0.763	0.526	3.102	0.655	0.118	Transition Domain	AT5G39240	AT5G39240	Transition Domain_AT5G39240	1	0.537	22	60	184	58
0.858	0.716	2.98757	0.758	0.082	Proximal Lateral Root Cap	AT5G17520	MEX1	Proximal Lateral Root Cap_AT5G17520	2	0.676	55	131	83	58
0.736	0.472	1.98857	0.654	0.284	Maturation	AT1G22930	AT1G22930	Maturation_AT1G22930	2	0.37	56	72	45	59
0.938	0.876	7.03136	0.922	0.19	Proliferation Domain	AT3G06680	AT3G06680	Proliferation Domain_AT3G06680	1	0.732	38	41	123	59
0.736	0.472	3.47286	0.544	0.208	Elongation	AT1G48850	EMB1144	Elongation_AT1G48850	1	0.336	89	31	89	59
0.855	0.71	3.55002	0.828	0.211	Distal Columella	AT1G70420	AT1G70420	Distal Columella_AT1G70420	3	0.617	57	126	60	59
0.806	0.612	3.87752	0.733	0.109	Distal Lateral Root Cap	AT2G35770	SCPL28	Distal Lateral Root Cap_AT2G35770	2	0.624	51	62	132	59
0.848	0.696	4.34608	0.817	0.119	Proximal Columella	AT4G33145	AT4G33145	Proximal Columella_AT4G33145	2	0.698	41	128	97	59
0.839	0.678	2.79759	0.761	0.141	Proximal Lateral Root Cap	AT4G35930	AT4G35930	Proximal Lateral Root Cap_AT4G35930	2	0.62	95	69	107	59
0.814	0.628	2.16906	0.81	0.321	Transition Domain	AT1G10030	ERG28	Transition Domain_AT1G10030	2	0.489	65	160	46	59
0.732	0.464	2.68155	0.601	0.233	Maturation	AT1G60140	TPS10	Maturation_AT1G60140	1	0.368	58	67	49	60
0.949	0.898	7.0091	0.966	0.266	Proliferation Domain	AT5G23740	RPS11C	Proliferation Domain_AT5G23740	1	0.7	107	23	74	60
0.775	0.55	1.68893	0.5	0.113	Elongation	AT1G29050	TBL38	Elongation_AT1G29050	1	0.387	42	136	33	60
0.812	0.624	3.85515	0.683	0.101	Distal Columella	AT1G25277	AT1G25277	Distal Columella_AT1G25277	2	0.582	88	31	126	60
0.865	0.73	3.36429	0.872	0.309	Distal Lateral Root Cap	AT1G77770	AT1G77770	Distal Lateral Root Cap_AT1G77770	1	0.563	94	103	52	60
0.895	0.79	4.3353	0.876	0.188	Proximal Columella	AT4G37410	CYP81F4	Proximal Columella_AT4G37410	2	0.688	51	176	41	60
0.818	0.636	5.00257	0.692	0.101	Proximal Lateral Root Cap	AT3G14510	AT3G14510	Proximal Lateral Root Cap_AT3G14510	3	0.591	119	6	146	60
0.767	0.534	2.98672	0.688	0.165	Transition Domain	AT5G40330	MYB23	Transition Domain_AT5G40330	2	0.523	34	64	177	60
0.719	0.438	3.65525	0.612	0.289	Maturation	AT4G39090	RD19A	Maturation_AT4G39090	1	0.323	84	26	65	61
0.945	0.89	6.98816	0.956	0.243	Proliferation Domain	AT5G04800	RPS17D	Proliferation Domain_AT5G04800	1	0.713	80	37	94	61
0.774	0.548	2.45459	0.534	0.192	Elongation	AT4G00430	PIP1.4	Elongation_AT4G00430	1	0.342	85	91	36	61
0.834	0.668	3.56083	0.785	0.189	Distal Columella	AT1G63245	CLE14	Distal Columella_AT1G63245	3	0.596	71	79	97	61
0.844	0.688	2.81844	0.8	0.139	Distal Lateral Root Cap	AT1G30755	AT1G30755	Distal Lateral Root Cap_AT1G30755	2	0.661	30	147	74	61
0.875	0.75	4.27044	0.883	0.228	Proximal Columella	AT3G47800	AT3G47800	Proximal Columella_AT3G47800	3	0.655	77	132	65	61
0.805	0.61	4.96115	0.699	0.069	Proximal Lateral Root Cap	AT5G66460	MAN7	Proximal Lateral Root Cap_AT5G66460	1	0.63	88	21	167	61
0.837	0.674	2.49238	0.831	0.296	Transition Domain	AT1G47640	AT1G47640	Transition Domain_AT1G47640	2	0.535	24	234	22	61
0.719	0.438	3.68738	0.463	0.112	Maturation	AT1G49310	AT1G49310	Maturation_AT1G49310	1	0.351	69	41	66	62
0.761	0.522	3.0128	0.438	0.106	Elongation	AT1G03870	FLA9	Elongation_AT1G03870	2	0.332	95	62	55	62
0.959	0.918	5.55724	0.987	0.258	Proliferation Domain	AT3G11510	RPS14B	Proliferation Domain_AT3G11510	1	0.729	45	137	33	62
0.87	0.74	3.38429	0.874	0.3	Distal Columella	AT3G46440	UXS5	Distal Columella_AT3G46440	2	0.574	96	109	43	62
0.834	0.668	3.74342	0.771	0.202	Distal Lateral Root Cap	AT3G45970	EXLA1	Distal Lateral Root Cap_AT3G45970	2	0.569	91	80	84	62
0.899	0.798	3.22245	0.937	0.263	Proximal Lateral Root Cap	AT5G08590	SRK2G	Proximal Lateral Root Cap_AT5G08590	2	0.674	58	174	45	62
0.818	0.636	5.76789	0.786	0.143	Proximal Columella	AT5G59790	AT5G59790	Proximal Columella_AT5G59790	1	0.643	90	28	167	62
0.806	0.612	1.35403	0.795	0.295	Transition Domain	AT2G45200	GOS12	Transition Domain_AT2G45200	1	0.5	47	175	64	62
0.721	0.442	2.77992	0.554	0.19	Maturation	AT3G49780	PSK3	Maturation_AT3G49780	1	0.364	60	56	61	63
0.714	0.428	4.26636	0.485	0.122	Elongation	AT1G33470	AT1G33470	Elongation_AT1G33470	1	0.363	67	18	127	63
0.947	0.894	6.44132	0.964	0.256	Proliferation Domain	AT2G40205	RPL41G	Proliferation Domain_AT2G40205	1	0.708	90	42	86	63
0.842	0.684	5.50672	0.825	0.309	Distal Columella	AT1G77330	AT1G77330	Distal Columella_AT1G77330	1	0.516	161	8	82	63
0.816	0.632	6.25368	0.528	0.023	Distal Lateral Root Cap	AT2G25215	AT2G25215	Distal Lateral Root Cap_AT2G25215	2	0.505	141	7	113	63
0.886	0.772	2.67692	0.899	0.202	Proximal Lateral Root Cap	AT1G17285	AT1G17285	Proximal Lateral Root Cap_AT1G17285	4	0.697	47	175	56	63
0.806	0.612	2.42806	0.802	0.325	Transition Domain	AT3G44330	AT3G44330	Transition Domain_AT3G44330	1	0.477	88	143	63	63
0.897	0.794	3.7522	0.936	0.279	Proximal Columella	AT4G29690	AT4G29690	Proximal Columella_AT4G29690	2	0.657	74	196	39	63
0.743	0.486	2.72804	0.631	0.265	Maturation	AT1G53580	GLY3	Maturation_AT1G53580	1	0.366	59	82	38	64
0.772	0.544	1.13005	0.611	0.223	Elongation	AT1G49240	ACT8	Elongation_AT1G49240	1	0.388	41	131	42	64
0.943	0.886	6.63952	0.955	0.236	Proliferation Domain	AT4G36130	RPL8C	Proliferation Domain_AT4G36130	1	0.719	68	47	106	64
0.909	0.818	2.59813	0.91	0.198	Distal Columella	AT3G56170	CAN1	Distal Columella_AT3G56170	1	0.712	18	216	18	64
0.801	0.602	3.79095	0.72	0.096	Distal Lateral Root Cap	AT1G01580	FRO2	Distal Lateral Root Cap_AT1G01580	2	0.624	52	66	143	64
0.813	0.626	4.63543	0.699	0.1	Proximal Lateral Root Cap	AT5G48940	RCH1	Proximal Lateral Root Cap_AT5G48940	1	0.599	105	30	152	64
0.791	0.582	3.06656	0.741	0.281	Transition Domain	AT3G06300	P4H2	Transition Domain_AT3G06300	1	0.46	122	78	100	64
0.86	0.72	4.01549	0.812	0.123	Proximal Columella	AT2G07170	TOR1L2	Proximal Columella_AT2G07170	2	0.689	48	183	78	64
0.72	0.44	2.59597	0.551	0.178	Maturation	AT1G49032	AT1G49032	Maturation_AT1G49032	1	0.373	54	62	63	65
0.752	0.504	3.19844	0.504	0.146	Elongation	AT1G52750	AT1G52750	Elongation_AT1G52750	1	0.358	72	74	68	65
0.921	0.842	7.29756	0.875	0.151	Proliferation Domain	AT5G15520	RPS19B	Proliferation Domain_AT5G15520	1	0.724	58	2	170	65
0.846	0.692	3.22893	0.792	0.161	Distal Columella	AT1G32940	SBT3.5	Distal Columella_AT1G32940	2	0.631	48	131	75	65
0.814	0.628	3.68971	0.776	0.18	Distal Lateral Root Cap	AT1G07187	AT1G07187	Distal Lateral Root Cap_AT1G07187	2	0.596	74	77	118	65
0.899	0.798	2.30861	0.877	0.119	Proximal Lateral Root Cap	AT3G50740	UGT72E1	Proximal Lateral Root Cap_AT3G50740	3	0.758	26	222	46	65
0.807	0.614	2.62321	0.741	0.221	Transition Domain	AT1G09580	AT1G09580	Transition Domain_AT1G09580	2	0.52	36	205	62	65
0.904	0.808	3.38302	0.984	0.284	Proximal Columella	AT1G03230	AT1G03230	Proximal Columella_AT1G03230	3	0.7	40	256	30	65
0.722	0.444	3.30789	0.618	0.278	Maturation	AT2G32240	AT2G32240	Maturation_AT2G32240	1	0.34	74	47	59	66
0.735	0.47	2.91765	0.548	0.173	Elongation	AT3G02770	AT3G02770	Elongation_AT3G02770	1	0.375	50	76	91	66
0.938	0.876	6.54817	0.935	0.204	Proliferation Domain	AT5G48760	RPL13AD	Proliferation Domain_AT5G48760	1	0.731	39	69	124	66
0.841	0.682	3.50123	0.723	0.1	Distal Columella	AT1G02930	GSTF6	Distal Columella_AT1G02930	1	0.623	53	117	86	66
0.855	0.71	3.09127	0.881	0.265	Distal Lateral Root Cap	AT4G33150	AT4G33150	Distal Lateral Root Cap_AT4G33150	3	0.616	58	145	68	66
0.8	0.6	2.58335	0.783	0.304	Transition Domain	AT5G10840	TMN8	Transition Domain_AT5G10840	1	0.479	84	137	82	66
0.85	0.7	2.83877	0.856	0.28	Proximal Lateral Root Cap	AT2G32070	CAF1-7	Proximal Lateral Root Cap_AT2G32070	1	0.576	130	83	95	66
0.874	0.748	4.10255	0.713	0.077	Proximal Columella	AT2G28870	SMR10	Proximal Columella_AT2G28870	2	0.636	97	167	67	66
0.732	0.464	1.56575	0.634	0.252	Maturation	AT1G29970	RPL18AA	Maturation_AT1G29970	1	0.382	46	91	51	67
0.748	0.496	3.18481	0.49	0.151	Elongation	AT2G37040	PAL1	Elongation_AT2G37040	1	0.339	87	58	74	67
0.954	0.908	6.10387	0.978	0.253	Proliferation Domain	AT5G27770	RPL22C	Proliferation Domain_AT5G27770	1	0.725	54	128	54	67
0.847	0.694	3.99585	0.863	0.284	Distal Columella	AT1G80920	ATJ8	Distal Columella_AT1G80920	2	0.579	91	98	73	67
0.927	0.854	3.4943	0.948	0.347	Distal Lateral Root Cap	AT3G05890	RCI2B	Distal Lateral Root Cap_AT3G05890	1	0.601	65	195	15	67
0.786	0.572	3.8539	0.703	0.26	Transition Domain	AT4G22010	sks4	Transition Domain_AT4G22010	1	0.443	156	31	117	67
0.89	0.78	2.55472	0.853	0.18	Proximal Lateral Root Cap	AT4G37870	PCKA	Proximal Lateral Root Cap_AT4G37870	3	0.673	62	195	52	67
0.874	0.748	3.88521	0.93	0.309	Proximal Columella	AT5G65683	WAVH2	Proximal Columella_AT5G65683	2	0.621	119	153	66	67
0.72	0.44	2.67447	0.587	0.245	Maturation	AT2G16710	AT2G16710	Maturation_AT2G16710	1	0.342	72	54	62	68
0.784	0.568	1.61921	0.58	0.208	Elongation	AT3G53420	PIP2-1	Elongation_AT3G53420	1	0.372	53	142	25	68
0.943	0.886	6.32125	0.96	0.242	Proliferation Domain	AT2G33370	RPL23A	Proliferation Domain_AT2G33370	1	0.718	72	60	107	68
0.817	0.634	4.61431	0.763	0.218	Distal Columella	AT4G01750	RGXT2	Distal Columella_AT4G01750	2	0.545	125	21	121	68
0.832	0.664	3.54039	0.67	0.117	Distal Lateral Root Cap	AT5G42600	MRN1	Distal Lateral Root Cap_AT5G42600	2	0.553	97	90	88	68
0.86	0.72	3.03165	0.826	0.208	Proximal Lateral Root Cap	AT5G15970	KIN2	Proximal Lateral Root Cap_AT5G15970	2	0.618	96	138	76	68
0.769	0.538	3.05393	0.689	0.169	Transition Domain	AT2G42870	PAR1	Transition Domain_AT2G42870	1	0.52	37	113	169	68
0.821	0.642	3.96056	0.769	0.1	Proximal Columella	AT1G72180	CEPR2	Proximal Columella_AT1G72180	1	0.669	66	117	156	68
0.735	0.47	1.27983	0.512	0.136	Maturation	AT3G22750	AT3G22750	Maturation_AT3G22750	2	0.376	51	95	46	69
0.77	0.54	1.50825	0.623	0.228	Elongation	AT5G44340	TUBB4	Elongation_AT5G44340	1	0.395	35	141	45	69
0.944	0.888	6.84327	0.967	0.263	Proliferation Domain	AT3G05560	RPL22B	Proliferation Domain_AT3G05560	1	0.704	99	40	102	69
0.865	0.73	2.91775	0.891	0.257	Distal Columella	AT3G13080	ABCC3	Distal Columella_AT3G13080	3	0.634	45	176	47	69
0.815	0.63	4.64049	0.619	0.094	Distal Lateral Root Cap	AT1G15380	AT1G15380	Distal Lateral Root Cap_AT1G15380	2	0.525	117	43	115	69
0.885	0.77	2.80292	0.861	0.206	Proximal Lateral Root Cap	AT4G37400	CYP81F3	Proximal Lateral Root Cap_AT4G37400	2	0.655	75	180	58	69
0.788	0.576	2.84522	0.747	0.295	Transition Domain	AT1G09630	RABA2A	Transition Domain_AT1G09630	1	0.452	139	74	107	69
0.81	0.62	4.85745	0.737	0.093	Proximal Columella	AT1G18250	ATLP-1	Proximal Columella_AT1G18250	1	0.644	87	74	192	69
0.729	0.458	1.32611	0.583	0.186	Maturation	AT5G38895	AT5G38895	Maturation_AT5G38895	1	0.397	36	103	53	70
0.774	0.548	1.33304	0.658	0.255	Elongation	AT1G65930	CICDH	Elongation_AT1G65930	1	0.403	33	152	37	70
0.955	0.91	5.70532	0.976	0.247	Proliferation Domain	AT2G27710	RPP2B	Proliferation Domain_AT2G27710	1	0.729	46	147	49	70
0.811	0.622	4.4614	0.784	0.262	Distal Lateral Root Cap	AT5G14420	RGLG2	Distal Lateral Root Cap_AT5G14420	2	0.522	125	28	123	70
0.853	0.706	3.43402	0.875	0.285	Distal Columella	AT4G35750	AT4G35750	Distal Columella_AT4G35750	2	0.59	80	134	63	70
0.907	0.814	2.60452	0.956	0.243	Proximal Lateral Root Cap	AT5G65925	AT5G65925	Proximal Lateral Root Cap_AT5G65925	4	0.713	43	237	40	70
0.787	0.574	1.91821	0.697	0.199	Transition Domain	AT1G01830	AT1G01830	Transition Domain_AT1G01830	1	0.498	51	162	113	70
0.868	0.736	7.93989	0.842	0.312	Proximal Columella	AT5G09960	AT5G09960	Proximal Columella_AT5G09960	1	0.53	283	1	71	70
0.714	0.428	2.90398	0.479	0.143	Maturation	AT3G17790	PAP17	Maturation_AT3G17790	1	0.336	77	43	76	71
0.737	0.474	3.42268	0.474	0.162	Elongation	AT3G07460	AT3G07460	Elongation_AT3G07460	2	0.312	112	29	86	71
0.947	0.894	5.69438	0.964	0.245	Proliferation Domain	AT1G26880	RPL34A	Proliferation Domain_AT1G26880	1	0.719	67	88	87	71
0.806	0.612	4.38879	0.725	0.192	Distal Lateral Root Cap	AT4G24310	DMP3	Distal Lateral Root Cap_AT4G24310	1	0.533	110	36	131	71
0.914	0.828	2.56205	0.955	0.238	Distal Columella	AT1G54120	AT1G54120	Distal Columella_AT1G54120	2	0.717	17	249	15	71
0.854	0.708	3.15669	0.782	0.108	Proximal Lateral Root Cap	AT5G10510	AIL6	Proximal Lateral Root Cap_AT5G10510	2	0.674	61	173	88	71
0.794	0.588	2.70306	0.66	0.194	Transition Domain	AT1G76090	SMT3	Transition Domain_AT1G76090	1	0.466	108	127	93	71
0.845	0.69	4.21653	0.813	0.147	Proximal Columella	AT3G05130	AT3G05130	Proximal Columella_AT3G05130	2	0.666	67	186	105	71
0.707	0.414	3.0275	0.525	0.182	Maturation	AT1G63440	HMA5	Maturation_AT1G63440	1	0.343	71	38	87	72
0.77	0.54	2.31753	0.472	0.138	Elongation	AT4G34050	CCoAOMT1	Elongation_AT4G34050	1	0.334	90	95	44	72
0.93	0.86	6.26934	0.878	0.138	Proliferation Domain	AT4G10450	RPL9D	Proliferation Domain_AT4G10450	1	0.74	24	77	142	72
0.814	0.628	7.82809	0.765	0.281	Distal Lateral Root Cap	AT4G30850	HHP2	Distal Lateral Root Cap_AT4G30850	1	0.484	165	1	117	72
0.882	0.764	2.69303	0.871	0.227	Distal Columella	AT5G54870	AT5G54870	Distal Columella_AT5G54870	2	0.644	39	212	33	72
0.89	0.78	2.38196	0.862	0.194	Proximal Lateral Root Cap	AT5G12940	AT5G12940	Proximal Lateral Root Cap_AT5G12940	1	0.668	66	204	53	72
0.779	0.558	3.45907	0.723	0.288	Transition Domain	AT1G64980	AT1G64980	Transition Domain_AT1G64980	1	0.435	175	28	136	72
0.835	0.67	4.6291	0.829	0.238	Proximal Columella	AT3G18370	SYTF	Proximal Columella_AT3G18370	1	0.591	160	72	127	72
0.706	0.412	4.71782	0.453	0.16	Maturation	AT2G41380	AT2G41380	Maturation_AT2G41380	1	0.293	99	9	90	73
0.769	0.538	0.919779	0.633	0.242	Elongation	AT3G17210	HS1	Elongation_AT3G17210	2	0.391	36	147	46	73
0.957	0.914	5.54959	0.982	0.268	Proliferation Domain	AT4G17390	RPL15B	Proliferation Domain_AT4G17390	1	0.714	78	125	42	73
0.801	0.602	3.95561	0.731	0.147	Distal Lateral Root Cap	AT3G26580	AT3G26580	Distal Lateral Root Cap_AT3G26580	2	0.584	82	60	142	73
0.826	0.652	4.50732	0.769	0.241	Distal Columella	AT2G35930	PUB23	Distal Columella_AT2G35930	2	0.528	146	29	110	73
0.828	0.656	2.99643	0.775	0.148	Proximal Lateral Root Cap	AT1G14820	AT1G14820	Proximal Lateral Root Cap_AT1G14820	2	0.627	91	109	123	73
0.815	0.63	2.00464	0.851	0.354	Transition Domain	AT1G64090	RTNLB3	Transition Domain_AT1G64090	1	0.497	53	245	44	73
0.879	0.758	3.3418	0.934	0.282	Proximal Columella	AT1G68920	BHLH49	Proximal Columella_AT1G68920	2	0.652	78	226	56	73
0.705	0.41	4.06924	0.656	0.337	Maturation	AT5G42980	TRX3	Maturation_AT5G42980	1	0.319	88	17	93	74
0.755	0.51	2.48767	0.593	0.225	Elongation	AT5G39340	AHP3	Elongation_AT5G39340	1	0.368	58	107	65	74
0.948	0.896	6.14495	0.958	0.235	Proliferation Domain	AT4G34670	RPS3AB	Proliferation Domain_AT4G34670	1	0.723	60	108	79	74
0.811	0.622	3.10133	0.763	0.147	Distal Lateral Root Cap	AT3G05937	AT3G05937	Distal Lateral Root Cap_AT3G05937	2	0.616	59	105	125	74
0.806	0.612	4.01236	0.746	0.177	Distal Columella	AT5G22250	CAF1-11	Distal Columella_AT5G22250	2	0.569	104	44	141	74
0.904	0.808	2.20389	0.864	0.12	Proximal Lateral Root Cap	AT3G12955	AT3G12955	Proximal Lateral Root Cap_AT3G12955	1	0.744	35	257	43	74
0.817	0.634	2.07728	0.752	0.263	Transition Domain	AT4G12880	ENODL19	Transition Domain_AT4G12880	1	0.489	67	237	41	74
0.865	0.73	4.42728	0.845	0.209	Proximal Columella	AT4G30340	DGK7	Proximal Columella_AT4G30340	3	0.636	98	188	74	74
0.715	0.43	3.00995	0.629	0.301	Maturation	AT4G35790	PLDDELTA	Maturation_AT4G35790	1	0.328	80	48	72	75
0.763	0.526	1.06671	0.555	0.131	Elongation	AT3G19450	CAD4	Elongation_AT3G19450	1	0.424	22	156	53	75
0.934	0.868	5.8082	0.926	0.19	Proliferation Domain	AT3G11120	RPL41G	Proliferation Domain_AT3G11120	1	0.736	29	90	134	75
0.822	0.644	3.91245	0.678	0.077	Distal Columella	AT1G69920	GSTU12	Distal Columella_AT1G69920	1	0.601	67	106	117	75
0.863	0.726	2.7588	0.737	0.138	Distal Lateral Root Cap	AT4G13250	NYC1	Distal Lateral Root Cap_AT4G13250	3	0.599	69	169	56	75
0.819	0.638	3.11614	0.719	0.088	Proximal Lateral Root Cap	AT4G15270	AT4G15270	Proximal Lateral Root Cap_AT4G15270	2	0.631	86	112	143	75
0.795	0.59	2.49258	0.724	0.234	Transition Domain	AT3G58120	BZIP61	Transition Domain_AT3G58120	1	0.49	62	198	90	75
0.821	0.642	5.51573	0.762	0.169	Proximal Columella	AT2G23360	FPP7	Proximal Columella_AT2G23360	1	0.593	156	50	155	75
0.713	0.426	1.59094	0.501	0.099	Maturation	AT3G51810	EM1	Maturation_AT3G51810	1	0.402	31	89	80	76
0.76	0.52	2.47964	0.588	0.232	Elongation	AT2G45960	PIP1B	Elongation_AT2G45960	1	0.356	74	96	61	76
0.95	0.9	5.92932	0.981	0.263	Proliferation Domain	AT1G72370	RPSAA	Proliferation Domain_AT1G72370	1	0.718	70	115	72	76
0.835	0.67	4.10674	0.814	0.247	Distal Columella	AT4G15550	UGT75D1	Distal Columella_AT4G15550	1	0.567	106	90	95	76
0.811	0.622	3.99787	0.787	0.258	Distal Lateral Root Cap	AT2G31260	ATG9	Distal Lateral Root Cap_AT2G31260	2	0.529	112	61	124	76
0.817	0.634	4.00429	0.753	0.183	Proximal Lateral Root Cap	AT4G28220	NDB1	Proximal Lateral Root Cap_AT4G28220	1	0.57	139	54	148	76
0.808	0.616	2.94654	0.764	0.268	Transition Domain	AT1G29310	AT1G29310	Transition Domain_AT1G29310	2	0.496	56	241	60	76
0.847	0.694	4.11857	0.812	0.148	Proximal Columella	AT4G37890	EDA40	Proximal Columella_AT4G37890	1	0.664	70	192	101	76
0.732	0.464	1.90521	0.501	0.147	Maturation	AT3G10740	ASD1	Maturation_AT3G10740	2	0.354	67	84	50	77
0.752	0.504	2.54927	0.583	0.234	Elongation	AT5G11970	AT5G11970	Elongation_AT5G11970	1	0.349	81	84	69	77
0.952	0.904	4.98287	0.957	0.207	Proliferation Domain	AT2G21660	RBG7	Proliferation Domain_AT2G21660	2	0.75	17	177	64	77
0.805	0.61	4.29794	0.611	0.035	Distal Columella	AT1G71380	CEL3	Distal Columella_AT1G71380	2	0.576	95	57	142	77
0.825	0.65	2.74653	0.821	0.22	Distal Lateral Root Cap	AT3G02550	LBD41	Distal Lateral Root Cap_AT3G02550	2	0.601	66	135	98	77
0.854	0.708	3.23931	0.834	0.241	Proximal Lateral Root Cap	AT1G78240	QUA2	Proximal Lateral Root Cap_AT1G78240	2	0.593	114	141	87	77
0.82	0.64	2.3501	0.84	0.322	Transition Domain	AT1G61790	OST3B	Transition Domain_AT1G61790	2	0.518	39	286	33	77
0.809	0.618	5.14939	0.766	0.141	Proximal Columella	AT1G49475	AT1G49475	Proximal Columella_AT1G49475	1	0.625	114	62	195	77
0.717	0.434	2.9009	0.597	0.236	Maturation	AT5G20910	AIP2	Maturation_AT5G20910	1	0.361	62	70	69	78
0.73	0.46	2.92508	0.504	0.158	Elongation	AT5G51780	AT5G51780	Elongation_AT5G51780	1	0.346	82	53	99	78
0.95	0.9	5.8313	0.97	0.255	Proliferation Domain	AT3G47370	RPS20B	Proliferation Domain_AT3G47370	1	0.715	76	111	71	78
0.83	0.66	3.9916	0.825	0.273	Distal Columella	AT1G27100	AT1G27100	Distal Columella_AT1G27100	3	0.552	116	80	101	78
0.818	0.636	3.44198	0.696	0.135	Distal Lateral Root Cap	AT4G28940	AT4G28940	Distal Lateral Root Cap_AT4G28940	1	0.561	95	102	107	78
0.829	0.658	3.28713	0.792	0.239	Proximal Lateral Root Cap	AT5G20950	AT5G20950	Proximal Lateral Root Cap_AT5G20950	3	0.553	156	67	120	78
0.785	0.57	2.54375	0.765	0.316	Transition Domain	AT5G19690	STT3A	Transition Domain_AT5G19690	2	0.449	144	96	119	78
0.847	0.694	3.79811	0.81	0.149	Proximal Columella	AT3G52180	DSP4	Proximal Columella_AT3G52180	3	0.661	72	200	102	78
0.704	0.408	2.20367	0.544	0.162	Maturation	AT1G03950	VPS2.3	Maturation_AT1G03950	1	0.382	47	61	95	79
0.762	0.524	1.52967	0.646	0.24	Elongation	AT5G65430	GRF8	Elongation_AT5G65430	1	0.406	31	150	54	79
0.914	0.828	6.62317	0.874	0.149	Proliferation Domain	AT1G07070	RPL35AA	Proliferation Domain_AT1G07070	1	0.725	55	25	181	79
0.808	0.616	4.36514	0.668	0.118	Distal Columella	AT5G62150	AT5G62150	Distal Columella_AT5G62150	2	0.55	120	42	136	79
0.78	0.56	4.33949	0.699	0.115	Distal Lateral Root Cap	AT5G16240	S-ACP-DES1	Distal Lateral Root Cap_AT5G16240	2	0.584	83	38	183	79
0.819	0.638	3.15856	0.744	0.135	Proximal Lateral Root Cap	AT3G11110	ATL66	Proximal Lateral Root Cap_AT3G11110	3	0.609	100	103	142	79
0.775	0.55	2.64265	0.716	0.258	Transition Domain	AT5G42860	AT5G42860	Transition Domain_AT5G42860	1	0.458	125	94	140	79
0.821	0.642	5.05758	0.591	0.015	Proximal Columella	AT3G48770	AT3G48770	Proximal Columella_AT3G48770	1	0.576	190	34	154	79
0.725	0.45	2.02269	0.642	0.304	Maturation	AT5G20090	MPC1	Maturation_AT5G20090	1	0.338	75	77	55	80
0.726	0.452	2.92696	0.555	0.225	Elongation	AT3G09820	ADK1	Elongation_AT3G09820	1	0.33	98	32	106	80
0.948	0.896	5.95951	0.978	0.267	Proliferation Domain	AT5G52650	RPS10C	Proliferation Domain_AT5G52650	1	0.711	84	101	78	80
0.846	0.692	3.03888	0.78	0.168	Distal Columella	AT3G50740	UGT72E1	Distal Columella_AT3G50740	3	0.612	61	162	76	80
0.804	0.608	4.26509	0.767	0.244	Distal Lateral Root Cap	AT5G23340	AT5G23340	Distal Lateral Root Cap_AT5G23340	1	0.523	121	45	139	80
0.915	0.83	2.45381	0.968	0.276	Proximal Lateral Root Cap	AT4G16500	CYS4	Proximal Lateral Root Cap_AT4G16500	3	0.692	48	269	30	80
0.771	0.542	2.85617	0.701	0.24	Transition Domain	AT3G08030	AT3G08030	Transition Domain_AT3G08030	1	0.461	118	87	158	80
0.798	0.596	5.67105	0.704	0.076	Proximal Columella	AT1G35230	AGP5	Proximal Columella_AT1G35230	1	0.628	111	20	247	80
0.711	0.422	2.98267	0.521	0.196	Maturation	AT3G21510	AHP1	Maturation_AT3G21510	1	0.325	83	44	82	81
0.75	0.5	2.00734	0.6	0.235	Elongation	AT2G30870	GSTF10	Elongation_AT2G30870	1	0.365	63	109	72	81
0.937	0.874	6.35814	0.95	0.246	Proliferation Domain	AT4G26230	RPL31B	Proliferation Domain_AT4G26230	1	0.704	101	39	126	81
0.831	0.662	3.27808	0.837	0.285	Distal Lateral Root Cap	AT5G51070	CLPD	Distal Lateral Root Cap_AT5G51070	1	0.552	99	118	89	81
0.826	0.652	5.27574	0.822	0.32	Distal Columella	AT2G25250	AT2G25250	Distal Columella_AT2G25250	3	0.502	184	14	109	81
0.845	0.69	3.0494	0.77	0.118	Proximal Lateral Root Cap	AT2G40470	LBD15	Proximal Lateral Root Cap_AT2G40470	3	0.652	78	169	101	81
0.8	0.6	1.6346	0.72	0.253	Transition Domain	AT3G17120	AT3G17120	Transition Domain_AT3G17120	1	0.467	107	176	83	81
0.82	0.64	4.88746	0.789	0.192	Proximal Columella	AT1G10530	AT1G10530	Proximal Columella_AT1G10530	2	0.597	150	70	159	81
0.707	0.414	3.54295	0.499	0.176	Maturation	AT1G50290	AT1G50290	Maturation_AT1G50290	1	0.323	85	42	88	82
0.764	0.528	1.81778	0.562	0.188	Elongation	AT2G19760	PRO1	Elongation_AT2G19760	1	0.374	52	144	50	82
0.953	0.906	5.84948	0.988	0.291	Proliferation Domain	AT4G27090	RPL14B	Proliferation Domain_AT4G27090	1	0.697	114	92	62	82
0.801	0.602	4.07657	0.717	0.139	Distal Columella	AT2G36210	AT2G36210	Distal Columella_AT2G36210	2	0.578	94	64	151	82
0.896	0.792	2.03502	0.963	0.318	Distal Lateral Root Cap	AT3G13790	CWINV1	Distal Lateral Root Cap_AT3G13790	2	0.645	41	243	28	82
0.815	0.63	3.15378	0.734	0.137	Proximal Lateral Root Cap	AT3G22104	AT3G22104	Proximal Lateral Root Cap_AT3G22104	2	0.597	107	94	150	82
0.804	0.608	1.72061	0.834	0.366	Transition Domain	AT3G43810	CAM7	Transition Domain_AT3G43810	3	0.468	104	194	70	82
0.873	0.746	4.60796	0.917	0.348	Proximal Columella	AT2G30500	NET4B	Proximal Columella_AT2G30500	2	0.569	203	109	69	82
0.715	0.43	2.44566	0.532	0.187	Maturation	AT5G12390	FIS1B	Maturation_AT5G12390	1	0.345	70	75	73	83
0.776	0.552	0.744156	0.572	0.203	Elongation	AT2G39900	WLIN2A	Elongation_AT2G39900	1	0.369	57	159	32	83
0.924	0.848	6.82383	0.904	0.192	Proliferation Domain	AT1G58380	RPS2A	Proliferation Domain_AT1G58380	1	0.712	83	24	163	83
0.826	0.652	3.6145	0.767	0.194	Distal Columella	AT4G35380	BIG4	Distal Columella_AT4G35380	1	0.573	99	101	111	83
0.827	0.654	2.70648	0.799	0.193	Distal Lateral Root Cap	AT1G63245	CLE14	Distal Lateral Root Cap_AT1G63245	3	0.606	63	155	94	83
0.806	0.612	3.92676	0.669	0.096	Proximal Lateral Root Cap	AT3G14550	GGPS3	Proximal Lateral Root Cap_AT3G14550	1	0.573	135	52	166	83
0.811	0.622	1.97697	0.766	0.278	Transition Domain	AT2G14890	AGP9	Transition Domain_AT2G14890	1	0.488	68	250	54	83
0.847	0.694	4.63648	0.843	0.258	Proximal Columella	AT5G13000	CALS3	Proximal Columella_AT5G13000	2	0.585	175	107	100	83
0.738	0.476	2.06542	0.512	0.216	Maturation	AT3G56240	CCH	Maturation_AT3G56240	2	0.296	98	79	42	84
0.745	0.49	1.88414	0.548	0.205	Elongation	AT1G07420	SMO2-2	Elongation_AT1G07420	1	0.343	84	86	78	84
0.957	0.914	5.54823	0.992	0.3	Proliferation Domain	AT5G20290	RPS8A	Proliferation Domain_AT5G20290	1	0.692	129	114	41	84
0.812	0.624	4.21115	0.754	0.219	Distal Columella	AT1G32690	AT1G32690	Distal Columella_AT1G32690	1	0.535	139	46	127	84
0.873	0.746	2.40222	0.917	0.3	Distal Lateral Root Cap	AT5G20250	DIN10	Distal Lateral Root Cap_AT5G20250	2	0.617	57	210	46	84
0.824	0.648	3.55675	0.733	0.14	Proximal Lateral Root Cap	AT1G15170	DTX12	Proximal Lateral Root Cap_AT1G15170	2	0.593	116	107	132	84
0.791	0.582	2.71504	0.757	0.302	Transition Domain	AT2G01720	OST1B	Transition Domain_AT2G01720	1	0.455	130	141	102	84
0.86	0.72	3.43667	0.786	0.093	Proximal Columella	AT2G46860	PPA3	Proximal Columella_AT2G46860	1	0.693	43	262	79	84
0.704	0.408	3.32598	0.629	0.32	Maturation	AT4G19640	RABF2B	Maturation_AT4G19640	1	0.309	92	33	94	85
0.717	0.434	3.17705	0.529	0.201	Elongation	AT2G44670	FLZ3	Elongation_AT2G44670	1	0.328	99	36	120	85
0.949	0.898	5.46354	0.977	0.263	Proliferation Domain	AT1G77940	RPL30B	Proliferation Domain_AT1G77940	1	0.714	79	131	75	85
0.82	0.64	3.52498	0.745	0.217	Distal Lateral Root Cap	AT1G57990	PUP18	Distal Lateral Root Cap_AT1G57990	2	0.528	113	97	105	85
0.839	0.678	3.05196	0.861	0.275	Distal Columella	AT1G54130	RSH3	Distal Columella_AT1G54130	2	0.586	84	145	91	85
0.801	0.602	3.87528	0.723	0.114	Proximal Lateral Root Cap	AT4G12840	AT4G12840	Proximal Lateral Root Cap_AT4G12840	2	0.609	101	76	178	85
0.77	0.54	2.36263	0.653	0.129	Transition Domain	AT1G26945	PRE6	Transition Domain_AT1G26945	2	0.524	31	182	162	85
0.849	0.698	3.67694	0.788	0.146	Proximal Columella	AT2G44210	AT2G44210	Proximal Columella_AT2G44210	1	0.642	92	198	94	85
0.714	0.428	2.35413	0.607	0.285	Maturation	AT3G30390	AVT6A	Maturation_AT3G30390	1	0.322	87	59	77	86
0.725	0.45	2.81545	0.434	0.094	Elongation	AT3G12110	ACT11	Elongation_AT3G12110	1	0.34	86	63	107	86
0.959	0.918	5.7948	0.989	0.294	Proliferation Domain	AT1G02780	RPL19A	Proliferation Domain_AT1G02780	1	0.695	118	136	32	86
0.823	0.646	3.71378	0.826	0.334	Distal Lateral Root Cap	AT5G36880	ACS	Distal Lateral Root Cap_AT5G36880	2	0.492	161	56	100	86
0.827	0.654	3.45822	0.794	0.212	Distal Columella	AT1G77890	AT1G77890	Distal Columella_AT1G77890	2	0.582	87	135	108	86
0.827	0.654	3.31667	0.754	0.131	Proximal Lateral Root Cap	AT1G79580	SMB	Proximal Lateral Root Cap_AT1G79580	3	0.623	93	147	126	86
0.841	0.682	1.6837	0.774	0.229	Transition Domain	AT3G07010	AT3G07010	Transition Domain_AT3G07010	1	0.545	19	341	19	86
0.812	0.624	5.54299	0.666	0.077	Proximal Columella	AT3G60670	AT3G60670	Proximal Columella_AT3G60670	1	0.589	166	39	182	86
0.701	0.402	3.6543	0.396	0.104	Maturation	AT3G01970	WRKY45	Maturation_AT3G01970	1	0.292	100	22	103	87
0.745	0.49	1.80244	0.587	0.231	Elongation	AT3G46830	RABA2C	Elongation_AT3G46830	2	0.356	75	102	80	87
0.945	0.89	6.01442	0.96	0.236	Proliferation Domain	AT2G44120	AT2G44120	Proliferation Domain_AT2G44120	1	0.724	57	134	95	87
0.865	0.73	2.17856	0.744	0.12	Distal Lateral Root Cap	AT5G27420	ATL31	Distal Lateral Root Cap_AT5G27420	2	0.624	49	218	53	87
0.84	0.68	2.7872	0.785	0.188	Distal Columella	AT5G61010	ATEXO70E2	Distal Columella_AT5G61010	3	0.597	70	172	89	87
0.804	0.608	3.39301	0.692	0.08	Proximal Lateral Root Cap	AT5G05965	AT5G05965	Proximal Lateral Root Cap_AT5G05965	1	0.612	99	97	170	87
0.788	0.576	2.40293	0.787	0.342	Transition Domain	AT4G29735	AT4G29735	Transition Domain_AT4G29735	2	0.445	148	124	108	87
0.848	0.696	4.98535	0.861	0.3	Proximal Columella	AT1G27770	ACA1	Proximal Columella_AT1G27770	1	0.561	222	71	95	87
0.713	0.426	2.74004	0.623	0.309	Maturation	AT3G61260	AT3G61260	Maturation_AT3G61260	1	0.314	90	60	79	88
0.717	0.434	3.07608	0.476	0.118	Elongation	AT3G47210	AT3G47210	Elongation_AT3G47210	1	0.358	73	69	121	88
0.951	0.902	5.35691	0.978	0.266	Proliferation Domain	AT2G47610	RPL7AA	Proliferation Domain_AT2G47610	1	0.712	81	138	68	88
0.825	0.65	3.05074	0.822	0.274	Distal Lateral Root Cap	AT1G80380	GLYK	Distal Lateral Root Cap_AT1G80380	2	0.548	102	121	97	88
0.856	0.712	2.64636	0.879	0.259	Distal Columella	AT4G33150	AT4G33150	Distal Columella_AT4G33150	3	0.62	55	222	58	88
0.828	0.656	3.18243	0.759	0.177	Proximal Lateral Root Cap	AT5G05460	ENGASE1	Proximal Lateral Root Cap_AT5G05460	2	0.582	125	119	124	88
0.81	0.62	1.67817	0.845	0.352	Transition Domain	AT1G54630	ACP3	Transition Domain_AT1G54630	2	0.493	59	270	56	88
0.792	0.584	5.11809	0.716	0.069	Proximal Columella	AT3G10780	AT3G10780	Proximal Columella_AT3G10780	1	0.647	83	40	273	88
0.701	0.402	3.65251	0.498	0.221	Maturation	AT5G19230	AT5G19230	Maturation_AT5G19230	1	0.277	103	27	104	89
0.731	0.462	2.23823	0.55	0.228	Elongation	AT3G17440	NPSN13	Elongation_AT3G17440	1	0.322	104	64	96	89
0.955	0.91	5.56519	0.988	0.279	Proliferation Domain	AT3G56340	RPS26C	Proliferation Domain_AT3G56340	1	0.709	88	151	50	89
0.792	0.584	5.97945	0.752	0.253	Distal Lateral Root Cap	AT4G17830	AT4G17830	Distal Lateral Root Cap_AT4G17830	2	0.499	153	13	155	89
0.857	0.714	2.53011	0.874	0.257	Distal Columella	AT1G07590	AT1G07590	Distal Columella_AT1G07590	3	0.617	56	228	55	89
0.86	0.72	2.56997	0.79	0.116	Proximal Lateral Root Cap	AT3G55760	AT3G55760	Proximal Lateral Root Cap_AT3G55760	2	0.674	60	232	77	89
0.794	0.588	2.24682	0.785	0.311	Transition Domain	AT1G79990	AT1G79990	Transition Domain_AT1G79990	1	0.474	95	199	94	89
0.801	0.602	4.57121	0.735	0.085	Proximal Columella	AT3G60900	FLA10	Proximal Columella_AT3G60900	1	0.65	82	87	228	89
0.716	0.432	1.53827	0.649	0.308	Maturation	AT5G56150	UBC30	Maturation_AT5G56150	1	0.341	73	97	70	90
0.738	0.476	2.19537	0.521	0.161	Elongation	AT1G75750	GASA1	Elongation_AT1G75750	1	0.36	70	111	85	90
0.954	0.908	5.25885	0.977	0.276	Proliferation Domain	AT4G00810	RPP1B	Proliferation Domain_AT4G00810	2	0.701	106	135	55	90
0.917	0.834	1.61935	0.954	0.243	Distal Lateral Root Cap	AT1G35780	AT1G35780	Distal Lateral Root Cap_AT1G35780	1	0.711	22	281	19	90
0.883	0.766	2.20367	0.91	0.239	Distal Columella	AT5G54670	KIN14N	Distal Columella_AT5G54670	1	0.671	29	279	32	90
0.874	0.748	2.0286	0.921	0.267	Proximal Lateral Root Cap	AT4G32870	AT4G32870	Proximal Lateral Root Cap_AT4G32870	2	0.654	76	227	67	90
0.784	0.568	2.36134	0.734	0.244	Transition Domain	AT3G25540	LAG1	Transition Domain_AT3G25540	1	0.49	63	203	124	90
0.9	0.8	3.25405	0.966	0.278	Proximal Columella	AT5G23820	ML3	Proximal Columella_AT5G23820	3	0.688	50	314	36	90
0.716	0.432	0.919156	0.651	0.315	Maturation	AT2G01490	PAHX	Maturation_AT2G01490	1	0.336	76	102	71	91
0.706	0.412	4.07579	0.487	0.148	Elongation	AT5G54380	THE1	Elongation_AT5G54380	1	0.339	88	26	152	91
0.914	0.828	7.26472	0.881	0.18	Proliferation Domain	AT3G58700	RPL11C	Proliferation Domain_AT3G58700	1	0.701	105	14	180	91
0.827	0.654	2.96472	0.843	0.29	Distal Lateral Root Cap	AT1G80920	ATJ8	Distal Lateral Root Cap_AT1G80920	2	0.553	98	132	93	91
0.86	0.72	2.94309	0.877	0.286	Distal Columella	AT1G30400	ABCC1	Distal Columella_AT1G30400	2	0.591	78	210	52	91
0.844	0.688	2.91886	0.701	0.138	Proximal Lateral Root Cap	AT4G23750	CRF2	Proximal Lateral Root Cap_AT4G23750	3	0.563	145	125	103	91
0.786	0.572	2.38943	0.784	0.343	Transition Domain	AT4G12590	AT4G12590	Transition Domain_AT4G12590	1	0.441	157	118	118	91
0.845	0.69	3.6565	0.789	0.119	Proximal Columella	AT2G43480	PER26	Proximal Columella_AT2G43480	2	0.67	63	234	106	91
0.704	0.408	2.98672	0.55	0.238	Maturation	AT5G13330	ERF113	Maturation_AT5G13330	1	0.312	91	63	96	92
0.71	0.42	3.92258	0.447	0.13	Elongation	AT1G78260	AT1G78260	Elongation_AT1G78260	1	0.317	107	20	141	92
0.949	0.898	5.49118	0.97	0.253	Proliferation Domain	AT1G34030	RPS18C	Proliferation Domain_AT1G34030	1	0.717	73	152	76	92
0.874	0.748	2.04207	0.779	0.157	Distal Lateral Root Cap	AT1G70850	MLP34	Distal Lateral Root Cap_AT1G70850	1	0.622	54	231	45	92
0.851	0.702	2.83876	0.856	0.286	Distal Columella	AT1G68840	RAV2	Distal Columella_AT1G68840	2	0.57	103	171	66	92
0.808	0.616	3.26128	0.688	0.134	Proximal Lateral Root Cap	AT2G41070	EEL	Proximal Lateral Root Cap_AT2G41070	2	0.554	154	71	161	92
0.799	0.598	1.7368	0.773	0.296	Transition Domain	AT1G33240	AT-GTL1	Transition Domain_AT1G33240	1	0.477	89	223	84	92
0.808	0.616	5.16581	0.772	0.164	Proximal Columella	AT5G01670	AT5G01670	Proximal Columella_AT5G01670	1	0.608	138	64	202	92
0.719	0.438	1.00738	0.613	0.291	Maturation	AT1G56700	AT1G56700	Maturation_AT1G56700	1	0.322	86	100	67	93
0.748	0.496	1.98511	0.582	0.238	Elongation	AT1G07750	AT1G07750	Elongation_AT1G07750	1	0.344	83	110	76	93
0.916	0.832	7.1718	0.893	0.198	Proliferation Domain	AT3G16780	RPL19B	Proliferation Domain_AT3G16780	1	0.695	119	8	175	93
0.872	0.744	1.92833	0.845	0.195	Distal Lateral Root Cap	AT3G03470	CYP89A9	Distal Lateral Root Cap_AT3G03470	3	0.65	39	248	47	93
0.845	0.69	2.49683	0.813	0.21	Distal Columella	AT2G24180	CYP71B6	Distal Columella_AT2G24180	2	0.603	65	203	78	93
0.849	0.698	2.68984	0.842	0.269	Proximal Lateral Root Cap	AT5G14800	PROC1	Proximal Lateral Root Cap_AT5G14800	3	0.573	136	159	96	93
0.788	0.576	2.24253	0.655	0.184	Transition Domain	AT5G19190	AT5G19190	Transition Domain_AT5G19190	1	0.471	99	191	110	93
0.816	0.632	4.33092	0.793	0.194	Proximal Columella	AT4G36930	SPT	Proximal Columella_AT4G36930	2	0.599	148	84	174	93
0.715	0.43	2.31273	0.358	0.077	Maturation	AT1G24600	AT1G24600	Maturation_AT1G24600	1	0.281	101	78	74	94
0.729	0.458	2.69092	0.537	0.205	Elongation	AT2G38610	AT2G38610	Elongation_AT2G38610	1	0.332	94	73	102	94
0.958	0.916	5.48656	0.992	0.299	Proliferation Domain	AT1G70600	RPL27AC	Proliferation Domain_AT1G70600	1	0.693	125	139	39	94
0.817	0.634	2.7234	0.817	0.273	Distal Lateral Root Cap	AT1G02890	AT1G02890	Distal Lateral Root Cap_AT1G02890	2	0.544	104	120	112	94
0.84	0.68	2.93726	0.86	0.318	Distal Columella	AT3G58750	CSY2	Distal Columella_AT3G58750	2	0.542	129	133	88	94
0.892	0.784	2.31529	0.958	0.279	Proximal Lateral Root Cap	AT3G16460	JAL34	Proximal Lateral Root Cap_AT3G16460	2	0.679	53	295	50	94
0.751	0.502	3.10312	0.69	0.232	Transition Domain	AT5G65640	BHLH93	Transition Domain_AT5G65640	2	0.458	126	49	230	94
0.827	0.654	3.73992	0.775	0.136	Proximal Columella	AT1G03270	CBSDUF4	Proximal Columella_AT1G03270	2	0.639	95	168	144	94
0.706	0.412	1.07597	0.591	0.256	Maturation	AT4G05150	AT4G05150	Maturation_AT4G05150	1	0.335	78	87	91	95
0.761	0.522	0.517416	0.555	0.168	Elongation	AT1G72160	PATL3	Elongation_AT1G72160	1	0.387	43	171	56	95
0.947	0.894	5.80459	0.968	0.266	Proliferation Domain	AT1G15930	RPS12A	Proliferation Domain_AT1G15930	1	0.702	103	119	88	95
0.878	0.756	1.66782	0.928	0.261	Distal Lateral Root Cap	AT3G13080	ABCC3	Distal Lateral Root Cap_AT3G13080	3	0.667	28	277	38	95
0.837	0.674	3.45463	0.885	0.344	Distal Columella	AT5G20960	AAO1	Distal Columella_AT5G20960	1	0.541	132	129	92	95
0.915	0.83	1.73758	0.975	0.207	Proximal Lateral Root Cap	AT1G03230	AT1G03230	Proximal Lateral Root Cap_AT1G03230	3	0.768	24	351	31	95
0.791	0.582	2.7898	0.758	0.331	Transition Domain	AT2G37120	S1FA2	Transition Domain_AT2G37120	1	0.427	191	115	101	95
0.817	0.634	4.23463	0.747	0.117	Proximal Columella	AT1G18650	PDCB3	Proximal Columella_AT1G18650	1	0.63	108	141	170	95
0.703	0.406	2.40562	0.454	0.15	Maturation	AT4G25170	AT4G25170	Maturation_AT4G25170	1	0.304	97	65	98	96
0.724	0.448	1.43319	0.533	0.166	Elongation	AT3G57880	AT3G57880	Elongation_AT3G57880	1	0.367	60	100	110	96
0.951	0.902	5.63381	0.976	0.255	Proliferation Domain	AT2G31610	RPS3A	Proliferation Domain_AT2G31610	1	0.721	64	179	69	96
0.877	0.754	1.82098	0.916	0.285	Distal Lateral Root Cap	AT4G21980	APG8A	Distal Lateral Root Cap_AT4G21980	1	0.631	47	259	39	96
0.895	0.79	2.19835	0.933	0.232	Distal Columella	AT5G49680	KIP	Distal Columella_AT5G49680	1	0.701	21	307	28	96
0.821	0.642	2.70004	0.747	0.153	Proximal Lateral Root Cap	AT2G21550	AT2G21550	Proximal Lateral Root Cap_AT2G21550	3	0.594	112	157	137	96
0.731	0.462	3.97162	0.61	0.12	Transition Domain	AT3G24750	AT3G24750	Transition Domain_AT3G24750	1	0.49	64	9	334	96
0.874	0.748	3.81324	0.896	0.286	Proximal Columella	AT3G12320	LNK3	Proximal Columella_AT3G12320	2	0.61	135	217	68	96
0.702	0.404	1.85567	0.622	0.314	Maturation	AT3G24170	ATGR1	Maturation_AT3G24170	1	0.308	95	66	100	97
0.748	0.496	3.07061	0.548	0.223	Elongation	AT4G34490	ATCAP1	Elongation_AT4G34490	1	0.325	102	94	75	97
0.954	0.908	5.58488	0.987	0.288	Proliferation Domain	AT5G15200	RPS9B	Proliferation Domain_AT5G15200	1	0.699	109	148	56	97
0.859	0.718	2.09388	0.853	0.242	Distal Lateral Root Cap	AT5G47050	AT5G47050	Distal Lateral Root Cap_AT5G47050	3	0.611	60	230	63	97
0.817	0.634	2.73242	0.722	0.09	Distal Columella	AT1G01580	FRO2	Distal Columella_AT1G01580	2	0.632	46	191	122	97
0.851	0.702	2.37631	0.81	0.214	Proximal Lateral Root Cap	AT5G40780	LHT1	Proximal Lateral Root Cap_AT5G40780	2	0.596	108	208	93	97
0.788	0.576	2.61028	0.753	0.289	Transition Domain	AT2G32580	AT2G32580	Transition Domain_AT2G32580	1	0.464	113	187	109	97
0.834	0.668	3.71253	0.811	0.195	Proximal Columella	AT1G21740	AT1G21740	Proximal Columella_AT1G21740	2	0.616	126	166	130	97
0.711	0.422	2.11385	0.437	0.164	Maturation	AT2G34500	CYP710A1	Maturation_AT2G34500	1	0.273	104	76	83	98
0.737	0.474	1.69675	0.594	0.26	Elongation	AT5G47770	FPS1	Elongation_AT5G47770	2	0.334	91	93	88	98
0.954	0.908	4.5896	0.983	0.264	Proliferation Domain	AT5G57290	RPP3B	Proliferation Domain_AT5G57290	2	0.719	66	193	57	98
0.81	0.62	3.05976	0.78	0.25	Distal Lateral Root Cap	AT2G33570	GALS1	Distal Lateral Root Cap_AT2G33570	1	0.53	111	117	128	98
0.819	0.638	3.73941	0.794	0.272	Distal Columella	AT1G77610	UDP-GALT1	Distal Columella_AT1G77610	2	0.522	154	89	119	98
0.757	0.514	2.62462	0.654	0.201	Transition Domain	AT5G66080	AT5G66080	Transition Domain_AT5G66080	1	0.453	135	70	205	98
0.859	0.718	1.84006	0.809	0.144	Proximal Lateral Root Cap	AT1G75945	AT1G75945	Proximal Lateral Root Cap_AT1G75945	3	0.665	69	264	80	98
0.851	0.702	3.94676	0.832	0.206	Proximal Columella	AT2G39210	AT2G39210	Proximal Columella_AT2G39210	2	0.626	113	221	92	98
0.707	0.414	1.35168	0.578	0.269	Maturation	AT4G16520	ATG8F	Maturation_AT4G16520	3	0.309	94	80	89	99
0.707	0.414	5.48795	0.444	0.139	Elongation	AT1G49660	CXE5	Elongation_AT1G49660	1	0.305	119	10	150	99
0.94	0.88	5.6903	0.977	0.273	Proliferation Domain	AT3G56020	RPL41G	Proliferation Domain_AT3G56020	1	0.704	100	116	117	99
0.81	0.62	3.38469	0.779	0.255	Distal Lateral Root Cap	AT5G02880	UPL4	Distal Lateral Root Cap_AT5G02880	2	0.524	119	113	127	99
0.812	0.624	3.17563	0.773	0.222	Distal Columella	AT1G60960	IRT3	Distal Columella_AT1G60960	1	0.551	117	122	128	99
0.82	0.64	1.30931	0.85	0.355	Transition Domain	AT1G10630	ATARFA1F	Transition Domain_AT1G10630	1	0.495	57	320	34	99
0.851	0.702	2.16488	0.874	0.287	Proximal Lateral Root Cap	AT5G28840	GME	Proximal Lateral Root Cap_AT5G28840	3	0.587	121	202	92	99
0.811	0.622	4.54778	0.748	0.105	Proximal Columella	AT3G52440	AT3G52440	Proximal Columella_AT3G52440	2	0.643	91	147	188	99
0.704	0.408	1.55048	0.595	0.286	Maturation	AT4G14410	BHLH104	Maturation_AT4G14410	1	0.309	93	74	97	100
0.729	0.458	3.16424	0.563	0.23	Elongation	AT3G59970	MTHFR1	Elongation_AT3G59970	1	0.333	93	87	103	100
0.912	0.824	6.4097	0.872	0.164	Proliferation Domain	AT3G10610	RPS17C	Proliferation Domain_AT3G10610	1	0.708	92	59	188	100
0.823	0.646	2.23381	0.739	0.138	Distal Lateral Root Cap	AT2G42900	AT2G42900	Distal Lateral Root Cap_AT2G42900	1	0.601	67	192	101	100
0.808	0.616	3.25248	0.77	0.229	Distal Columella	AT4G16250	PHYD	Distal Columella_AT4G16250	3	0.541	133	97	137	100
0.809	0.618	1.71416	0.833	0.345	Transition Domain	AT1G08200	AXS2	Transition Domain_AT1G08200	2	0.488	69	287	58	100
0.785	0.57	3.36752	0.676	0.095	Proximal Lateral Root Cap	AT4G13990	GT14	Proximal Lateral Root Cap_AT4G13990	2	0.581	126	70	219	100
0.84	0.68	3.69263	0.8	0.129	Proximal Columella	AT3G55180	AT3G55180	Proximal Columella_AT3G55180	3	0.671	62	248	118	100
0.706	0.412	1.09257	0.631	0.316	Maturation	AT4G25030	AT4G25030	Maturation_AT4G25030	1	0.315	89	99	92	101
0.723	0.446	2.27662	0.495	0.19	Elongation	AT2G35880	WDL4	Elongation_AT2G35880	2	0.305	118	57	113	101
0.927	0.854	6.00978	0.933	0.236	Proliferation Domain	AT4G29410	RPL28C	Proliferation Domain_AT4G29410	1	0.697	115	76	154	101
0.847	0.694	2.31297	0.74	0.157	Distal Lateral Root Cap	AT5G44610	PCAP2	Distal Lateral Root Cap_AT5G44610	1	0.583	84	208	71	101
0.829	0.658	2.50588	0.793	0.204	Distal Columella	AT1G05060	AT1G05060	Distal Columella_AT1G05060	1	0.589	81	182	105	101
0.753	0.506	3.26115	0.682	0.226	Transition Domain	AT2G39130	AVT1C	Transition Domain_AT2G39130	1	0.456	129	65	221	101
0.824	0.648	2.35474	0.775	0.177	Proximal Lateral Root Cap	AT1G63480	AHL12	Proximal Lateral Root Cap_AT1G63480	2	0.598	106	179	133	101
0.848	0.696	4.49981	0.872	0.312	Proximal Columella	AT1G15500	AATP2	Proximal Columella_AT1G15500	1	0.56	223	120	96	101
0.708	0.416	1.36199	0.481	0.202	Maturation	AT5G53120	SPDS3	Maturation_AT5G53120	1	0.279	102	94	86	102
0.743	0.486	1.48037	0.614	0.253	Elongation	AT4G17170	RABB1C	Elongation_AT4G17170	1	0.361	69	137	83	102
0.94	0.88	5.55459	0.963	0.269	Proliferation Domain	AT5G47700	RPP1C	Proliferation Domain_AT5G47700	1	0.694	121	109	116	102
0.833	0.666	2.31781	0.751	0.154	Distal Lateral Root Cap	AT5G43570	AT5G43570	Distal Lateral Root Cap_AT5G43570	2	0.597	73	203	87	102
0.869	0.738	2.34704	0.91	0.324	Distal Columella	AT2G16500	ADC1	Distal Columella_AT2G16500	4	0.586	82	244	44	102
0.811	0.622	1.81889	0.753	0.273	Transition Domain	AT4G30410	IBL1	Transition Domain_AT4G30410	2	0.48	80	284	55	102
0.854	0.708	2.56138	0.788	0.112	Proximal Lateral Root Cap	AT4G09020	ISA3	Proximal Lateral Root Cap_AT4G09020	2	0.676	56	281	89	102
0.839	0.678	4.79157	0.846	0.286	Proximal Columella	AT2G29980	FAD3	Proximal Columella_AT2G29980	1	0.56	225	97	120	102
0.702	0.404	0.707115	0.608	0.274	Maturation	AT5G13810	AT5G13810	Maturation_AT5G13810	1	0.334	79	104	102	103
0.767	0.534	1.27213	0.46	0.142	Elongation	AT1G02500	SAM1	Elongation_AT1G02500	1	0.318	106	145	48	103
0.945	0.89	5.54759	0.966	0.259	Proliferation Domain	AT3G53740	RPL36B	Proliferation Domain_AT3G53740	1	0.707	96	162	96	103
0.856	0.712	2.27278	0.881	0.283	Distal Lateral Root Cap	AT5G03380	HIPP06	Distal Lateral Root Cap_AT5G03380	2	0.598	71	229	66	103
0.798	0.596	3.63958	0.783	0.276	Distal Columella	AT1G02880	TPK1	Distal Columella_AT1G02880	1	0.507	175	36	161	103
0.823	0.646	1.521	0.858	0.375	Transition Domain	AT5G20500	GRXC4	Transition Domain_AT5G20500	2	0.483	73	317	30	103
0.864	0.728	2.21469	0.882	0.293	Proximal Lateral Root Cap	AT5G36880	ACS	Proximal Lateral Root Cap_AT5G36880	2	0.589	120	235	72	103
0.879	0.758	3.81498	0.935	0.317	Proximal Columella	AT3G48000	ALDH2B4	Proximal Columella_AT3G48000	3	0.618	124	265	57	103
0.702	0.404	2.50054	0.509	0.202	Maturation	AT3G10550	MTM1	Maturation_AT3G10550	1	0.307	96	90	101	104
0.737	0.474	2.61024	0.417	0.127	Elongation	AT2G37180	PIP2-3	Elongation_AT2G37180	1	0.29	136	80	87	104
0.954	0.908	4.43375	0.987	0.269	Proliferation Domain	AT5G02450	RPL36C	Proliferation Domain_AT5G02450	2	0.718	69	232	58	104
0.818	0.636	3.69668	0.671	0.192	Distal Lateral Root Cap	AT4G04745	AT4G04745	Distal Lateral Root Cap_AT4G04745	2	0.479	174	86	106	104
0.851	0.702	2.37673	0.842	0.241	Distal Columella	AT3G16430	PBP2	Distal Columella_AT3G16430	2	0.601	68	241	67	104
0.771	0.542	2.61284	0.643	0.181	Transition Domain	AT5G66590	AT5G66590	Transition Domain_AT5G66590	2	0.462	115	146	160	104
0.846	0.692	2.40759	0.798	0.199	Proximal Lateral Root Cap	AT5G23840	AT5G23840	Proximal Lateral Root Cap_AT5G23840	1	0.599	104	229	100	104
0.866	0.732	4.25806	0.914	0.341	Proximal Columella	AT4G20850	TPP2	Proximal Columella_AT4G20850	2	0.573	194	179	73	104
0.759	0.518	0.826061	0.505	0.152	Elongation	AT5G40730	AGP24	Elongation_AT5G40730	1	0.353	78	165	63	105
0.939	0.878	5.98169	0.96	0.266	Proliferation Domain	AT3G61110	RPS27B	Proliferation Domain_AT3G61110	1	0.694	122	117	120	105
0.806	0.612	2.69439	0.673	0.102	Distal Lateral Root Cap	AT3G18250	AT3G18250	Distal Lateral Root Cap_AT3G18250	2	0.571	88	146	133	105
0.842	0.684	2.74098	0.838	0.306	Distal Columella	AT1G22360	UGT85A2	Distal Columella_AT1G22360	4	0.532	143	150	83	105
0.768	0.536	2.86691	0.646	0.186	Transition Domain	AT2G40475	AT2G40475	Transition Domain_AT2G40475	2	0.46	120	128	173	105
0.863	0.726	2.1762	0.807	0.163	Proximal Lateral Root Cap	AT5G42580	CYP705A12	Proximal Lateral Root Cap_AT5G42580	3	0.644	79	285	73	105
0.88	0.76	3.46008	0.882	0.2	Proximal Columella	AT4G35930	AT4G35930	Proximal Columella_AT4G35930	2	0.682	55	341	55	105
0.723	0.446	3.54106	0.529	0.249	Elongation	AT4G13940	SAHH1	Elongation_AT4G13940	1	0.28	150	44	112	106
0.949	0.898	5.31982	0.982	0.288	Proliferation Domain	AT2G34480	AT2G34480	Proliferation Domain_AT2G34480	1	0.694	120	164	77	106
0.844	0.688	2.30221	0.872	0.322	Distal Lateral Root Cap	AT3G58750	CSY2	Distal Lateral Root Cap_AT3G58750	2	0.55	100	198	75	106
0.842	0.684	2.38013	0.779	0.14	Distal Columella	AT4G21120	CAT1	Distal Columella_AT4G21120	3	0.639	44	254	84	106
0.756	0.512	3.01555	0.629	0.177	Transition Domain	AT1G67750	AT1G67750	Transition Domain_AT1G67750	1	0.452	140	72	211	106
0.925	0.85	1.8432	0.991	0.234	Proximal Lateral Root Cap	AT3G15950	NAI2	Proximal Lateral Root Cap_AT3G15950	1	0.757	28	398	21	106
0.81	0.62	4.30533	0.777	0.158	Proximal Columella	AT5G48650	AT5G48650	Proximal Columella_AT5G48650	1	0.619	122	142	193	106
0.744	0.488	2.29174	0.597	0.266	Elongation	AT2G35120	GDH2	Elongation_AT2G35120	1	0.331	97	129	81	107
0.941	0.882	5.35084	0.966	0.257	Proliferation Domain	AT3G49010	RPL13B	Proliferation Domain_AT3G49010	1	0.709	89	160	112	107
0.818	0.636	2.77464	0.804	0.261	Distal Lateral Root Cap	AT5G57655	XYLA	Distal Lateral Root Cap_AT5G57655	2	0.543	105	162	108	107
0.794	0.588	3.54134	0.72	0.198	Distal Columella	AT1G30650	WRKY14	Distal Columella_AT1G30650	2	0.522	155	54	173	107
0.758	0.516	3.58757	0.681	0.252	Transition Domain	AT3G54960	PDIL1-3	Transition Domain_AT3G54960	2	0.429	185	38	202	107
0.881	0.762	2.01093	0.884	0.2	Proximal Lateral Root Cap	AT3G16430	PBP2	Proximal Lateral Root Cap_AT3G16430	2	0.684	52	334	61	107
0.846	0.692	3.75647	0.861	0.265	Proximal Columella	AT5G11650	AT5G11650	Proximal Columella_AT5G11650	2	0.596	152	203	103	107
0.728	0.456	1.57719	0.563	0.203	Elongation	AT1G06550	AT1G06550	Elongation_AT1G06550	1	0.36	71	132	105	108
0.932	0.864	6.45195	0.938	0.251	Proliferation Domain	AT2G19740	RPL31A	Proliferation Domain_AT2G19740	1	0.687	146	75	140	108
0.817	0.634	3.05184	0.803	0.325	Distal Lateral Root Cap	AT3G24503	ALDH2C4	Distal Lateral Root Cap_AT3G24503	3	0.478	175	91	111	108
0.83	0.66	2.26301	0.871	0.32	Distal Columella	AT2G30950	VAR2	Distal Columella_AT2G30950	1	0.551	119	168	103	108
0.798	0.596	1.66314	0.754	0.274	Transition Domain	AT1G26960	ATHB-23	Transition Domain_AT1G26960	2	0.48	81	259	87	108
0.793	0.586	3.71914	0.694	0.161	Proximal Lateral Root Cap	AT1G02810	PME7	Proximal Lateral Root Cap_AT1G02810	2	0.533	176	73	198	108
0.915	0.83	2.94928	0.99	0.279	Proximal Columella	AT2G41800	AT2G41800	Proximal Columella_AT2G41800	3	0.711	39	400	24	108
0.713	0.426	3.78834	0.497	0.195	Elongation	AT2G25070	PPC4-2	Elongation_AT2G25070	1	0.302	123	59	132	109
0.944	0.888	5.09298	0.977	0.265	Proliferation Domain	AT4G00100	RPS13B	Proliferation Domain_AT4G00100	1	0.712	82	175	105	109
0.814	0.628	2.14192	0.713	0.117	Distal Lateral Root Cap	AT1G17235	RTFL11	Distal Lateral Root Cap_AT1G17235	2	0.596	76	186	120	109
0.778	0.556	3.83162	0.623	0.066	Distal Columella	AT2G35890	CPK25	Distal Columella_AT2G35890	2	0.557	114	55	225	109
0.787	0.574	2.27834	0.744	0.304	Transition Domain	AT3G55360	ECR	Transition Domain_AT3G55360	1	0.44	160	157	112	109
0.892	0.784	1.80895	0.884	0.158	Proximal Lateral Root Cap	AT3G07410	RABA5B	Proximal Lateral Root Cap_AT3G07410	3	0.726	39	361	51	109
0.885	0.77	3.48584	0.868	0.176	Proximal Columella	AT1G70140	FH8	Proximal Columella_AT1G70140	2	0.692	44	377	50	109
0.725	0.45	1.82758	0.539	0.232	Elongation	AT2G44790	UCC2	Elongation_AT2G44790	1	0.307	116	98	108	110
0.948	0.896	4.93016	0.985	0.284	Proliferation Domain	AT2G41840	RPS2C	Proliferation Domain_AT2G41840	1	0.701	104	181	80	110
0.782	0.564	3.78712	0.682	0.182	Distal Lateral Root Cap	AT5G24870	AT5G24870	Distal Lateral Root Cap_AT5G24870	2	0.5	151	55	178	110
0.811	0.622	3.30511	0.789	0.247	Distal Columella	AT3G03870	AT3G03870	Distal Columella_AT3G03870	2	0.542	130	136	130	110
0.805	0.61	1.7661	0.792	0.309	Transition Domain	AT1G16560	AT1G16560	Transition Domain_AT1G16560	1	0.483	72	297	66	110
0.861	0.722	2.13879	0.82	0.164	Proximal Lateral Root Cap	AT3G47800	AT3G47800	Proximal Lateral Root Cap_AT3G47800	3	0.656	74	304	75	110
0.82	0.64	3.98239	0.77	0.184	Proximal Columella	AT5G58960	GIL1	Proximal Columella_AT5G58960	2	0.586	172	139	160	110
0.725	0.45	1.97957	0.575	0.261	Elongation	AT2G45820	DBP	Elongation_AT2G45820	1	0.314	110	103	109	111
0.946	0.892	5.12631	0.976	0.27	Proliferation Domain	AT1G56045	RPL41G	Proliferation Domain_AT1G56045	1	0.706	97	178	93	111
0.811	0.622	2.47861	0.782	0.218	Distal Lateral Root Cap	AT1G77890	AT1G77890	Distal Lateral Root Cap_AT1G77890	2	0.564	93	170	126	111
0.791	0.582	3.28553	0.675	0.083	Distal Columella	AT4G37860	AT4G37860	Distal Columella_AT4G37860	2	0.592	76	138	182	111
0.771	0.542	2.59936	0.707	0.272	Transition Domain	AT4G29520	AT4G29520	Transition Domain_AT4G29520	2	0.435	177	101	159	111
0.832	0.664	1.70377	0.85	0.258	Proximal Lateral Root Cap	AT1G15800	AT1G15800	Proximal Lateral Root Cap_AT1G15800	2	0.592	117	225	117	111
0.799	0.598	4.60125	0.741	0.135	Proximal Columella	AT5G53890	PSKR2	Proximal Columella_AT5G53890	1	0.606	140	90	241	111
0.703	0.406	3.29927	0.445	0.136	Elongation	AT3G50660	CYP90B1	Elongation_AT3G50660	1	0.309	115	46	161	112
0.948	0.896	4.71723	0.982	0.271	Proliferation Domain	AT3G48930	RPS11A	Proliferation Domain_AT3G48930	1	0.711	85	210	82	112
0.804	0.608	3.31619	0.671	0.178	Distal Lateral Root Cap	AT4G01680	MYB55	Distal Lateral Root Cap_AT4G01680	2	0.493	158	93	140	112
0.753	0.506	5.08226	0.647	0.061	Distal Columella	AT3G60780	AT3G60780	Distal Columella_AT3G60780	2	0.586	83	18	296	112
0.766	0.532	1.87149	0.721	0.267	Transition Domain	AT2G35190	NPSN11	Transition Domain_AT2G35190	1	0.454	134	126	179	112
0.882	0.764	1.84045	0.953	0.274	Proximal Lateral Root Cap	AT3G16420	PBP1	Proximal Lateral Root Cap_AT3G16420	3	0.679	54	350	60	112
0.879	0.758	3.77143	0.934	0.303	Proximal Columella	AT5G14020	AT5G14020	Proximal Columella_AT5G14020	2	0.631	105	319	58	112
0.743	0.486	1.78163	0.485	0.182	Elongation	AT4G30410	IBL1	Elongation_AT4G30410	2	0.303	121	121	82	113
0.919	0.838	5.83878	0.923	0.248	Proliferation Domain	AT3G52580	RPS14C	Proliferation Domain_AT3G52580	1	0.675	169	38	172	113
0.841	0.682	2.89355	0.566	0.074	Distal Lateral Root Cap	AT2G26560	PLP2	Distal Lateral Root Cap_AT2G26560	2	0.492	160	154	79	113
0.81	0.62	2.97499	0.753	0.219	Distal Columella	AT3G02550	LBD41	Distal Columella_AT3G02550	2	0.534	141	127	132	113
0.818	0.636	1.72301	0.799	0.303	Transition Domain	AT1G09330	ECH	Transition Domain_AT1G09330	1	0.496	54	348	38	113
0.774	0.548	3.0919	0.628	0.073	Proximal Lateral Root Cap	AT1G31320	LBD4	Proximal Lateral Root Cap_AT1G31320	2	0.555	152	60	253	113
0.855	0.71	3.3861	0.879	0.248	Proximal Columella	AT4G25260	PMEI7	Proximal Columella_AT4G25260	1	0.631	106	294	86	113
0.714	0.428	2.10894	0.55	0.235	Elongation	AT5G04590	SIR	Elongation_AT5G04590	1	0.315	108	89	128	114
0.902	0.804	6.65669	0.857	0.172	Proliferation Domain	AT3G56070	CYP19-3	Proliferation Domain_AT3G56070	1	0.685	151	27	201	114
0.806	0.612	2.3466	0.695	0.113	Distal Lateral Root Cap	AT2G25440	AtRLP20	Distal Lateral Root Cap_AT2G25440	2	0.582	85	174	134	114
0.845	0.69	2.3305	0.843	0.23	Distal Columella	AT3G19660	AT3G19660	Distal Columella_AT3G19660	2	0.613	60	262	79	114
0.731	0.462	4.15972	0.625	0.156	Transition Domain	AT5G63800	BGAL6	Transition Domain_AT5G63800	1	0.469	103	8	333	114
0.827	0.654	2.50379	0.799	0.268	Proximal Lateral Root Cap	AT4G39660	AGT2	Proximal Lateral Root Cap_AT4G39660	1	0.531	177	165	127	114
0.878	0.756	3.10784	0.877	0.204	Proximal Columella	AT5G24580	HIPP09	Proximal Columella_AT5G24580	1	0.673	59	372	60	114
0.745	0.49	2.28359	0.421	0.151	Elongation	AT3G61430	PIP1-1	Elongation_AT3G61430	1	0.27	156	101	79	115
0.944	0.888	5.31298	0.978	0.293	Proliferation Domain	AT2G43460	RPL38A	Proliferation Domain_AT2G43460	1	0.685	150	130	103	115
0.805	0.61	3.94952	0.801	0.343	Distal Lateral Root Cap	AT5G16840	BPA1	Distal Lateral Root Cap_AT5G16840	1	0.458	198	63	137	115
0.823	0.646	3.03151	0.827	0.289	Distal Columella	AT5G18310	AT5G18310	Distal Columella_AT5G18310	2	0.538	135	159	115	115
0.804	0.608	2.34053	0.76	0.297	Transition Domain	AT2G29390	SMO2-1	Transition Domain_AT2G29390	1	0.463	114	264	71	115
0.822	0.644	2.38254	0.775	0.248	Proximal Lateral Root Cap	AT4G30810	SCPL29	Proximal Lateral Root Cap_AT4G30810	2	0.527	183	152	135	115
0.804	0.608	4.4019	0.756	0.142	Proximal Columella	AT5G22550	AT5G22550	Proximal Columella_AT5G22550	1	0.614	132	144	216	115
0.731	0.462	2.47289	0.516	0.207	Elongation	AT1G05850	CTL1	Elongation_AT1G05850	1	0.309	114	125	98	116
0.947	0.894	4.70286	0.981	0.279	Proliferation Domain	AT4G31700	RPS6A	Proliferation Domain_AT4G31700	1	0.702	102	195	89	116
0.79	0.58	2.946	0.72	0.176	Distal Lateral Root Cap	AT1G53625	AT1G53625	Distal Lateral Root Cap_AT1G53625	2	0.544	103	134	162	116
0.797	0.594	3.84538	0.603	0.082	Distal Columella	AT1G02820	LEA2	Distal Columella_AT1G02820	2	0.521	157	88	165	116
0.788	0.576	1.70552	0.734	0.277	Transition Domain	AT5G11640	AT5G11640	Transition Domain_AT5G11640	1	0.457	128	212	111	116
0.828	0.656	2.37218	0.771	0.186	Proximal Lateral Root Cap	AT2G40840	DPE2	Proximal Lateral Root Cap_AT2G40840	3	0.585	123	224	125	116
0.852	0.704	3.67633	0.854	0.292	Proximal Columella	AT1G11670	DTX36	Proximal Columella_AT1G11670	1	0.562	220	189	89	116
0.736	0.472	2.04389	0.48	0.204	Elongation	AT4G39030	DTX47	Elongation_AT4G39030	1	0.276	153	97	90	117
0.944	0.888	5.34215	0.975	0.282	Proliferation Domain	AT3G59540	RPL38A	Proliferation Domain_AT3G59540	1	0.693	126	156	104	117
0.765	0.53	4.47069	0.569	0.068	Distal Lateral Root Cap	AT4G18980	AtS40-3	Distal Lateral Root Cap_AT4G18980	2	0.501	148	31	222	117
0.784	0.568	3.90249	0.633	0.099	Distal Columella	AT3G18250	AT3G18250	Distal Columella_AT3G18250	2	0.534	142	68	201	117
0.769	0.538	2.40237	0.694	0.25	Transition Domain	AT1G31850	AT1G31850	Transition Domain_AT1G31850	2	0.444	153	129	170	117
0.803	0.606	3.15197	0.725	0.216	Proximal Lateral Root Cap	AT1G61900	AT1G61900	Proximal Lateral Root Cap_AT1G61900	1	0.509	214	91	173	117
0.78	0.56	5.04751	0.698	0.074	Proximal Columella	AT5G39820	ANAC094	Proximal Columella_AT5G39820	1	0.624	117	48	339	117
0.721	0.442	2.06821	0.557	0.253	Elongation	AT1G31812	ACBP6	Elongation_AT1G31812	1	0.304	120	104	116	118
0.914	0.828	5.74311	0.845	0.134	Proliferation Domain	AT2G37600	RPL36A	Proliferation Domain_AT2G37600	1	0.711	86	121	183	118
0.844	0.688	1.74656	0.747	0.126	Distal Lateral Root Cap	AT1G35140	EXL1	Distal Lateral Root Cap_AT1G35140	2	0.621	55	271	76	118
0.783	0.566	3.51073	0.679	0.106	Distal Columella	AT3G26080	AT3G26080	Distal Columella_AT3G26080	1	0.573	98	114	204	118
0.803	0.606	1.69245	0.831	0.353	Transition Domain	AT4G08520	AT4G08520	Transition Domain_AT4G08520	2	0.478	86	295	74	118
0.855	0.71	1.67723	0.887	0.281	Proximal Lateral Root Cap	AT3G24503	ALDH2C4	Proximal Lateral Root Cap_AT3G24503	3	0.606	103	291	86	118
0.837	0.674	4.09309	0.854	0.318	Proximal Columella	AT4G12720	AtNUDT7	Proximal Columella_AT4G12720	1	0.536	269	112	125	118
0.73	0.46	1.67719	0.526	0.203	Elongation	AT5G12250	TUBB6	Elongation_AT5G12250	1	0.323	103	139	100	119
0.952	0.904	4.35445	0.986	0.279	Proliferation Domain	AT1G67430	RPL17B	Proliferation Domain_AT1G67430	2	0.707	93	241	65	119
0.815	0.63	3.54612	0.824	0.348	Distal Lateral Root Cap	AT4G05320	UBQ10	Distal Lateral Root Cap_AT4G05320	1	0.476	178	108	116	119
0.877	0.754	2.16175	0.935	0.364	Distal Columella	AT3G02470	SAMDC1	Distal Columella_AT3G02470	1	0.571	100	281	40	119
0.745	0.49	2.77281	0.656	0.204	Transition Domain	AT2G23690	AT2G23690	Transition Domain_AT2G23690	1	0.452	137	56	265	119
0.818	0.636	2.41666	0.724	0.106	Proximal Lateral Root Cap	AT3G48660	AT3G48660	Proximal Lateral Root Cap_AT3G48660	3	0.618	97	236	147	119
0.839	0.678	4.04013	0.843	0.313	Proximal Columella	AT5G06750	AT5G06750	Proximal Columella_AT5G06750	1	0.53	284	102	121	119
0.701	0.402	2.95619	0.461	0.13	Elongation	AT2G43910	ATHOL1	Elongation_AT2G43910	1	0.331	96	75	171	120
0.836	0.672	2.20072	0.743	0.202	Distal Lateral Root Cap	AT1G14220	AT1G14220	Distal Lateral Root Cap_AT1G14220	2	0.541	107	214	82	120
0.948	0.896	4.84551	0.977	0.277	Proliferation Domain	AT2G27530	RPL10AB	Proliferation Domain_AT2G27530	1	0.7	108	218	83	120
0.818	0.636	2.99158	0.711	0.171	Distal Columella	AT1G53625	AT1G53625	Distal Columella_AT1G53625	2	0.54	134	177	120	120
0.784	0.568	2.45553	0.738	0.257	Transition Domain	AT4G35410	AAP19-2	Transition Domain_AT4G35410	2	0.481	77	258	125	120
0.857	0.714	3.15773	0.859	0.284	Proximal Lateral Root Cap	AT4G20850	TPP2	Proximal Lateral Root Cap_AT4G20850	2	0.575	132	265	85	120
0.832	0.664	4.49564	0.851	0.269	Proximal Columella	AT3G52890	KIPK1	Proximal Columella_AT3G52890	2	0.582	181	191	136	120
0.731	0.462	2.03462	0.481	0.187	Elongation	AT1G26960	ATHB-23	Elongation_AT1G26960	2	0.294	130	118	97	121
0.914	0.828	6.41188	0.889	0.212	Proliferation Domain	AT3G10090	RPS28A	Proliferation Domain_AT3G10090	1	0.677	164	63	182	121
0.835	0.67	1.90471	0.835	0.263	Distal Lateral Root Cap	AT4G23010	UTR2	Distal Lateral Root Cap_AT4G23010	2	0.572	87	241	83	121
0.803	0.606	3.82736	0.779	0.251	Distal Columella	AT3G50350	AT3G50350	Distal Columella_AT3G50350	2	0.528	147	137	148	121
0.774	0.548	2.70468	0.697	0.267	Transition Domain	AT3G02350	GAUT9	Transition Domain_AT3G02350	1	0.43	184	135	142	121
0.819	0.638	2.6738	0.742	0.174	Proximal Lateral Root Cap	AT3G50340	AT3G50340	Proximal Lateral Root Cap_AT3G50340	1	0.568	140	197	145	121
0.821	0.642	3.70426	0.799	0.175	Proximal Columella	AT5G10510	AIL6	Proximal Columella_AT5G10510	2	0.624	115	238	157	121
0.724	0.448	2.16795	0.481	0.184	Elongation	AT2G44160	MTHFR2	Elongation_AT2G44160	1	0.297	125	112	111	122
0.808	0.616	2.60416	0.787	0.261	Distal Lateral Root Cap	AT3G10490	ANAC052	Distal Lateral Root Cap_AT3G10490	2	0.526	114	167	130	122
0.941	0.882	4.63554	0.974	0.284	Proliferation Domain	AT3G06700	RPL29A	Proliferation Domain_AT3G06700	1	0.69	135	168	113	122
0.83	0.66	2.73535	0.85	0.344	Distal Columella	AT1G54100	ALDH7B4	Distal Columella_AT1G54100	2	0.506	179	152	102	122
0.801	0.602	2.03762	0.761	0.273	Transition Domain	AT1G57620	CYB	Transition Domain_AT1G57620	3	0.488	70	313	79	122
0.799	0.598	3.20591	0.725	0.217	Proximal Lateral Root Cap	AT5G11650	AT5G11650	Proximal Lateral Root Cap_AT5G11650	2	0.508	220	82	182	122
0.835	0.67	3.41175	0.813	0.178	Proximal Columella	AT2G06040	AT2G06040	Proximal Columella_AT2G06040	1	0.635	100	285	128	122
0.711	0.422	2.27971	0.5	0.194	Elongation	AT1G48600	NMT2	Elongation_AT1G48600	1	0.306	117	99	139	123
0.9	0.8	7.49184	0.874	0.212	Proliferation Domain	AT5G67510	RPL26B	Proliferation Domain_AT5G67510	1	0.662	196	18	203	123
0.829	0.658	1.80992	0.83	0.263	Distal Lateral Root Cap	AT1G76520	PILS3	Distal Lateral Root Cap_AT1G76520	3	0.567	92	240	90	123
0.764	0.528	4.24385	0.618	0.049	Distal Columella	AT4G39290	AT4G39290	Distal Columella_AT4G39290	2	0.569	105	69	261	123
0.76	0.52	2.25984	0.675	0.241	Transition Domain	AT2G38650	GAUT7	Transition Domain_AT2G38650	1	0.434	178	88	196	123
0.845	0.69	2.12328	0.732	0.148	Proximal Lateral Root Cap	AT1G68560	XYL1	Proximal Lateral Root Cap_AT1G68560	3	0.584	124	261	102	123
0.899	0.798	2.81937	0.951	0.212	Proximal Columella	AT1G75710	AT1G75710	Proximal Columella_AT1G75710	2	0.739	25	451	38	123
0.729	0.458	1.45002	0.556	0.262	Elongation	AT4G20870	FAH2	Elongation_AT4G20870	2	0.294	129	123	104	124
0.919	0.838	5.51946	0.897	0.189	Proliferation Domain	AT3G62530	AT3G62530	Proliferation Domain_AT3G62530	1	0.708	91	154	173	124
0.808	0.616	2.7903	0.784	0.298	Distal Lateral Root Cap	AT2G04160	AIR3	Distal Lateral Root Cap_AT2G04160	2	0.486	162	131	129	124
0.841	0.682	2.89416	0.869	0.312	Distal Columella	AT3G47730	ABCA2	Distal Columella_AT3G47730	4	0.557	113	239	87	124
0.793	0.586	1.63223	0.724	0.256	Transition Domain	AT5G09270	AT5G09270	Transition Domain_AT5G09270	2	0.468	105	267	98	124
0.851	0.702	1.90708	0.869	0.283	Proximal Lateral Root Cap	AT3G62650	AT3G62650	Proximal Lateral Root Cap_AT3G62650	3	0.586	122	273	94	124
0.802	0.604	4.42515	0.764	0.211	Proximal Columella	AT4G22250	AT4G22250	Proximal Columella_AT4G22250	2	0.553	238	59	224	124
0.702	0.404	2.91894	0.421	0.126	Elongation	AT1G10682	AT1G10682	Elongation_AT1G10682	1	0.295	128	65	166	125
0.936	0.872	4.81789	0.974	0.281	Proliferation Domain	AT3G04920	RPS24A	Proliferation Domain_AT3G04920	1	0.693	128	163	129	125
0.834	0.668	2.56516	0.679	0.179	Distal Lateral Root Cap	AT3G50740	UGT72E1	Distal Lateral Root Cap_AT3G50740	3	0.5	149	189	85	125
0.791	0.582	6.12307	0.752	0.297	Distal Columella	AT3G57550	AGK2	Distal Columella_AT3G57550	2	0.455	259	1	181	125
0.806	0.612	1.56274	0.794	0.333	Transition Domain	AT2G23310	RER1C	Transition Domain_AT2G23310	1	0.461	117	290	65	125
0.865	0.73	2.40472	0.91	0.277	Proximal Lateral Root Cap	AT5G57090	PIN2	Proximal Lateral Root Cap_AT5G57090	3	0.633	84	335	71	125
0.79	0.58	5.06476	0.645	0.042	Proximal Columella	AT3G57670	WIP2	Proximal Columella_AT3G57670	2	0.603	146	94	283	125
0.702	0.404	3.45313	0.497	0.235	Elongation	AT4G19410	AT4G19410	Elongation_AT4G19410	1	0.262	162	33	165	126
0.93	0.86	5.51955	0.938	0.239	Proliferation Domain	AT3G08520	RPL41G	Proliferation Domain_AT3G08520	1	0.699	112	165	143	126
0.79	0.58	2.76812	0.719	0.193	Distal Lateral Root Cap	AT2G21550	AT2G21550	Distal Lateral Root Cap_AT2G21550	3	0.526	115	149	163	126
0.792	0.584	3.13864	0.71	0.184	Distal Columella	AT3G55560	AHL15	Distal Columella_AT3G55560	3	0.526	149	113	180	126
0.814	0.628	1.58514	0.836	0.334	Transition Domain	AT5G13710	SMT1	Transition Domain_AT5G13710	1	0.502	45	381	47	126
0.888	0.776	1.62339	0.927	0.22	Proximal Lateral Root Cap	AT3G14000	BRXL2	Proximal Lateral Root Cap_AT3G14000	3	0.707	44	399	55	126
0.845	0.69	3.19878	0.837	0.191	Proximal Columella	AT2G23300	AT2G23300	Proximal Columella_AT2G23300	1	0.646	84	336	107	126
0.701	0.402	3.25649	0.498	0.207	Elongation	AT5G55480	GDPDL4	Elongation_AT5G55480	1	0.291	134	56	170	127
0.935	0.87	5.10873	0.965	0.275	Proliferation Domain	AT3G53870	RPS3B	Proliferation Domain_AT3G53870	1	0.69	136	155	132	127
0.792	0.584	2.74239	0.735	0.165	Distal Lateral Root Cap	AT1G10480	ZFP5	Distal Lateral Root Cap_AT1G10480	1	0.57	89	182	157	127
0.846	0.692	2.64851	0.632	0.071	Distal Columella	AT5G57640	AT5G57640	Distal Columella_AT5G57640	1	0.561	109	260	77	127
0.808	0.616	2.06815	0.787	0.312	Transition Domain	AT1G77350	AT1G77350	Transition Domain_AT1G77350	2	0.475	92	328	61	127
0.819	0.638	2.53762	0.803	0.3	Proximal Lateral Root Cap	AT2G30500	NET4B	Proximal Lateral Root Cap_AT2G30500	2	0.503	226	133	144	127
0.78	0.56	5.01274	0.737	0.131	Proximal Columella	AT1G19115	AT1G19115	Proximal Columella_AT1G19115	2	0.606	141	49	340	127
0.71	0.42	3.20602	0.376	0.128	Elongation	AT4G02290	AtGH9B13	Elongation_AT4G02290	2	0.248	167	52	142	128
0.948	0.896	5.11994	0.988	0.306	Proliferation Domain	AT5G18380	RPS16C	Proliferation Domain_AT5G18380	1	0.682	155	188	81	128
0.821	0.642	2.77198	0.825	0.345	Distal Lateral Root Cap	AT1G67730	KCR1	Distal Lateral Root Cap_AT1G67730	1	0.48	172	158	102	128
0.748	0.496	5.27545	0.598	0.043	Distal Columella	AT1G23210	AtGH9B6	Distal Columella_AT1G23210	1	0.555	115	10	321	128
0.752	0.504	1.93731	0.662	0.222	Transition Domain	AT5G04820	OFP13	Transition Domain_AT5G04820	1	0.44	158	97	226	128
0.796	0.592	2.90504	0.617	0.078	Proximal Lateral Root Cap	AT3G55180	AT3G55180	Proximal Lateral Root Cap_AT3G55180	3	0.539	169	149	191	128
0.826	0.652	4.21079	0.823	0.251	Proximal Columella	AT4G36520	AT4G36520	Proximal Columella_AT4G36520	1	0.572	197	193	145	128
0.704	0.408	2.25581	0.482	0.179	Elongation	AT5G16590	LRR1	Elongation_AT5G16590	2	0.303	122	85	157	129
0.945	0.89	4.58966	0.98	0.294	Proliferation Domain	AT5G47930	RPS27D	Proliferation Domain_AT5G47930	1	0.686	147	180	97	129
0.896	0.792	0.905418	0.876	0.153	Distal Lateral Root Cap	AT2G39040	PER24	Distal Lateral Root Cap_AT2G39040	1	0.723	18	386	29	129
0.799	0.598	2.81534	0.705	0.168	Distal Columella	AT1G10220	AT1G10220	Distal Columella_AT1G10220	1	0.537	137	161	157	129
0.795	0.59	2.04313	0.742	0.288	Transition Domain	AT3G05020	ACP1	Transition Domain_AT3G05020	2	0.454	132	260	91	129
0.783	0.566	2.79027	0.712	0.184	Proximal Lateral Root Cap	AT5G15070	AT5G15070	Proximal Lateral Root Cap_AT5G15070	2	0.528	182	104	224	129
0.804	0.608	3.70792	0.748	0.117	Proximal Columella	AT5G23570	SGS3	Proximal Columella_AT5G23570	1	0.631	107	212	217	129
0.717	0.434	2.18975	0.451	0.163	Elongation	AT5G23750	AT5G23750	Elongation_AT5G23750	1	0.288	140	105	122	130
0.887	0.774	7.29522	0.814	0.143	Proliferation Domain	AT2G42740	RPL11A	Proliferation Domain_AT2G42740	1	0.671	179	10	238	130
0.792	0.584	2.55371	0.785	0.291	Distal Lateral Root Cap	AT3G14205	SAC2	Distal Lateral Root Cap_AT3G14205	2	0.494	157	123	156	130
0.802	0.604	3.14304	0.789	0.276	Distal Columella	AT4G34180	CYCLASE1	Distal Columella_AT4G34180	2	0.513	167	144	150	130
0.781	0.562	1.80247	0.759	0.314	Transition Domain	AT1G16920	RABA1B	Transition Domain_AT1G16920	2	0.445	149	209	133	130
0.803	0.606	2.79093	0.754	0.266	Proximal Lateral Root Cap	AT1G69040	ACR4	Proximal Lateral Root Cap_AT1G69040	2	0.488	256	86	172	130
0.799	0.598	4.52468	0.757	0.177	Proximal Columella	AT3G50240	KIN4B	Proximal Columella_AT3G50240	3	0.58	183	114	242	130
0.71	0.42	2.46631	0.54	0.214	Elongation	AT3G61440	CYSC1	Elongation_AT3G61440	1	0.326	101	124	143	131
0.948	0.896	4.51347	0.985	0.278	Proliferation Domain	AT3G25520	ATL5	Proliferation Domain_AT3G25520	1	0.707	95	249	84	131
0.803	0.606	2.4892	0.756	0.221	Distal Lateral Root Cap	AT3G61960	ATG1A	Distal Lateral Root Cap_AT3G61960	2	0.535	108	188	141	131
0.867	0.734	1.83931	0.848	0.226	Distal Columella	AT1G11260	STP1	Distal Columella_AT1G11260	2	0.622	54	364	46	131
0.759	0.518	1.8888	0.68	0.193	Transition Domain	AT1G70950	WDL7	Transition Domain_AT1G70950	1	0.487	71	222	201	131
0.797	0.594	2.93339	0.708	0.114	Proximal Lateral Root Cap	AT3G46170	AT3G46170	Proximal Lateral Root Cap_AT3G46170	2	0.594	113	212	189	131
0.895	0.79	2.83497	0.939	0.221	Proximal Columella	AT5G10625	FLP2	Proximal Columella_AT5G10625	3	0.718	36	462	42	131
0.717	0.434	0.904643	0.516	0.194	Elongation	AT3G29200	CM1	Elongation_AT3G29200	1	0.322	105	140	124	132
0.945	0.89	4.80468	0.977	0.285	Proliferation Domain	AT3G05590	RPL18B	Proliferation Domain_AT3G05590	1	0.692	130	203	98	132
0.754	0.508	4.3312	0.685	0.182	Distal Lateral Root Cap	AT5G67140	AT5G67140	Distal Lateral Root Cap_AT5G67140	1	0.503	143	34	260	132
0.787	0.574	3.4987	0.717	0.195	Distal Columella	AT5G05110	CYS7	Distal Columella_AT5G05110	2	0.522	156	115	196	132
0.751	0.502	2.29595	0.668	0.229	Transition Domain	AT3G07990	SCPL27	Transition Domain_AT3G07990	1	0.439	163	102	231	132
0.76	0.52	4.45982	0.634	0.099	Proximal Lateral Root Cap	AT1G80370	CYCA2-4	Proximal Lateral Root Cap_AT1G80370	1	0.535	174	31	309	132
0.858	0.716	3.30994	0.895	0.288	Proximal Columella	AT4G33150	AT4G33150	Proximal Columella_AT4G33150	3	0.607	139	321	82	132
0.752	0.504	0.744044	0.532	0.243	Elongation	AT2G36830	TIP1-1	Elongation_AT2G36830	2	0.289	137	164	70	133
0.943	0.886	4.83851	0.973	0.274	Proliferation Domain	AT4G18100	RPL32A	Proliferation Domain_AT4G18100	1	0.699	110	216	109	133
0.782	0.564	3.63677	0.749	0.289	Distal Lateral Root Cap	AT1G65590	HEXO3	Distal Lateral Root Cap_AT1G65590	2	0.46	195	64	179	133
0.777	0.554	3.7605	0.596	0.083	Distal Columella	AT3G59435	AT3G59435	Distal Columella_AT3G59435	1	0.513	168	71	229	133
0.803	0.606	1.93977	0.789	0.32	Transition Domain	AT2G03120	SPP	Transition Domain_AT2G03120	2	0.469	100	331	75	133
0.843	0.686	1.65709	0.809	0.196	Proximal Lateral Root Cap	AT2G27130	XYP11	Proximal Lateral Root Cap_AT2G27130	2	0.613	98	313	104	133
0.857	0.714	2.72318	0.806	0.112	Proximal Columella	AT5G56580	MKK6	Proximal Columella_AT5G56580	1	0.694	42	417	83	133
0.713	0.426	2.93686	0.455	0.196	Elongation	AT5G54160	OMT1	Elongation_AT5G54160	1	0.259	163	78	133	134
0.941	0.882	5.43968	0.976	0.301	Proliferation Domain	AT5G27700	RPS21C	Proliferation Domain_AT5G27700	1	0.675	168	158	111	134
0.814	0.628	2.24855	0.846	0.349	Distal Lateral Root Cap	AT1G54100	ALDH7B4	Distal Lateral Root Cap_AT1G54100	2	0.497	156	165	119	134
0.793	0.586	2.95811	0.745	0.221	Distal Columella	AT2G40840	DPE2	Distal Columella_AT2G40840	3	0.524	152	140	177	134
0.781	0.562	1.51356	0.736	0.285	Transition Domain	AT3G15710	AT3G15710	Transition Domain_AT3G15710	1	0.451	141	231	134	134
0.86	0.72	1.89206	0.853	0.221	Proximal Lateral Root Cap	AT4G39400	BRI1	Proximal Lateral Root Cap_AT4G39400	2	0.632	85	355	78	134
0.83	0.66	3.55997	0.859	0.315	Proximal Columella	AT1G29340	PUB17	Proximal Columella_AT1G29340	2	0.544	252	151	140	134
0.72	0.44	2.23435	0.553	0.257	Elongation	AT4G14960	TUBA6	Elongation_AT4G14960	2	0.296	126	133	118	135
0.941	0.882	4.98152	0.975	0.291	Proliferation Domain	AT3G09500	RPL35A	Proliferation Domain_AT3G09500	1	0.684	152	174	114	135
0.782	0.564	4.95527	0.749	0.328	Distal Lateral Root Cap	AT5G48560	BHLH78	Distal Lateral Root Cap_AT5G48560	1	0.421	249	16	177	135
0.878	0.756	1.64211	0.913	0.238	Distal Columella	AT3G18230	AT3G18230	Distal Columella_AT3G18230	2	0.675	28	403	39	135
0.763	0.526	2.26846	0.702	0.269	Transition Domain	AT1G06515	AT1G06515	Transition Domain_AT1G06515	2	0.433	179	142	185	135
0.809	0.618	2.82892	0.749	0.17	Proximal Lateral Root Cap	AT3G15760	AT3G15760	Proximal Lateral Root Cap_AT3G15760	2	0.579	129	231	158	135
0.784	0.568	4.68531	0.701	0.108	Proximal Columella	AT3G10200	AT3G10200	Proximal Columella_AT3G10200	1	0.593	157	75	313	135
0.721	0.442	2.34159	0.483	0.197	Elongation	AT1G60710	ATB2	Elongation_AT1G60710	1	0.286	144	117	117	136
0.932	0.864	5.15279	0.967	0.289	Proliferation Domain	AT1G43170	ARP1	Proliferation Domain_AT1G43170	1	0.678	160	140	141	136
0.767	0.534	7.19986	0.447	0.011	Distal Lateral Root Cap	AT2G32620	CSLB2	Distal Lateral Root Cap_AT2G32620	1	0.436	224	3	216	136
0.801	0.602	3.13377	0.809	0.295	Distal Columella	AT1G51420	ATSPP1	Distal Columella_AT1G51420	2	0.514	164	157	152	136
0.798	0.596	1.51563	0.829	0.369	Transition Domain	AT3G04120	GAPC1	Transition Domain_AT3G04120	2	0.46	121	298	88	136
0.761	0.522	3.812	0.625	0.089	Proximal Lateral Root Cap	AT5G11930	GRXC10	Proximal Lateral Root Cap_AT5G11930	2	0.536	173	42	303	136
0.838	0.676	3.34955	0.692	0.095	Proximal Columella	AT3G54260	TBL36	Proximal Columella_AT3G54260	1	0.597	149	275	124	136
0.735	0.47	1.70752	0.424	0.162	Elongation	AT4G25100	FSD1	Elongation_AT4G25100	1	0.262	161	127	92	137
0.925	0.85	5.50238	0.931	0.243	Proliferation Domain	AT3G46560	TIM9	Proliferation Domain_AT3G46560	1	0.688	140	144	158	137
0.779	0.558	3.19038	0.76	0.257	Distal Lateral Root Cap	AT3G50350	AT3G50350	Distal Lateral Root Cap_AT3G50350	2	0.503	147	114	188	137
0.805	0.61	3.05681	0.78	0.245	Distal Columella	AT1G25370	AT1G25370	Distal Columella_AT1G25370	2	0.535	140	192	143	137
0.785	0.57	2.32353	0.753	0.309	Transition Domain	AT5G49540	AT5G49540	Transition Domain_AT5G49540	1	0.444	151	243	120	137
0.755	0.51	3.45608	0.629	0.084	Proximal Lateral Root Cap	AT1G05230	HDG2	Proximal Lateral Root Cap_AT1G05230	1	0.545	163	29	330	137
0.836	0.672	3.21585	0.81	0.202	Proximal Columella	AT2G32440	KAO2	Proximal Columella_AT2G32440	1	0.608	137	287	126	137
0.708	0.416	2.60058	0.546	0.261	Elongation	AT1G04820	TUBA4	Elongation_AT1G04820	2	0.285	146	90	148	138
0.937	0.874	4.96904	0.965	0.273	Proliferation Domain	AT4G14320	AT4G14320	Proliferation Domain_AT4G14320	1	0.692	131	185	127	138
0.825	0.65	2.50195	0.824	0.307	Distal Lateral Root Cap	AT5G63030	GRXC1	Distal Lateral Root Cap_AT5G63030	2	0.517	132	220	99	138
0.789	0.578	2.67237	0.701	0.156	Distal Columella	AT2G28260	CNGC15	Distal Columella_AT2G28260	3	0.545	126	163	188	138
0.79	0.58	1.79414	0.785	0.319	Transition Domain	AT1G54580	ACP2	Transition Domain_AT1G54580	2	0.466	109	303	104	138
0.829	0.658	2.2966	0.775	0.214	Proximal Lateral Root Cap	AT5G65920	PUB31	Proximal Lateral Root Cap_AT5G65920	2	0.561	146	256	121	138
0.812	0.624	3.52338	0.754	0.133	Proximal Columella	AT2G25420	AT2G25420	Proximal Columella_AT2G25420	1	0.621	120	260	183	138
0.722	0.444	2.12885	0.497	0.214	Elongation	AT2G12400	AT2G12400	Elongation_AT2G12400	1	0.283	149	122	114	139
0.934	0.868	4.78044	0.955	0.265	Proliferation Domain	AT3G53430	RPL12B	Proliferation Domain_AT3G53430	1	0.69	137	170	136	139
0.775	0.55	3.50818	0.698	0.186	Distal Lateral Root Cap	AT3G23870	AT3G23870	Distal Lateral Root Cap_AT3G23870	1	0.512	137	119	197	139
0.84	0.68	2.35488	0.878	0.307	Distal Columella	AT3G51910	HSFA7A	Distal Columella_AT3G51910	2	0.571	102	291	90	139
0.769	0.538	3.03912	0.698	0.302	Transition Domain	AT3G28200	PER31	Transition Domain_AT3G28200	2	0.396	269	82	168	139
0.801	0.602	2.7478	0.738	0.171	Proximal Lateral Root Cap	AT4G15390	AT4G15390	Proximal Lateral Root Cap_AT4G15390	1	0.567	142	205	180	139
0.804	0.608	4.41386	0.749	0.204	Proximal Columella	AT2G32430	B3GALT3	Proximal Columella_AT2G32430	3	0.545	250	99	215	139
0.712	0.424	2.4563	0.454	0.169	Elongation	AT4G01150	CURT1A	Elongation_AT4G01150	1	0.285	145	106	137	140
0.934	0.868	5.56704	0.951	0.263	Proliferation Domain	AT2G36170	RPL40B	Proliferation Domain_AT2G36170	1	0.688	143	166	135	140
0.783	0.566	5.98583	0.438	0.036	Distal Lateral Root Cap	AT2G14095	AT2G14095	Distal Lateral Root Cap_AT2G14095	1	0.402	272	9	176	140
0.826	0.652	2.69197	0.731	0.206	Distal Columella	AT3G47800	AT3G47800	Distal Columella_AT3G47800	3	0.525	151	225	112	140
0.757	0.514	3.34081	0.74	0.348	Transition Domain	AT1G56340	CRT1	Transition Domain_AT1G56340	2	0.392	280	36	204	140
0.886	0.772	1.40511	0.927	0.238	Proximal Lateral Root Cap	AT3G48360	BT2	Proximal Lateral Root Cap_AT3G48360	4	0.689	49	430	57	140
0.788	0.576	4.91233	0.723	0.149	Proximal Columella	AT2G35950	EDA12	Proximal Columella_AT2G35950	2	0.574	193	80	295	140
0.732	0.464	1.18303	0.429	0.142	Elongation	AT1G43910	AT1G43910	Elongation_AT1G43910	1	0.287	141	155	94	141
0.943	0.886	4.64202	0.984	0.291	Proliferation Domain	AT5G41520	RPS10B	Proliferation Domain_AT5G41520	1	0.693	127	212	108	141
0.897	0.794	0.725716	0.968	0.253	Distal Lateral Root Cap	AT5G53460	GLT1	Distal Lateral Root Cap_AT5G53460	2	0.715	21	414	27	141
0.769	0.538	3.58203	0.608	0.09	Distal Columella	AT1G65690	NHL6	Distal Columella_AT1G65690	1	0.518	160	83	249	141
0.755	0.51	2.83263	0.674	0.237	Transition Domain	AT3G09455	OST4C	Transition Domain_AT3G09455	2	0.437	166	144	212	141
0.789	0.578	2.52849	0.636	0.081	Proximal Lateral Root Cap	AT1G64080	MAKR2	Proximal Lateral Root Cap_AT1G64080	2	0.555	151	183	205	141
0.81	0.62	3.97221	0.664	0.089	Proximal Columella	AT4G34950	AT4G34950	Proximal Columella_AT4G34950	1	0.575	191	184	194	141
0.714	0.428	1.95179	0.5	0.216	Elongation	AT5G57110	ACA8	Elongation_AT5G57110	1	0.284	148	113	129	142
0.94	0.88	4.42464	0.968	0.269	Proliferation Domain	AT5G35530	RPS3C	Proliferation Domain_AT5G35530	1	0.699	111	222	118	142
0.849	0.698	1.17954	0.915	0.256	Distal Lateral Root Cap	AT2G41800	AT2G41800	Distal Lateral Root Cap_AT2G41800	3	0.659	31	361	70	142
0.804	0.608	2.53983	0.682	0.111	Distal Columella	AT5G16240	S-ACP-DES1	Distal Columella_AT5G16240	2	0.571	101	248	146	142
0.764	0.528	1.49423	0.713	0.277	Transition Domain	AT2G18030	MSRA5	Transition Domain_AT2G18030	2	0.436	171	171	182	142
0.834	0.668	1.82349	0.872	0.356	Proximal Lateral Root Cap	AT1G74840	AT1G74840	Proximal Lateral Root Cap_AT1G74840	1	0.516	195	238	111	142
0.8	0.6	4.24381	0.699	0.13	Proximal Columella	AT2G30010	TBL45	Proximal Columella_AT2G30010	1	0.569	205	135	234	142
0.717	0.434	1.5501	0.506	0.217	Elongation	AT1G14290	SBH2	Elongation_AT1G14290	2	0.289	138	130	123	143
0.93	0.86	4.56223	0.956	0.267	Proliferation Domain	AT1G18080	RACK1A	Proliferation Domain_AT1G18080	1	0.689	139	171	144	143
0.797	0.594	2.59333	0.66	0.142	Distal Lateral Root Cap	AT5G03510	AT5G03510	Distal Lateral Root Cap_AT5G03510	1	0.518	131	184	149	143
0.814	0.628	2.63299	0.812	0.301	Distal Columella	AT5G20250	DIN10	Distal Columella_AT5G20250	2	0.511	170	215	123	143
0.781	0.562	2.71755	0.683	0.28	Transition Domain	AT1G08500	ENODL18	Transition Domain_AT1G08500	1	0.403	249	145	132	143
0.784	0.568	3.08515	0.667	0.146	Proximal Lateral Root Cap	AT3G03680	AT3G03680	Proximal Lateral Root Cap_AT3G03680	1	0.521	190	132	223	143
0.816	0.632	3.60666	0.778	0.161	Proximal Columella	AT5G03860	MLS	Proximal Columella_AT5G03860	2	0.617	125	280	176	143
0.702	0.404	3.21535	0.49	0.219	Elongation	AT3G07470	AT3G07470	Elongation_AT3G07470	1	0.271	155	70	167	144
0.947	0.894	4.45252	0.983	0.298	Proliferation Domain	AT2G05220	RPS17B	Proliferation Domain_AT2G05220	2	0.685	149	219	90	144
0.737	0.474	5.92369	0.626	0.106	Distal Lateral Root Cap	AT5G23530	CXE18	Distal Lateral Root Cap_AT5G23530	1	0.52	129	11	327	144
0.782	0.564	3.86253	0.701	0.22	Distal Columella	AT3G61960	ATG1A	Distal Columella_AT3G61960	2	0.481	214	87	208	144
0.753	0.506	1.60467	0.668	0.233	Transition Domain	AT4G26550	AT4G26550	Transition Domain_AT4G26550	1	0.435	174	131	222	144
0.825	0.65	2.28146	0.757	0.205	Proximal Lateral Root Cap	AT1G31860	HISN2	Proximal Lateral Root Cap_AT1G31860	3	0.552	157	259	131	144
0.791	0.582	3.94131	0.733	0.162	Proximal Columella	AT1G06163	AT1G06163	Proximal Columella_AT1G06163	1	0.571	200	104	277	144
0.713	0.426	1.9028	0.53	0.241	Elongation	AT2G41740	VLN2	Elongation_AT2G41740	1	0.289	139	119	135	145
0.898	0.796	6.5946	0.846	0.197	Proliferation Domain	AT1G25260	AT1G25260	Proliferation Domain_AT1G25260	1	0.649	232	17	212	145
0.752	0.504	3.70536	0.677	0.152	Distal Lateral Root Cap	AT4G21120	CAT1	Distal Lateral Root Cap_AT4G21120	3	0.525	118	84	266	145
0.752	0.504	3.93825	0.659	0.13	Distal Columella	AT5G25110	CIPK25	Distal Columella_AT5G25110	2	0.529	145	65	301	145
0.783	0.566	2.00904	0.805	0.374	Transition Domain	AT3G17210	HS1	Transition Domain_AT3G17210	2	0.431	182	221	127	145
0.812	0.624	2.25663	0.73	0.154	Proximal Lateral Root Cap	AT4G30340	DGK7	Proximal Lateral Root Cap_AT4G30340	3	0.576	131	263	155	145
0.814	0.628	4.39316	0.848	0.346	Proximal Columella	AT5G28840	GME	Proximal Columella_AT5G28840	3	0.502	352	52	181	145
0.712	0.424	1.26855	0.556	0.263	Elongation	AT3G55770	AT3G55770	Elongation_AT3G55770	1	0.293	132	126	138	146
0.943	0.886	4.88346	0.978	0.282	Proliferation Domain	AT3G53020	RPL24B	Proliferation Domain_AT3G53020	1	0.696	117	236	110	146
0.828	0.656	1.54281	0.767	0.143	Distal Lateral Root Cap	AT4G23700	CHX17	Distal Lateral Root Cap_AT4G23700	2	0.624	50	329	91	146
0.813	0.626	2.99633	0.834	0.368	Distal Columella	AT3G48990	AAE3	Distal Columella_AT3G48990	2	0.466	240	149	125	146
0.774	0.548	1.7156	0.699	0.218	Transition Domain	AT4G25870	AT4G25870	Transition Domain_AT4G25870	1	0.481	78	312	144	146
0.766	0.532	3.47707	0.651	0.141	Proximal Lateral Root Cap	AT5G41070	DRB5	Proximal Lateral Root Cap_AT5G41070	1	0.51	212	55	282	146
0.784	0.568	3.74815	0.701	0.073	Proximal Columella	AT5G48360	FH9	Proximal Columella_AT5G48360	1	0.628	112	158	315	146
0.713	0.426	1.3744	0.574	0.262	Elongation	AT1G78300	GRF2	Elongation_AT1G78300	2	0.312	113	148	136	147
0.915	0.83	5.05476	0.911	0.223	Proliferation Domain	AT1G73940	AT1G73940	Proliferation Domain_AT1G73940	1	0.688	141	145	177	147
0.79	0.58	2.97115	0.716	0.251	Distal Lateral Root Cap	AT3G20940	CYP705A30	Distal Lateral Root Cap_AT3G20940	3	0.465	189	122	161	147
0.851	0.702	1.63537	0.91	0.319	Distal Columella	AT4G16500	CYS4	Distal Columella_AT4G16500	3	0.591	79	374	68	147
0.803	0.606	1.41618	0.807	0.342	Transition Domain	AT4G14420	AT4G14420	Transition Domain_AT4G14420	2	0.465	110	350	76	147
0.833	0.666	2.85075	0.569	0.087	Proximal Lateral Root Cap	AT2G35770	SCPL28	Proximal Lateral Root Cap_AT2G35770	2	0.482	265	171	115	147
0.859	0.718	2.94764	0.936	0.271	Proximal Columella	AT2G22770	NAI1	Proximal Columella_AT2G22770	2	0.665	68	438	80	147
0.714	0.428	1.36536	0.553	0.257	Elongation	AT1G08200	AXS2	Elongation_AT1G08200	2	0.296	127	149	130	148
0.9	0.8	6.11678	0.875	0.215	Proliferation Domain	AT4G34555	RPS25D	Proliferation Domain_AT4G34555	1	0.66	201	61	204	148
0.821	0.642	1.43203	0.856	0.341	Distal Lateral Root Cap	AT5G17380	HACL	Distal Lateral Root Cap_AT5G17380	2	0.515	135	235	103	148
0.848	0.696	1.7798	0.883	0.317	Distal Columella	AT3G16420	PBP1	Distal Columella_AT3G16420	3	0.566	107	343	71	148
0.794	0.588	1.67931	0.788	0.351	Transition Domain	AT5G10780	AT5G10780	Transition Domain_AT5G10780	1	0.437	165	277	95	148
0.809	0.618	2.42502	0.717	0.122	Proximal Lateral Root Cap	AT2G28260	CNGC15	Proximal Lateral Root Cap_AT2G28260	3	0.595	111	284	160	148
0.846	0.692	3.33545	0.846	0.231	Proximal Columella	AT3G07410	RABA5B	Proximal Columella_AT3G07410	3	0.615	128	359	104	148
0.704	0.408	2.47602	0.394	0.139	Elongation	AT2G34070	TBL37	Elongation_AT2G34070	1	0.255	165	88	158	149
0.929	0.858	4.86257	0.962	0.288	Proliferation Domain	AT4G31985	RPL39A	Proliferation Domain_AT4G31985	1	0.674	173	146	148	149
0.788	0.576	3.10869	0.782	0.33	Distal Lateral Root Cap	AT3G54620	BZIP25	Distal Lateral Root Cap_AT3G54620	2	0.452	205	101	167	149
0.829	0.658	2.28008	0.593	0.091	Distal Columella	AT1G17240	AtRLP2	Distal Columella_AT1G17240	1	0.502	183	240	106	149
0.773	0.546	2.01194	0.755	0.318	Transition Domain	AT1G26850	AT1G26850	Transition Domain_AT1G26850	2	0.437	168	218	151	149
0.764	0.528	3.35737	0.629	0.114	Proximal Lateral Root Cap	AT5G53900	AT5G53900	Proximal Lateral Root Cap_AT5G53900	2	0.515	199	65	291	149
0.805	0.61	3.61802	0.707	0.078	Proximal Columella	AT3G58690	AT3G58690	Proximal Columella_AT3G58690	1	0.629	110	272	212	149
0.708	0.416	1.21829	0.529	0.249	Elongation	AT1G51070	bHLH115	Elongation_AT1G51070	1	0.28	151	116	149	150
0.923	0.846	5.01323	0.937	0.265	Proliferation Domain	AT4G29390	RPS30A	Proliferation Domain_AT4G29390	1	0.672	176	126	165	150
0.789	0.578	2.70416	0.792	0.326	Distal Lateral Root Cap	AT5G52510	SCL8	Distal Lateral Root Cap_AT5G52510	2	0.466	188	126	164	150
0.742	0.484	4.58012	0.619	0.1	Distal Columella	AT5G45810	CIPK19	Distal Columella_AT5G45810	2	0.519	158	32	348	150
0.785	0.57	2.11865	0.783	0.329	Transition Domain	AT5G50460	SEC61G2	Transition Domain_AT5G50460	2	0.454	133	285	121	150
0.837	0.674	2.24336	0.667	0.131	Proximal Lateral Root Cap	AT2G38230	PDX11	Proximal Lateral Root Cap_AT2G38230	3	0.536	172	280	108	150
0.793	0.586	4.18221	0.761	0.19	Proximal Columella	AT1G23850	AT1G23850	Proximal Columella_AT1G23850	1	0.571	199	127	269	150
0.713	0.426	1.60456	0.494	0.248	Elongation	AT1G26850	AT1G26850	Elongation_AT1G26850	2	0.246	168	115	134	151
0.899	0.798	6.0913	0.85	0.18	Proliferation Domain	AT4G13170	RPL13AC	Proliferation Domain_AT4G13170	1	0.67	183	82	208	151
0.806	0.612	2.98629	0.801	0.278	Distal Lateral Root Cap	AT5G16370	AAE5	Distal Lateral Root Cap_AT5G16370	2	0.523	120	225	135	151
0.746	0.492	3.23229	0.67	0.271	Transition Domain	AT1G71220	EBS1	Transition Domain_AT1G71220	1	0.399	260	20	259	151
0.779	0.558	2.90033	0.713	0.19	Distal Columella	AT4G39780	ERF060	Distal Columella_AT4G39780	1	0.523	153	167	220	151
0.827	0.654	2.35589	0.652	0.131	Proximal Lateral Root Cap	AT2G28900	OEP161	Proximal Lateral Root Cap_AT2G28900	2	0.521	188	245	128	151
0.807	0.614	4.10576	0.714	0.109	Proximal Columella	AT1G69540	AGL94	Proximal Columella_AT1G69540	3	0.605	144	246	206	151
0.706	0.412	1.20978	0.488	0.176	Elongation	AT3G23810	SAHH2	Elongation_AT3G23810	1	0.312	111	153	153	152
0.906	0.812	6.18066	0.839	0.173	Proliferation Domain	AT4G12600	AT4G12600	Proliferation Domain_AT4G12600	1	0.666	189	91	195	152
0.785	0.57	3.93668	0.655	0.247	Distal Lateral Root Cap	AT3G19930	STP4	Distal Lateral Root Cap_AT3G19930	3	0.408	262	51	173	152
0.776	0.552	2.60888	0.687	0.144	Distal Columella	AT1G63020	NRPD1	Distal Columella_AT1G63020	3	0.543	128	178	234	152
0.804	0.608	1.75423	0.761	0.282	Transition Domain	AT5G11280	AT5G11280	Transition Domain_AT5G11280	2	0.479	83	387	72	152
0.743	0.486	4.09773	0.629	0.058	Proximal Lateral Root Cap	AT5G50300	AZG2	Proximal Lateral Root Cap_AT5G50300	1	0.571	138	45	379	152
0.786	0.572	4.42079	0.718	0.128	Proximal Columella	AT3G57157	AT3G57157	Proximal Columella_AT3G57157	3	0.59	165	125	306	152
0.711	0.422	1.71511	0.436	0.146	Elongation	AT5G37540	AT5G37540	Elongation_AT5G37540	1	0.29	135	143	140	153
0.945	0.89	4.84364	0.983	0.294	Proliferation Domain	AT3G04400	RPL23A	Proliferation Domain_AT3G04400	1	0.689	138	239	99	153
0.816	0.632	1.97857	0.767	0.245	Distal Lateral Root Cap	AT3G60220	ATL4	Distal Lateral Root Cap_AT3G60220	2	0.522	124	251	114	153
0.844	0.688	1.85494	0.911	0.312	Distal Columella	AT5G57090	PIN2	Distal Columella_AT5G57090	3	0.599	69	391	81	153
0.791	0.582	1.60898	0.779	0.315	Transition Domain	AT5G13100	AT5G13100	Transition Domain_AT5G13100	2	0.464	112	329	103	153
0.79	0.58	2.58503	0.695	0.154	Proximal Lateral Root Cap	AT4G23820	AT4G23820	Proximal Lateral Root Cap_AT4G23820	1	0.541	168	193	203	153
0.815	0.63	3.32431	0.769	0.215	Proximal Columella	AT1G69526	AT1G69526	Proximal Columella_AT1G69526	1	0.554	234	185	180	153
0.702	0.404	2.55276	0.291	0.08	Elongation	AT1G03790	SOM	Elongation_AT1G03790	1	0.211	170	83	168	154
0.938	0.876	4.59515	0.968	0.284	Proliferation Domain	AT5G56670	RPS30A	Proliferation Domain_AT5G56670	1	0.684	153	199	125	154
0.773	0.546	3.12845	0.737	0.252	Distal Lateral Root Cap	AT3G53930	AT3G53930	Distal Lateral Root Cap_AT3G53930	2	0.485	164	124	201	154
0.807	0.614	2.11432	0.757	0.221	Distal Columella	AT5G03330	AT5G03330	Distal Columella_AT5G03330	2	0.536	138	267	139	154
0.774	0.548	1.88925	0.724	0.252	Transition Domain	AT5G18280	APY2	Transition Domain_AT5G18280	1	0.472	98	310	143	154
0.77	0.54	3.41204	0.593	0.104	Proximal Lateral Root Cap	AT4G14150	KIN12A	Proximal Lateral Root Cap_AT4G14150	2	0.489	253	46	269	154
0.828	0.656	3.48213	0.78	0.198	Proximal Columella	AT1G15170	DTX12	Proximal Columella_AT1G15170	2	0.582	180	278	142	154
0.715	0.43	1.70272	0.399	0.143	Elongation	AT2G26690	NPF6.2	Elongation_AT2G26690	1	0.256	164	134	126	155
0.896	0.792	6.25743	0.854	0.2	Proliferation Domain	AT4G25890	RPP3A	Proliferation Domain_AT4G25890	1	0.654	224	35	218	155
0.78	0.56	3.06506	0.694	0.222	Distal Lateral Root Cap	AT5G24030	SLAH3	Distal Lateral Root Cap_AT5G24030	1	0.472	182	137	184	155
0.805	0.61	2.21237	0.765	0.204	Distal Columella	AT4G16670	AT4G16670	Distal Columella_AT4G16670	1	0.561	110	290	144	155
0.773	0.546	2.18754	0.685	0.273	Transition Domain	AT4G34260	FUC95A	Transition Domain_AT4G34260	1	0.412	227	177	149	155
0.791	0.582	2.48921	0.681	0.144	Proximal Lateral Root Cap	AT1G21740	AT1G21740	Proximal Lateral Root Cap_AT1G21740	2	0.537	170	200	201	155
0.828	0.656	3.30611	0.8	0.212	Proximal Columella	AT1G02810	PME7	Proximal Columella_AT1G02810	2	0.588	168	289	143	155
0.705	0.41	1.45245	0.559	0.273	Elongation	AT1G50670	AT1G50670	Elongation_AT1G50670	1	0.286	143	128	155	156
0.947	0.894	4.57417	0.98	0.284	Proliferation Domain	AT1G04270	RPS15A	Proliferation Domain_AT1G04270	1	0.696	116	271	91	156
0.774	0.548	2.72521	0.717	0.239	Distal Lateral Root Cap	AT5G47860	AT5G47860	Distal Lateral Root Cap_AT5G47860	1	0.478	176	128	199	156
0.779	0.558	2.88115	0.624	0.082	Distal Columella	AT3G52440	AT3G52440	Distal Columella_AT3G52440	2	0.542	131	196	221	156
0.773	0.546	1.64283	0.747	0.321	Transition Domain	AT3G04830	AT3G04830	Transition Domain_AT3G04830	1	0.426	197	206	150	156
0.748	0.496	4.33218	0.562	0.035	Proximal Lateral Root Cap	AT1G44180	AT1G44180	Proximal Lateral Root Cap_AT1G44180	1	0.527	184	36	359	156
0.851	0.702	3.40006	0.876	0.272	Proximal Columella	AT1G70710	CEL1	Proximal Columella_AT1G70710	2	0.604	145	370	93	156
0.707	0.414	0.641519	0.64	0.325	Elongation	AT3G52930	FBA8	Elongation_AT3G52930	3	0.315	109	168	151	157
0.933	0.866	4.582	0.959	0.265	Proliferation Domain	AT5G07090	RPS4B	Proliferation Domain_AT5G07090	1	0.694	123	217	138	157
0.789	0.578	2.1163	0.744	0.238	Distal Lateral Root Cap	AT4G13630	AT4G13630	Distal Lateral Root Cap_AT4G13630	2	0.506	140	202	165	157
0.777	0.554	3.11	0.698	0.183	Distal Columella	AT1G80960	AT1G80960	Distal Columella_AT1G80960	2	0.515	163	155	230	157
0.747	0.494	2.62693	0.609	0.156	Transition Domain	AT3G60530	GATA4	Transition Domain_AT3G60530	2	0.453	136	164	254	157
0.831	0.662	2.15343	0.825	0.276	Proximal Lateral Root Cap	AT1G22360	UGT85A2	Proximal Lateral Root Cap_AT1G22360	4	0.549	161	305	118	157
0.777	0.554	4.40342	0.714	0.119	Proximal Columella	AT4G28170	AT4G28170	Proximal Columella_AT4G28170	1	0.595	153	100	356	157
0.714	0.428	1.13285	0.563	0.285	Elongation	AT5G17770	CBR1	Elongation_AT5G17770	1	0.278	152	151	131	158
0.915	0.83	5.58637	0.88	0.186	Proliferation Domain	AT4G39300	AT4G39300	Proliferation Domain_AT4G39300	1	0.694	124	183	178	158
0.776	0.552	3.3198	0.773	0.33	Distal Lateral Root Cap	AT3G15630	AT3G15630	Distal Lateral Root Cap_AT3G15630	1	0.443	212	100	195	158
0.8	0.6	2.62238	0.82	0.318	Distal Columella	AT1G01490	AT1G01490	Distal Columella_AT1G01490	2	0.502	185	209	155	158
0.759	0.518	3.01164	0.728	0.326	Transition Domain	AT4G24190	HSP90-7	Transition Domain_AT4G24190	2	0.402	251	107	200	158
0.797	0.594	2.62419	0.705	0.149	Proximal Lateral Root Cap	AT5G25590	AT5G25590	Proximal Lateral Root Cap_AT5G25590	2	0.556	149	247	190	158
0.788	0.576	4.71901	0.765	0.224	Proximal Columella	AT1G30330	ARF6	Proximal Columella_AT1G30330	2	0.541	260	56	294	158
0.706	0.412	0.704202	0.574	0.276	Elongation	AT3G43810	CAM7	Elongation_AT3G43810	3	0.298	124	162	154	159
0.887	0.774	6.62456	0.842	0.191	Proliferation Domain	AT2G11910	AT2G11910	Proliferation Domain_AT2G11910	1	0.651	230	19	239	159
0.782	0.564	2.33333	0.644	0.145	Distal Lateral Root Cap	AT1G09647	AT1G09647	Distal Lateral Root Cap_AT1G09647	2	0.499	154	175	180	159
0.797	0.594	2.88327	0.756	0.27	Distal Columella	AT3G14000	BRXL2	Distal Columella_AT3G14000	3	0.486	203	188	166	159
0.801	0.602	2.07226	0.795	0.343	Transition Domain	AT1G14670	TMN2	Transition Domain_AT1G14670	1	0.452	138	352	80	159
0.82	0.64	2.31382	0.743	0.231	Proximal Lateral Root Cap	AT4G29690	AT4G29690	Proximal Lateral Root Cap_AT4G29690	2	0.512	206	242	139	159
0.8	0.6	5.67583	0.787	0.291	Proximal Columella	AT5G10820	AT5G10820	Proximal Columella_AT5G10820	1	0.496	363	19	233	159
0.71	0.42	0.770186	0.596	0.302	Elongation	AT1G04410	MDH1	Elongation_AT1G04410	1	0.294	131	167	146	160
0.9	0.8	5.83874	0.869	0.205	Proliferation Domain	AT1G14810	AT1G14810	Proliferation Domain_AT1G14810	1	0.664	192	93	205	160
0.772	0.544	2.53746	0.679	0.158	Distal Lateral Root Cap	AT1G70690	CRRSP2	Distal Lateral Root Cap_AT1G70690	1	0.521	126	181	205	160
0.796	0.592	2.48924	0.783	0.269	Distal Columella	AT3G16910	AAE7	Distal Columella_AT3G16910	2	0.514	165	223	169	160
0.846	0.692	0.525459	0.862	0.315	Transition Domain	AT5G39320	UGD4	Transition Domain_AT5G39320	1	0.547	18	542	14	160
0.779	0.558	2.96064	0.691	0.172	Proximal Lateral Root Cap	AT1G24160	AT1G24160	Proximal Lateral Root Cap_AT1G24160	2	0.519	192	156	239	160
0.788	0.576	3.88837	0.755	0.167	Proximal Columella	AT3G48660	AT3G48660	Proximal Columella_AT3G48660	3	0.588	169	152	296	160
0.72	0.44	0.503152	0.41	0.172	Elongation	AT3G56240	CCH	Elongation_AT3G56240	2	0.238	169	169	119	161
0.898	0.796	7.20625	0.869	0.24	Proliferation Domain	AT4G10480	AT4G10480	Proliferation Domain_AT4G10480	1	0.629	278	5	211	161
0.761	0.522	3.77978	0.716	0.285	Distal Lateral Root Cap	AT1G24460	AT1G24460	Distal Lateral Root Cap_AT1G24460	1	0.431	238	37	238	161
0.823	0.646	2.38099	0.833	0.273	Distal Columella	AT3G14050	RSH2	Distal Columella_AT3G14050	3	0.56	111	332	116	161
0.76	0.52	2.2489	0.687	0.282	Transition Domain	AT1G42480	AT1G42480	Transition Domain_AT1G42480	2	0.405	242	139	197	161
0.778	0.556	3.18508	0.638	0.148	Proximal Lateral Root Cap	AT5G45920	AT5G45920	Proximal Lateral Root Cap_AT5G45920	2	0.49	250	98	243	161
0.796	0.592	3.82158	0.739	0.149	Proximal Columella	AT3G18610	NUCL2	Proximal Columella_AT3G18610	1	0.59	164	202	257	161
0.71	0.42	1.62913	0.51	0.244	Elongation	AT2G39800	P5CSA	Elongation_AT2G39800	1	0.266	157	157	144	162
0.897	0.794	5.97128	0.87	0.207	Proliferation Domain	AT1G80750	RPL7A	Proliferation Domain_AT1G80750	1	0.663	195	87	214	162
0.782	0.564	2.04331	0.787	0.273	Distal Lateral Root Cap	AT1G26930	AT1G26930	Distal Lateral Root Cap_AT1G26930	2	0.514	136	197	182	162
0.781	0.562	2.44913	0.688	0.181	Distal Columella	AT1G07187	AT1G07187	Distal Columella_AT1G07187	2	0.507	178	170	212	162
0.731	0.462	3.79151	0.627	0.212	Transition Domain	AT3G63470	SCPL40	Transition Domain_AT3G63470	1	0.415	218	25	335	162
0.798	0.596	2.64426	0.767	0.239	Proximal Lateral Root Cap	AT4G36020	CSP1	Proximal Lateral Root Cap_AT4G36020	2	0.528	181	223	188	162
0.811	0.622	3.38922	0.887	0.368	Proximal Columella	AT4G30440	GAE1	Proximal Columella_AT4G30440	3	0.519	312	126	187	162
0.703	0.406	1.24427	0.541	0.275	Elongation	AT4G34720	VHA-c3	Elongation_AT4G34720	1	0.266	158	138	162	163
0.925	0.85	5.06671	0.95	0.276	Proliferation Domain	AT3G14600	RPL18AC	Proliferation Domain_AT3G14600	1	0.674	174	172	159	163
0.799	0.598	1.98754	0.82	0.337	Distal Lateral Root Cap	AT1G20970	AT1G20970	Distal Lateral Root Cap_AT1G20970	2	0.483	168	207	145	163
0.821	0.642	1.42736	0.739	0.165	Distal Columella	AT1G03470	NET3A	Distal Columella_AT1G03470	4	0.574	97	348	118	163
0.769	0.538	2.0126	0.787	0.37	Transition Domain	AT2G45070	SEC61 BETA	Transition Domain_AT2G45070	2	0.417	214	197	171	163
0.849	0.698	1.75597	0.852	0.285	Proximal Lateral Root Cap	AT2G38750	ANN4	Proximal Lateral Root Cap_AT2G38750	1	0.567	141	358	97	163
0.794	0.588	4.09587	0.678	0.117	Proximal Columella	AT1G31750	AT1G31750	Proximal Columella_AT1G31750	1	0.561	221	138	267	163
0.709	0.418	0.445492	0.49	0.203	Elongation	AT3G57010	SSL8	Elongation_AT3G57010	1	0.287	142	170	147	164
0.951	0.902	4.25323	0.978	0.273	Proliferation Domain	AT1G33120	RPL9B	Proliferation Domain_AT1G33120	1	0.705	98	345	70	164
0.862	0.724	1.40508	0.609	0.09	Distal Lateral Root Cap	AT2G43000	JUB1	Distal Lateral Root Cap_AT2G43000	2	0.519	130	333	58	164
0.799	0.598	2.32104	0.797	0.325	Distal Columella	AT3G03150	AT3G03150	Distal Columella_AT3G03150	1	0.472	227	180	158	164
0.768	0.536	1.4694	0.716	0.272	Transition Domain	AT1G19350	BES1	Transition Domain_AT1G19350	1	0.444	154	255	174	164
0.803	0.606	1.65644	0.695	0.12	Proximal Lateral Root Cap	AT3G50240	KIN4B	Proximal Lateral Root Cap_AT3G50240	3	0.575	134	296	174	164
0.888	0.776	2.61845	0.868	0.138	Proximal Columella	AT2G38810	HTA8	Proximal Columella_AT2G38810	2	0.73	28	553	46	164
0.705	0.41	1.49676	0.503	0.239	Elongation	AT2G30740	PTI12	Elongation_AT2G30740	1	0.264	160	146	156	165
0.912	0.824	5.43944	0.853	0.178	Proliferation Domain	AT5G08180	AT5G08180	Proliferation Domain_AT5G08180	2	0.675	170	157	189	165
0.801	0.602	1.94324	0.809	0.345	Distal Lateral Root Cap	AT4G11820	HMGS	Distal Lateral Root Cap_AT4G11820	1	0.464	191	193	144	165
0.807	0.614	2.19297	0.787	0.237	Distal Columella	AT2G17880	AT2G17880	Distal Columella_AT2G17880	2	0.55	121	308	140	165
0.785	0.57	1.4668	0.802	0.355	Transition Domain	AT3G03160	AT3G03160	Transition Domain_AT3G03160	2	0.447	147	315	122	165
0.777	0.554	3.56401	0.749	0.277	Proximal Lateral Root Cap	AT1G77840	AT1G77840	Proximal Lateral Root Cap_AT1G77840	2	0.472	286	72	247	165
0.832	0.664	3.16264	0.801	0.151	Proximal Columella	AT4G13990	GT14	Proximal Columella_AT4G13990	2	0.65	81	419	137	165
0.702	0.404	1.11862	0.456	0.163	Elongation	AT2G40970	MYBC1	Elongation_AT2G40970	1	0.293	133	166	169	166
0.937	0.874	4.23894	0.962	0.274	Proliferation Domain	AT2G04390	RPS17A	Proliferation Domain_AT2G04390	1	0.688	142	251	128	166
0.797	0.594	2.75931	0.788	0.315	Distal Lateral Root Cap	AT4G36648	AT4G36648	Distal Lateral Root Cap_AT4G36648	3	0.473	180	201	150	166
0.81	0.62	2.50203	0.798	0.267	Distal Columella	AT5G54730	ATG18F	Distal Columella_AT5G54730	2	0.531	144	294	133	166
0.752	0.504	3.33295	0.641	0.256	Transition Domain	AT3G23470	AT3G23470	Transition Domain_AT3G23470	2	0.385	306	53	225	166
0.758	0.516	3.64214	0.625	0.135	Proximal Lateral Root Cap	AT2G33793	AT2G33793	Proximal Lateral Root Cap_AT2G33793	1	0.49	251	39	317	166
0.816	0.632	3.49973	0.796	0.25	Proximal Columella	AT1G74800	GALT5	Proximal Columella_AT1G74800	1	0.546	247	218	175	166
0.703	0.406	1.31515	0.572	0.287	Elongation	AT2G03680	SPR1	Elongation_AT2G03680	2	0.285	147	160	164	167
0.867	0.734	6.70166	0.761	0.101	Proliferation Domain	AT3G15357	AT3G15357	Proliferation Domain_AT3G15357	1	0.66	202	29	290	167
0.776	0.552	2.60948	0.778	0.307	Distal Lateral Root Cap	AT4G38470	STY46	Distal Lateral Root Cap_AT4G38470	3	0.471	183	153	196	167
0.869	0.738	1.1627	0.849	0.206	Distal Columella	AT3G45010	SCPL48	Distal Columella_AT3G45010	2	0.643	41	491	45	167
0.795	0.59	1.44772	0.819	0.362	Transition Domain	AT4G31340	AT4G31340	Transition Domain_AT4G31340	1	0.457	127	373	92	167
0.786	0.572	2.43243	0.64	0.145	Proximal Lateral Root Cap	AT2G20515	AT2G20515	Proximal Lateral Root Cap_AT2G20515	2	0.495	240	155	213	167
0.82	0.64	3.0719	0.855	0.337	Proximal Columella	AT1G19110	AT1G19110	Proximal Columella_AT1G19110	1	0.518	314	165	162	167
0.71	0.42	1.22766	0.369	0.171	Elongation	AT5G63450	CYP94B1	Elongation_AT5G63450	1	0.198	171	161	145	168
0.927	0.854	4.74855	0.959	0.289	Proliferation Domain	AT4G33865	RPS29C	Proliferation Domain_AT4G33865	1	0.67	182	191	155	168
0.828	0.656	1.36592	0.879	0.319	Distal Lateral Root Cap	AT5G57090	PIN2	Distal Lateral Root Cap_AT5G57090	3	0.56	96	350	92	168
0.755	0.51	3.97885	0.664	0.189	Distal Columella	AT4G11370	RHA1A	Distal Columella_AT4G11370	2	0.475	221	78	288	168
0.79	0.58	1.02288	0.792	0.348	Transition Domain	AT2G24765	ARF3	Transition Domain_AT2G24765	1	0.444	150	337	105	168
0.798	0.596	2.49532	0.658	0.152	Proximal Lateral Root Cap	AT5G56320	ATEXPA14	Proximal Lateral Root Cap_AT5G56320	1	0.506	222	219	187	168
0.798	0.596	3.82843	0.738	0.147	Proximal Columella	AT4G13690	AT4G13690	Proximal Columella_AT4G13690	1	0.591	161	233	248	168
0.704	0.408	1.20806	0.561	0.288	Elongation	AT4G38920	VHA-c3	Elongation_AT4G38920	1	0.273	154	163	160	169
0.929	0.858	4.28974	0.964	0.284	Proliferation Domain	AT2G36160	RPS14A	Proliferation Domain_AT2G36160	1	0.68	157	226	149	169
0.767	0.534	3.3321	0.754	0.34	Distal Lateral Root Cap	AT1G01550	BPS1	Distal Lateral Root Cap_AT1G01550	2	0.414	254	68	217	169
0.76	0.52	2.7663	0.689	0.277	Transition Domain	AT4G00710	BSK3	Transition Domain_AT4G00710	2	0.412	229	165	198	169
0.798	0.596	2.85319	0.77	0.268	Distal Columella	AT5G03730	CTR1	Distal Columella_AT5G03730	2	0.502	186	251	162	169
0.862	0.724	1.27695	0.817	0.188	Proximal Lateral Root Cap	AT5G19520	MSL9	Proximal Lateral Root Cap_AT5G19520	2	0.629	89	469	74	169
0.856	0.712	3.11301	0.886	0.243	Proximal Columella	AT2G40840	DPE2	Proximal Columella_AT2G40840	3	0.643	89	470	84	169
0.704	0.408	1.20289	0.457	0.207	Elongation	AT1G64060	RBOHF	Elongation_AT1G64060	1	0.25	166	154	159	170
0.923	0.846	4.55929	0.944	0.267	Proliferation Domain	AT1G74060	RPL6B	Proliferation Domain_AT1G74060	1	0.677	166	202	167	170
0.763	0.526	3.67873	0.63	0.199	Distal Lateral Root Cap	AT5G15950	SAMDC2	Distal Lateral Root Cap_AT5G15950	2	0.431	237	75	229	170
0.782	0.564	1.79332	0.752	0.303	Transition Domain	AT1G63220	AT1G63220	Transition Domain_AT1G63220	1	0.449	145	323	129	170
0.794	0.588	3.95195	0.433	0.045	Distal Columella	AT1G02770	AT1G02770	Distal Columella_AT1G02770	2	0.388	387	40	172	170
0.782	0.564	2.39872	0.739	0.233	Proximal Lateral Root Cap	AT5G50180	AT5G50180	Proximal Lateral Root Cap_AT5G50180	1	0.506	223	184	226	170
0.834	0.668	3.48945	0.818	0.253	Proximal Columella	AT3G54500	AT3G54500	Proximal Columella_AT3G54500	2	0.565	218	305	131	170
0.703	0.406	1.06679	0.592	0.326	Elongation	AT2G36530	ENO2	Elongation_AT2G36530	2	0.266	159	158	163	171
0.94	0.88	4.66267	0.966	0.275	Proliferation Domain	AT5G03850	RPS28A	Proliferation Domain_AT5G03850	1	0.691	133	284	119	171
0.763	0.526	3.14052	0.672	0.235	Distal Lateral Root Cap	AT1G70530	CRK3	Distal Lateral Root Cap_AT1G70530	2	0.437	222	94	230	171
0.793	0.586	2.78925	0.778	0.326	Distal Columella	AT3G54620	BZIP25	Distal Columella_AT3G54620	2	0.452	264	158	178	171
0.752	0.504	2.48141	0.68	0.266	Transition Domain	AT4G00740	AT4G00740	Transition Domain_AT4G00740	1	0.414	223	153	227	171
0.78	0.56	5.39486	0.71	0.279	Proximal Lateral Root Cap	AT5G10980	HTR8	Proximal Lateral Root Cap_AT5G10980	1	0.431	399	5	234	171
0.809	0.618	4.04736	0.815	0.3	Proximal Columella	AT1G78240	QUA2	Proximal Columella_AT1G78240	2	0.515	322	137	196	171
0.93	0.86	4.24497	0.964	0.294	Proliferation Domain	AT1G04480	RPL23A	Proliferation Domain_AT1G04480	1	0.67	181	214	145	172
0.788	0.576	2.5329	0.771	0.288	Distal Lateral Root Cap	AT4G34630	AT4G34630	Distal Lateral Root Cap_AT4G34630	2	0.483	166	219	168	172
0.735	0.47	4.34755	0.641	0.134	Distal Columella	AT3G16220	AT3G16220	Distal Columella_AT3G16220	2	0.507	177	37	386	172
0.787	0.574	1.65775	0.748	0.298	Transition Domain	AT5G42420	URGT3	Transition Domain_AT5G42420	1	0.45	143	351	114	172
0.773	0.546	2.55892	0.687	0.216	Proximal Lateral Root Cap	AT5G05880	UGT76C4	Proximal Lateral Root Cap_AT5G05880	1	0.471	287	96	257	172
0.793	0.586	3.29922	0.745	0.126	Proximal Columella	AT1G31320	LBD4	Proximal Columella_AT1G31320	2	0.619	123	263	270	172
0.925	0.85	4.30967	0.942	0.269	Proliferation Domain	AT1G74270	RPL35AC	Proliferation Domain_AT1G74270	1	0.673	175	208	160	173
0.834	0.668	1.52797	0.582	0.079	Distal Lateral Root Cap	AT1G21130	IGMT4	Distal Lateral Root Cap_AT1G21130	2	0.503	144	324	86	173
0.78	0.56	3.30802	0.724	0.259	Distal Columella	AT2G02220	PSKR1	Distal Columella_AT2G02220	4	0.465	242	146	216	173
0.762	0.524	1.24961	0.669	0.209	Transition Domain	AT2G24290	AT2G24290	Transition Domain_AT2G24290	2	0.46	119	299	190	173
0.827	0.654	1.78665	0.809	0.23	Proximal Lateral Root Cap	AT3G12320	LNK3	Proximal Lateral Root Cap_AT3G12320	2	0.579	128	395	129	173
0.809	0.618	3.73348	0.786	0.203	Proximal Columella	AT5G25590	AT5G25590	Proximal Columella_AT5G25590	2	0.583	179	282	197	173
0.935	0.87	4.10319	0.975	0.292	Proliferation Domain	AT3G11940	RPS5B	Proliferation Domain_AT3G11940	1	0.683	154	257	133	174
0.791	0.582	1.90248	0.69	0.186	Distal Lateral Root Cap	AT1G80940	AT1G80940	Distal Lateral Root Cap_AT1G80940	1	0.504	142	254	160	174
0.757	0.514	3.56066	0.698	0.226	Distal Columella	AT1G76580	AT1G76580	Distal Columella_AT1G76580	3	0.472	230	99	277	174
0.737	0.474	2.74341	0.645	0.205	Transition Domain	AT5G03760	CSLA9	Transition Domain_AT5G03760	1	0.44	159	152	297	174
0.751	0.502	2.9091	0.646	0.132	Proximal Lateral Root Cap	AT2G19660	AT2G19660	Proximal Lateral Root Cap_AT2G19660	1	0.514	203	110	345	174
0.817	0.634	3.07433	0.782	0.13	Proximal Columella	AT4G13210	AT4G13210	Proximal Columella_AT4G13210	3	0.652	79	412	172	174
0.923	0.846	4.76375	0.951	0.295	Proliferation Domain	AT3G18740	RPL30C	Proliferation Domain_AT3G18740	1	0.656	217	167	166	175
0.794	0.588	1.30022	0.761	0.261	Distal Lateral Root Cap	AT2G02220	PSKR1	Distal Lateral Root Cap_AT2G02220	4	0.5	150	258	153	175
0.74	0.48	3.98469	0.626	0.136	Distal Columella	AT3G29810	COBL3	Distal Columella_AT3G29810	2	0.49	197	52	357	175
0.75	0.5	2.46747	0.696	0.301	Transition Domain	AT1G65010	AT1G65010	Transition Domain_AT1G65010	1	0.395	276	105	234	175
0.809	0.618	2.33308	0.61	0.11	Proximal Lateral Root Cap	AT2G33790	AGP30	Proximal Lateral Root Cap_AT2G33790	1	0.5	233	267	159	175
0.808	0.616	3.27307	0.852	0.316	Proximal Columella	AT1G15800	AT1G15800	Proximal Columella_AT1G15800	2	0.536	271	190	203	175
0.894	0.788	5.74743	0.853	0.197	Proliferation Domain	AT1G08580	AT1G08580	Proliferation Domain_AT1G08580	1	0.656	218	112	222	176
0.759	0.518	2.72602	0.674	0.163	Distal Lateral Root Cap	AT4G15400	BIA1	Distal Lateral Root Cap_AT4G15400	1	0.511	138	179	245	176
0.833	0.666	1.23426	0.78	0.185	Distal Columella	AT5G15950	SAMDC2	Distal Columella_AT5G15950	2	0.595	73	436	98	176
0.775	0.55	1.27811	0.749	0.335	Transition Domain	AT5G55940	EMB2731	Transition Domain_AT5G55940	1	0.414	224	253	141	176
0.779	0.558	2.57982	0.689	0.222	Proximal Lateral Root Cap	AT2G24570	WRKY17	Proximal Lateral Root Cap_AT2G24570	1	0.467	299	128	238	176
0.806	0.612	3.36149	0.761	0.132	Proximal Columella	AT3G44290	NAC60	Proximal Columella_AT3G44290	2	0.629	109	347	210	176
0.896	0.792	6.11061	0.853	0.196	Proliferation Domain	AT1G29250	AT1G29250	Proliferation Domain_AT1G29250	1	0.657	212	123	219	177
0.805	0.61	2.75511	0.446	0.043	Distal Lateral Root Cap	AT2G34790	MEE23	Distal Lateral Root Cap_AT2G34790	1	0.403	269	161	138	177
0.812	0.624	2.75114	0.807	0.295	Distal Columella	AT4G04800	MSRB3	Distal Columella_AT4G04800	2	0.512	169	310	129	177
0.739	0.478	2.15982	0.683	0.275	Transition Domain	AT3G07330	CSLC6	Transition Domain_AT3G07330	1	0.408	236	98	285	177
0.801	0.602	2.93348	0.684	0.234	Proximal Lateral Root Cap	AT4G31320	AT4G31320	Proximal Lateral Root Cap_AT4G31320	2	0.45	334	153	179	177
0.883	0.766	2.54306	0.961	0.29	Proximal Columella	AT3G14000	BRXL2	Proximal Columella_AT3G14000	3	0.671	61	563	51	177
0.888	0.776	4.86686	0.853	0.161	Proliferation Domain	AT3G13230	AT3G13230	Proliferation Domain_AT3G13230	1	0.692	132	186	236	178
0.814	0.628	1.62895	0.616	0.134	Distal Lateral Root Cap	AT1G02450	NIMIN-1	Distal Lateral Root Cap_AT1G02450	2	0.482	169	282	121	178
0.79	0.58	2.66252	0.738	0.278	Distal Columella	AT4G17720	AT4G17720	Distal Columella_AT4G17720	3	0.46	252	173	183	178
0.757	0.514	2.1412	0.713	0.284	Transition Domain	AT4G27080	ATPDIL5-4	Transition Domain_AT4G27080	1	0.429	186	228	206	178
0.752	0.504	3.64288	0.646	0.131	Proximal Lateral Root Cap	AT5G44210	ERF9	Proximal Lateral Root Cap_AT5G44210	3	0.515	200	124	342	178
0.822	0.644	3.22565	0.755	0.156	Proximal Columella	AT3G29810	COBL3	Proximal Columella_AT3G29810	2	0.599	147	378	151	178
0.911	0.822	4.44297	0.913	0.246	Proliferation Domain	AT3G46040	RPS15AD	Proliferation Domain_AT3G46040	2	0.667	186	182	191	179
0.778	0.556	2.89173	0.683	0.25	Distal Lateral Root Cap	AT1G80240	AT1G80240	Distal Lateral Root Cap_AT1G80240	2	0.433	230	151	191	179
0.788	0.576	2.67666	0.72	0.213	Distal Columella	AT1G27180	AT1G27180	Distal Columella_AT1G27180	1	0.507	176	245	192	179
0.799	0.598	1.16525	0.826	0.382	Transition Domain	AT5G19760	DTC	Transition Domain_AT5G19760	1	0.444	152	386	85	179
0.742	0.484	3.35058	0.628	0.076	Proximal Lateral Root Cap	AT5G57390	AIL5	Proximal Lateral Root Cap_AT5G57390	1	0.552	158	126	384	179
0.795	0.59	6.84061	0.756	0.273	Proximal Columella	AT1G09570	PHYA	Proximal Columella_AT1G09570	1	0.483	412	3	262	179
0.934	0.868	4.60161	0.979	0.332	Proliferation Domain	AT1G69620	RPL34B	Proliferation Domain_AT1G69620	1	0.647	235	192	137	180
0.818	0.636	1.36841	0.842	0.319	Distal Lateral Root Cap	AT3G47730	ABCA2	Distal Lateral Root Cap_AT3G47730	4	0.523	123	341	109	180
0.803	0.606	2.19532	0.779	0.229	Distal Columella	AT4G33040	GRXC6	Distal Columella_AT4G33040	3	0.55	122	349	149	180
0.761	0.522	1.16445	0.676	0.25	Transition Domain	AT3G08890	AT3G08890	Transition Domain_AT3G08890	1	0.426	195	235	194	180
0.757	0.514	3.54923	0.609	0.147	Proximal Lateral Root Cap	AT3G12970	AT3G12970	Proximal Lateral Root Cap_AT3G12970	2	0.462	312	34	323	180
0.783	0.566	3.9776	0.658	0.08	Proximal Columella	AT5G03795	AT5G03795	Proximal Columella_AT5G03795	1	0.578	186	172	324	180
0.93	0.86	3.98504	0.971	0.295	Proliferation Domain	AT3G24830	RPL13AB	Proliferation Domain_AT3G24830	1	0.676	167	261	146	181
0.763	0.526	3.18876	0.691	0.259	Distal Lateral Root Cap	AT5G26940	DPD1	Distal Lateral Root Cap_AT5G26940	1	0.432	235	116	232	181
0.797	0.594	2.25285	0.739	0.239	Distal Columella	AT1G19020	AT1G19020	Distal Columella_AT1G19020	2	0.5	188	268	167	181
0.747	0.494	1.78666	0.656	0.213	Transition Domain	AT3G15360	ATHM4	Transition Domain_AT3G15360	1	0.443	155	215	255	181
0.748	0.496	2.8388	0.629	0.078	Proximal Lateral Root Cap	AT4G13210	AT4G13210	Proximal Lateral Root Cap_AT4G13210	3	0.551	160	151	360	181
0.82	0.64	4.14463	0.859	0.368	Proximal Columella	AT1G78660	GGH1	Proximal Columella_AT1G78660	1	0.491	381	145	161	181
0.928	0.856	4.39059	0.971	0.324	Proliferation Domain	AT5G60390	A1	Proliferation Domain_AT5G60390	1	0.647	236	187	151	182
0.76	0.52	2.81785	0.697	0.275	Distal Lateral Root Cap	AT3G26910	AT3G26910	Distal Lateral Root Cap_AT3G26910	1	0.422	248	95	241	182
0.794	0.588	2.44455	0.797	0.302	Distal Columella	AT5G57660	COL5	Distal Columella_AT5G57660	3	0.495	189	264	174	182
0.739	0.478	3.98569	0.58	0.203	Transition Domain	AT4G32460	AT4G32460	Transition Domain_AT4G32460	1	0.377	333	19	284	182
0.822	0.644	1.92325	0.818	0.266	Proximal Lateral Root Cap	AT3G45600	TET3	Proximal Lateral Root Cap_AT3G45600	1	0.552	159	378	136	182
0.79	0.58	3.88778	0.732	0.184	Proximal Columella	AT1G09530	PIF3	Proximal Columella_AT1G09530	2	0.548	244	159	284	182
0.925	0.85	3.95642	0.968	0.304	Proliferation Domain	AT5G10360	RPS6B	Proliferation Domain_AT5G10360	1	0.664	193	224	161	183
0.857	0.714	0.656157	0.893	0.294	Distal Lateral Root Cap	AT5G61820	AT5G61820	Distal Lateral Root Cap_AT5G61820	1	0.599	70	451	64	183
0.783	0.566	2.4129	0.622	0.108	Distal Columella	AT3G55180	AT3G55180	Distal Columella_AT3G55180	3	0.514	166	256	205	183
0.754	0.508	3.23586	0.689	0.29	Transition Domain	AT5G43330	MDH2	Transition Domain_AT5G43330	1	0.399	262	156	219	183
0.768	0.536	2.57564	0.656	0.143	Proximal Lateral Root Cap	AT1G10530	AT1G10530	Proximal Lateral Root Cap_AT1G10530	2	0.513	204	196	274	183
0.886	0.772	2.26559	0.888	0.171	Proximal Columella	AT5G20270	HHP1	Proximal Columella_AT5G20270	4	0.717	37	604	47	183
0.875	0.75	6.56218	0.823	0.178	Proliferation Domain	AT3G44590	RPP2D	Proliferation Domain_AT3G44590	1	0.645	242	66	270	184
0.756	0.512	4.10658	0.454	0.054	Distal Lateral Root Cap	AT4G32810	CCD8	Distal Lateral Root Cap_AT4G32810	1	0.4	277	58	253	184
0.787	0.574	2.64903	0.787	0.313	Distal Columella	AT3G46620	RDUF1	Distal Columella_AT3G46620	4	0.474	225	206	197	184
0.754	0.508	3.68978	0.685	0.324	Transition Domain	AT3G06650	ACLB-1	Transition Domain_AT3G06650	1	0.361	389	32	217	184
0.776	0.552	2.53533	0.665	0.131	Proximal Lateral Root Cap	AT4G13710	AT4G13710	Proximal Lateral Root Cap_AT4G13710	2	0.534	175	252	248	184
0.848	0.696	2.92635	0.852	0.219	Proximal Columella	AT4G21910	AT4G21910	Proximal Columella_AT4G21910	2	0.633	102	489	98	184
0.945	0.89	3.93431	0.977	0.287	Proliferation Domain	AT1G14320	RPL10A	Proliferation Domain_AT1G14320	1	0.69	134	346	100	185
0.747	0.494	3.23063	0.702	0.272	Distal Lateral Root Cap	AT1G75370	AT1G75370	Distal Lateral Root Cap_AT1G75370	2	0.43	240	67	286	185
0.785	0.57	2.88255	0.752	0.265	Distal Columella	AT1G77500	AT1G77500	Distal Columella_AT1G77500	2	0.487	201	232	198	185
0.754	0.508	2.19	0.693	0.257	Transition Domain	AT1G48230	AT1G48230	Transition Domain_AT1G48230	2	0.436	172	251	220	185
0.796	0.592	2.17408	0.761	0.26	Proximal Lateral Root Cap	AT2G20370	MUR3	Proximal Lateral Root Cap_AT2G20370	2	0.501	231	255	192	185
0.806	0.612	4.01128	0.815	0.281	Proximal Columella	AT1G79720	AT1G79720	Proximal Columella_AT1G79720	1	0.534	276	207	208	185
0.866	0.732	6.24731	0.8	0.13	Proliferation Domain	AT3G22660	EBP2	Proliferation Domain_AT3G22660	1	0.67	180	103	297	186
0.813	0.626	1.25122	0.716	0.173	Distal Lateral Root Cap	AT1G79580	SMB	Distal Lateral Root Cap_AT1G79580	3	0.543	106	367	122	186
0.835	0.67	1.6368	0.855	0.304	Distal Columella	AT5G65110	ACX2	Distal Columella_AT5G65110	2	0.551	118	418	96	186
0.718	0.436	3.08292	0.623	0.191	Transition Domain	AT3G61270	AT3G61270	Transition Domain_AT3G61270	1	0.432	181	43	419	186
0.78	0.56	2.58133	0.667	0.15	Proximal Lateral Root Cap	AT1G31950	AT1G31950	Proximal Lateral Root Cap_AT1G31950	2	0.517	194	249	236	186
0.807	0.614	3.14107	0.76	0.174	Proximal Columella	AT4G16957	AT4G16957	Proximal Columella_AT4G16957	1	0.586	173	320	207	186
0.936	0.872	4.25457	0.975	0.289	Proliferation Domain	AT2G47110	RPS27AB	Proliferation Domain_AT2G47110	1	0.686	148	313	130	187
0.78	0.56	1.86731	0.732	0.269	Distal Lateral Root Cap	AT2G31020	ORP1A	Distal Lateral Root Cap_AT2G31020	1	0.463	193	224	185	187
0.781	0.562	2.86291	0.668	0.217	Distal Columella	AT1G57990	PUP18	Distal Columella_AT1G57990	2	0.451	265	164	211	187
0.774	0.548	1.56775	0.709	0.24	Transition Domain	AT3G02170	LNG2	Transition Domain_AT3G02170	2	0.469	102	395	147	187
0.803	0.606	2.2297	0.78	0.257	Proximal Lateral Root Cap	AT5G25170	AT5G25170	Proximal Lateral Root Cap_AT5G25170	2	0.523	186	326	175	187
0.82	0.64	2.66461	0.778	0.211	Proximal Columella	AT1G14820	AT1G14820	Proximal Columella_AT1G14820	2	0.567	210	331	163	187
0.923	0.846	4.26574	0.962	0.285	Proliferation Domain	AT5G02870	RPL4D	Proliferation Domain_AT5G02870	1	0.677	163	278	168	188
0.775	0.55	2.5625	0.724	0.29	Distal Lateral Root Cap	AT1G67480	AT1G67480	Distal Lateral Root Cap_AT1G67480	1	0.434	229	183	198	188
0.784	0.568	2.87197	0.741	0.249	Distal Columella	AT5G10650	AT5G10650	Distal Columella_AT5G10650	3	0.492	193	246	202	188
0.742	0.484	3.06753	0.679	0.297	Transition Domain	AT5G63840	RSW3	Transition Domain_AT5G63840	1	0.382	316	54	276	188
0.805	0.61	2.05294	0.661	0.145	Proximal Lateral Root Cap	AT4G28200	AT4G28200	Proximal Lateral Root Cap_AT4G28200	2	0.516	196	331	168	188
0.811	0.622	4.26395	0.817	0.341	Proximal Columella	AT5G10830	AT5G10830	Proximal Columella_AT5G10830	1	0.476	442	77	186	188
0.906	0.812	4.91242	0.935	0.284	Proliferation Domain	AT3G09630	RPL4A	Proliferation Domain_AT3G09630	1	0.651	229	190	196	189
0.821	0.642	0.961686	0.699	0.178	Distal Lateral Root Cap	AT3G46280	AT3G46280	Distal Lateral Root Cap_AT3G46280	1	0.521	127	385	104	189
0.778	0.556	2.85217	0.567	0.122	Distal Columella	AT1G46768	RAP2-1	Distal Columella_AT1G46768	1	0.445	273	143	226	189
0.774	0.548	1.47698	0.72	0.283	Transition Domain	AT5G02280	AT5G02280	Transition Domain_AT5G02280	2	0.437	167	336	145	189
0.779	0.558	2.00584	0.69	0.136	Proximal Lateral Root Cap	AT4G37410	CYP81F4	Proximal Lateral Root Cap_AT4G37410	2	0.554	155	306	240	189
0.844	0.688	2.6978	0.793	0.161	Proximal Columella	AT5G07000	SOT14	Proximal Columella_AT5G07000	1	0.632	104	494	110	189
0.789	0.578	1.5177	0.701	0.218	Distal Lateral Root Cap	AT1G68150	WRKY9	Distal Lateral Root Cap_AT1G68150	2	0.483	167	283	166	190
0.928	0.856	3.64268	0.968	0.296	Proliferation Domain	AT3G49910	RPL26A	Proliferation Domain_AT3G49910	1	0.672	178	290	152	190
0.764	0.528	4.10403	0.5	0.073	Distal Columella	AT2G26560	PLP2	Distal Columella_AT2G26560	2	0.427	306	75	262	190
0.744	0.488	2.71205	0.677	0.283	Transition Domain	AT3G62360	AT3G62360	Transition Domain_AT3G62360	1	0.394	277	104	268	190
0.82	0.64	1.10175	0.821	0.249	Proximal Lateral Root Cap	AT3G57800	BHLH60	Proximal Lateral Root Cap_AT3G57800	2	0.572	137	433	141	190
0.807	0.614	4.38458	0.802	0.31	Proximal Columella	AT2G20370	MUR3	Proximal Columella_AT2G20370	2	0.492	375	134	205	190
0.763	0.526	2.92853	0.698	0.296	Distal Lateral Root Cap	AT3G48360	BT2	Distal Lateral Root Cap_AT3G48360	4	0.402	273	112	231	191
0.93	0.86	3.73388	0.958	0.276	Proliferation Domain	AT2G17360	RPS4A	Proliferation Domain_AT2G17360	1	0.682	156	319	147	191
0.789	0.578	2.69907	0.757	0.283	Distal Columella	AT1G80830	NRAMP1	Distal Columella_AT1G80830	2	0.474	224	231	189	191
0.743	0.486	3.14226	0.748	0.369	Transition Domain	AT2G34250	AT2G34250	Transition Domain_AT2G34250	1	0.379	323	55	271	191
0.789	0.578	2.18666	0.557	0.055	Proximal Lateral Root Cap	AT1G56680	AT1G56680	Proximal Lateral Root Cap_AT1G56680	2	0.502	229	278	206	191
0.769	0.538	4.86295	0.743	0.185	Proximal Columella	AT5G26570	GWD3	Proximal Columella_AT5G26570	1	0.558	228	83	406	191
0.759	0.518	4.32309	0.723	0.332	Distal Lateral Root Cap	AT1G65840	PAO4	Distal Lateral Root Cap_AT1G65840	1	0.391	301	72	244	192
0.933	0.866	3.96419	0.976	0.288	Proliferation Domain	AT2G27720	AT2G27720	Proliferation Domain_AT2G27720	1	0.688	144	340	139	192
0.758	0.516	1.5978	0.725	0.3	Transition Domain	AT2G15240	AT2G15240	Transition Domain_AT2G15240	1	0.425	203	246	203	192
0.794	0.588	2.31571	0.577	0.091	Distal Columella	AT1G53635	AT1G53635	Distal Columella_AT1G53635	2	0.486	204	275	175	192
0.755	0.51	2.69871	0.674	0.156	Proximal Lateral Root Cap	AT3G23880	AT3G23880	Proximal Lateral Root Cap_AT3G23880	1	0.518	193	190	331	192
0.831	0.662	2.96058	0.83	0.225	Proximal Columella	AT4G05631	AT4G05631	Proximal Columella_AT4G05631	3	0.605	143	442	139	192
0.773	0.546	2.38896	0.753	0.293	Distal Lateral Root Cap	AT3G13330	PA200	Distal Lateral Root Cap_AT3G13330	1	0.46	196	223	202	193
0.911	0.822	4.49864	0.944	0.285	Proliferation Domain	AT1G79075	AT1G79075	Proliferation Domain_AT1G79075	2	0.659	206	228	192	193
0.783	0.566	2.83428	0.759	0.258	Distal Columella	AT3G10490	ANAC052	Distal Columella_AT3G10490	2	0.501	187	263	206	193
0.768	0.536	1.29624	0.722	0.282	Transition Domain	AT5G57440	GPP2	Transition Domain_AT5G57440	2	0.44	162	319	175	193
0.747	0.494	2.9274	0.666	0.185	Proximal Lateral Root Cap	AT5G18170	GDH1	Proximal Lateral Root Cap_AT5G18170	1	0.481	267	85	362	193
0.852	0.704	3.07608	0.815	0.248	Proximal Columella	AT4G37870	PCKA	Proximal Columella_AT4G37870	3	0.567	212	425	90	193
0.771	0.542	1.89013	0.665	0.196	Distal Lateral Root Cap	AT1G18390	AT1G18390	Distal Lateral Root Cap_AT1G18390	2	0.469	185	228	208	194
0.916	0.832	3.98385	0.963	0.31	Proliferation Domain	AT5G28060	RPS24B	Proliferation Domain_AT5G28060	1	0.653	226	230	176	194
0.761	0.522	3.38401	0.698	0.242	Distal Columella	AT1G07230	NPC1	Distal Columella_AT1G07230	1	0.456	257	132	268	194
0.789	0.578	1.33173	0.805	0.37	Transition Domain	AT1G23490	ARF2-A	Transition Domain_AT1G23490	1	0.435	173	380	106	194
0.783	0.566	1.99255	0.686	0.175	Proximal Lateral Root Cap	AT3G52748	AT3G52748	Proximal Lateral Root Cap_AT3G52748	1	0.511	208	282	225	194
0.783	0.566	3.60428	0.74	0.127	Proximal Columella	AT2G21590	APL4	Proximal Columella_AT2G21590	2	0.613	133	268	327	194
0.729	0.458	2.92476	0.63	0.144	Distal Lateral Root Cap	AT4G03420	AT4G03420	Distal Lateral Root Cap_AT4G03420	2	0.486	163	109	353	195
0.92	0.84	4.09317	0.957	0.299	Proliferation Domain	AT3G02080	RPS19A	Proliferation Domain_AT3G02080	1	0.658	209	256	171	195
0.738	0.476	2.19254	0.663	0.235	Transition Domain	AT3G54810	GATA8	Transition Domain_AT3G54810	3	0.428	188	181	290	195
0.769	0.538	3.01082	0.706	0.236	Distal Columella	AT4G13630	AT4G13630	Distal Columella_AT4G13630	2	0.47	234	189	251	195
0.82	0.64	2.34165	0.782	0.235	Proximal Lateral Root Cap	AT5G20400	AT5G20400	Proximal Lateral Root Cap_AT5G20400	3	0.547	162	414	140	195
0.822	0.644	3.52268	0.872	0.365	Proximal Columella	AT2G38360	PRA1B4	Proximal Columella_AT2G38360	1	0.507	340	239	150	195
0.779	0.558	4.68389	0.334	0.017	Distal Lateral Root Cap	AT2G46494	ATL21B	Distal Lateral Root Cap_AT2G46494	1	0.317	406	35	187	196
0.907	0.814	3.76882	0.912	0.214	Proliferation Domain	AT5G46160	HLP	Proliferation Domain_AT5G46160	1	0.698	113	330	194	196
0.784	0.568	2.16261	0.755	0.328	Transition Domain	AT2G34770	FAH1	Transition Domain_AT2G34770	1	0.427	192	343	126	196
0.79	0.58	1.75303	0.754	0.251	Distal Columella	AT1G79450	ALIS5	Distal Columella_AT1G79450	2	0.503	182	316	184	196
0.834	0.668	1.21167	0.74	0.106	Proximal Lateral Root Cap	AT1G21350	AT1G21350	Proximal Lateral Root Cap_AT1G21350	3	0.634	82	522	113	196
0.839	0.678	3.24664	0.896	0.331	Proximal Columella	AT5G08590	SRK2G	Proximal Columella_AT5G08590	2	0.565	217	391	122	196
0.763	0.526	1.94922	0.54	0.085	Distal Lateral Root Cap	AT1G64480	CBL8	Distal Lateral Root Cap_AT1G64480	2	0.455	203	194	234	197
0.887	0.774	4.97911	0.856	0.21	Proliferation Domain	AT1G07830	AT1G07830	Proliferation Domain_AT1G07830	1	0.646	240	159	240	197
0.794	0.588	1.5892	0.797	0.322	Transition Domain	AT3G03250	UGP	Transition Domain_AT3G03250	1	0.475	93	473	96	197
0.801	0.602	1.86591	0.636	0.128	Distal Columella	AT1G35140	EXL1	Distal Columella_AT1G35140	2	0.508	173	357	153	197
0.78	0.56	2.23205	0.719	0.248	Proximal Lateral Root Cap	AT2G20960	pEARLI4	Proximal Lateral Root Cap_AT2G20960	3	0.471	290	194	235	197
0.777	0.554	3.75652	0.716	0.125	Proximal Columella	AT2G22140	EME1B	Proximal Columella_AT2G22140	1	0.591	162	213	358	197
0.74	0.48	3.40863	0.662	0.229	Distal Lateral Root Cap	AT4G32250	AT4G32250	Distal Lateral Root Cap_AT4G32250	4	0.433	231	83	318	198
0.908	0.816	4.15456	0.899	0.233	Proliferation Domain	AT1G26740	AT1G26740	Proliferation Domain_AT1G26740	1	0.666	188	259	193	198
0.738	0.476	3.4195	0.604	0.22	Transition Domain	AT2G46930	PAE3	Transition Domain_AT2G46930	1	0.384	312	61	289	198
0.771	0.542	2.38805	0.767	0.307	Distal Columella	AT1G64140	AT1G64140	Distal Columella_AT1G64140	1	0.46	250	190	244	198
0.791	0.582	3.02439	0.688	0.251	Proximal Lateral Root Cap	AT5G27670	HTA7	Proximal Lateral Root Cap_AT5G27670	1	0.437	383	137	200	198
0.784	0.568	3.79788	0.726	0.155	Proximal Columella	AT3G47010	AT3G47010	Proximal Columella_AT3G47010	1	0.571	201	224	317	198
0.748	0.496	3.02135	0.705	0.281	Distal Lateral Root Cap	AT3G03880	AT3G03880	Distal Lateral Root Cap_AT3G03880	2	0.424	247	104	282	199
0.904	0.808	3.53081	0.916	0.262	Proliferation Domain	AT5G23290	PFD5	Proliferation Domain_AT5G23290	1	0.654	220	225	197	199
0.745	0.49	1.64488	0.645	0.221	Transition Domain	AT3G24210	AT3G24210	Transition Domain_AT3G24210	1	0.424	205	192	266	199
0.768	0.536	3.06363	0.55	0.104	Distal Columella	AT3G61390	PUB36	Distal Columella_AT3G61390	2	0.446	272	160	254	199
0.776	0.552	2.35517	0.574	0.061	Proximal Lateral Root Cap	AT2G34325	AT2G34325	Proximal Lateral Root Cap_AT2G34325	1	0.513	205	270	249	199
0.802	0.604	4.61485	0.75	0.271	Proximal Columella	AT5G45490	AT5G45490	Proximal Columella_AT5G45490	1	0.479	427	91	225	199
0.818	0.636	1.41101	0.846	0.329	Distal Lateral Root Cap	AT4G25900	AT4G25900	Distal Lateral Root Cap_AT4G25900	2	0.517	133	393	110	200
0.936	0.872	3.22827	0.974	0.297	Proliferation Domain	AT1G33140	RPL9B	Proliferation Domain_AT1G33140	1	0.677	161	354	131	200
0.774	0.548	1.73656	0.745	0.29	Transition Domain	AT3G05280	AT3G05280	Transition Domain_AT3G05280	1	0.455	131	388	146	200
0.771	0.542	2.94609	0.501	0.03	Distal Columella	AT5G44572	AT5G44572	Distal Columella_AT5G44572	1	0.471	231	211	245	200
0.721	0.442	5.02745	0.556	0.046	Proximal Lateral Root Cap	AT2G23010	SCPL9	Proximal Lateral Root Cap_AT2G23010	1	0.51	213	15	499	200
0.821	0.642	2.96871	0.827	0.235	Proximal Columella	AT1G63480	AHL12	Proximal Columella_AT1G63480	2	0.592	158	429	158	200
0.759	0.518	2.0321	0.713	0.255	Distal Lateral Root Cap	AT5G46180	DELTA-OAT	Distal Lateral Root Cap_AT5G46180	3	0.458	200	190	246	201
0.867	0.734	5.84945	0.793	0.152	Proliferation Domain	AT4G30800	RPS11B	Proliferation Domain_AT4G30800	1	0.641	252	104	291	201
0.747	0.494	2.73052	0.675	0.31	Transition Domain	AT1G04430	AT1G04430	Transition Domain_AT1G04430	2	0.365	374	44	253	201
0.788	0.576	2.10195	0.729	0.238	Distal Columella	AT1G78830	AT1G78830	Distal Columella_AT1G78830	2	0.491	195	300	193	201
0.808	0.616	2.08322	0.792	0.286	Proximal Lateral Root Cap	AT1G22190	RAP2-13	Proximal Lateral Root Cap_AT1G22190	2	0.506	221	347	162	201
0.8	0.6	3.81008	0.771	0.253	Proximal Columella	AT5G09300	AT5G09300	Proximal Columella_AT5G09300	1	0.518	316	195	235	201
0.846	0.692	0.444793	0.721	0.172	Distal Lateral Root Cap	AT1G12780	UGE1	Distal Lateral Root Cap_AT1G12780	2	0.549	101	464	73	202
0.893	0.786	4.5848	0.873	0.185	Proliferation Domain	AT3G11250	RPP0C	Proliferation Domain_AT3G11250	1	0.688	145	283	223	202
0.772	0.544	1.68461	0.744	0.296	Transition Domain	AT1G49600	ATRBP47A	Transition Domain_AT1G49600	2	0.448	146	374	156	202
0.851	0.702	0.600298	0.833	0.192	Distal Columella	AT1G12110	NPF6.3	Distal Columella_AT1G12110	1	0.641	43	577	69	202
0.799	0.598	1.61496	0.703	0.193	Proximal Lateral Root Cap	AT4G01750	RGXT2	Proximal Lateral Root Cap_AT4G01750	2	0.51	210	336	184	202
0.783	0.566	3.66737	0.736	0.197	Proximal Columella	AT3G43210	KIN7B	Proximal Columella_AT3G43210	2	0.539	264	163	323	202
0.799	0.598	0.892003	0.82	0.299	Distal Lateral Root Cap	AT4G04800	MSRB3	Distal Lateral Root Cap_AT4G04800	2	0.521	128	364	146	203
0.913	0.826	4.31845	0.925	0.279	Proliferation Domain	AT1G73230	AT1G73230	Proliferation Domain_AT1G73230	1	0.646	238	234	186	203
0.735	0.47	3.63883	0.609	0.214	Transition Domain	AT2G05790	AT2G05790	Transition Domain_AT2G05790	1	0.395	273	93	313	203
0.769	0.538	1.79557	0.74	0.289	Distal Columella	AT3G14205	SAC2	Distal Columella_AT3G14205	2	0.451	266	175	250	203
0.785	0.57	2.49378	0.736	0.235	Proximal Lateral Root Cap	AT1G48330	AT1G48330	Proximal Lateral Root Cap_AT1G48330	2	0.501	232	279	220	203
0.822	0.644	2.77283	0.799	0.187	Proximal Columella	AT5G26290	AT5G26290	Proximal Columella_AT5G26290	1	0.612	134	465	152	203
0.71	0.42	4.555	0.617	0.119	Distal Lateral Root Cap	AT4G16745	AT4G16745	Distal Lateral Root Cap_AT4G16745	1	0.498	155	52	432	204
0.902	0.804	3.34778	0.903	0.228	Proliferation Domain	AT5G10160	AT5G10160	Proliferation Domain_AT5G10160	2	0.675	172	297	202	204
0.761	0.522	2.13584	0.696	0.312	Transition Domain	AT1G08510	FATB	Transition Domain_AT1G08510	1	0.384	315	174	193	204
0.757	0.514	1.35934	0.72	0.258	Distal Columella	AT1G64050	AT1G64050	Distal Columella_AT1G64050	3	0.462	247	169	278	204
0.754	0.508	2.90557	0.62	0.147	Proximal Lateral Root Cap	AT4G16442	AT4G16442	Proximal Lateral Root Cap_AT4G16442	1	0.473	283	116	333	204
0.818	0.636	2.15293	0.868	0.296	Proximal Columella	AT1G72470	ATEXO70D1	Proximal Columella_AT1G72470	2	0.572	195	398	168	204
0.77	0.54	2.59314	0.699	0.257	Distal Lateral Root Cap	AT3G03870	AT3G03870	Distal Lateral Root Cap_AT3G03870	2	0.442	214	216	210	205
0.9	0.8	4.31807	0.892	0.229	Proliferation Domain	AT3G55170	RPL35C	Proliferation Domain_AT3G55170	1	0.663	194	274	206	205
0.748	0.496	2.00531	0.653	0.252	Transition Domain	AT1G70710	CEL1	Transition Domain_AT1G70710	2	0.401	253	185	244	205
0.75	0.5	2.46898	0.664	0.148	Distal Columella	AT3G05937	AT3G05937	Distal Columella_AT3G05937	2	0.516	162	221	313	205
0.729	0.458	3.3119	0.631	0.102	Proximal Lateral Root Cap	AT1G29730	AT1G29730	Proximal Lateral Root Cap_AT1G29730	1	0.529	180	99	454	205
0.835	0.67	2.74484	0.864	0.293	Proximal Columella	AT5G20950	AT5G20950	Proximal Columella_AT5G20950	3	0.571	198	437	129	205
0.785	0.57	1.81229	0.83	0.372	Distal Lateral Root Cap	AT1G35580	CINV1	Distal Lateral Root Cap_AT1G35580	3	0.458	199	272	174	206
0.918	0.836	4.59239	0.942	0.292	Proliferation Domain	AT2G40510	RPS26B	Proliferation Domain_AT2G40510	1	0.65	231	272	174	206
0.797	0.594	1.12839	0.756	0.281	Transition Domain	AT2G20840	SCAMP1	Transition Domain_AT2G20840	1	0.475	94	509	89	206
0.814	0.628	1.18627	0.74	0.196	Distal Columella	AT3G03470	CYP89A9	Distal Columella_AT3G03470	3	0.544	127	447	124	206
0.805	0.61	1.95815	0.781	0.25	Proximal Lateral Root Cap	AT2G25900	ATCTH	Proximal Lateral Root Cap_AT2G25900	2	0.531	178	387	169	206
0.817	0.634	3.78659	0.627	0.151	Proximal Columella	AT5G40645	AT5G40645	Proximal Columella_AT5G40645	1	0.476	441	157	171	206
0.771	0.542	2.24451	0.768	0.335	Distal Lateral Root Cap	AT3G20770	EIN3	Distal Lateral Root Cap_AT3G20770	2	0.433	233	205	207	207
0.897	0.794	3.99405	0.896	0.243	Proliferation Domain	AT3G20000	TOM40-1	Proliferation Domain_AT3G20000	1	0.653	227	245	216	207
0.75	0.5	1.26921	0.702	0.275	Transition Domain	AT1G71020	PUB10	Transition Domain_AT1G71020	1	0.427	194	265	235	207
0.779	0.558	2.14613	0.682	0.208	Distal Columella	AT5G42580	CYP705A12	Distal Columella_AT5G42580	3	0.474	222	255	222	207
0.732	0.464	3.23821	0.594	0.089	Proximal Lateral Root Cap	AT1G03270	CBSDUF4	Proximal Lateral Root Cap_AT1G03270	2	0.505	224	80	431	207
0.8	0.6	3.30459	0.763	0.215	Proximal Columella	AT2G01440	RECG	Proximal Columella_AT2G01440	1	0.548	242	296	236	207
0.742	0.484	2.64374	0.535	0.059	Distal Lateral Root Cap	AT4G39290	AT4G39290	Distal Lateral Root Cap_AT4G39290	2	0.476	177	159	309	208
0.897	0.794	4.52106	0.925	0.299	Proliferation Domain	AT5G23900	RPL13D	Proliferation Domain_AT5G23900	1	0.626	280	197	215	208
0.748	0.496	1.80372	0.67	0.231	Transition Domain	AT3G60910	AT3G60910	Transition Domain_AT3G60910	2	0.439	164	283	247	208
0.776	0.552	2.65393	0.51	0.068	Distal Columella	AT4G26260	MIOX4	Distal Columella_AT4G26260	2	0.442	280	187	235	208
0.738	0.476	4.43442	0.6	0.137	Proximal Lateral Root Cap	AT5G26230	MAKR1	Proximal Lateral Root Cap_AT5G26230	1	0.463	311	22	404	208
0.841	0.682	2.64769	0.906	0.315	Proximal Columella	AT5G65925	AT5G65925	Proximal Columella_AT5G65925	4	0.591	159	500	116	208
0.736	0.472	2.91208	0.574	0.107	Distal Lateral Root Cap	AT3G61390	PUB36	Distal Lateral Root Cap_AT3G61390	2	0.467	187	129	330	209
0.883	0.766	5.31416	0.861	0.262	Proliferation Domain	AT3G58610	AT3G58610	Proliferation Domain_AT3G58610	1	0.599	328	122	247	209
0.798	0.596	1.75758	0.621	0.112	Distal Columella	AT1G18835	MIF3	Distal Columella_AT1G18835	1	0.509	172	369	163	209
0.754	0.508	1.92897	0.716	0.345	Transition Domain	AT1G69460	AT1G69460	Transition Domain_AT1G69460	1	0.371	353	136	218	209
0.768	0.536	2.6348	0.615	0.156	Proximal Lateral Root Cap	AT4G26760	MAP65-2	Proximal Lateral Root Cap_AT4G26760	3	0.459	317	148	273	209
0.823	0.646	3.81343	0.878	0.359	Proximal Columella	AT3G22380	TIC	Proximal Columella_AT3G22380	3	0.519	310	316	149	209
0.788	0.576	1.65165	0.554	0.09	Distal Lateral Root Cap	AT1G02820	LEA2	Distal Lateral Root Cap_AT1G02820	2	0.464	192	293	169	210
0.773	0.546	2.82324	0.704	0.24	Distal Columella	AT4G22270	MRB1	Distal Columella_AT4G22270	2	0.464	243	220	241	210
0.892	0.784	4.53368	0.893	0.263	Proliferation Domain	AT1G49410	TOM6	Proliferation Domain_AT1G49410	1	0.63	274	204	227	210
0.805	0.61	0.749296	0.824	0.345	Transition Domain	AT1G04820	TUBA4	Transition Domain_AT1G04820	2	0.479	85	556	67	210
0.795	0.59	2.07511	0.559	0.075	Proximal Lateral Root Cap	AT4G33145	AT4G33145	Proximal Lateral Root Cap_AT4G33145	2	0.484	261	283	196	210
0.824	0.648	2.78703	0.743	0.176	Proximal Columella	AT5G50335	AT5G50335	Proximal Columella_AT5G50335	1	0.567	213	415	148	210
0.749	0.498	3.38325	0.689	0.287	Distal Lateral Root Cap	AT4G30810	SCPL29	Distal Lateral Root Cap_AT4G30810	2	0.402	274	107	276	211
0.741	0.482	3.00734	0.616	0.13	Distal Columella	AT3G52180	DSP4	Distal Columella_AT3G52180	3	0.486	205	151	352	211
0.925	0.85	3.39473	0.963	0.286	Proliferation Domain	AT3G44010	RPS29C	Proliferation Domain_AT3G44010	1	0.677	162	390	162	211
0.792	0.584	1.37706	0.779	0.32	Transition Domain	AT4G16695	AT4G16695	Transition Domain_AT4G16695	1	0.459	123	493	99	211
0.799	0.598	2.37716	0.76	0.279	Proximal Lateral Root Cap	AT1G30440	AT1G30440	Proximal Lateral Root Cap_AT1G30440	1	0.481	268	290	183	211
0.811	0.622	3.04306	0.841	0.323	Proximal Columella	AT3G28200	PER31	Proximal Columella_AT3G28200	2	0.518	315	271	190	211
0.743	0.486	3.69467	0.694	0.295	Distal Lateral Root Cap	AT3G43230	AT3G43230	Distal Lateral Root Cap_AT3G43230	1	0.399	281	70	306	212
0.759	0.518	2.60806	0.635	0.153	Distal Columella	AT1G01180	AT1G01180	Distal Columella_AT1G01180	1	0.482	213	224	274	212
0.746	0.492	2.27522	0.675	0.25	Transition Domain	AT4G39390	ATNST-KT1	Transition Domain_AT4G39390	1	0.425	201	254	260	212
0.893	0.786	3.73277	0.876	0.204	Proliferation Domain	AT1G20430	AT1G20430	Proliferation Domain_AT1G20430	1	0.672	177	316	224	212
0.761	0.522	2.62114	0.612	0.133	Proximal Lateral Root Cap	AT2G43110	AT2G43110	Proximal Lateral Root Cap_AT2G43110	1	0.479	275	162	304	212
0.8	0.6	3.13082	0.757	0.201	Proximal Columella	AT5G25900	KO	Proximal Columella_AT5G25900	1	0.556	230	313	237	212
0.794	0.588	1.73605	0.545	0.114	Distal Lateral Root Cap	AT1G25277	AT1G25277	Distal Lateral Root Cap_AT1G25277	2	0.431	236	268	154	213
0.808	0.616	1.25223	0.699	0.162	Distal Columella	AT1G02860	BAH1	Distal Columella_AT1G02860	2	0.537	136	441	138	213
0.838	0.676	6.25568	0.731	0.118	Proliferation Domain	AT5G27120	NOP5-1	Proliferation Domain_AT5G27120	1	0.613	306	31	385	213
0.748	0.496	2.00537	0.668	0.281	Transition Domain	AT4G29870	AT4G29870	Transition Domain_AT4G29870	2	0.387	297	189	245	213
0.752	0.504	4.07602	0.574	0.126	Proximal Lateral Root Cap	AT4G30610	SCPL24	Proximal Lateral Root Cap_AT4G30610	1	0.448	347	53	341	213
0.863	0.726	2.31325	0.906	0.268	Proximal Columella	AT5G15970	KIN2	Proximal Columella_AT5G15970	2	0.638	96	611	76	213
0.756	0.512	2.3127	0.693	0.258	Distal Lateral Root Cap	AT5G08660	AT5G08660	Distal Lateral Root Cap_AT5G08660	2	0.435	227	177	255	214
0.771	0.542	2.77038	0.498	0.064	Distal Columella	AT4G11910	SGR2	Distal Columella_AT4G11910	2	0.434	294	179	243	214
0.904	0.808	4.66346	0.912	0.27	Proliferation Domain	AT2G39390	RPL35B	Proliferation Domain_AT2G39390	1	0.642	248	281	198	214
0.755	0.51	1.24686	0.722	0.327	Transition Domain	AT4G39220	RER1A	Transition Domain_AT4G39220	1	0.395	275	244	213	214
0.858	0.716	0.801846	0.887	0.28	Proximal Lateral Root Cap	AT2G38120	AUX1	Proximal Lateral Root Cap_AT2G38120	2	0.607	102	557	84	214
0.811	0.622	3.78177	0.833	0.353	Proximal Columella	AT4G34150	AT4G34150	Proximal Columella_AT4G34150	1	0.48	422	175	189	214
0.738	0.476	2.79767	0.587	0.116	Distal Lateral Root Cap	AT1G55420	EDA11	Distal Lateral Root Cap_AT1G55420	1	0.471	184	152	325	215
0.752	0.504	3.22374	0.682	0.252	Distal Columella	AT1G77920	TGA7	Distal Columella_AT1G77920	2	0.43	300	116	302	215
0.866	0.732	6.41872	0.803	0.201	Proliferation Domain	AT2G35605	AT2G35605	Proliferation Domain_AT2G35605	1	0.602	324	105	298	215
0.773	0.546	0.956887	0.752	0.317	Transition Domain	AT5G27430	AT5G27430	Transition Domain_AT5G27430	2	0.435	176	405	152	215
0.772	0.544	2.70445	0.66	0.174	Proximal Lateral Root Cap	AT5G08580	AT5G08580	Proximal Lateral Root Cap_AT5G08580	2	0.486	259	221	263	215
0.803	0.606	3.6155	0.821	0.296	Proximal Columella	AT1G48090	AT1G48090	Proximal Columella_AT1G48090	2	0.525	297	267	223	215
0.752	0.504	2.86212	0.674	0.264	Distal Lateral Root Cap	AT3G26100	AT3G26100	Distal Lateral Root Cap_AT3G26100	2	0.41	259	138	267	216
0.811	0.622	1.74923	0.835	0.325	Distal Columella	AT4G25900	AT4G25900	Distal Columella_AT4G25900	2	0.51	171	419	131	216
0.842	0.684	5.94053	0.739	0.102	Proliferation Domain	AT4G25630	MED36A	Proliferation Domain_AT4G25630	1	0.637	261	97	370	216
0.735	0.47	3.5936	0.709	0.351	Transition Domain	AT2G29960	CYP19-4	Transition Domain_AT2G29960	1	0.358	408	14	312	216
0.834	0.668	1.27763	0.735	0.169	Proximal Lateral Root Cap	AT2G41650	AT2G41650	Proximal Lateral Root Cap_AT2G41650	3	0.566	143	494	112	216
0.751	0.502	5.33658	0.684	0.117	Proximal Columella	AT3G02210	COBL1	Proximal Columella_AT3G02210	1	0.567	211	43	533	216
0.761	0.522	1.95466	0.7	0.238	Distal Lateral Root Cap	AT1G21780	AT1G21780	Distal Lateral Root Cap_AT1G21780	1	0.462	194	236	239	217
0.757	0.514	2.48394	0.657	0.163	Distal Columella	AT1G33970	IAN9	Distal Columella_AT1G33970	2	0.494	191	253	280	217
0.884	0.768	4.10767	0.835	0.174	Proliferation Domain	AT1G55205	AT1G55205	Proliferation Domain_AT1G55205	1	0.661	199	289	245	217
0.751	0.502	2.09703	0.712	0.314	Transition Domain	AT4G24330	AT4G24330	Transition Domain_AT4G24330	1	0.398	265	240	232	217
0.745	0.49	3.04702	0.627	0.118	Proximal Lateral Root Cap	AT5G62490	HVA22B	Proximal Lateral Root Cap_AT5G62490	2	0.509	216	163	370	217
0.812	0.624	3.46351	0.79	0.252	Proximal Columella	AT2G46830	CCA1	Proximal Columella_AT2G46830	2	0.538	265	346	184	217
0.758	0.516	2.80952	0.745	0.338	Distal Lateral Root Cap	AT5G04830	AT5G04830	Distal Lateral Root Cap_AT5G04830	1	0.407	263	160	250	218
0.78	0.56	2.45612	0.607	0.125	Distal Columella	AT5G66607	AT5G66607	Distal Columella_AT5G66607	3	0.482	212	296	218	218
0.773	0.546	1.82194	0.691	0.254	Transition Domain	AT4G22300	SOBER1	Transition Domain_AT4G22300	2	0.437	169	417	154	218
0.862	0.724	6.20543	0.773	0.192	Proliferation Domain	AT3G03920	AT3G03920	Proliferation Domain_AT3G03920	1	0.581	378	64	304	218
0.718	0.436	4.3761	0.568	0.053	Proximal Lateral Root Cap	AT3G02590	HDF7	Proximal Lateral Root Cap_AT3G02590	1	0.515	202	32	519	218
0.816	0.632	3.09345	0.827	0.292	Proximal Columella	AT5G57990	UBP23	Proximal Columella_AT5G57990	2	0.535	275	349	177	218
0.756	0.512	2.35878	0.655	0.241	Distal Lateral Root Cap	AT4G16250	PHYD	Distal Lateral Root Cap_AT4G16250	3	0.414	253	168	254	219
0.826	0.652	0.99752	0.717	0.132	Distal Columella	AT2G42890	ML2	Distal Columella_AT2G42890	2	0.585	85	532	113	219
0.736	0.472	3.07376	0.671	0.312	Transition Domain	AT5G60640	PDIL1-4	Transition Domain_AT5G60640	2	0.359	400	34	306	219
0.914	0.828	3.7109	0.951	0.289	Proliferation Domain	AT4G09800	RPS18C	Proliferation Domain_AT4G09800	1	0.662	197	368	184	219
0.731	0.462	3.84738	0.551	0.076	Proximal Lateral Root Cap	AT2G43480	PER26	Proximal Lateral Root Cap_AT2G43480	2	0.475	279	35	440	219
0.793	0.586	3.51886	0.742	0.188	Proximal Columella	AT5G46640	AHL8	Proximal Columella_AT5G46640	1	0.554	236	301	271	219
0.754	0.508	2.39631	0.723	0.271	Distal Lateral Root Cap	AT1G07590	AT1G07590	Distal Lateral Root Cap_AT1G07590	3	0.452	207	206	262	220
0.748	0.496	2.99368	0.685	0.268	Distal Columella	AT5G16680	AT5G16680	Distal Columella_AT5G16680	1	0.417	327	84	322	220
0.771	0.542	0.956293	0.805	0.373	Transition Domain	AT5G14040	MPT3	Transition Domain_AT5G14040	1	0.432	180	400	161	220
0.881	0.762	3.86941	0.848	0.19	Proliferation Domain	AT1G69700	HVA22C	Proliferation Domain_AT1G69700	3	0.658	211	286	254	220
0.786	0.572	1.68975	0.767	0.288	Proximal Lateral Root Cap	AT1G80070	PRP8A	Proximal Lateral Root Cap_AT1G80070	2	0.479	273	268	214	220
0.796	0.592	3.86093	0.783	0.291	Proximal Columella	AT5G58000	AT5G58000	Proximal Columella_AT5G58000	2	0.492	376	177	256	220
0.75	0.5	2.03998	0.704	0.224	Distal Lateral Root Cap	AT1G80440	AT1G80440	Distal Lateral Root Cap_AT1G80440	2	0.48	173	233	272	221
0.77	0.54	2.09279	0.558	0.069	Distal Columella	AT2G15220	AT2G15220	Distal Columella_AT2G15220	2	0.489	198	292	247	221
0.753	0.506	1.65624	0.663	0.245	Transition Domain	AT3G54920	PMR6	Transition Domain_AT3G54920	1	0.418	213	305	223	221
0.896	0.792	4.28132	0.885	0.242	Proliferation Domain	AT3G13882	AT3G13882	Proliferation Domain_AT3G13882	1	0.643	244	288	220	221
0.779	0.558	1.79345	0.703	0.184	Proximal Lateral Root Cap	AT5G62530	ALDH12A1	Proximal Lateral Root Cap_AT5G62530	1	0.519	191	328	241	221
0.783	0.566	3.26516	0.753	0.26	Proximal Columella	AT2G14740	VSR3	Proximal Columella_AT2G14740	1	0.493	374	113	322	221
0.764	0.528	2.13491	0.749	0.324	Distal Lateral Root Cap	AT2G38760	ANN3	Distal Lateral Root Cap_AT2G38760	3	0.425	245	221	227	222
0.831	0.662	0.81683	0.865	0.273	Distal Columella	AT2G20080	SPEAR1	Distal Columella_AT2G20080	2	0.592	77	561	100	222
0.783	0.566	0.853573	0.791	0.355	Transition Domain	AT2G37250	ADK	Transition Domain_AT2G37250	1	0.436	170	444	128	222
0.841	0.682	6.17022	0.729	0.121	Proliferation Domain	AT3G23830	RBG4	Proliferation Domain_AT3G23830	1	0.608	316	62	374	222
0.742	0.484	2.70869	0.641	0.147	Proximal Lateral Root Cap	AT1G06450	CAF1-1	Proximal Lateral Root Cap_AT1G06450	2	0.494	242	134	385	222
0.789	0.578	5.71172	0.776	0.32	Proximal Columella	AT3G05200	ATL6	Proximal Columella_AT3G05200	1	0.456	504	25	285	222
0.74	0.48	2.36585	0.623	0.174	Distal Lateral Root Cap	AT2G26710	CYP734A1	Distal Lateral Root Cap_AT2G26710	1	0.449	208	166	319	223
0.777	0.554	2.03794	0.757	0.285	Distal Columella	AT4G34630	AT4G34630	Distal Columella_AT4G34630	2	0.472	229	280	231	223
0.734	0.468	3.08839	0.705	0.332	Transition Domain	AT5G35630	GLN2	Transition Domain_AT5G35630	1	0.373	344	84	317	223
0.929	0.858	3.63346	0.966	0.312	Proliferation Domain	AT5G62300	RPS20C	Proliferation Domain_AT5G62300	1	0.654	222	381	150	223
0.854	0.708	0.620213	0.83	0.203	Proximal Lateral Root Cap	AT5G47050	AT5G47050	Proximal Lateral Root Cap_AT5G47050	3	0.627	90	585	90	223
0.848	0.696	2.31221	0.805	0.165	Proximal Columella	AT3G55160	AT3G55160	Proximal Columella_AT3G55160	2	0.64	94	623	99	223
0.797	0.594	0.761247	0.788	0.281	Distal Lateral Root Cap	AT4G34180	CYCLASE1	Distal Lateral Root Cap_AT4G34180	2	0.507	139	410	151	224
0.743	0.486	3.51838	0.664	0.233	Distal Columella	AT5G57035	AT5G57035	Distal Columella_AT5G57035	1	0.431	299	104	344	224
0.769	0.538	1.12492	0.767	0.341	Transition Domain	AT5G54750	AT5G54750	Transition Domain_AT5G54750	2	0.426	199	378	172	224
0.915	0.83	4.0045	0.945	0.291	Proliferation Domain	AT1G74050	RPL6C	Proliferation Domain_AT1G74050	1	0.654	223	355	179	224
0.752	0.504	4.06576	0.491	0.053	Proximal Lateral Root Cap	AT3G23670	KIN12B	Proximal Lateral Root Cap_AT3G23670	1	0.438	378	48	340	224
0.854	0.708	2.59293	0.873	0.304	Proximal Columella	AT5G66690	UGT72E2	Proximal Columella_AT5G66690	2	0.569	204	527	87	224
0.726	0.452	2.95105	0.613	0.121	Distal Lateral Root Cap	AT1G67856	AT1G67856	Distal Lateral Root Cap_AT1G67856	1	0.492	159	185	360	225
0.788	0.576	1.74568	0.765	0.275	Distal Columella	AT5G20050	AT5G20050	Distal Columella_AT5G20050	2	0.49	196	358	194	225
0.727	0.454	2.348	0.628	0.24	Transition Domain	AT1G35620	PDIL5-2	Transition Domain_AT1G35620	1	0.388	296	99	357	225
0.873	0.746	5.73442	0.821	0.217	Proliferation Domain	AT1G23100	AT1G23100	Proliferation Domain_AT1G23100	1	0.604	323	161	274	225
0.807	0.614	1.50577	0.692	0.117	Proximal Lateral Root Cap	AT1G29290	CEP14	Proximal Lateral Root Cap_AT1G29290	3	0.575	133	471	164	225
0.799	0.598	4.05971	0.803	0.322	Proximal Columella	AT3G25140	GAUT8	Proximal Columella_AT3G25140	2	0.481	418	161	243	225
0.765	0.53	2.40568	0.492	0.096	Distal Lateral Root Cap	AT1G73750	AT1G73750	Distal Lateral Root Cap_AT1G73750	1	0.396	286	196	223	226
0.83	0.66	1.06415	0.636	0.111	Distal Columella	AT5G06270	AT5G06270	Distal Columella_AT5G06270	1	0.525	150	501	104	226
0.857	0.714	4.77524	0.8	0.157	Proliferation Domain	AT3G57490	RPS2D	Proliferation Domain_AT3G57490	2	0.643	246	194	319	226
0.773	0.546	1.72942	0.743	0.303	Transition Domain	AT1G62020	AT1G62020	Transition Domain_AT1G62020	1	0.44	161	443	155	226
0.749	0.498	2.20314	0.666	0.163	Proximal Lateral Root Cap	AT5G51910	TCP19	Proximal Lateral Root Cap_AT5G51910	1	0.503	227	188	354	226
0.799	0.598	3.13889	0.791	0.237	Proximal Columella	AT3G18000	NMT1	Proximal Columella_AT3G18000	3	0.554	235	344	244	226
0.758	0.516	2.74368	0.725	0.337	Distal Lateral Root Cap	AT4G16190	RD19C	Distal Lateral Root Cap_AT4G16190	1	0.388	307	150	249	227
0.725	0.45	3.69728	0.588	0.108	Distal Columella	AT2G21590	APL4	Distal Columella_AT2G21590	2	0.48	216	95	444	227
0.748	0.496	1.56925	0.69	0.283	Transition Domain	AT5G46290	KASI	Transition Domain_AT5G46290	2	0.407	239	274	246	227
0.899	0.798	4.10083	0.906	0.266	Proliferation Domain	AT1G18540	RPL6A	Proliferation Domain_AT1G18540	1	0.64	253	298	209	227
0.751	0.502	2.60065	0.624	0.157	Proximal Lateral Root Cap	AT1G29418	AT1G29418	Proximal Lateral Root Cap_AT1G29418	1	0.467	302	122	346	227
0.818	0.636	2.9106	0.756	0.188	Proximal Columella	AT5G12990	CLE40	Proximal Columella_AT5G12990	1	0.568	207	449	169	227
0.732	0.464	4.9455	0.435	0.062	Distal Lateral Root Cap	AT1G48260	CIPK17	Distal Lateral Root Cap_AT1G48260	1	0.373	333	30	344	228
0.809	0.618	1.25522	0.584	0.091	Distal Columella	AT4G02410	LECRK43	Distal Columella_AT4G02410	1	0.493	192	430	135	228
0.898	0.796	4.16527	0.905	0.265	Proliferation Domain	AT5G47210	RGGC	Proliferation Domain_AT5G47210	1	0.64	254	294	213	228
0.773	0.546	1.4357	0.721	0.295	Transition Domain	AT4G30996	AT4G30996	Transition Domain_AT4G30996	1	0.426	198	413	153	228
0.829	0.658	1.00327	0.697	0.132	Proximal Lateral Root Cap	AT3G46970	PHS2	Proximal Lateral Root Cap_AT3G46970	3	0.565	144	505	122	228
0.789	0.578	3.36876	0.749	0.181	Proximal Columella	AT1G63420	AT1G63420	Proximal Columella_AT1G63420	1	0.568	208	330	287	228
0.768	0.536	1.8671	0.513	0.1	Distal Lateral Root Cap	AT1G53635	AT1G53635	Distal Lateral Root Cap_AT1G53635	2	0.413	256	244	213	229
0.767	0.534	2.27524	0.631	0.16	Distal Columella	AT1G02360	AT1G02360	Distal Columella_AT1G02360	2	0.471	232	272	255	229
0.84	0.68	5.6892	0.761	0.131	Proliferation Domain	AT5G34871	AT5G34871	Proliferation Domain_AT5G34871	1	0.63	277	106	379	229
0.737	0.474	3.25643	0.679	0.31	Transition Domain	AT3G62600	ERDJ3B	Transition Domain_AT3G62600	2	0.369	358	114	296	229
0.735	0.47	3.18816	0.579	0.096	Proximal Lateral Root Cap	AT3G57540	REM4.1	Proximal Lateral Root Cap_AT3G57540	1	0.483	262	92	417	229
0.787	0.574	3.98178	0.614	0.078	Proximal Columella	AT3G51290	AT3G51290	Proximal Columella_AT3G51290	1	0.536	273	251	301	229
0.764	0.528	1.59109	0.681	0.2	Distal Lateral Root Cap	AT1G53633	AT1G53633	Distal Lateral Root Cap_AT1G53633	1	0.481	170	317	228	230
0.76	0.52	3.55681	0.745	0.307	Distal Columella	AT4G05390	RFNR1	Distal Columella_AT4G05390	1	0.438	288	200	271	230
0.913	0.826	4.00207	0.934	0.292	Proliferation Domain	AT1G17880	BTF3	Proliferation Domain_AT1G17880	1	0.642	247	332	187	230
0.743	0.486	2.85304	0.6	0.242	Transition Domain	AT1G12240	BFRUCT4	Transition Domain_AT1G12240	1	0.358	407	90	272	230
0.873	0.746	0.607383	0.886	0.226	Proximal Lateral Root Cap	AT5G47990	CYP705A5	Proximal Lateral Root Cap_AT5G47990	1	0.66	71	633	68	230
0.799	0.598	2.94275	0.72	0.138	Proximal Columella	AT1G57820	ORTH2	Proximal Columella_AT1G57820	2	0.582	182	404	245	230
0.798	0.596	0.756403	0.759	0.256	Distal Lateral Root Cap	AT2G17500	PILS5	Distal Lateral Root Cap_AT2G17500	1	0.503	145	428	148	231
0.804	0.608	1.2987	0.711	0.204	Distal Columella	AT2G38800	AT2G38800	Distal Columella_AT2G38800	2	0.507	174	439	147	231
0.872	0.744	5.84698	0.807	0.226	Proliferation Domain	AT5G22650	HDT2	Proliferation Domain_AT5G22650	1	0.581	374	113	279	231
0.742	0.484	1.81078	0.652	0.282	Transition Domain	AT1G08010	GATA11	Transition Domain_AT1G08010	1	0.37	355	140	277	231
0.772	0.544	2.73435	0.67	0.222	Proximal Lateral Root Cap	AT1G80240	AT1G80240	Proximal Lateral Root Cap_AT1G80240	2	0.448	342	170	262	231
0.751	0.502	4.72707	0.651	0.085	Proximal Columella	AT1G53860	AT1G53860	Proximal Columella_AT1G53860	2	0.566	215	86	534	231
0.777	0.554	1.45545	0.738	0.3	Distal Lateral Root Cap	AT5G04040	SDP1	Distal Lateral Root Cap_AT5G04040	4	0.438	221	311	193	232
0.781	0.562	1.98615	0.782	0.295	Distal Columella	AT5G65925	AT5G65925	Distal Columella_AT5G65925	4	0.487	200	346	215	232
0.873	0.746	3.61718	0.865	0.244	Proliferation Domain	AT1G14620	DECOY	Proliferation Domain_AT1G14620	1	0.621	287	206	275	232
0.787	0.574	1.61226	0.767	0.346	Transition Domain	AT2G34560	AT2G34560	Transition Domain_AT2G34560	1	0.421	208	451	115	232
0.754	0.508	1.99585	0.676	0.223	Proximal Lateral Root Cap	AT3G03310	LCAT3	Proximal Lateral Root Cap_AT3G03310	1	0.453	328	120	334	232
0.798	0.596	2.79551	0.787	0.256	Proximal Columella	AT3G02890	AT3G02890	Proximal Columella_AT3G02890	2	0.531	279	308	249	232
0.754	0.508	4.03438	0.331	0.031	Distal Lateral Root Cap	AT1G51500	ABCG12	Distal Lateral Root Cap_AT1G51500	1	0.3	421	47	261	233
0.729	0.458	4.18229	0.563	0.131	Distal Columella	AT2G19590	ACO1	Distal Columella_AT2G19590	1	0.432	298	49	415	233
0.861	0.722	4.47897	0.828	0.181	Proliferation Domain	AT5G18790	AT5G18790	Proliferation Domain_AT5G18790	1	0.647	237	223	308	233
0.755	0.51	1.77259	0.719	0.323	Transition Domain	AT3G12710	AT3G12710	Transition Domain_AT3G12710	1	0.396	270	293	214	233
0.813	0.626	1.74495	0.762	0.202	Proximal Lateral Root Cap	AT2G42300	BHLH48	Proximal Lateral Root Cap_AT2G42300	2	0.56	147	483	153	233
0.765	0.53	3.49326	0.688	0.128	Proximal Columella	AT4G00200	AHL7	Proximal Columella_AT4G00200	2	0.56	226	170	440	233
0.703	0.406	3.48509	0.612	0.136	Distal Lateral Root Cap	AT5G07100	WRKY26	Distal Lateral Root Cap_AT5G07100	1	0.476	179	85	465	234
0.78	0.56	2.60505	0.758	0.333	Distal Columella	AT3G06860	MFP2	Distal Columella_AT3G06860	1	0.425	311	238	217	234
0.939	0.878	3.6118	0.988	0.32	Proliferation Domain	AT4G39200	RPS25E	Proliferation Domain_AT4G39200	1	0.668	184	468	121	234
0.749	0.498	2.52351	0.7	0.321	Transition Domain	AT4G22930	PYR4	Transition Domain_AT4G22930	1	0.379	326	211	240	234
0.769	0.538	1.983	0.628	0.118	Proximal Lateral Root Cap	AT1G73160	AT1G73160	Proximal Lateral Root Cap_AT1G73160	1	0.51	211	301	272	234
0.784	0.568	3.68327	0.752	0.248	Proximal Columella	AT2G04100	DTX6	Proximal Columella_AT2G04100	2	0.504	350	178	316	234
0.745	0.49	1.86255	0.601	0.141	Distal Lateral Root Cap	AT3G16220	AT3G16220	Distal Lateral Root Cap_AT3G16220	2	0.46	197	238	297	235
0.747	0.494	2.36529	0.696	0.192	Distal Columella	AT5G13370	AT5G13370	Distal Columella_AT5G13370	2	0.504	181	257	328	235
0.723	0.446	2.57683	0.606	0.222	Transition Domain	AT3G60440	AT3G60440	Transition Domain_AT3G60440	2	0.384	314	75	388	235
0.875	0.75	4.51489	0.836	0.205	Proliferation Domain	AT4G13850	RBG2	Proliferation Domain_AT4G13850	1	0.631	271	243	271	235
0.778	0.556	2.62937	0.722	0.273	Proximal Lateral Root Cap	AT1G29340	PUB17	Proximal Lateral Root Cap_AT1G29340	2	0.449	339	203	244	235
0.791	0.582	3.76232	0.761	0.272	Proximal Columella	AT1G79710	AT1G79710	Proximal Columella_AT1G79710	1	0.489	392	174	279	235
0.787	0.574	0.994435	0.716	0.243	Distal Lateral Root Cap	AT1G78830	AT1G78830	Distal Lateral Root Cap_AT1G78830	2	0.473	181	384	170	236
0.8	0.6	1.82662	0.637	0.163	Distal Columella	AT2G38230	PDX11	Distal Columella_AT2G38230	3	0.474	226	387	156	236
0.757	0.514	1.90258	0.683	0.287	Transition Domain	AT3G02580	STE1	Transition Domain_AT3G02580	1	0.396	268	306	207	236
0.882	0.764	3.74821	0.86	0.2	Proliferation Domain	AT3G54470	PYRE-F	Proliferation Domain_AT3G54470	1	0.66	205	328	253	236
0.753	0.506	2.19737	0.649	0.201	Proximal Lateral Root Cap	AT5G20550	AT5G20550	Proximal Lateral Root Cap_AT5G20550	1	0.448	343	108	337	236
0.789	0.578	4.29004	0.772	0.303	Proximal Columella	AT1G43130	LCV2	Proximal Columella_AT1G43130	1	0.469	461	103	286	236
0.769	0.538	1.75374	0.749	0.312	Distal Lateral Root Cap	AT3G62660	GATL7	Distal Lateral Root Cap_AT3G62660	1	0.437	223	301	211	237
0.73	0.46	2.82343	0.619	0.151	Distal Columella	AT3G01060	AT3G01060	Distal Columella_AT3G01060	1	0.468	237	120	412	237
0.876	0.752	4.15521	0.852	0.244	Proliferation Domain	AT2G23930	SNRNP-G	Proliferation Domain_AT2G23930	1	0.608	314	205	267	237
0.748	0.496	2.46785	0.672	0.32	Transition Domain	AT1G76670	URGT1	Transition Domain_AT1G76670	1	0.352	416	130	243	237
0.836	0.672	1.15604	0.817	0.237	Proximal Lateral Root Cap	AT4G27860	AT4G27860	Proximal Lateral Root Cap_AT4G27860	2	0.58	127	553	110	237
0.785	0.57	3.74303	0.691	0.169	Proximal Columella	AT4G08950	EXO	Proximal Columella_AT4G08950	1	0.522	306	236	309	237
0.759	0.518	1.53439	0.654	0.174	Distal Lateral Root Cap	AT4G26140	BGAL12	Distal Lateral Root Cap_AT4G26140	1	0.48	171	320	248	238
0.744	0.488	3.69465	0.658	0.252	Distal Columella	AT1G08940	AT1G08940	Distal Columella_AT1G08940	1	0.406	350	81	339	238
0.775	0.55	2.0017	0.642	0.098	Proximal Lateral Root Cap	AT3G52180	DSP4	Proximal Lateral Root Cap_AT3G52180	3	0.544	165	374	251	238
0.76	0.52	1.04176	0.766	0.356	Transition Domain	AT1G30630	AT1G30630	Transition Domain_AT1G30630	1	0.41	231	361	199	238
0.882	0.764	3.86319	0.874	0.254	Proliferation Domain	AT4G02230	RPL19C	Proliferation Domain_AT4G02230	2	0.62	289	253	252	238
0.842	0.684	2.29692	0.806	0.184	Proximal Columella	AT1G33750	TPS22	Proximal Columella_AT1G33750	2	0.622	118	621	113	238
0.772	0.544	1.95784	0.762	0.327	Distal Lateral Root Cap	AT1G21000	AT1G21000	Distal Lateral Root Cap_AT1G21000	2	0.435	226	308	206	239
0.721	0.442	3.47586	0.624	0.143	Distal Columella	AT5G53110	AT5G53110	Distal Columella_AT5G53110	3	0.481	215	92	464	239
0.773	0.546	2.13107	0.64	0.147	Proximal Lateral Root Cap	AT3G20820	AT3G20820	Proximal Lateral Root Cap_AT3G20820	1	0.493	244	288	258	239
0.764	0.528	1.18638	0.746	0.346	Transition Domain	AT4G32130	AT4G32130	Transition Domain_AT4G32130	1	0.4	254	355	183	239
0.856	0.712	5.24575	0.793	0.174	Proliferation Domain	AT3G23620	AT3G23620	Proliferation Domain_AT3G23620	1	0.619	293	176	325	239
0.77	0.54	3.52255	0.67	0.084	Proximal Columella	AT2G23050	NPY4	Proximal Columella_AT2G23050	1	0.586	174	279	400	239
0.729	0.458	3.53275	0.694	0.3	Distal Lateral Root Cap	AT3G51130	AT3G51130	Distal Lateral Root Cap_AT3G51130	1	0.394	293	96	352	240
0.749	0.498	2.85262	0.614	0.158	Distal Columella	AT5G43570	AT5G43570	Distal Columella_AT5G43570	2	0.456	258	199	317	240
0.737	0.474	1.82731	0.652	0.268	Transition Domain	AT1G04340	AT1G04340	Transition Domain_AT1G04340	2	0.384	313	183	298	240
0.768	0.536	2.5827	0.666	0.173	Proximal Lateral Root Cap	AT4G13050	FATA2	Proximal Lateral Root Cap_AT4G13050	1	0.493	243	277	275	240
0.904	0.808	3.25311	0.907	0.232	Proliferation Domain	AT5G39600	AT5G39600	Proliferation Domain_AT5G39600	2	0.675	171	427	199	240
0.782	0.564	4.20466	0.768	0.25	Proximal Columella	AT3G07400	AT3G07400	Proximal Columella_AT3G07400	1	0.518	319	205	330	240
0.713	0.426	3.49639	0.537	0.119	Distal Lateral Root Cap	AT3G02695	AT3G02695	Distal Lateral Root Cap_AT3G02695	1	0.418	251	78	417	241
0.774	0.548	2.31521	0.726	0.276	Distal Columella	AT1G80380	GLYK	Distal Columella_AT1G80380	2	0.45	268	269	240	241
0.761	0.522	1.27825	0.717	0.297	Transition Domain	AT1G16000	AT1G16000	Transition Domain_AT1G16000	2	0.42	211	389	195	241
0.814	0.628	1.37777	0.729	0.169	Proximal Lateral Root Cap	AT5G48300	APS1	Proximal Lateral Root Cap_AT5G48300	3	0.56	148	497	151	241
0.855	0.71	4.92543	0.83	0.231	Proliferation Domain	AT4G17520	RGGB	Proliferation Domain_AT4G17520	1	0.599	330	143	326	241
0.822	0.644	2.46886	0.789	0.211	Proximal Columella	AT3G25790	HHO1	Proximal Columella_AT3G25790	1	0.578	185	517	153	241
0.771	0.542	1.59375	0.77	0.326	Distal Lateral Root Cap	AT5G56980	A70	Distal Lateral Root Cap_AT5G56980	3	0.444	211	327	209	242
0.777	0.554	1.99699	0.608	0.14	Distal Columella	AT2G47450	CAO	Distal Columella_AT2G47450	1	0.468	236	312	232	242
0.791	0.582	1.34631	0.728	0.219	Proximal Lateral Root Cap	AT1G21390	emb2170	Proximal Lateral Root Cap_AT1G21390	1	0.509	215	379	202	242
0.757	0.514	1.82517	0.728	0.313	Transition Domain	AT5G60980	AT5G60980	Transition Domain_AT5G60980	1	0.415	220	368	208	242
0.856	0.712	5.7973	0.795	0.218	Proliferation Domain	AT4G26110	NAP1;1	Proliferation Domain_AT4G26110	1	0.577	388	89	324	242
0.845	0.69	2.322	0.806	0.192	Proximal Columella	AT4G23750	CRF2	Proximal Columella_AT4G23750	3	0.614	130	619	108	242
0.746	0.492	2.8588	0.71	0.329	Distal Lateral Root Cap	AT3G62650	AT3G62650	Distal Lateral Root Cap_AT3G62650	3	0.381	321	139	290	243
0.753	0.506	3.18959	0.718	0.328	Distal Columella	AT5G40370	AT5G40370	Distal Columella_AT5G40370	1	0.39	383	102	297	243
0.76	0.52	2.5006	0.593	0.102	Proximal Lateral Root Cap	AT3G05130	AT3G05130	Proximal Lateral Root Cap_AT3G05130	2	0.491	247	240	310	243
0.729	0.458	1.54073	0.646	0.258	Transition Domain	AT1G08660	SIA1	Transition Domain_AT1G08660	2	0.388	295	159	344	243
0.873	0.746	4.06222	0.845	0.191	Proliferation Domain	AT2G45050	GATA2	Proliferation Domain_AT2G45050	3	0.654	225	306	276	243
0.84	0.68	2.56876	0.899	0.305	Proximal Columella	AT4G31290	GGCT2;2	Proximal Columella_AT4G31290	3	0.594	154	584	119	243
0.71	0.42	3.43411	0.523	0.096	Distal Lateral Root Cap	AT4G00400	GPAT8	Distal Lateral Root Cap_AT4G00400	2	0.427	242	76	433	244
0.744	0.488	2.53299	0.729	0.305	Distal Columella	AT1G62740	HOP2	Distal Columella_AT1G62740	1	0.424	315	128	340	244
0.787	0.574	0.614828	0.816	0.347	Transition Domain	AT1G70490	ARF2-A	Transition Domain_AT1G70490	1	0.469	101	582	116	244
0.803	0.606	1.71553	0.761	0.264	Proximal Lateral Root Cap	AT4G30290	XTH19	Proximal Lateral Root Cap_AT4G30290	1	0.497	238	386	176	244
0.885	0.77	4.39196	0.864	0.225	Proliferation Domain	AT3G43980	RPS29C	Proliferation Domain_AT3G43980	1	0.639	257	311	242	244
0.805	0.61	3.44047	0.726	0.184	Proximal Columella	AT1G15910	FDM1	Proximal Columella_AT1G15910	1	0.542	258	386	213	244
0.792	0.584	2.04789	0.449	0.075	Distal Lateral Root Cap	AT4G26260	MIOX4	Distal Lateral Root Cap_AT4G26260	2	0.374	331	265	158	245
0.783	0.566	1.95896	0.722	0.216	Distal Columella	AT5G02810	APRR7	Distal Columella_AT5G02810	1	0.506	180	398	207	245
0.833	0.666	1.25928	0.819	0.226	Proximal Lateral Root Cap	AT4G39955	AT4G39955	Proximal Lateral Root Cap_AT4G39955	1	0.593	115	571	116	245
0.763	0.526	1.87583	0.735	0.34	Transition Domain	AT3G07680	AT3G07680	Transition Domain_AT3G07680	1	0.395	274	342	186	245
0.897	0.794	3.55442	0.914	0.278	Proliferation Domain	AT5G48580	FKBP15-2	Proliferation Domain_AT5G48580	2	0.636	263	331	217	245
0.783	0.566	3.96506	0.74	0.233	Proximal Columella	AT1G80530	AT1G80530	Proximal Columella_AT1G80530	1	0.507	341	197	325	245
0.749	0.498	1.44932	0.672	0.237	Distal Lateral Root Cap	AT2G23450	WAKL14	Distal Lateral Root Cap_AT2G23450	2	0.435	225	253	277	246
0.727	0.454	3.74505	0.607	0.145	Distal Columella	AT1G30755	AT1G30755	Distal Columella_AT1G30755	2	0.462	248	107	435	246
0.736	0.472	1.53786	0.665	0.288	Transition Domain	AT2G47640	AT2G47640	Transition Domain_AT2G47640	2	0.377	329	168	307	246
0.834	0.668	0.609013	0.73	0.139	Proximal Lateral Root Cap	AT3G57490	RPS2D	Proximal Lateral Root Cap_AT3G57490	2	0.591	118	574	114	246
0.88	0.76	3.08903	0.868	0.233	Proliferation Domain	AT3G22300	RPS10	Proliferation Domain_AT3G22300	2	0.635	265	287	259	246
0.856	0.712	2.08359	0.807	0.149	Proximal Columella	AT4G14150	KIN12A	Proximal Columella_AT4G14150	2	0.658	73	707	85	246
0.755	0.51	1.88311	0.645	0.215	Distal Lateral Root Cap	AT2G34830	WRKY35	Distal Lateral Root Cap_AT2G34830	2	0.43	239	261	259	247
0.781	0.562	2.60134	0.751	0.292	Distal Columella	AT5G12480	CPK7	Distal Columella_AT5G12480	2	0.459	254	325	214	247
0.735	0.47	2.87942	0.612	0.252	Transition Domain	AT3G52500	AT3G52500	Transition Domain_AT3G52500	1	0.36	399	95	314	247
0.841	0.682	0.867208	0.801	0.179	Proximal Lateral Root Cap	AT5G54145	AT5G54145	Proximal Lateral Root Cap_AT5G54145	1	0.622	94	615	106	247
0.862	0.724	5.91441	0.807	0.228	Proliferation Domain	AT2G44860	AT2G44860	Proliferation Domain_AT2G44860	1	0.579	384	127	305	247
0.762	0.524	4.48172	0.682	0.146	Proximal Columella	AT1G74440	AT1G74440	Proximal Columella_AT1G74440	1	0.536	274	129	462	247
0.786	0.572	1.13422	0.603	0.15	Distal Lateral Root Cap	AT2G36210	AT2G36210	Distal Lateral Root Cap_AT2G36210	2	0.453	204	388	172	248
0.752	0.504	2.73751	0.586	0.144	Distal Columella	AT1G09647	AT1G09647	Distal Columella_AT1G09647	2	0.442	283	207	304	248
0.763	0.526	0.858958	0.747	0.288	Transition Domain	AT2G28815	AT2G28815	Transition Domain_AT2G28815	2	0.459	124	497	188	248
0.723	0.446	3.33572	0.625	0.116	Proximal Lateral Root Cap	AT4G12830	AT4G12830	Proximal Lateral Root Cap_AT4G12830	1	0.509	217	111	487	248
0.927	0.854	3.11664	0.974	0.295	Proliferation Domain	AT1G01100	RPP1A	Proliferation Domain_AT1G01100	2	0.679	158	508	157	248
0.784	0.568	4.63735	0.768	0.297	Proximal Columella	AT3G50670	RNU1	Proximal Columella_AT3G50670	1	0.471	454	98	314	248
0.78	0.56	0.844559	0.652	0.152	Distal Lateral Root Cap	AT2G25050	AT2G25050	Distal Lateral Root Cap_AT2G25050	1	0.5	152	426	186	249
0.74	0.48	3.38311	0.477	0.051	Distal Columella	AT5G39020	AT5G39020	Distal Columella_AT5G39020	2	0.426	309	130	358	249
0.782	0.564	1.37256	0.829	0.413	Transition Domain	AT3G08580	AAC1	Transition Domain_AT3G08580	1	0.416	217	465	130	249
0.741	0.482	2.75846	0.628	0.129	Proximal Lateral Root Cap	AT3G61897	MIR166B	Proximal Lateral Root Cap_AT3G61897	2	0.499	235	191	391	249
0.892	0.784	4.21046	0.911	0.305	Proliferation Domain	AT4G09320	NDK1	Proliferation Domain_AT4G09320	1	0.606	318	277	228	249
0.787	0.574	3.47923	0.732	0.207	Proximal Columella	AT5G65830	ATRLP57	Proximal Columella_AT5G65830	2	0.525	295	292	302	249
0.785	0.57	1.2174	0.658	0.245	Distal Lateral Root Cap	AT5G48010	THAS1	Distal Lateral Root Cap_AT5G48010	1	0.413	255	336	175	250
0.739	0.478	2.70439	0.656	0.196	Distal Columella	AT5G02430	AT5G02430	Distal Columella_AT5G02430	1	0.46	251	184	368	250
0.752	0.504	1.13412	0.655	0.205	Transition Domain	AT5G54590	CRLK1	Transition Domain_AT5G54590	1	0.45	142	441	229	250
0.824	0.648	1.36178	0.753	0.21	Proximal Lateral Root Cap	AT3G60220	ATL4	Proximal Lateral Root Cap_AT3G60220	2	0.543	166	518	134	250
0.87	0.74	4.81535	0.84	0.249	Proliferation Domain	AT3G23990	CPN60	Proliferation Domain_AT3G23990	1	0.591	346	196	283	250
0.799	0.598	2.6135	0.685	0.07	Proximal Columella	AT3G05330	TAN	Proximal Columella_AT3G05330	1	0.615	129	515	246	250
0.746	0.492	2.00332	0.544	0.138	Distal Lateral Root Cap	AT4G02655	AT4G02655	Distal Lateral Root Cap_AT4G02655	1	0.406	264	211	291	251
0.81	0.62	0.997433	0.691	0.172	Distal Columella	AT1G10760	GWD1	Distal Columella_AT1G10760	3	0.519	159	514	134	251
0.767	0.534	1.25002	0.737	0.31	Transition Domain	AT3G02900	AT3G02900	Transition Domain_AT3G02900	2	0.427	193	446	178	251
0.796	0.592	1.1827	0.718	0.195	Proximal Lateral Root Cap	AT1G76580	AT1G76580	Proximal Lateral Root Cap_AT1G76580	3	0.523	187	439	193	251
0.881	0.762	3.02874	0.841	0.176	Proliferation Domain	AT1G17560	HLL	Proliferation Domain_AT1G17560	1	0.665	191	389	256	251
0.804	0.608	3.0066	0.72	0.154	Proximal Columella	AT1G67650	AT1G67650	Proximal Columella_AT1G67650	1	0.566	216	461	218	251
0.759	0.518	1.02752	0.739	0.344	Distal Lateral Root Cap	AT3G17800	AT3G17800	Distal Lateral Root Cap_AT3G17800	3	0.395	288	232	247	252
0.789	0.578	1.85079	0.78	0.301	Distal Columella	AT4G19700	BOI	Distal Columella_AT4G19700	3	0.479	217	400	190	252
0.726	0.452	1.54385	0.627	0.228	Transition Domain	AT4G28050	TET7	Transition Domain_AT4G28050	1	0.399	261	195	367	252
0.772	0.544	2.15644	0.707	0.243	Proximal Lateral Root Cap	AT3G54650	FBL17	Proximal Lateral Root Cap_AT3G54650	2	0.464	307	260	264	252
0.85	0.7	3.8028	0.797	0.136	Proliferation Domain	AT4G05400	AT4G05400	Proliferation Domain_AT4G05400	1	0.661	200	291	346	252
0.767	0.534	3.59403	0.723	0.168	Proximal Columella	AT1G63020	NRPD1	Proximal Columella_AT1G63020	3	0.555	233	244	421	252
0.782	0.564	2.56206	0.4	0.075	Distal Lateral Root Cap	AT4G22920	SGR1	Distal Lateral Root Cap_AT4G22920	1	0.325	400	187	181	253
0.771	0.542	1.94719	0.536	0.066	Distal Columella	AT4G18980	AtS40-3	Distal Columella_AT4G18980	2	0.47	233	331	246	253
0.734	0.468	1.83789	0.613	0.204	Transition Domain	AT1G08590	PXL1	Transition Domain_AT1G08590	1	0.409	234	282	318	253
0.758	0.516	2.02077	0.625	0.109	Proximal Lateral Root Cap	AT2G34020	AT2G34020	Proximal Lateral Root Cap_AT2G34020	2	0.516	198	320	318	253
0.891	0.782	3.62872	0.899	0.273	Proliferation Domain	AT3G05020	ACP1	Proliferation Domain_AT3G05020	2	0.626	282	327	230	253
0.773	0.546	3.53015	0.749	0.221	Proximal Columella	AT5G08580	AT5G08580	Proximal Columella_AT5G08580	2	0.528	287	235	377	253
0.745	0.49	4.66088	0.237	0.024	Distal Lateral Root Cap	AT3G56891	HIPP45	Distal Lateral Root Cap_AT3G56891	1	0.213	458	21	296	254
0.755	0.51	2.36025	0.637	0.153	Distal Columella	AT5G20270	HHP1	Distal Columella_AT5G20270	4	0.484	209	314	289	254
0.763	0.526	1.29347	0.758	0.355	Transition Domain	AT4G20870	FAH2	Transition Domain_AT4G20870	2	0.403	250	398	187	254
0.8	0.6	1.94919	0.579	0.132	Proximal Lateral Root Cap	AT5G20270	HHP1	Proximal Lateral Root Cap_AT5G20270	4	0.447	354	302	181	254
0.89	0.78	3.72291	0.89	0.259	Proliferation Domain	AT3G52960	PRXIIE	Proliferation Domain_AT3G52960	1	0.631	268	341	233	254
0.809	0.618	2.73068	0.868	0.341	Proximal Columella	AT2G38120	AUX1	Proximal Columella_AT2G38120	2	0.527	291	411	198	254
0.765	0.53	0.741135	0.741	0.276	Distal Lateral Root Cap	AT3G16910	AAE7	Distal Lateral Root Cap_AT3G16910	2	0.465	190	362	224	255
0.793	0.586	1.5663	0.766	0.282	Distal Columella	AT5G41080	GDPD2	Distal Columella_AT5G41080	2	0.484	208	431	179	255
0.776	0.552	1.05974	0.778	0.354	Transition Domain	AT5G36290	AT5G36290	Transition Domain_AT5G36290	1	0.424	204	494	139	255
0.727	0.454	4.10148	0.566	0.118	Proximal Lateral Root Cap	AT5G66800	AT5G66800	Proximal Lateral Root Cap_AT5G66800	2	0.448	348	23	466	255
0.888	0.776	3.21307	0.875	0.236	Proliferation Domain	AT4G36420	AT4G36420	Proliferation Domain_AT4G36420	2	0.639	256	350	237	255
0.82	0.64	2.67534	0.777	0.194	Proximal Columella	AT4G14310	AT4G14310	Proximal Columella_AT4G14310	1	0.583	178	561	164	255
0.756	0.512	1.66214	0.719	0.277	Distal Lateral Root Cap	AT3G51920	CML9	Distal Lateral Root Cap_AT3G51920	1	0.442	215	304	257	256
0.798	0.596	0.874512	0.662	0.134	Distal Columella	AT4G12910	SCPL20	Distal Columella_AT4G12910	1	0.528	148	511	164	256
0.717	0.434	2.61116	0.597	0.173	Transition Domain	AT3G58620	TTL4	Transition Domain_AT3G58620	1	0.424	207	202	428	256
0.742	0.484	3.22219	0.565	0.114	Proximal Lateral Root Cap	AT4G36180	AT4G36180	Proximal Lateral Root Cap_AT4G36180	2	0.451	333	123	383	256
0.878	0.756	3.87177	0.862	0.255	Proliferation Domain	AT5G50810	TIM8	Proliferation Domain_AT5G50810	1	0.607	317	265	262	256
0.792	0.584	3.28938	0.77	0.23	Proximal Columella	AT5G26850	AT5G26850	Proximal Columella_AT5G26850	2	0.54	262	366	275	256
0.752	0.504	2.40203	0.698	0.311	Distal Lateral Root Cap	AT2G47270	UPB1	Distal Lateral Root Cap_AT2G47270	1	0.387	310	200	268	257
0.757	0.514	2.50971	0.742	0.343	Distal Columella	AT2G29490	GSTU1	Distal Columella_AT2G29490	1	0.399	365	185	279	257
0.732	0.464	1.28999	0.678	0.214	Transition Domain	AT4G15160	AT4G15160	Transition Domain_AT4G15160	2	0.464	111	397	331	257
0.771	0.542	2.12734	0.752	0.318	Proximal Lateral Root Cap	AT1G80460	GLPK	Proximal Lateral Root Cap_AT1G80460	1	0.434	387	187	267	257
0.862	0.724	4.31501	0.835	0.215	Proliferation Domain	AT2G31410	AT2G31410	Proliferation Domain_AT2G31410	1	0.62	291	248	306	257
0.756	0.512	4.18027	0.715	0.172	Proximal Columella	AT1G53490	HEI10	Proximal Columella_AT1G53490	1	0.543	257	156	494	257
0.747	0.494	2.57144	0.723	0.326	Distal Lateral Root Cap	AT5G62580	TOR1L3	Distal Lateral Root Cap_AT5G62580	3	0.397	285	209	287	258
0.746	0.492	2.34964	0.688	0.272	Distal Columella	AT4G24020	NLP7	Distal Columella_AT4G24020	2	0.416	332	166	331	258
0.731	0.462	1.66435	0.669	0.279	Transition Domain	AT3G58640	AT3G58640	Transition Domain_AT3G58640	1	0.39	288	213	338	258
0.848	0.696	4.07056	0.77	0.158	Proliferation Domain	AT2G34260	WDR55	Proliferation Domain_AT2G34260	1	0.612	307	184	354	258
0.847	0.694	0.466624	0.769	0.173	Proximal Lateral Root Cap	AT2G45050	GATA2	Proximal Lateral Root Cap_AT2G45050	3	0.596	109	639	98	258
0.739	0.478	4.83014	0.642	0.057	Proximal Columella	AT1G26870	FEZ	Proximal Columella_AT1G26870	1	0.585	176	82	651	258
0.763	0.526	2.89361	0.381	0.053	Distal Lateral Root Cap	AT1G71380	CEL3	Distal Lateral Root Cap_AT1G71380	2	0.328	395	157	233	259
0.79	0.58	1.91642	0.8	0.335	Distal Columella	AT3G05880	RCI2A	Distal Columella_AT3G05880	1	0.465	241	406	185	259
0.71	0.42	3.53004	0.552	0.175	Transition Domain	AT5G14150	AT5G14150	Transition Domain_AT5G14150	1	0.377	330	23	489	259
0.774	0.548	2.04269	0.664	0.135	Proximal Lateral Root Cap	AT1G63670	AT1G63670	Proximal Lateral Root Cap_AT1G63670	4	0.529	179	412	255	259
0.927	0.854	3.46235	0.975	0.334	Proliferation Domain	AT3G52590	RPL40B	Proliferation Domain_AT3G52590	1	0.641	250	447	156	259
0.78	0.56	3.47669	0.689	0.134	Proximal Columella	AT1G54385	SINE1	Proximal Columella_AT1G54385	2	0.555	232	337	341	259
0.806	0.612	1.33785	0.409	0.049	Distal Lateral Root Cap	AT5G22540	AT5G22540	Distal Lateral Root Cap_AT5G22540	1	0.36	349	302	136	260
0.785	0.57	1.42637	0.601	0.113	Distal Columella	AT2G25440	AtRLP20	Distal Columella_AT2G25440	2	0.488	199	435	199	260
0.726	0.452	2.7899	0.579	0.217	Transition Domain	AT1G04040	AT1G04040	Transition Domain_AT1G04040	1	0.362	387	91	365	260
0.808	0.616	1.53103	0.765	0.211	Proximal Lateral Root Cap	AT1G71100	RPI1	Proximal Lateral Root Cap_AT1G71100	2	0.554	153	533	163	260
0.868	0.736	3.75505	0.825	0.188	Proliferation Domain	AT1G28395	AT1G28395	Proliferation Domain_AT1G28395	1	0.637	260	315	287	260
0.777	0.554	3.41263	0.735	0.23	Proximal Columella	AT5G03650	SBE2.2	Proximal Columella_AT5G03650	1	0.505	345	210	357	260
0.798	0.596	1.15326	0.57	0.168	Distal Lateral Root Cap	AT1G02360	AT1G02360	Distal Lateral Root Cap_AT1G02360	2	0.402	275	368	147	261
0.752	0.504	2.82766	0.708	0.302	Distal Columella	AT4G16520	ATG8F	Distal Columella_AT4G16520	3	0.406	351	181	303	261
0.741	0.482	1.03843	0.649	0.223	Transition Domain	AT5G27490	AT5G27490	Transition Domain_AT5G27490	1	0.426	196	371	279	261
0.83	0.66	0.659385	0.676	0.121	Proximal Lateral Root Cap	AT2G01275	AT2G01275	Proximal Lateral Root Cap_AT2G01275	2	0.555	150	581	119	261
0.899	0.798	3.0119	0.912	0.258	Proliferation Domain	AT2G05990	MOD1	Proliferation Domain_AT2G05990	1	0.654	221	432	210	261
0.801	0.602	3.25172	0.813	0.3	Proximal Columella	AT3G08760	ATSIK	Proximal Columella_AT3G08760	1	0.513	327	362	229	261
0.779	0.558	1.35143	0.734	0.308	Distal Lateral Root Cap	AT2G44490	BGLU26	Distal Lateral Root Cap_AT2G44490	2	0.426	243	359	189	262
0.779	0.558	1.59665	0.735	0.275	Distal Columella	AT4G32650	KAT3	Distal Columella_AT4G32650	3	0.46	253	360	224	262
0.77	0.54	1.44619	0.703	0.274	Transition Domain	AT5G15580	LNG1	Transition Domain_AT5G15580	3	0.429	187	496	164	262
0.794	0.588	1.44486	0.674	0.158	Proximal Lateral Root Cap	AT3G55560	AHL15	Proximal Lateral Root Cap_AT3G55560	3	0.516	197	456	197	262
0.853	0.706	4.0812	0.786	0.182	Proliferation Domain	AT1G80270	PPR596	Proliferation Domain_AT1G80270	1	0.604	322	207	335	262
0.786	0.572	4.10377	0.787	0.32	Proximal Columella	AT2G23320	WRKY15	Proximal Columella_AT2G23320	2	0.467	466	146	307	262
0.756	0.512	2.40617	0.693	0.274	Distal Lateral Root Cap	AT1G32090	AT1G32090	Distal Lateral Root Cap_AT1G32090	1	0.419	250	289	256	263
0.794	0.588	1.01865	0.812	0.338	Distal Columella	AT3G22380	TIC	Distal Columella_AT3G22380	3	0.474	223	440	176	263
0.762	0.524	1.2544	0.702	0.289	Transition Domain	AT5G57290	RPP3B	Transition Domain_AT5G57290	2	0.413	226	429	192	263
0.772	0.544	2.37645	0.696	0.222	Proximal Lateral Root Cap	AT5G62180	CXE20	Proximal Lateral Root Cap_AT5G62180	1	0.474	280	308	265	263
0.881	0.762	4.57917	0.875	0.266	Proliferation Domain	AT4G35570	HMGB5	Proliferation Domain_AT4G35570	2	0.609	311	300	255	263
0.779	0.558	2.7753	0.709	0.139	Proximal Columella	AT1G34210	SERK2	Proximal Columella_AT1G34210	1	0.57	202	369	348	263
0.736	0.472	2.93303	0.526	0.146	Distal Lateral Root Cap	AT1G75000	AT1G75000	Distal Lateral Root Cap_AT1G75000	2	0.38	324	140	331	264
0.732	0.464	2.64184	0.632	0.19	Distal Columella	AT2G17220	PIX13	Distal Columella_AT2G17220	1	0.442	282	154	403	264
0.742	0.484	2.26239	0.723	0.364	Transition Domain	AT5G58710	CYP20-1	Transition Domain_AT5G58710	2	0.359	403	172	278	264
0.763	0.526	2.49237	0.595	0.153	Proximal Lateral Root Cap	AT1G66800	AT1G66800	Proximal Lateral Root Cap_AT1G66800	2	0.442	369	189	296	264
0.87	0.74	3.2915	0.831	0.163	Proliferation Domain	AT5G11750	AT5G11750	Proliferation Domain_AT5G11750	1	0.668	185	399	284	264
0.792	0.584	3.4172	0.757	0.239	Proximal Columella	AT1G18460	AT1G18460	Proximal Columella_AT1G18460	1	0.518	317	332	274	264
0.786	0.572	2.54223	0.286	0.055	Distal Lateral Root Cap	AT4G18425	DMP4	Distal Lateral Root Cap_AT4G18425	1	0.231	451	176	171	265
0.797	0.594	1.50938	0.82	0.359	Distal Columella	AT2G46330	AGP16	Distal Columella_AT2G46330	1	0.461	249	423	168	265
0.744	0.488	0.999559	0.688	0.303	Transition Domain	AT2G23940	AT2G23940	Transition Domain_AT2G23940	1	0.385	310	275	269	265
0.761	0.522	2.1592	0.57	0.102	Proximal Lateral Root Cap	AT4G33800	AT4G33800	Proximal Lateral Root Cap_AT4G33800	2	0.468	295	262	305	265
0.874	0.748	3.38572	0.767	0.119	Proliferation Domain	AT1G54690	HTA3	Proliferation Domain_AT1G54690	1	0.648	233	378	272	265
0.766	0.532	4.51094	0.738	0.254	Proximal Columella	AT3G20500	PAP18	Proximal Columella_AT3G20500	1	0.484	409	89	426	265
0.774	0.548	0.752761	0.779	0.351	Distal Lateral Root Cap	AT1G34370	STOP1	Distal Lateral Root Cap_AT1G34370	2	0.428	241	357	200	266
0.742	0.484	2.69311	0.683	0.256	Distal Columella	AT5G02880	UPL4	Distal Columella_AT5G02880	2	0.427	305	186	349	266
0.719	0.438	2.26634	0.601	0.186	Transition Domain	AT3G53210	AT3G53210	Transition Domain_AT3G53210	1	0.415	221	220	415	266
0.817	0.634	0.642259	0.79	0.246	Proximal Lateral Root Cap	AT3G14050	RSH2	Proximal Lateral Root Cap_AT3G14050	3	0.544	164	554	149	266
0.9	0.8	2.39195	0.946	0.302	Proliferation Domain	AT5G26360	CCT3	Proliferation Domain_AT5G26360	1	0.644	243	439	207	266
0.801	0.602	2.91127	0.756	0.22	Proximal Columella	AT3G08065	AT3G08065	Proximal Columella_AT3G08065	1	0.536	272	426	230	266
0.728	0.456	2.06947	0.638	0.205	Distal Lateral Root Cap	AT5G05110	CYS7	Distal Lateral Root Cap_AT5G05110	2	0.433	232	212	355	267
0.713	0.426	3.55975	0.561	0.083	Distal Columella	AT4G14630	GLP9	Distal Columella_AT4G14630	2	0.478	219	111	514	267
0.74	0.48	2.08065	0.584	0.214	Transition Domain	AT2G45050	GATA2	Transition Domain_AT2G45050	3	0.37	356	224	280	267
0.785	0.57	1.42972	0.723	0.228	Proximal Lateral Root Cap	AT4G31550	WRKY11	Proximal Lateral Root Cap_AT4G31550	1	0.495	241	406	221	267
0.876	0.752	2.88469	0.85	0.219	Proliferation Domain	AT1G31860	HISN2	Proliferation Domain_AT1G31860	3	0.631	270	353	268	267
0.765	0.53	3.11315	0.651	0.075	Proximal Columella	AT5G55950	AT5G55950	Proximal Columella_AT5G55950	1	0.576	189	306	441	267
0.743	0.486	2.30745	0.711	0.333	Distal Lateral Root Cap	AT1G22930	AT1G22930	Distal Lateral Root Cap_AT1G22930	2	0.378	327	172	307	268
0.775	0.55	1.83383	0.749	0.302	Distal Columella	AT3G09270	GSTU8	Distal Columella_AT3G09270	1	0.447	270	339	236	268
0.737	0.474	1.22451	0.648	0.237	Transition Domain	AT2G24300	AT2G24300	Transition Domain_AT2G24300	1	0.411	230	333	302	268
0.73	0.46	2.78745	0.633	0.159	Proximal Lateral Root Cap	AT3G61898	AT3G61898	Proximal Lateral Root Cap_AT3G61898	2	0.474	281	144	449	268
0.868	0.736	4.98905	0.845	0.256	Proliferation Domain	AT5G09770	AT5G09770	Proliferation Domain_AT5G09770	1	0.589	354	255	286	268
0.826	0.652	2.21543	0.793	0.207	Proximal Columella	AT4G39800	IPS1	Proximal Columella_AT4G39800	1	0.586	171	620	146	268
0.746	0.492	2.33951	0.68	0.27	Distal Lateral Root Cap	AT5G18490	AT5G18490	Distal Lateral Root Cap_AT5G18490	3	0.41	260	260	292	269
0.76	0.52	2.33796	0.579	0.141	Distal Columella	AT3G60140	BGLU30	Distal Columella_AT3G60140	2	0.438	289	284	272	269
0.77	0.54	0.96339	0.75	0.329	Transition Domain	AT3G10850	GLX2-2	Transition Domain_AT3G10850	1	0.421	209	495	163	269
0.759	0.518	1.72171	0.712	0.268	Proximal Lateral Root Cap	AT5G62610	BHLH79	Proximal Lateral Root Cap_AT5G62610	3	0.444	366	199	312	269
0.857	0.714	5.37858	0.762	0.199	Proliferation Domain	AT2G20490	NOP10	Proliferation Domain_AT2G20490	1	0.563	437	150	318	269
0.8	0.6	3.14153	0.804	0.281	Proximal Columella	AT5G66210	CPK28	Proximal Columella_AT5G66210	1	0.523	301	402	238	269
0.778	0.556	1.79137	0.471	0.115	Distal Lateral Root Cap	AT5G53030	AT5G53030	Distal Lateral Root Cap_AT5G53030	1	0.356	353	270	192	270
0.779	0.558	1.98016	0.779	0.347	Distal Columella	AT1G34370	STOP1	Distal Columella_AT1G34370	2	0.432	296	328	223	270
0.733	0.466	1.1559	0.631	0.246	Transition Domain	AT1G77660	AT1G77660	Transition Domain_AT1G77660	1	0.385	309	236	325	270
0.745	0.49	2.30061	0.718	0.25	Proximal Lateral Root Cap	AT3G49790	AT3G49790	Proximal Lateral Root Cap_AT3G49790	1	0.468	296	209	373	270
0.893	0.786	2.48007	0.915	0.277	Proliferation Domain	AT4G22000	AT4G22000	Proliferation Domain_AT4G22000	1	0.638	258	423	225	270
0.808	0.616	2.71019	0.783	0.273	Proximal Columella	AT5G53760	MLO11	Proximal Columella_AT5G53760	2	0.51	334	406	204	270
0.741	0.482	1.71528	0.678	0.305	Distal Lateral Root Cap	AT5G65925	AT5G65925	Distal Lateral Root Cap_AT5G65925	4	0.373	332	171	315	271
0.781	0.562	1.73202	0.784	0.368	Distal Columella	AT3G44110	ATJ3	Distal Columella_AT3G44110	1	0.416	330	305	213	271
0.774	0.548	0.802785	0.797	0.398	Transition Domain	AT1G78040	AT1G78040	Transition Domain_AT1G78040	1	0.399	259	464	148	271
0.741	0.482	3.08443	0.549	0.12	Proximal Lateral Root Cap	AT5G44560	VPS2.2	Proximal Lateral Root Cap_AT5G44560	3	0.429	402	89	389	271
0.867	0.734	3.20532	0.878	0.285	Proliferation Domain	AT1G14980	CPN10	Proliferation Domain_AT1G14980	1	0.593	342	276	292	271
0.767	0.534	3.36899	0.697	0.128	Proximal Columella	AT3G43920	DCL3	Proximal Columella_AT3G43920	2	0.569	206	318	422	271
0.779	0.558	0.745497	0.758	0.255	Distal Lateral Root Cap	AT1G79450	ALIS5	Distal Lateral Root Cap_AT1G79450	2	0.503	146	485	190	272
0.734	0.468	2.92135	0.64	0.183	Distal Columella	AT2G19310	HSP18.5	Distal Columella_AT2G19310	1	0.457	256	204	390	272
0.731	0.462	1.75652	0.64	0.235	Transition Domain	AT2G18840	AT2G18840	Transition Domain_AT2G18840	1	0.405	244	292	339	272
0.827	0.654	0.425095	0.88	0.285	Proximal Lateral Root Cap	AT3G13790	CWINV1	Proximal Lateral Root Cap_AT3G13790	2	0.595	110	642	130	272
0.891	0.782	3.14119	0.917	0.261	Proliferation Domain	AT3G03960	CCT8	Proliferation Domain_AT3G03960	1	0.656	216	464	231	272
0.785	0.57	3.98839	0.803	0.299	Proximal Columella	AT3G23300	AT3G23300	Proximal Columella_AT3G23300	3	0.504	349	288	310	272
0.769	0.538	0.894334	0.803	0.336	Distal Lateral Root Cap	AT2G16500	ADC1	Distal Lateral Root Cap_AT2G16500	4	0.467	186	425	212	273
0.741	0.482	2.09128	0.48	0.043	Distal Columella	AT1G02070	AT1G02070	Distal Columella_AT1G02070	1	0.437	292	208	353	273
0.718	0.436	2.61758	0.64	0.253	Transition Domain	AT1G73250	GER1	Transition Domain_AT1G73250	1	0.387	300	154	422	273
0.747	0.494	2.96575	0.635	0.216	Proximal Lateral Root Cap	AT3G45230	AT3G45230	Proximal Lateral Root Cap_AT3G45230	1	0.419	423	101	363	273
0.928	0.856	2.85926	0.983	0.325	Proliferation Domain	AT1G30230	AT1G30230	Proliferation Domain_AT1G30230	1	0.658	208	552	153	273
0.83	0.66	2.59833	0.611	0.114	Proximal Columella	AT3G10320	AT3G10320	Proximal Columella_AT3G10320	2	0.497	361	464	141	273
0.749	0.498	1.47825	0.679	0.281	Distal Lateral Root Cap	AT2G20960	pEARLI4	Distal Lateral Root Cap_AT2G20960	3	0.398	282	264	278	274
0.778	0.556	1.52842	0.774	0.331	Distal Columella	AT3G20770	EIN3	Distal Columella_AT3G20770	2	0.443	278	353	227	274
0.777	0.554	1.31201	0.714	0.286	Transition Domain	AT1G34350	AT1G34350	Transition Domain_AT1G34350	1	0.428	189	550	138	274
0.714	0.428	3.77744	0.556	0.083	Proximal Lateral Root Cap	AT4G00360	CYP86A2	Proximal Lateral Root Cap_AT4G00360	2	0.473	282	68	541	274
0.844	0.688	4.68806	0.784	0.187	Proliferation Domain	AT2G41650	AT2G41650	Proliferation Domain_AT2G41650	3	0.597	335	221	364	274
0.816	0.632	2.06403	0.775	0.224	Proximal Columella	AT5G48300	APS1	Proximal Columella_AT5G48300	3	0.551	239	555	178	274
0.768	0.536	1.16979	0.766	0.34	Distal Lateral Root Cap	AT2G33150	PED1	Distal Lateral Root Cap_AT2G33150	2	0.426	244	369	214	275
0.723	0.446	3.39854	0.641	0.209	Distal Columella	AT4G34730	AT4G34730	Distal Columella_AT4G34730	1	0.432	297	112	451	275
0.757	0.514	1.14265	0.727	0.338	Transition Domain	AT5G08130	BIM1	Transition Domain_AT5G08130	2	0.389	292	382	209	275
0.786	0.572	1.18713	0.786	0.306	Proximal Lateral Root Cap	AT4G10610	CID12	Proximal Lateral Root Cap_AT4G10610	2	0.48	270	411	215	275
0.854	0.708	4.02619	0.818	0.199	Proliferation Domain	AT1G61580	ARP2	Proliferation Domain_AT1G61580	1	0.619	294	299	331	275
0.791	0.582	4.27931	0.778	0.332	Proximal Columella	AT2G01850	XTH27	Proximal Columella_AT2G01850	2	0.446	550	148	278	275
0.739	0.478	2.1463	0.647	0.266	Distal Lateral Root Cap	AT1G33360	CLPX3	Distal Lateral Root Cap_AT1G33360	2	0.381	319	191	321	276
0.796	0.592	1.72335	0.828	0.352	Distal Columella	AT4G01610	CATHB3	Distal Columella_AT4G01610	2	0.476	220	471	170	276
0.72	0.44	2.74439	0.657	0.311	Transition Domain	AT1G65270	AT1G65270	Transition Domain_AT1G65270	1	0.346	438	39	407	276
0.757	0.514	2.11865	0.662	0.181	Proximal Lateral Root Cap	AT2G31010	AT2G31010	Proximal Lateral Root Cap_AT2G31010	2	0.481	266	309	324	276
0.815	0.63	5.71541	0.727	0.122	Proliferation Domain	AT1G15250	RPL37A	Proliferation Domain_AT1G15250	1	0.605	320	118	486	276
0.747	0.494	3.43364	0.67	0.102	Proximal Columella	AT5G61412	AT5G61412	Proximal Columella_AT5G61412	2	0.568	209	194	574	276
0.753	0.506	1.16369	0.686	0.229	Distal Lateral Root Cap	AT5G03330	AT5G03330	Distal Lateral Root Cap_AT5G03330	2	0.457	201	372	264	277
0.737	0.474	2.5387	0.608	0.15	Distal Columella	AT3G26580	AT3G26580	Distal Columella_AT3G26580	2	0.458	255	229	378	277
0.749	0.498	1.30457	0.681	0.276	Transition Domain	AT4G14270	CID2	Transition Domain_AT4G14270	2	0.405	243	401	241	277
0.821	0.642	1.21184	0.741	0.239	Proximal Lateral Root Cap	AT5G02380	MT2B	Proximal Lateral Root Cap_AT5G02380	2	0.502	228	534	138	277
0.873	0.746	3.12232	0.82	0.163	Proliferation Domain	AT5G50375	CPI1	Proliferation Domain_AT5G50375	2	0.657	214	434	277	277
0.781	0.562	2.59697	0.688	0.129	Proximal Columella	AT1G13520	AT1G13520	Proximal Columella_AT1G13520	1	0.559	227	423	335	277
0.747	0.494	1.36909	0.711	0.306	Distal Lateral Root Cap	AT4G16520	ATG8F	Distal Lateral Root Cap_AT4G16520	3	0.405	265	292	288	278
0.753	0.506	3.10246	0.669	0.29	Distal Columella	AT5G14020	AT5G14020	Distal Columella_AT5G14020	2	0.379	412	153	298	278
0.77	0.54	1.462	0.749	0.332	Transition Domain	AT1G19130	AT1G19130	Transition Domain_AT1G19130	1	0.417	216	505	165	278
0.711	0.422	3.29231	0.602	0.087	Proximal Lateral Root Cap	AT1G16260	WAKL8	Proximal Lateral Root Cap_AT1G16260	1	0.515	201	130	572	278
0.892	0.784	3.21101	0.9	0.244	Proliferation Domain	AT5G44710	AT5G44710	Proliferation Domain_AT5G44710	1	0.656	215	483	229	278
0.834	0.668	2.32303	0.885	0.301	Proximal Columella	AT4G15910	ATDI21	Proximal Columella_AT4G15910	3	0.584	177	681	132	278
0.777	0.554	0.746824	0.588	0.149	Distal Lateral Root Cap	AT5G10520	RBK1	Distal Lateral Root Cap_AT5G10520	2	0.439	219	435	194	279
0.744	0.488	2.16072	0.673	0.266	Distal Columella	AT5G18490	AT5G18490	Distal Columella_AT5G18490	3	0.407	348	183	341	279
0.766	0.532	1.35322	0.71	0.31	Transition Domain	AT5G38630	CYB561B	Transition Domain_AT5G38630	1	0.4	256	450	180	279
0.812	0.624	0.836248	0.874	0.353	Proximal Lateral Root Cap	AT2G31390	AT2G31390	Proximal Lateral Root Cap_AT2G31390	4	0.521	189	559	157	279
0.857	0.714	3.2646	0.822	0.188	Proliferation Domain	AT5G61020	ECT3	Proliferation Domain_AT5G61020	1	0.634	266	342	320	279
0.819	0.638	2.14374	0.78	0.183	Proximal Columella	AT2G40470	LBD15	Proximal Columella_AT2G40470	3	0.597	151	684	166	279
0.766	0.532	1.45904	0.525	0.144	Distal Lateral Root Cap	AT4G15393	CYP702A5	Distal Lateral Root Cap_AT4G15393	3	0.381	318	312	219	280
0.734	0.468	3.33633	0.642	0.23	Distal Columella	AT1G21450	SCL1	Distal Columella_AT1G21450	1	0.412	339	148	388	280
0.726	0.452	2.41133	0.6	0.232	Transition Domain	AT2G14100	CYP705A13	Transition Domain_AT2G14100	1	0.368	364	158	366	280
0.719	0.438	3.24669	0.615	0.148	Proximal Lateral Root Cap	AT5G19100	AT5G19100	Proximal Lateral Root Cap_AT5G19100	1	0.467	303	95	508	280
0.883	0.766	2.55369	0.882	0.215	Proliferation Domain	AT1G52670	AT1G52670	Proliferation Domain_AT1G52670	2	0.667	187	500	249	280
0.768	0.536	3.36645	0.722	0.245	Proximal Columella	AT2G44180	MAP2A	Proximal Columella_AT2G44180	2	0.477	435	149	417	280
0.739	0.478	2.139	0.712	0.321	Distal Lateral Root Cap	AT3G51910	HSFA7A	Distal Lateral Root Cap_AT3G51910	2	0.391	302	227	322	281
0.756	0.512	2.37342	0.672	0.262	Distal Columella	AT2G26190	IQM4	Distal Columella_AT2G26190	1	0.41	343	252	283	281
0.728	0.456	2.04846	0.602	0.215	Transition Domain	AT5G60370	AT5G60370	Transition Domain_AT5G60370	1	0.387	299	238	353	281
0.708	0.416	3.80541	0.522	0.04	Proximal Lateral Root Cap	AT1G66360	CAR2	Proximal Lateral Root Cap_AT1G66360	1	0.482	264	50	593	281
0.881	0.762	3.24661	0.873	0.249	Proliferation Domain	AT4G13720	AT4G13720	Proliferation Domain_AT4G13720	1	0.624	283	407	257	281
0.763	0.526	3.40924	0.649	0.103	Proximal Columella	AT3G46500	AT3G46500	Proximal Columella_AT3G46500	1	0.546	248	304	450	281
0.773	0.546	0.576509	0.724	0.281	Distal Lateral Root Cap	AT5G63990	SAL3	Distal Lateral Root Cap_AT5G63990	1	0.443	213	442	204	282
0.767	0.534	1.71815	0.5	0.088	Distal Columella	AT4G16620	AT4G16620	Distal Columella_AT4G16620	1	0.412	338	287	256	282
0.721	0.442	2.95191	0.519	0.165	Transition Domain	AT5G02580	AT5G02580	Transition Domain_AT5G02580	2	0.354	413	80	399	282
0.716	0.432	3.50759	0.559	0.09	Proximal Lateral Root Cap	AT4G18570	AT4G18570	Proximal Lateral Root Cap_AT4G18570	1	0.469	292	88	531	282
0.853	0.706	4.00742	0.805	0.185	Proliferation Domain	AT3G61620	RRP41	Proliferation Domain_AT3G61620	1	0.62	288	323	336	282
0.772	0.544	3.54147	0.724	0.182	Proximal Columella	AT4G16780	HAT4	Proximal Columella_AT4G16780	2	0.542	259	361	387	282
0.717	0.434	2.2073	0.636	0.195	Distal Lateral Root Cap	AT4G11370	RHA1A	Distal Lateral Root Cap_AT4G11370	2	0.441	216	242	403	283
0.753	0.506	2.15464	0.619	0.211	Distal Columella	AT4G00490	BAM2	Distal Columella_AT4G00490	3	0.408	346	237	299	283
0.743	0.486	1.5471	0.733	0.351	Transition Domain	AT4G12650	TMN12	Transition Domain_AT4G12650	2	0.382	318	302	274	283
0.785	0.57	1.88113	0.698	0.2	Proximal Lateral Root Cap	AT2G04100	DTX6	Proximal Lateral Root Cap_AT2G04100	2	0.498	237	453	222	283
0.883	0.766	2.95765	0.873	0.214	Proliferation Domain	AT2G22230	AT2G22230	Proliferation Domain_AT2G22230	1	0.659	207	496	248	283
0.833	0.666	1.98074	0.795	0.186	Proximal Columella	AT4G30020	SBT2.6	Proximal Columella_AT4G30020	1	0.609	136	739	133	283
0.742	0.484	1.39895	0.692	0.294	Distal Lateral Root Cap	AT3G12560	TRP3	Distal Lateral Root Cap_AT3G12560	3	0.398	284	273	310	284
0.717	0.434	3.19188	0.62	0.176	Distal Columella	AT5G17847	AT5G17847	Distal Columella_AT5G17847	2	0.444	276	121	486	284
0.737	0.474	1.52079	0.685	0.316	Transition Domain	AT2G37975	AT2G37975	Transition Domain_AT2G37975	1	0.369	357	239	299	284
0.746	0.492	1.49609	0.598	0.157	Proximal Lateral Root Cap	AT2G27770	AT2G27770	Proximal Lateral Root Cap_AT2G27770	1	0.441	370	176	367	284
0.862	0.724	3.49955	0.84	0.245	Proliferation Domain	AT3G01790	AT3G01790	Proliferation Domain_AT3G01790	1	0.595	339	307	307	284
0.774	0.548	2.74791	0.748	0.238	Proximal Columella	AT4G36515	AT4G36515	Proximal Columella_AT4G36515	1	0.51	335	311	373	284
0.768	0.536	0.910681	0.69	0.281	Distal Lateral Root Cap	AT3G55470	AT3G55470	Distal Lateral Root Cap_AT3G55470	2	0.409	261	392	215	285
0.745	0.49	2.36278	0.678	0.256	Distal Columella	AT5G54080	HGO	Distal Columella_AT5G54080	1	0.422	318	233	333	285
0.737	0.474	1.09205	0.624	0.216	Transition Domain	AT5G10020	AT5G10020	Transition Domain_AT5G10020	1	0.408	237	357	303	285
0.75	0.5	2.71066	0.644	0.167	Proximal Lateral Root Cap	AT3G45430	LECRK15	Proximal Lateral Root Cap_AT3G45430	1	0.477	277	287	351	285
0.842	0.684	3.67895	0.781	0.173	Proliferation Domain	AT1G13730	AT1G13730	Proliferation Domain_AT1G13730	1	0.608	313	273	371	285
0.765	0.53	3.02703	0.677	0.105	Proximal Columella	AT2G12646	AT2G12646	Proximal Columella_AT2G12646	2	0.572	196	382	443	285
0.762	0.524	1.27854	0.569	0.18	Distal Lateral Root Cap	AT1G03470	NET3A	Distal Lateral Root Cap_AT1G03470	4	0.389	305	326	237	286
0.756	0.512	1.87093	0.698	0.258	Distal Columella	AT1G19770	PUP14	Distal Columella_AT1G19770	1	0.44	285	317	284	286
0.714	0.428	1.94679	0.547	0.138	Transition Domain	AT1G05420	ATOFP12	Transition Domain_AT1G05420	1	0.409	235	214	451	286
0.812	0.624	0.93382	0.72	0.21	Proximal Lateral Root Cap	AT4G00080	UNE11	Proximal Lateral Root Cap_AT4G00080	2	0.51	209	551	156	286
0.872	0.744	2.23471	0.865	0.246	Proliferation Domain	AT4G20440	SMB	Proliferation Domain_AT4G20440	1	0.619	292	387	280	286
0.825	0.65	2.08551	0.885	0.271	Proximal Columella	AT1G17285	AT1G17285	Proximal Columella_AT1G17285	4	0.614	131	747	147	286
0.749	0.498	1.6619	0.591	0.193	Distal Lateral Root Cap	AT2G32960	DSP2	Distal Lateral Root Cap_AT2G32960	1	0.398	283	307	279	287
0.755	0.51	1.7598	0.622	0.13	Distal Columella	AT2G45120	ZAT4	Distal Columella_AT2G45120	1	0.492	194	407	291	287
0.719	0.438	1.9571	0.607	0.207	Transition Domain	AT1G74500	PRE3	Transition Domain_AT1G74500	4	0.4	255	230	416	287
0.736	0.472	2.35076	0.636	0.149	Proximal Lateral Root Cap	AT4G37630	CYCD5-1	Proximal Lateral Root Cap_AT4G37630	1	0.487	258	246	412	287
0.841	0.682	4.36751	0.769	0.178	Proliferation Domain	AT1G23280	AT1G23280	Proliferation Domain_AT1G23280	2	0.591	348	237	376	287
0.798	0.596	2.19538	0.785	0.237	Proximal Columella	AT1G06670	NIH	Proximal Columella_AT1G06670	1	0.548	243	532	250	287
0.766	0.532	0.71469	0.737	0.285	Distal Lateral Root Cap	AT2G20080	SPEAR1	Distal Lateral Root Cap_AT2G20080	2	0.452	206	443	221	288
0.799	0.598	0.95735	0.865	0.383	Distal Columella	AT2G31390	AT2G31390	Distal Columella_AT2G31390	4	0.482	211	523	159	288
[truncated: 2,971 more rows]
