# Supplementary material for: Brassinosteroid gene regulatory networks at cellular resolution in the Arabidopsis root
Source: Science. Author manuscript; Available in PMC 2023 Apr 21. (PMC10119888; doi:10.1126/science.adf4721)
Supplement: Data_S3 [file NIHMS1889089-supplement-Data_S3.zip]

Archive with 18 entries (17 files):
- Data_S3/
- __MACOSX/._Data_S3
- Data_S3/Data_S3_gtl1df1_vs_WT.csv
- __MACOSX/Data_S3/._Data_S3_gtl1df1_vs_WT.csv
- Data_S3/Data_S3_163_core_DEGs.csv
- __MACOSX/Data_S3/._Data_S3_163_core_DEGs.csv
- Data_S3/Data_S3_pGL2-BRI1-GFP-bri1_T_vs_bri1_T.csv
- __MACOSX/Data_S3/._Data_S3_pGL2-BRI1-GFP-bri1_T_vs_bri1_T.csv
- Data_S3/Data_S3_legend.csv
- __MACOSX/Data_S3/._Data_S3_legend.csv
- Data_S3/Data_S3_BL2hour_vs_BRZ.csv
- __MACOSX/Data_S3/._Data_S3_BL2hour_vs_BRZ.csv
- Data_S3/Data_S3_bri1-T_vs_WT.csv
- __MACOSX/Data_S3/._Data_S3_bri1-T_vs_WT.csv
- Data_S3/Data_S3_pGL2-BRI1-GFP-bri1_T_vs_WT.csv
- __MACOSX/Data_S3/._Data_S3_pGL2-BRI1-GFP-bri1_T_vs_WT.csv
- Data_S3/Data_S3_BRZ_vs_Control.csv
- __MACOSX/Data_S3/._Data_S3_BRZ_vs_Control.csv
