# Supplementary material for: Brassinosteroid gene regulatory networks at cellular resolution in the Arabidopsis root
Source: Science. Author manuscript; Available in PMC 2023 Apr 21. (PMC10119888; doi:10.1126/science.adf4721)
Supplement: Data_S3 [file NIHMS1889089-supplement-Data_S3.zip › Data_S3/Data_S3_gtl1df1_vs_WT.csv]

gene	cluster_id	sc_122.cpm	sc_126.cpm	sc_125.cpm	sc_129.cpm	sc_122.frq	sc_126.frq	sc_125.frq	sc_129.frq	WT.frq	gtl1_df1.frq	logFC	logCPM	p_adj.loc	contrast	Name	TF_Name	Description	up_dn_label	clust_up_dn
AT1G49860	Elongation_Atrichoblast	0	0	454	404	0	0	0.552	0.579	0	0.564	14.5	7.75	3.12E-173	gtl1_df1-WT	GSTF14	NA	NA	Up	Elongation_Atrichoblast_Up
AT2G27550	Elongation_Phloem	115	128	1130	1690	0.323	0.336	0.713	0.77	0.327	0.734	3.5	9.59	1.83E-159	gtl1_df1-WT	CEN	NA	NA	Up	Elongation_Phloem_Up
AT1G69880	Elongation_Phloem	1.46	0	243	356	0.0136	0	0.358	0.48	0.00901	0.403	8.44	7.27	7.02E-157	gtl1_df1-WT	TRX8	NA	NA	Up	Elongation_Phloem_Up
AT3G17010	Distal Columella	0	0.24	148	194	0	0.00194	0.397	0.416	0.000932	0.407	10.1	6.42	6.63E-149	gtl1_df1-WT	AT3G17010	REM22	AP2/B3-like transcriptional factor family protein	Up	Distal Columella_Up
AT2G26560	Distal Columella	4.28	21.8	384	569	0.0144	0.0562	0.24	0.3	0.0345	0.27	5.28	7.94	6.07E-140	gtl1_df1-WT	PLP2	NA	NA	Up	Distal Columella_Up
AT1G63310	Elongation_Phloem	44.2	103	781	792	0.123	0.177	0.287	0.304	0.141	0.294	3.5	8.76	6.07E-126	gtl1_df1-WT	AT1G63310	NA	NA	Up	Elongation_Phloem_Up
AT2G31083	Elongation_Phloem	1150	1580	310	64.1	0.414	0.336	0.177	0.142	0.387	0.164	-3.13	9.59	2.58E-124	gtl1_df1-WT	CLE5	NA	NA	Down	Elongation_Phloem_Down
AT1G66700	Distal Columella	2.57	9.34	180	284	0.00718	0.0213	0.12	0.184	0.014	0.152	5.29	6.9	9.93E-122	gtl1_df1-WT	PXMT1	NA	NA	Up	Distal Columella_Up
AT4G25790	Maturation_Trichoblast	498	439	3250	3440	0.765	0.768	0.993	1	0.766	0.996	2.84	10.9	1.55E-113	gtl1_df1-WT	AT4G25790	NA	NA	Up	Maturation_Trichoblast_Up
AT3G10780	Distal Columella	0.285	0.24	68.1	104	0.0018	0.00194	0.317	0.422	0.00186	0.369	8.22	5.44	5.44E-105	gtl1_df1-WT	AT3G10780	NA	NA	Up	Distal Columella_Up
AT2G21130	Distal Columella	237	275	3350	3860	0.605	0.63	0.953	0.949	0.617	0.951	3.82	10.9	6.11E-104	gtl1_df1-WT	CYP19-2	NA	NA	Up	Distal Columella_Up
AT1G73260	Maturation_Trichoblast	537	516	31	39.4	0.422	0.565	0.261	0.267	0.487	0.264	-3.9	8.14	4.51E-103	gtl1_df1-WT	KTI1	NA	NA	Down	Maturation_Trichoblast_Down
AT1G13520	Distal Columella	0.285	0.24	60.9	101	0.0018	0.00194	0.168	0.258	0.00186	0.213	8.14	5.35	2.78E-101	gtl1_df1-WT	AT1G13520	NA	NA	Up	Distal Columella_Up
AT4G14630	Distal Columella	1.43	3.11	88.4	137	0.00898	0.0116	0.153	0.184	0.0103	0.168	5.61	5.85	1.76E-100	gtl1_df1-WT	GLP9	NA	NA	Up	Distal Columella_Up
AT2G16060	Transition Domain_Cortex	5.84	0	240	409	0.0805	0	0.601	0.73	0.0551	0.647	6.51	7.42	2.07E-99	gtl1_df1-WT	AHB1	NA	NA	Up	Transition Domain_Cortex_Up
AT2G15220	Distal Columella	11.4	47	339	521	0.0395	0.114	0.262	0.336	0.0755	0.299	4.02	7.84	1.78E-98	gtl1_df1-WT	AT2G15220	NA	NA	Up	Distal Columella_Up
AT2G47550	Distal Columella	3.14	2.4	96.7	124	0.0197	0.0174	0.199	0.224	0.0186	0.211	5.32	5.83	1.98E-96	gtl1_df1-WT	PME20	NA	NA	Up	Distal Columella_Up
AT3G20570	Elongation_Phloem	34	56.8	512	423	0.136	0.221	0.276	0.324	0.165	0.294	3.39	8.03	1.41E-95	gtl1_df1-WT	ENODL9	NA	NA	Up	Elongation_Phloem_Up
AT1G49860	Maturation_Atrichoblast	0	0	478	276	0	0	0.481	0.495	0	0.488	12.7	7.56	1.18E-88	gtl1_df1-WT	GSTF14	NA	NA	Up	Maturation_Atrichoblast_Up
AT4G14630	Maturation_Trichoblast	0.184	0.38	52.6	68.1	0.0027	0.00645	0.246	0.443	0.00441	0.341	7.6	4.91	1.30E-88	gtl1_df1-WT	GLP9	NA	NA	Up	Maturation_Trichoblast_Up
AT1G43160	Elongation_Phloem	1050	612	194	82.1	0.859	0.92	0.614	0.473	0.88	0.562	-2.65	8.92	2.03E-86	gtl1_df1-WT	RAP2-6	RAP2.6	related to AP2 6	Down	Elongation_Phloem_Down
AT3G09260	Maturation_Trichoblast	2590	2750	650	325	0.997	1	0.958	0.908	0.999	0.934	-2.54	10.6	1.06E-85	gtl1_df1-WT	BGLU23	NA	NA	Down	Maturation_Trichoblast_Down
AT5G47450	Maturation_Trichoblast	1310	1760	275	174	0.895	0.977	0.627	0.664	0.932	0.645	-2.79	9.78	7.88E-85	gtl1_df1-WT	TIP2-3	NA	NA	Down	Maturation_Trichoblast_Down
AT1G02920	Distal Columella	16	82.4	387	636	0.0395	0.109	0.29	0.358	0.0727	0.324	3.61	8.13	1.10E-84	gtl1_df1-WT	GSTF7	NA	NA	Up	Distal Columella_Up
AT5G14130	Distal Lateral Root Cap	0	0.28	149	253	0	0.00203	0.22	0.281	0.00115	0.247	9.96	6.65	4.74E-84	gtl1_df1-WT	AT5G14130	NA	NA	Up	Distal Lateral Root Cap_Up
AT1G71000	Elongation_Phloem	209	415	26.6	30.3	0.245	0.257	0.0748	0.0811	0.249	0.0771	-3.38	7.38	6.33E-81	gtl1_df1-WT	AT1G71000	NA	NA	Down	Elongation_Phloem_Down
AT2G36100	Proliferation Domain_Atrichoblast	520	65.1	10.7	3.18	0.356	0.2	0.193	0.0686	0.311	0.151	-5.36	7.25	1.38E-79	gtl1_df1-WT	CASP1	NA	NA	Down	Proliferation Domain_Atrichoblast_Down
AT2G39530	Distal Columella	26.8	36.4	304	392	0.117	0.169	0.525	0.575	0.142	0.55	3.46	7.57	7.97E-79	gtl1_df1-WT	AT2G39530	NA	NA	Up	Distal Columella_Up
AT5G20230	Maturation_Trichoblast	72.7	27.8	435	524	0.243	0.194	0.444	0.595	0.221	0.516	3.39	8.05	1.88E-78	gtl1_df1-WT	BCB	NA	NA	Up	Maturation_Trichoblast_Up
AT1G12010	Maturation_Procambium	0.801	0	233	497	0.00364	0	0.604	0.697	0.00285	0.658	9.07	7.47	1.16E-77	gtl1_df1-WT	AT1G12010	NA	NA	Up	Maturation_Procambium_Up
AT4G22212	Elongation_Phloem	816	1060	3140	3650	0.641	0.549	0.866	0.824	0.61	0.851	1.86	11.1	3.75E-77	gtl1_df1-WT	AT4G22212	NA	NA	Up	Elongation_Phloem_Up
AT2G32210	Maturation_Trichoblast	21.5	21.8	223	324	0.149	0.165	0.394	0.504	0.156	0.447	3.64	7.2	8.17E-74	gtl1_df1-WT	AT2G32210	NA	NA	Up	Maturation_Trichoblast_Up
AT3G60140	Distal Columella	2.28	23.7	108	196	0.0126	0.0736	0.184	0.256	0.0419	0.22	3.68	6.37	2.53E-73	gtl1_df1-WT	BGLU30	NA	NA	Up	Distal Columella_Up
AT1G32010	Distal Columella	0	0	0	122	0	0	0	0.52	0	0.26	11	4.96	7.28E-72	gtl1_df1-WT	AT1G32010	NA	NA	Up	Distal Columella_Up
AT1G06080	Distal Columella	10.5	15.1	136	167	0.0503	0.0853	0.428	0.475	0.0671	0.451	3.56	6.36	1.83E-71	gtl1_df1-WT	ADS1	NA	NA	Up	Distal Columella_Up
AT5G46530	Elongation_Phloem	56.8	76.9	493	417	0.15	0.239	0.264	0.304	0.18	0.279	2.78	8.05	4.77E-71	gtl1_df1-WT	AT5G46530	NA	NA	Up	Elongation_Phloem_Up
AT1G65690	Distal Columella	18.5	54.9	301	355	0.079	0.198	0.49	0.589	0.136	0.54	3.26	7.51	6.15E-71	gtl1_df1-WT	NHL6	NA	NA	Up	Distal Columella_Up
AT1G21120	Distal Columella	9.98	12.7	109	167	0.0449	0.0426	0.22	0.26	0.0438	0.24	3.6	6.23	4.62E-70	gtl1_df1-WT	AT1G21120	NA	NA	Up	Distal Columella_Up
AT1G66480	Distal Columella	12.5	13.2	152	139	0.0718	0.0891	0.512	0.48	0.0801	0.496	3.49	6.31	2.69E-69	gtl1_df1-WT	AT1G66480	NA	NA	Up	Distal Columella_Up
AT1G02950	Elongation_Phloem	1.94	9.75	174	117	0.0136	0.0796	0.173	0.203	0.036	0.184	4.69	6.32	3.28E-68	gtl1_df1-WT	ATGSTF4	NA	NA	Up	Elongation_Phloem_Up
AT4G12580	Elongation_Phloem	118	193	669	870	0.364	0.513	0.693	0.804	0.414	0.734	2.34	8.86	1.08E-67	gtl1_df1-WT	AT4G12580	NA	NA	Up	Elongation_Phloem_Up
AT2G34790	Distal Columella	2.28	9.58	83.7	94.6	0.0108	0.0504	0.2	0.236	0.0298	0.218	3.9	5.58	6.04E-67	gtl1_df1-WT	MEE23	NA	NA	Up	Distal Columella_Up
AT1G49860	Maturation_Trichoblast	0.184	0	36.6	30.1	0.0027	0	0.359	0.435	0.00147	0.396	8.41	4.04	1.46E-66	gtl1_df1-WT	GSTF14	NA	NA	Up	Maturation_Trichoblast_Up
AT5G41280	Maturation_Trichoblast	0.184	0.127	36.2	32.8	0.0027	0.00323	0.5	0.626	0.00294	0.56	7.64	4.09	2.94E-66	gtl1_df1-WT	CRRSP57	NA	NA	Up	Maturation_Trichoblast_Up
AT4G39675	Maturation_Procambium	25.6	29.3	657	1070	0.0582	0.105	0.292	0.47	0.0684	0.395	4.92	8.77	1.39E-64	gtl1_df1-WT	AT4G39675	NA	NA	Up	Maturation_Procambium_Up
AT4G10500	Maturation_Trichoblast	2.94	0.633	48.7	60.3	0.0378	0.0129	0.486	0.679	0.0265	0.579	5.07	4.8	1.71E-64	gtl1_df1-WT	DLO1	NA	NA	Up	Maturation_Trichoblast_Up
AT3G14362	Maturation_Trichoblast	1.65	0.76	40.3	55.7	0.0162	0.0194	0.275	0.504	0.0176	0.385	5.38	4.61	1.94E-64	gtl1_df1-WT	DVL19	NA	NA	Up	Maturation_Trichoblast_Up
AT2G43000	Distal Columella	87.5	235	1000	1280	0.239	0.374	0.769	0.829	0.304	0.799	2.96	9.35	2.79E-64	gtl1_df1-WT	JUB1	NAC042	NAC domain containing protein 42	Up	Distal Columella_Up
AT3G16370	Elongation_Atrichoblast	11.3	18	228	223	0.055	0.0981	0.656	0.666	0.0733	0.66	3.97	6.92	3.79E-64	gtl1_df1-WT	APG	NA	NA	Up	Elongation_Atrichoblast_Up
AT1G51035	Distal Lateral Root Cap	4.73	64.2	836	1970	0.0268	0.0568	0.311	0.436	0.0439	0.366	5.75	9.49	8.89E-64	gtl1_df1-WT	AT1G51035	NA	NA	Up	Distal Lateral Root Cap_Up
AT2G30750	Maturation_Atrichoblast	0	0.434	144	177	0	0.00546	0.245	0.255	0.00219	0.25	9.24	6.33	2.20E-63	gtl1_df1-WT	CYP71A12	NA	NA	Up	Maturation_Atrichoblast_Up
AT3G04420	Elongation_Atrichoblast	3.6	5.36	79.8	112	0.0283	0.0448	0.33	0.391	0.0353	0.356	4.42	5.67	6.22E-63	gtl1_df1-WT	anac048	NAC048	NAC domain containing protein 48	Up	Elongation_Atrichoblast_Up
AT5G15960	Elongation_Phloem	237	91.8	13.8	8.34	0.255	0.212	0.0591	0.0676	0.24	0.0622	-3.85	6.43	6.88E-63	gtl1_df1-WT	KIN1	NA	NA	Down	Elongation_Phloem_Down
AT5G57560	Maturation_Trichoblast	34.2	33.7	314	300	0.189	0.132	0.451	0.542	0.163	0.495	3.18	7.41	7.34E-63	gtl1_df1-WT	XTH22	NA	NA	Up	Maturation_Trichoblast_Up
AT1G74590	Distal Columella	0.57	1.44	38.1	53.8	0.00359	0.0116	0.173	0.247	0.00746	0.21	5.45	4.57	1.12E-62	gtl1_df1-WT	GSTU10	NA	NA	Up	Distal Columella_Up
AT2G39530	Maturation_Trichoblast	50.9	46.1	356	408	0.403	0.477	0.93	0.992	0.437	0.96	2.98	7.75	4.80E-61	gtl1_df1-WT	AT2G39530	NA	NA	Up	Maturation_Trichoblast_Up
AT1G19570	Elongation_Phloem	19.9	13.8	180	198	0.155	0.15	0.52	0.608	0.153	0.552	3.47	6.74	1.42E-60	gtl1_df1-WT	DHAR1	NA	NA	Up	Elongation_Phloem_Up
AT5G55560	Distal Columella	2.85	1.68	46.4	58.7	0.018	0.0136	0.226	0.273	0.0158	0.249	4.55	4.79	6.69E-60	gtl1_df1-WT	WNK11	NA	NA	Up	Distal Columella_Up
AT5G47920	Maturation_Procambium	1.2	0	233	185	0.0109	0	0.333	0.333	0.00855	0.333	7.99	6.58	7.75E-60	gtl1_df1-WT	AT5G47920	NA	NA	Up	Maturation_Procambium_Up
AT1G32010	Maturation_Trichoblast	0	0	0	85.9	0	0	0	0.756	0	0.363	11.2	4.45	1.27E-59	gtl1_df1-WT	AT1G32010	NA	NA	Up	Maturation_Trichoblast_Up
AT2G34880	Distal Columella	0	95.1	0	0	0	0.535	0	0	0.257	0	-10.5	4.68	1.97E-59	gtl1_df1-WT	JMJ15	MEE27	Transcription factor jumonji (jmj) family protein / zinc finger (C5HC2 type) family protein	Down	Distal Columella_Down
AT3G15450	Maturation_Trichoblast	502	998	2400	3350	0.705	0.858	0.979	0.954	0.775	0.967	2	10.8	2.04E-59	gtl1_df1-WT	AT3G15450	NA	NA	Up	Maturation_Trichoblast_Up
AT5G36970	Distal Columella	2	7.19	67	70	0.0126	0.0349	0.173	0.202	0.0233	0.187	3.86	5.2	2.33E-59	gtl1_df1-WT	NHL25	NA	NA	Up	Distal Columella_Up
AT4G36430	Maturation_Atrichoblast	1.62	0.868	220	139	0.011	0.0109	0.373	0.41	0.011	0.392	7.11	6.49	5.56E-59	gtl1_df1-WT	PER49	NA	NA	Up	Maturation_Atrichoblast_Up
AT3G54820	Elongation_Phloem	0.486	1.15	88.2	85.2	0.00455	0.0177	0.209	0.264	0.00901	0.229	6.68	5.56	6.30E-59	gtl1_df1-WT	PIP2-5	NA	NA	Up	Elongation_Phloem_Up
AT3G54820	Maturation_Pericycle	0	0.664	208	287	0	0.0187	0.581	0.738	0.00438	0.659	9.44	6.89	8.49E-59	gtl1_df1-WT	PIP2-5	NA	NA	Up	Maturation_Pericycle_Up
AT5G20230	Maturation_Atrichoblast	47.9	63.8	1330	1810	0.165	0.137	0.533	0.637	0.154	0.585	4.81	9.67	1.59E-58	gtl1_df1-WT	BCB	NA	NA	Up	Maturation_Atrichoblast_Up
AT2G42820	Elongation_Phloem	1.46	2.87	118	78.1	0.00909	0.0442	0.126	0.128	0.021	0.127	5.51	5.76	2.90E-58	gtl1_df1-WT	HVA22F	NA	NA	Up	Elongation_Phloem_Up
AT4G27410	Elongation_Phloem	420	349	77.8	58.8	0.664	0.664	0.299	0.304	0.664	0.301	-2.5	7.81	6.42E-58	gtl1_df1-WT	RD26	RD26	NAC (No Apical Meristem) domain transcriptional regulator superfamily protein	Down	Elongation_Phloem_Down
AT1G12010	Elongation_Phloem	158	211	765	817	0.368	0.345	0.661	0.743	0.36	0.692	2.11	8.94	6.72E-58	gtl1_df1-WT	AT1G12010	NA	NA	Up	Elongation_Phloem_Up
AT2G16060	Elongation_Phloem	52.5	61.4	304	397	0.245	0.31	0.724	0.804	0.267	0.754	2.61	7.69	7.54E-58	gtl1_df1-WT	AHB1	NA	NA	Up	Elongation_Phloem_Up
AT3G15500	Distal Columella	24.2	34.3	161	296	0.131	0.13	0.26	0.425	0.13	0.343	2.94	7.01	1.04E-57	gtl1_df1-WT	NAC055	NAC3	NAC domain containing protein 3	Up	Distal Columella_Up
AT1G61760	Elongation_Phloem	0.486	0	110	49.2	0.00455	0	0.138	0.142	0.003	0.139	8.01	5.46	1.22E-57	gtl1_df1-WT	AT1G61760	NA	NA	Up	Elongation_Phloem_Up
AT1G02220	Elongation_Atrichoblast	1.41	2.86	52.5	60.7	0.0142	0.0299	0.354	0.4	0.0208	0.374	4.75	4.91	2.99E-57	gtl1_df1-WT	NAC003	NAC003	NAC domain containing protein 3	Up	Elongation_Atrichoblast_Up
AT5G53380	Distal Lateral Root Cap	7.31	49.6	575	967	0.0214	0.0446	0.224	0.314	0.0346	0.264	5.01	8.64	5.67E-57	gtl1_df1-WT	AT5G53380	NA	NA	Up	Distal Lateral Root Cap_Up
AT3G01420	Maturation_Trichoblast	43.7	61.1	3.23	0.679	0.232	0.274	0.0563	0.0153	0.251	0.0366	-4.82	4.82	1.21E-56	gtl1_df1-WT	DOX1	NA	NA	Down	Maturation_Trichoblast_Down
AT5G57560	Elongation_Atrichoblast	40.2	20.7	302	447	0.134	0.119	0.423	0.445	0.128	0.432	3.64	7.67	1.83E-56	gtl1_df1-WT	XTH22	NA	NA	Up	Elongation_Atrichoblast_Up
AT1G44800	Elongation_Phloem	254	247	46	26.8	0.264	0.186	0.122	0.0811	0.237	0.107	-2.79	7.14	2.37E-56	gtl1_df1-WT	AT1G44800	NA	NA	Down	Elongation_Phloem_Down
AT2G36100	Maturation_Trichoblast	75.3	56.5	4.31	2.38	0.322	0.416	0.127	0.0763	0.365	0.103	-4.32	5.15	2.42E-56	gtl1_df1-WT	CASP1	NA	NA	Down	Maturation_Trichoblast_Down
AT3G46070	Elongation_Phloem	9.23	2.29	101	143	0.0227	0.0354	0.134	0.223	0.027	0.167	4.3	6.07	2.87E-56	gtl1_df1-WT	AT3G46070	AT3G46070	C2H2-type zinc finger family protein	Up	Elongation_Phloem_Up
AT3G59480	Maturation_Procambium	4.01	4.4	228	322	0.0255	0.0263	0.521	0.606	0.0256	0.57	5.96	7.05	1.02E-55	gtl1_df1-WT	AT3G59480	NA	NA	Up	Maturation_Procambium_Up
AT3G10780	Distal Lateral Root Cap	0	0	51.8	65.5	0	0	0.224	0.273	0	0.246	10.4	4.89	1.11E-55	gtl1_df1-WT	AT3G10780	NA	NA	Up	Distal Lateral Root Cap_Up
AT1G12010	Maturation_Pericycle	1.23	3.1	620	1070	0.0171	0.0561	0.86	1	0.0263	0.929	8.62	8.71	1.38E-55	gtl1_df1-WT	AT1G12010	NA	NA	Up	Maturation_Pericycle_Up
AT5G13080	Distal Columella	42.8	72.8	296	481	0.206	0.293	0.426	0.513	0.248	0.47	2.75	7.8	2.31E-55	gtl1_df1-WT	WRKY75	WRKY75	WRKY DNA-binding protein 75	Up	Distal Columella_Up
AT1G07400	Elongation_Phloem	196	209	28	22.4	0.323	0.354	0.0512	0.122	0.333	0.0771	-3	6.8	4.26E-55	gtl1_df1-WT	HSP17.8	NA	NA	Down	Elongation_Phloem_Down
AT4G02160	Maturation_Trichoblast	0	0	13.8	33.6	0	0	0.19	0.389	0	0.286	10.3	3.57	8.95E-55	gtl1_df1-WT	AT4G02160	NA	NA	Up	Maturation_Trichoblast_Up
AT1G50050	Distal Lateral Root Cap	0	0.28	83.1	49.7	0	0.00203	0.117	0.121	0.00115	0.119	8.2	5.09	9.96E-55	gtl1_df1-WT	AT1G50050	NA	NA	Up	Distal Lateral Root Cap_Up
AT5G17460	Elongation_Phloem	900	1010	257	236	0.895	0.947	0.709	0.723	0.913	0.714	-1.95	9.23	1.27E-54	gtl1_df1-WT	AT5G17460	NA	NA	Down	Elongation_Phloem_Down
AT2G46630	Elongation_Phloem	294	366	1180	1230	0.768	0.832	0.949	1	0.79	0.968	1.87	9.59	1.27E-54	gtl1_df1-WT	AT2G46630	NA	NA	Up	Elongation_Phloem_Up
AT1G11220	Maturation_Trichoblast	0.184	0	20.7	28.4	0.0027	0	0.38	0.557	0.00147	0.465	8.03	3.61	1.50E-54	gtl1_df1-WT	AT1G11220	NA	NA	Up	Maturation_Trichoblast_Up
AT3G28740	Maturation_Trichoblast	1410	1850	425	332	0.751	0.845	0.599	0.603	0.794	0.601	-2.11	9.97	4.16E-54	gtl1_df1-WT	CYP81D11	NA	NA	Down	Maturation_Trichoblast_Down
AT2G21130	Proximal Columella	257	266	2520	2370	0.551	0.64	0.915	0.954	0.585	0.932	3.23	10.4	4.31E-54	gtl1_df1-WT	CYP19-2	NA	NA	Up	Proximal Columella_Up
AT5G53590	Maturation_Trichoblast	17.4	14.4	144	172	0.143	0.161	0.5	0.565	0.151	0.531	3.31	6.44	5.61E-54	gtl1_df1-WT	AT5G53590	NA	NA	Up	Maturation_Trichoblast_Up
AT1G13930	Elongation_Phloem	295	223	43.2	37.7	0.773	0.69	0.311	0.142	0.745	0.249	-2.67	7.21	9.47E-54	gtl1_df1-WT	AT1G13930	NA	NA	Down	Elongation_Phloem_Down
AT1G15380	Distal Columella	14.8	50.3	143	287	0.0664	0.149	0.304	0.436	0.106	0.37	2.81	6.96	4.15E-53	gtl1_df1-WT	AT1G15380	NA	NA	Up	Distal Columella_Up
AT1G02930	Distal Columella	12.3	37.1	123	220	0.0575	0.122	0.23	0.289	0.0885	0.259	2.86	6.62	7.05E-53	gtl1_df1-WT	GSTF6	NA	NA	Up	Distal Columella_Up
AT5G51500	Distal Lateral Root Cap	5.59	7.01	152	195	0.0268	0.0325	0.438	0.554	0.03	0.489	4.78	6.5	7.14E-53	gtl1_df1-WT	PME60	NA	NA	Up	Distal Lateral Root Cap_Up
AT5G61280	Distal Lateral Root Cap	0.861	0	46.5	80.1	0.00536	0	0.172	0.281	0.00231	0.22	7.41	5	7.38E-53	gtl1_df1-WT	AT5G61280	NA	NA	Up	Distal Lateral Root Cap_Up
AT1G19570	Elongation_Atrichoblast	17.5	12.9	170	178	0.143	0.104	0.577	0.564	0.127	0.571	3.52	6.58	1.90E-52	gtl1_df1-WT	DHAR1	NA	NA	Up	Elongation_Atrichoblast_Up
AT1G21130	Distal Columella	14.3	44.3	178	203	0.0521	0.14	0.383	0.425	0.0941	0.404	2.79	6.79	3.98E-52	gtl1_df1-WT	IGMT4	NA	NA	Up	Distal Columella_Up
AT2G40180	Distal Columella	0.285	2.87	32.8	48.4	0.0018	0.0116	0.115	0.162	0.00652	0.138	4.61	4.42	8.01E-52	gtl1_df1-WT	PP2C5	NA	NA	Up	Distal Columella_Up
AT2G26695	Elongation_Phloem	3.89	2.87	83	108	0.0273	0.0442	0.339	0.345	0.033	0.341	4.76	5.72	8.36E-52	gtl1_df1-WT	AT2G26695	NA	NA	Up	Elongation_Phloem_Up
AT4G15990	Elongation_Phloem	3.89	8.6	80.9	144	0.0318	0.0265	0.201	0.358	0.03	0.259	4.18	5.96	2.07E-51	gtl1_df1-WT	AT4G15990	NA	NA	Up	Elongation_Phloem_Up
AT5G65980	Maturation_Trichoblast	1.29	0.886	30.4	37.7	0.0162	0.0226	0.444	0.573	0.0191	0.505	5	4.12	2.80E-51	gtl1_df1-WT	PILS7	NA	NA	Up	Maturation_Trichoblast_Up
AT3G48520	Maturation_Trichoblast	636	602	117	112	0.527	0.623	0.359	0.389	0.571	0.374	-2.43	8.52	3.32E-51	gtl1_df1-WT	CYP94B3	NA	NA	Down	Maturation_Trichoblast_Down
AT5G10770	Elongation_Atrichoblast	83.6	123	15.2	1.8	0.421	0.55	0.0885	0.017	0.476	0.0574	-3.75	5.8	8.05E-51	gtl1_df1-WT	AT5G10770	NA	NA	Down	Elongation_Atrichoblast_Down
AT2G34880	Elongation_Atrichoblast	0	78.6	0	0	0	0.49	0	0	0.208	0	-10.9	4.25	1.71E-50	gtl1_df1-WT	JMJ15	MEE27	Transcription factor jumonji (jmj) family protein / zinc finger (C5HC2 type) family protein	Down	Elongation_Atrichoblast_Down
AT2G33830	Elongation_Atrichoblast	7.05	4.64	83.2	80.4	0.044	0.0448	0.372	0.34	0.0443	0.358	3.81	5.48	3.00E-50	gtl1_df1-WT	DRMH1	NA	NA	Up	Elongation_Atrichoblast_Up
AT3G13610	Distal Columella	6.84	5.99	48.4	87.6	0.0431	0.0484	0.193	0.236	0.0457	0.215	3.39	5.23	5.73E-50	gtl1_df1-WT	F6'H1	NA	NA	Up	Distal Columella_Up
AT1G51035	Distal Columella	2	2.16	41.1	42.2	0.0126	0.0174	0.135	0.155	0.0149	0.145	4.3	4.47	8.64E-50	gtl1_df1-WT	AT1G51035	NA	NA	Up	Distal Columella_Up
AT5G41280	Elongation_Trichoblast	0	0.137	40.9	26.2	0	0.0027	0.357	0.414	0.00132	0.386	8.34	4	2.22E-49	gtl1_df1-WT	CRRSP57	NA	NA	Up	Elongation_Trichoblast_Up
AT2G47550	Distal Lateral Root Cap	22.8	31.4	551	553	0.0938	0.11	0.646	0.688	0.103	0.665	4.35	8.18	2.45E-49	gtl1_df1-WT	PME20	NA	NA	Up	Distal Lateral Root Cap_Up
AT1G30040	Maturation_Trichoblast	0.551	0.633	23.1	32.3	0.00541	0.0129	0.169	0.282	0.00882	0.223	5.52	3.81	3.03E-49	gtl1_df1-WT	GA2OX2	NA	NA	Up	Maturation_Trichoblast_Up
AT4G15390	Distal Columella	32.2	26.6	198	172	0.149	0.143	0.463	0.409	0.146	0.436	2.66	6.75	8.47E-49	gtl1_df1-WT	AT4G15390	NA	NA	Up	Distal Columella_Up
AT2G02100	Maturation_Procambium	38.5	43.2	509	1010	0.102	0.118	0.438	0.621	0.105	0.544	4.13	8.63	9.98E-49	gtl1_df1-WT	PDF2.2	NA	NA	Up	Maturation_Procambium_Up
AT4G17340	Maturation_Trichoblast	1280	1490	420	264	0.989	1	0.852	0.817	0.994	0.835	-2.05	9.75	1.76E-48	gtl1_df1-WT	TIP2-2	NA	NA	Down	Maturation_Trichoblast_Down
AT3G22800	Elongation_Atrichoblast	2.98	4.11	48.5	68	0.0267	0.0299	0.325	0.383	0.0281	0.35	4.03	4.98	1.89E-48	gtl1_df1-WT	LRX6	NA	NA	Up	Elongation_Atrichoblast_Up
AT4G17340	Distal Columella	77	60.6	9.45	4.87	0.264	0.279	0.0546	0.0327	0.271	0.0437	-3.28	5.27	2.30E-48	gtl1_df1-WT	TIP2-2	NA	NA	Down	Distal Columella_Down
AT1G04280	Elongation_Atrichoblast	6.42	8.21	85.5	93.9	0.0597	0.0917	0.502	0.555	0.0733	0.525	3.62	5.62	2.75E-48	gtl1_df1-WT	AT1G04280	NA	NA	Up	Elongation_Atrichoblast_Up
AT2G38240	Elongation_Phloem	577	506	146	117	0.523	0.54	0.185	0.189	0.529	0.187	-2.05	8.39	3.84E-48	gtl1_df1-WT	ANS	NA	NA	Down	Elongation_Phloem_Down
AT1G78520	Elongation_Phloem	188	240	632	975	0.559	0.673	0.87	0.932	0.598	0.893	1.89	9	7.76E-48	gtl1_df1-WT	AT1G78520	NA	NA	Up	Elongation_Phloem_Up
AT3G11930	Maturation_Trichoblast	128	39.7	3.02	7.13	0.17	0.155	0.0493	0.0534	0.163	0.0513	-3.75	5.49	7.94E-48	gtl1_df1-WT	AT3G11930	NA	NA	Down	Maturation_Trichoblast_Down
AT2G34880	Maturation_Trichoblast	0	67.7	0	0	0	0.558	0	0	0.254	0	-10.8	4.22	9.49E-48	gtl1_df1-WT	JMJ15	MEE27	Transcription factor jumonji (jmj) family protein / zinc finger (C5HC2 type) family protein	Down	Maturation_Trichoblast_Down
AT5G40890	Maturation_Trichoblast	60.4	51.1	4.53	2.89	0.37	0.535	0.106	0.0687	0.446	0.0879	-3.93	4.93	1.50E-47	gtl1_df1-WT	CLC-A	NA	NA	Down	Maturation_Trichoblast_Down
AT5G10170	Elongation_Phloem	1.46	2.29	74.7	74.6	0.0136	0.0265	0.362	0.392	0.018	0.373	5.3	5.38	1.82E-47	gtl1_df1-WT	IPS3	NA	NA	Up	Elongation_Phloem_Up
AT2G32300	Proliferation Domain_Atrichoblast	111	44	1.82	1.36	0.149	0.0857	0.0396	0.0294	0.131	0.0362	-5.67	5.16	2.88E-47	gtl1_df1-WT	UCC1	NA	NA	Down	Proliferation Domain_Atrichoblast_Down
AT1G20440	Elongation_Phloem	8740	9410	4200	3770	1	1	0.996	0.993	1	0.995	-1.19	12.7	3.70E-47	gtl1_df1-WT	COR47	NA	NA	Down	Elongation_Phloem_Down
AT2G45180	Transition Domain_Cortex	656	610	2630	2870	0.92	0.975	0.994	1	0.937	0.996	2.12	10.7	6.47E-47	gtl1_df1-WT	AT2G45180	NA	NA	Up	Transition Domain_Cortex_Up
AT1G09932	Maturation_Trichoblast	16.5	14.6	106	169	0.138	0.142	0.69	0.84	0.14	0.762	3.13	6.26	7.47E-47	gtl1_df1-WT	AT1G09932	NA	NA	Up	Maturation_Trichoblast_Up
AT5G05340	Maturation_Pericycle	1.02	0.443	121	119	0.0143	0.00935	0.233	0.429	0.0131	0.329	7.27	5.79	9.27E-47	gtl1_df1-WT	PER52	NA	NA	Up	Maturation_Pericycle_Up
AT1G75280	Elongation_Phloem	29.2	53.9	246	230	0.136	0.204	0.256	0.264	0.159	0.259	2.56	7.16	2.38E-46	gtl1_df1-WT	AT1G75280	NA	NA	Up	Elongation_Phloem_Up
AT1G32010	Elongation_Atrichoblast	0	0	0	73.6	0	0	0	0.506	0	0.22	10.8	4.23	4.37E-46	gtl1_df1-WT	AT1G32010	NA	NA	Up	Elongation_Atrichoblast_Up
AT4G02160	Elongation_Atrichoblast	0	0	15.6	23	0	0	0.103	0.164	0	0.13	9.98	3.36	4.37E-46	gtl1_df1-WT	AT4G02160	NA	NA	Up	Elongation_Atrichoblast_Up
AT1G32010	Distal Lateral Root Cap	0	0	0	137	0	0	0	0.544	0	0.239	10.9	5.06	4.62E-46	gtl1_df1-WT	AT1G32010	NA	NA	Up	Distal Lateral Root Cap_Up
AT4G16008	Elongation_Phloem	0.486	5.74	65.4	95.3	0.00455	0.0265	0.213	0.277	0.012	0.236	4.77	5.48	6.01E-46	gtl1_df1-WT	AT4G16008	NA	NA	Up	Elongation_Phloem_Up
AT3G21560	Elongation_Atrichoblast	23.5	20.7	208	193	0.146	0.143	0.497	0.536	0.145	0.514	3.18	6.81	7.69E-46	gtl1_df1-WT	UGT84A2	NA	NA	Up	Elongation_Atrichoblast_Up
AT5G06730	Maturation_Procambium	0.401	0.733	98.7	164	0.00364	0.0132	0.333	0.515	0.0057	0.439	7.64	5.92	9.39E-46	gtl1_df1-WT	PER54	NA	NA	Up	Maturation_Procambium_Up
AT3G28600	Elongation_Phloem	241	218	41.1	39.5	0.177	0.168	0.0591	0.0541	0.174	0.0572	-2.51	7.05	9.68E-46	gtl1_df1-WT	AT3G28600	NA	NA	Down	Elongation_Phloem_Down
AT2G34810	Maturation_Trichoblast	80.4	85.2	7.11	8.32	0.292	0.365	0.106	0.107	0.325	0.106	-3.42	5.53	1.01E-45	gtl1_df1-WT	AT2G34810	NA	NA	Down	Maturation_Trichoblast_Down
AT5G61280	Elongation_Phloem	0.486	6.31	71.2	90.9	0.00455	0.0973	0.366	0.466	0.036	0.403	4.67	5.5	1.23E-45	gtl1_df1-WT	AT5G61280	NA	NA	Up	Elongation_Phloem_Up
AT5G51500	Distal Columella	3.99	2.16	37.2	48.1	0.0215	0.0174	0.189	0.227	0.0196	0.208	3.82	4.53	4.62E-45	gtl1_df1-WT	PME60	NA	NA	Up	Distal Columella_Up
AT3G15356	Distal Columella	26.2	41.2	217	173	0.104	0.147	0.383	0.358	0.125	0.37	2.53	6.84	5.80E-45	gtl1_df1-WT	LEC	NA	NA	Up	Distal Columella_Up
AT1G16022	Elongation_Phloem	42.3	56.8	272	250	0.145	0.212	0.244	0.27	0.168	0.254	2.41	7.31	1.14E-44	gtl1_df1-WT	AT1G16022	NA	NA	Up	Elongation_Phloem_Up
AT1G75750	Elongation_Phloem	13000	14000	6920	5920	0.964	0.929	0.961	0.905	0.952	0.94	-1.08	13.3	1.14E-44	gtl1_df1-WT	GASA1	NA	NA	Down	Elongation_Phloem_Down
AT4G17340	Elongation_Atrichoblast	330	534	66.7	32.6	0.582	0.655	0.225	0.17	0.613	0.201	-3.14	7.91	2.57E-44	gtl1_df1-WT	TIP2-2	NA	NA	Down	Elongation_Atrichoblast_Down
AT4G30530	Elongation_Phloem	3000	2780	1140	1040	0.982	0.982	0.917	0.912	0.982	0.915	-1.41	11	3.30E-44	gtl1_df1-WT	GGP1	NA	NA	Down	Elongation_Phloem_Down
AT1G44830	Elongation_Phloem	83.1	69.4	337	362	0.241	0.265	0.409	0.554	0.249	0.463	2.2	7.76	3.48E-44	gtl1_df1-WT	ERF014	AT1G44830	Integrase-type DNA-binding superfamily protein	Up	Elongation_Phloem_Up
AT4G18340	Maturation_Procambium	8.81	5.13	424	110	0.0436	0.0526	0.583	0.439	0.0456	0.5	5.21	6.95	4.07E-44	gtl1_df1-WT	AT4G18340	NA	NA	Up	Maturation_Procambium_Up
AT5G66390	Proliferation Domain_Atrichoblast	131	8.8	0.811	1.36	0.103	0.143	0.0149	0.0294	0.115	0.0197	-6.38	5.17	4.20E-44	gtl1_df1-WT	PER72	NA	NA	Down	Proliferation Domain_Atrichoblast_Down
AT3G14770	Maturation_Trichoblast	79.3	101	9.05	9.51	0.308	0.442	0.162	0.16	0.369	0.161	-3.28	5.67	4.27E-44	gtl1_df1-WT	SWEET2	NA	NA	Down	Maturation_Trichoblast_Down
AT3G47340	Maturation_Trichoblast	46.8	70.1	236	448	0.227	0.352	0.613	0.664	0.284	0.637	2.51	7.65	4.27E-44	gtl1_df1-WT	ASN1	NA	NA	Up	Maturation_Trichoblast_Up
AT3G59480	Maturation_Trichoblast	4.22	3.29	48.1	48.6	0.0568	0.0516	0.38	0.45	0.0544	0.414	3.7	4.69	4.27E-44	gtl1_df1-WT	AT3G59480	NA	NA	Up	Maturation_Trichoblast_Up
AT2G15970	Elongation_Phloem	1300	1420	484	408	0.977	0.982	0.85	0.838	0.979	0.846	-1.61	9.82	6.44E-44	gtl1_df1-WT	COR413PM1	NA	NA	Down	Elongation_Phloem_Down
AT1G43780	Elongation_Atrichoblast	0	0	14.2	21.5	0	0	0.0951	0.115	0	0.104	9.87	3.25	1.22E-43	gtl1_df1-WT	SCPL44	NA	NA	Up	Elongation_Atrichoblast_Up
AT2G32190	Maturation_Trichoblast	73.1	65.3	325	432	0.33	0.358	0.599	0.611	0.343	0.604	2.44	7.81	1.31E-43	gtl1_df1-WT	AT2G32190	NA	NA	Up	Maturation_Trichoblast_Up
AT4G36820	Maturation_Trichoblast	2.94	6.96	55	57.9	0.0378	0.106	0.282	0.351	0.0691	0.315	3.51	4.93	2.44E-43	gtl1_df1-WT	AT4G36820	NA	NA	Up	Maturation_Trichoblast_Up
AT4G23690	Maturation_Trichoblast	99.9	33.9	7.54	3.23	0.114	0.116	0.127	0.0687	0.115	0.0989	-3.58	5.19	3.15E-43	gtl1_df1-WT	DIR6	NA	NA	Down	Maturation_Trichoblast_Down
AT1G02220	Maturation_Trichoblast	2.94	4.05	39.4	52.1	0.0297	0.0774	0.359	0.511	0.0515	0.432	3.7	4.62	3.74E-43	gtl1_df1-WT	NAC003	NAC003	NAC domain containing protein 3	Up	Maturation_Trichoblast_Up
AT4G14630	Maturation_Atrichoblast	0	0.434	69.4	61.9	0	0.00546	0.165	0.193	0.00219	0.179	7.95	5.04	3.75E-43	gtl1_df1-WT	GLP9	NA	NA	Up	Maturation_Atrichoblast_Up
AT1G17300	Elongation_Atrichoblast	12.1	9.11	94.9	111	0.0928	0.0832	0.467	0.568	0.0887	0.511	3.27	5.84	3.82E-43	gtl1_df1-WT	AT1G17300	NA	NA	Up	Elongation_Atrichoblast_Up
AT3G18450	Maturation_Trichoblast	13.4	16.3	123	115	0.143	0.216	0.754	0.855	0.176	0.802	3	6.06	4.95E-43	gtl1_df1-WT	PCR5	NA	NA	Up	Maturation_Trichoblast_Up
AT3G54820	Maturation_Procambium	45.7	60.8	582	873	0.0727	0.105	0.708	0.773	0.0798	0.746	3.76	8.58	1.86E-42	gtl1_df1-WT	PIP2-5	NA	NA	Up	Maturation_Procambium_Up
AT2G04780	Maturation_Trichoblast	102	70.1	394	468	0.424	0.426	0.887	0.962	0.425	0.923	2.34	8.01	1.89E-42	gtl1_df1-WT	FLA7	NA	NA	Up	Maturation_Trichoblast_Up
AT3G22620	Proliferation Domain_Atrichoblast	72.6	63.4	1.62	1.36	0.184	0.143	0.0396	0.0294	0.172	0.0362	-5.45	4.78	2.34E-42	gtl1_df1-WT	AT3G22620	NA	NA	Down	Proliferation Domain_Atrichoblast_Down
AT5G09440	Maturation_Atrichoblast	249	328	23.5	3.57	0.557	0.634	0.0755	0.0189	0.588	0.0472	-4.59	7.26	5.18E-42	gtl1_df1-WT	EXL4	NA	NA	Down	Maturation_Atrichoblast_Down
AT1G62380	Transition Domain_Pericycle	31	13.4	361	325	0.333	0.167	0.8	1	0.292	0.889	3.95	7.44	6.82E-42	gtl1_df1-WT	ACO2	NA	NA	Up	Transition Domain_Pericycle_Up
AT3G16330	Elongation_Phloem	885	1030	325	274	0.459	0.442	0.276	0.27	0.453	0.274	-1.68	9.29	7.02E-42	gtl1_df1-WT	AT3G16330	NA	NA	Down	Elongation_Phloem_Down
AT5G64260	Maturation_Trichoblast	699	784	229	127	0.857	0.894	0.641	0.634	0.874	0.637	-2.12	8.85	7.38E-42	gtl1_df1-WT	EXL2	NA	NA	Down	Maturation_Trichoblast_Down
AT3G11930	Elongation_Phloem	908	763	240	267	0.414	0.389	0.268	0.291	0.405	0.276	-1.72	9.08	9.32E-42	gtl1_df1-WT	AT3G11930	NA	NA	Down	Elongation_Phloem_Down
AT5G46590	Elongation_Phloem	80.7	80.3	337	362	0.241	0.301	0.409	0.52	0.261	0.45	2.11	7.77	1.27E-41	gtl1_df1-WT	anac096	NAC096	NAC domain containing protein 96	Up	Elongation_Phloem_Up
AT3G16390	Maturation_Trichoblast	254	230	938	981	0.67	0.719	0.986	0.985	0.693	0.985	1.99	9.23	1.33E-41	gtl1_df1-WT	NSP3	NA	NA	Up	Maturation_Trichoblast_Up
AT4G14020	Elongation_Phloem	52.5	66.5	273	288	0.218	0.274	0.579	0.622	0.237	0.595	2.25	7.44	1.60E-41	gtl1_df1-WT	AT4G14020	NA	NA	Up	Elongation_Phloem_Up
AT3G16370	Elongation_Trichoblast	0.359	0.412	23.4	37.5	0.00517	0.00809	0.245	0.379	0.0066	0.313	6.25	3.94	1.83E-41	gtl1_df1-WT	APG	NA	NA	Up	Elongation_Trichoblast_Up
AT4G11880	Elongation_Atrichoblast	0	0	16.7	15.9	0	0	0.144	0.14	0	0.143	9.76	3.14	1.84E-41	gtl1_df1-WT	AGL14	AGL14	AGAMOUS-like 14	Up	Elongation_Atrichoblast_Up
AT5G13210	Elongation_Atrichoblast	2.35	0.893	31.1	34.2	0.0236	0.0107	0.169	0.202	0.0181	0.183	4.29	4.16	2.07E-41	gtl1_df1-WT	AT5G13210	NA	NA	Up	Elongation_Atrichoblast_Up
AT3G59480	Maturation_Pericycle	5.94	3.1	270	358	0.0429	0.103	0.837	0.905	0.0569	0.871	6.11	7.27	2.87E-41	gtl1_df1-WT	AT3G59480	NA	NA	Up	Maturation_Pericycle_Up
AT4G01450	Elongation_Phloem	101	83.7	13.5	2.63	0.173	0.15	0.0512	0.0203	0.165	0.0398	-3.52	5.61	4.10E-41	gtl1_df1-WT	AT4G01450	NA	NA	Down	Elongation_Phloem_Down
AT3G26200	Proximal Columella	6.33	4.21	158	105	0.0253	0.024	0.358	0.346	0.0248	0.353	4.62	6.18	5.30E-41	gtl1_df1-WT	CYP71B22	NA	NA	Up	Proximal Columella_Up
AT4G36410	Elongation_Phloem	176	196	597	702	0.509	0.496	0.795	0.764	0.505	0.784	1.8	8.72	6.13E-41	gtl1_df1-WT	UBC17	NA	NA	Up	Elongation_Phloem_Up
AT2G05440	Maturation_Pericycle	4.1	0	182	84.7	0.00571	0	0.186	0.119	0.00438	0.153	6.23	5.96	8.19E-41	gtl1_df1-WT	ATGRP9	NA	NA	Up	Maturation_Pericycle_Up
AT3G53420	Maturation_Trichoblast	1480	1660	521	389	0.957	0.987	0.923	0.87	0.971	0.897	-1.8	9.98	1.08E-40	gtl1_df1-WT	PIP2-1	NA	NA	Down	Maturation_Trichoblast_Down
AT2G39518	Distal Columella	8.27	11.3	57.5	81.7	0.0521	0.0698	0.246	0.269	0.0606	0.258	2.83	5.32	1.52E-40	gtl1_df1-WT	AT2G39518	NA	NA	Up	Distal Columella_Up
AT1G78830	Maturation_Trichoblast	220	221	34.5	38.4	0.508	0.603	0.366	0.45	0.551	0.407	-2.6	7.02	1.68E-40	gtl1_df1-WT	AT1G78830	NA	NA	Down	Maturation_Trichoblast_Down
AT1G05700	Elongation_Atrichoblast	0	0.357	16.2	20.3	0	0.00213	0.152	0.181	0.000905	0.165	6.62	3.3	1.83E-40	gtl1_df1-WT	AT1G05700	NA	NA	Up	Elongation_Atrichoblast_Up
AT4G11880	Maturation_Atrichoblast	0.406	0	49.2	66.4	0.00366	0	0.255	0.316	0.00219	0.285	7.75	4.87	2.72E-40	gtl1_df1-WT	AGL14	AGL14	AGAMOUS-like 14	Up	Maturation_Atrichoblast_Up
AT5G37540	Elongation_Phloem	164	190	36.3	23.7	0.441	0.469	0.15	0.142	0.45	0.147	-2.55	6.67	3.59E-40	gtl1_df1-WT	AT5G37540	NA	NA	Down	Elongation_Phloem_Down
AT2G34140	Elongation_Phloem	70.5	58.5	249	343	0.273	0.195	0.409	0.547	0.246	0.46	2.17	7.52	4.22E-40	gtl1_df1-WT	CDF4	AT2G34140	Dof-type zinc finger DNA-binding family protein	Up	Elongation_Phloem_Up
AT4G16000	Elongation_Phloem	3.89	3.44	51.9	101	0.0136	0.0177	0.165	0.223	0.015	0.187	4.29	5.42	5.92E-40	gtl1_df1-WT	AT4G16000	NA	NA	Up	Elongation_Phloem_Up
AT1G32010	Elongation_Trichoblast	0	0	0	81.3	0	0	0	0.709	0	0.361	11	4.42	6.05E-40	gtl1_df1-WT	AT1G32010	NA	NA	Up	Elongation_Trichoblast_Up
AT2G39010	Elongation_Atrichoblast	137	157	20.4	17.4	0.542	0.58	0.13	0.123	0.558	0.127	-2.95	6.37	6.27E-40	gtl1_df1-WT	PIP2-6	NA	NA	Down	Elongation_Atrichoblast_Down
AT1G32350	Proximal Columella	7.91	4.21	121	140	0.0303	0.04	0.323	0.255	0.0341	0.294	4.46	6.17	7.29E-40	gtl1_df1-WT	AOX3	NA	NA	Up	Proximal Columella_Up
AT1G04610	Maturation_Trichoblast	6.24	3.8	42.2	61.5	0.0541	0.0419	0.493	0.664	0.0485	0.575	3.4	4.83	8.59E-40	gtl1_df1-WT	YUC3	NA	NA	Up	Maturation_Trichoblast_Up
AT1G27950	Elongation_Atrichoblast	17.5	39.1	1.78	0.751	0.0959	0.164	0.023	0.00851	0.125	0.0167	-4.32	3.86	1.07E-39	gtl1_df1-WT	LTPG1	NA	NA	Down	Elongation_Atrichoblast_Down
AT2G37130	Maturation_Trichoblast	355	239	74.8	39.2	0.749	0.823	0.69	0.695	0.782	0.692	-2.42	7.47	1.21E-39	gtl1_df1-WT	PER21	NA	NA	Down	Maturation_Trichoblast_Down
AT3G53160	Elongation_Atrichoblast	5.48	8.57	64.2	73	0.0409	0.0746	0.364	0.389	0.0552	0.375	3.31	5.27	1.36E-39	gtl1_df1-WT	UGT73C7	NA	NA	Up	Elongation_Atrichoblast_Up
AT2G43620	Elongation_Atrichoblast	1.25	4.64	31.6	47.9	0.00943	0.0277	0.12	0.13	0.0172	0.124	3.84	4.46	1.54E-39	gtl1_df1-WT	AT2G43620	NA	NA	Up	Elongation_Atrichoblast_Up
AT5G55970	Maturation_Trichoblast	55.1	77.7	6.68	7.13	0.268	0.416	0.106	0.176	0.335	0.139	-3.26	5.24	1.71E-39	gtl1_df1-WT	AT5G55970	NA	NA	Down	Maturation_Trichoblast_Down
AT5G50950	Distal Lateral Root Cap	21.9	23.3	251	328	0.0992	0.114	0.392	0.477	0.107	0.429	3.67	7.29	3.63E-39	gtl1_df1-WT	FUM2	NA	NA	Up	Distal Lateral Root Cap_Up
AT1G21140	Maturation_Procambium	11.2	21.3	201	415	0.0436	0.0263	0.312	0.424	0.0399	0.377	4.22	7.29	3.64E-39	gtl1_df1-WT	AT1G21140	NA	NA	Up	Maturation_Procambium_Up
AT2G16740	Maturation_Pericycle	4.3	1.11	158	134	0.0371	0.0374	0.605	0.571	0.0372	0.588	5.82	6.11	4.71E-39	gtl1_df1-WT	UBC29	NA	NA	Up	Maturation_Pericycle_Up
AT2G37180	Maturation_Trichoblast	58.8	25.3	4.96	1.53	0.165	0.142	0.0845	0.0534	0.154	0.0696	-3.74	4.53	6.74E-39	gtl1_df1-WT	PIP2-3	NA	NA	Down	Maturation_Trichoblast_Down
AT1G13520	Maturation_Atrichoblast	4.46	3.47	99.5	139	0.033	0.0383	0.302	0.358	0.0351	0.33	4.87	5.95	8.06E-39	gtl1_df1-WT	AT1G13520	NA	NA	Up	Maturation_Atrichoblast_Up
AT1G05260	Maturation_Trichoblast	92	51.6	11.4	5.09	0.154	0.165	0.127	0.145	0.159	0.136	-3.16	5.34	1.07E-38	gtl1_df1-WT	PER3	NA	NA	Down	Maturation_Trichoblast_Down
AT5G20790	Maturation_Trichoblast	34.5	23.2	1.51	1.19	0.159	0.181	0.0211	0.0305	0.169	0.0256	-4.38	3.98	1.07E-38	gtl1_df1-WT	AT5G20790	NA	NA	Down	Maturation_Trichoblast_Down
AT2G41190	Maturation_Trichoblast	27	53	3.66	2.04	0.197	0.342	0.0845	0.0916	0.263	0.0879	-3.8	4.49	1.07E-38	gtl1_df1-WT	AVT1A	NA	NA	Down	Maturation_Trichoblast_Down
AT2G29450	Elongation_Phloem	801	689	267	201	0.973	1	0.886	0.851	0.982	0.873	-1.68	8.93	1.25E-38	gtl1_df1-WT	GSTU5	NA	NA	Down	Elongation_Phloem_Down
AT5G11670	Maturation_Trichoblast	391	380	1310	1350	0.797	0.835	0.993	0.985	0.815	0.989	1.79	9.75	1.91E-38	gtl1_df1-WT	NADP-ME2	NA	NA	Up	Maturation_Trichoblast_Up
AT4G22214	Maturation_Trichoblast	108	104	421	525	0.551	0.597	0.937	0.939	0.572	0.938	2.16	8.18	2.54E-38	gtl1_df1-WT	AT4G22214	NA	NA	Up	Maturation_Trichoblast_Up
AT2G16060	Elongation_Atrichoblast	13	7.32	80.1	94.3	0.0692	0.0533	0.336	0.364	0.0624	0.348	3.11	5.63	2.59E-38	gtl1_df1-WT	AHB1	NA	NA	Up	Elongation_Atrichoblast_Up
AT3G06778	Maturation_Trichoblast	2.76	2.15	28.9	37.7	0.0324	0.0484	0.261	0.397	0.0397	0.326	3.78	4.15	2.87E-38	gtl1_df1-WT	AT3G06778	NA	NA	Up	Maturation_Trichoblast_Up
AT1G19570	Maturation_Atrichoblast	12.2	5.64	200	164	0.0952	0.071	0.458	0.458	0.0855	0.458	4.38	6.57	2.96E-38	gtl1_df1-WT	DHAR1	NA	NA	Up	Maturation_Atrichoblast_Up
AT3G59930	Maturation_Trichoblast	170	303	34.3	48.7	0.411	0.523	0.176	0.237	0.462	0.205	-2.48	7.13	6.40E-38	gtl1_df1-WT	AT3G59930	NA	NA	Down	Maturation_Trichoblast_Down
AT5G18970	Elongation_Phloem	174	263	773	634	0.409	0.575	0.5	0.581	0.465	0.53	1.7	8.86	7.22E-38	gtl1_df1-WT	AT5G18970	NA	NA	Up	Elongation_Phloem_Up
AT1G66200	Elongation_Atrichoblast	128	166	1010	1160	0.415	0.503	0.833	0.864	0.452	0.846	2.89	9.27	8.21E-38	gtl1_df1-WT	ATGSR2	NA	NA	Up	Elongation_Atrichoblast_Up
AT2G34880	Elongation_Trichoblast	0	81.6	0	0	0	0.574	0	0	0.281	0	-11.2	4.46	9.92E-38	gtl1_df1-WT	JMJ15	MEE27	Transcription factor jumonji (jmj) family protein / zinc finger (C5HC2 type) family protein	Down	Elongation_Trichoblast_Down
AT3G23240	Maturation_Procambium	10.4	5.13	252	140	0.0327	0.0395	0.229	0.303	0.0342	0.272	4.64	6.53	1.54E-37	gtl1_df1-WT	ERF1B	ERF1	ethylene response factor 1	Up	Maturation_Procambium_Up
AT3G22910	Maturation_Trichoblast	16.5	19.2	104	136	0.111	0.145	0.303	0.481	0.126	0.388	2.74	6.1	3.31E-37	gtl1_df1-WT	ACA13	NA	NA	Up	Maturation_Trichoblast_Up
AT4G19060	Elongation_Phloem	3.89	3.44	63.6	72	0.0273	0.0442	0.197	0.25	0.033	0.216	4.18	5.28	3.63E-37	gtl1_df1-WT	AT4G19060	NA	NA	Up	Elongation_Phloem_Up
AT4G04840	Elongation_Phloem	101	165	18	21.1	0.25	0.292	0.13	0.108	0.264	0.122	-2.73	6.21	5.88E-37	gtl1_df1-WT	MSRB6	NA	NA	Down	Elongation_Phloem_Down
AT3G44300	Maturation_Atrichoblast	50.7	41.2	551	673	0.308	0.262	0.736	0.759	0.289	0.748	3.73	8.36	6.28E-37	gtl1_df1-WT	NIT2	NA	NA	Up	Maturation_Atrichoblast_Up
AT1G72140	Distal Columella	37.3	24.7	140	159	0.169	0.136	0.37	0.402	0.153	0.386	2.29	6.5	7.34E-37	gtl1_df1-WT	NPF5.12	NA	NA	Up	Distal Columella_Up
AT4G38620	Maturation_Atrichoblast	94.1	188	3.28	7.58	0.158	0.186	0.0283	0.0283	0.169	0.0283	-4.69	6.23	8.17E-37	gtl1_df1-WT	MYB4	MYB4	myb domain protein 4	Down	Maturation_Atrichoblast_Down
AT1G21000	Elongation_Phloem	417	484	150	104	0.618	0.735	0.382	0.392	0.658	0.386	-1.83	8.17	8.64E-37	gtl1_df1-WT	AT1G21000	AT1G21000	PLATZ transcription factor family protein	Down	Elongation_Phloem_Down
AT1G29520	Elongation_Phloem	253	405	1020	891	0.373	0.496	0.35	0.372	0.414	0.358	1.57	9.34	1.31E-36	gtl1_df1-WT	AT1G29520	NA	NA	Up	Elongation_Phloem_Up
AT5G20230	Maturation_Procambium	88.5	160	735	1630	0.218	0.197	0.625	0.712	0.214	0.675	3.2	9.34	1.75E-36	gtl1_df1-WT	BCB	NA	NA	Up	Maturation_Procambium_Up
AT3G53160	Maturation_Atrichoblast	7.71	9.98	143	198	0.0549	0.0984	0.425	0.434	0.0724	0.429	4.26	6.49	1.86E-36	gtl1_df1-WT	UGT73C7	NA	NA	Up	Maturation_Atrichoblast_Up
AT5G47450	Distal Columella	82.4	54.9	15	7.03	0.291	0.291	0.0638	0.0455	0.291	0.0546	-2.66	5.34	1.90E-36	gtl1_df1-WT	TIP2-3	NA	NA	Down	Distal Columella_Down
AT5G09440	Elongation_Atrichoblast	24.7	26.6	2.41	0.751	0.123	0.151	0.018	0.0106	0.135	0.0148	-3.98	3.76	2.55E-36	gtl1_df1-WT	EXL4	NA	NA	Down	Elongation_Atrichoblast_Down
AT4G15400	Distal Columella	9.41	11.5	52.3	80	0.0485	0.0736	0.239	0.304	0.0606	0.271	2.65	5.27	3.76E-36	gtl1_df1-WT	BIA1	NA	NA	Up	Distal Columella_Up
AT2G02000	Elongation_Phloem	120	127	404	479	0.382	0.345	0.543	0.635	0.369	0.577	1.83	8.16	4.04E-36	gtl1_df1-WT	GAD3	NA	NA	Up	Elongation_Phloem_Up
AT1G13930	Distal Columella	171	98.5	42.2	14.9	0.607	0.496	0.228	0.0836	0.554	0.156	-2.31	6.36	4.56E-36	gtl1_df1-WT	AT1G13930	NA	NA	Down	Distal Columella_Down
AT2G36100	Proliferation Domain_Trichoblast	385	7.35	6.42	4.89	0.274	0.353	0.149	0.148	0.287	0.149	-5.22	6.79	4.97E-36	gtl1_df1-WT	CASP1	NA	NA	Down	Proliferation Domain_Trichoblast_Down
AT2G03090	Elongation_Phloem	65.6	88.3	305	308	0.214	0.327	0.433	0.547	0.252	0.475	2.01	7.61	5.31E-36	gtl1_df1-WT	EXPA15	NA	NA	Up	Elongation_Phloem_Up
AT4G04700	Maturation_Trichoblast	3.49	2.91	31.3	40.2	0.0405	0.0742	0.528	0.733	0.0559	0.626	3.49	4.28	5.44E-36	gtl1_df1-WT	CPK27	NA	NA	Up	Maturation_Trichoblast_Up
AT1G53430	Distal Columella	12.3	15.8	78.7	80.8	0.0718	0.11	0.333	0.347	0.0904	0.34	2.5	5.56	5.76E-36	gtl1_df1-WT	AT1G53430	NA	NA	Up	Distal Columella_Up
AT3G15450	Maturation_Atrichoblast	202	273	2150	3090	0.615	0.809	0.958	0.925	0.693	0.941	3.46	10.5	9.90E-36	gtl1_df1-WT	AT3G15450	NA	NA	Up	Maturation_Atrichoblast_Up
AT1G75540	Elongation_Phloem	241	315	76.8	58.8	0.677	0.814	0.378	0.345	0.724	0.366	-2.02	7.42	1.34E-35	gtl1_df1-WT	BBX21	BBX21	salt tolerance homolog2	Down	Elongation_Phloem_Down
AT5G06760	Maturation_Trichoblast	60.1	90.5	10.6	8.66	0.257	0.339	0.162	0.168	0.294	0.165	-2.96	5.44	1.42E-35	gtl1_df1-WT	LEA46	NA	NA	Down	Maturation_Trichoblast_Down
AT1G13480	Distal Columella	2.85	6.47	28.9	54.3	0.018	0.0388	0.0929	0.155	0.028	0.124	3.15	4.56	1.55E-35	gtl1_df1-WT	AT1G13480	NA	NA	Up	Distal Columella_Up
AT3G22910	Maturation_Atrichoblast	12.2	9.55	163	216	0.0549	0.0328	0.25	0.373	0.0461	0.311	4.1	6.65	1.63E-35	gtl1_df1-WT	ACA13	NA	NA	Up	Maturation_Atrichoblast_Up
AT4G39090	Maturation_Trichoblast	2830	3710	1180	1160	0.989	1	0.993	1	0.994	0.996	-1.47	11.1	1.76E-35	gtl1_df1-WT	RD19A	NA	NA	Down	Maturation_Trichoblast_Down
AT3G48180	Distal Columella	19.1	24.7	92.6	128	0.111	0.163	0.403	0.493	0.136	0.448	2.33	6.06	1.98E-35	gtl1_df1-WT	AT3G48180	NA	NA	Up	Distal Columella_Up
AT1G73330	Maturation_Pericycle	16.6	9.75	711	600	0.0743	0.131	0.349	0.286	0.0875	0.318	5.67	8.36	3.32E-35	gtl1_df1-WT	ATDR4	NA	NA	Up	Maturation_Pericycle_Up
AT5G55970	Maturation_Atrichoblast	263	289	21.9	14.7	0.432	0.443	0.0708	0.118	0.436	0.0943	-3.93	7.22	3.65E-35	gtl1_df1-WT	AT5G55970	NA	NA	Down	Maturation_Atrichoblast_Down
AT5G61820	Maturation_Trichoblast	355	380	91.2	74.2	0.722	0.81	0.592	0.626	0.762	0.608	-2.16	7.82	4.35E-35	gtl1_df1-WT	AT5G61820	NA	NA	Down	Maturation_Trichoblast_Down
AT5G06760	Distal Columella	39.6	41.4	5.28	3.79	0.194	0.221	0.031	0.0236	0.207	0.0273	-3.16	4.54	4.44E-35	gtl1_df1-WT	LEA46	NA	NA	Down	Distal Columella_Down
AT5G12030	Proliferation Domain_Atrichoblast	114	51.1	3.24	9.54	0.253	0.114	0.0396	0.0686	0.213	0.0493	-3.99	5.34	4.87E-35	gtl1_df1-WT	HSP17.7	NA	NA	Down	Proliferation Domain_Atrichoblast_Down
AT5G06730	Elongation_Phloem	4.37	4.59	40.8	107	0.0364	0.0619	0.193	0.324	0.045	0.241	3.93	5.37	5.98E-35	gtl1_df1-WT	PER54	NA	NA	Up	Elongation_Phloem_Up
AT1G65330	Elongation_Atrichoblast	3.91	6.78	50.2	49.1	0.0377	0.0597	0.279	0.272	0.0471	0.276	3.24	4.82	7.84E-35	gtl1_df1-WT	PHE1	PHE1	MADS-box transcription factor family protein	Up	Elongation_Atrichoblast_Up
AT3G47480	Maturation_Atrichoblast	0	0	36.6	40.1	0	0	0.142	0.179	0	0.16	9.41	4.28	1.34E-34	gtl1_df1-WT	CML47	NA	NA	Up	Maturation_Atrichoblast_Up
AT2G34880	Elongation_Phloem	0	90.6	0	0	0	0.637	0	0	0.216	0	-9.48	4.34	1.60E-34	gtl1_df1-WT	JMJ15	MEE27	Transcription factor jumonji (jmj) family protein / zinc finger (C5HC2 type) family protein	Down	Elongation_Phloem_Down
AT2G30860	Transition Domain_Pericycle	164	62.1	522	1080	0.852	0.667	0.9	0.875	0.806	0.889	2.81	8.82	1.68E-34	gtl1_df1-WT	GSTF9	NA	NA	Up	Transition Domain_Pericycle_Up
AT2G34880	Distal Lateral Root Cap	0	101	0	0	0	0.491	0	0	0.279	0	-9.97	4.81	1.80E-34	gtl1_df1-WT	JMJ15	MEE27	Transcription factor jumonji (jmj) family protein / zinc finger (C5HC2 type) family protein	Down	Distal Lateral Root Cap_Down
AT1G19570	Transition Domain_Cortex	3.24	3.48	81.7	92.6	0.0345	0.075	0.399	0.62	0.0472	0.478	4.67	5.68	1.85E-34	gtl1_df1-WT	DHAR1	NA	NA	Up	Transition Domain_Cortex_Up
AT1G11220	Elongation_Trichoblast	0	0.274	18.4	18.7	0	0.0027	0.194	0.276	0.00132	0.236	6.72	3.18	2.30E-34	gtl1_df1-WT	AT1G11220	NA	NA	Up	Elongation_Trichoblast_Up
AT3G22910	Elongation_Atrichoblast	8.3	2.68	41.6	62	0.0503	0.0235	0.179	0.217	0.0389	0.195	3.22	4.87	2.53E-34	gtl1_df1-WT	ACA13	NA	NA	Up	Elongation_Atrichoblast_Up
AT3G56240	Proliferation Domain_Atrichoblast	172	146	23.7	17.3	0.529	0.686	0.421	0.294	0.574	0.378	-2.94	6.35	2.67E-34	gtl1_df1-WT	CCH	NA	NA	Down	Proliferation Domain_Atrichoblast_Down
AT4G15390	Transition Domain_Cortex	9.73	1.74	98.1	109	0.115	0.05	0.551	0.71	0.0945	0.608	4.08	5.93	3.33E-34	gtl1_df1-WT	AT4G15390	NA	NA	Up	Transition Domain_Cortex_Up
AT1G06080	Proximal Columella	34	32.4	296	286	0.0909	0.16	0.582	0.647	0.118	0.61	3.13	7.38	3.67E-34	gtl1_df1-WT	ADS1	NA	NA	Up	Proximal Columella_Up
AT2G35730	Elongation_Atrichoblast	4.38	4.28	34.8	53.5	0.0346	0.0469	0.234	0.321	0.0398	0.272	3.31	4.64	4.27E-34	gtl1_df1-WT	AT2G35730	NA	NA	Up	Elongation_Atrichoblast_Up
AT3G48520	Elongation_Phloem	227	173	63.6	27.2	0.305	0.292	0.102	0.0946	0.3	0.0995	-2.19	6.92	4.42E-34	gtl1_df1-WT	CYP94B3	NA	NA	Down	Elongation_Phloem_Down
AT2G45220	Maturation_Trichoblast	51.4	15.7	3.23	1.36	0.143	0.11	0.0493	0.0382	0.128	0.044	-3.8	4.19	4.98E-34	gtl1_df1-WT	PME17	NA	NA	Down	Maturation_Trichoblast_Down
AT1G21920	Maturation_Trichoblast	26.1	41	4.1	1.53	0.251	0.387	0.113	0.0611	0.313	0.0879	-3.62	4.26	5.77E-34	gtl1_df1-WT	AT1G21920	NA	NA	Down	Maturation_Trichoblast_Down
AT1G52200	Distal Columella	8.27	16.5	65.3	73.3	0.0449	0.0581	0.131	0.131	0.0513	0.131	2.49	5.37	6.83E-34	gtl1_df1-WT	PCR8	NA	NA	Up	Distal Columella_Up
AT4G22110	Elongation_Atrichoblast	11.3	11.6	77.4	90.7	0.0881	0.104	0.362	0.426	0.095	0.39	2.87	5.6	7.14E-34	gtl1_df1-WT	AT4G22110	NA	NA	Up	Elongation_Atrichoblast_Up
AT5G14110	Elongation_Phloem	0.972	2.87	57.4	43.9	0.00909	0.0265	0.118	0.162	0.015	0.134	4.74	4.87	7.94E-34	gtl1_df1-WT	AT5G14110	NA	NA	Up	Elongation_Phloem_Up
AT4G26890	Elongation_Phloem	33	32.7	144	200	0.191	0.239	0.39	0.48	0.207	0.423	2.36	6.72	7.94E-34	gtl1_df1-WT	MAPKKK16	NA	NA	Up	Elongation_Phloem_Up
AT1G02220	Elongation_Trichoblast	2.87	3.57	45.8	63.7	0.0413	0.0485	0.316	0.493	0.0449	0.406	4.08	4.85	7.94E-34	gtl1_df1-WT	NAC003	NAC003	NAC domain containing protein 3	Up	Elongation_Trichoblast_Up
AT3G52748	Elongation_Atrichoblast	6.26	5.53	39.2	69.4	0.0503	0.049	0.264	0.366	0.0498	0.308	3.13	4.94	1.01E-33	gtl1_df1-WT	AT3G52748	NA	NA	Up	Elongation_Atrichoblast_Up
AT3G48450	Maturation_Procambium	28.4	54.2	260	738	0.124	0.211	0.458	0.742	0.142	0.623	3.49	8.06	1.17E-33	gtl1_df1-WT	AT3G48450	NA	NA	Up	Maturation_Procambium_Up
AT3G02480	Distal Columella	228	280	56.1	63	0.434	0.475	0.18	0.18	0.454	0.18	-2.09	7.3	1.64E-33	gtl1_df1-WT	AT3G02480	NA	NA	Down	Distal Columella_Down
AT5G57560	Elongation_Trichoblast	21.2	19.3	341	213	0.173	0.181	0.495	0.527	0.177	0.511	3.73	7.21	1.76E-33	gtl1_df1-WT	XTH22	NA	NA	Up	Elongation_Trichoblast_Up
AT4G27560	Maturation_Procambium	16.8	7.33	180	241	0.113	0.0789	0.75	0.758	0.105	0.754	4.05	6.72	5.86E-33	gtl1_df1-WT	UGT79B2	NA	NA	Up	Maturation_Procambium_Up
AT1G30040	Maturation_Pericycle	5.12	3.32	118	174	0.04	0.103	0.558	0.714	0.0547	0.635	5.07	6.13	6.58E-33	gtl1_df1-WT	GA2OX2	NA	NA	Up	Maturation_Pericycle_Up
AT1G20450	Elongation_Phloem	2380	2340	994	1000	0.995	1	0.945	0.858	0.997	0.913	-1.24	10.7	6.77E-33	gtl1_df1-WT	ERD10	NA	NA	Down	Elongation_Phloem_Down
AT5G49870	Maturation_Trichoblast	6.43	8.35	49.6	61.1	0.0892	0.145	0.57	0.748	0.115	0.656	2.9	4.97	7.11E-33	gtl1_df1-WT	JAL48	NA	NA	Up	Maturation_Trichoblast_Up
AT3G47340	Elongation_Atrichoblast	31.3	42.5	179	269	0.197	0.249	0.505	0.547	0.219	0.523	2.59	7.04	8.11E-33	gtl1_df1-WT	ASN1	NA	NA	Up	Elongation_Atrichoblast_Up
AT3G16440	Distal Columella	218	483	1160	1490	0.436	0.479	0.65	0.624	0.457	0.637	2.01	9.71	1.04E-32	gtl1_df1-WT	ATMLP-300B	NA	NA	Up	Distal Columella_Up
AT3G14362	Elongation_Trichoblast	1.08	0	19.4	23.7	0.0155	0	0.153	0.31	0.00792	0.233	5.46	3.44	1.06E-32	gtl1_df1-WT	DVL19	NA	NA	Up	Elongation_Trichoblast_Up
AT4G39675	Maturation_Trichoblast	26.4	73	183	262	0.124	0.21	0.38	0.511	0.163	0.443	2.29	7.09	1.15E-32	gtl1_df1-WT	AT4G39675	NA	NA	Up	Maturation_Trichoblast_Up
AT2G02000	Maturation_Pericycle	1.43	0	41.3	50.8	0.0171	0	0.419	0.5	0.0131	0.459	5.91	4.26	1.17E-32	gtl1_df1-WT	GAD3	NA	NA	Up	Maturation_Pericycle_Up
AT5G57560	Transition Domain_Cortex	15.6	34.8	174	196	0.138	0.275	0.449	0.59	0.181	0.5	2.95	6.8	1.48E-32	gtl1_df1-WT	XTH22	NA	NA	Up	Transition Domain_Cortex_Up
AT3G26470	Maturation_Trichoblast	3.67	2.28	28.7	32.8	0.0378	0.0516	0.394	0.519	0.0441	0.454	3.41	4.06	1.79E-32	gtl1_df1-WT	AT3G26470	NA	NA	Up	Maturation_Trichoblast_Up
AT4G36740	Elongation_Phloem	138	139	29.4	21.5	0.364	0.416	0.134	0.115	0.381	0.127	-2.44	6.33	2.24E-32	gtl1_df1-WT	HB-5	HB40	homeobox protein 40	Down	Elongation_Phloem_Down
AT1G77700	Elongation_Phloem	5.34	4.01	69.8	57.9	0.0455	0.0531	0.142	0.149	0.048	0.144	3.75	5.23	2.31E-32	gtl1_df1-WT	AT1G77700	NA	NA	Up	Elongation_Phloem_Up
AT1G21120	Distal Lateral Root Cap	11.2	3.37	92.3	71.8	0.0402	0.0183	0.111	0.108	0.0277	0.11	3.62	5.5	2.73E-32	gtl1_df1-WT	AT1G21120	NA	NA	Up	Distal Lateral Root Cap_Up
AT3G18950	Distal Columella	58.7	41	177	241	0.242	0.186	0.483	0.576	0.215	0.53	2.07	7.02	3.43E-32	gtl1_df1-WT	AT3G18950	NA	NA	Up	Distal Columella_Up
AT1G32350	Maturation_Atrichoblast	0.406	0	47.6	29.4	0.00366	0	0.0943	0.17	0.00219	0.132	7.2	4.28	4.32E-32	gtl1_df1-WT	AOX3	NA	NA	Up	Maturation_Atrichoblast_Up
AT3G59480	Maturation_Atrichoblast	6.49	13	150	146	0.033	0.0656	0.382	0.443	0.0461	0.413	3.95	6.3	4.32E-32	gtl1_df1-WT	AT3G59480	NA	NA	Up	Maturation_Atrichoblast_Up
AT1G62990	Maturation_Trichoblast	32.3	47.5	6.68	2.21	0.254	0.352	0.148	0.0763	0.299	0.114	-3.23	4.53	4.35E-32	gtl1_df1-WT	KNAT7	KNAT7	homeobox knotted-like protein	Down	Maturation_Trichoblast_Down
AT2G46680	Maturation_Trichoblast	29	36.5	2.8	3.23	0.186	0.252	0.0634	0.107	0.216	0.0842	-3.43	4.23	4.35E-32	gtl1_df1-WT	ATHB-7	HB-7	homeobox 7	Down	Maturation_Trichoblast_Down
AT1G53625	Distal Columella	39.6	52.9	151	242	0.174	0.24	0.403	0.487	0.206	0.445	2.07	6.93	4.61E-32	gtl1_df1-WT	AT1G53625	NA	NA	Up	Distal Columella_Up
AT1G30560	Maturation_Trichoblast	0.367	0.506	14	17.7	0.00541	0.0129	0.275	0.458	0.00882	0.363	5.11	3.02	7.13E-32	gtl1_df1-WT	AT1G30560	NA	NA	Up	Maturation_Trichoblast_Up
AT5G27350	Maturation_Atrichoblast	44.2	56.4	1.09	0.446	0.11	0.158	0.00943	0.00472	0.129	0.00708	-5.99	4.76	1.22E-31	gtl1_df1-WT	SFP1	NA	NA	Down	Maturation_Atrichoblast_Down
AT3G44300	Elongation_Atrichoblast	55.7	49.3	266	345	0.332	0.309	0.643	0.685	0.322	0.661	2.53	7.49	1.36E-31	gtl1_df1-WT	NIT2	NA	NA	Up	Elongation_Atrichoblast_Up
AT1G13930	Elongation_Atrichoblast	147	74.6	26	10.5	0.64	0.552	0.241	0.119	0.603	0.188	-2.65	6.01	1.45E-31	gtl1_df1-WT	AT1G13930	NA	NA	Down	Elongation_Atrichoblast_Down
AT2G37170	Maturation_Trichoblast	920	705	294	194	0.965	0.981	0.901	0.87	0.972	0.886	-1.75	9.05	1.47E-31	gtl1_df1-WT	PIP2B	NA	NA	Down	Maturation_Trichoblast_Down
AT4G36430	Maturation_Cortex	4.73	2.91	1370	727	0.0221	0.0253	0.478	0.526	0.0233	0.506	8.06	9.03	1.49E-31	gtl1_df1-WT	PER49	NA	NA	Up	Maturation_Cortex_Up
AT3G04720	Distal Columella	77.5	115	293	481	0.28	0.345	0.477	0.553	0.311	0.515	1.99	7.92	1.95E-31	gtl1_df1-WT	HEL	NA	NA	Up	Distal Columella_Up
AT1G32010	Maturation_Pericycle	0	0	0	154	0	0	0	0.929	0	0.459	10.7	5.1	1.95E-31	gtl1_df1-WT	AT1G32010	NA	NA	Up	Maturation_Pericycle_Up
AT3G46080	Elongation_Phloem	46.6	36.7	177	198	0.15	0.23	0.224	0.304	0.177	0.254	2.16	6.88	2.01E-31	gtl1_df1-WT	ZAT8	AT3G46080	C2H2-type zinc finger family protein	Up	Elongation_Phloem_Up
AT5G27350	Maturation_Trichoblast	32.9	55.2	7.98	2.55	0.246	0.419	0.197	0.084	0.325	0.143	-3.12	4.68	2.34E-31	gtl1_df1-WT	SFP1	NA	NA	Down	Maturation_Trichoblast_Down
AT1G19840	Maturation_Atrichoblast	46.7	29.1	376	446	0.187	0.191	0.406	0.382	0.189	0.394	3.46	7.81	3.04E-31	gtl1_df1-WT	AT1G19840	NA	NA	Up	Maturation_Atrichoblast_Up
AT3G44220	Elongation_Phloem	127	154	409	485	0.391	0.398	0.642	0.601	0.393	0.627	1.67	8.21	4.26E-31	gtl1_df1-WT	AT3G44220	NA	NA	Up	Elongation_Phloem_Up
AT2G44290	Maturation_Trichoblast	11	10.4	65.5	71.7	0.122	0.155	0.401	0.519	0.137	0.458	2.68	5.3	4.29E-31	gtl1_df1-WT	YLS3	NA	NA	Up	Maturation_Trichoblast_Up
AT1G30700	Distal Columella	69	155	354	483	0.194	0.337	0.508	0.558	0.263	0.533	1.98	8.05	4.50E-31	gtl1_df1-WT	AT1G30700	NA	NA	Up	Distal Columella_Up
AT5G26340	Maturation_Trichoblast	304	359	87.3	72.5	0.735	0.842	0.655	0.595	0.784	0.626	-2.05	7.69	5.97E-31	gtl1_df1-WT	STP13	NA	NA	Down	Maturation_Trichoblast_Down
AT3G04420	Maturation_Atrichoblast	0.811	1.3	39.9	54.4	0.00733	0.0109	0.16	0.203	0.00877	0.182	5.41	4.61	8.90E-31	gtl1_df1-WT	anac048	NAC048	NAC domain containing protein 48	Up	Maturation_Atrichoblast_Up
AT1G29050	Maturation_Trichoblast	40.8	32.4	4.96	3.23	0.305	0.339	0.12	0.084	0.321	0.103	-3.17	4.39	1.03E-30	gtl1_df1-WT	TBL38	NA	NA	Down	Maturation_Trichoblast_Down
AT1G07400	Elongation_Atrichoblast	34.6	48.2	5.96	3.91	0.137	0.171	0.0279	0.0404	0.151	0.0333	-3.03	4.53	1.04E-30	gtl1_df1-WT	HSP17.8	NA	NA	Down	Elongation_Atrichoblast_Down
AT2G16740	Maturation_Procambium	5.21	3.66	85.1	165	0.04	0.0526	0.208	0.379	0.0427	0.307	4.62	5.91	1.19E-30	gtl1_df1-WT	UBC29	NA	NA	Up	Maturation_Procambium_Up
AT1G32010	Transition Domain_Trichoblast	0	0	0	100	0	0	0	0.587	0	0.313	9.79	4.64	1.22E-30	gtl1_df1-WT	AT1G32010	NA	NA	Up	Transition Domain_Trichoblast_Up
AT2G29500	Maturation_Atrichoblast	404	404	24.1	53	0.546	0.448	0.127	0.203	0.507	0.165	-3.45	7.8	1.23E-30	gtl1_df1-WT	HSP17.6B	NA	NA	Down	Maturation_Atrichoblast_Down
AT1G51760	Elongation_Phloem	408	329	119	104	0.614	0.717	0.445	0.473	0.649	0.455	-1.72	7.9	1.36E-30	gtl1_df1-WT	ILL4	NA	NA	Down	Elongation_Phloem_Down
AT1G32010	Elongation_Phloem	0	0	0	91.3	0	0	0	0.52	0	0.192	9.55	4.59	1.68E-30	gtl1_df1-WT	AT1G32010	NA	NA	Up	Elongation_Phloem_Up
AT3G57010	Maturation_Trichoblast	57.7	48.6	11	4.58	0.332	0.374	0.155	0.084	0.351	0.121	-2.85	4.96	1.88E-30	gtl1_df1-WT	SSL8	NA	NA	Down	Maturation_Trichoblast_Down
AT4G33110	Maturation_Trichoblast	7.9	7.72	45.3	62.1	0.1	0.145	0.592	0.733	0.121	0.659	2.78	4.94	2.30E-30	gtl1_df1-WT	AT4G33110	NA	NA	Up	Maturation_Trichoblast_Up
AT4G16260	Distal Columella	24.2	104	182	269	0.0754	0.242	0.319	0.422	0.156	0.37	2.02	7.18	2.48E-30	gtl1_df1-WT	AT4G16260	NA	NA	Up	Distal Columella_Up
AT5G13930	Proximal Columella	516	221	55.2	44.6	0.778	0.704	0.423	0.386	0.749	0.407	-2.78	7.69	2.77E-30	gtl1_df1-WT	CHS	NA	NA	Down	Proximal Columella_Down
AT4G21310	Elongation_Phloem	189	191	520	608	0.495	0.54	0.776	0.831	0.511	0.796	1.56	8.57	3.06E-30	gtl1_df1-WT	AT4G21310	NA	NA	Up	Elongation_Phloem_Up
AT2G32300	Maturation_Trichoblast	27.9	23	2.8	1.36	0.103	0.116	0.0634	0.0534	0.109	0.0586	-3.65	3.85	3.30E-30	gtl1_df1-WT	UCC1	NA	NA	Down	Maturation_Trichoblast_Down
AT1G49860	Transition Domain_Atrichoblast	0	0	70.4	48.1	0	0	0.378	0.353	0	0.364	11.3	4.87	3.75E-30	gtl1_df1-WT	GSTF14	NA	NA	Up	Transition Domain_Atrichoblast_Up
AT3G16150	Distal Columella	10.5	22	48.4	112	0.0413	0.0465	0.082	0.142	0.0438	0.112	2.29	5.6	3.79E-30	gtl1_df1-WT	AT3G16150	NA	NA	Up	Distal Columella_Up
AT5G62770	Maturation_Trichoblast	13.8	5.95	63.8	56.4	0.119	0.0968	0.296	0.443	0.109	0.366	2.7	5.12	3.95E-30	gtl1_df1-WT	AT5G62770	NA	NA	Up	Maturation_Trichoblast_Up
AT2G25090	Maturation_Trichoblast	2.94	5.82	30.6	41.6	0.0324	0.103	0.38	0.641	0.0647	0.505	3.04	4.34	4.02E-30	gtl1_df1-WT	CIPK16	NA	NA	Up	Maturation_Trichoblast_Up
AT3G45970	Proximal Columella	109	243	1020	920	0.141	0.272	0.612	0.562	0.192	0.59	2.54	9.17	4.37E-30	gtl1_df1-WT	EXLA1	NA	NA	Up	Proximal Columella_Up
AT5G15970	Elongation_Phloem	461	297	118	111	0.768	0.717	0.465	0.405	0.751	0.443	-1.7	7.94	4.91E-30	gtl1_df1-WT	KIN2	NA	NA	Down	Elongation_Phloem_Down
AT3G11550	Proliferation Domain_Atrichoblast	103	7.04	3.04	1.36	0.161	0.0286	0.0594	0.0196	0.123	0.0461	-4.73	4.87	5.17E-30	gtl1_df1-WT	CASP2	NA	NA	Down	Proliferation Domain_Atrichoblast_Down
AT3G17790	Maturation_Trichoblast	51.6	62.9	9.92	6.96	0.257	0.374	0.162	0.168	0.31	0.165	-2.78	5.08	5.55E-30	gtl1_df1-WT	PAP17	NA	NA	Down	Maturation_Trichoblast_Down
AT3G22600	Proliferation Domain_Atrichoblast	45.7	59.9	1.82	1.36	0.149	0.114	0.0446	0.0294	0.139	0.0395	-4.87	4.28	5.95E-30	gtl1_df1-WT	AT3G22600	NA	NA	Down	Proliferation Domain_Atrichoblast_Down
AT1G32010	Maturation_Atrichoblast	0	0	0	115	0	0	0	0.495	0	0.248	9.93	4.91	6.26E-30	gtl1_df1-WT	AT1G32010	NA	NA	Up	Maturation_Atrichoblast_Up
AT5G54145	Maturation_Trichoblast	11.4	4.3	41.6	62.3	0.0892	0.071	0.275	0.405	0.0809	0.337	2.82	4.9	6.32E-30	gtl1_df1-WT	AT5G54145	NA	NA	Up	Maturation_Trichoblast_Up
AT5G22870	Elongation_Phloem	10.7	13.8	94.4	85.6	0.0773	0.15	0.224	0.264	0.102	0.239	2.89	5.76	8.29E-30	gtl1_df1-WT	AT5G22870	NA	NA	Up	Elongation_Phloem_Up
AT1G30750	Proliferation Domain_Atrichoblast	104	8.8	3.65	1.36	0.115	0.114	0.0594	0.0294	0.115	0.0493	-4.56	4.91	9.49E-30	gtl1_df1-WT	AT1G30750	NA	NA	Down	Proliferation Domain_Atrichoblast_Down
AT1G30040	Maturation_Procambium	1.6	0	35.8	149	0.0145	0	0.125	0.318	0.0114	0.237	6.05	5.45	1.04E-29	gtl1_df1-WT	GA2OX2	NA	NA	Up	Maturation_Procambium_Up
AT5G43175	Maturation_Trichoblast	3.49	2.15	22.4	32.9	0.0432	0.0419	0.359	0.489	0.0426	0.421	3.33	3.93	1.09E-29	gtl1_df1-WT	BHLH139	AT5G43175	basic helix-loop-helix (bHLH) DNA-binding superfamily protein	Up	Maturation_Trichoblast_Up
AT1G13930	Elongation_Trichoblast	220	72.9	18.1	6.34	0.633	0.504	0.235	0.133	0.57	0.183	-3.56	6.32	1.36E-29	gtl1_df1-WT	AT1G13930	NA	NA	Down	Elongation_Trichoblast_Down
AT4G15390	Elongation_Atrichoblast	22.9	18.7	112	129	0.173	0.134	0.544	0.538	0.157	0.542	2.53	6.16	1.39E-29	gtl1_df1-WT	AT4G15390	NA	NA	Up	Elongation_Atrichoblast_Up
AT1G12080	Elongation_Phloem	3030	3060	5760	6380	0.891	0.858	0.925	0.946	0.88	0.933	0.993	12.2	1.57E-29	gtl1_df1-WT	AT1G12080	NA	NA	Up	Elongation_Phloem_Up
AT5G47920	Elongation_Phloem	143	185	447	535	0.309	0.372	0.512	0.601	0.33	0.545	1.59	8.37	1.86E-29	gtl1_df1-WT	AT5G47920	NA	NA	Up	Elongation_Phloem_Up
AT1G52680	Distal Lateral Root Cap	3.87	5.89	48.8	69.3	0.0188	0.0304	0.18	0.196	0.0254	0.187	3.58	5.01	2.41E-29	gtl1_df1-WT	AT1G52680	NA	NA	Up	Distal Lateral Root Cap_Up
AT5G52310	Maturation_Trichoblast	130	233	37.1	36.8	0.324	0.565	0.254	0.374	0.434	0.311	-2.24	6.79	2.74E-29	gtl1_df1-WT	RD29A	NA	NA	Down	Maturation_Trichoblast_Down
AT1G33890	Maturation_Trichoblast	0.367	0.506	13.4	15.8	0.00541	0.0129	0.254	0.321	0.00882	0.286	4.98	2.9	2.84E-29	gtl1_df1-WT	IAN3	NA	NA	Up	Maturation_Trichoblast_Up
AT2G02850	Maturation_Cortex	1.05	0	420	233	0.00738	0	0.464	0.443	0.00466	0.452	9	7.34	3.00E-29	gtl1_df1-WT	ARPN	NA	NA	Up	Maturation_Cortex_Up
AT3G14850	Maturation_Trichoblast	59	80.5	14	8.66	0.376	0.516	0.211	0.183	0.44	0.198	-2.64	5.37	3.28E-29	gtl1_df1-WT	TBL41	NA	NA	Down	Maturation_Trichoblast_Down
AT3G15450	Elongation_Phloem	1310	2460	3900	3720	0.85	0.903	0.992	0.973	0.868	0.985	1.08	11.5	3.43E-29	gtl1_df1-WT	AT3G15450	NA	NA	Up	Elongation_Phloem_Up
AT2G22760	Distal Columella	29.1	8.14	83.9	73.3	0.117	0.0543	0.184	0.162	0.0867	0.173	2.2	5.61	4.27E-29	gtl1_df1-WT	BHLH19	AT2G22760	basic helix-loop-helix (bHLH) DNA-binding superfamily protein	Up	Distal Columella_Up
AT2G32200	Maturation_Trichoblast	1.84	1.77	18.5	25.5	0.0216	0.0355	0.204	0.351	0.0279	0.275	3.61	3.57	4.28E-29	gtl1_df1-WT	AT2G32200	NA	NA	Up	Maturation_Trichoblast_Up
AT4G04930	Maturation_Trichoblast	5.69	4.05	33.6	40.1	0.0784	0.0839	0.5	0.687	0.0809	0.59	2.94	4.38	4.49E-29	gtl1_df1-WT	DES-1-LIKE	NA	NA	Up	Maturation_Trichoblast_Up
AT3G16370	Maturation_Atrichoblast	0	0	24.6	33.4	0	0	0.127	0.274	0	0.2	9	3.9	4.80E-29	gtl1_df1-WT	APG	NA	NA	Up	Maturation_Atrichoblast_Up
AT5G13960	Elongation_Atrichoblast	0.313	0.357	14.7	12.2	0.00314	0.00426	0.166	0.132	0.00362	0.151	5.26	2.91	4.95E-29	gtl1_df1-WT	SUVH4	SUVH4	histone-lysine N-methyltransferase, H3 lysine-9 specific SUVH4-like protein	Up	Elongation_Atrichoblast_Up
AT2G28400	Distal Columella	76.7	98.5	295	359	0.352	0.481	0.692	0.762	0.414	0.727	1.91	7.7	5.14E-29	gtl1_df1-WT	AT2G28400	NA	NA	Up	Distal Columella_Up
AT5G62680	Elongation_Phloem	70.5	68.2	260	242	0.218	0.257	0.406	0.446	0.231	0.42	1.86	7.35	5.72E-29	gtl1_df1-WT	NPF2.11	NA	NA	Up	Elongation_Phloem_Up
AT3G23240	Proximal Columella	3.16	1.2	66.3	59	0.0152	0.016	0.244	0.203	0.0155	0.226	4.87	5.16	6.27E-29	gtl1_df1-WT	ERF1B	ERF1	ethylene response factor 1	Up	Proximal Columella_Up
AT2G32020	Elongation_Phloem	41.3	56.2	196	194	0.195	0.265	0.335	0.392	0.219	0.356	2.02	6.97	6.61E-29	gtl1_df1-WT	AT2G32020	AT2G32020	Acyl-CoA N-acyltransferases (NAT) superfamily protein	Up	Elongation_Phloem_Up
AT1G05060	Distal Columella	20.2	30.4	95.3	116	0.101	0.169	0.333	0.404	0.133	0.369	2.07	6.04	6.69E-29	gtl1_df1-WT	AT1G05060	NA	NA	Up	Distal Columella_Up
AT3G59370	Elongation_Phloem	4670	5220	8140	10600	0.977	0.938	0.984	0.993	0.964	0.988	0.909	12.8	7.43E-29	gtl1_df1-WT	AT3G59370	NA	NA	Up	Elongation_Phloem_Up
AT1G02220	Maturation_Atrichoblast	8.11	12.6	121	145	0.0549	0.0874	0.458	0.5	0.068	0.479	3.69	6.17	9.51E-29	gtl1_df1-WT	NAC003	NAC003	NAC domain containing protein 3	Up	Maturation_Atrichoblast_Up
AT1G54970	Maturation_Trichoblast	334	337	955	1080	0.676	0.668	0.986	0.985	0.672	0.985	1.6	9.4	1.03E-28	gtl1_df1-WT	PRP1	NA	NA	Up	Maturation_Trichoblast_Up
AT3G21600	Elongation_Phloem	95.2	128	351	361	0.414	0.46	0.72	0.709	0.429	0.716	1.69	7.89	1.04E-28	gtl1_df1-WT	AT3G21600	NA	NA	Up	Elongation_Phloem_Up
AT5G02090	Distal Lateral Root Cap	14.6	26.1	112	238	0.0697	0.12	0.287	0.448	0.0982	0.358	3.08	6.61	1.10E-28	gtl1_df1-WT	AT5G02090	NA	NA	Up	Distal Lateral Root Cap_Up
AT1G30530	Transition Domain_Cortex	1.95	1.74	60.6	62.9	0.023	0.025	0.376	0.51	0.0236	0.424	5.01	5.22	1.15E-28	gtl1_df1-WT	UGT78D1	NA	NA	Up	Transition Domain_Cortex_Up
AT5G54490	Maturation_Procambium	139	98.9	1120	659	0.273	0.303	0.604	0.727	0.279	0.675	2.88	8.95	1.25E-28	gtl1_df1-WT	PBP1	NA	NA	Up	Maturation_Procambium_Up
AT2G22860	Elongation_Phloem	789	697	270	284	0.418	0.381	0.252	0.27	0.405	0.259	-1.42	8.99	1.32E-28	gtl1_df1-WT	PSK2	NA	NA	Down	Elongation_Phloem_Down
AT5G41080	Elongation_Phloem	97.7	96.4	330	312	0.423	0.558	0.709	0.696	0.468	0.704	1.72	7.73	1.57E-28	gtl1_df1-WT	GDPD2	NA	NA	Up	Elongation_Phloem_Up
AT1G32010	Proximal Columella	0	0	0	114	0	0	0	0.686	0	0.297	9.87	4.97	1.69E-28	gtl1_df1-WT	AT1G32010	NA	NA	Up	Proximal Columella_Up
AT2G26560	Distal Lateral Root Cap	2.15	23	73.2	139	0.0107	0.0527	0.119	0.126	0.0346	0.122	3.24	5.9	1.96E-28	gtl1_df1-WT	PLP2	NA	NA	Up	Distal Lateral Root Cap_Up
AT5G54490	Maturation_Trichoblast	120	112	359	487	0.341	0.432	0.831	0.87	0.382	0.85	1.85	8.07	3.63E-28	gtl1_df1-WT	PBP1	NA	NA	Up	Maturation_Trichoblast_Up
AT3G51660	Distal Columella	56.4	45.5	196	186	0.221	0.225	0.408	0.387	0.223	0.398	1.91	6.92	3.96E-28	gtl1_df1-WT	AT3G51660	NA	NA	Up	Distal Columella_Up
AT1G75800	Maturation_Trichoblast	50.3	48	10.1	5.09	0.403	0.429	0.183	0.168	0.415	0.176	-2.75	4.86	4.01E-28	gtl1_df1-WT	AT1G75800	NA	NA	Down	Maturation_Trichoblast_Down
AT5G12030	Maturation_Atrichoblast	54	79.4	4.92	1.34	0.172	0.0546	0.0377	0.0142	0.125	0.0259	-4.45	5.19	4.48E-28	gtl1_df1-WT	HSP17.7	NA	NA	Down	Maturation_Atrichoblast_Down
AT5G20820	Transition Domain_Cortex	11.7	2.61	65.7	134	0.069	0.025	0.185	0.37	0.0551	0.252	3.59	5.9	4.64E-28	gtl1_df1-WT	SAUR76	NA	NA	Up	Transition Domain_Cortex_Up
ATMG00020	Maturation_Trichoblast	2010	2350	890	779	0.995	1	0.979	0.977	0.997	0.978	-1.38	10.6	4.69E-28	gtl1_df1-WT	RRN26	NA	NA	Down	Maturation_Trichoblast_Down
AT1G52680	Distal Columella	3.14	5.75	23.3	43.3	0.0197	0.0194	0.104	0.122	0.0196	0.113	2.9	4.27	4.77E-28	gtl1_df1-WT	AT1G52680	NA	NA	Up	Distal Columella_Up
AT1G51470	Maturation_Trichoblast	37.7	68.7	15.3	1.7	0.119	0.113	0.0986	0.0687	0.116	0.0842	-2.84	4.99	5.10E-28	gtl1_df1-WT	TGG5	NA	NA	Down	Maturation_Trichoblast_Down
AT3G54040	Elongation_Atrichoblast	10.6	8.75	39.7	101	0.077	0.0853	0.175	0.221	0.0805	0.195	2.7	5.34	5.29E-28	gtl1_df1-WT	AT3G54040	NA	NA	Up	Elongation_Atrichoblast_Up
AT3G49860	Maturation_Trichoblast	4.78	3.8	31.5	34.5	0.0622	0.0839	0.507	0.687	0.0721	0.593	2.96	4.21	6.12E-28	gtl1_df1-WT	ARL8D	NA	NA	Up	Maturation_Trichoblast_Up
AT2G31270	Maturation_Trichoblast	2.39	0.506	14.4	23.6	0.0351	0.0129	0.296	0.45	0.025	0.37	3.85	3.36	6.23E-28	gtl1_df1-WT	CDT1A	NA	NA	Up	Maturation_Trichoblast_Up
AT3G47200	Elongation_Atrichoblast	1.72	1.79	19.3	23.7	0.0173	0.0213	0.185	0.211	0.019	0.196	3.59	3.61	6.37E-28	gtl1_df1-WT	AT3G47200	NA	NA	Up	Elongation_Atrichoblast_Up
AT1G07400	Maturation_Atrichoblast	200	215	13.7	24.5	0.352	0.311	0.0377	0.0755	0.336	0.0566	-3.46	6.85	7.15E-28	gtl1_df1-WT	HSP17.8	NA	NA	Down	Maturation_Atrichoblast_Down
AT4G37700	Maturation_Atrichoblast	78.3	105	8.2	3.57	0.297	0.333	0.0472	0.033	0.311	0.0401	-3.99	5.66	7.72E-28	gtl1_df1-WT	AT4G37700	NA	NA	Down	Maturation_Atrichoblast_Down
AT3G59930	Elongation_Phloem	514	592	182	213	0.536	0.549	0.504	0.534	0.541	0.515	-1.49	8.55	8.30E-28	gtl1_df1-WT	AT3G59930	NA	NA	Down	Elongation_Phloem_Down
AT1G54575	Elongation_Phloem	946	1050	467	335	0.623	0.549	0.449	0.486	0.598	0.463	-1.33	9.45	1.02E-27	gtl1_df1-WT	AT1G54575	NA	NA	Down	Elongation_Phloem_Down
AT4G02330	Transition Domain_Trichoblast	2.01	1.39	36	33.4	0.036	0.0189	0.19	0.251	0.0294	0.222	4.28	4.07	1.03E-27	gtl1_df1-WT	PME41	NA	NA	Up	Transition Domain_Trichoblast_Up
AT3G14440	Maturation_Trichoblast	50	70.5	16	4.75	0.295	0.406	0.197	0.137	0.346	0.168	-2.66	5.18	1.36E-27	gtl1_df1-WT	NCED3	NA	NA	Down	Maturation_Trichoblast_Down
AT4G17340	Maturation_Atrichoblast	2510	3520	553	228	0.982	0.967	0.443	0.406	0.976	0.425	-3.06	10.7	1.41E-27	gtl1_df1-WT	TIP2-2	NA	NA	Down	Maturation_Atrichoblast_Down
AT1G13110	Distal Lateral Root Cap	1.29	1.68	30	34.6	0.00804	0.0122	0.099	0.119	0.0104	0.108	4.39	4.11	1.46E-27	gtl1_df1-WT	CYP71B7	NA	NA	Up	Distal Lateral Root Cap_Up
AT5G15960	Maturation_Trichoblast	46.5	23.8	2.16	5.6	0.181	0.155	0.0493	0.084	0.169	0.0659	-3.04	4.33	1.46E-27	gtl1_df1-WT	KIN1	NA	NA	Down	Maturation_Trichoblast_Down
AT1G71000	Maturation_Trichoblast	46.1	89.4	10.8	11.2	0.154	0.248	0.0704	0.0916	0.197	0.0806	-2.57	5.34	1.55E-27	gtl1_df1-WT	AT1G71000	NA	NA	Down	Maturation_Trichoblast_Down
AT3G22910	Distal Columella	301	285	990	1080	0.603	0.638	0.907	0.947	0.62	0.927	1.82	9.38	1.62E-27	gtl1_df1-WT	ACA13	NA	NA	Up	Distal Columella_Up
AT2G44370	Elongation_Atrichoblast	12.4	23	77.7	115	0.0818	0.104	0.369	0.436	0.0914	0.398	2.48	5.85	2.16E-27	gtl1_df1-WT	AT2G44370	NA	NA	Up	Elongation_Atrichoblast_Up
AT4G30140	Elongation_Trichoblast	0	0.137	11.7	14	0	0.0027	0.148	0.207	0.00132	0.178	7.03	2.67	2.18E-27	gtl1_df1-WT	CDEF1	NA	NA	Up	Elongation_Trichoblast_Up
AT3G03270	Elongation_Atrichoblast	160	186	39	29.1	0.516	0.488	0.215	0.174	0.504	0.197	-2.35	6.69	2.27E-27	gtl1_df1-WT	AT3G03270	NA	NA	Down	Elongation_Atrichoblast_Down
AT5G14700	Distal Columella	74.1	52.7	227	229	0.309	0.273	0.557	0.587	0.292	0.572	1.87	7.19	2.62E-27	gtl1_df1-WT	AT5G14700	NA	NA	Up	Distal Columella_Up
AT4G22212	Distal Columella	21.7	9.34	59.2	76.8	0.0916	0.0562	0.182	0.156	0.0746	0.169	2.18	5.39	2.62E-27	gtl1_df1-WT	AT4G22212	NA	NA	Up	Distal Columella_Up
AT3G14660	Maturation_Trichoblast	162	177	37.3	38.9	0.665	0.771	0.401	0.504	0.713	0.451	-2.15	6.71	2.90E-27	gtl1_df1-WT	CYP72A13	NA	NA	Down	Maturation_Trichoblast_Down
AT1G12110	Maturation_Trichoblast	329	389	120	77.9	0.884	0.961	0.761	0.809	0.919	0.784	-1.89	7.84	3.12E-27	gtl1_df1-WT	NPF6.3	NA	NA	Down	Maturation_Trichoblast_Down
AT2G34880	Maturation_Atrichoblast	0	93.3	0	0	0	0.536	0	0	0.215	0	-9.82	4.62	3.15E-27	gtl1_df1-WT	JMJ15	MEE27	Transcription factor jumonji (jmj) family protein / zinc finger (C5HC2 type) family protein	Down	Maturation_Atrichoblast_Down
AT5G50460	Maturation_Trichoblast	268	207	643	846	0.773	0.823	0.986	0.977	0.796	0.982	1.65	8.94	3.31E-27	gtl1_df1-WT	SEC61G2	NA	NA	Up	Maturation_Trichoblast_Up
AT2G34355	Maturation_Trichoblast	23.5	19.5	2.16	1.36	0.197	0.235	0.0634	0.0611	0.215	0.0623	-3.62	3.62	3.31E-27	gtl1_df1-WT	AT2G34355	NA	NA	Down	Maturation_Trichoblast_Down
AT3G47340	Distal Columella	29.1	43.4	119	155	0.126	0.165	0.308	0.385	0.144	0.347	1.93	6.44	3.70E-27	gtl1_df1-WT	ASN1	NA	NA	Up	Distal Columella_Up
AT2G36780	Distal Columella	58.2	81.9	20.3	10.8	0.212	0.273	0.0911	0.0345	0.241	0.0628	-2.17	5.45	3.77E-27	gtl1_df1-WT	UGT73C3	NA	NA	Down	Distal Columella_Down
AT4G24310	Distal Columella	10.3	14.4	60.3	56.2	0.061	0.107	0.286	0.28	0.0829	0.283	2.23	5.16	6.98E-27	gtl1_df1-WT	DMP3	NA	NA	Up	Distal Columella_Up
AT3G12500	Maturation_Trichoblast	202	250	77.4	36.7	0.538	0.665	0.387	0.382	0.596	0.385	-2.07	7.15	7.03E-27	gtl1_df1-WT	CHI-B	NA	NA	Down	Maturation_Trichoblast_Down
AT1G62380	Proximal Columella	22.9	4.81	125	116	0.111	0.056	0.274	0.229	0.0898	0.254	3.26	6.14	7.12E-27	gtl1_df1-WT	ACO2	NA	NA	Up	Proximal Columella_Up
AT2G34880	Proximal Columella	0	90.1	0	0	0	0.608	0	0	0.235	0	-9.29	4.52	7.12E-27	gtl1_df1-WT	JMJ15	MEE27	Transcription factor jumonji (jmj) family protein / zinc finger (C5HC2 type) family protein	Down	Proximal Columella_Down
AT1G33700	Maturation_Trichoblast	97	106	336	393	0.554	0.619	0.944	0.985	0.584	0.963	1.85	7.86	7.80E-27	gtl1_df1-WT	AT1G33700	NA	NA	Up	Maturation_Trichoblast_Up
AT1G10120	Elongation_Phloem	31.6	27.5	122	155	0.209	0.257	0.441	0.534	0.225	0.475	2.21	6.44	8.67E-27	gtl1_df1-WT	BHLH74	AT1G10120	basic helix-loop-helix (bHLH) DNA-binding superfamily protein	Up	Elongation_Phloem_Up
AT4G25810	Maturation_Procambium	133	39.6	815	399	0.335	0.237	0.646	0.636	0.313	0.64	2.93	8.4	8.71E-27	gtl1_df1-WT	XTH23	NA	NA	Up	Maturation_Procambium_Up
AT1G49860	Elongation_Trichoblast	0	0	16	7.8	0	0	0.158	0.133	0	0.145	8.98	2.45	8.88E-27	gtl1_df1-WT	GSTF14	NA	NA	Up	Elongation_Trichoblast_Up
AT2G35612	Elongation_Phloem	13.6	14.9	67.1	119	0.109	0.168	0.35	0.466	0.129	0.393	2.65	5.81	1.08E-26	gtl1_df1-WT	CEP4	NA	NA	Up	Elongation_Phloem_Up
AT5G58670	Elongation_Atrichoblast	1.57	1.43	20	18	0.0157	0.0171	0.149	0.145	0.0163	0.147	3.65	3.45	1.15E-26	gtl1_df1-WT	PLC1	NA	NA	Up	Elongation_Atrichoblast_Up
AT4G11320	Maturation_Pericycle	37.9	4.43	497	243	0.06	0.0374	0.14	0.0952	0.0547	0.118	4.59	7.57	1.35E-26	gtl1_df1-WT	RDL5	NA	NA	Up	Maturation_Pericycle_Up
AT5G27420	Distal Columella	31.1	68.5	146	205	0.118	0.242	0.408	0.52	0.178	0.464	1.87	6.82	1.53E-26	gtl1_df1-WT	ATL31	NA	NA	Up	Distal Columella_Up
AT2G30130	Elongation_Phloem	163	110	39.4	21.9	0.295	0.434	0.272	0.223	0.342	0.254	-2.16	6.37	1.66E-26	gtl1_df1-WT	LBD12	ASL5	Lateral organ boundaries (LOB) domain family protein	Down	Elongation_Phloem_Down
AT4G15340	Elongation_Phloem	337	233	92.7	82.5	0.218	0.159	0.102	0.108	0.198	0.104	-1.69	7.53	1.72E-26	gtl1_df1-WT	PEN1	NA	NA	Down	Elongation_Phloem_Down
AT1G21310	Maturation_Trichoblast	224	170	63.2	34.3	0.762	0.823	0.486	0.374	0.79	0.432	-2.06	6.95	1.73E-26	gtl1_df1-WT	EXT3	NA	NA	Down	Maturation_Trichoblast_Down
AT5G47450	Proximal Columella	85.4	42.7	8.4	0.959	0.253	0.328	0.0896	0.0131	0.282	0.0565	-3.84	5.02	1.73E-26	gtl1_df1-WT	TIP2-3	NA	NA	Down	Proximal Columella_Down
AT3G05165	Distal Columella	28.5	26.3	96.2	117	0.145	0.165	0.395	0.445	0.155	0.42	1.96	6.07	1.75E-26	gtl1_df1-WT	AT3G05165	NA	NA	Up	Distal Columella_Up
AT4G02330	Elongation_Trichoblast	0.359	0.274	16.6	13.3	0.00517	0.00539	0.209	0.271	0.00528	0.241	5.47	2.87	1.75E-26	gtl1_df1-WT	PME41	NA	NA	Up	Elongation_Trichoblast_Up
AT2G34880	Transition Domain_Trichoblast	0	69.3	0	0	0	0.458	0	0	0.178	0	-10.1	4.12	2.01E-26	gtl1_df1-WT	JMJ15	MEE27	Transcription factor jumonji (jmj) family protein / zinc finger (C5HC2 type) family protein	Down	Transition Domain_Trichoblast_Down
AT3G15450	Distal Columella	211	312	745	1050	0.549	0.731	0.907	0.913	0.637	0.91	1.79	9.18	2.17E-26	gtl1_df1-WT	AT3G15450	NA	NA	Up	Distal Columella_Up
AT1G11670	Maturation_Trichoblast	57.7	59.7	15.1	6.28	0.414	0.519	0.254	0.176	0.462	0.216	-2.55	5.15	2.32E-26	gtl1_df1-WT	DTX36	NA	NA	Down	Maturation_Trichoblast_Down
AT2G19800	Maturation_Trichoblast	85.8	132	318	441	0.446	0.558	0.859	0.931	0.497	0.894	1.81	7.93	2.82E-26	gtl1_df1-WT	MIOX2	NA	NA	Up	Maturation_Trichoblast_Up
AT2G34880	Transition Domain_Cortex	0	67.8	0	0	0	0.65	0	0	0.205	0	-9.26	3.57	2.94E-26	gtl1_df1-WT	JMJ15	MEE27	Transcription factor jumonji (jmj) family protein / zinc finger (C5HC2 type) family protein	Down	Transition Domain_Cortex_Down
AT5G57560	Maturation_Procambium	609	319	2890	1970	0.655	0.711	0.958	0.924	0.667	0.939	2.43	10.5	3.22E-26	gtl1_df1-WT	XTH22	NA	NA	Up	Maturation_Procambium_Up
AT5G02230	Elongation_Phloem	244	120	54.3	37.7	0.614	0.602	0.343	0.25	0.61	0.308	-1.95	6.83	3.40E-26	gtl1_df1-WT	AT5G02230	NA	NA	Down	Elongation_Phloem_Down
AT1G18970	Maturation_Atrichoblast	10.1	13.5	138	122	0.0733	0.126	0.5	0.453	0.0943	0.476	3.46	6.15	4.07E-26	gtl1_df1-WT	GLP1	NA	NA	Up	Maturation_Atrichoblast_Up
AT4G25790	Elongation_Trichoblast	57.7	78.6	663	629	0.279	0.321	0.536	0.685	0.299	0.612	3.26	8.48	4.26E-26	gtl1_df1-WT	AT4G25790	NA	NA	Up	Elongation_Trichoblast_Up
AT5G12020	Elongation_Phloem	70	52.2	9.34	6.15	0.209	0.15	0.0354	0.0473	0.189	0.0398	-2.97	5.07	4.33E-26	gtl1_df1-WT	HSP17.6	NA	NA	Down	Elongation_Phloem_Down
AT5G20230	Elongation_Atrichoblast	73.3	43.9	267	290	0.198	0.0896	0.375	0.415	0.152	0.393	2.29	7.4	4.36E-26	gtl1_df1-WT	BCB	NA	NA	Up	Elongation_Atrichoblast_Up
AT4G31700	Maturation_Trichoblast	127	56.5	305	327	0.578	0.545	0.958	0.977	0.563	0.967	1.9	7.67	4.63E-26	gtl1_df1-WT	RPS6A	NA	NA	Up	Maturation_Trichoblast_Up
AT1G49860	Maturation_Cortex	0	0	295	70.5	0	0	0.449	0.289	0	0.355	11.1	6.45	4.85E-26	gtl1_df1-WT	GSTF14	NA	NA	Up	Maturation_Cortex_Up
AT2G41100	Elongation_Atrichoblast	14.3	10.9	43.9	122	0.0849	0.0725	0.21	0.323	0.0796	0.259	2.54	5.59	5.32E-26	gtl1_df1-WT	CML12	NA	NA	Up	Elongation_Atrichoblast_Up
AT5G64110	Maturation_Atrichoblast	13.8	28.2	184	209	0.0916	0.18	0.542	0.618	0.127	0.58	3.28	6.77	5.47E-26	gtl1_df1-WT	PER70	NA	NA	Up	Maturation_Atrichoblast_Up
AT1G60870	Elongation_Phloem	2.92	2.87	39.4	48.3	0.0273	0.0442	0.264	0.412	0.033	0.318	3.88	4.69	5.58E-26	gtl1_df1-WT	MEE9	NA	NA	Up	Elongation_Phloem_Up
AT2G23960	Elongation_Phloem	60.2	59.6	184	248	0.282	0.31	0.409	0.453	0.291	0.425	1.83	7.14	5.97E-26	gtl1_df1-WT	GGP4	NA	NA	Up	Elongation_Phloem_Up
AT4G37390	Maturation_Atrichoblast	430	727	64.5	74	0.366	0.426	0.16	0.217	0.39	0.189	-3.02	8.35	6.38E-26	gtl1_df1-WT	YDK1	NA	NA	Down	Maturation_Atrichoblast_Down
AT5G15130	Distal Columella	3.99	6.95	34.2	34.9	0.0251	0.0484	0.162	0.165	0.0363	0.164	2.64	4.35	6.75E-26	gtl1_df1-WT	WRKY72	WRKY72	WRKY DNA-binding protein 72	Up	Distal Columella_Up
AT2G36100	Maturation_Atrichoblast	135	236	19.1	15.6	0.304	0.361	0.142	0.113	0.327	0.127	-3.37	6.69	7.31E-26	gtl1_df1-WT	CASP1	NA	NA	Down	Maturation_Atrichoblast_Down
AT1G63245	Distal Columella	39.9	61.3	151	208	0.223	0.328	0.495	0.602	0.273	0.549	1.84	6.85	7.41E-26	gtl1_df1-WT	CLE14	NA	NA	Up	Distal Columella_Up
AT1G26945	Elongation_Atrichoblast	6.42	5	30.1	52.4	0.0535	0.0533	0.169	0.247	0.0534	0.203	2.78	4.59	7.87E-26	gtl1_df1-WT	PRE6	KDR	basic helix-loop-helix (bHLH) DNA-binding superfamily protein	Up	Elongation_Atrichoblast_Up
AT2G47770	Maturation_Trichoblast	29.9	33	5.82	2.72	0.17	0.213	0.0915	0.0763	0.19	0.0842	-2.94	4.22	8.61E-26	gtl1_df1-WT	TSPO	NA	NA	Down	Maturation_Trichoblast_Down
AT5G55560	Distal Lateral Root Cap	2.15	2.52	33.3	36.7	0.0134	0.0183	0.154	0.162	0.0162	0.157	3.87	4.26	9.22E-26	gtl1_df1-WT	WNK11	NA	NA	Up	Distal Lateral Root Cap_Up
AT4G22666	Maturation_Trichoblast	790	783	1950	2020	0.93	0.942	1	1	0.935	1	1.34	10.4	9.37E-26	gtl1_df1-WT	AT4G22666	NA	NA	Up	Maturation_Trichoblast_Up
AT4G14640	Maturation_Trichoblast	5.69	2.66	28.2	30.9	0.0676	0.0484	0.444	0.611	0.0588	0.524	2.9	4.07	9.75E-26	gtl1_df1-WT	CML8	NA	NA	Up	Maturation_Trichoblast_Up
AT5G04120	Maturation_Trichoblast	65.2	47.1	13.6	6.79	0.408	0.471	0.204	0.191	0.437	0.198	-2.51	5.08	1.23E-25	gtl1_df1-WT	IPSP	NA	NA	Down	Maturation_Trichoblast_Down
AT2G47180	Maturation_Procambium	24.4	49.1	187	485	0.116	0.224	0.438	0.803	0.14	0.649	3.13	7.51	1.50E-25	gtl1_df1-WT	GOLS1	NA	NA	Up	Maturation_Procambium_Up
AT4G08770	Elongation_Phloem	57.8	91.8	262	229	0.177	0.177	0.378	0.372	0.177	0.376	1.74	7.35	1.52E-25	gtl1_df1-WT	PER37	NA	NA	Up	Elongation_Phloem_Up
AT1G69920	Distal Columella	30.8	62	127	199	0.061	0.132	0.248	0.333	0.0951	0.29	1.84	6.72	1.65E-25	gtl1_df1-WT	GSTU12	NA	NA	Up	Distal Columella_Up
AT1G14960	Proliferation Domain_Atrichoblast	34.8	21.1	164	212	0.437	0.286	0.545	0.657	0.393	0.582	2.59	6.89	1.76E-25	gtl1_df1-WT	AT1G14960	NA	NA	Up	Proliferation Domain_Atrichoblast_Up
AT4G25200	Proliferation Domain_Atrichoblast	91.8	10.6	2.23	5	0.149	0.0857	0.0248	0.049	0.131	0.0329	-4.15	4.78	1.87E-25	gtl1_df1-WT	HSP23.6	NA	NA	Down	Proliferation Domain_Atrichoblast_Down
AT3G47780	Maturation_Atrichoblast	30.4	22.1	224	248	0.223	0.202	0.717	0.835	0.215	0.776	3.17	7.04	1.89E-25	gtl1_df1-WT	ABCA7	NA	NA	Up	Maturation_Atrichoblast_Up
AT5G02380	Maturation_Trichoblast	156	92.3	368	457	0.651	0.642	0.965	0.977	0.647	0.971	1.77	8.07	1.89E-25	gtl1_df1-WT	MT2B	NA	NA	Up	Maturation_Trichoblast_Up
AT1G17380	Maturation_Trichoblast	2.2	1.39	17.7	20.7	0.027	0.0258	0.225	0.267	0.0265	0.245	3.45	3.39	2.13E-25	gtl1_df1-WT	TIFY11A	JAZ5	jasmonate-zim-domain protein 5	Up	Maturation_Trichoblast_Up
AT5G37540	Maturation_Atrichoblast	65.7	124	8.2	5.79	0.205	0.24	0.0613	0.0472	0.219	0.0542	-3.72	5.71	2.23E-25	gtl1_df1-WT	AT5G37540	NA	NA	Down	Maturation_Atrichoblast_Down
AT1G02360	Distal Columella	37.9	57	158	175	0.156	0.233	0.392	0.38	0.193	0.386	1.82	6.74	2.46E-25	gtl1_df1-WT	AT1G02360	NA	NA	Up	Distal Columella_Up
AT4G36430	Maturation_Procambium	10.8	16.9	93.6	272	0.0255	0.105	0.188	0.455	0.0427	0.342	3.58	6.57	2.74E-25	gtl1_df1-WT	PER49	NA	NA	Up	Maturation_Procambium_Up
AT4G27410	Maturation_Atrichoblast	1580	1720	194	269	0.791	0.803	0.396	0.429	0.796	0.413	-2.85	9.88	2.81E-25	gtl1_df1-WT	RD26	RD26	NAC (No Apical Meristem) domain transcriptional regulator superfamily protein	Down	Maturation_Atrichoblast_Down
AT5G47990	Maturation_Trichoblast	219	207	56.9	51.3	0.735	0.823	0.479	0.504	0.775	0.491	-1.98	7.07	3.01E-25	gtl1_df1-WT	CYP705A5	NA	NA	Down	Maturation_Trichoblast_Down
AT4G38400	Transition Domain_Cortex	82.4	118	13	13.7	0.494	0.65	0.118	0.17	0.543	0.137	-2.88	5.7	3.76E-25	gtl1_df1-WT	EXLA2	NA	NA	Down	Transition Domain_Cortex_Down
AT1G32010	Maturation_Procambium	0	0	0	173	0	0	0	0.924	0	0.535	9.37	5.4	3.81E-25	gtl1_df1-WT	AT1G32010	NA	NA	Up	Maturation_Procambium_Up
AT5G02600	Maturation_Procambium	3.61	4.4	86.8	86	0.0291	0.0395	0.229	0.242	0.0313	0.237	4.43	5.31	3.81E-25	gtl1_df1-WT	NAKR1	NA	NA	Up	Maturation_Procambium_Up
AT1G51760	Maturation_Trichoblast	438	520	154	141	0.711	0.797	0.563	0.634	0.75	0.597	-1.7	8.3	3.90E-25	gtl1_df1-WT	ILL4	NA	NA	Down	Maturation_Trichoblast_Down
AT5G47450	Elongation_Atrichoblast	463	867	147	112	0.563	0.633	0.289	0.26	0.593	0.276	-2.3	8.63	4.22E-25	gtl1_df1-WT	TIP2-3	NA	NA	Down	Elongation_Atrichoblast_Down
AT3G28210	Elongation_Phloem	366	345	137	108	0.636	0.69	0.504	0.446	0.655	0.483	-1.55	7.89	4.73E-25	gtl1_df1-WT	SAP12	NA	NA	Down	Elongation_Phloem_Down
AT1G60750	Elongation_Phloem	169	220	62.6	45.7	0.386	0.416	0.169	0.196	0.396	0.179	-1.83	6.94	4.77E-25	gtl1_df1-WT	AT1G60750	NA	NA	Down	Elongation_Phloem_Down
AT5G11670	Distal Columella	70.1	62	224	227	0.298	0.343	0.587	0.602	0.32	0.594	1.77	7.19	5.21E-25	gtl1_df1-WT	NADP-ME2	NA	NA	Up	Distal Columella_Up
AT2G28700	Elongation_Atrichoblast	1.25	1.43	16.1	18	0.011	0.0171	0.149	0.2	0.0136	0.171	3.65	3.29	5.51E-25	gtl1_df1-WT	AGL46	AGL46	AGAMOUS-like 46	Up	Elongation_Atrichoblast_Up
AT5G42380	Distal Columella	133	93.9	314	462	0.35	0.295	0.517	0.56	0.323	0.539	1.77	7.97	6.36E-25	gtl1_df1-WT	CML37	NA	NA	Up	Distal Columella_Up
AT3G06962	Elongation_Phloem	53.9	46.5	178	192	0.25	0.248	0.429	0.439	0.249	0.433	1.87	6.91	6.63E-25	gtl1_df1-WT	AT3G06962	NA	NA	Up	Elongation_Phloem_Up
AT3G23250	Maturation_Procambium	311	165	1080	1700	0.327	0.224	0.562	0.879	0.305	0.746	2.57	9.66	6.79E-25	gtl1_df1-WT	MYB15	MYB15	myb domain protein 15	Up	Maturation_Procambium_Up
AT5G20230	Elongation_Trichoblast	58.6	13.3	258	301	0.253	0.159	0.582	0.522	0.207	0.551	3.27	7.3	6.98E-25	gtl1_df1-WT	BCB	NA	NA	Up	Elongation_Trichoblast_Up
AT1G17300	Transition Domain_Cortex	251	240	738	917	0.828	0.9	0.888	0.95	0.85	0.91	1.74	9.08	7.49E-25	gtl1_df1-WT	AT1G17300	NA	NA	Up	Transition Domain_Cortex_Up
AT1G53060	Maturation_Procambium	36.9	44	237	458	0.178	0.237	0.604	0.833	0.191	0.737	3.03	7.57	8.50E-25	gtl1_df1-WT	AT1G53060	NA	NA	Up	Maturation_Procambium_Up
AT5G37740	Distal Columella	96.6	142	375	412	0.388	0.479	0.685	0.733	0.432	0.709	1.74	8	8.96E-25	gtl1_df1-WT	AT5G37740	NA	NA	Up	Distal Columella_Up
AT5G09440	Maturation_Trichoblast	22	14.3	1.72	1.02	0.162	0.181	0.0352	0.0382	0.171	0.0366	-3.72	3.37	9.23E-25	gtl1_df1-WT	EXL4	NA	NA	Down	Maturation_Trichoblast_Down
AT1G08920	Maturation_Trichoblast	248	340	80.8	80.8	0.519	0.603	0.394	0.466	0.557	0.429	-1.85	7.56	9.32E-25	gtl1_df1-WT	ESL1	NA	NA	Down	Maturation_Trichoblast_Down
AT1G13420	Transition Domain_Cortex	182	172	531	733	0.724	0.625	0.753	0.91	0.693	0.809	1.81	8.68	9.57E-25	gtl1_df1-WT	SOT8	NA	NA	Up	Transition Domain_Cortex_Up
AT3G23810	Elongation_Atrichoblast	124	81.6	490	449	0.546	0.49	0.87	0.819	0.522	0.848	2.22	8.16	1.02E-24	gtl1_df1-WT	SAHH2	NA	NA	Up	Elongation_Atrichoblast_Up
AT2G27035	Elongation_Phloem	5.83	5.74	64	44.8	0.0273	0.0619	0.15	0.176	0.039	0.159	3.23	5.05	1.02E-24	gtl1_df1-WT	ENODL20	NA	NA	Up	Elongation_Phloem_Up
AT1G64400	Maturation_Trichoblast	4.59	6.46	34.1	36.2	0.0568	0.129	0.521	0.641	0.0897	0.579	2.66	4.34	1.11E-24	gtl1_df1-WT	LACS3	NA	NA	Up	Maturation_Trichoblast_Up
AT3G21720	Maturation_Cortex	1.05	0.727	159	273	0.00738	0.00633	0.188	0.443	0.00699	0.337	7.68	6.77	1.15E-24	gtl1_df1-WT	ICL	NA	NA	Up	Maturation_Cortex_Up
AT3G04420	Transition Domain_Atrichoblast	2.64	4.59	58	75.1	0.0461	0.0924	0.333	0.373	0.0635	0.355	4.22	5.13	1.23E-24	gtl1_df1-WT	anac048	NAC048	NAC domain containing protein 48	Up	Transition Domain_Atrichoblast_Up
AT5G46700	Transition Domain_Cortex	8.43	5.22	81.2	77.9	0.103	0.15	0.556	0.77	0.118	0.633	3.51	5.61	1.28E-24	gtl1_df1-WT	TRN2	NA	NA	Up	Transition Domain_Cortex_Up
AT2G02100	Transition Domain_Pericycle	10.5	1.22	148	84.8	0.167	0.0556	0.4	0.875	0.139	0.611	4.25	5.74	1.35E-24	gtl1_df1-WT	PDF2.2	NA	NA	Up	Transition Domain_Pericycle_Up
AT5G42180	Proliferation Domain_Atrichoblast	69.5	17.6	3.04	0.909	0.126	0.114	0.0594	0.0196	0.123	0.0461	-4.45	4.42	1.40E-24	gtl1_df1-WT	PER64	NA	NA	Down	Proliferation Domain_Atrichoblast_Down
AT3G25770	Maturation_Trichoblast	36	16.3	1.94	3.4	0.27	0.245	0.0493	0.0382	0.259	0.044	-3.13	3.9	1.44E-24	gtl1_df1-WT	AOC2	NA	NA	Down	Maturation_Trichoblast_Down
AT1G65845	Elongation_Atrichoblast	28.8	43.6	139	197	0.215	0.311	0.633	0.719	0.256	0.67	2.22	6.68	1.53E-24	gtl1_df1-WT	AT1G65845	NA	NA	Up	Elongation_Atrichoblast_Up
AT2G40250	Elongation_Atrichoblast	38.1	51.4	9.9	4.96	0.288	0.386	0.102	0.0553	0.329	0.0815	-2.59	4.7	1.53E-24	gtl1_df1-WT	AT2G40250	NA	NA	Down	Elongation_Atrichoblast_Down
AT2G34540	Elongation_Phloem	0.486	2.29	39.8	25.9	0.00455	0.0265	0.138	0.169	0.012	0.149	4.59	4.3	1.58E-24	gtl1_df1-WT	AT2G34540	NA	NA	Up	Elongation_Phloem_Up
AT5G19240	Maturation_Trichoblast	50.7	37.3	10.6	4.92	0.349	0.419	0.141	0.122	0.381	0.132	-2.56	4.73	1.77E-24	gtl1_df1-WT	AT5G19240	NA	NA	Down	Maturation_Trichoblast_Down
AT4G30530	Maturation_Trichoblast	634	423	192	144	0.935	0.961	0.908	0.908	0.947	0.908	-1.64	8.45	1.77E-24	gtl1_df1-WT	GGP1	NA	NA	Down	Maturation_Trichoblast_Down
AT4G36010	Maturation_Trichoblast	438	551	183	130	0.632	0.687	0.423	0.527	0.657	0.473	-1.67	8.35	1.87E-24	gtl1_df1-WT	AT4G36010	NA	NA	Down	Maturation_Trichoblast_Down
AT3G14560	Distal Columella	45.6	71.1	14.7	11.6	0.221	0.339	0.0838	0.0673	0.278	0.0755	-2.13	5.2	1.91E-24	gtl1_df1-WT	AT3G14560	NA	NA	Down	Distal Columella_Down
AT3G04330	Distal Columella	480	867	218	168	0.668	0.835	0.437	0.353	0.748	0.395	-1.75	8.76	1.94E-24	gtl1_df1-WT	AT3G04330	NA	NA	Down	Distal Columella_Down
AT4G36900	Maturation_Trichoblast	235	289	89.2	55.9	0.614	0.684	0.43	0.42	0.646	0.425	-1.88	7.39	2.25E-24	gtl1_df1-WT	RAP2-10	RAP2.10	related to AP2 10	Down	Maturation_Trichoblast_Down
AT1G46768	Distal Columella	8.55	14.6	37	68.4	0.0395	0.064	0.14	0.242	0.0513	0.191	2.18	5.03	2.39E-24	gtl1_df1-WT	RAP2-1	RAP2.1	related to AP2 1	Up	Distal Columella_Up
AT4G22212	Maturation_Atrichoblast	30.8	24.7	290	189	0.139	0.142	0.425	0.401	0.14	0.413	3.08	7.06	2.44E-24	gtl1_df1-WT	AT4G22212	NA	NA	Up	Maturation_Atrichoblast_Up
AT2G42850	Elongation_Phloem	2.92	0	36.7	30.3	0.0273	0	0.224	0.291	0.018	0.249	4.39	4.32	2.50E-24	gtl1_df1-WT	CYP718	NA	NA	Up	Elongation_Phloem_Up
AT4G17340	Proximal Columella	94.9	32.4	7.95	1.92	0.293	0.296	0.0746	0.0261	0.294	0.0537	-3.7	5.01	2.57E-24	gtl1_df1-WT	TIP2-2	NA	NA	Down	Proximal Columella_Down
AT5G12030	Proliferation Domain_Trichoblast	103	33.1	0.535	2.45	0.274	0.0588	0.0135	0.0741	0.238	0.0297	-5.98	5.3	2.86E-24	gtl1_df1-WT	HSP17.7	NA	NA	Down	Proliferation Domain_Trichoblast_Down
AT1G30720	Distal Columella	18.5	22.8	61.1	101	0.0916	0.138	0.253	0.34	0.114	0.297	1.96	5.68	2.97E-24	gtl1_df1-WT	AT1G30720	NA	NA	Up	Distal Columella_Up
AT2G32210	Maturation_Atrichoblast	27.6	8.68	122	229	0.139	0.082	0.269	0.396	0.116	0.333	3.28	6.61	3.16E-24	gtl1_df1-WT	AT2G32210	NA	NA	Up	Maturation_Atrichoblast_Up
AT1G02640	Transition Domain_Trichoblast	2.18	1.39	30.5	29.8	0.027	0.0189	0.195	0.22	0.0239	0.208	3.99	3.89	3.37E-24	gtl1_df1-WT	BXL2	NA	NA	Up	Transition Domain_Trichoblast_Up
AT4G23700	Distal Columella	1.43	6.71	22.5	33.5	0.00718	0.0407	0.0911	0.115	0.0233	0.103	2.78	4.04	3.59E-24	gtl1_df1-WT	CHX17	NA	NA	Up	Distal Columella_Up
AT3G54260	Proximal Columella	10.3	16.8	125	104	0.0606	0.12	0.453	0.412	0.0836	0.435	3.04	6.08	3.76E-24	gtl1_df1-WT	TBL36	NA	NA	Up	Proximal Columella_Up
AT2G15970	Maturation_Trichoblast	3350	3990	1930	1360	1	1	1	1	1	1	-1.17	11.4	4.00E-24	gtl1_df1-WT	COR413PM1	NA	NA	Down	Maturation_Trichoblast_Down
AT4G33490	Elongation_Phloem	1.46	0.574	37.7	23.3	0.0136	0.00885	0.11	0.115	0.012	0.112	4.82	4.2	4.77E-24	gtl1_df1-WT	AT4G33490	NA	NA	Up	Elongation_Phloem_Up
AT1G76800	Elongation_Trichoblast	5.56	8.37	59.6	62.4	0.0568	0.0728	0.388	0.384	0.0646	0.386	3.13	5.07	6.33E-24	gtl1_df1-WT	AT1G76800	NA	NA	Up	Elongation_Trichoblast_Up
AT3G27950	Transition Domain_Trichoblast	1.51	3.48	33.5	31.6	0.024	0.033	0.2	0.215	0.0275	0.208	3.83	4.02	6.52E-24	gtl1_df1-WT	AT3G27950	NA	NA	Up	Transition Domain_Trichoblast_Up
AT2G34650	Distal Columella	3.99	4.79	24.7	33	0.0233	0.0368	0.142	0.182	0.0298	0.162	2.71	4.09	7.34E-24	gtl1_df1-WT	PID	NA	NA	Up	Distal Columella_Up
AT2G32210	Elongation_Trichoblast	20.6	19.3	111	253	0.15	0.127	0.337	0.399	0.139	0.368	3.08	6.66	7.60E-24	gtl1_df1-WT	AT2G32210	NA	NA	Up	Elongation_Trichoblast_Up
AT1G49860	Proliferation Domain_Atrichoblast	0	0	38.5	49.1	0	0	0.272	0.216	0	0.253	9.62	4.81	8.08E-24	gtl1_df1-WT	GSTF14	NA	NA	Up	Proliferation Domain_Atrichoblast_Up
AT3G18000	Elongation_Phloem	16	7.46	71.2	79.9	0.114	0.0973	0.311	0.385	0.108	0.338	2.66	5.54	8.55E-24	gtl1_df1-WT	NMT1	NA	NA	Up	Elongation_Phloem_Up
AT1G55210	Maturation_Trichoblast	134	35.4	12.1	14.6	0.319	0.239	0.176	0.137	0.282	0.158	-2.36	5.62	9.04E-24	gtl1_df1-WT	DIR20	NA	NA	Down	Maturation_Trichoblast_Down
AT2G02100	Elongation_Phloem	8.75	2.29	61.2	41.7	0.0364	0.0265	0.134	0.128	0.033	0.132	3.21	4.98	9.17E-24	gtl1_df1-WT	PDF2.2	NA	NA	Up	Elongation_Phloem_Up
AT1G32010	Transition Domain_Atrichoblast	0	0	0	96	0	0	0	0.718	0	0.391	10.8	4.63	9.44E-24	gtl1_df1-WT	AT1G32010	NA	NA	Up	Transition Domain_Atrichoblast_Up
AT3G14440	Maturation_Atrichoblast	221	245	27.9	27.6	0.458	0.443	0.132	0.175	0.452	0.153	-3.07	7.04	9.70E-24	gtl1_df1-WT	NCED3	NA	NA	Down	Maturation_Atrichoblast_Down
AT3G60540	Maturation_Trichoblast	13	13.8	58.4	72.8	0.159	0.245	0.69	0.817	0.199	0.751	2.29	5.3	1.02E-23	gtl1_df1-WT	AT3G60540	NA	NA	Up	Maturation_Trichoblast_Up
AT3G10740	Maturation_Trichoblast	42.2	51.1	11.2	5.94	0.349	0.526	0.246	0.229	0.429	0.238	-2.49	4.83	1.06E-23	gtl1_df1-WT	ASD1	NA	NA	Down	Maturation_Trichoblast_Down
AT1G58340	Elongation_Phloem	202	177	56	54.9	0.377	0.345	0.213	0.23	0.366	0.219	-1.77	6.92	1.08E-23	gtl1_df1-WT	DTX48	NA	NA	Down	Elongation_Phloem_Down
AT3G57020	Maturation_Trichoblast	193	183	66.2	35.2	0.824	0.906	0.662	0.618	0.862	0.641	-1.96	6.91	1.15E-23	gtl1_df1-WT	SSL9	NA	NA	Down	Maturation_Trichoblast_Down
AT2G39530	Distal Lateral Root Cap	148	125	950	1090	0.391	0.325	0.725	0.753	0.353	0.737	2.9	9.17	1.17E-23	gtl1_df1-WT	AT2G39530	NA	NA	Up	Distal Lateral Root Cap_Up
AT4G22050	Maturation_Endodermis	0	0	83.4	167	0	0	0.307	0.458	0	0.37	11	5.97	1.20E-23	gtl1_df1-WT	AT4G22050	NA	NA	Up	Maturation_Endodermis_Up
AT5G64620	Transition Domain_Cortex	233	208	42	58.3	0.793	0.9	0.298	0.41	0.827	0.338	-2.15	7.04	1.26E-23	gtl1_df1-WT	C/VIF2	NA	NA	Down	Transition Domain_Cortex_Down
AT3G47340	Maturation_Atrichoblast	19.9	10.9	105	197	0.154	0.104	0.382	0.476	0.134	0.429	3.24	6.38	1.31E-23	gtl1_df1-WT	ASN1	NA	NA	Up	Maturation_Atrichoblast_Up
AT2G46600	Maturation_Trichoblast	157	157	441	533	0.63	0.626	0.923	0.962	0.628	0.941	1.63	8.33	1.31E-23	gtl1_df1-WT	KIC	NA	NA	Up	Maturation_Trichoblast_Up
AT4G32480	Proliferation Domain_Trichoblast	104	219	17.1	17.1	0.595	0.824	0.257	0.444	0.634	0.307	-3.06	6.46	1.35E-23	gtl1_df1-WT	AT4G32480	NA	NA	Down	Proliferation Domain_Trichoblast_Down
AT1G74930	Maturation_Atrichoblast	81.1	118	9.29	8.91	0.11	0.131	0.0613	0.0566	0.118	0.059	-3.43	5.8	1.43E-23	gtl1_df1-WT	ERF018	ORA47	Integrase-type DNA-binding superfamily protein	Down	Maturation_Atrichoblast_Down
AT3G48450	Maturation_Pericycle	4.71	6.2	55.7	159	0.0457	0.112	0.419	0.595	0.0613	0.506	4.15	5.71	1.43E-23	gtl1_df1-WT	AT3G48450	NA	NA	Up	Maturation_Pericycle_Up
AT5G05365	Maturation_Procambium	3.61	5.13	78.3	88	0.0291	0.0526	0.271	0.318	0.0342	0.298	4.25	5.27	1.48E-23	gtl1_df1-WT	AT5G05365	NA	NA	Up	Maturation_Procambium_Up
AT5G54980	Maturation_Procambium	90.1	128	710	637	0.436	0.605	0.896	0.864	0.473	0.877	2.65	8.58	1.48E-23	gtl1_df1-WT	AT5G54980	NA	NA	Up	Maturation_Procambium_Up
AT3G03780	Maturation_Trichoblast	57.9	24.8	172	136	0.319	0.294	0.746	0.771	0.307	0.758	2.01	6.61	1.60E-23	gtl1_df1-WT	MS2	NA	NA	Up	Maturation_Trichoblast_Up
AT2G21130	Distal Lateral Root Cap	137	106	793	965	0.399	0.314	0.701	0.711	0.351	0.706	2.86	8.97	1.61E-23	gtl1_df1-WT	CYP19-2	NA	NA	Up	Distal Lateral Root Cap_Up
AT5G25450	Distal Columella	16	13.2	45	76.5	0.0646	0.0814	0.169	0.267	0.0727	0.218	2.04	5.25	1.69E-23	gtl1_df1-WT	QCR7-2	NA	NA	Up	Distal Columella_Up
AT5G53590	Elongation_Trichoblast	3.59	5.76	36.9	51.4	0.0439	0.0755	0.204	0.394	0.0594	0.301	3.24	4.6	1.76E-23	gtl1_df1-WT	AT5G53590	NA	NA	Up	Elongation_Trichoblast_Up
AT2G39518	Maturation_Trichoblast	188	176	522	574	0.765	0.832	0.986	0.992	0.796	0.989	1.59	8.51	1.79E-23	gtl1_df1-WT	AT2G39518	NA	NA	Up	Maturation_Trichoblast_Up
AT5G61440	Distal Columella	11.7	10.1	40.3	56.8	0.0682	0.0814	0.208	0.267	0.0746	0.237	2.16	4.91	1.81E-23	gtl1_df1-WT	ACHT5	NA	NA	Up	Distal Columella_Up
AT3G22840	Elongation_Phloem	47.1	53.9	7.95	4.39	0.209	0.204	0.0394	0.0541	0.207	0.0448	-2.99	4.78	1.86E-23	gtl1_df1-WT	ELIP1	NA	NA	Down	Elongation_Phloem_Down
AT5G22410	Maturation_Trichoblast	324	336	854	956	0.77	0.8	0.986	1	0.784	0.993	1.45	9.27	2.19E-23	gtl1_df1-WT	PER60	NA	NA	Up	Maturation_Trichoblast_Up
AT2G32210	Maturation_Pericycle	14.8	3.77	125	152	0.131	0.0654	0.651	0.69	0.116	0.671	4.07	6.12	2.70E-23	gtl1_df1-WT	AT2G32210	NA	NA	Up	Maturation_Pericycle_Up
AT5G67600	Maturation_Trichoblast	300	410	114	99.2	0.565	0.706	0.528	0.511	0.629	0.52	-1.72	7.85	3.14E-23	gtl1_df1-WT	WIH1	NA	NA	Down	Maturation_Trichoblast_Down
AT2G20825	Elongation_Atrichoblast	0.47	0.357	11.9	10.4	0.00472	0.00426	0.125	0.117	0.00452	0.121	4.69	2.67	3.15E-23	gtl1_df1-WT	ULT2	ULT2	Developmental regulator, ULTRAPETALA	Up	Elongation_Atrichoblast_Up
AT3G43810	Maturation_Trichoblast	518	412	1140	1270	0.838	0.894	0.993	0.992	0.863	0.993	1.38	9.7	3.17E-23	gtl1_df1-WT	CAM7	NA	NA	Up	Maturation_Trichoblast_Up
AT5G06760	Maturation_Atrichoblast	191	136	9.84	26.3	0.392	0.328	0.0566	0.0708	0.366	0.0637	-3.19	6.54	3.42E-23	gtl1_df1-WT	LEA46	NA	NA	Down	Maturation_Atrichoblast_Down
AT3G59710	Maturation_Trichoblast	49.8	54.3	9.92	10	0.341	0.416	0.218	0.214	0.375	0.216	-2.38	4.99	3.47E-23	gtl1_df1-WT	AT3G59710	NA	NA	Down	Maturation_Trichoblast_Down
AT1G05570	Elongation_Phloem	0.486	1.72	28.7	30.3	0.00455	0.0265	0.173	0.304	0.012	0.221	4.73	4.13	3.56E-23	gtl1_df1-WT	CALS1	NA	NA	Up	Elongation_Phloem_Up
AT5G01410	Elongation_Phloem	1380	1580	713	647	0.891	0.965	0.878	0.811	0.916	0.853	-1.12	10.1	3.62E-23	gtl1_df1-WT	PDX13	NA	NA	Down	Elongation_Phloem_Down
AT5G47720	Elongation_Phloem	38.9	43.6	4.84	3.51	0.2	0.204	0.0354	0.027	0.201	0.0323	-3.26	4.45	3.62E-23	gtl1_df1-WT	AT5G47720	NA	NA	Down	Elongation_Phloem_Down
AT3G47420	Maturation_Trichoblast	49.2	41.1	9.48	7.13	0.257	0.339	0.19	0.16	0.294	0.176	-2.45	4.78	3.88E-23	gtl1_df1-WT	ATPS3	NA	NA	Down	Maturation_Trichoblast_Down
AT1G13930	Proximal Columella	246	55.9	32.7	9.11	0.601	0.536	0.219	0.098	0.576	0.167	-2.8	6.37	3.89E-23	gtl1_df1-WT	AT1G13930	NA	NA	Down	Proximal Columella_Down
AT2G15230	Distal Lateral Root Cap	12.5	21.3	85.4	144	0.0697	0.138	0.301	0.438	0.109	0.361	2.76	6.04	4.58E-23	gtl1_df1-WT	LIP1	NA	NA	Up	Distal Lateral Root Cap_Up
AT5G57220	Elongation_Phloem	0	0	20.4	23.7	0	0	0.13	0.189	0	0.152	8.62	3.7	4.69E-23	gtl1_df1-WT	CYP81F2	NA	NA	Up	Elongation_Phloem_Up
AT1G68840	Maturation_Trichoblast	54.9	27.7	155	155	0.278	0.258	0.648	0.679	0.269	0.663	1.99	6.61	5.12E-23	gtl1_df1-WT	RAV2	RAV2	related to ABI3/VP1 2	Up	Maturation_Trichoblast_Up
AT5G60390	Maturation_Trichoblast	640	358	1230	1250	0.908	0.897	1	1	0.903	1	1.37	9.77	5.12E-23	gtl1_df1-WT	A1	NA	NA	Up	Maturation_Trichoblast_Up
AT5G54500	Maturation_Trichoblast	715	626	1570	1720	0.916	0.929	1	1	0.922	1	1.3	10.2	6.08E-23	gtl1_df1-WT	FQR1	NA	NA	Up	Maturation_Trichoblast_Up
AT2G33830	Distal Columella	98.1	360	620	653	0.181	0.302	0.545	0.536	0.24	0.54	1.72	8.76	6.18E-23	gtl1_df1-WT	DRMH1	NA	NA	Up	Distal Columella_Up
AT4G36430	Maturation_Pericycle	22.3	9.52	184	401	0.1	0.121	0.395	0.452	0.105	0.424	4.17	7.23	6.34E-23	gtl1_df1-WT	PER49	NA	NA	Up	Maturation_Pericycle_Up
AT3G50260	Distal Columella	79.5	97.7	224	355	0.307	0.368	0.548	0.658	0.336	0.603	1.68	7.57	6.83E-23	gtl1_df1-WT	ERF011	CEJ1	cooperatively regulated by ethylene and jasmonate 1	Up	Distal Columella_Up
AT3G14560	Maturation_Trichoblast	137	244	49.4	47.5	0.414	0.59	0.331	0.427	0.494	0.377	-1.92	6.91	8.55E-23	gtl1_df1-WT	AT3G14560	NA	NA	Down	Maturation_Trichoblast_Down
AT5G48657	Distal Columella	13.4	20.4	62.5	67.9	0.079	0.143	0.29	0.307	0.11	0.298	1.95	5.37	8.75E-23	gtl1_df1-WT	AT5G48657	NA	NA	Up	Distal Columella_Up
AT2G34880	Transition Domain_Atrichoblast	0	75.2	0	0	0	0.755	0	0	0.285	0	-10.7	4.25	9.55E-23	gtl1_df1-WT	JMJ15	MEE27	Transcription factor jumonji (jmj) family protein / zinc finger (C5HC2 type) family protein	Down	Transition Domain_Atrichoblast_Down
AT4G15390	Transition Domain_Atrichoblast	15.7	14.6	130	130	0.197	0.228	0.562	0.631	0.209	0.6	3.11	6.18	9.55E-23	gtl1_df1-WT	AT4G15390	NA	NA	Up	Transition Domain_Atrichoblast_Up
AT5G05365	Maturation_Pericycle	8.61	1.55	69.1	83	0.0743	0.0654	0.233	0.571	0.0722	0.4	4.06	5.18	1.09E-22	gtl1_df1-WT	AT5G05365	NA	NA	Up	Maturation_Pericycle_Up
AT5G47450	Elongation_Phloem	116	83.2	17.6	25.9	0.405	0.398	0.0906	0.122	0.402	0.102	-2.2	5.9	1.10E-22	gtl1_df1-WT	TIP2-3	NA	NA	Down	Elongation_Phloem_Down
AT1G67600	Maturation_Trichoblast	3.67	4.56	25.9	28.5	0.0486	0.106	0.465	0.618	0.075	0.538	2.71	3.97	1.11E-22	gtl1_df1-WT	AT1G67600	NA	NA	Up	Maturation_Trichoblast_Up
AT3G13610	Maturation_Pericycle	17.8	36.8	408	483	0.157	0.364	0.86	0.905	0.206	0.882	4.1	7.85	1.31E-22	gtl1_df1-WT	F6'H1	NA	NA	Up	Maturation_Pericycle_Up
AT3G15500	Maturation_Atrichoblast	326	467	42.1	70	0.421	0.361	0.17	0.198	0.397	0.184	-2.84	7.83	1.35E-22	gtl1_df1-WT	NAC055	NAC3	NAC domain containing protein 3	Down	Maturation_Atrichoblast_Down
AT3G23000	Maturation_Trichoblast	42.2	39.4	12.3	3.74	0.265	0.313	0.19	0.0992	0.287	0.147	-2.48	4.65	1.35E-22	gtl1_df1-WT	CIPK7	NA	NA	Down	Maturation_Trichoblast_Down
AT1G61560	Elongation_Atrichoblast	7.05	10.4	42.4	52	0.0519	0.0917	0.354	0.396	0.0688	0.372	2.45	4.84	1.37E-22	gtl1_df1-WT	MLO6	NA	NA	Up	Elongation_Atrichoblast_Up
AT3G05800	Maturation_Atrichoblast	27.2	43.4	2.19	0.446	0.139	0.197	0.0189	0.00472	0.162	0.0118	-4.77	4.3	1.53E-22	gtl1_df1-WT	BHLH150	AIF1	AtBS1(activation-tagged BRI1 suppressor 1)-interacting factor 1	Down	Maturation_Atrichoblast_Down
AT2G16060	Transition Domain_Atrichoblast	9.26	10.8	75.6	122	0.0987	0.103	0.428	0.436	0.1	0.432	3.27	5.77	1.57E-22	gtl1_df1-WT	AHB1	NA	NA	Up	Transition Domain_Atrichoblast_Up
AT1G68450	Distal Columella	124	160	404	483	0.42	0.529	0.787	0.829	0.473	0.808	1.65	8.2	1.62E-22	gtl1_df1-WT	VQ8	NA	NA	Up	Distal Columella_Up
AT1G19570	Maturation_Procambium	40.9	45.4	269	370	0.269	0.447	0.792	0.909	0.308	0.86	2.87	7.46	1.68E-22	gtl1_df1-WT	DHAR1	NA	NA	Up	Maturation_Procambium_Up
AT3G13110	Maturation_Trichoblast	333	495	143	118	0.703	0.826	0.662	0.687	0.759	0.674	-1.65	8.09	1.78E-22	gtl1_df1-WT	SAT3	NA	NA	Down	Maturation_Trichoblast_Down
AT3G25770	Elongation_Phloem	104	30.4	12.4	7.46	0.327	0.257	0.102	0.0878	0.303	0.097	-2.7	5.26	1.83E-22	gtl1_df1-WT	AOC2	NA	NA	Down	Elongation_Phloem_Down
AT2G43610	Transition Domain_Pericycle	16.1	8.52	29	557	0.352	0.278	0.5	0.625	0.333	0.556	3.55	7.22	2.03E-22	gtl1_df1-WT	AT2G43610	NA	NA	Up	Transition Domain_Pericycle_Up
AT1G21130	Distal Lateral Root Cap	9.04	5.05	38.9	72.2	0.0483	0.0264	0.139	0.188	0.0358	0.161	3.01	4.97	2.04E-22	gtl1_df1-WT	IGMT4	NA	NA	Up	Distal Lateral Root Cap_Up
AT1G66200	Maturation_Atrichoblast	528	540	3420	3160	0.696	0.71	0.925	0.972	0.702	0.948	2.62	10.9	2.06E-22	gtl1_df1-WT	ATGSR2	NA	NA	Up	Maturation_Atrichoblast_Up
AT1G47128	Maturation_Trichoblast	732	899	289	307	0.943	0.961	0.866	0.916	0.951	0.89	-1.44	9.12	2.52E-22	gtl1_df1-WT	RD21A	NA	NA	Down	Maturation_Trichoblast_Down
AT5G07030	Maturation_Procambium	4.41	8.06	90.2	90	0.0327	0.0658	0.438	0.409	0.0399	0.421	3.91	5.42	2.80E-22	gtl1_df1-WT	AT5G07030	NA	NA	Up	Maturation_Procambium_Up
AT3G48450	Maturation_Atrichoblast	2.43	2.17	39.9	38.8	0.0183	0.0109	0.0991	0.16	0.0154	0.13	4.06	4.4	2.93E-22	gtl1_df1-WT	AT3G48450	NA	NA	Up	Maturation_Atrichoblast_Up
AT3G15440	Maturation_Trichoblast	0.918	0.38	12.5	11.9	0.0108	0.00968	0.176	0.267	0.0103	0.22	4.28	2.67	3.14E-22	gtl1_df1-WT	AT3G15440	NA	NA	Up	Maturation_Trichoblast_Up
AT2G39530	Proliferation Domain_Atrichoblast	28	15.8	97.9	239	0.161	0.171	0.292	0.294	0.164	0.293	2.5	6.7	3.22E-22	gtl1_df1-WT	AT2G39530	NA	NA	Up	Proliferation Domain_Atrichoblast_Up
AT4G08950	Maturation_Trichoblast	0.735	0.38	7.33	16.6	0.00811	0.00968	0.0915	0.145	0.00882	0.117	4.48	2.68	3.30E-22	gtl1_df1-WT	EXO	NA	NA	Up	Maturation_Trichoblast_Up
AT5G56080	Transition Domain_Cortex	0.649	0	44.5	23.2	0.0115	0	0.18	0.18	0.00787	0.18	6.4	4.43	3.43E-22	gtl1_df1-WT	NAS2	NA	NA	Up	Transition Domain_Cortex_Up
AT1G67920	Distal Columella	55	51.3	144	203	0.235	0.227	0.417	0.487	0.231	0.452	1.69	6.83	3.44E-22	gtl1_df1-WT	AT1G67920	NA	NA	Up	Distal Columella_Up
AT3G48450	Proximal Columella	53.8	36.7	294	199	0.157	0.112	0.488	0.431	0.139	0.463	2.45	7.23	3.50E-22	gtl1_df1-WT	AT3G48450	NA	NA	Up	Proximal Columella_Up
AT2G43535	Transition Domain_Cortex	156	163	514	556	0.632	0.65	0.787	0.95	0.638	0.845	1.74	8.46	3.50E-22	gtl1_df1-WT	ATTI4	NA	NA	Up	Transition Domain_Cortex_Up
AT5G02580	Transition Domain_Cortex	73.3	60.9	266	285	0.494	0.4	0.708	0.94	0.465	0.791	2.03	7.47	3.66E-22	gtl1_df1-WT	AT5G02580	NA	NA	Up	Transition Domain_Cortex_Up
AT3G04420	Maturation_Trichoblast	14.3	20.5	62.3	92	0.168	0.258	0.521	0.71	0.209	0.612	2.14	5.57	3.82E-22	gtl1_df1-WT	anac048	NAC048	NAC domain containing protein 48	Up	Maturation_Trichoblast_Up
AT3G32980	Maturation_Trichoblast	18.7	8.73	0.862	0.509	0.0865	0.132	0.0141	0.0229	0.107	0.0183	-4.25	2.94	3.82E-22	gtl1_df1-WT	PER32	NA	NA	Down	Maturation_Trichoblast_Down
AT1G11570	Elongation_Phloem	26.7	45.9	132	142	0.182	0.372	0.382	0.52	0.246	0.433	1.95	6.48	4.03E-22	gtl1_df1-WT	NTL	NA	NA	Up	Elongation_Phloem_Up
AT3G16280	Elongation_Atrichoblast	8.77	12	55.6	50.8	0.0708	0.0896	0.287	0.287	0.0787	0.287	2.37	5.02	4.19E-22	gtl1_df1-WT	AT3G16280	AT3G16280	Integrase-type DNA-binding superfamily protein	Up	Elongation_Atrichoblast_Up
AT1G30755	Distal Columella	15.7	29.7	69.5	91.1	0.0808	0.18	0.31	0.378	0.129	0.344	1.84	5.7	4.84E-22	gtl1_df1-WT	AT1G30755	NA	NA	Up	Distal Columella_Up
AT1G13260	Elongation_Phloem	213	300	618	617	0.473	0.504	0.559	0.655	0.483	0.595	1.29	8.78	4.98E-22	gtl1_df1-WT	RAV1	RAV1	related to ABI3/VP1 1	Up	Elongation_Phloem_Up
AT5G08240	Distal Columella	4.56	4.07	22.5	31.4	0.0287	0.031	0.106	0.153	0.0298	0.129	2.64	4	5.06E-22	gtl1_df1-WT	AT5G08240	NA	NA	Up	Distal Columella_Up
AT1G79040	Elongation_Atrichoblast	22.9	6.61	1.4	0.901	0.137	0.0554	0.018	0.0128	0.102	0.0157	-3.62	3.01	5.08E-22	gtl1_df1-WT	PSBR	NA	NA	Down	Elongation_Atrichoblast_Down
AT4G33905	Maturation_Atrichoblast	90.1	82	7.11	9.8	0.333	0.235	0.0519	0.066	0.294	0.059	-3.33	5.61	5.08E-22	gtl1_df1-WT	AT4G33905	NA	NA	Down	Maturation_Atrichoblast_Down
AT1G32010	Transition Domain_Cortex	0	0	0	99.6	0	0	0	0.76	0	0.273	9.65	4.9	5.57E-22	gtl1_df1-WT	AT1G32010	NA	NA	Up	Transition Domain_Cortex_Up
AT4G17490	Maturation_Procambium	117	49.8	599	398	0.411	0.408	0.792	0.803	0.41	0.798	2.66	8.15	6.57E-22	gtl1_df1-WT	ERF6	ERF6	ethylene responsive element binding factor 6	Up	Maturation_Procambium_Up
AT5G40000	Maturation_Pericycle	4.51	1.55	50.9	46.6	0.0457	0.0467	0.395	0.476	0.046	0.435	4.05	4.46	7.38E-22	gtl1_df1-WT	AT5G40000	NA	NA	Up	Maturation_Pericycle_Up
AT4G27410	Elongation_Atrichoblast	320	248	74.1	62.3	0.623	0.612	0.282	0.24	0.618	0.264	-2.05	7.46	7.64E-22	gtl1_df1-WT	RD26	RD26	NAC (No Apical Meristem) domain transcriptional regulator superfamily protein	Down	Elongation_Atrichoblast_Down
AT4G14020	Distal Columella	3.71	3.83	18.3	32.2	0.0233	0.0291	0.0929	0.118	0.0261	0.106	2.74	3.9	7.65E-22	gtl1_df1-WT	AT4G14020	NA	NA	Up	Distal Columella_Up
AT4G30170	Elongation_Phloem	89.9	74	297	199	0.473	0.513	0.693	0.709	0.486	0.699	1.58	7.4	7.90E-22	gtl1_df1-WT	PER45	NA	NA	Up	Elongation_Phloem_Up
AT4G40090	Elongation_Phloem	139	47.6	17.6	18	0.286	0.487	0.173	0.264	0.354	0.206	-2.3	5.78	7.90E-22	gtl1_df1-WT	AGP3	NA	NA	Down	Elongation_Phloem_Down
AT5G06530	Elongation_Phloem	21.9	17.8	0.346	0	0.114	0.124	0.00394	0	0.117	0.00249	-6.34	3.29	7.91E-22	gtl1_df1-WT	ABCG22	NA	NA	Down	Elongation_Phloem_Down
AT3G46230	Distal Lateral Root Cap	167	25.2	5.28	12.1	0.172	0.0629	0.0222	0.0464	0.11	0.0328	-3.12	5.69	8.15E-22	gtl1_df1-WT	HSP17.4A	NA	NA	Down	Distal Lateral Root Cap_Down
AT2G45760	Maturation_Trichoblast	11.4	11	49.8	56.4	0.0757	0.0903	0.197	0.221	0.0824	0.209	2.25	5	8.58E-22	gtl1_df1-WT	BAP2	NA	NA	Up	Maturation_Trichoblast_Up
AT3G01730	Maturation_Trichoblast	38.8	35.7	143	141	0.27	0.297	0.725	0.794	0.282	0.758	1.94	6.49	8.75E-22	gtl1_df1-WT	AT3G01730	NA	NA	Up	Maturation_Trichoblast_Up
AT3G22910	Elongation_Trichoblast	11.3	15.6	118	83.9	0.0904	0.124	0.383	0.429	0.107	0.406	2.88	5.82	9.30E-22	gtl1_df1-WT	ACA13	NA	NA	Up	Elongation_Trichoblast_Up
AT3G16440	Maturation_Trichoblast	110	85.4	34.1	15.3	0.392	0.432	0.493	0.397	0.41	0.447	-2.07	5.95	9.32E-22	gtl1_df1-WT	ATMLP-300B	NA	NA	Down	Maturation_Trichoblast_Down
AT1G67360	Maturation_Atrichoblast	226	244	36.6	27.2	0.608	0.601	0.184	0.198	0.605	0.191	-2.89	7.08	1.10E-21	gtl1_df1-WT	AT1G67360	NA	NA	Down	Maturation_Atrichoblast_Down
AT2G33830	Maturation_Atrichoblast	11.4	14.8	102	121	0.0769	0.071	0.311	0.311	0.0746	0.311	3.09	5.97	1.10E-21	gtl1_df1-WT	DRMH1	NA	NA	Up	Maturation_Atrichoblast_Up
AT4G25820	Elongation_Phloem	96.2	43	12.8	11	0.277	0.469	0.134	0.128	0.342	0.132	-2.52	5.33	1.19E-21	gtl1_df1-WT	XTH14	NA	NA	Down	Elongation_Phloem_Down
AT4G22212	Elongation_Atrichoblast	53.4	12.3	125	126	0.164	0.0874	0.477	0.509	0.131	0.491	2.18	6.32	1.33E-21	gtl1_df1-WT	AT4G22212	NA	NA	Up	Elongation_Atrichoblast_Up
AT4G25100	Elongation_Phloem	1.46	13.8	37.7	68.9	0.00909	0.0265	0.114	0.162	0.015	0.132	2.94	5.02	1.33E-21	gtl1_df1-WT	FSD1	NA	NA	Up	Elongation_Phloem_Up
AT5G53250	Maturation_Trichoblast	602	541	1330	1460	0.93	0.974	1	0.992	0.95	0.996	1.29	9.94	1.43E-21	gtl1_df1-WT	AGP22	NA	NA	Up	Maturation_Trichoblast_Up
AT2G01300	Maturation_Trichoblast	97.7	108	321	331	0.354	0.419	0.493	0.573	0.384	0.531	1.66	7.75	1.55E-21	gtl1_df1-WT	AT2G01300	NA	NA	Up	Maturation_Trichoblast_Up
AT2G36630	Elongation_Atrichoblast	11.6	25.5	2.28	1.8	0.0896	0.186	0.0213	0.0191	0.13	0.0204	-3.06	3.35	1.63E-21	gtl1_df1-WT	AT2G36630	NA	NA	Down	Elongation_Atrichoblast_Down
AT2G46930	Proliferation Domain_Atrichoblast	57.1	63.4	5.07	9.54	0.471	0.371	0.0941	0.118	0.443	0.102	-3.16	4.75	1.65E-21	gtl1_df1-WT	PAE3	NA	NA	Down	Proliferation Domain_Atrichoblast_Down
AT5G57560	Maturation_Atrichoblast	77.1	112	605	585	0.161	0.169	0.358	0.434	0.164	0.396	2.68	8.43	1.72E-21	gtl1_df1-WT	XTH22	NA	NA	Up	Maturation_Atrichoblast_Up
AT2G01530	Maturation_Atrichoblast	159	378	50.8	15.2	0.355	0.421	0.0708	0.033	0.382	0.0519	-3.04	7.25	1.76E-21	gtl1_df1-WT	MLP329	NA	NA	Down	Maturation_Atrichoblast_Down
AT3G29670	Maturation_Procambium	74.1	35.9	339	385	0.204	0.145	0.562	0.742	0.191	0.667	2.76	7.66	1.97E-21	gtl1_df1-WT	PMAT2	NA	NA	Up	Maturation_Procambium_Up
AT1G12090	Maturation_Trichoblast	169	63.8	71.3	6.96	0.549	0.61	0.394	0.229	0.576	0.315	-2.06	6.28	1.97E-21	gtl1_df1-WT	ELP	NA	NA	Down	Maturation_Trichoblast_Down
AT4G12520	Transition Domain_Pericycle	414	705	145	75.6	0.833	0.889	0.7	0.75	0.847	0.722	-2.35	8.43	2.03E-21	gtl1_df1-WT	AT4G12520	NA	NA	Down	Transition Domain_Pericycle_Down
AT3G46230	Proliferation Domain_Atrichoblast	87.7	37	7.91	7.72	0.161	0.114	0.0446	0.049	0.148	0.0461	-3.08	5.03	2.19E-21	gtl1_df1-WT	HSP17.4A	NA	NA	Down	Proliferation Domain_Atrichoblast_Down
AT4G18340	Elongation_Phloem	36.9	43.6	177	119	0.168	0.168	0.272	0.223	0.168	0.254	1.87	6.61	2.23E-21	gtl1_df1-WT	AT4G18340	NA	NA	Up	Elongation_Phloem_Up
AT4G23700	Maturation_Trichoblast	9.55	16.6	0.647	0.849	0.116	0.223	0.0211	0.0382	0.165	0.0293	-4.1	2.95	2.24E-21	gtl1_df1-WT	CHX17	NA	NA	Down	Maturation_Trichoblast_Down
AT5G02230	Maturation_Trichoblast	564	703	261	194	0.814	0.874	0.725	0.695	0.841	0.711	-1.48	8.75	2.26E-21	gtl1_df1-WT	AT5G02230	NA	NA	Down	Maturation_Trichoblast_Down
AT4G17340	Distal Lateral Root Cap	80	56.6	12.5	7.1	0.306	0.288	0.0626	0.0361	0.296	0.051	-2.8	5.31	2.34E-21	gtl1_df1-WT	TIP2-2	NA	NA	Down	Distal Lateral Root Cap_Down
AT3G14560	Elongation_Atrichoblast	158	198	41.7	44.2	0.418	0.488	0.179	0.191	0.448	0.184	-2.04	6.79	2.39E-21	gtl1_df1-WT	AT3G14560	NA	NA	Down	Elongation_Atrichoblast_Down
AT5G15970	Maturation_Trichoblast	394	193	65.1	101	0.762	0.703	0.479	0.489	0.735	0.484	-1.75	7.56	2.40E-21	gtl1_df1-WT	KIN2	NA	NA	Down	Maturation_Trichoblast_Down
AT2G30860	Maturation_Trichoblast	136	40.9	37.7	7.3	0.259	0.21	0.218	0.191	0.237	0.205	-2.12	5.8	2.55E-21	gtl1_df1-WT	GSTF9	NA	NA	Down	Maturation_Trichoblast_Down
AT5G47450	Maturation_Atrichoblast	1710	2590	382	320	0.824	0.82	0.392	0.373	0.822	0.382	-2.59	10.3	2.66E-21	gtl1_df1-WT	TIP2-3	NA	NA	Down	Maturation_Atrichoblast_Down
AT2G34140	Distal Columella	28.5	13.9	76.7	69.2	0.108	0.0717	0.231	0.213	0.0904	0.222	1.83	5.56	2.71E-21	gtl1_df1-WT	CDF4	AT2G34140	Dof-type zinc finger DNA-binding family protein	Up	Distal Columella_Up
AT3G06778	Elongation_Trichoblast	9.68	6.86	50.4	75.7	0.093	0.0889	0.286	0.438	0.091	0.363	2.93	5.15	2.86E-21	gtl1_df1-WT	AT3G06778	NA	NA	Up	Elongation_Trichoblast_Up
AT1G60750	Maturation_Trichoblast	43.3	68.6	14.2	9.17	0.262	0.329	0.19	0.145	0.293	0.168	-2.26	5.12	3.05E-21	gtl1_df1-WT	AT1G60750	NA	NA	Down	Maturation_Trichoblast_Down
AT2G43590	Maturation_Atrichoblast	649	710	4250	3650	0.842	0.847	0.943	0.925	0.844	0.934	2.54	11.2	3.35E-21	gtl1_df1-WT	AT2G43590	NA	NA	Up	Maturation_Atrichoblast_Up
AT2G27505	Maturation_Trichoblast	3.67	3.16	25.4	20.7	0.0378	0.0516	0.239	0.351	0.0441	0.293	2.74	3.71	3.39E-21	gtl1_df1-WT	AT2G27505	NA	NA	Up	Maturation_Trichoblast_Up
AT4G34210	Elongation_Phloem	275	467	162	108	0.4	0.425	0.264	0.236	0.408	0.254	-1.42	7.97	3.40E-21	gtl1_df1-WT	ASK11	NA	NA	Down	Elongation_Phloem_Down
AT4G36500	Elongation_Phloem	728	366	235	191	0.932	0.92	0.819	0.743	0.928	0.791	-1.3	8.57	3.62E-21	gtl1_df1-WT	AT4G36500	NA	NA	Down	Elongation_Phloem_Down
AT4G39675	Elongation_Trichoblast	14.9	23.3	88.5	196	0.0879	0.119	0.332	0.433	0.103	0.383	2.84	6.34	3.63E-21	gtl1_df1-WT	AT4G39675	NA	NA	Up	Elongation_Trichoblast_Up
AT3G02242	Elongation_Atrichoblast	4.85	11.2	41.6	41	0.044	0.0853	0.295	0.272	0.0615	0.285	2.43	4.66	3.67E-21	gtl1_df1-WT	GLV8	NA	NA	Up	Elongation_Atrichoblast_Up
AT4G15390	Transition Domain_Trichoblast	3.02	6.96	37	51.5	0.045	0.0519	0.267	0.332	0.0477	0.301	3.23	4.55	3.67E-21	gtl1_df1-WT	AT4G15390	NA	NA	Up	Transition Domain_Trichoblast_Up
AT3G46230	Maturation_Atrichoblast	32.5	54.3	1.09	4.46	0.121	0.12	0.00943	0.0377	0.121	0.0236	-3.94	4.62	3.71E-21	gtl1_df1-WT	HSP17.4A	NA	NA	Down	Maturation_Atrichoblast_Down
AT3G21720	Distal Lateral Root Cap	13.3	33.7	120	150	0.067	0.12	0.279	0.314	0.097	0.294	2.58	6.32	3.83E-21	gtl1_df1-WT	ICL	NA	NA	Up	Distal Lateral Root Cap_Up
AT2G46690	Maturation_Trichoblast	20.4	22.5	6.47	0.17	0.146	0.219	0.0915	0.00763	0.179	0.0513	-2.95	3.71	3.87E-21	gtl1_df1-WT	SAUR32	NA	NA	Down	Maturation_Trichoblast_Down
AT1G07400	Proliferation Domain_Atrichoblast	140	24.6	12.4	10.4	0.391	0.2	0.109	0.127	0.336	0.115	-2.88	5.57	4.12E-21	gtl1_df1-WT	HSP17.8	NA	NA	Down	Proliferation Domain_Atrichoblast_Down
AT1G02900	Proliferation Domain_Atrichoblast	41	42.3	2.23	2.73	0.195	0.143	0.0446	0.049	0.18	0.0461	-4.08	4.05	4.14E-21	gtl1_df1-WT	RALF1	NA	NA	Down	Proliferation Domain_Atrichoblast_Down
AT5G08240	Elongation_Trichoblast	14.3	10.4	77.4	98.3	0.111	0.154	0.383	0.562	0.132	0.474	2.84	5.64	4.25E-21	gtl1_df1-WT	AT5G08240	NA	NA	Up	Elongation_Trichoblast_Up
AT1G29025	Maturation_Trichoblast	45.9	19.7	11.4	1.53	0.281	0.271	0.19	0.0611	0.276	0.128	-2.56	4.32	4.25E-21	gtl1_df1-WT	AT1G29025	NA	NA	Down	Maturation_Trichoblast_Down
AT3G23810	Maturation_Procambium	130	144	781	713	0.582	0.724	0.958	0.848	0.613	0.895	2.45	8.77	4.36E-21	gtl1_df1-WT	SAHH2	NA	NA	Up	Maturation_Procambium_Up
AT2G39530	Transition Domain_Atrichoblast	120	143	678	854	0.362	0.462	0.751	0.705	0.4	0.726	2.54	8.81	4.52E-21	gtl1_df1-WT	AT2G39530	NA	NA	Up	Transition Domain_Atrichoblast_Up
AT5G63660	Transition Domain_Cortex	4.54	4.35	64.6	51.3	0.0575	0.1	0.393	0.44	0.0709	0.41	3.7	5.18	4.56E-21	gtl1_df1-WT	PDF2.5	NA	NA	Up	Transition Domain_Cortex_Up
AT4G22212	Transition Domain_Cortex	38.3	22.6	177	131	0.218	0.5	0.494	0.53	0.307	0.507	2.35	6.61	4.56E-21	gtl1_df1-WT	AT4G22212	NA	NA	Up	Transition Domain_Cortex_Up
AT1G15380	Maturation_Pericycle	23.8	35.7	542	383	0.151	0.299	0.791	0.595	0.186	0.694	3.96	7.91	4.57E-21	gtl1_df1-WT	AT1G15380	NA	NA	Up	Maturation_Pericycle_Up
AT5G02600	Maturation_Pericycle	4.3	4.65	68.2	59.3	0.0343	0.103	0.256	0.19	0.0503	0.224	3.82	4.9	4.57E-21	gtl1_df1-WT	NAKR1	NA	NA	Up	Maturation_Pericycle_Up
AT3G20460	Maturation_Trichoblast	37.3	54.9	12.3	6.45	0.33	0.561	0.232	0.191	0.435	0.212	-2.33	4.84	4.70E-21	gtl1_df1-WT	AT3G20460	NA	NA	Down	Maturation_Trichoblast_Down
AT1G14540	Elongation_Atrichoblast	29.1	36.6	6.09	5.56	0.11	0.132	0.0443	0.0468	0.119	0.0454	-2.48	4.27	5.36E-21	gtl1_df1-WT	PER4	NA	NA	Down	Elongation_Atrichoblast_Down
AT5G08660	Distal Columella	19.4	29.7	87.8	80	0.11	0.2	0.403	0.365	0.153	0.384	1.77	5.77	5.39E-21	gtl1_df1-WT	AT5G08660	NA	NA	Up	Distal Columella_Up
AT4G19030	Maturation_Atrichoblast	178	106	735	1000	0.549	0.579	0.882	0.92	0.561	0.901	2.64	8.98	5.39E-21	gtl1_df1-WT	NIP1-1	NA	NA	Up	Maturation_Atrichoblast_Up
AT2G33790	Proliferation Domain_Atrichoblast	2810	3130	1330	1410	0.816	0.886	0.738	0.735	0.836	0.737	-1.11	11.1	5.68E-21	gtl1_df1-WT	AGP30	NA	NA	Down	Proliferation Domain_Atrichoblast_Down
AT3G18250	Maturation_Atrichoblast	2.43	2.17	30.6	43.7	0.0147	0.0219	0.16	0.208	0.0175	0.184	3.96	4.34	5.86E-21	gtl1_df1-WT	AT3G18250	NA	NA	Up	Maturation_Atrichoblast_Up
AT5G12030	Elongation_Phloem	55.9	42.4	8.99	5.27	0.186	0.142	0.0472	0.0473	0.171	0.0473	-2.77	4.78	6.15E-21	gtl1_df1-WT	HSP17.7	NA	NA	Down	Elongation_Phloem_Down
AT4G25100	Maturation_Pericycle	7.99	3.99	98.9	61.8	0.0686	0.0935	0.349	0.31	0.0744	0.329	3.76	5.28	6.19E-21	gtl1_df1-WT	FSD1	NA	NA	Up	Maturation_Pericycle_Up
AT4G17340	Elongation_Phloem	72.4	46.5	14.5	5.71	0.318	0.389	0.11	0.0541	0.342	0.0896	-2.56	5.1	6.59E-21	gtl1_df1-WT	TIP2-2	NA	NA	Down	Elongation_Phloem_Down
AT2G40180	Distal Lateral Root Cap	6.88	6.73	44.2	55.5	0.0268	0.0304	0.154	0.16	0.0289	0.156	2.88	4.84	6.63E-21	gtl1_df1-WT	PP2C5	NA	NA	Up	Distal Lateral Root Cap_Up
AT3G60580	Maturation_Trichoblast	1.84	2.41	15.7	19.9	0.0243	0.0484	0.331	0.466	0.0353	0.396	3.06	3.32	6.67E-21	gtl1_df1-WT	ZAT9	AT3G60580	C2H2-like zinc finger protein	Up	Maturation_Trichoblast_Up
AT4G20000	Distal Columella	22.8	22.3	82.5	73.5	0.106	0.12	0.27	0.271	0.113	0.27	1.79	5.66	6.89E-21	gtl1_df1-WT	AT4G20000	NA	NA	Up	Distal Columella_Up
AT2G21620	Elongation_Phloem	927	903	437	388	0.932	0.965	0.874	0.858	0.943	0.868	-1.15	9.37	7.16E-21	gtl1_df1-WT	RD2	NA	NA	Down	Elongation_Phloem_Down
AT2G21660	Elongation_Phloem	210	196	456	550	0.645	0.673	0.831	0.885	0.655	0.851	1.3	8.47	7.16E-21	gtl1_df1-WT	RBG7	NA	NA	Up	Elongation_Phloem_Up
AT5G41280	Transition Domain_Trichoblast	0.168	0.348	19.5	11	0.003	0.00472	0.144	0.121	0.00367	0.132	5.96	2.76	7.34E-21	gtl1_df1-WT	CRRSP57	NA	NA	Up	Transition Domain_Trichoblast_Up
AT4G38620	Elongation_Phloem	63.2	59.1	8.99	12.7	0.164	0.186	0.0551	0.0473	0.171	0.0522	-2.51	5.13	7.64E-21	gtl1_df1-WT	MYB4	MYB4	myb domain protein 4	Down	Elongation_Phloem_Down
AT4G30670	Maturation_Trichoblast	1270	1210	2720	2720	0.954	0.958	1	1	0.956	1	1.13	11	7.75E-21	gtl1_df1-WT	AT4G30670	NA	NA	Up	Maturation_Trichoblast_Up
AT1G01470	Distal Columella	3000	3080	1090	994	0.966	0.926	0.683	0.604	0.947	0.643	-1.55	11	7.77E-21	gtl1_df1-WT	LEA14	NA	NA	Down	Distal Columella_Down
AT2G18193	Maturation_Trichoblast	508	544	177	196	0.754	0.819	0.556	0.656	0.784	0.604	-1.5	8.48	7.90E-21	gtl1_df1-WT	AT2G18193	NA	NA	Down	Maturation_Trichoblast_Down
AT1G30320	Maturation_Trichoblast	14.1	17	1.29	1.53	0.135	0.184	0.0423	0.0687	0.157	0.0549	-3.44	3.21	8.11E-21	gtl1_df1-WT	AT1G30320	NA	NA	Down	Maturation_Trichoblast_Down
AT1G47510	Maturation_Atrichoblast	13.4	12.2	66.2	173	0.0659	0.0984	0.269	0.434	0.0789	0.351	3.08	6.06	9.13E-21	gtl1_df1-WT	IP5P11	NA	NA	Up	Maturation_Atrichoblast_Up
AT3G04030	Elongation_Phloem	2.43	5.16	39.4	37.3	0.0227	0.0531	0.173	0.27	0.033	0.209	3.36	4.55	9.55E-21	gtl1_df1-WT	MYR2	MYR2	Homeodomain-like superfamily protein	Up	Elongation_Phloem_Up
AT4G23370	Proximal Columella	0	0	30	25.4	0	0	0.204	0.203	0	0.203	8.64	4.05	9.85E-21	gtl1_df1-WT	AT4G23370	NA	NA	Up	Proximal Columella_Up
AT1G75000	Distal Columella	72.7	116	217	355	0.312	0.463	0.579	0.665	0.385	0.622	1.59	7.58	1.18E-20	gtl1_df1-WT	AT1G75000	NA	NA	Up	Distal Columella_Up
AT3G03341	Elongation_Phloem	482	825	331	210	0.6	0.646	0.433	0.419	0.616	0.428	-1.25	8.85	1.26E-20	gtl1_df1-WT	AT3G03341	NA	NA	Down	Elongation_Phloem_Down
AT5G40590	Elongation_Atrichoblast	45.3	51.4	168	222	0.137	0.158	0.336	0.377	0.146	0.354	2	6.93	1.51E-20	gtl1_df1-WT	AT5G40590	NA	NA	Up	Elongation_Atrichoblast_Up
AT5G65690	Maturation_Trichoblast	85.2	131	305	348	0.422	0.619	0.817	0.84	0.512	0.828	1.62	7.76	1.51E-20	gtl1_df1-WT	PCK2	NA	NA	Up	Maturation_Trichoblast_Up
AT5G12330	Elongation_Phloem	2.43	0	26.6	28.1	0.0227	0	0.177	0.243	0.015	0.201	4.33	4.04	1.52E-20	gtl1_df1-WT	LRP1	LRP1	Lateral root primordium (LRP) protein-like protein	Up	Elongation_Phloem_Up
AT5G40590	Transition Domain_Atrichoblast	24.8	18.6	142	147	0.145	0.0924	0.264	0.282	0.125	0.274	2.74	6.38	1.55E-20	gtl1_df1-WT	AT5G40590	NA	NA	Up	Transition Domain_Atrichoblast_Up
AT4G27560	Maturation_Pericycle	1.02	0.443	20.2	37.3	0.0143	0.0187	0.326	0.476	0.0153	0.4	5.15	3.51	1.60E-20	gtl1_df1-WT	UGT79B2	NA	NA	Up	Maturation_Pericycle_Up
AT2G31085	Elongation_Phloem	253	240	612	558	0.518	0.531	0.646	0.622	0.523	0.637	1.25	8.71	1.73E-20	gtl1_df1-WT	CLE6	NA	NA	Up	Elongation_Phloem_Up
AT1G17380	Elongation_Trichoblast	4.84	2.47	24.6	39.8	0.0568	0.035	0.184	0.325	0.0462	0.256	3.17	4.17	1.75E-20	gtl1_df1-WT	TIFY11A	JAZ5	jasmonate-zim-domain protein 5	Up	Elongation_Trichoblast_Up
AT3G45160	Maturation_Pericycle	1.23	2.21	48	24.6	0.00857	0.028	0.279	0.238	0.0131	0.259	4.33	3.92	1.77E-20	gtl1_df1-WT	AT3G45160	NA	NA	Up	Maturation_Pericycle_Up
AT5G38700	Maturation_Trichoblast	68.3	66.8	206	244	0.335	0.381	0.775	0.832	0.356	0.802	1.73	7.19	1.77E-20	gtl1_df1-WT	AT5G38700	NA	NA	Up	Maturation_Trichoblast_Up
AT4G36430	Elongation_Phloem	53.9	42.4	184	140	0.0727	0.0531	0.157	0.23	0.0661	0.184	1.75	6.76	1.80E-20	gtl1_df1-WT	PER49	NA	NA	Up	Elongation_Phloem_Up
AT4G17340	Transition Domain_Cortex	49.3	27	4.51	1.83	0.287	0.35	0.0787	0.03	0.307	0.0612	-3.58	4.16	1.91E-20	gtl1_df1-WT	TIP2-2	NA	NA	Down	Transition Domain_Cortex_Down
AT1G55525	Maturation_Procambium	2	1.47	35.8	77	0.0109	0.0132	0.188	0.379	0.0114	0.298	4.76	4.7	1.95E-20	gtl1_df1-WT	AT1G55525	NA	NA	Up	Maturation_Procambium_Up
AT2G05380	Maturation_Cortex	20	13.1	1110	552	0.0443	0.0316	0.449	0.567	0.0396	0.518	5.6	8.72	2.01E-20	gtl1_df1-WT	GRP3S	NA	NA	Up	Maturation_Cortex_Up
AT3G20460	Distal Lateral Root Cap	15.1	18.2	82.8	117	0.0724	0.112	0.341	0.448	0.0947	0.388	2.58	5.87	2.28E-20	gtl1_df1-WT	AT3G20460	NA	NA	Up	Distal Lateral Root Cap_Up
AT1G65570	Distal Columella	152	377	528	956	0.126	0.153	0.273	0.331	0.139	0.302	1.57	8.98	2.48E-20	gtl1_df1-WT	AT1G65570	NA	NA	Up	Distal Columella_Up
AT4G15390	Distal Lateral Root Cap	54.6	55.5	297	313	0.231	0.264	0.608	0.567	0.249	0.59	2.47	7.49	2.48E-20	gtl1_df1-WT	AT4G15390	NA	NA	Up	Distal Lateral Root Cap_Up
AT3G47340	Distal Lateral Root Cap	157	141	817	1070	0.324	0.252	0.713	0.716	0.283	0.715	2.65	9.09	2.50E-20	gtl1_df1-WT	ASN1	NA	NA	Up	Distal Lateral Root Cap_Up
AT5G54500	Elongation_Atrichoblast	223	154	719	815	0.722	0.62	0.902	0.938	0.679	0.918	2.04	8.9	2.52E-20	gtl1_df1-WT	FQR1	NA	NA	Up	Elongation_Atrichoblast_Up
AT1G20440	Distal Columella	2070	1380	682	495	0.998	0.996	0.914	0.833	0.997	0.874	-1.54	10.2	2.61E-20	gtl1_df1-WT	COR47	NA	NA	Down	Distal Columella_Down
AT2G41190	Maturation_Atrichoblast	15.4	39.1	0.547	0.891	0.0916	0.158	0.00472	0.00472	0.118	0.00472	-5.15	3.94	2.64E-20	gtl1_df1-WT	AVT1A	NA	NA	Down	Maturation_Atrichoblast_Down
AT5G55180	Elongation_Atrichoblast	324	400	92	90.6	0.429	0.475	0.216	0.198	0.449	0.208	-1.98	7.82	2.67E-20	gtl1_df1-WT	AT5G55180	NA	NA	Down	Elongation_Atrichoblast_Down
AT2G18328	Elongation_Phloem	1.94	1.72	32.5	26.3	0.00909	0.0177	0.134	0.142	0.012	0.137	3.97	4.17	2.77E-20	gtl1_df1-WT	RL4	RL4	RAD-like 4	Up	Elongation_Phloem_Up
AT2G24940	Elongation_Phloem	542	602	1090	1340	0.909	0.938	0.972	1	0.919	0.983	1.08	9.81	2.97E-20	gtl1_df1-WT	MP3	NA	NA	Up	Elongation_Phloem_Up
AT1G10990	Maturation_Atrichoblast	0	1.74	21.9	28.1	0	0.0219	0.16	0.146	0.00877	0.153	4.82	3.74	3.02E-20	gtl1_df1-WT	AT1G10990	NA	NA	Up	Maturation_Atrichoblast_Up
AT1G06080	Proximal Lateral Root Cap	17.2	25.3	183	289	0.0662	0.11	0.49	0.667	0.0832	0.569	3.47	7.03	3.07E-20	gtl1_df1-WT	ADS1	NA	NA	Up	Proximal Lateral Root Cap_Up
AT4G02290	Elongation_Atrichoblast	394	510	139	89.1	0.717	0.714	0.511	0.445	0.716	0.482	-2.01	8.14	3.24E-20	gtl1_df1-WT	AtGH9B13	NA	NA	Down	Elongation_Atrichoblast_Down
AT5G20230	Maturation_Pericycle	56.2	30.3	564	807	0.22	0.121	0.628	0.81	0.197	0.718	4.02	8.49	3.41E-20	gtl1_df1-WT	BCB	NA	NA	Up	Maturation_Pericycle_Up
AT1G19840	Maturation_Procambium	9.61	3.66	95.3	78	0.0727	0.0658	0.396	0.47	0.0712	0.439	3.67	5.36	3.41E-20	gtl1_df1-WT	AT1G19840	NA	NA	Up	Maturation_Procambium_Up
AT3G44300	Distal Columella	19.1	13.7	50.9	67.3	0.118	0.101	0.226	0.275	0.11	0.25	1.86	5.25	3.42E-20	gtl1_df1-WT	NIT2	NA	NA	Up	Distal Columella_Up
AT4G19230	Distal Columella	147	148	61.1	36.5	0.46	0.494	0.215	0.133	0.476	0.174	-1.63	6.63	3.42E-20	gtl1_df1-WT	CYP707A1	NA	NA	Down	Distal Columella_Down
AT4G15290	Maturation_Trichoblast	15.2	16.7	1.94	1.36	0.149	0.268	0.0634	0.0458	0.203	0.0549	-3.29	3.25	3.78E-20	gtl1_df1-WT	CSLB5	NA	NA	Down	Maturation_Trichoblast_Down
AT5G52050	Elongation_Phloem	92.3	76.3	17.3	20.2	0.15	0.159	0.0787	0.0811	0.153	0.0796	-2.17	5.66	3.85E-20	gtl1_df1-WT	DTX50	NA	NA	Down	Elongation_Phloem_Down
AT1G47128	Elongation_Phloem	183	150	66.4	38.6	0.541	0.611	0.346	0.311	0.565	0.333	-1.69	6.76	3.92E-20	gtl1_df1-WT	RD21A	NA	NA	Down	Elongation_Phloem_Down
AT5G07030	Elongation_Phloem	13.6	12.6	70.2	70.7	0.1	0.133	0.319	0.399	0.111	0.348	2.42	5.48	4.02E-20	gtl1_df1-WT	AT5G07030	NA	NA	Up	Elongation_Phloem_Up
AT3G52590	Maturation_Trichoblast	362	215	646	845	0.841	0.877	0.993	0.992	0.857	0.993	1.41	9.01	4.07E-20	gtl1_df1-WT	RPL40B	NA	NA	Up	Maturation_Trichoblast_Up
AT5G02090	Distal Columella	5.42	12.5	27	50.8	0.0323	0.0775	0.126	0.204	0.0541	0.165	2.13	4.61	4.08E-20	gtl1_df1-WT	AT5G02090	NA	NA	Up	Distal Columella_Up
AT1G14220	Maturation_Trichoblast	69.8	39.6	189	173	0.449	0.413	0.81	0.802	0.432	0.806	1.78	6.88	4.49E-20	gtl1_df1-WT	AT1G14220	NA	NA	Up	Maturation_Trichoblast_Up
AT1G15380	Distal Lateral Root Cap	36.6	130	341	503	0.126	0.329	0.432	0.464	0.241	0.446	2.53	7.98	4.50E-20	gtl1_df1-WT	AT1G15380	NA	NA	Up	Distal Lateral Root Cap_Up
AT5G06760	Elongation_Atrichoblast	50.9	62	16	8.86	0.223	0.256	0.0869	0.0617	0.237	0.0759	-2.2	5.1	4.55E-20	gtl1_df1-WT	LEA46	NA	NA	Down	Elongation_Atrichoblast_Down
AT2G46930	Transition Domain_Atrichoblast	75.7	79	11.9	6.74	0.648	0.761	0.169	0.145	0.691	0.156	-3.09	5.46	4.81E-20	gtl1_df1-WT	PAE3	NA	NA	Down	Transition Domain_Atrichoblast_Down
AT3G56800	Maturation_Trichoblast	870	794	1790	1980	0.938	0.932	1	1	0.935	1	1.18	10.4	5.20E-20	gtl1_df1-WT	CAM5	NA	NA	Up	Maturation_Trichoblast_Up
AT3G15440	Elongation_Trichoblast	0.359	0.274	9.53	12	0.00517	0.00539	0.102	0.217	0.00528	0.16	5.03	2.47	5.53E-20	gtl1_df1-WT	AT3G15440	NA	NA	Up	Elongation_Trichoblast_Up
AT5G15230	Maturation_Trichoblast	387	133	175	27	0.789	0.845	0.732	0.565	0.815	0.652	-1.69	7.5	5.81E-20	gtl1_df1-WT	GASA4	NA	NA	Down	Maturation_Trichoblast_Down
AT4G01070	Elongation_Phloem	233	198	91.3	58.8	0.618	0.664	0.433	0.351	0.634	0.403	-1.54	7.18	5.85E-20	gtl1_df1-WT	UGT72B1	NA	NA	Down	Elongation_Phloem_Down
AT2G46950	Distal Columella	64.1	109	25.8	24.9	0.284	0.395	0.117	0.115	0.337	0.116	-1.73	5.83	6.14E-20	gtl1_df1-WT	CYP709B2	NA	NA	Down	Distal Columella_Down
AT4G15390	Maturation_Atrichoblast	9.33	8.25	74.9	74.9	0.0696	0.0765	0.307	0.401	0.0724	0.354	3.08	5.39	6.14E-20	gtl1_df1-WT	AT4G15390	NA	NA	Up	Maturation_Atrichoblast_Up
AT2G32280	Elongation_Phloem	154	141	350	406	0.514	0.646	0.752	0.811	0.559	0.774	1.35	8.05	6.62E-20	gtl1_df1-WT	AT2G32280	NA	NA	Up	Elongation_Phloem_Up
AT2G27030	Maturation_Trichoblast	366	295	793	886	0.832	0.829	1	0.992	0.831	0.996	1.35	9.19	6.76E-20	gtl1_df1-WT	CAM5	NA	NA	Up	Maturation_Trichoblast_Up
AT3G09440	Elongation_Phloem	694	714	321	302	0.714	0.796	0.646	0.689	0.742	0.662	-1.18	8.98	6.99E-20	gtl1_df1-WT	HSP70-3	NA	NA	Down	Elongation_Phloem_Down
AT3G27950	Transition Domain_Atrichoblast	8.93	5.99	64.7	59.7	0.145	0.125	0.502	0.519	0.137	0.511	3.06	5.12	7.43E-20	gtl1_df1-WT	AT3G27950	NA	NA	Up	Transition Domain_Atrichoblast_Up
AT5G44020	Elongation_Phloem	420	267	181	90.9	0.909	0.956	0.72	0.676	0.925	0.704	-1.37	7.9	7.78E-20	gtl1_df1-WT	AT5G44020	NA	NA	Down	Elongation_Phloem_Down
AT4G30560	Elongation_Atrichoblast	2.35	4.64	21.3	23.3	0.0236	0.0533	0.234	0.26	0.0362	0.245	2.71	3.75	8.37E-20	gtl1_df1-WT	CNGC9	NA	NA	Up	Elongation_Atrichoblast_Up
AT2G30520	Elongation_Phloem	204	226	89.6	59.7	0.555	0.664	0.358	0.291	0.592	0.333	-1.53	7.17	8.51E-20	gtl1_df1-WT	RPT2	NA	NA	Down	Elongation_Phloem_Down
AT3G27300	Elongation_Atrichoblast	33	32.9	128	135	0.267	0.279	0.59	0.628	0.272	0.606	1.99	6.37	8.65E-20	gtl1_df1-WT	G6PD5	NA	NA	Up	Elongation_Atrichoblast_Up
AT1G19840	Maturation_Trichoblast	36.4	38.5	140	130	0.286	0.374	0.697	0.771	0.326	0.733	1.85	6.43	8.66E-20	gtl1_df1-WT	AT1G19840	NA	NA	Up	Maturation_Trichoblast_Up
AT2G41100	Maturation_Trichoblast	11.6	12	46.6	56.7	0.0973	0.158	0.324	0.42	0.125	0.37	2.13	4.99	9.18E-20	gtl1_df1-WT	CML12	NA	NA	Up	Maturation_Trichoblast_Up
AT2G35270	Distal Columella	11.7	18	43.1	66	0.0682	0.12	0.233	0.287	0.0932	0.26	1.88	5.13	9.34E-20	gtl1_df1-WT	AHL21	NA	NA	Up	Distal Columella_Up
AT4G39350	Maturation_Trichoblast	35.8	41.6	8.62	7.3	0.343	0.494	0.197	0.221	0.412	0.209	-2.29	4.59	9.34E-20	gtl1_df1-WT	CESA2	NA	NA	Down	Maturation_Trichoblast_Down
AT3G52748	Maturation_Trichoblast	9.73	9.87	29.7	64.7	0.105	0.165	0.415	0.611	0.132	0.509	2.21	4.84	9.35E-20	gtl1_df1-WT	AT3G52748	NA	NA	Up	Maturation_Trichoblast_Up
AT4G39780	Maturation_Pericycle	15	1.99	86.4	94	0.137	0.0654	0.535	0.667	0.12	0.6	3.72	5.5	9.80E-20	gtl1_df1-WT	ERF060	AT4G39780	Integrase-type DNA-binding superfamily protein	Up	Maturation_Pericycle_Up
AT5G25440	Distal Columella	3.14	3.35	13.9	30.3	0.0162	0.0233	0.0765	0.14	0.0196	0.108	2.75	3.71	9.96E-20	gtl1_df1-WT	AT5G25440	NA	NA	Up	Distal Columella_Up
AT1G27740	Maturation_Trichoblast	93.9	102	262	339	0.503	0.623	0.937	0.969	0.557	0.952	1.61	7.64	1.03E-19	gtl1_df1-WT	BHLH54	RSL4	root hair defective 6-like 4	Up	Maturation_Trichoblast_Up
AT2G36100	Transition Domain_Trichoblast	249	34.5	15.5	9.23	0.333	0.288	0.133	0.0897	0.316	0.11	-3.1	6.36	1.06E-19	gtl1_df1-WT	CASP1	NA	NA	Down	Transition Domain_Trichoblast_Down
AT4G26570	Maturation_Trichoblast	169	166	452	481	0.686	0.761	0.993	0.985	0.721	0.989	1.48	8.31	1.07E-19	gtl1_df1-WT	ATCBL3	NA	NA	Up	Maturation_Trichoblast_Up
AT1G55020	Elongation_Atrichoblast	32.4	28.6	123	120	0.178	0.217	0.543	0.545	0.195	0.544	2	6.26	1.08E-19	gtl1_df1-WT	LOX1	NA	NA	Up	Elongation_Atrichoblast_Up
AT5G10770	Maturation_Atrichoblast	50.7	66.4	10.9	1.34	0.286	0.372	0.0708	0.0142	0.32	0.0425	-3.38	5.08	1.08E-19	gtl1_df1-WT	AT5G10770	NA	NA	Down	Maturation_Atrichoblast_Down
AT4G27410	Maturation_Trichoblast	581	860	290	251	0.749	0.732	0.444	0.542	0.741	0.491	-1.39	8.96	1.09E-19	gtl1_df1-WT	RD26	RD26	NAC (No Apical Meristem) domain transcriptional regulator superfamily protein	Down	Maturation_Trichoblast_Down
AT4G39950	Maturation_Pericycle	9.63	8.86	111	107	0.04	0.0654	0.326	0.31	0.046	0.318	3.55	5.78	1.15E-19	gtl1_df1-WT	CYP79B2	NA	NA	Up	Maturation_Pericycle_Up
AT1G22710	Maturation_Pericycle	14.8	10.2	138	152	0.137	0.234	0.581	0.786	0.16	0.682	3.55	6.22	1.22E-19	gtl1_df1-WT	SUC2	NA	NA	Up	Maturation_Pericycle_Up
AT3G04420	Maturation_Procambium	2.8	0	47.7	49	0.0255	0	0.271	0.242	0.0199	0.254	4.78	4.4	1.29E-19	gtl1_df1-WT	anac048	NAC048	NAC domain containing protein 48	Up	Maturation_Procambium_Up
AT2G26690	Maturation_Procambium	111	155	15.3	7	0.389	0.592	0.125	0.0606	0.433	0.0877	-3.68	6.31	1.29E-19	gtl1_df1-WT	NPF6.2	NA	NA	Down	Maturation_Procambium_Down
AT3G11280	Elongation_Phloem	82.6	62.5	16.6	13.6	0.218	0.195	0.138	0.155	0.21	0.144	-2.26	5.43	1.47E-19	gtl1_df1-WT	AT3G11280	AT3G11280	Duplicated homeodomain-like superfamily protein	Down	Elongation_Phloem_Down
AT5G11600	Distal Columella	16.5	18	3.61	0.27	0.0969	0.124	0.0219	0.00182	0.11	0.0118	-3.17	3.36	1.68E-19	gtl1_df1-WT	AT5G11600	NA	NA	Down	Distal Columella_Down
AT1G54010	Transition Domain_Pericycle	0.62	0	2.64	181	0.0185	0	0.1	0.25	0.0139	0.167	6.7	5.44	1.69E-19	gtl1_df1-WT	GLL23	NA	NA	Up	Transition Domain_Pericycle_Up
AT3G62990	Elongation_Phloem	38.4	68.8	13.1	3.51	0.145	0.177	0.0591	0.027	0.156	0.0473	-2.58	4.9	1.73E-19	gtl1_df1-WT	AT3G62990	NA	NA	Down	Elongation_Phloem_Down
AT3G53600	Distal Columella	55.9	43.6	149	147	0.253	0.246	0.404	0.411	0.25	0.408	1.58	6.63	1.74E-19	gtl1_df1-WT	AT3G53600	AT3G53600	C2H2-type zinc finger family protein	Up	Distal Columella_Up
AT3G02480	Maturation_Trichoblast	195	332	91.6	70	0.414	0.484	0.401	0.405	0.446	0.403	-1.67	7.43	1.75E-19	gtl1_df1-WT	AT3G02480	NA	NA	Down	Maturation_Trichoblast_Down
AT3G52740	Maturation_Trichoblast	38.9	32.4	117	140	0.311	0.39	0.732	0.832	0.347	0.78	1.85	6.36	1.76E-19	gtl1_df1-WT	BIC1	NA	NA	Up	Maturation_Trichoblast_Up
AT2G36650	Elongation_Trichoblast	3.94	3.7	26.4	36.4	0.0465	0.0485	0.24	0.34	0.0475	0.291	3.04	4.13	1.78E-19	gtl1_df1-WT	AT2G36650	NA	NA	Up	Elongation_Trichoblast_Up
AT3G59480	Distal Lateral Root Cap	220	407	1800	2320	0.496	0.535	0.865	0.92	0.518	0.889	2.77	10.2	1.97E-19	gtl1_df1-WT	AT3G59480	NA	NA	Up	Distal Lateral Root Cap_Up
AT2G19970	Distal Columella	38.8	89.1	163	198	0.16	0.329	0.459	0.535	0.241	0.497	1.58	6.94	2.01E-19	gtl1_df1-WT	AT2G19970	NA	NA	Up	Distal Columella_Up
AT1G76930	Maturation_Trichoblast	39.9	48.1	9.92	9.17	0.241	0.368	0.169	0.122	0.299	0.147	-2.2	4.78	2.03E-19	gtl1_df1-WT	ATEXT4	NA	NA	Down	Maturation_Trichoblast_Down
AT4G17340	Transition Domain_Trichoblast	48.1	59.9	7.5	4.26	0.342	0.325	0.0667	0.0404	0.336	0.0526	-3.23	5	2.16E-19	gtl1_df1-WT	TIP2-2	NA	NA	Down	Transition Domain_Trichoblast_Down
AT1G58030	Maturation_Trichoblast	37.5	38.9	9.7	6.45	0.319	0.461	0.261	0.237	0.384	0.249	-2.27	4.58	2.25E-19	gtl1_df1-WT	CAT2	NA	NA	Down	Maturation_Trichoblast_Down
AT3G18250	Distal Columella	14	23	45.6	83.3	0.0575	0.0678	0.131	0.205	0.0624	0.168	1.79	5.39	2.35E-19	gtl1_df1-WT	AT3G18250	NA	NA	Up	Distal Columella_Up
AT2G43590	Elongation_Atrichoblast	499	632	2050	2820	0.759	0.808	0.931	0.953	0.78	0.941	2.1	10.6	2.41E-19	gtl1_df1-WT	AT2G43590	NA	NA	Up	Elongation_Atrichoblast_Up
AT1G04040	Maturation_Trichoblast	89.8	55.1	208	246	0.554	0.6	0.873	0.908	0.575	0.89	1.69	7.23	2.62E-19	gtl1_df1-WT	AT1G04040	NA	NA	Up	Maturation_Trichoblast_Up
AT1G20440	Proliferation Domain_Atrichoblast	1020	697	464	205	1	1	0.96	0.843	1	0.921	-1.43	9.21	2.66E-19	gtl1_df1-WT	COR47	NA	NA	Down	Proliferation Domain_Atrichoblast_Down
AT3G11340	Maturation_Trichoblast	113	162	42.2	34.1	0.454	0.571	0.366	0.351	0.507	0.359	-1.84	6.47	2.74E-19	gtl1_df1-WT	UGT76B1	NA	NA	Down	Maturation_Trichoblast_Down
AT2G16900	Elongation_Phloem	246	171	80.2	64.1	0.423	0.469	0.303	0.243	0.438	0.281	-1.52	7.13	2.85E-19	gtl1_df1-WT	AT2G16900	NA	NA	Down	Elongation_Phloem_Down
AT2G31540	Maturation_Atrichoblast	25.2	21.7	167	149	0.187	0.169	0.429	0.439	0.18	0.434	2.75	6.51	2.94E-19	gtl1_df1-WT	AT2G31540	NA	NA	Up	Maturation_Atrichoblast_Up
AT1G75390	Maturation_Trichoblast	9.92	12.7	43.8	54	0.108	0.177	0.507	0.626	0.14	0.564	2.11	4.91	3.05E-19	gtl1_df1-WT	BZIP44	bZIP44	basic leucine-zipper 44	Up	Maturation_Trichoblast_Up
AT5G15230	Proliferation Domain_Trichoblast	784	711	200	278	0.952	1	0.946	0.963	0.96	0.95	-1.67	8.95	3.05E-19	gtl1_df1-WT	GASA4	NA	NA	Down	Proliferation Domain_Trichoblast_Down
AT3G01290	Distal Columella	46.2	86.7	149	236	0.21	0.322	0.377	0.464	0.264	0.42	1.56	7.02	3.33E-19	gtl1_df1-WT	HIR3	NA	NA	Up	Distal Columella_Up
AT5G44020	Transition Domain_Pericycle	493	341	121	51.6	1	0.944	1	0.875	0.986	0.944	-2.35	8.04	3.39E-19	gtl1_df1-WT	AT5G44020	NA	NA	Down	Transition Domain_Pericycle_Down
AT4G30650	Maturation_Trichoblast	138	131	370	397	0.668	0.729	0.958	0.977	0.696	0.967	1.51	8.02	3.53E-19	gtl1_df1-WT	AT4G30650	NA	NA	Up	Maturation_Trichoblast_Up
AT1G07400	Distal Lateral Root Cap	77.9	65.3	5.61	19.6	0.139	0.122	0.0303	0.0335	0.129	0.0317	-2.6	5.42	4.06E-19	gtl1_df1-WT	HSP17.8	NA	NA	Down	Distal Lateral Root Cap_Down
AT5G13930	Proliferation Domain_Atrichoblast	461	500	171	136	0.943	0.971	0.743	0.627	0.951	0.704	-1.64	8.27	4.17E-19	gtl1_df1-WT	CHS	NA	NA	Down	Proliferation Domain_Atrichoblast_Down
AT5G09440	Elongation_Phloem	51	39	10.4	3.51	0.3	0.319	0.0866	0.0405	0.306	0.0697	-2.69	4.67	4.33E-19	gtl1_df1-WT	EXL4	NA	NA	Down	Elongation_Phloem_Down
AT1G17020	Maturation_Atrichoblast	6.9	5.21	48.1	64.6	0.0586	0.0601	0.231	0.297	0.0592	0.264	3.19	4.98	4.33E-19	gtl1_df1-WT	SRG1	NA	NA	Up	Maturation_Atrichoblast_Up
AT4G36900	Maturation_Atrichoblast	357	489	65.1	78	0.542	0.525	0.278	0.321	0.535	0.3	-2.55	7.96	4.56E-19	gtl1_df1-WT	RAP2-10	RAP2.10	related to AP2 10	Down	Maturation_Atrichoblast_Down
AT3G23090	Elongation_Phloem	268	288	117	93.5	0.605	0.566	0.461	0.439	0.592	0.453	-1.4	7.58	4.57E-19	gtl1_df1-WT	AT3G23090	NA	NA	Down	Elongation_Phloem_Down
AT3G04010	Elongation_Phloem	137	94.6	38	25.9	0.309	0.46	0.236	0.216	0.36	0.229	-1.86	6.19	4.85E-19	gtl1_df1-WT	AT3G04010	NA	NA	Down	Elongation_Phloem_Down
AT5G59030	Elongation_Atrichoblast	115	128	34.1	28.8	0.497	0.535	0.21	0.194	0.513	0.203	-1.95	6.26	4.86E-19	gtl1_df1-WT	COPT1	NA	NA	Down	Elongation_Atrichoblast_Down
AT5G43650	Distal Columella	42.5	25.2	83.7	125	0.171	0.112	0.251	0.336	0.143	0.294	1.64	6.12	5.11E-19	gtl1_df1-WT	BHLH92	BHLH92	basic helix-loop-helix (bHLH) DNA-binding superfamily protein	Up	Distal Columella_Up
AT1G63180	Elongation_Phloem	114	136	45.6	25.9	0.245	0.31	0.146	0.149	0.267	0.147	-1.81	6.31	5.43E-19	gtl1_df1-WT	UGE3	NA	NA	Down	Elongation_Phloem_Down
AT5G57540	Maturation_Trichoblast	60.4	69.4	212	204	0.327	0.352	0.796	0.771	0.338	0.784	1.68	7.09	5.50E-19	gtl1_df1-WT	XTH13	NA	NA	Up	Maturation_Trichoblast_Up
AT3G10320	Elongation_Atrichoblast	13.2	26.6	4.69	0.901	0.105	0.188	0.0459	0.0128	0.14	0.0315	-2.73	3.5	5.57E-19	gtl1_df1-WT	AT3G10320	NA	NA	Down	Elongation_Atrichoblast_Down
AT5G42380	Maturation_Procambium	95.7	13.9	296	291	0.255	0.237	0.479	0.53	0.251	0.509	2.74	7.4	5.63E-19	gtl1_df1-WT	CML37	NA	NA	Up	Maturation_Procambium_Up
AT5G52310	Distal Columella	29.1	30.2	8.06	4.33	0.154	0.209	0.0492	0.0273	0.181	0.0382	-2.27	4.22	5.92E-19	gtl1_df1-WT	RD29A	NA	NA	Down	Distal Columella_Down
AT1G23150	Elongation_Atrichoblast	39.9	36.4	137	156	0.244	0.23	0.562	0.585	0.238	0.572	1.94	6.54	5.92E-19	gtl1_df1-WT	AT1G23150	NA	NA	Up	Elongation_Atrichoblast_Up
AT5G22630	Maturation_Procambium	105	49.1	497	340	0.411	0.421	0.812	0.727	0.413	0.763	2.5	7.91	6.15E-19	gtl1_df1-WT	ADT5	NA	NA	Up	Maturation_Procambium_Up
AT4G36990	Elongation_Phloem	1160	1300	646	554	0.759	0.823	0.614	0.568	0.781	0.597	-1.04	9.84	6.29E-19	gtl1_df1-WT	HSFB1	HSF4	heat shock factor 4	Down	Elongation_Phloem_Down
AT3G09220	Maturation_Trichoblast	12.5	9.37	1.29	0	0.132	0.152	0.0352	0	0.141	0.0183	-4.22	2.66	7.09E-19	gtl1_df1-WT	LAC7	NA	NA	Down	Maturation_Trichoblast_Down
AT1G66280	Maturation_Trichoblast	364	452	172	120	0.684	0.761	0.817	0.794	0.719	0.806	-1.49	8.12	7.36E-19	gtl1_df1-WT	BGLU22	NA	NA	Down	Maturation_Trichoblast_Down
AT3G59480	Transition Domain_Trichoblast	3.69	3.48	28	39.8	0.045	0.033	0.144	0.179	0.0404	0.163	3.17	4.16	7.84E-19	gtl1_df1-WT	AT3G59480	NA	NA	Up	Transition Domain_Trichoblast_Up
AT3G50220	Distal Lateral Root Cap	1.29	5.05	19.5	40.9	0.00804	0.0264	0.0707	0.144	0.0185	0.103	3.22	4.08	7.91E-19	gtl1_df1-WT	IRX15	NA	NA	Up	Distal Lateral Root Cap_Up
AT5G54490	Elongation_Phloem	11.7	6.31	40.5	73.7	0.1	0.0885	0.161	0.155	0.0961	0.159	2.57	5.14	7.99E-19	gtl1_df1-WT	PBP1	NA	NA	Up	Elongation_Phloem_Up
AT1G77940	Maturation_Trichoblast	131	62.9	241	326	0.576	0.648	0.937	0.969	0.609	0.952	1.62	7.57	8.28E-19	gtl1_df1-WT	RPL30B	NA	NA	Up	Maturation_Trichoblast_Up
AT1G53060	Maturation_Pericycle	14.1	18.8	173	187	0.106	0.29	0.512	0.786	0.149	0.647	3.46	6.55	8.48E-19	gtl1_df1-WT	AT1G53060	NA	NA	Up	Maturation_Pericycle_Up
AT3G02480	Elongation_Phloem	217	340	112	93.1	0.382	0.487	0.276	0.196	0.417	0.246	-1.4	7.56	8.55E-19	gtl1_df1-WT	AT3G02480	NA	NA	Down	Elongation_Phloem_Down
AT4G11600	Elongation_Phloem	2170	1850	1010	1070	0.986	1	0.98	0.986	0.991	0.983	-0.945	10.6	8.93E-19	gtl1_df1-WT	GPX6	NA	NA	Down	Elongation_Phloem_Down
AT5G55560	Elongation_Atrichoblast	0.47	0.536	7.49	12	0.00472	0.0064	0.082	0.123	0.00543	0.1	4.21	2.49	9.06E-19	gtl1_df1-WT	WNK11	NA	NA	Up	Elongation_Atrichoblast_Up
AT2G43000	Distal Lateral Root Cap	34.4	38.4	153	221	0.134	0.116	0.277	0.284	0.124	0.28	2.35	6.81	9.37E-19	gtl1_df1-WT	JUB1	NAC042	NAC domain containing protein 42	Up	Distal Lateral Root Cap_Up
AT5G23405	Distal Columella	5.13	12.2	28.1	44.3	0.0287	0.0814	0.157	0.233	0.0541	0.195	2.07	4.52	9.54E-19	gtl1_df1-WT	HMGB12	AT5G23405	HMG-box (high mobility group) DNA-binding family protein	Up	Distal Columella_Up
AT1G50050	Proximal Lateral Root Cap	3.02	1.59	59.7	40.2	0.0127	0.0118	0.151	0.127	0.0124	0.14	4.45	4.79	9.58E-19	gtl1_df1-WT	AT1G50050	NA	NA	Up	Proximal Lateral Root Cap_Up
AT2G34880	Proximal Lateral Root Cap	0	90.5	0	0	0	0.595	0	0	0.23	0	-12.5	4.42	9.58E-19	gtl1_df1-WT	JMJ15	MEE27	Transcription factor jumonji (jmj) family protein / zinc finger (C5HC2 type) family protein	Down	Proximal Lateral Root Cap_Down
AT4G27410	Proximal Columella	183	58.9	20.8	17.3	0.485	0.536	0.194	0.124	0.505	0.164	-2.52	6.08	9.68E-19	gtl1_df1-WT	RD26	RD26	NAC (No Apical Meristem) domain transcriptional regulator superfamily protein	Down	Proximal Columella_Down
AT2G47950	Elongation_Phloem	283	175	73	90	0.436	0.487	0.169	0.209	0.453	0.184	-1.47	7.27	9.71E-19	gtl1_df1-WT	AT2G47950	NA	NA	Down	Elongation_Phloem_Down
AT1G09575	Maturation_Trichoblast	11.2	13	44.2	57.7	0.13	0.203	0.528	0.634	0.163	0.579	2.07	4.98	9.74E-19	gtl1_df1-WT	AT1G09575	NA	NA	Up	Maturation_Trichoblast_Up
AT2G27030	Elongation_Phloem	1450	1750	2760	3120	0.986	0.991	1	1	0.988	1	0.883	11.2	1.08E-18	gtl1_df1-WT	CAM5	NA	NA	Up	Elongation_Phloem_Up
AT1G32010	Proximal Lateral Root Cap	0	0	0	102	0	0	0	0.59	0	0.263	12.8	4.73	1.18E-18	gtl1_df1-WT	AT1G32010	NA	NA	Up	Proximal Lateral Root Cap_Up
AT4G16500	Maturation_Procambium	66.5	78.4	354	454	0.396	0.645	0.729	0.833	0.45	0.789	2.47	7.87	1.22E-18	gtl1_df1-WT	CYS4	NA	NA	Up	Maturation_Procambium_Up
AT4G16190	Proximal Columella	106	159	29.2	20.6	0.328	0.448	0.249	0.17	0.375	0.215	-2.39	6.28	1.22E-18	gtl1_df1-WT	RD19C	NA	NA	Down	Proximal Columella_Down
AT4G12520	Proliferation Domain_Trichoblast	573	638	129	256	0.702	0.882	0.378	0.852	0.733	0.505	-1.74	8.64	1.26E-18	gtl1_df1-WT	AT4G12520	NA	NA	Down	Proliferation Domain_Trichoblast_Down
AT4G36500	Proliferation Domain_Trichoblast	420	369	115	88.1	0.929	0.941	0.919	0.889	0.931	0.911	-1.96	7.97	1.26E-18	gtl1_df1-WT	AT4G36500	NA	NA	Down	Proliferation Domain_Trichoblast_Down
AT1G13930	Maturation_Trichoblast	113	52.8	19.6	19.9	0.673	0.519	0.303	0.115	0.603	0.212	-1.96	5.69	1.30E-18	gtl1_df1-WT	AT1G13930	NA	NA	Down	Maturation_Trichoblast_Down
AT1G66200	Distal Columella	27.9	24.7	86.7	78.7	0.153	0.165	0.375	0.389	0.158	0.382	1.65	5.78	1.35E-18	gtl1_df1-WT	ATGSR2	NA	NA	Up	Distal Columella_Up
AT4G20780	Distal Columella	73.6	117	244	288	0.269	0.395	0.599	0.622	0.33	0.611	1.51	7.5	1.35E-18	gtl1_df1-WT	CML42	NA	NA	Up	Distal Columella_Up
AT3G03200	Elongation_Phloem	14.1	12	74	58.8	0.0591	0.0973	0.134	0.149	0.0721	0.139	2.34	5.41	1.44E-18	gtl1_df1-WT	NAC045	NAC045	NAC domain containing protein 45	Up	Elongation_Phloem_Up
AT5G65040	Elongation_Phloem	117	170	33.2	56.6	0.395	0.593	0.177	0.27	0.462	0.211	-1.69	6.53	1.51E-18	gtl1_df1-WT	IRM1	NA	NA	Down	Elongation_Phloem_Down
AT1G08160	Elongation_Phloem	464	729	1300	1100	0.409	0.566	0.35	0.405	0.462	0.371	1.04	9.82	1.63E-18	gtl1_df1-WT	AT1G08160	NA	NA	Up	Elongation_Phloem_Up
AT5G40890	Elongation_Trichoblast	63.1	69.4	13.5	7.31	0.47	0.561	0.173	0.148	0.515	0.16	-2.74	5.3	1.69E-18	gtl1_df1-WT	CLC-A	NA	NA	Down	Elongation_Trichoblast_Down
AT3G59480	Elongation_Trichoblast	3.41	3.29	28	26.2	0.031	0.0323	0.214	0.31	0.0317	0.263	3	3.9	1.76E-18	gtl1_df1-WT	AT3G59480	NA	NA	Up	Elongation_Trichoblast_Up
AT2G39830	Elongation_Phloem	50.5	57.9	158	174	0.309	0.389	0.598	0.736	0.336	0.649	1.62	6.82	1.77E-18	gtl1_df1-WT	DAR2	DAR2	DA1-related protein 2	Up	Elongation_Phloem_Up
AT1G54400	Elongation_Phloem	0.486	1.15	22.8	21.5	0.00455	0.0177	0.0866	0.149	0.00901	0.109	4.72	3.76	1.82E-18	gtl1_df1-WT	AT1G54400	NA	NA	Up	Elongation_Phloem_Up
AT1G03220	Maturation_Trichoblast	1420	1610	655	693	0.746	0.803	0.683	0.71	0.772	0.696	-1.17	10.1	1.82E-18	gtl1_df1-WT	AT1G03220	NA	NA	Down	Maturation_Trichoblast_Down
AT3G47780	Elongation_Atrichoblast	20	22.7	76.3	94.2	0.167	0.196	0.489	0.602	0.179	0.538	1.99	5.75	1.91E-18	gtl1_df1-WT	ABCA7	NA	NA	Up	Elongation_Atrichoblast_Up
AT5G61890	Elongation_Phloem	60.7	49.3	14.2	6.58	0.15	0.186	0.0591	0.0405	0.162	0.0522	-2.4	5.01	1.92E-18	gtl1_df1-WT	ERF114	AT5G61890	Integrase-type DNA-binding superfamily protein	Down	Elongation_Phloem_Down
AT5G59030	Distal Columella	37.6	38.6	10.6	8.38	0.189	0.219	0.0638	0.0473	0.203	0.0555	-2.01	4.61	1.94E-18	gtl1_df1-WT	COPT1	NA	NA	Down	Distal Columella_Down
AT3G12580	Elongation_Phloem	117	90	32.5	23.3	0.409	0.363	0.165	0.176	0.393	0.169	-1.89	6.02	2.00E-18	gtl1_df1-WT	MED37C	NA	NA	Down	Elongation_Phloem_Down
AT2G37040	Elongation_Phloem	911	894	524	345	0.655	0.549	0.492	0.399	0.619	0.458	-1.08	9.38	2.00E-18	gtl1_df1-WT	PAL1	NA	NA	Down	Elongation_Phloem_Down
AT1G04680	Maturation_Atrichoblast	4.46	4.34	45.4	42.3	0.0403	0.0546	0.264	0.283	0.0461	0.274	3.3	4.61	2.03E-18	gtl1_df1-WT	AT1G04680	NA	NA	Up	Maturation_Atrichoblast_Up
AT2G34655	Maturation_Trichoblast	0.184	0.253	6.04	10.7	0.0027	0.00645	0.127	0.244	0.00441	0.183	5.16	2.15	2.03E-18	gtl1_df1-WT	AT2G34655	NA	NA	Up	Maturation_Trichoblast_Up
AT5G59220	Maturation_Trichoblast	142	246	62.1	53.7	0.435	0.519	0.324	0.458	0.474	0.388	-1.7	6.99	2.12E-18	gtl1_df1-WT	SAG113	NA	NA	Down	Maturation_Trichoblast_Down
ATMG00030	Maturation_Trichoblast	568	291	159	137	0.984	0.981	0.937	0.931	0.982	0.934	-1.46	8.18	2.12E-18	gtl1_df1-WT	ORF107A	NA	NA	Down	Maturation_Trichoblast_Down
AT1G76180	Elongation_Phloem	7970	9400	5160	5310	1	1	1	1	1	1	-0.725	12.8	2.15E-18	gtl1_df1-WT	ERD14	NA	NA	Down	Elongation_Phloem_Down
AT1G73010	Maturation_Pericycle	79.5	38.3	745	825	0.317	0.327	0.674	0.762	0.319	0.718	3.82	8.7	2.15E-18	gtl1_df1-WT	PS2	NA	NA	Up	Maturation_Pericycle_Up
AT1G76220	Maturation_Trichoblast	2.76	4.18	18.5	23.1	0.0405	0.0581	0.268	0.397	0.0485	0.33	2.58	3.61	2.31E-18	gtl1_df1-WT	AT1G76220	NA	NA	Up	Maturation_Trichoblast_Up
AT3G16450	Proliferation Domain_Atrichoblast	49.8	14.1	154	174	0.402	0.229	0.49	0.412	0.352	0.464	2.18	6.76	2.34E-18	gtl1_df1-WT	JAL33	NA	NA	Up	Proliferation Domain_Atrichoblast_Up
AT1G55850	Maturation_Trichoblast	60.1	58.7	16.2	13.4	0.381	0.497	0.303	0.282	0.434	0.293	-2.01	5.24	2.36E-18	gtl1_df1-WT	CSLE1	NA	NA	Down	Maturation_Trichoblast_Down
AT3G22830	Maturation_Trichoblast	260	579	164	113	0.546	0.655	0.444	0.519	0.596	0.48	-1.51	8.13	2.36E-18	gtl1_df1-WT	HSFA6B	HSFA6B	heat shock transcription factor A6B	Down	Maturation_Trichoblast_Down
AT1G60470	Maturation_Pericycle	3.07	0.443	46.1	18.6	0.0343	0.0187	0.209	0.238	0.0306	0.224	4.26	3.74	2.38E-18	gtl1_df1-WT	GOLS4	NA	NA	Up	Maturation_Pericycle_Up
AT1G10990	Elongation_Atrichoblast	3.91	5.36	25.6	25.2	0.0393	0.0576	0.228	0.211	0.0471	0.22	2.46	3.97	2.46E-18	gtl1_df1-WT	AT1G10990	NA	NA	Up	Elongation_Atrichoblast_Up
AT2G29500	Elongation_Atrichoblast	47.6	59.6	10.2	15.5	0.248	0.188	0.0803	0.0915	0.223	0.0852	-2.08	5.05	2.51E-18	gtl1_df1-WT	HSP17.6B	NA	NA	Down	Elongation_Atrichoblast_Down
AT5G54170	Distal Columella	105	48.6	211	203	0.325	0.219	0.49	0.491	0.274	0.49	1.52	7.15	2.56E-18	gtl1_df1-WT	AT5G54170	NA	NA	Up	Distal Columella_Up
AT3G21770	Transition Domain_Pericycle	16.7	3.65	63.3	203	0.148	0.0556	0.4	0.875	0.125	0.611	3.36	6.09	2.56E-18	gtl1_df1-WT	PER30	NA	NA	Up	Transition Domain_Pericycle_Up
AT4G11190	Transition Domain_Pericycle	34.1	13.4	153	196	0.278	0.222	0.4	0.75	0.264	0.556	2.86	6.55	2.56E-18	gtl1_df1-WT	DIR13	NA	NA	Up	Transition Domain_Pericycle_Up
AT3G14560	Maturation_Atrichoblast	338	395	46.5	85.1	0.542	0.574	0.16	0.208	0.555	0.184	-2.52	7.77	2.72E-18	gtl1_df1-WT	AT3G14560	NA	NA	Down	Maturation_Atrichoblast_Down
AT4G30350	Maturation_Atrichoblast	63.3	66.4	10.9	4.9	0.374	0.393	0.0802	0.0472	0.382	0.0637	-3.08	5.24	2.72E-18	gtl1_df1-WT	SMXL2	NA	NA	Down	Maturation_Atrichoblast_Down
AT1G24735	Maturation_Trichoblast	7.35	4.3	22.6	34.8	0.0919	0.0839	0.331	0.534	0.0882	0.429	2.33	4.11	2.74E-18	gtl1_df1-WT	AT1G24735	NA	NA	Up	Maturation_Trichoblast_Up
AT5G07322	Elongation_Atrichoblast	25.1	30.9	102	112	0.154	0.175	0.351	0.355	0.163	0.353	1.94	6.09	2.78E-18	gtl1_df1-WT	AT5G07322	NA	NA	Up	Elongation_Atrichoblast_Up
AT1G22400	Maturation_Trichoblast	93.7	89.8	32.3	19	0.424	0.458	0.331	0.267	0.44	0.3	-1.88	5.89	2.96E-18	gtl1_df1-WT	UGT85A1	NA	NA	Down	Maturation_Trichoblast_Down
AT4G36010	Distal Columella	385	271	120	111	0.65	0.539	0.282	0.255	0.596	0.268	-1.48	7.8	3.17E-18	gtl1_df1-WT	AT4G36010	NA	NA	Down	Distal Columella_Down
AT1G73010	Maturation_Atrichoblast	3.25	1.3	13.1	66	0.022	0.0164	0.0755	0.179	0.0197	0.127	3.85	4.44	3.44E-18	gtl1_df1-WT	PS2	NA	NA	Up	Maturation_Atrichoblast_Up
AT5G38020	Proximal Lateral Root Cap	5.73	6.37	65.2	65.7	0.026	0.0446	0.213	0.193	0.0332	0.204	3.43	5.22	3.51E-18	gtl1_df1-WT	AT5G38020	NA	NA	Up	Proximal Lateral Root Cap_Up
AT1G70700	Maturation_Trichoblast	58.2	77.1	23.3	12.1	0.338	0.4	0.197	0.183	0.366	0.19	-1.99	5.44	3.75E-18	gtl1_df1-WT	JAZ9	TIFY7	TIFY domain/Divergent CCT motif family protein	Down	Maturation_Trichoblast_Down
AT5G57290	Maturation_Trichoblast	131	68.7	264	301	0.619	0.616	0.908	0.954	0.618	0.93	1.57	7.58	4.46E-18	gtl1_df1-WT	RPP3B	NA	NA	Up	Maturation_Trichoblast_Up
AT3G05200	Maturation_Trichoblast	62.6	51.5	14.4	13.8	0.389	0.426	0.275	0.328	0.406	0.3	-2.01	5.18	4.59E-18	gtl1_df1-WT	ATL6	ATL6	RING/U-box superfamily protein	Down	Maturation_Trichoblast_Down
AT5G04120	Transition Domain_Cortex	1380	1490	463	681	0.966	1	0.579	0.69	0.976	0.619	-1.35	9.97	4.70E-18	gtl1_df1-WT	IPSP	NA	NA	Down	Transition Domain_Cortex_Down
AT4G22214	Distal Columella	32.5	27.5	82.8	99.2	0.171	0.182	0.383	0.42	0.176	0.401	1.6	5.93	4.82E-18	gtl1_df1-WT	AT4G22214	NA	NA	Up	Distal Columella_Up
AT3G20660	Distal Lateral Root Cap	16.8	14	78.2	86.4	0.0831	0.0892	0.301	0.312	0.0866	0.306	2.43	5.62	4.92E-18	gtl1_df1-WT	4-Oct	NA	NA	Up	Distal Lateral Root Cap_Up
AT5G11990	Elongation_Phloem	55.9	102	198	225	0.273	0.434	0.417	0.507	0.327	0.45	1.47	7.2	4.99E-18	gtl1_df1-WT	AT5G11990	NA	NA	Up	Elongation_Phloem_Up
AT5G13930	Elongation_Phloem	336	194	137	68.9	0.791	0.779	0.555	0.439	0.787	0.512	-1.38	7.52	5.15E-18	gtl1_df1-WT	CHS	NA	NA	Down	Elongation_Phloem_Down
AT3G10780	Proximal Lateral Root Cap	4.57	3.04	60.3	70.6	0.0249	0.0244	0.329	0.374	0.0247	0.349	4.11	5.17	5.32E-18	gtl1_df1-WT	AT3G10780	NA	NA	Up	Proximal Lateral Root Cap_Up
AT1G22810	Distal Columella	8.27	3.11	23.9	29.5	0.0431	0.0174	0.109	0.124	0.0308	0.116	2.28	4.05	5.76E-18	gtl1_df1-WT	ERF019	AT1G22810	Integrase-type DNA-binding superfamily protein	Up	Distal Columella_Up
AT4G22212	Proliferation Domain_Atrichoblast	93.9	45.8	294	234	0.506	0.4	0.698	0.618	0.475	0.671	1.9	7.48	5.76E-18	gtl1_df1-WT	AT4G22212	NA	NA	Up	Proliferation Domain_Atrichoblast_Up
AT1G80440	Elongation_Phloem	35.5	33.3	5.53	3.51	0.15	0.195	0.0551	0.0473	0.165	0.0522	-2.89	4.25	5.85E-18	gtl1_df1-WT	AT1G80440	NA	NA	Down	Elongation_Phloem_Down
AT5G46780	Distal Columella	12.5	14.6	44.5	51.4	0.0754	0.0988	0.2	0.235	0.0867	0.217	1.82	4.96	6.16E-18	gtl1_df1-WT	AT5G46780	NA	NA	Up	Distal Columella_Up
AT3G14850	Elongation_Trichoblast	59.2	70.4	11.7	8.78	0.406	0.472	0.143	0.148	0.438	0.145	-2.69	5.27	6.52E-18	gtl1_df1-WT	TBL41	NA	NA	Down	Elongation_Trichoblast_Down
AT1G07410	Maturation_Trichoblast	15.2	14.7	55.6	61.1	0.181	0.265	0.69	0.779	0.219	0.733	1.96	5.19	6.55E-18	gtl1_df1-WT	RABA2B	NA	NA	Up	Maturation_Trichoblast_Up
AT3G25290	Maturation_Trichoblast	25.7	16	5.17	1.87	0.184	0.181	0.106	0.0687	0.182	0.0879	-2.63	3.66	6.59E-18	gtl1_df1-WT	AT3G25290	NA	NA	Down	Maturation_Trichoblast_Down
AT2G02710	Maturation_Trichoblast	146	289	69	62.5	0.386	0.519	0.352	0.435	0.447	0.392	-1.65	7.16	6.67E-18	gtl1_df1-WT	TLP1	NA	NA	Down	Maturation_Trichoblast_Down
AT4G39000	Elongation_Atrichoblast	14.4	20	2.66	2.55	0.0865	0.13	0.0197	0.0298	0.105	0.0241	-2.69	3.31	6.74E-18	gtl1_df1-WT	AtGH9B17	NA	NA	Down	Elongation_Atrichoblast_Down
AT5G57655	Maturation_Trichoblast	20	32.4	3.66	6.11	0.192	0.329	0.106	0.229	0.254	0.165	-2.42	4.04	6.74E-18	gtl1_df1-WT	XYLA	NA	NA	Down	Maturation_Trichoblast_Down
AT2G29500	Maturation_Trichoblast	45.4	47	7.54	14.6	0.249	0.274	0.0634	0.16	0.26	0.11	-2.08	4.88	6.74E-18	gtl1_df1-WT	HSP17.6B	NA	NA	Down	Maturation_Trichoblast_Down
AT5G45630	Maturation_Trichoblast	18.4	17.5	59.7	76.6	0.122	0.135	0.225	0.344	0.128	0.282	1.92	5.43	6.75E-18	gtl1_df1-WT	AT5G45630	NA	NA	Up	Maturation_Trichoblast_Up
AT3G06700	Maturation_Trichoblast	176	95.6	310	431	0.659	0.703	0.958	0.985	0.679	0.971	1.5	7.98	6.80E-18	gtl1_df1-WT	RPL29A	NA	NA	Up	Maturation_Trichoblast_Up
AT3G53160	Transition Domain_Cortex	5.19	6.09	53.6	56.5	0.0575	0.125	0.303	0.51	0.0787	0.378	3.28	5.13	6.99E-18	gtl1_df1-WT	UGT73C7	NA	NA	Up	Transition Domain_Cortex_Up
AT5G12340	Distal Columella	15.7	12.2	56.4	41.6	0.0826	0.0698	0.173	0.12	0.0764	0.146	1.81	4.99	7.05E-18	gtl1_df1-WT	AT5G12340	NA	NA	Up	Distal Columella_Up
AT4G11190	Elongation_Atrichoblast	21.8	6.07	51	59.9	0.077	0.0597	0.159	0.162	0.0697	0.16	2.12	5.14	7.10E-18	gtl1_df1-WT	DIR13	NA	NA	Up	Elongation_Atrichoblast_Up
AT4G33070	Maturation_Trichoblast	28.5	38.6	10.6	4.25	0.195	0.297	0.169	0.107	0.241	0.139	-2.25	4.41	7.14E-18	gtl1_df1-WT	PDC1	NA	NA	Down	Maturation_Trichoblast_Down
AT5G08240	Maturation_Trichoblast	66.7	69.2	183	238	0.419	0.487	0.69	0.885	0.45	0.784	1.62	7.12	7.23E-18	gtl1_df1-WT	AT5G08240	NA	NA	Up	Maturation_Trichoblast_Up
AT1G13370	Maturation_Pericycle	2.46	3.54	44.2	33.9	0.02	0.0467	0.256	0.333	0.0263	0.294	3.68	4.12	7.39E-18	gtl1_df1-WT	AT1G13370	NA	NA	Up	Maturation_Pericycle_Up
AT4G18280	Distal Columella	35.6	23.5	83.7	93	0.0772	0.0484	0.164	0.173	0.0634	0.168	1.6	5.89	7.46E-18	gtl1_df1-WT	AT4G18280	NA	NA	Up	Distal Columella_Up
AT1G49470	Maturation_Procambium	44.9	50.6	0	0	0.185	0.276	0	0	0.205	0	-9.05	4.9	7.49E-18	gtl1_df1-WT	AT1G49470	NA	NA	Down	Maturation_Procambium_Down
AT1G33090	Maturation_Trichoblast	15.8	9.87	53.7	47	0.157	0.181	0.57	0.626	0.168	0.597	2.01	4.97	7.68E-18	gtl1_df1-WT	DTX22	NA	NA	Up	Maturation_Trichoblast_Up
AT1G62990	Elongation_Phloem	40.8	29.8	6.22	3.51	0.136	0.159	0.0591	0.0338	0.144	0.0498	-2.84	4.3	7.72E-18	gtl1_df1-WT	KNAT7	KNAT7	homeobox knotted-like protein	Down	Elongation_Phloem_Down
AT5G15960	Transition Domain_Cortex	72.6	49.6	2.82	17.1	0.253	0.175	0.0506	0.06	0.228	0.054	-2.82	5.02	7.78E-18	gtl1_df1-WT	KIN1	NA	NA	Down	Transition Domain_Cortex_Down
AT4G25200	Proliferation Domain_Trichoblast	40.5	24.5	0	0	0.155	0.118	0	0	0.149	0	-8.6	4.23	7.84E-18	gtl1_df1-WT	HSP23.6	NA	NA	Down	Proliferation Domain_Trichoblast_Down
AT2G41100	Elongation_Phloem	49.1	28.7	156	104	0.173	0.106	0.295	0.405	0.15	0.336	1.75	6.45	8.02E-18	gtl1_df1-WT	CML12	NA	NA	Up	Elongation_Phloem_Up
AT4G16500	Maturation_Trichoblast	127	137	323	410	0.638	0.797	0.972	0.985	0.71	0.978	1.46	7.96	8.33E-18	gtl1_df1-WT	CYS4	NA	NA	Up	Maturation_Trichoblast_Up
AT1G05060	Maturation_Atrichoblast	19.9	18.7	109	143	0.106	0.142	0.25	0.344	0.121	0.297	2.7	6.19	8.47E-18	gtl1_df1-WT	AT1G05060	NA	NA	Up	Maturation_Atrichoblast_Up
AT3G50630	Maturation_Trichoblast	20	19.2	5.39	1.36	0.211	0.303	0.148	0.0534	0.253	0.103	-2.66	3.6	8.76E-18	gtl1_df1-WT	KRP2	NA	NA	Down	Maturation_Trichoblast_Down
AT5G46230	Maturation_Trichoblast	90.2	68.6	220	254	0.492	0.506	0.923	0.908	0.499	0.916	1.59	7.31	9.38E-18	gtl1_df1-WT	AT5G46230	NA	NA	Up	Maturation_Trichoblast_Up
AT3G28345	Maturation_Trichoblast	133	177	47.4	46.5	0.627	0.758	0.528	0.626	0.687	0.575	-1.71	6.67	9.44E-18	gtl1_df1-WT	ABCB15	NA	NA	Down	Maturation_Trichoblast_Down
AT5G37770	Maturation_Trichoblast	89.3	80.9	245	257	0.368	0.394	0.683	0.695	0.379	0.689	1.56	7.39	9.95E-18	gtl1_df1-WT	CML24	NA	NA	Up	Maturation_Trichoblast_Up
AT2G15220	Maturation_Atrichoblast	6.08	11.7	51.4	82.9	0.0513	0.0984	0.212	0.222	0.0702	0.217	2.92	5.27	1.05E-17	gtl1_df1-WT	AT2G15220	NA	NA	Up	Maturation_Atrichoblast_Up
AT5G05500	Maturation_Trichoblast	1900	1650	3420	3620	0.911	0.942	1	1	0.925	1	0.991	11.4	1.08E-17	gtl1_df1-WT	AT5G05500	NA	NA	Up	Maturation_Trichoblast_Up
AT2G36830	Maturation_Trichoblast	5650	6620	3540	3010	1	1	1	1	1	1	-0.904	12.2	1.08E-17	gtl1_df1-WT	TIP1-1	NA	NA	Down	Maturation_Trichoblast_Down
AT4G28640	Distal Columella	61.6	80.2	23.6	21.1	0.282	0.359	0.131	0.102	0.319	0.116	-1.66	5.57	1.18E-17	gtl1_df1-WT	IAA11	IAA11	indole-3-acetic acid inducible 11	Down	Distal Columella_Down
AT5G49720	Maturation_Trichoblast	86.3	78.9	27.8	18.3	0.581	0.665	0.528	0.466	0.619	0.498	-1.87	5.74	1.24E-17	gtl1_df1-WT	KOR	NA	NA	Down	Maturation_Trichoblast_Down
AT2G41660	Elongation_Phloem	221	196	103	54	0.682	0.832	0.528	0.419	0.733	0.488	-1.45	7.16	1.25E-17	gtl1_df1-WT	MIZ1	NA	NA	Down	Elongation_Phloem_Down
AT3G11550	Maturation_Atrichoblast	22.7	44.7	2.19	2.67	0.0916	0.131	0.0142	0.0283	0.107	0.0212	-3.77	4.28	1.28E-17	gtl1_df1-WT	CASP2	NA	NA	Down	Maturation_Atrichoblast_Down
AT1G73260	Transition Domain_Cortex	58.4	26.1	5.64	3.67	0.149	0.225	0.0787	0.11	0.173	0.0899	-3.14	4.38	1.30E-17	gtl1_df1-WT	KTI1	NA	NA	Down	Transition Domain_Cortex_Down
AT5G55970	Elongation_Trichoblast	13.1	25.8	2.77	0.975	0.124	0.267	0.0408	0.0246	0.194	0.0326	-3.54	3.54	1.33E-17	gtl1_df1-WT	AT5G55970	NA	NA	Down	Elongation_Trichoblast_Down
AT1G70600	Maturation_Trichoblast	173	60.4	286	316	0.641	0.632	0.937	0.977	0.637	0.956	1.55	7.7	1.41E-17	gtl1_df1-WT	RPL27AC	NA	NA	Up	Maturation_Trichoblast_Up
AT2G46890	Elongation_Phloem	109	135	274	337	0.345	0.496	0.547	0.534	0.396	0.542	1.32	7.76	1.48E-17	gtl1_df1-WT	AT2G46890	NA	NA	Up	Elongation_Phloem_Up
AT3G47960	Maturation_Trichoblast	32	8.61	2.59	2.38	0.219	0.152	0.0634	0.0763	0.188	0.0696	-2.81	3.55	1.52E-17	gtl1_df1-WT	NPF2.10	NA	NA	Down	Maturation_Trichoblast_Down
AT5G55730	Elongation_Phloem	66.1	91.8	189	237	0.341	0.513	0.524	0.622	0.399	0.56	1.44	7.21	1.60E-17	gtl1_df1-WT	FLA1	NA	NA	Up	Elongation_Phloem_Up
AT4G29930	Elongation_Phloem	31.6	37.9	5.88	3.51	0.182	0.274	0.0551	0.0473	0.213	0.0522	-2.83	4.26	1.60E-17	gtl1_df1-WT	BHLH27	AT4G29930	basic helix-loop-helix (bHLH) DNA-binding superfamily protein	Down	Elongation_Phloem_Down
AT3G21560	Maturation_Atrichoblast	14.2	12.6	113	72.2	0.121	0.131	0.377	0.368	0.125	0.373	2.76	5.73	1.62E-17	gtl1_df1-WT	UGT84A2	NA	NA	Up	Maturation_Atrichoblast_Up
AT3G02480	Transition Domain_Trichoblast	136	88.7	18	17	0.429	0.373	0.154	0.143	0.407	0.148	-2.64	6.09	1.67E-17	gtl1_df1-WT	AT3G02480	NA	NA	Down	Transition Domain_Trichoblast_Down
AT3G01070	Maturation_Pericycle	2.46	0.664	25	33.9	0.0286	0.028	0.302	0.405	0.0284	0.353	4.21	3.61	1.74E-17	gtl1_df1-WT	ENODL16	NA	NA	Up	Maturation_Pericycle_Up
AT5G47920	Elongation_Procambium	4.55	7.54	134	233	0.0175	0.0125	0.189	0.313	0.0156	0.233	4.91	6.57	1.79E-17	gtl1_df1-WT	AT5G47920	NA	NA	Up	Elongation_Procambium_Up
AT3G03270	Maturation_Trichoblast	41.9	20.1	8.19	4.42	0.176	0.226	0.141	0.122	0.199	0.132	-2.27	4.25	1.81E-17	gtl1_df1-WT	AT3G03270	NA	NA	Down	Maturation_Trichoblast_Down
AT4G25820	Elongation_Atrichoblast	49.6	49.3	14.1	9.91	0.308	0.369	0.134	0.126	0.334	0.131	-2.05	4.94	1.84E-17	gtl1_df1-WT	XTH14	NA	NA	Down	Elongation_Atrichoblast_Down
AT3G48450	Maturation_Cortex	11	0.727	159	496	0.0295	0.00633	0.174	0.495	0.021	0.361	5.59	7.4	1.87E-17	gtl1_df1-WT	AT3G48450	NA	NA	Up	Maturation_Cortex_Up
AT1G05260	Proliferation Domain_Trichoblast	130	18.4	5.88	3.67	0.202	0.353	0.149	0.111	0.228	0.139	-4.04	5.52	1.89E-17	gtl1_df1-WT	PER3	NA	NA	Down	Proliferation Domain_Trichoblast_Down
AT1G54050	Proliferation Domain_Trichoblast	92	12.2	2.14	1.22	0.286	0.118	0.0541	0.037	0.257	0.0495	-5.06	5.02	1.89E-17	gtl1_df1-WT	HSP17.4B	NA	NA	Down	Proliferation Domain_Trichoblast_Down
AT1G75390	Elongation_Atrichoblast	10.6	6.43	40.1	36.4	0.0849	0.0704	0.318	0.33	0.0787	0.323	2.18	4.59	1.90E-17	gtl1_df1-WT	BZIP44	bZIP44	basic leucine-zipper 44	Up	Elongation_Atrichoblast_Up
AT3G59480	Proximal Columella	8.7	1.8	45.1	54.7	0.0404	0.016	0.229	0.288	0.031	0.254	3.35	4.93	1.90E-17	gtl1_df1-WT	AT3G59480	NA	NA	Up	Proximal Columella_Up
AT2G34500	Maturation_Trichoblast	484	654	232	212	0.749	0.848	0.754	0.786	0.794	0.769	-1.35	8.63	1.95E-17	gtl1_df1-WT	CYP710A1	NA	NA	Down	Maturation_Trichoblast_Down
AT2G44300	Elongation_Phloem	199	168	70.5	59.7	0.286	0.257	0.189	0.162	0.276	0.179	-1.49	6.95	2.00E-17	gtl1_df1-WT	AT2G44300	NA	NA	Down	Elongation_Phloem_Down
AT3G26470	Elongation_Trichoblast	6.1	3.02	26.1	36.9	0.062	0.0512	0.224	0.384	0.0567	0.306	2.84	4.17	2.06E-17	gtl1_df1-WT	AT3G26470	NA	NA	Up	Elongation_Trichoblast_Up
AT1G21528	Maturation_Pericycle	35.9	8.86	193	211	0.206	0.187	0.581	0.69	0.201	0.635	3.43	6.75	2.17E-17	gtl1_df1-WT	AT1G21528	NA	NA	Up	Maturation_Pericycle_Up
AT2G44370	Transition Domain_Atrichoblast	4.96	8.18	47.7	47	0.0658	0.0815	0.284	0.299	0.0717	0.292	2.87	4.75	2.20E-17	gtl1_df1-WT	AT2G44370	NA	NA	Up	Transition Domain_Atrichoblast_Up
AT5G11600	Transition Domain_Trichoblast	29.3	24.7	3	1.06	0.3	0.208	0.0256	0.0135	0.264	0.0191	-3.79	4.06	2.22E-17	gtl1_df1-WT	AT5G11600	NA	NA	Down	Transition Domain_Trichoblast_Down
AT2G16060	Maturation_Procambium	23.2	27.8	169	170	0.109	0.197	0.604	0.561	0.128	0.579	2.73	6.52	2.28E-17	gtl1_df1-WT	AHB1	NA	NA	Up	Maturation_Procambium_Up
AT1G66230	Elongation_Phloem	68.5	40.7	16.3	5.71	0.164	0.106	0.0472	0.0203	0.144	0.0373	-2.33	5.02	2.33E-17	gtl1_df1-WT	MYB20	MYB20	myb domain protein 20	Down	Elongation_Phloem_Down
AT4G17340	Proximal Lateral Root Cap	75.9	69.5	8.89	5.1	0.281	0.316	0.0701	0.0419	0.295	0.0575	-3.4	5.27	2.40E-17	gtl1_df1-WT	TIP2-2	NA	NA	Down	Proximal Lateral Root Cap_Down
AT3G15450	Maturation_Procambium	781	893	3630	2650	0.767	0.921	0.917	0.97	0.801	0.947	1.89	11	2.43E-17	gtl1_df1-WT	AT3G15450	NA	NA	Up	Maturation_Procambium_Up
AT1G44090	Maturation_Trichoblast	7.16	3.67	20	32.4	0.0405	0.0323	0.155	0.229	0.0368	0.19	2.32	3.99	2.46E-17	gtl1_df1-WT	GA20OX5	NA	NA	Up	Maturation_Trichoblast_Up
AT5G02580	Elongation_Atrichoblast	3.29	6.07	18.7	30.8	0.0236	0.0426	0.128	0.17	0.0317	0.146	2.41	3.93	2.57E-17	gtl1_df1-WT	AT5G02580	NA	NA	Up	Elongation_Atrichoblast_Up
AT5G62720	Elongation_Atrichoblast	8.61	15.2	42.9	54.8	0.0739	0.139	0.31	0.347	0.101	0.326	2.07	4.95	2.57E-17	gtl1_df1-WT	AT5G62720	NA	NA	Up	Elongation_Atrichoblast_Up
AT3G16390	Elongation_Atrichoblast	21	17.1	68.4	79.8	0.168	0.179	0.444	0.528	0.173	0.481	1.95	5.56	2.57E-17	gtl1_df1-WT	NSP3	NA	NA	Up	Elongation_Atrichoblast_Up
AT2G36270	Distal Columella	3.99	4.55	23.1	22.4	0.018	0.0368	0.129	0.142	0.027	0.136	2.4	3.8	2.64E-17	gtl1_df1-WT	ABI5	ABI5	Basic-leucine zipper (bZIP) transcription factor family protein	Up	Distal Columella_Up
AT3G14990	Transition Domain_Cortex	280	272	698	811	0.897	0.775	0.921	0.97	0.858	0.939	1.45	9.02	2.67E-17	gtl1_df1-WT	DJ1A	NA	NA	Up	Transition Domain_Cortex_Up
AT5G23220	Elongation_Phloem	354	255	131	114	0.673	0.796	0.551	0.5	0.715	0.532	-1.3	7.73	2.75E-17	gtl1_df1-WT	NIC3	NA	NA	Down	Elongation_Phloem_Down
AT5G22390	Elongation_Trichoblast	18.3	18.5	2.77	0.975	0.16	0.191	0.0408	0.0296	0.175	0.0351	-3.45	3.45	2.75E-17	gtl1_df1-WT	AT5G22390	NA	NA	Down	Elongation_Trichoblast_Down
AT1G32100	Elongation_Phloem	371	350	161	142	0.436	0.336	0.307	0.277	0.402	0.296	-1.25	8	2.85E-17	gtl1_df1-WT	PRR1	NA	NA	Down	Elongation_Phloem_Down
AT1G13930	Proximal Lateral Root Cap	192	87.5	31.6	17	0.668	0.53	0.226	0.108	0.614	0.173	-2.49	6.34	2.85E-17	gtl1_df1-WT	AT1G13930	NA	NA	Down	Proximal Lateral Root Cap_Down
AT5G35960	Maturation_Atrichoblast	0.811	3.04	23.5	30.8	0.00733	0.0273	0.0991	0.156	0.0154	0.127	3.82	3.91	2.95E-17	gtl1_df1-WT	AT5G35960	NA	NA	Up	Maturation_Atrichoblast_Up
AT1G75750	Proliferation Domain_Atrichoblast	837	310	217	151	0.874	0.714	0.827	0.853	0.828	0.836	-1.53	8.57	3.02E-17	gtl1_df1-WT	GASA1	NA	NA	Down	Proliferation Domain_Atrichoblast_Down
AT3G10986	Maturation_Trichoblast	1.1	1.77	8.41	18	0.0162	0.0323	0.197	0.29	0.0235	0.242	3.18	2.9	3.13E-17	gtl1_df1-WT	AT3G10986	NA	NA	Up	Maturation_Trichoblast_Up
AT2G19590	Distal Columella	227	229	88.1	79	0.345	0.351	0.215	0.182	0.348	0.198	-1.45	7.29	3.19E-17	gtl1_df1-WT	ACO1	NA	NA	Down	Distal Columella_Down
AT1G13930	Transition Domain_Atrichoblast	86.3	39.1	15.5	4.68	0.605	0.592	0.254	0.0954	0.6	0.167	-2.7	5.22	3.24E-17	gtl1_df1-WT	AT1G13930	NA	NA	Down	Transition Domain_Atrichoblast_Down
AT5G11600	Transition Domain_Atrichoblast	21.5	18.8	1.14	0.936	0.312	0.31	0.0249	0.0207	0.311	0.0226	-4.25	3.5	3.24E-17	gtl1_df1-WT	AT5G11600	NA	NA	Down	Transition Domain_Atrichoblast_Down
AT5G11950	Transition Domain_Atrichoblast	13.2	12.4	64.7	85	0.201	0.255	0.453	0.531	0.221	0.495	2.53	5.46	3.24E-17	gtl1_df1-WT	LOG8	NA	NA	Up	Transition Domain_Atrichoblast_Up
AT3G53160	Transition Domain_Atrichoblast	18.5	12.4	90.5	77.5	0.214	0.207	0.552	0.498	0.211	0.523	2.45	5.63	3.24E-17	gtl1_df1-WT	UGT73C7	NA	NA	Up	Transition Domain_Atrichoblast_Up
AT1G33700	Maturation_Pericycle	4.51	7.31	60.5	59.3	0.06	0.224	0.674	0.69	0.0985	0.682	3.35	4.86	3.39E-17	gtl1_df1-WT	AT1G33700	NA	NA	Up	Maturation_Pericycle_Up
AT1G72970	Elongation_Procambium	0.303	0.274	64.2	84.9	0.00251	0.00417	0.26	0.421	0.00313	0.317	7.94	5.24	3.43E-17	gtl1_df1-WT	HTH	NA	NA	Up	Elongation_Procambium_Up
AT2G02100	Elongation_Procambium	9.41	3.7	241	174	0.0363	0.0312	0.253	0.273	0.0344	0.26	5.03	6.75	3.43E-17	gtl1_df1-WT	PDF2.2	NA	NA	Up	Elongation_Procambium_Up
AT1G70670	Maturation_Procambium	14	10.3	80	138	0.0982	0.145	0.521	0.621	0.108	0.579	3.07	5.83	3.44E-17	gtl1_df1-WT	PXG4	NA	NA	Up	Maturation_Procambium_Up
AT4G15390	Proximal Lateral Root Cap	79.8	87.5	332	411	0.306	0.447	0.729	0.745	0.361	0.736	2.14	7.84	3.44E-17	gtl1_df1-WT	AT4G15390	NA	NA	Up	Proximal Lateral Root Cap_Up
AT2G22430	Maturation_Trichoblast	78.6	114	32.8	22.1	0.443	0.587	0.366	0.389	0.509	0.377	-1.82	5.97	3.50E-17	gtl1_df1-WT	ATHB-6	HB6	homeobox protein 6	Down	Maturation_Trichoblast_Down
AT3G15450	Elongation_Atrichoblast	283	488	1290	1530	0.659	0.789	0.941	0.94	0.714	0.941	1.92	9.81	3.59E-17	gtl1_df1-WT	AT3G15450	NA	NA	Up	Elongation_Atrichoblast_Up
AT4G10500	Elongation_Trichoblast	0.359	0.412	12.9	7.48	0.00517	0.00539	0.112	0.153	0.00528	0.133	4.57	2.32	3.65E-17	gtl1_df1-WT	DLO1	NA	NA	Up	Elongation_Trichoblast_Up
AT4G03290	Maturation_Trichoblast	0.551	0.76	9.27	10.5	0.00811	0.0194	0.246	0.336	0.0132	0.289	3.86	2.42	3.77E-17	gtl1_df1-WT	CML6	NA	NA	Up	Maturation_Trichoblast_Up
AT1G06090	Maturation_Trichoblast	37.3	33.3	15.7	2.89	0.132	0.132	0.134	0.0992	0.132	0.117	-2.16	4.51	3.81E-17	gtl1_df1-WT	AT1G06090	NA	NA	Down	Maturation_Trichoblast_Down
AT3G56340	Maturation_Trichoblast	111	40.9	195	227	0.511	0.513	0.88	0.916	0.512	0.897	1.63	7.16	3.82E-17	gtl1_df1-WT	RPS26C	NA	NA	Up	Maturation_Trichoblast_Up
AT1G27350	Maturation_Trichoblast	176	149	400	451	0.7	0.726	0.965	0.969	0.712	0.967	1.39	8.2	3.83E-17	gtl1_df1-WT	AT1G27350	NA	NA	Up	Maturation_Trichoblast_Up
AT1G17380	Maturation_Atrichoblast	4.87	7.81	45.4	56.6	0.0366	0.0546	0.16	0.203	0.0439	0.182	3.01	4.86	3.95E-17	gtl1_df1-WT	TIFY11A	JAZ5	jasmonate-zim-domain protein 5	Up	Maturation_Atrichoblast_Up
AT1G52070	Transition Domain_Cortex	171	27.8	205	467	0.621	0.525	0.758	0.83	0.591	0.784	1.85	7.8	3.95E-17	gtl1_df1-WT	JAL10	NA	NA	Up	Transition Domain_Cortex_Up
AT1G21120	Maturation_Trichoblast	16.7	20.6	4.31	1.87	0.105	0.181	0.0845	0.0611	0.14	0.0733	-2.65	3.54	3.97E-17	gtl1_df1-WT	AT1G21120	NA	NA	Down	Maturation_Trichoblast_Down
AT3G04720	Maturation_Trichoblast	628	878	279	342	0.714	0.829	0.817	0.847	0.766	0.832	-1.27	9.06	3.97E-17	gtl1_df1-WT	HEL	NA	NA	Down	Maturation_Trichoblast_Down
AT5G01600	Maturation_Trichoblast	279	412	167	87.1	0.586	0.587	0.521	0.58	0.587	0.549	-1.49	7.89	4.09E-17	gtl1_df1-WT	FER1	NA	NA	Down	Maturation_Trichoblast_Down
AT5G56140	Distal Columella	21.4	21.3	5.56	2.16	0.117	0.147	0.0346	0.0127	0.131	0.0237	-2.48	3.73	4.16E-17	gtl1_df1-WT	AT5G56140	NA	NA	Down	Distal Columella_Down
AT2G31945	Distal Columella	338	513	1030	1210	0.618	0.69	0.854	0.876	0.652	0.865	1.42	9.59	4.16E-17	gtl1_df1-WT	AT2G31945	NA	NA	Up	Distal Columella_Up
AT5G13200	Distal Columella	19.4	6.71	34.5	54.6	0.0844	0.0446	0.14	0.156	0.0652	0.148	1.82	4.86	4.24E-17	gtl1_df1-WT	AT5G13200	NA	NA	Up	Distal Columella_Up
AT5G15960	Distal Columella	78.4	15.8	10.3	10.8	0.178	0.109	0.0346	0.0382	0.144	0.0364	-1.93	4.86	4.26E-17	gtl1_df1-WT	KIN1	NA	NA	Down	Distal Columella_Down
AT2G35730	Maturation_Trichoblast	38.4	41.5	115	147	0.316	0.384	0.711	0.832	0.347	0.769	1.71	6.42	4.27E-17	gtl1_df1-WT	AT2G35730	NA	NA	Up	Maturation_Trichoblast_Up
AT5G04120	Distal Columella	72.7	72.6	23.9	23.5	0.339	0.415	0.142	0.138	0.376	0.14	-1.61	5.61	4.51E-17	gtl1_df1-WT	IPSP	NA	NA	Down	Distal Columella_Down
AT2G35470	Elongation_Phloem	70	85.5	182	237	0.395	0.531	0.602	0.649	0.441	0.619	1.43	7.19	4.88E-17	gtl1_df1-WT	AT2G35470	NA	NA	Up	Elongation_Phloem_Up
AT3G05858	Maturation_Trichoblast	1.29	0.253	11.2	8.83	0.0189	0.00323	0.225	0.214	0.0118	0.22	3.82	2.42	5.14E-17	gtl1_df1-WT	AT3G05858	NA	NA	Up	Maturation_Trichoblast_Up
AT1G20450	Distal Columella	2330	1620	825	660	0.984	0.992	0.854	0.742	0.988	0.798	-1.4	10.4	5.46E-17	gtl1_df1-WT	ERD10	NA	NA	Down	Distal Columella_Down
AT1G78610	Maturation_Trichoblast	21.5	35.3	5.82	5.77	0.219	0.355	0.134	0.176	0.281	0.154	-2.28	4.17	5.51E-17	gtl1_df1-WT	MSL6	NA	NA	Down	Maturation_Trichoblast_Down
AT2G43820	Elongation_Phloem	207	169	101	42.6	0.773	0.894	0.657	0.466	0.814	0.587	-1.47	7.02	5.63E-17	gtl1_df1-WT	UGT74F2	NA	NA	Down	Elongation_Phloem_Down
AT1G50490	Proliferation Domain_Atrichoblast	30.6	8.8	131	89.5	0.31	0.0857	0.371	0.294	0.246	0.345	2.36	6.23	5.74E-17	gtl1_df1-WT	UBC20	NA	NA	Up	Proliferation Domain_Atrichoblast_Up
AT3G48940	Elongation_Atrichoblast	29.9	32.5	8.25	5.41	0.208	0.235	0.0787	0.0681	0.219	0.0741	-2.19	4.25	5.85E-17	gtl1_df1-WT	AT3G48940	NA	NA	Down	Elongation_Atrichoblast_Down
AT3G47540	Elongation_Phloem	78.2	49.9	11.8	17.1	0.145	0.159	0.0551	0.0608	0.15	0.0572	-2.16	5.27	6.08E-17	gtl1_df1-WT	AT3G47540	NA	NA	Down	Elongation_Phloem_Down
AT4G26130	Elongation_Phloem	74.8	79.1	15.6	23.3	0.25	0.31	0.146	0.196	0.27	0.164	-2.01	5.56	6.45E-17	gtl1_df1-WT	AT4G26130	NA	NA	Down	Elongation_Phloem_Down
AT4G27410	Distal Columella	124	99.2	44.5	34.3	0.497	0.486	0.191	0.151	0.492	0.171	-1.5	6.25	6.52E-17	gtl1_df1-WT	RD26	RD26	NAC (No Apical Meristem) domain transcriptional regulator superfamily protein	Down	Distal Columella_Down
AT2G19800	Distal Columella	61.9	81	161	230	0.26	0.298	0.432	0.505	0.279	0.469	1.45	7.07	6.56E-17	gtl1_df1-WT	MIOX2	NA	NA	Up	Distal Columella_Up
AT3G53650	Proliferation Domain_Atrichoblast	375	812	396	61.3	0.506	0.457	0.485	0.343	0.492	0.438	-1.68	8.63	6.66E-17	gtl1_df1-WT	AT3G53650	NA	NA	Down	Proliferation Domain_Atrichoblast_Down
AT4G15390	Proliferation Domain_Atrichoblast	13	22.9	82.1	110	0.184	0.2	0.515	0.48	0.189	0.503	2.51	5.99	6.73E-17	gtl1_df1-WT	AT4G15390	NA	NA	Up	Proliferation Domain_Atrichoblast_Up
AT3G59480	Elongation_Atrichoblast	7.99	9.82	41.9	35.8	0.0487	0.0384	0.23	0.255	0.0443	0.241	2.13	4.61	7.01E-17	gtl1_df1-WT	AT3G59480	NA	NA	Up	Elongation_Atrichoblast_Up
AT3G58720	Elongation_Phloem	1.46	5.16	40.5	20.6	0.0136	0.0531	0.114	0.115	0.027	0.114	3.24	4.28	7.07E-17	gtl1_df1-WT	AT3G58720	NA	NA	Up	Elongation_Phloem_Up
AT3G11550	Maturation_Trichoblast	8.82	17.2	1.51	1.19	0.0892	0.139	0.0423	0.0534	0.112	0.0476	-3.27	3	7.15E-17	gtl1_df1-WT	CASP2	NA	NA	Down	Maturation_Trichoblast_Down
AT3G60245	Maturation_Trichoblast	158	53.5	236	315	0.616	0.619	0.937	0.969	0.618	0.952	1.56	7.57	7.23E-17	gtl1_df1-WT	RPL37AC	NA	NA	Up	Maturation_Trichoblast_Up
AT4G28290	Distal Columella	13.1	13.2	32.2	60	0.0754	0.101	0.18	0.305	0.0876	0.243	1.79	4.91	7.27E-17	gtl1_df1-WT	AT4G28290	NA	NA	Up	Distal Columella_Up
AT1G07400	Proliferation Domain_Trichoblast	74.3	19.6	2.67	0	0.25	0.176	0.0676	0	0.238	0.0495	-4.92	4.84	7.53E-17	gtl1_df1-WT	HSP17.8	NA	NA	Down	Proliferation Domain_Trichoblast_Down
AT3G06778	Elongation_Atrichoblast	20.4	17.5	70.8	73.2	0.135	0.115	0.266	0.285	0.127	0.274	1.93	5.53	7.65E-17	gtl1_df1-WT	AT3G06778	NA	NA	Up	Elongation_Atrichoblast_Up
AT1G12010	Elongation_Procambium	0.455	5.21	347	415	0.00376	0.00625	0.533	0.604	0.00469	0.558	7.08	7.59	7.84E-17	gtl1_df1-WT	AT1G12010	NA	NA	Up	Elongation_Procambium_Up
AT5G62890	Maturation_Atrichoblast	7.3	3.91	47.6	44.6	0.0623	0.0328	0.292	0.344	0.0504	0.318	3.04	4.71	8.00E-17	gtl1_df1-WT	NAT6	NA	NA	Up	Maturation_Atrichoblast_Up
AT1G43700	Maturation_Trichoblast	14.7	16.2	3.23	1.19	0.178	0.265	0.0845	0.0534	0.218	0.0696	-2.87	3.25	8.16E-17	gtl1_df1-WT	VIP1	VIP1	VIRE2-interacting protein 1	Down	Maturation_Trichoblast_Down
AT5G17260	Elongation_Phloem	20.4	15.5	80.6	70.7	0.0545	0.0885	0.146	0.162	0.0661	0.152	2.07	5.63	8.29E-17	gtl1_df1-WT	NAC086	NAC086	NAC domain containing protein 86	Up	Elongation_Phloem_Up
AT4G02270	Maturation_Trichoblast	3380	3470	6100	6450	0.97	0.984	1	1	0.976	1	0.873	12.2	8.36E-17	gtl1_df1-WT	RHS13	NA	NA	Up	Maturation_Trichoblast_Up
AT2G26370	Distal Lateral Root Cap	5.16	6.73	45.8	32.1	0.0268	0.0345	0.162	0.142	0.0312	0.153	2.64	4.53	8.38E-17	gtl1_df1-WT	AT2G26370	NA	NA	Up	Distal Lateral Root Cap_Up
AT5G56870	Elongation_Atrichoblast	24.9	33.9	9.77	3	0.124	0.168	0.0459	0.0255	0.143	0.037	-2.24	4.16	8.42E-17	gtl1_df1-WT	BGAL4	NA	NA	Down	Elongation_Atrichoblast_Down
AT3G03280	Maturation_Trichoblast	30.9	44.9	112	133	0.259	0.31	0.521	0.618	0.282	0.568	1.71	6.33	9.08E-17	gtl1_df1-WT	AT3G03280	NA	NA	Up	Maturation_Trichoblast_Up
AT3G24020	Proliferation Domain_Atrichoblast	48.8	7.04	2.03	0.454	0.103	0.114	0.0495	0.0098	0.107	0.0362	-4.47	3.83	9.56E-17	gtl1_df1-WT	DIR16	NA	NA	Down	Proliferation Domain_Atrichoblast_Down
AT3G02110	Maturation_Procambium	16.4	5.13	111	76	0.0764	0.0658	0.5	0.409	0.0741	0.447	3.13	5.54	9.70E-17	gtl1_df1-WT	SCPL25	NA	NA	Up	Maturation_Procambium_Up
AT4G26130	Maturation_Procambium	329	311	47.7	62	0.615	0.75	0.167	0.273	0.644	0.228	-2.53	7.62	9.70E-17	gtl1_df1-WT	AT4G26130	NA	NA	Down	Maturation_Procambium_Down
AT2G39800	Maturation_Trichoblast	130	184	64	36.5	0.527	0.594	0.408	0.382	0.557	0.396	-1.67	6.71	9.71E-17	gtl1_df1-WT	P5CSA	NA	NA	Down	Maturation_Trichoblast_Down
AT1G80450	Maturation_Atrichoblast	55.6	54.3	6.56	7.13	0.245	0.301	0.0472	0.0566	0.268	0.0519	-2.99	5.02	1.00E-16	gtl1_df1-WT	VQ11	NA	NA	Down	Maturation_Atrichoblast_Down
AT3G02840	Distal Columella	14.8	6.95	30.6	47.6	0.0682	0.0484	0.148	0.162	0.0587	0.155	1.87	4.66	1.03E-16	gtl1_df1-WT	AT3G02840	NA	NA	Up	Distal Columella_Up
AT1G02640	Elongation_Phloem	2.92	2.87	29.7	27.7	0.0182	0.0354	0.189	0.25	0.024	0.211	3.29	4.17	1.05E-16	gtl1_df1-WT	BXL2	NA	NA	Up	Elongation_Phloem_Up
AT3G10320	Maturation_Atrichoblast	101	128	26.2	11.1	0.44	0.563	0.142	0.0991	0.489	0.12	-2.68	6.09	1.16E-16	gtl1_df1-WT	AT3G10320	NA	NA	Down	Maturation_Atrichoblast_Down
AT5G53590	Elongation_Atrichoblast	5.95	3.93	21.1	29.7	0.0503	0.0362	0.141	0.143	0.0443	0.142	2.33	3.98	1.17E-16	gtl1_df1-WT	AT5G53590	NA	NA	Up	Elongation_Atrichoblast_Up
AT5G06730	Elongation_Procambium	3.79	5.08	94.5	118	0.0238	0.0354	0.324	0.494	0.0282	0.384	4.57	5.8	1.23E-16	gtl1_df1-WT	PER54	NA	NA	Up	Elongation_Procambium_Up
AT4G37760	Maturation_Trichoblast	10.7	10.1	0	1.36	0.132	0.184	0	0.0611	0.156	0.0293	-3.78	2.63	1.23E-16	gtl1_df1-WT	SQE3	NA	NA	Down	Maturation_Trichoblast_Down
AT4G15670	Elongation_Phloem	59.3	34.4	11.4	6.15	0.164	0.115	0.0315	0.0473	0.147	0.0373	-2.41	4.78	1.26E-16	gtl1_df1-WT	GRXS7	NA	NA	Down	Elongation_Phloem_Down
AT5G15960	Proliferation Domain_Atrichoblast	93.4	22.9	10.3	8.18	0.322	0.143	0.134	0.0392	0.27	0.102	-2.72	5.06	1.26E-16	gtl1_df1-WT	KIN1	NA	NA	Down	Proliferation Domain_Atrichoblast_Down
AT5G44130	Elongation_Atrichoblast	93	163	38.7	30.8	0.45	0.576	0.223	0.191	0.503	0.209	-1.83	6.35	1.28E-16	gtl1_df1-WT	FLA13	NA	NA	Down	Elongation_Atrichoblast_Down
AT3G02480	Proximal Lateral Root Cap	343	369	88	96.5	0.539	0.626	0.298	0.306	0.572	0.302	-1.95	7.8	1.29E-16	gtl1_df1-WT	AT3G02480	NA	NA	Down	Proximal Lateral Root Cap_Down
AT3G20660	Distal Columella	18	16.5	55	54.9	0.0952	0.103	0.25	0.245	0.0988	0.247	1.67	5.19	1.32E-16	gtl1_df1-WT	4-Oct	NA	NA	Up	Distal Columella_Up
AT5G35740	Elongation_Phloem	98.6	189	296	366	0.332	0.513	0.437	0.581	0.393	0.49	1.26	7.9	1.33E-16	gtl1_df1-WT	AT5G35740	NA	NA	Up	Elongation_Phloem_Up
AT3G49630	Distal Columella	14.5	14.9	49.8	47.6	0.0862	0.109	0.262	0.245	0.0969	0.254	1.72	5	1.36E-16	gtl1_df1-WT	AT3G49630	NA	NA	Up	Distal Columella_Up
AT1G66050	Elongation_Phloem	60.7	49.9	11.8	11.9	0.118	0.159	0.0512	0.0405	0.132	0.0473	-2.23	5.04	1.40E-16	gtl1_df1-WT	ORTH5	NA	NA	Down	Elongation_Phloem_Down
AT3G54590	Elongation_Atrichoblast	21.8	22	4.82	3.76	0.104	0.171	0.0426	0.0426	0.132	0.0426	-2.34	3.71	1.47E-16	gtl1_df1-WT	EXT2	NA	NA	Down	Elongation_Atrichoblast_Down
AT1G04680	Elongation_Atrichoblast	14.6	15.2	54.9	61.1	0.127	0.13	0.387	0.462	0.129	0.419	1.96	5.21	1.48E-16	gtl1_df1-WT	AT1G04680	NA	NA	Up	Elongation_Atrichoblast_Up
AT4G22212	Transition Domain_Atrichoblast	36	31.1	122	240	0.306	0.293	0.493	0.593	0.301	0.548	2.35	6.75	1.48E-16	gtl1_df1-WT	AT4G22212	NA	NA	Up	Transition Domain_Atrichoblast_Up
AT3G60415	Maturation_Procambium	0.801	0	25.5	41	0.00364	0	0.104	0.182	0.00285	0.149	5.72	3.86	1.57E-16	gtl1_df1-WT	AT3G60415	NA	NA	Up	Maturation_Procambium_Up
AT1G61740	Distal Lateral Root Cap	21.9	26.6	94.7	136	0.121	0.15	0.354	0.459	0.137	0.4	2.24	6.13	1.68E-16	gtl1_df1-WT	AT1G61740	NA	NA	Up	Distal Lateral Root Cap_Up
AT3G25770	Elongation_Atrichoblast	45.3	23.4	6.98	7.96	0.278	0.211	0.0787	0.0532	0.25	0.0676	-2.15	4.39	1.72E-16	gtl1_df1-WT	AOC2	NA	NA	Down	Elongation_Atrichoblast_Down
AT3G16370	Transition Domain_Atrichoblast	13.7	32.5	125	115	0.188	0.37	0.572	0.548	0.256	0.559	2.46	6.16	1.73E-16	gtl1_df1-WT	APG	NA	NA	Up	Transition Domain_Atrichoblast_Up
AT1G21920	Maturation_Atrichoblast	62.5	99.4	13.1	10.3	0.293	0.475	0.0991	0.0896	0.366	0.0943	-2.77	5.58	1.76E-16	gtl1_df1-WT	AT1G21920	NA	NA	Down	Maturation_Atrichoblast_Down
AT2G36100	Maturation_Pericycle	75.6	150	10.6	4.23	0.346	0.486	0.186	0.119	0.379	0.153	-3.88	6.03	1.76E-16	gtl1_df1-WT	CASP1	NA	NA	Down	Maturation_Pericycle_Down
AT1G10990	Distal Columella	11.1	18.9	44.2	54.1	0.061	0.13	0.226	0.258	0.0941	0.242	1.72	5.02	1.79E-16	gtl1_df1-WT	AT1G10990	NA	NA	Up	Distal Columella_Up
AT3G23810	Elongation_Procambium	314	256	1820	2090	0.701	0.723	0.953	0.993	0.709	0.967	2.78	10.1	1.85E-16	gtl1_df1-WT	SAHH2	NA	NA	Up	Elongation_Procambium_Up
AT2G39530	Transition Domain_Trichoblast	96.4	116	422	602	0.372	0.25	0.59	0.646	0.325	0.62	2.25	8.27	1.87E-16	gtl1_df1-WT	AT2G39530	NA	NA	Up	Transition Domain_Trichoblast_Up
AT1G20440	Maturation_Trichoblast	5930	8410	3840	4010	0.997	1	0.986	0.947	0.999	0.967	-0.847	12.4	1.88E-16	gtl1_df1-WT	COR47	NA	NA	Down	Maturation_Trichoblast_Down
AT2G41300	Elongation_Phloem	174	253	471	468	0.545	0.717	0.772	0.824	0.604	0.791	1.16	8.43	1.90E-16	gtl1_df1-WT	SSL1	NA	NA	Up	Elongation_Phloem_Up
AT5G55560	Maturation_Trichoblast	10.1	8.48	39	35.5	0.124	0.165	0.613	0.702	0.143	0.656	2.01	4.54	2.11E-16	gtl1_df1-WT	WNK11	NA	NA	Up	Maturation_Trichoblast_Up
AT1G13930	Transition Domain_Trichoblast	105	94.7	24	11.4	0.571	0.552	0.226	0.13	0.563	0.175	-2.56	5.93	2.12E-16	gtl1_df1-WT	AT1G13930	NA	NA	Down	Transition Domain_Trichoblast_Down
AT5G63600	Maturation_Trichoblast	457	673	260	191	0.824	0.884	0.676	0.679	0.851	0.678	-1.31	8.63	2.13E-16	gtl1_df1-WT	FLS5	NA	NA	Down	Maturation_Trichoblast_Down
AT4G03510	Maturation_Trichoblast	210	285	526	671	0.522	0.61	0.761	0.725	0.562	0.744	1.28	8.72	2.24E-16	gtl1_df1-WT	RMA1	RMA1	RING membrane-anchor 1	Up	Maturation_Trichoblast_Up
AT3G01070	Maturation_Procambium	2.8	0	30.6	54	0.0255	0	0.229	0.424	0.0199	0.342	4.47	4.27	2.25E-16	gtl1_df1-WT	ENODL16	NA	NA	Up	Maturation_Procambium_Up
AT2G34880	Maturation_Procambium	0	100	0	0	0	0.816	0	0	0.177	0	-9.42	4.82	2.25E-16	gtl1_df1-WT	JMJ15	MEE27	Transcription factor jumonji (jmj) family protein / zinc finger (C5HC2 type) family protein	Down	Maturation_Procambium_Down
AT4G22212	Proximal Lateral Root Cap	33.5	20.7	165	154	0.128	0.103	0.341	0.298	0.119	0.322	2.59	6.57	2.30E-16	gtl1_df1-WT	AT4G22212	NA	NA	Up	Proximal Lateral Root Cap_Up
AT1G55240	Distal Columella	11.1	29	52.5	68.1	0.0503	0.112	0.191	0.215	0.0801	0.203	1.63	5.35	2.31E-16	gtl1_df1-WT	AT1G55240	NA	NA	Up	Distal Columella_Up
AT5G62350	Maturation_Trichoblast	155	148	60.6	39.2	0.7	0.79	0.627	0.603	0.741	0.615	-1.63	6.66	2.33E-16	gtl1_df1-WT	AT5G62350	NA	NA	Down	Maturation_Trichoblast_Down
AT3G21710	Maturation_Trichoblast	37.1	51.9	13.6	9	0.314	0.439	0.246	0.244	0.371	0.245	-1.99	4.84	2.33E-16	gtl1_df1-WT	VUP1	NA	NA	Down	Maturation_Trichoblast_Down
AT5G62540	Elongation_Phloem	442	501	238	189	0.741	0.867	0.72	0.682	0.784	0.706	-1.15	8.42	2.40E-16	gtl1_df1-WT	UBC3	NA	NA	Down	Elongation_Phloem_Down
AT4G35090	Elongation_Phloem	153	149	67.8	37.7	0.491	0.619	0.323	0.324	0.535	0.323	-1.54	6.66	2.40E-16	gtl1_df1-WT	CAT2	NA	NA	Down	Elongation_Phloem_Down
AT3G23390	Maturation_Trichoblast	52.9	22.8	106	126	0.341	0.381	0.831	0.863	0.359	0.846	1.73	6.26	2.46E-16	gtl1_df1-WT	RPL36AB	NA	NA	Up	Maturation_Trichoblast_Up
AT5G08640	Elongation_Phloem	104	76.3	30.4	19.8	0.477	0.442	0.205	0.162	0.465	0.189	-1.85	5.83	2.52E-16	gtl1_df1-WT	FLS1	NA	NA	Down	Elongation_Phloem_Down
AT1G74590	Elongation_Atrichoblast	1.41	1.07	10.4	12.5	0.0142	0.0128	0.105	0.134	0.0136	0.118	3.17	2.78	2.58E-16	gtl1_df1-WT	GSTU10	NA	NA	Up	Elongation_Atrichoblast_Up
AT1G74000	Distal Lateral Root Cap	28	79.4	191	264	0.129	0.298	0.471	0.564	0.225	0.512	2.2	7.14	2.73E-16	gtl1_df1-WT	SSL11	NA	NA	Up	Distal Lateral Root Cap_Up
AT2G20900	Distal Columella	45.9	53.9	140	132	0.248	0.308	0.512	0.469	0.277	0.49	1.44	6.54	2.80E-16	gtl1_df1-WT	DGK5	NA	NA	Up	Distal Columella_Up
AT5G42410	Maturation_Trichoblast	0.551	1.39	6.47	15.5	0.00811	0.0161	0.169	0.229	0.0118	0.198	3.47	2.62	2.82E-16	gtl1_df1-WT	AT5G42410	NA	NA	Up	Maturation_Trichoblast_Up
AT2G41110	Maturation_Trichoblast	2080	1710	3700	3540	0.943	0.935	1	1	0.94	1	0.943	11.4	2.89E-16	gtl1_df1-WT	CAM2	NA	NA	Up	Maturation_Trichoblast_Up
AT2G27830	Elongation_Phloem	116	90	40.1	21.9	0.468	0.522	0.264	0.223	0.486	0.249	-1.75	6.06	3.10E-16	gtl1_df1-WT	AT2G27830	NA	NA	Down	Elongation_Phloem_Down
AT2G29500	Proliferation Domain_Atrichoblast	154	54.6	27.4	18.6	0.471	0.257	0.292	0.245	0.41	0.276	-2.18	5.98	3.19E-16	gtl1_df1-WT	HSP17.6B	NA	NA	Down	Proliferation Domain_Atrichoblast_Down
AT1G71710	Maturation_Atrichoblast	47.9	68.1	4.92	10.7	0.275	0.317	0.0377	0.0896	0.292	0.0637	-2.9	5.1	3.20E-16	gtl1_df1-WT	IP5P3	NA	NA	Down	Maturation_Atrichoblast_Down
AT5G38940	Maturation_Atrichoblast	13	4.77	58	62.8	0.0769	0.0492	0.189	0.203	0.0658	0.196	2.8	5.13	3.20E-16	gtl1_df1-WT	AT5G38940	NA	NA	Up	Maturation_Atrichoblast_Up
AT1G04280	Maturation_Atrichoblast	10.5	7.38	64.5	58.4	0.0916	0.0874	0.349	0.354	0.0899	0.351	2.78	5.15	3.28E-16	gtl1_df1-WT	AT1G04280	NA	NA	Up	Maturation_Atrichoblast_Up
AT2G25735	Maturation_Atrichoblast	56.8	141	13.1	15.2	0.187	0.153	0.0802	0.0802	0.173	0.0802	-2.72	5.86	3.56E-16	gtl1_df1-WT	AT2G25735	NA	NA	Down	Maturation_Atrichoblast_Down
AT1G29980	Elongation_Phloem	8.75	6.88	44.6	45.2	0.0818	0.0973	0.26	0.318	0.0871	0.281	2.5	4.85	3.62E-16	gtl1_df1-WT	AT1G29980	NA	NA	Up	Elongation_Phloem_Up
AT5G08660	Distal Lateral Root Cap	12.9	25	73.9	106	0.0724	0.158	0.315	0.441	0.121	0.37	2.27	5.78	3.76E-16	gtl1_df1-WT	AT5G08660	NA	NA	Up	Distal Lateral Root Cap_Up
AT2G34070	Maturation_Trichoblast	34.2	12.5	3.88	3.91	0.27	0.213	0.106	0.137	0.244	0.121	-2.42	3.81	3.84E-16	gtl1_df1-WT	TBL37	NA	NA	Down	Maturation_Trichoblast_Down
AT4G15390	Proliferation Domain_Trichoblast	2.08	2.45	38	67.3	0.0476	0.118	0.459	0.63	0.0594	0.505	4.37	4.77	3.99E-16	gtl1_df1-WT	AT4G15390	NA	NA	Up	Proliferation Domain_Trichoblast_Up
AT1G13930	Transition Domain_Cortex	248	182	75.8	53.2	0.805	0.925	0.421	0.39	0.843	0.41	-1.74	7.1	4.10E-16	gtl1_df1-WT	AT1G13930	NA	NA	Down	Transition Domain_Cortex_Down
AT5G23840	Transition Domain_Cortex	54.5	47	170	204	0.345	0.55	0.612	0.72	0.409	0.651	1.87	6.95	4.10E-16	gtl1_df1-WT	AT5G23840	NA	NA	Up	Transition Domain_Cortex_Up
AT5G10130	Transition Domain_Pericycle	6.2	7.3	5.27	326	0.185	0.333	0.2	0.125	0.222	0.167	3.67	6.39	4.25E-16	gtl1_df1-WT	DFC	NA	NA	Up	Transition Domain_Pericycle_Up
AT1G27950	Transition Domain_Atrichoblast	58.3	90.8	15.1	10.3	0.51	0.587	0.174	0.174	0.539	0.174	-2.54	5.47	4.27E-16	gtl1_df1-WT	LTPG1	NA	NA	Down	Transition Domain_Atrichoblast_Down
AT5G66400	Maturation_Trichoblast	20.4	57.5	12.1	4.92	0.0757	0.152	0.0423	0.0763	0.11	0.0586	-2.13	4.63	4.35E-16	gtl1_df1-WT	RAB18	NA	NA	Down	Maturation_Trichoblast_Down
AT4G22212	Elongation_Procambium	579	664	2560	2920	0.716	0.76	0.925	0.957	0.732	0.936	2.14	10.7	4.42E-16	gtl1_df1-WT	AT4G22212	NA	NA	Up	Elongation_Procambium_Up
AT5G66690	Elongation_Atrichoblast	48.4	47.1	148	177	0.297	0.307	0.634	0.681	0.301	0.655	1.76	6.72	4.44E-16	gtl1_df1-WT	UGT72E2	NA	NA	Up	Elongation_Atrichoblast_Up
AT5G47450	Proliferation Domain_Atrichoblast	52.9	19.4	4.26	2.27	0.345	0.257	0.0842	0.0294	0.32	0.0658	-3.49	4.17	4.44E-16	gtl1_df1-WT	TIP2-3	NA	NA	Down	Proliferation Domain_Atrichoblast_Down
AT1G53060	Distal Columella	38.8	38.8	103	111	0.118	0.14	0.257	0.229	0.129	0.243	1.47	6.2	4.47E-16	gtl1_df1-WT	AT1G53060	NA	NA	Up	Distal Columella_Up
AT5G11600	Maturation_Trichoblast	20.8	22	6.04	2.55	0.241	0.342	0.162	0.107	0.287	0.136	-2.39	3.75	4.81E-16	gtl1_df1-WT	AT5G11600	NA	NA	Down	Maturation_Trichoblast_Down
AT5G24140	Maturation_Trichoblast	255	390	123	113	0.765	0.887	0.725	0.779	0.821	0.751	-1.43	7.79	4.81E-16	gtl1_df1-WT	SQP2	NA	NA	Down	Maturation_Trichoblast_Down
AT3G14440	Elongation_Phloem	74.8	33.8	13.8	8.78	0.218	0.168	0.0472	0.027	0.201	0.0398	-2.24	5.03	4.85E-16	gtl1_df1-WT	NCED3	NA	NA	Down	Elongation_Phloem_Down
AT2G20520	Maturation_Trichoblast	230	238	548	585	0.562	0.558	0.894	0.939	0.56	0.916	1.28	8.65	4.87E-16	gtl1_df1-WT	FLA6	NA	NA	Up	Maturation_Trichoblast_Up
AT5G47950	Elongation_Phloem	8.26	6.31	31.8	57.9	0.0773	0.0885	0.22	0.264	0.0811	0.236	2.54	4.81	4.98E-16	gtl1_df1-WT	AT5G47950	NA	NA	Up	Elongation_Phloem_Up
AT3G44720	Maturation_Procambium	34.8	34.4	157	258	0.211	0.329	0.688	0.727	0.236	0.711	2.53	6.87	5.08E-16	gtl1_df1-WT	ADT4	NA	NA	Up	Maturation_Procambium_Up
AT4G33110	Distal Lateral Root Cap	74	116	379	483	0.295	0.434	0.665	0.74	0.374	0.698	2.2	8.04	5.15E-16	gtl1_df1-WT	AT4G33110	NA	NA	Up	Distal Lateral Root Cap_Up
AT5G47450	Proximal Lateral Root Cap	73.6	69.7	10.6	5.25	0.285	0.325	0.0846	0.0451	0.3	0.067	-3.21	5.27	5.46E-16	gtl1_df1-WT	TIP2-3	NA	NA	Down	Proximal Lateral Root Cap_Down
AT1G79480	Elongation_Phloem	0.972	1.72	21.8	21.5	0.00909	0.0265	0.114	0.142	0.015	0.124	3.98	3.75	5.54E-16	gtl1_df1-WT	AT1G79480	NA	NA	Up	Elongation_Phloem_Up
AT1G54010	Transition Domain_Cortex	6.49	0.869	19.7	89.5	0.069	0.025	0.118	0.18	0.0551	0.14	3.4	5.09	5.69E-16	gtl1_df1-WT	GLL23	NA	NA	Up	Transition Domain_Cortex_Up
AT1G02860	Distal Columella	37.3	63.7	112	158	0.187	0.331	0.45	0.5	0.256	0.475	1.44	6.54	5.89E-16	gtl1_df1-WT	BAH1	NA	NA	Up	Distal Columella_Up
AT2G02120	Maturation_Pericycle	0.41	0.886	23	22	0.00571	0.0187	0.116	0.143	0.00875	0.129	5.05	3.09	5.91E-16	gtl1_df1-WT	PDF2.1	NA	NA	Up	Maturation_Pericycle_Up
AT5G07322	Maturation_Procambium	131	105	364	818	0.367	0.395	0.708	0.818	0.373	0.772	2.22	8.46	5.95E-16	gtl1_df1-WT	AT5G07322	NA	NA	Up	Maturation_Procambium_Up
AT5G57685	Elongation_Phloem	135	77.4	34.2	29	0.259	0.221	0.142	0.122	0.246	0.134	-1.73	6.1	6.00E-16	gtl1_df1-WT	GDU3	NA	NA	Down	Elongation_Phloem_Down
AT5G52310	Elongation_Phloem	90.4	72.8	29	15.4	0.35	0.292	0.134	0.0743	0.33	0.112	-1.89	5.68	6.24E-16	gtl1_df1-WT	RD29A	NA	NA	Down	Elongation_Phloem_Down
AT2G47550	Proximal Lateral Root Cap	7.97	3.69	56.2	43.2	0.0355	0.0336	0.174	0.162	0.0348	0.169	3.13	4.86	6.54E-16	gtl1_df1-WT	PME20	NA	NA	Up	Proximal Lateral Root Cap_Up
AT2G36100	Distal Columella	82.4	53.7	27.8	17.8	0.284	0.295	0.0947	0.0782	0.289	0.0864	-1.58	5.52	6.73E-16	gtl1_df1-WT	CASP1	NA	NA	Down	Distal Columella_Down
AT1G71710	Maturation_Trichoblast	7.35	11.4	1.08	0.17	0.0919	0.171	0.0352	0.00763	0.128	0.022	-3.98	2.51	6.92E-16	gtl1_df1-WT	IP5P3	NA	NA	Down	Maturation_Trichoblast_Down
AT5G01340	Elongation_Phloem	238	178	85.1	75.9	0.523	0.531	0.39	0.392	0.526	0.391	-1.36	7.17	7.03E-16	gtl1_df1-WT	SFC1	NA	NA	Down	Elongation_Phloem_Down
AT3G61430	Proliferation Domain_Trichoblast	216	195	70.1	24.5	0.679	0.765	0.473	0.407	0.693	0.455	-2.13	7.01	7.24E-16	gtl1_df1-WT	PIP1-1	NA	NA	Down	Proliferation Domain_Trichoblast_Down
AT4G02020	Elongation_Phloem	4.86	4.59	31.8	36.4	0.0409	0.0708	0.22	0.365	0.0511	0.274	2.83	4.43	7.29E-16	gtl1_df1-WT	EZA1	SWN	SET domain-containing protein	Up	Elongation_Phloem_Up
AT4G35180	Maturation_Procambium	2.8	0	25.5	60	0.0145	0	0.104	0.212	0.0114	0.167	4.42	4.32	7.30E-16	gtl1_df1-WT	LHT7	NA	NA	Up	Maturation_Procambium_Up
AT1G17380	Elongation_Atrichoblast	5.64	2.14	20.7	19.7	0.0409	0.0192	0.146	0.14	0.0317	0.144	2.39	3.66	7.55E-16	gtl1_df1-WT	TIFY11A	JAZ5	jasmonate-zim-domain protein 5	Up	Elongation_Atrichoblast_Up
AT1G52070	Transition Domain_Pericycle	37.2	18.3	42.2	611	0.685	0.667	0.9	0.875	0.681	0.889	2.72	7.45	7.60E-16	gtl1_df1-WT	JAL10	NA	NA	Up	Transition Domain_Pericycle_Up
AT3G55970	Distal Lateral Root Cap	30.1	25.2	114	134	0.0938	0.073	0.259	0.289	0.082	0.272	2.17	6.25	7.78E-16	gtl1_df1-WT	JRG21	NA	NA	Up	Distal Lateral Root Cap_Up
AT2G39530	Proximal Lateral Root Cap	55.2	51.2	224	185	0.167	0.188	0.438	0.423	0.175	0.431	1.94	7.02	7.92E-16	gtl1_df1-WT	AT2G39530	NA	NA	Up	Proximal Lateral Root Cap_Up
AT4G28270	Elongation_Phloem	27.7	47.6	7.61	4.39	0.127	0.221	0.0433	0.0541	0.159	0.0473	-2.55	4.4	8.17E-16	gtl1_df1-WT	RMA2	RMA2	RING membrane-anchor 2	Down	Elongation_Phloem_Down
AT1G30135	Elongation_Phloem	111	36.7	16.6	17.1	0.141	0.142	0.11	0.108	0.141	0.109	-2.04	5.49	8.28E-16	gtl1_df1-WT	TIFY5A	JAZ8	jasmonate-zim-domain protein 8	Down	Elongation_Phloem_Down
AT4G39675	Elongation_Procambium	6.83	7.96	90.3	135	0.0313	0.0458	0.148	0.172	0.0368	0.156	3.92	5.92	8.74E-16	gtl1_df1-WT	AT4G39675	NA	NA	Up	Elongation_Procambium_Up
AT3G47960	Elongation_Atrichoblast	98.5	101	35.4	23.1	0.434	0.516	0.215	0.185	0.469	0.202	-1.79	6.01	8.76E-16	gtl1_df1-WT	NPF2.10	NA	NA	Down	Elongation_Atrichoblast_Down
AT1G07610	Elongation_Atrichoblast	34.8	45.3	9.9	9.91	0.195	0.262	0.0721	0.066	0.224	0.0694	-2	4.64	8.81E-16	gtl1_df1-WT	MT1C	NA	NA	Down	Elongation_Atrichoblast_Down
AT1G11210	Elongation_Trichoblast	17.9	22.8	115	98	0.183	0.232	0.556	0.552	0.207	0.554	2.38	5.97	8.96E-16	gtl1_df1-WT	AT1G11210	NA	NA	Up	Elongation_Trichoblast_Up
AT3G44326	Maturation_Trichoblast	59.3	71.6	20.9	16.5	0.343	0.448	0.296	0.374	0.391	0.333	-1.82	5.42	8.96E-16	gtl1_df1-WT	AT3G44326	NA	NA	Down	Maturation_Trichoblast_Down
AT4G32860	Elongation_Phloem	27.7	36.1	7.26	1.76	0.173	0.301	0.0709	0.027	0.216	0.0547	-2.73	4.15	8.99E-16	gtl1_df1-WT	AT4G32860	NA	NA	Down	Elongation_Phloem_Down
AT1G27330	Maturation_Trichoblast	116	86.3	249	298	0.578	0.594	0.958	0.931	0.585	0.945	1.45	7.55	8.99E-16	gtl1_df1-WT	AT1G27330	NA	NA	Up	Maturation_Trichoblast_Up
AT4G27520	Elongation_Phloem	61.7	57.4	163	168	0.273	0.336	0.543	0.608	0.294	0.567	1.47	6.85	9.05E-16	gtl1_df1-WT	ENODL2	NA	NA	Up	Elongation_Phloem_Up
AT3G27950	Proliferation Domain_Atrichoblast	2.08	7.04	35.3	61.8	0.046	0.0857	0.287	0.412	0.0574	0.329	3.65	4.97	9.14E-16	gtl1_df1-WT	AT3G27950	NA	NA	Up	Proliferation Domain_Atrichoblast_Up
AT4G22610	Maturation_Trichoblast	49.2	46.5	9.92	15.6	0.235	0.326	0.106	0.153	0.276	0.128	-1.91	4.96	9.28E-16	gtl1_df1-WT	AT4G22610	NA	NA	Down	Maturation_Trichoblast_Down
AT5G66390	Proliferation Domain_Trichoblast	85.3	0	1.6	0	0.131	0	0.0405	0	0.109	0.0297	-5.61	4.8	9.34E-16	gtl1_df1-WT	PER72	NA	NA	Down	Proliferation Domain_Trichoblast_Down
AT1G05700	Maturation_Atrichoblast	0	0	16.9	11.1	0	0	0.137	0.108	0	0.123	7.97	2.9	9.57E-16	gtl1_df1-WT	AT1G05700	NA	NA	Up	Maturation_Atrichoblast_Up
AT4G18340	Elongation_Procambium	6.68	5.62	94.1	105	0.0414	0.0312	0.238	0.365	0.0376	0.283	4.01	5.74	9.59E-16	gtl1_df1-WT	AT4G18340	NA	NA	Up	Elongation_Procambium_Up
AT1G78440	Elongation_Phloem	11.2	21.8	0.692	0	0.0864	0.204	0.00394	0	0.126	0.00249	-5.16	3.03	9.64E-16	gtl1_df1-WT	GA2OX1	NA	NA	Down	Elongation_Phloem_Down
AT4G19200	Maturation_Trichoblast	2010	2450	3920	4400	0.978	0.984	1	1	0.981	1	0.904	11.6	9.69E-16	gtl1_df1-WT	AT4G19200	NA	NA	Up	Maturation_Trichoblast_Up
AT1G01360	Maturation_Trichoblast	107	133	292	339	0.497	0.484	0.704	0.779	0.491	0.74	1.4	7.77	9.71E-16	gtl1_df1-WT	PYL9	NA	NA	Up	Maturation_Trichoblast_Up
AT5G06760	Elongation_Phloem	37.9	18.4	4.5	2.63	0.205	0.195	0.0472	0.027	0.201	0.0398	-2.96	3.98	9.96E-16	gtl1_df1-WT	LEA46	NA	NA	Down	Elongation_Phloem_Down
AT1G51035	Transition Domain_Trichoblast	0.503	2.44	21	13.1	0.00901	0.0236	0.149	0.143	0.0147	0.146	3.81	3.04	1.02E-15	gtl1_df1-WT	AT1G51035	NA	NA	Up	Transition Domain_Trichoblast_Up
AT4G13420	Maturation_Trichoblast	0	0.253	5.17	8.66	0	0.00645	0.0986	0.16	0.00294	0.128	5.44	1.88	1.06E-15	gtl1_df1-WT	POT5	NA	NA	Up	Maturation_Trichoblast_Up
AT3G15450	Transition Domain_Cortex	193	456	753	805	0.644	0.8	0.955	0.96	0.693	0.957	1.38	9.12	1.10E-15	gtl1_df1-WT	AT3G15450	NA	NA	Up	Transition Domain_Cortex_Up
AT5G20230	Elongation_Phloem	41.8	32.7	126	110	0.109	0.0885	0.303	0.304	0.102	0.303	1.66	6.33	1.11E-15	gtl1_df1-WT	BCB	NA	NA	Up	Elongation_Phloem_Up
AT2G01880	Distal Columella	22.5	17.5	47	74.6	0.0987	0.0891	0.138	0.198	0.0941	0.168	1.59	5.35	1.13E-15	gtl1_df1-WT	PAP7	NA	NA	Up	Distal Columella_Up
AT1G60870	Elongation_Procambium	1.06	1.92	51.3	66.5	0.00752	0.0292	0.285	0.418	0.0156	0.332	5.29	4.94	1.15E-15	gtl1_df1-WT	MEE9	NA	NA	Up	Elongation_Procambium_Up
AT2G30250	Distal Columella	16.5	24.4	58.1	64.1	0.0969	0.172	0.299	0.3	0.133	0.299	1.58	5.37	1.18E-15	gtl1_df1-WT	WRKY25	WRKY25	WRKY DNA-binding protein 25	Up	Distal Columella_Up
AT5G26280	Proliferation Domain_Atrichoblast	364	366	817	964	0.805	0.743	0.95	0.971	0.787	0.957	1.28	9.31	1.18E-15	gtl1_df1-WT	AT5G26280	NA	NA	Up	Proliferation Domain_Atrichoblast_Up
AT4G00430	Proliferation Domain_Trichoblast	171	196	49.2	29.4	0.619	0.941	0.459	0.259	0.673	0.406	-2.17	6.82	1.18E-15	gtl1_df1-WT	PIP1.4	NA	NA	Down	Proliferation Domain_Trichoblast_Down
AT2G03240	Elongation_Atrichoblast	16	13.4	3.55	1.35	0.119	0.126	0.0311	0.0149	0.122	0.0241	-2.59	3.11	1.28E-15	gtl1_df1-WT	PHO1-H5	NA	NA	Down	Elongation_Atrichoblast_Down
AT3G10910	Maturation_Atrichoblast	58.4	81.6	10.4	10.7	0.231	0.372	0.066	0.0849	0.287	0.0755	-2.72	5.38	1.28E-15	gtl1_df1-WT	ATL72	NA	NA	Down	Maturation_Atrichoblast_Down
AT5G05365	Elongation_Phloem	19.9	19.5	59.5	98.8	0.105	0.124	0.209	0.23	0.111	0.216	1.95	5.69	1.29E-15	gtl1_df1-WT	AT5G05365	NA	NA	Up	Elongation_Phloem_Up
AT4G16780	Elongation_Phloem	25.8	37.9	86.4	124	0.164	0.177	0.256	0.432	0.168	0.321	1.73	6.15	1.29E-15	gtl1_df1-WT	HAT4	HB-2	homeobox protein 2	Up	Elongation_Phloem_Up
AT4G29550	Maturation_Trichoblast	2.39	2.78	17.2	14.6	0.0297	0.0613	0.373	0.427	0.0441	0.399	2.59	3.21	1.30E-15	gtl1_df1-WT	AT4G29550	NA	NA	Up	Maturation_Trichoblast_Up
AT5G06760	Proximal Lateral Root Cap	38.6	33	6.01	4.9	0.183	0.227	0.0453	0.0366	0.2	0.0414	-2.71	4.3	1.30E-15	gtl1_df1-WT	LEA46	NA	NA	Down	Proximal Lateral Root Cap_Down
AT1G62480	Proliferation Domain_Atrichoblast	1240	882	518	394	0.966	0.943	0.911	0.824	0.959	0.882	-1.21	9.56	1.36E-15	gtl1_df1-WT	AT1G62480	NA	NA	Down	Proliferation Domain_Atrichoblast_Down
AT4G30170	Maturation_Atrichoblast	315	277	1450	1230	0.773	0.787	0.976	0.967	0.779	0.972	2.18	9.67	1.39E-15	gtl1_df1-WT	PER45	NA	NA	Up	Maturation_Atrichoblast_Up
AT1G47600	Maturation_Trichoblast	59.1	113	55.8	5.09	0.141	0.142	0.204	0.115	0.141	0.161	-1.97	5.88	1.41E-15	gtl1_df1-WT	TGG4	NA	NA	Down	Maturation_Trichoblast_Down
AT4G00540	Distal Columella	5.7	7.19	25.6	28.1	0.0359	0.0543	0.133	0.131	0.0447	0.132	2.05	4.09	1.44E-15	gtl1_df1-WT	MYB3R2	MYB3R2	myb domain protein 3r2	Up	Distal Columella_Up
AT4G36010	Elongation_Phloem	342	388	160	162	0.5	0.584	0.283	0.338	0.529	0.303	-1.18	8.03	1.45E-15	gtl1_df1-WT	AT4G36010	NA	NA	Down	Elongation_Phloem_Down
AT1G19570	Elongation_Procambium	24	19.8	198	221	0.158	0.185	0.669	0.781	0.168	0.709	3.26	6.86	1.47E-15	gtl1_df1-WT	DHAR1	NA	NA	Up	Elongation_Procambium_Up
AT4G12580	Elongation_Procambium	5.46	4.94	78.9	86.9	0.0363	0.0542	0.281	0.365	0.043	0.31	3.99	5.48	1.47E-15	gtl1_df1-WT	AT4G12580	NA	NA	Up	Elongation_Procambium_Up
AT1G66200	Transition Domain_Atrichoblast	33.7	34.5	130	158	0.365	0.364	0.632	0.693	0.365	0.665	2.07	6.47	1.47E-15	gtl1_df1-WT	ATGSR2	NA	NA	Up	Transition Domain_Atrichoblast_Up
AT2G41070	Transition Domain_Atrichoblast	2.81	2.59	22.4	26.4	0.0559	0.0598	0.234	0.278	0.0574	0.258	3.15	3.77	1.47E-15	gtl1_df1-WT	EEL	EEL	Basic-leucine zipper (bZIP) transcription factor family protein	Up	Transition Domain_Atrichoblast_Up
AT5G14470	Distal Columella	16.8	23.7	53.4	67.6	0.0826	0.114	0.208	0.236	0.0979	0.222	1.58	5.35	1.48E-15	gtl1_df1-WT	GLCAK2	NA	NA	Up	Distal Columella_Up
AT3G13610	Elongation_Atrichoblast	39.9	51.2	137	166	0.197	0.26	0.469	0.515	0.224	0.489	1.73	6.63	1.48E-15	gtl1_df1-WT	F6'H1	NA	NA	Up	Elongation_Atrichoblast_Up
AT3G48570	Maturation_Trichoblast	127	132	297	380	0.589	0.665	0.944	0.977	0.624	0.96	1.38	7.87	1.53E-15	gtl1_df1-WT	SEC61G3	NA	NA	Up	Maturation_Trichoblast_Up
AT3G05858	Elongation_Phloem	0.972	1.15	19	21.1	0.00909	0.0177	0.146	0.162	0.012	0.152	4.18	3.64	1.54E-15	gtl1_df1-WT	AT3G05858	NA	NA	Up	Elongation_Phloem_Up
AT3G22830	Maturation_Atrichoblast	546	918	127	185	0.612	0.607	0.382	0.349	0.61	0.366	-2.21	8.8	1.56E-15	gtl1_df1-WT	HSFA6B	HSFA6B	heat shock transcription factor A6B	Down	Maturation_Atrichoblast_Down
AT5G39220	Transition Domain_Cortex	8.43	17.4	76.4	70.3	0.0805	0.3	0.326	0.6	0.15	0.424	2.56	5.58	1.67E-15	gtl1_df1-WT	AT5G39220	NA	NA	Up	Transition Domain_Cortex_Up
AT3G10720	Distal Columella	64.4	60.1	157	169	0.269	0.318	0.439	0.396	0.293	0.418	1.39	6.82	1.75E-15	gtl1_df1-WT	PME25	NA	NA	Up	Distal Columella_Up
AT3G24500	Elongation_Phloem	260	236	89.9	116	0.595	0.593	0.378	0.541	0.595	0.438	-1.28	7.45	1.77E-15	gtl1_df1-WT	MBF1C	MBF1C	multiprotein bridging factor 1C	Down	Elongation_Phloem_Down
AT3G10740	Distal Columella	9.41	16.8	40.9	44.9	0.0503	0.107	0.186	0.209	0.0774	0.197	1.71	4.83	1.79E-15	gtl1_df1-WT	ASD1	NA	NA	Up	Distal Columella_Up
AT5G42180	Maturation_Pericycle	20.1	62	0.96	0.847	0.12	0.0748	0.0233	0.0238	0.109	0.0235	-5.45	4.66	1.93E-15	gtl1_df1-WT	PER64	NA	NA	Down	Maturation_Pericycle_Down
AT3G24500	Proliferation Domain_Trichoblast	123	63.7	17.7	7.34	0.5	0.471	0.27	0.185	0.495	0.248	-2.88	5.83	2.10E-15	gtl1_df1-WT	MBF1C	MBF1C	multiprotein bridging factor 1C	Down	Proliferation Domain_Trichoblast_Down
AT2G36650	Maturation_Procambium	90.9	39.6	249	412	0.32	0.276	0.688	0.833	0.311	0.772	2.36	7.6	2.11E-15	gtl1_df1-WT	AT2G36650	NA	NA	Up	Maturation_Procambium_Up
AT1G30750	Maturation_Trichoblast	8.27	12.4	0.216	1.53	0.0703	0.155	0.00704	0.0687	0.109	0.0366	-3.51	2.67	2.14E-15	gtl1_df1-WT	AT1G30750	NA	NA	Down	Maturation_Trichoblast_Down
AT3G13520	Maturation_Trichoblast	3060	2370	4540	5360	1	1	1	1	1	1	0.872	11.9	2.16E-15	gtl1_df1-WT	AGP12	NA	NA	Up	Maturation_Trichoblast_Up
AT1G70990	Elongation_Phloem	177	138	318	401	0.505	0.425	0.65	0.635	0.477	0.644	1.18	8.03	2.23E-15	gtl1_df1-WT	AT1G70990	NA	NA	Up	Elongation_Phloem_Up
AT1G47600	Distal Columella	68.7	47.4	124	183	0.122	0.118	0.164	0.149	0.12	0.157	1.4	6.73	2.24E-15	gtl1_df1-WT	TGG4	NA	NA	Up	Distal Columella_Up
AT4G24130	Maturation_Pericycle	7.58	10.6	83.6	72	0.08	0.243	0.605	0.595	0.118	0.6	3.1	5.31	2.25E-15	gtl1_df1-WT	AT4G24130	NA	NA	Up	Maturation_Pericycle_Up
AT5G54490	Elongation_Atrichoblast	14.6	5.89	25	69.2	0.0896	0.0661	0.203	0.255	0.0796	0.226	2.05	4.87	2.35E-15	gtl1_df1-WT	PBP1	NA	NA	Up	Elongation_Atrichoblast_Up
AT5G10510	Transition Domain_Atrichoblast	0.331	0	9.6	14.6	0.00658	0	0.164	0.228	0.0041	0.199	5.86	2.67	2.35E-15	gtl1_df1-WT	AIL6	AIL6	AINTEGUMENTA-like 6	Up	Transition Domain_Atrichoblast_Up
AT2G37180	Distal Columella	37.6	20.6	8.34	5.95	0.124	0.12	0.051	0.0218	0.122	0.0364	-2	4.22	2.45E-15	gtl1_df1-WT	PIP2-3	NA	NA	Down	Distal Columella_Down
AT4G25820	Distal Columella	55.9	66.8	19.7	21.6	0.278	0.399	0.117	0.116	0.336	0.116	-1.57	5.39	2.48E-15	gtl1_df1-WT	XTH14	NA	NA	Down	Distal Columella_Down
AT5G62880	Elongation_Atrichoblast	24.4	20.5	84.1	73	0.17	0.175	0.434	0.432	0.172	0.433	1.81	5.68	2.57E-15	gtl1_df1-WT	ARAC10	NA	NA	Up	Elongation_Atrichoblast_Up
AT2G16060	Elongation_Procambium	85.4	77.4	478	582	0.337	0.404	0.831	0.899	0.362	0.855	2.7	8.26	2.57E-15	gtl1_df1-WT	AHB1	NA	NA	Up	Elongation_Procambium_Up
AT3G13610	Elongation_Phloem	8.26	4.59	33.9	45.2	0.0455	0.0708	0.209	0.243	0.0541	0.221	2.56	4.65	2.64E-15	gtl1_df1-WT	F6'H1	NA	NA	Up	Elongation_Phloem_Up
AT4G25100	Transition Domain_Cortex	24	18.3	67.7	150	0.161	0.2	0.18	0.28	0.173	0.216	2.22	6.13	2.66E-15	gtl1_df1-WT	FSD1	NA	NA	Up	Transition Domain_Cortex_Up
AT3G14362	Transition Domain_Trichoblast	0.838	0.348	12.5	15.6	0.015	0.00472	0.103	0.135	0.011	0.12	4.29	2.77	2.67E-15	gtl1_df1-WT	DVL19	NA	NA	Up	Transition Domain_Trichoblast_Up
AT4G11980	Maturation_Trichoblast	4.04	3.29	15.7	21.7	0.0541	0.0677	0.352	0.473	0.0603	0.41	2.37	3.49	2.82E-15	gtl1_df1-WT	NUDT14	NA	NA	Up	Maturation_Trichoblast_Up
AT1G72490	Distal Columella	75	75.5	23.3	29.7	0.16	0.0911	0.0528	0.0418	0.127	0.0473	-1.5	5.69	2.90E-15	gtl1_df1-WT	AT1G72490	NA	NA	Down	Distal Columella_Down
AT5G05960	Maturation_Procambium	24	10.3	98.7	140	0.0727	0.0789	0.271	0.152	0.0741	0.202	2.77	6.01	2.93E-15	gtl1_df1-WT	AT5G05960	NA	NA	Up	Maturation_Procambium_Up
AT2G26370	Proximal Lateral Root Cap	9.83	10.5	49.7	54.9	0.0572	0.0942	0.238	0.284	0.0715	0.258	2.36	5.02	2.94E-15	gtl1_df1-WT	AT2G26370	NA	NA	Up	Proximal Lateral Root Cap_Up
AT2G41730	Proliferation Domain_Atrichoblast	106	77.5	18.9	26.4	0.437	0.343	0.163	0.265	0.41	0.197	-2.11	5.72	3.05E-15	gtl1_df1-WT	AT2G41730	NA	NA	Down	Proliferation Domain_Atrichoblast_Down
AT5G62150	Distal Columella	11.4	29	47.5	69.8	0.0646	0.174	0.204	0.269	0.117	0.237	1.58	5.32	3.13E-15	gtl1_df1-WT	AT5G62150	NA	NA	Up	Distal Columella_Up
AT2G01880	Proliferation Domain_Atrichoblast	37.9	21.1	115	161	0.356	0.257	0.465	0.51	0.328	0.48	2.03	6.53	3.14E-15	gtl1_df1-WT	PAP7	NA	NA	Up	Proliferation Domain_Atrichoblast_Up
AT5G13210	Maturation_Atrichoblast	1.62	7.81	36.1	37.4	0.0147	0.0874	0.156	0.222	0.0439	0.189	3.02	4.4	3.18E-15	gtl1_df1-WT	AT5G13210	NA	NA	Up	Maturation_Atrichoblast_Up
AT1G09932	Elongation_Trichoblast	5.02	4.94	26.7	33.8	0.0568	0.0539	0.143	0.236	0.0554	0.19	2.6	4.13	3.22E-15	gtl1_df1-WT	AT1G09932	NA	NA	Up	Elongation_Trichoblast_Up
AT3G54040	Maturation_Atrichoblast	21.5	29.9	137	137	0.132	0.202	0.41	0.406	0.16	0.408	2.42	6.35	3.22E-15	gtl1_df1-WT	AT3G54040	NA	NA	Up	Maturation_Atrichoblast_Up
AT1G10588	Transition Domain_Atrichoblast	0.826	0.798	8.68	24.1	0.00987	0.0109	0.0995	0.224	0.0102	0.167	4.2	3.16	3.34E-15	gtl1_df1-WT	AT1G10588	NA	NA	Up	Transition Domain_Atrichoblast_Up
AT2G02130	Maturation_Trichoblast	222	30.4	61.6	10.7	0.232	0.132	0.246	0.084	0.187	0.168	-1.7	6.34	3.36E-15	gtl1_df1-WT	PDF2.3	NA	NA	Down	Maturation_Trichoblast_Down
AT4G02290	Transition Domain_Atrichoblast	133	205	43.4	32	0.543	0.685	0.358	0.32	0.596	0.337	-2.15	6.7	3.58E-15	gtl1_df1-WT	AtGH9B13	NA	NA	Down	Transition Domain_Atrichoblast_Down
AT2G20825	Maturation_Trichoblast	0.735	0	8.62	6.62	0.00811	0	0.162	0.176	0.00441	0.168	4.55	2	3.59E-15	gtl1_df1-WT	ULT2	ULT2	Developmental regulator, ULTRAPETALA	Up	Maturation_Trichoblast_Up
AT2G41660	Distal Columella	210	201	95.6	66.5	0.7	0.736	0.448	0.331	0.718	0.389	-1.36	7.17	3.66E-15	gtl1_df1-WT	MIZ1	NA	NA	Down	Distal Columella_Down
AT1G14240	Maturation_Atrichoblast	23.9	20.8	115	130	0.132	0.202	0.528	0.632	0.16	0.58	2.44	6.18	3.76E-15	gtl1_df1-WT	APY3	NA	NA	Up	Maturation_Atrichoblast_Up
AT1G05575	Distal Columella	46.8	81.9	175	154	0.144	0.211	0.361	0.322	0.176	0.341	1.38	6.84	3.78E-15	gtl1_df1-WT	AT1G05575	NA	NA	Up	Distal Columella_Up
AT4G37640	Distal Columella	14.8	23.2	55.6	57.6	0.0898	0.163	0.29	0.3	0.125	0.295	1.58	5.26	3.78E-15	gtl1_df1-WT	ACA2	NA	NA	Up	Distal Columella_Up
AT3G53160	Maturation_Procambium	10.8	5.13	42.6	130	0.0582	0.0658	0.333	0.515	0.0598	0.439	3.16	5.49	3.87E-15	gtl1_df1-WT	UGT73C7	NA	NA	Up	Maturation_Procambium_Up
AT2G16385	Elongation_Phloem	36.4	47	11.4	4.39	0.182	0.239	0.11	0.0473	0.201	0.0871	-2.35	4.6	3.89E-15	gtl1_df1-WT	CIF1	NA	NA	Down	Elongation_Phloem_Down
AT2G16060	Maturation_Pericycle	10.5	2.44	42.3	70.3	0.0857	0.0935	0.395	0.643	0.0875	0.518	3.23	4.81	3.96E-15	gtl1_df1-WT	AHB1	NA	NA	Up	Maturation_Pericycle_Up
AT1G11210	Maturation_Pericycle	6.15	3.77	103	19.5	0.0629	0.0841	0.395	0.214	0.0678	0.306	3.37	4.84	4.04E-15	gtl1_df1-WT	AT1G11210	NA	NA	Up	Maturation_Pericycle_Up
AT5G36180	Maturation_Trichoblast	28.7	23.2	7.76	4.25	0.273	0.326	0.12	0.0916	0.297	0.106	-2.15	4.05	4.14E-15	gtl1_df1-WT	SCPL1	NA	NA	Down	Maturation_Trichoblast_Down
AT2G18196	Elongation_Phloem	88.9	68.8	161	252	0.182	0.212	0.429	0.52	0.192	0.463	1.35	7.18	4.25E-15	gtl1_df1-WT	HIPP30	NA	NA	Up	Elongation_Phloem_Up
AT1G29195	Elongation_Phloem	86.5	56.8	20.4	17.1	0.277	0.327	0.146	0.128	0.294	0.139	-1.92	5.48	4.38E-15	gtl1_df1-WT	AT1G29195	NA	NA	Down	Elongation_Phloem_Down
AT3G44860	Elongation_Phloem	199	130	75.4	47.4	0.6	0.646	0.402	0.358	0.616	0.386	-1.43	6.82	4.46E-15	gtl1_df1-WT	FAMT	NA	NA	Down	Elongation_Phloem_Down
AT4G17030	Maturation_Pericycle	15.8	27.7	268	130	0.103	0.271	0.628	0.381	0.142	0.506	3.15	6.72	4.48E-15	gtl1_df1-WT	EXLB1	NA	NA	Up	Maturation_Pericycle_Up
AT2G32270	Elongation_Phloem	43.7	38.4	109	141	0.223	0.283	0.386	0.466	0.243	0.415	1.59	6.42	4.50E-15	gtl1_df1-WT	ZIP3	NA	NA	Up	Elongation_Phloem_Up
AT1G19835	Elongation_Phloem	153	205	345	443	0.559	0.779	0.764	0.872	0.634	0.803	1.14	8.17	4.53E-15	gtl1_df1-WT	FPP4	NA	NA	Up	Elongation_Phloem_Up
AT1G68795	Maturation_Trichoblast	96.6	150	49.4	29.9	0.422	0.555	0.331	0.366	0.482	0.348	-1.65	6.36	4.59E-15	gtl1_df1-WT	CLE12	NA	NA	Down	Maturation_Trichoblast_Down
AT5G02550	Elongation_Procambium	12.7	13.3	111	140	0.0827	0.142	0.419	0.584	0.105	0.477	3.26	6.12	4.77E-15	gtl1_df1-WT	AT5G02550	NA	NA	Up	Elongation_Procambium_Up
AT4G37970	Maturation_Pericycle	3.48	3.54	25.9	49.1	0.0486	0.121	0.349	0.619	0.0656	0.482	3.36	4.12	4.84E-15	gtl1_df1-WT	CAD6	NA	NA	Up	Maturation_Pericycle_Up
AT2G37450	Transition Domain_Atrichoblast	1.98	1.2	17.4	19.8	0.0362	0.0326	0.204	0.286	0.0348	0.249	3.5	3.35	4.98E-15	gtl1_df1-WT	AT2G37450	NA	NA	Up	Transition Domain_Atrichoblast_Up
AT5G64905	Distal Columella	32.5	42.6	114	89.5	0.136	0.161	0.284	0.245	0.148	0.265	1.43	6.13	5.00E-15	gtl1_df1-WT	PEP3	NA	NA	Up	Distal Columella_Up
AT2G34880	Maturation_Pericycle	0	81.5	0	0	0	0.925	0	0	0.217	0	-9.97	4.63	5.00E-15	gtl1_df1-WT	JMJ15	MEE27	Transcription factor jumonji (jmj) family protein / zinc finger (C5HC2 type) family protein	Down	Maturation_Pericycle_Down
AT1G54050	Proliferation Domain_Atrichoblast	98.6	42.3	13.4	17.3	0.31	0.0857	0.149	0.157	0.246	0.151	-2.32	5.36	5.08E-15	gtl1_df1-WT	HSP17.4B	NA	NA	Down	Proliferation Domain_Atrichoblast_Down
AT5G07030	Elongation_Procambium	34.7	27.8	231	205	0.139	0.165	0.591	0.711	0.149	0.633	2.8	6.97	5.13E-15	gtl1_df1-WT	AT5G07030	NA	NA	Up	Elongation_Procambium_Up
AT3G27890	Elongation_Phloem	272	287	138	102	0.586	0.558	0.469	0.473	0.577	0.47	-1.22	7.64	5.15E-15	gtl1_df1-WT	NQR	NA	NA	Down	Elongation_Phloem_Down
AT2G38240	Proliferation Domain_Atrichoblast	124	3.52	12.6	7.72	0.391	0.0571	0.163	0.0686	0.295	0.132	-2.63	5.3	5.16E-15	gtl1_df1-WT	ANS	NA	NA	Down	Proliferation Domain_Atrichoblast_Down
AT3G03990	Elongation_Phloem	642	619	304	314	0.686	0.735	0.713	0.73	0.703	0.719	-1.03	8.87	5.29E-15	gtl1_df1-WT	D14	NA	NA	Down	Elongation_Phloem_Down
AT4G37730	Maturation_Procambium	47.3	35.2	209	225	0.276	0.382	0.729	0.788	0.299	0.763	2.4	6.96	5.36E-15	gtl1_df1-WT	AtbZIP7	bZIP7	basic leucine-zipper 7	Up	Maturation_Procambium_Up
AT3G51920	Distal Columella	139	219	376	515	0.479	0.663	0.749	0.767	0.568	0.758	1.33	8.29	5.40E-15	gtl1_df1-WT	CML9	NA	NA	Up	Distal Columella_Up
AT4G22610	Elongation_Phloem	45.2	21.8	8.99	2.19	0.123	0.0973	0.0236	0.0203	0.114	0.0224	-2.58	4.29	5.40E-15	gtl1_df1-WT	AT4G22610	NA	NA	Down	Elongation_Phloem_Down
AT3G02230	Maturation_Trichoblast	1140	803	2080	1770	0.93	0.984	1	1	0.954	1	1	10.5	5.41E-15	gtl1_df1-WT	RGP1	NA	NA	Up	Maturation_Trichoblast_Up
AT5G24313	Maturation_Trichoblast	196	165	458	419	0.635	0.59	0.944	0.947	0.615	0.945	1.29	8.27	5.44E-15	gtl1_df1-WT	AT5G24313	NA	NA	Up	Maturation_Trichoblast_Up
AT5G53590	Distal Columella	69.3	103	188	247	0.329	0.45	0.594	0.691	0.387	0.642	1.35	7.25	5.68E-15	gtl1_df1-WT	AT5G53590	NA	NA	Up	Distal Columella_Up
AT3G47340	Transition Domain_Cortex	18.2	110	131	238	0.195	0.35	0.506	0.58	0.244	0.532	1.82	7	5.77E-15	gtl1_df1-WT	ASN1	NA	NA	Up	Transition Domain_Cortex_Up
AT3G45970	Maturation_Pericycle	8.2	1.33	54.7	27.1	0.0714	0.0561	0.395	0.357	0.0678	0.376	3.27	4.28	5.78E-15	gtl1_df1-WT	EXLA1	NA	NA	Up	Maturation_Pericycle_Up
AT3G21070	Maturation_Atrichoblast	821	964	189	213	0.868	0.891	0.632	0.618	0.877	0.625	-2.15	9.1	5.90E-15	gtl1_df1-WT	NADK1	NA	NA	Down	Maturation_Atrichoblast_Down
AT5G22570	Maturation_Trichoblast	5.51	6.2	20.9	29.7	0.0405	0.071	0.232	0.344	0.0544	0.286	2.11	3.97	5.99E-15	gtl1_df1-WT	WRKY38	WRKY38	WRKY DNA-binding protein 38	Up	Maturation_Trichoblast_Up
AT4G26320	Maturation_Trichoblast	262	88.4	62.5	43.6	0.435	0.413	0.394	0.336	0.425	0.366	-1.55	6.84	6.39E-15	gtl1_df1-WT	AGP13	NA	NA	Down	Maturation_Trichoblast_Down
AT1G02360	Elongation_Atrichoblast	42.4	72	138	228	0.222	0.33	0.559	0.626	0.268	0.588	1.68	6.91	6.77E-15	gtl1_df1-WT	AT1G02360	NA	NA	Up	Elongation_Atrichoblast_Up
AT3G04420	Transition Domain_Cortex	0	0.869	23.1	18.3	0	0.025	0.225	0.32	0.00787	0.259	5.62	3.81	6.82E-15	gtl1_df1-WT	anac048	NAC048	NAC domain containing protein 48	Up	Transition Domain_Cortex_Up
AT4G30530	Distal Columella	1710	1580	4120	3920	0.98	0.984	0.989	0.993	0.982	0.991	1.29	11.5	6.85E-15	gtl1_df1-WT	GGP1	NA	NA	Up	Distal Columella_Up
AT5G12020	Proliferation Domain_Atrichoblast	47.7	31.7	4.87	5	0.161	0.0571	0.0297	0.0098	0.131	0.023	-3.07	4.25	6.90E-15	gtl1_df1-WT	HSP17.6	NA	NA	Down	Proliferation Domain_Atrichoblast_Down
AT1G74310	Maturation_Atrichoblast	126	139	15.3	35.7	0.414	0.415	0.0849	0.193	0.414	0.139	-2.44	6.34	7.07E-15	gtl1_df1-WT	CLPB1	NA	NA	Down	Maturation_Atrichoblast_Down
AT1G20450	Proliferation Domain_Trichoblast	354	217	105	52.6	0.976	1	0.838	0.926	0.98	0.861	-1.87	7.54	7.08E-15	gtl1_df1-WT	ERD10	NA	NA	Down	Proliferation Domain_Trichoblast_Down
AT4G34410	Maturation_Trichoblast	198	219	496	497	0.541	0.584	0.62	0.725	0.56	0.67	1.25	8.46	7.24E-15	gtl1_df1-WT	ERF109	RRTF1	redox responsive transcription factor 1	Up	Maturation_Trichoblast_Up
AT1G32010	Elongation_Procambium	0	0	0	118	0	0	0	0.582	0	0.204	11.8	4.85	7.29E-15	gtl1_df1-WT	AT1G32010	NA	NA	Up	Elongation_Procambium_Up
AT3G23250	Elongation_Procambium	12.4	19.1	119	150	0.0401	0.0417	0.1	0.201	0.0407	0.136	3.11	6.24	7.29E-15	gtl1_df1-WT	MYB15	MYB15	myb domain protein 15	Up	Elongation_Procambium_Up
AT4G37760	Elongation_Atrichoblast	15.5	12.3	2.16	2.55	0.134	0.117	0.0262	0.0319	0.127	0.0287	-2.56	3.04	7.32E-15	gtl1_df1-WT	SQE3	NA	NA	Down	Elongation_Atrichoblast_Down
AT1G35910	Proximal Columella	21.4	30	125	114	0.0707	0.152	0.318	0.307	0.102	0.314	2.2	6.24	7.32E-15	gtl1_df1-WT	TPPD	NA	NA	Up	Proximal Columella_Up
AT2G44840	Maturation_Atrichoblast	88	188	27.3	19.6	0.231	0.213	0.123	0.113	0.224	0.118	-2.48	6.36	7.35E-15	gtl1_df1-WT	ERF13	ERF13	ethylene-responsive element binding factor 13	Down	Maturation_Atrichoblast_Down
AT2G43910	Elongation_Phloem	228	310	133	94.4	0.595	0.558	0.476	0.432	0.583	0.46	-1.24	7.57	7.37E-15	gtl1_df1-WT	ATHOL1	NA	NA	Down	Elongation_Phloem_Down
AT1G30730	Distal Columella	58.4	69.7	146	183	0.228	0.306	0.432	0.447	0.266	0.439	1.36	6.84	7.46E-15	gtl1_df1-WT	AT1G30730	NA	NA	Up	Distal Columella_Up
AT4G17470	Elongation_Atrichoblast	35.5	71.1	16	11.3	0.253	0.401	0.11	0.102	0.316	0.106	-1.89	5.06	7.63E-15	gtl1_df1-WT	AT4G17470	NA	NA	Down	Elongation_Atrichoblast_Down
AT1G23040	Maturation_Trichoblast	25.2	13.2	3.23	3.57	0.224	0.155	0.0845	0.0992	0.193	0.0916	-2.4	3.55	7.71E-15	gtl1_df1-WT	AT1G23040	NA	NA	Down	Maturation_Trichoblast_Down
AT5G62020	Maturation_Atrichoblast	194	179	28.4	45.5	0.469	0.459	0.142	0.179	0.465	0.16	-2.35	6.83	7.86E-15	gtl1_df1-WT	HSFB2A	HSFB2A	heat shock transcription factor B2A	Down	Maturation_Atrichoblast_Down
AT5G02550	Elongation_Phloem	5.34	5.16	39.8	28.1	0.0409	0.0619	0.165	0.223	0.048	0.187	2.69	4.46	7.87E-15	gtl1_df1-WT	AT5G02550	NA	NA	Up	Elongation_Phloem_Up
AT5G57070	Maturation_Trichoblast	68.5	102	28.7	23.4	0.432	0.613	0.373	0.435	0.515	0.403	-1.69	5.82	7.98E-15	gtl1_df1-WT	AT5G57070	NA	NA	Down	Maturation_Trichoblast_Down
AT3G28345	Elongation_Trichoblast	97.3	146	31.3	17.1	0.545	0.685	0.235	0.241	0.613	0.238	-2.37	6.21	8.43E-15	gtl1_df1-WT	ABCB15	NA	NA	Down	Elongation_Trichoblast_Down
AT1G65985	Maturation_Trichoblast	25.5	25.6	81.5	81.7	0.262	0.348	0.725	0.878	0.301	0.799	1.67	5.74	8.56E-15	gtl1_df1-WT	AT1G65985	NA	NA	Up	Maturation_Trichoblast_Up
AT1G66480	Transition Domain_Atrichoblast	4.46	2.99	29	24.3	0.0789	0.0761	0.323	0.266	0.0779	0.292	2.83	3.93	8.88E-15	gtl1_df1-WT	AT1G66480	NA	NA	Up	Transition Domain_Atrichoblast_Up
AT3G17185	Elongation_Atrichoblast	18.3	20.9	4.44	3.76	0.135	0.158	0.0475	0.0426	0.145	0.0454	-2.24	3.57	9.18E-15	gtl1_df1-WT	TASIR-ARF	NA	NA	Down	Elongation_Atrichoblast_Down
AT1G53680	Maturation_Trichoblast	277	284	661	625	0.668	0.755	0.979	0.977	0.707	0.978	1.2	8.85	9.26E-15	gtl1_df1-WT	GSTU28	NA	NA	Up	Maturation_Trichoblast_Up
AT3G55230	Proliferation Domain_Trichoblast	69.1	0	1.07	0	0.143	0	0.027	0	0.119	0.0198	-5.84	4.53	9.47E-15	gtl1_df1-WT	DIR24	NA	NA	Down	Proliferation Domain_Trichoblast_Down
AT2G36100	Transition Domain_Pericycle	210	12.2	10.5	0	0.481	0.5	0.1	0	0.486	0.0556	-4.41	6.16	9.77E-15	gtl1_df1-WT	CASP1	NA	NA	Down	Transition Domain_Pericycle_Down
AT5G34940	Distal Columella	22	24.7	4.17	6.49	0.106	0.145	0.0219	0.0382	0.125	0.03	-2.12	3.91	9.87E-15	gtl1_df1-WT	AtGUS3	NA	NA	Down	Distal Columella_Down
AT2G47270	Distal Columella	48.8	64.2	20.3	17.8	0.23	0.295	0.111	0.0945	0.261	0.103	-1.56	5.27	9.94E-15	gtl1_df1-WT	UPB1	UPB1	transcription factor UPBEAT protein	Down	Distal Columella_Down
AT5G54145	Maturation_Pericycle	21.7	19.5	133	209	0.137	0.196	0.442	0.643	0.151	0.541	3.02	6.52	9.96E-15	gtl1_df1-WT	AT5G54145	NA	NA	Up	Maturation_Pericycle_Up
AT3G55720	Maturation_Atrichoblast	47.1	53.8	203	290	0.26	0.366	0.415	0.434	0.303	0.425	2.27	7.22	1.00E-14	gtl1_df1-WT	AT3G55720	NA	NA	Up	Maturation_Atrichoblast_Up
AT5G50450	Distal Columella	20.5	21.1	60.9	59.2	0.111	0.145	0.275	0.262	0.128	0.268	1.53	5.35	1.02E-14	gtl1_df1-WT	AT5G50450	NA	NA	Up	Distal Columella_Up
AT2G21130	Proximal Lateral Root Cap	345	373	1010	1180	0.676	0.713	0.866	0.862	0.691	0.864	1.61	9.51	1.02E-14	gtl1_df1-WT	CYP19-2	NA	NA	Up	Proximal Lateral Root Cap_Up
AT2G46930	Elongation_Atrichoblast	16.6	22.5	5.2	2.85	0.145	0.192	0.059	0.034	0.165	0.0481	-2.25	3.56	1.10E-14	gtl1_df1-WT	PAE3	NA	NA	Down	Elongation_Atrichoblast_Down
AT3G15670	Transition Domain_Trichoblast	71.9	31.3	7	7.1	0.285	0.113	0.0718	0.0762	0.218	0.0742	-2.75	5.02	1.12E-14	gtl1_df1-WT	LEA29	NA	NA	Down	Transition Domain_Trichoblast_Down
AT5G14030	Maturation_Trichoblast	530	457	1020	1090	0.932	0.977	0.993	1	0.953	0.996	1.1	9.59	1.13E-14	gtl1_df1-WT	AT5G14030	NA	NA	Up	Maturation_Trichoblast_Up
AT3G08760	Maturation_Trichoblast	33.8	40.5	8.84	10.9	0.265	0.348	0.169	0.252	0.303	0.209	-1.91	4.6	1.13E-14	gtl1_df1-WT	ATSIK	NA	NA	Down	Maturation_Trichoblast_Down
AT3G44870	Maturation_Trichoblast	141	116	51.7	35.5	0.584	0.694	0.521	0.481	0.634	0.502	-1.58	6.44	1.14E-14	gtl1_df1-WT	AT3G44870	NA	NA	Down	Maturation_Trichoblast_Down
AT1G79040	Elongation_Trichoblast	29.4	7.68	1.54	1.46	0.147	0.0889	0.0153	0.0394	0.119	0.0276	-3.28	3.42	1.19E-14	gtl1_df1-WT	PSBR	NA	NA	Down	Elongation_Trichoblast_Down
AT2G44578	Transition Domain_Atrichoblast	9.92	9.78	53.9	44.2	0.125	0.114	0.393	0.332	0.121	0.36	2.31	4.88	1.19E-14	gtl1_df1-WT	AT2G44578	NA	NA	Up	Transition Domain_Atrichoblast_Up
AT4G35920	Elongation_Atrichoblast	9.4	8.75	35.7	35.9	0.0833	0.0917	0.287	0.291	0.0869	0.289	1.98	4.52	1.21E-14	gtl1_df1-WT	MCA1	NA	NA	Up	Elongation_Atrichoblast_Up
AT5G56540	Transition Domain_Cortex	2230	1540	3040	5350	1	1	0.989	0.99	1	0.989	1.12	11.6	1.23E-14	gtl1_df1-WT	AGP14	NA	NA	Up	Transition Domain_Cortex_Up
AT1G05340	Elongation_Phloem	652	893	315	475	0.695	0.77	0.512	0.615	0.721	0.55	-0.979	9.19	1.24E-14	gtl1_df1-WT	AT1G05340	NA	NA	Down	Elongation_Phloem_Down
AT1G30050	Maturation_Trichoblast	5.14	5.82	21.8	25.6	0.0649	0.116	0.458	0.573	0.0882	0.513	2.11	3.87	1.29E-14	gtl1_df1-WT	AT1G30050	NA	NA	Up	Maturation_Trichoblast_Up
AT3G43990	Maturation_Trichoblast	16.5	0	0	0	0.2	0	0	0	0.109	0	-8.43	2.09	1.29E-14	gtl1_df1-WT	AT3G43990	NA	NA	Down	Maturation_Trichoblast_Down
AT4G33905	Elongation_Phloem	63.6	29.8	10	9.66	0.214	0.239	0.0433	0.0541	0.222	0.0473	-2.23	4.81	1.32E-14	gtl1_df1-WT	AT4G33905	NA	NA	Down	Elongation_Phloem_Down
AT5G20430	Elongation_Procambium	0	0	32.3	36	0	0	0.203	0.293	0	0.235	11	4.14	1.32E-14	gtl1_df1-WT	MOB2B	NA	NA	Up	Elongation_Procambium_Up
AT3G52748	Maturation_Atrichoblast	24.7	29.5	131	147	0.165	0.213	0.524	0.623	0.184	0.573	2.36	6.38	1.33E-14	gtl1_df1-WT	AT3G52748	NA	NA	Up	Maturation_Atrichoblast_Up
AT2G24170	Maturation_Atrichoblast	6.08	4.34	38.8	38.3	0.0549	0.0492	0.269	0.283	0.0526	0.276	2.88	4.48	1.35E-14	gtl1_df1-WT	TMN10	NA	NA	Up	Maturation_Atrichoblast_Up
AT1G74000	Maturation_Trichoblast	7.35	12.9	37.7	36.5	0.0784	0.161	0.359	0.473	0.116	0.414	1.88	4.56	1.35E-14	gtl1_df1-WT	SSL11	NA	NA	Up	Maturation_Trichoblast_Up
AT1G16850	Distal Columella	55.9	57.7	20.3	18.7	0.264	0.304	0.106	0.0927	0.283	0.0992	-1.54	5.28	1.37E-14	gtl1_df1-WT	AT1G16850	NA	NA	Down	Distal Columella_Down
AT4G11880	Maturation_Procambium	0.801	0	18.7	42	0.00727	0	0.125	0.318	0.0057	0.237	5.51	3.77	1.40E-14	gtl1_df1-WT	AGL14	AGL14	AGAMOUS-like 14	Up	Maturation_Procambium_Up
AT5G42250	Maturation_Trichoblast	34.2	31.4	10.1	6.96	0.327	0.448	0.204	0.168	0.382	0.187	-1.96	4.41	1.43E-14	gtl1_df1-WT	AT5G42250	NA	NA	Down	Maturation_Trichoblast_Down
AT1G73540	Distal Columella	146	147	312	423	0.497	0.537	0.698	0.753	0.516	0.725	1.31	8.01	1.45E-14	gtl1_df1-WT	NUDT21	NA	NA	Up	Distal Columella_Up
AT1G32450	Maturation_Pericycle	12.9	6.42	173	33.9	0.0571	0.0654	0.186	0.0476	0.0591	0.118	3.16	5.69	1.47E-14	gtl1_df1-WT	NPF7.3	NA	NA	Up	Maturation_Pericycle_Up
AT1G66280	Proliferation Domain_Atrichoblast	2250	1730	3510	3790	0.966	0.971	0.965	0.99	0.967	0.974	0.881	11.5	1.47E-14	gtl1_df1-WT	BGLU22	NA	NA	Up	Proliferation Domain_Atrichoblast_Up
AT2G43535	Proliferation Domain_Atrichoblast	211	273	601	617	0.747	0.457	0.837	0.755	0.664	0.809	1.35	8.76	1.47E-14	gtl1_df1-WT	ATTI4	NA	NA	Up	Proliferation Domain_Atrichoblast_Up
AT5G01750	Distal Columella	375	342	804	974	0.718	0.7	0.791	0.858	0.709	0.824	1.3	9.29	1.51E-14	gtl1_df1-WT	AT5G01750	NA	NA	Up	Distal Columella_Up
AT1G05010	Proximal Lateral Root Cap	56	42.9	182	194	0.161	0.186	0.393	0.435	0.17	0.412	1.94	6.91	1.55E-14	gtl1_df1-WT	ACO4	NA	NA	Up	Proximal Lateral Root Cap_Up
AT5G18130	Maturation_Trichoblast	13.6	12.9	3.02	1.02	0.13	0.155	0.0704	0.0305	0.141	0.0513	-2.79	3.04	1.58E-14	gtl1_df1-WT	AT5G18130	NA	NA	Down	Maturation_Trichoblast_Down
AT5G10510	Distal Lateral Root Cap	9.04	5.89	28.4	49.7	0.0429	0.0385	0.147	0.211	0.0404	0.176	2.41	4.55	1.59E-14	gtl1_df1-WT	AIL6	AIL6	AINTEGUMENTA-like 6	Up	Distal Lateral Root Cap_Up
AT1G32210	Maturation_Trichoblast	205	150	406	442	0.789	0.865	0.979	0.985	0.824	0.982	1.27	8.23	1.67E-14	gtl1_df1-WT	DAD1	NA	NA	Up	Maturation_Trichoblast_Up
AT1G66480	Proximal Lateral Root Cap	18.3	15.1	71	66.3	0.107	0.14	0.372	0.363	0.12	0.368	2.05	5.45	1.69E-14	gtl1_df1-WT	AT1G66480	NA	NA	Up	Proximal Lateral Root Cap_Up
AT5G06760	Distal Lateral Root Cap	35.7	34.5	5.94	6.68	0.172	0.187	0.0343	0.0232	0.18	0.0294	-2.47	4.43	1.75E-14	gtl1_df1-WT	LEA46	NA	NA	Down	Distal Lateral Root Cap_Down
AT1G63410	Maturation_Trichoblast	5.51	8.48	25.4	30.6	0.073	0.135	0.373	0.519	0.101	0.443	2	4.14	1.79E-14	gtl1_df1-WT	AT1G63410	NA	NA	Up	Maturation_Trichoblast_Up
AT2G43610	Proximal Columella	662	260	1270	1410	0.46	0.432	0.716	0.81	0.449	0.757	1.68	9.82	1.81E-14	gtl1_df1-WT	AT2G43610	NA	NA	Up	Proximal Columella_Up
AT5G11600	Proliferation Domain_Atrichoblast	26.5	15.8	1.22	0	0.345	0.171	0.0297	0	0.295	0.0197	-4.75	3.14	1.91E-14	gtl1_df1-WT	AT5G11600	NA	NA	Down	Proliferation Domain_Atrichoblast_Down
AT2G44380	Elongation_Atrichoblast	21.1	28.2	80.2	83.2	0.134	0.162	0.393	0.389	0.146	0.392	1.74	5.75	1.95E-14	gtl1_df1-WT	AT2G44380	NA	NA	Up	Elongation_Atrichoblast_Up
AT2G40113	Maturation_Pericycle	18	55.6	0.96	0.847	0.109	0.224	0.0233	0.0238	0.136	0.0235	-5.3	4.52	1.98E-14	gtl1_df1-WT	AT2G40113	NA	NA	Down	Maturation_Pericycle_Down
AT1G58007	Elongation_Phloem	16.5	24.7	76.1	73.3	0.114	0.168	0.205	0.27	0.132	0.229	1.88	5.65	2.04E-14	gtl1_df1-WT	AT1G58007	NA	NA	Up	Elongation_Phloem_Up
AT5G13500	Maturation_Trichoblast	185	162	394	441	0.719	0.784	0.958	0.962	0.749	0.96	1.27	8.21	2.04E-14	gtl1_df1-WT	HPAT3	NA	NA	Up	Maturation_Trichoblast_Up
AT2G32300	Maturation_Atrichoblast	33.3	17.4	2.73	1.34	0.0806	0.131	0.0189	0.0142	0.101	0.0165	-3.6	3.91	2.07E-14	gtl1_df1-WT	UCC1	NA	NA	Down	Maturation_Atrichoblast_Down
AT5G62165	Maturation_Trichoblast	9.18	8.73	0.647	0.679	0.114	0.145	0.0211	0.0229	0.128	0.022	-3.71	2.43	2.07E-14	gtl1_df1-WT	AGL42	AGL42	AGAMOUS-like 42	Down	Maturation_Trichoblast_Down
AT4G24380	Distal Columella	191	151	441	399	0.542	0.519	0.789	0.718	0.531	0.753	1.3	8.21	2.08E-14	gtl1_df1-WT	AT4G24380	NA	NA	Up	Distal Columella_Up
AT3G01420	Maturation_Atrichoblast	212	247	70	29.4	0.286	0.328	0.151	0.0896	0.303	0.12	-2.3	7.14	2.11E-14	gtl1_df1-WT	DOX1	NA	NA	Down	Maturation_Atrichoblast_Down
AT1G12090	Proliferation Domain_Atrichoblast	72.1	143	24.5	25	0.655	0.629	0.371	0.353	0.648	0.365	-1.97	5.78	2.12E-14	gtl1_df1-WT	ELP	NA	NA	Down	Proliferation Domain_Atrichoblast_Down
AT5G02600	Elongation_Procambium	2.88	6.72	38.2	88.4	0.0163	0.0292	0.127	0.244	0.0211	0.168	3.72	5.09	2.14E-14	gtl1_df1-WT	NAKR1	NA	NA	Up	Elongation_Procambium_Up
AT4G29930	Maturation_Trichoblast	27.9	31.9	7.54	7.47	0.232	0.274	0.134	0.168	0.251	0.15	-1.99	4.28	2.14E-14	gtl1_df1-WT	BHLH27	AT4G29930	basic helix-loop-helix (bHLH) DNA-binding superfamily protein	Down	Maturation_Trichoblast_Down
AT4G26890	Elongation_Procambium	32.8	34.7	185	254	0.159	0.206	0.291	0.421	0.177	0.336	2.69	6.99	2.19E-14	gtl1_df1-WT	MAPKKK16	NA	NA	Up	Elongation_Procambium_Up
AT4G37370	Maturation_Trichoblast	86.3	69.8	26.1	22.8	0.319	0.442	0.296	0.382	0.375	0.337	-1.67	5.7	2.21E-14	gtl1_df1-WT	CYP81D8	NA	NA	Down	Maturation_Trichoblast_Down
AT5G37180	Elongation_Phloem	2.43	7.46	29.4	33.4	0.00909	0.0354	0.114	0.149	0.018	0.127	2.72	4.33	2.30E-14	gtl1_df1-WT	SUS5	NA	NA	Up	Elongation_Phloem_Up
AT5G11600	Proximal Lateral Root Cap	21	21.5	1.8	0.555	0.13	0.209	0.0158	0.00584	0.161	0.0114	-4.15	3.36	2.31E-14	gtl1_df1-WT	AT5G11600	NA	NA	Down	Proximal Lateral Root Cap_Down
AT1G63295	Elongation_Xylem	0	0	66.8	38.6	0	0	0.15	0.167	0	0.155	11	4.68	2.35E-14	gtl1_df1-WT	AT1G63295	NA	NA	Up	Elongation_Xylem_Up
AT1G72970	Elongation_Xylem	0.189	0	37.2	66.3	0.00229	0	0.22	0.326	0.00158	0.255	8.84	4.65	2.35E-14	gtl1_df1-WT	HTH	NA	NA	Up	Elongation_Xylem_Up
AT3G25577	Elongation_Xylem	0	0	41.1	49.5	0	0	0.153	0.201	0	0.169	10.8	4.46	2.35E-14	gtl1_df1-WT	AT3G25577	NA	NA	Up	Elongation_Xylem_Up
AT2G19730	Maturation_Trichoblast	143	54.6	225	257	0.624	0.59	0.908	0.931	0.609	0.919	1.44	7.41	2.40E-14	gtl1_df1-WT	RPL28A	NA	NA	Up	Maturation_Trichoblast_Up
AT3G59930	Elongation_Trichoblast	169	238	42.7	38.7	0.455	0.518	0.189	0.222	0.485	0.206	-2.31	6.94	2.42E-14	gtl1_df1-WT	AT3G59930	NA	NA	Down	Elongation_Trichoblast_Down
AT1G30850	Maturation_Trichoblast	54.2	54.7	141	169	0.378	0.432	0.824	0.863	0.403	0.842	1.5	6.71	2.42E-14	gtl1_df1-WT	RSH4	NA	NA	Up	Maturation_Trichoblast_Up
AT3G25770	Distal Columella	56.7	24.7	15	9.19	0.271	0.174	0.0747	0.0564	0.225	0.0655	-1.71	4.74	2.48E-14	gtl1_df1-WT	AOC2	NA	NA	Down	Distal Columella_Down
AT1G47128	Proximal Lateral Root Cap	123	122	37.9	28.2	0.481	0.575	0.248	0.21	0.518	0.231	-1.9	6.26	2.49E-14	gtl1_df1-WT	RD21A	NA	NA	Down	Proximal Lateral Root Cap_Down
AT5G13210	Maturation_Trichoblast	14.5	18.2	40.5	72	0.146	0.181	0.345	0.504	0.162	0.421	1.75	5.19	2.55E-14	gtl1_df1-WT	AT5G13210	NA	NA	Up	Maturation_Trichoblast_Up
AT1G10370	Elongation_Phloem	83.1	26.4	14.5	9.66	0.214	0.177	0.11	0.101	0.201	0.107	-2.12	5.06	2.68E-14	gtl1_df1-WT	GSTU17	NA	NA	Down	Elongation_Phloem_Down
AT2G25680	Elongation_Phloem	32.1	45.3	8.3	6.58	0.164	0.168	0.0591	0.0743	0.165	0.0647	-2.33	4.49	2.68E-14	gtl1_df1-WT	MOT1	NA	NA	Down	Elongation_Phloem_Down
AT2G41660	Proximal Lateral Root Cap	261	261	91.1	70.5	0.745	0.848	0.512	0.436	0.785	0.478	-1.7	7.41	2.68E-14	gtl1_df1-WT	MIZ1	NA	NA	Down	Proximal Lateral Root Cap_Down
AT2G36100	Elongation_Atrichoblast	140	204	76.1	35	0.288	0.33	0.126	0.0936	0.306	0.112	-1.69	6.83	2.75E-14	gtl1_df1-WT	CASP1	NA	NA	Down	Elongation_Atrichoblast_Down
AT4G19200	Elongation_Atrichoblast	278	242	771	913	0.767	0.789	0.938	0.934	0.776	0.936	1.69	9.11	2.77E-14	gtl1_df1-WT	AT4G19200	NA	NA	Up	Elongation_Atrichoblast_Up
AT2G38240	Proliferation Domain_Trichoblast	59.8	20.8	3.21	0	0.31	0.294	0.0811	0	0.307	0.0594	-4.42	4.63	2.79E-14	gtl1_df1-WT	ANS	NA	NA	Down	Proliferation Domain_Trichoblast_Down
AT4G31800	Maturation_Atrichoblast	316	400	59	102	0.429	0.399	0.222	0.231	0.417	0.226	-2.19	7.79	2.86E-14	gtl1_df1-WT	WRKY18	WRKY18	WRKY DNA-binding protein 18	Down	Maturation_Atrichoblast_Down
AT1G78210	Transition Domain_Trichoblast	131	71	22	16	0.417	0.358	0.123	0.157	0.394	0.141	-2.37	5.98	2.91E-14	gtl1_df1-WT	AT1G78210	NA	NA	Down	Transition Domain_Trichoblast_Down
AT3G61430	Proliferation Domain_Atrichoblast	155	144	58.6	28.6	0.736	0.714	0.54	0.441	0.73	0.507	-1.77	6.51	2.96E-14	gtl1_df1-WT	PIP1-1	NA	NA	Down	Proliferation Domain_Atrichoblast_Down
AT5G39550	Maturation_Trichoblast	3.31	1.9	12.1	17.2	0.0486	0.0452	0.246	0.382	0.0471	0.311	2.54	3.12	2.97E-14	gtl1_df1-WT	ORTH1	NA	NA	Up	Maturation_Trichoblast_Up
AT4G34050	Proliferation Domain_Atrichoblast	337	243	148	58.2	0.885	0.886	0.787	0.676	0.885	0.75	-1.57	7.59	3.15E-14	gtl1_df1-WT	CCoAOMT1	NA	NA	Down	Proliferation Domain_Atrichoblast_Down
AT3G60440	Maturation_Trichoblast	31	29.1	92.7	91	0.297	0.41	0.859	0.878	0.349	0.868	1.61	5.93	3.17E-14	gtl1_df1-WT	AT3G60440	NA	NA	Up	Maturation_Trichoblast_Up
AT1G02220	Transition Domain_Atrichoblast	4.79	3.19	28.6	24.3	0.0724	0.0598	0.284	0.232	0.0676	0.256	2.72	3.93	3.17E-14	gtl1_df1-WT	NAC003	NAC003	NAC domain containing protein 3	Up	Transition Domain_Atrichoblast_Up
AT1G47510	Transition Domain_Atrichoblast	9.42	12.8	45.2	57.7	0.132	0.179	0.284	0.332	0.15	0.31	2.22	4.97	3.17E-14	gtl1_df1-WT	IP5P11	NA	NA	Up	Transition Domain_Atrichoblast_Up
AT3G47420	Maturation_Pericycle	2.87	1.11	31.7	22	0.0143	0.028	0.233	0.214	0.0175	0.224	3.77	3.5	3.33E-14	gtl1_df1-WT	ATPS3	NA	NA	Up	Maturation_Pericycle_Up
AT2G47180	Elongation_Procambium	8.65	8.64	72.4	83.5	0.0426	0.0625	0.121	0.235	0.0501	0.161	3.17	5.45	3.34E-14	gtl1_df1-WT	GOLS1	NA	NA	Up	Elongation_Procambium_Up
AT1G76590	Elongation_Phloem	103	112	39.1	32.5	0.3	0.434	0.165	0.142	0.345	0.157	-1.58	6.15	3.41E-14	gtl1_df1-WT	AT1G76590	AT1G76590	PLATZ transcription factor family protein	Down	Elongation_Phloem_Down
AT2G38490	Maturation_Trichoblast	2.39	1.9	11.9	14.8	0.0351	0.0419	0.275	0.389	0.0382	0.33	2.65	2.96	3.45E-14	gtl1_df1-WT	CIPK22	NA	NA	Up	Maturation_Trichoblast_Up
AT4G22212	Elongation_Xylem	95	72.3	622	932	0.348	0.412	0.596	0.701	0.368	0.631	3.2	8.75	3.47E-14	gtl1_df1-WT	AT4G22212	NA	NA	Up	Elongation_Xylem_Up
AT1G62480	Proliferation Domain_Trichoblast	860	322	266	130	0.929	1	0.878	0.926	0.941	0.891	-1.52	8.65	3.53E-14	gtl1_df1-WT	AT1G62480	NA	NA	Down	Proliferation Domain_Trichoblast_Down
AT1G11210	Maturation_Trichoblast	35.3	42	106	122	0.289	0.41	0.648	0.794	0.344	0.718	1.57	6.26	3.55E-14	gtl1_df1-WT	AT1G11210	NA	NA	Up	Maturation_Trichoblast_Up
AT4G37400	Maturation_Pericycle	16.8	4.43	67.2	88.1	0.18	0.14	0.488	0.548	0.171	0.518	3.04	5.34	3.58E-14	gtl1_df1-WT	CYP81F3	NA	NA	Up	Maturation_Pericycle_Up
AT4G28150	Maturation_Trichoblast	0.735	1.77	9.48	11.9	0.00811	0.0323	0.127	0.229	0.0191	0.176	3.04	2.6	3.58E-14	gtl1_df1-WT	AT4G28150	NA	NA	Up	Maturation_Trichoblast_Up
AT1G31320	Elongation_Phloem	4.37	9.18	31.1	43.5	0.0364	0.0442	0.102	0.142	0.039	0.117	2.48	4.58	3.63E-14	gtl1_df1-WT	LBD4	LBD4	LOB domain-containing protein 4	Up	Elongation_Phloem_Up
AT1G52560	Elongation_Phloem	38.4	27.5	9.68	2.19	0.132	0.133	0.0276	0.027	0.132	0.0274	-2.47	4.27	3.63E-14	gtl1_df1-WT	HSP26.5	NA	NA	Down	Elongation_Phloem_Down
AT3G22104	Elongation_Phloem	3.89	6.88	31.8	33.8	0.0364	0.0619	0.205	0.236	0.045	0.216	2.63	4.4	3.64E-14	gtl1_df1-WT	AT3G22104	NA	NA	Up	Elongation_Phloem_Up
AT5G55180	Transition Domain_Atrichoblast	91.7	114	28.3	22.1	0.569	0.614	0.289	0.207	0.586	0.244	-2.03	6.01	3.66E-14	gtl1_df1-WT	AT5G55180	NA	NA	Down	Transition Domain_Atrichoblast_Down
AT5G59030	Transition Domain_Atrichoblast	162	173	50.5	40.2	0.655	0.69	0.393	0.303	0.668	0.344	-1.89	6.74	3.68E-14	gtl1_df1-WT	COPT1	NA	NA	Down	Transition Domain_Atrichoblast_Down
AT4G23400	Maturation_Trichoblast	195	149	73.9	51.1	0.689	0.787	0.57	0.565	0.734	0.568	-1.47	6.88	3.77E-14	gtl1_df1-WT	PIP1-5	NA	NA	Down	Maturation_Trichoblast_Down
AT5G17460	Transition Domain_Trichoblast	582	317	101	96.6	0.835	0.821	0.528	0.556	0.829	0.543	-2.12	8.12	3.79E-14	gtl1_df1-WT	AT5G17460	NA	NA	Down	Transition Domain_Trichoblast_Down
AT3G14440	Elongation_Trichoblast	32.1	49.8	7.07	7.64	0.217	0.345	0.0816	0.118	0.28	0.1	-2.48	4.66	3.86E-14	gtl1_df1-WT	NCED3	NA	NA	Down	Elongation_Trichoblast_Down
AT3G53160	Elongation_Trichoblast	5.02	9.19	32.3	42.4	0.0594	0.127	0.281	0.438	0.0923	0.361	2.41	4.47	3.86E-14	gtl1_df1-WT	UGT73C7	NA	NA	Up	Elongation_Trichoblast_Up
AT1G24575	Elongation_Phloem	0.972	0.574	10.7	25.9	0.00909	0.00885	0.0748	0.149	0.00901	0.102	4.37	3.47	3.91E-14	gtl1_df1-WT	AT1G24575	NA	NA	Up	Elongation_Phloem_Up
AT2G24170	Elongation_Atrichoblast	14.3	17.5	52.4	58	0.124	0.158	0.418	0.502	0.138	0.455	1.8	5.17	3.93E-14	gtl1_df1-WT	TMN10	NA	NA	Up	Elongation_Atrichoblast_Up
AT1G53040	Maturation_Trichoblast	7.53	6.46	25.4	29.4	0.0973	0.132	0.5	0.641	0.113	0.568	1.98	4.11	3.94E-14	gtl1_df1-WT	AT1G53040	NA	NA	Up	Maturation_Trichoblast_Up
AT3G21330	Elongation_Atrichoblast	3.76	3.21	17.6	17.3	0.033	0.0362	0.157	0.172	0.0344	0.164	2.32	3.46	3.97E-14	gtl1_df1-WT	BHLH87	AT3G21330	basic helix-loop-helix (bHLH) DNA-binding superfamily protein	Up	Elongation_Atrichoblast_Up
AT4G25170	Distal Columella	9.12	10.8	31.4	36	0.0521	0.0833	0.146	0.187	0.0671	0.167	1.76	4.47	4.07E-14	gtl1_df1-WT	AT4G25170	NA	NA	Up	Distal Columella_Up
AT1G02220	Maturation_Cortex	2.1	2.18	87	74.6	0.0148	0.019	0.406	0.546	0.0163	0.488	5.19	5.35	4.07E-14	gtl1_df1-WT	NAC003	NAC003	NAC domain containing protein 3	Up	Maturation_Cortex_Up
AT4G27410	Proximal Lateral Root Cap	119	64.7	23.7	18.8	0.502	0.469	0.187	0.132	0.489	0.163	-2.07	5.79	4.14E-14	gtl1_df1-WT	RD26	RD26	NAC (No Apical Meristem) domain transcriptional regulator superfamily protein	Down	Proximal Lateral Root Cap_Down
AT3G29670	Elongation_Procambium	10.3	20.9	79.4	144	0.0376	0.0521	0.163	0.286	0.043	0.207	2.86	6	4.18E-14	gtl1_df1-WT	PMAT2	NA	NA	Up	Elongation_Procambium_Up
AT3G48450	Elongation_Procambium	9.1	15.8	64	158	0.0201	0.0375	0.103	0.163	0.0266	0.124	3.11	5.95	4.18E-14	gtl1_df1-WT	AT3G48450	NA	NA	Up	Elongation_Procambium_Up
AT2G38750	Proliferation Domain_Trichoblast	392	413	131	126	0.833	1	0.811	0.778	0.861	0.802	-1.65	8.06	4.20E-14	gtl1_df1-WT	ANN4	NA	NA	Down	Proliferation Domain_Trichoblast_Down
AT2G39010	Transition Domain_Cortex	140	118	34.7	37	0.678	0.775	0.27	0.37	0.709	0.306	-1.85	6.31	4.31E-14	gtl1_df1-WT	PIP2-6	NA	NA	Down	Transition Domain_Cortex_Down
AT4G27560	Elongation_Procambium	11.1	14.7	80.4	113	0.0815	0.158	0.337	0.517	0.11	0.4	2.9	5.78	4.32E-14	gtl1_df1-WT	UGT79B2	NA	NA	Up	Elongation_Procambium_Up
AT2G34880	Proliferation Domain_Atrichoblast	0	72.2	0	0	0	0.486	0	0	0.139	0	-8.71	2.68	4.36E-14	gtl1_df1-WT	JMJ15	MEE27	Transcription factor jumonji (jmj) family protein / zinc finger (C5HC2 type) family protein	Down	Proliferation Domain_Atrichoblast_Down
AT2G17500	Maturation_Trichoblast	524	615	254	244	0.93	0.987	0.923	0.916	0.956	0.919	-1.19	8.68	4.39E-14	gtl1_df1-WT	PILS5	NA	NA	Down	Maturation_Trichoblast_Down
AT1G51035	Proximal Columella	5.54	2.4	38.4	36.9	0.0354	0.032	0.129	0.157	0.0341	0.141	3.29	4.55	4.49E-14	gtl1_df1-WT	AT1G51035	NA	NA	Up	Proximal Columella_Up
AT4G10960	Elongation_Phloem	87.5	76.9	35.3	14.9	0.309	0.345	0.205	0.155	0.321	0.187	-1.75	5.73	4.50E-14	gtl1_df1-WT	UGE5	NA	NA	Down	Elongation_Phloem_Down
AT1G71050	Elongation_Phloem	388	494	203	214	0.477	0.584	0.315	0.338	0.514	0.323	-1.07	8.34	4.57E-14	gtl1_df1-WT	HIPP20	NA	NA	Down	Elongation_Phloem_Down
AT4G18070	Maturation_Trichoblast	63.5	55.1	161	167	0.424	0.452	0.775	0.87	0.437	0.821	1.47	6.8	4.60E-14	gtl1_df1-WT	AT4G18070	NA	NA	Up	Maturation_Trichoblast_Up
AT3G49960	Maturation_Trichoblast	336	366	735	801	0.768	0.868	0.979	1	0.813	0.989	1.13	9.13	4.61E-14	gtl1_df1-WT	PER35	NA	NA	Up	Maturation_Trichoblast_Up
AT3G02480	Proliferation Domain_Atrichoblast	86.7	130	35.3	16.8	0.54	0.543	0.302	0.147	0.541	0.25	-1.94	5.87	4.74E-14	gtl1_df1-WT	AT3G02480	NA	NA	Down	Proliferation Domain_Atrichoblast_Down
AT3G53370	Maturation_Trichoblast	59.5	49.9	141	166	0.424	0.484	0.866	0.939	0.451	0.901	1.49	6.7	4.78E-14	gtl1_df1-WT	S1FA1	AT3G53370	S1FA-like DNA-binding protein	Up	Maturation_Trichoblast_Up
AT3G22800	Maturation_Cortex	2.1	0	80.6	39.6	0.0111	0	0.348	0.32	0.00699	0.331	5.72	4.86	4.79E-14	gtl1_df1-WT	LRX6	NA	NA	Up	Maturation_Cortex_Up
AT3G53160	Maturation_Trichoblast	8.45	17.1	33.4	53.8	0.0784	0.213	0.345	0.496	0.14	0.418	1.8	4.83	4.88E-14	gtl1_df1-WT	UGT73C7	NA	NA	Up	Maturation_Trichoblast_Up
AT5G52310	Proximal Lateral Root Cap	45.3	30.6	10.3	6.81	0.224	0.251	0.0902	0.0589	0.234	0.0762	-2.15	4.48	4.98E-14	gtl1_df1-WT	RD29A	NA	NA	Down	Proximal Lateral Root Cap_Down
AT4G25820	Proximal Lateral Root Cap	57.3	54.3	15.8	12.9	0.298	0.408	0.129	0.12	0.341	0.125	-1.96	5.1	5.29E-14	gtl1_df1-WT	XTH14	NA	NA	Down	Proximal Lateral Root Cap_Down
AT5G08640	Elongation_Atrichoblast	64.5	45.9	24.5	9.46	0.395	0.367	0.207	0.106	0.383	0.163	-1.79	5.18	5.38E-14	gtl1_df1-WT	FLS1	NA	NA	Down	Elongation_Atrichoblast_Down
AT1G73080	Distal Columella	38.2	35.7	93.1	98.4	0.205	0.238	0.392	0.429	0.221	0.41	1.38	6.06	5.42E-14	gtl1_df1-WT	PEPR1	NA	NA	Up	Distal Columella_Up
AT5G47450	Transition Domain_Cortex	42.2	35.6	5.36	6.72	0.379	0.4	0.101	0.08	0.386	0.0935	-2.69	4.31	5.56E-14	gtl1_df1-WT	TIP2-3	NA	NA	Down	Transition Domain_Cortex_Down
AT5G03510	Elongation_Phloem	16	12.6	74.7	43.5	0.132	0.106	0.157	0.155	0.123	0.157	2.03	5.31	5.58E-14	gtl1_df1-WT	AT5G03510	AT5G03510	C2H2-type zinc finger family protein	Up	Elongation_Phloem_Up
AT5G58010	Elongation_Phloem	36	17.2	4.15	3.51	0.136	0.221	0.0472	0.0541	0.165	0.0498	-2.79	3.92	5.58E-14	gtl1_df1-WT	BHLH82	LRL3	LJRHL1-like 3	Down	Elongation_Phloem_Down
AT5G54490	Maturation_Pericycle	50.6	35.9	294	429	0.251	0.477	0.767	0.905	0.304	0.835	3.06	7.63	5.62E-14	gtl1_df1-WT	PBP1	NA	NA	Up	Maturation_Pericycle_Up
AT3G15353	Maturation_Pericycle	2.46	2.66	40.3	20.3	0.0286	0.0841	0.163	0.0476	0.0416	0.106	3.5	3.72	5.62E-14	gtl1_df1-WT	MT3	NA	NA	Up	Maturation_Pericycle_Up
AT1G69970	Elongation_Phloem	6.8	4.59	37	30.7	0.0409	0.0619	0.228	0.25	0.048	0.236	2.55	4.46	5.68E-14	gtl1_df1-WT	CLE26	NA	NA	Up	Elongation_Phloem_Up
AT4G30140	Maturation_Trichoblast	0.918	0.76	9.05	9	0.0135	0.0161	0.162	0.26	0.0147	0.209	3.41	2.32	5.70E-14	gtl1_df1-WT	CDEF1	NA	NA	Up	Maturation_Trichoblast_Up
AT2G47950	Maturation_Atrichoblast	204	178	20.8	62.8	0.473	0.421	0.137	0.146	0.452	0.142	-2.31	6.89	5.71E-14	gtl1_df1-WT	AT2G47950	NA	NA	Down	Maturation_Atrichoblast_Down
AT3G10930	Elongation_Atrichoblast	11.9	5	27.5	38.9	0.0881	0.0426	0.162	0.232	0.0688	0.193	1.98	4.42	5.75E-14	gtl1_df1-WT	AT3G10930	NA	NA	Up	Elongation_Atrichoblast_Up
AT1G69295	Maturation_Trichoblast	30.1	13	7.54	2.21	0.162	0.113	0.134	0.0382	0.14	0.0879	-2.21	3.76	5.76E-14	gtl1_df1-WT	PDCB4	NA	NA	Down	Maturation_Trichoblast_Down
AT5G65140	Elongation_Atrichoblast	4.38	2.68	12.9	23.9	0.0236	0.0256	0.108	0.172	0.0244	0.136	2.3	3.52	5.82E-14	gtl1_df1-WT	TPPJ	NA	NA	Up	Elongation_Atrichoblast_Up
AT1G63440	Maturation_Atrichoblast	11.8	8.68	49.2	72.2	0.0989	0.0929	0.292	0.42	0.0965	0.356	2.54	5.17	6.01E-14	gtl1_df1-WT	HMA5	NA	NA	Up	Maturation_Atrichoblast_Up
AT4G14020	Proximal Columella	2.37	3.6	28.3	39.8	0.0152	0.04	0.199	0.255	0.0248	0.223	3.48	4.4	6.12E-14	gtl1_df1-WT	AT4G14020	NA	NA	Up	Proximal Columella_Up
AT5G47640	Maturation_Trichoblast	43.9	47.1	16.4	10.5	0.273	0.313	0.254	0.267	0.291	0.26	-1.79	4.91	6.25E-14	gtl1_df1-WT	NFYB2	NF-YB2	nuclear factor Y, subunit B2	Down	Maturation_Trichoblast_Down
AT2G26690	Elongation_Atrichoblast	27.4	37.9	9.26	7.51	0.19	0.26	0.082	0.0745	0.22	0.0787	-1.93	4.36	6.31E-14	gtl1_df1-WT	NPF6.2	NA	NA	Down	Elongation_Atrichoblast_Down
AT4G30670	Elongation_Phloem	181	219	76.1	88.7	0.482	0.619	0.409	0.419	0.529	0.413	-1.27	7.13	6.34E-14	gtl1_df1-WT	AT4G30670	NA	NA	Down	Elongation_Phloem_Down
AT5G01640	Maturation_Trichoblast	20.8	22.4	64.9	71.3	0.2	0.3	0.493	0.595	0.246	0.542	1.66	5.49	6.56E-14	gtl1_df1-WT	PRA1B5	NA	NA	Up	Maturation_Trichoblast_Up
AT5G04200	Maturation_Trichoblast	29.6	23.5	7.54	5.6	0.197	0.252	0.19	0.221	0.222	0.205	-2.02	4.1	6.57E-14	gtl1_df1-WT	AMC9	NA	NA	Down	Maturation_Trichoblast_Down
AT3G06778	Transition Domain_Atrichoblast	41.7	41.3	140	160	0.401	0.408	0.502	0.56	0.404	0.534	1.85	6.58	6.68E-14	gtl1_df1-WT	AT3G06778	NA	NA	Up	Transition Domain_Atrichoblast_Up
AT4G04745	Proliferation Domain_Trichoblast	82.1	74.7	14.4	4.89	0.417	0.647	0.257	0.148	0.455	0.228	-2.9	5.53	6.70E-14	gtl1_df1-WT	AT4G04745	NA	NA	Down	Proliferation Domain_Trichoblast_Down
AT4G27652	Proliferation Domain_Trichoblast	425	398	140	127	0.857	0.882	0.757	0.963	0.861	0.812	-1.62	8.1	6.70E-14	gtl1_df1-WT	AT4G27652	NA	NA	Down	Proliferation Domain_Trichoblast_Down
AT1G33600	Maturation_Trichoblast	26.1	29.6	6.9	7.13	0.173	0.248	0.0986	0.137	0.207	0.117	-1.99	4.18	6.73E-14	gtl1_df1-WT	AT1G33600	NA	NA	Down	Maturation_Trichoblast_Down
AT1G47600	Transition Domain_Trichoblast	42.2	19.5	130	146	0.129	0.175	0.144	0.152	0.147	0.148	2.2	6.38	6.75E-14	gtl1_df1-WT	TGG4	NA	NA	Up	Transition Domain_Trichoblast_Up
AT1G60680	Maturation_Procambium	2	0.733	35.8	31	0.0182	0.0132	0.146	0.121	0.0171	0.132	4.43	3.85	6.85E-14	gtl1_df1-WT	AGD2	NA	NA	Up	Maturation_Procambium_Up
AT2G41100	Maturation_Procambium	162	142	499	742	0.418	0.421	0.521	0.727	0.419	0.64	2	8.58	6.87E-14	gtl1_df1-WT	CML12	NA	NA	Up	Maturation_Procambium_Up
AT5G07322	Elongation_Procambium	13.7	19.1	86.3	138	0.0526	0.0896	0.254	0.336	0.0665	0.283	2.76	6.01	6.91E-14	gtl1_df1-WT	AT5G07322	NA	NA	Up	Elongation_Procambium_Up
AT3G56620	Elongation_Phloem	37.9	31.5	10.7	2.63	0.109	0.106	0.0433	0.0135	0.108	0.0323	-2.37	4.36	6.96E-14	gtl1_df1-WT	AT3G56620	NA	NA	Down	Elongation_Phloem_Down
AT3G60640	Maturation_Trichoblast	4.41	4.68	17.9	22.4	0.0568	0.0774	0.254	0.382	0.0662	0.315	2.15	3.63	7.08E-14	gtl1_df1-WT	ATG8G	NA	NA	Up	Maturation_Trichoblast_Up
AT4G37070	Elongation_Phloem	36.4	20.6	6.92	2.19	0.141	0.248	0.0591	0.0338	0.177	0.0498	-2.63	4.05	7.26E-14	gtl1_df1-WT	PLP1	NA	NA	Down	Elongation_Phloem_Down
AT5G48580	Maturation_Trichoblast	94.6	63.8	193	222	0.557	0.623	0.908	0.947	0.587	0.927	1.42	7.16	7.31E-14	gtl1_df1-WT	FKBP15-2	NA	NA	Up	Maturation_Trichoblast_Up
AT1G12090	Distal Columella	196	142	83.9	53.5	0.575	0.585	0.364	0.235	0.58	0.299	-1.31	6.9	7.41E-14	gtl1_df1-WT	ELP	NA	NA	Down	Distal Columella_Down
AT3G01513	Proliferation Domain_Trichoblast	168	122	32.1	33	0.631	0.824	0.486	0.593	0.663	0.515	-2.18	6.52	7.57E-14	gtl1_df1-WT	AT3G01513	NA	NA	Down	Proliferation Domain_Trichoblast_Down
AT2G02990	Maturation_Trichoblast	22.6	9.11	2.37	2.55	0.176	0.152	0.0563	0.084	0.165	0.0696	-2.54	3.26	7.60E-14	gtl1_df1-WT	RNS1	NA	NA	Down	Maturation_Trichoblast_Down
AT2G34880	Elongation_Procambium	0	87.9	0	0	0	0.542	0	0	0.203	0	-11.1	4.48	7.79E-14	gtl1_df1-WT	JMJ15	MEE27	Transcription factor jumonji (jmj) family protein / zinc finger (C5HC2 type) family protein	Down	Elongation_Procambium_Down
AT3G54040	Transition Domain_Atrichoblast	3.8	2	13.3	52.2	0.0658	0.0543	0.124	0.195	0.0615	0.163	3.23	4.19	7.88E-14	gtl1_df1-WT	AT3G54040	NA	NA	Up	Transition Domain_Atrichoblast_Up
AT2G32210	Distal Columella	184	136	334	444	0.461	0.345	0.556	0.551	0.405	0.553	1.29	8.1	7.94E-14	gtl1_df1-WT	AT2G32210	NA	NA	Up	Distal Columella_Up
AT3G63050	Elongation_Phloem	5.83	11.5	37.3	46.5	0.0364	0.115	0.157	0.209	0.0631	0.177	2.31	4.77	7.98E-14	gtl1_df1-WT	AT3G63050	NA	NA	Up	Elongation_Phloem_Up
AT1G03870	Elongation_Phloem	478	489	956	877	0.818	0.814	0.843	0.797	0.817	0.826	0.922	9.46	8.15E-14	gtl1_df1-WT	FLA9	NA	NA	Up	Elongation_Phloem_Up
AT3G01940	Elongation_Phloem	52	83.2	152	186	0.236	0.425	0.295	0.405	0.3	0.336	1.35	6.91	8.15E-14	gtl1_df1-WT	AT3G01940	NA	NA	Up	Elongation_Phloem_Up
AT1G53060	Elongation_Procambium	11.8	17.6	79.4	119	0.0652	0.0875	0.202	0.338	0.0736	0.25	2.75	5.84	8.56E-14	gtl1_df1-WT	AT1G53060	NA	NA	Up	Elongation_Procambium_Up
AT2G31110	Elongation_Procambium	4.55	4.39	46.9	63.3	0.0351	0.0479	0.275	0.36	0.0399	0.305	3.61	4.91	8.56E-14	gtl1_df1-WT	TBL40	NA	NA	Up	Elongation_Procambium_Up
AT1G63295	Maturation_Xylem	2.25	0	1040	1610	0.0244	0	0.77	0.923	0.0125	0.83	9.82	9.38	8.72E-14	gtl1_df1-WT	AT1G63295	NA	NA	Up	Maturation_Xylem_Up
AT4G30290	Maturation_Trichoblast	377	428	205	139	0.6	0.674	0.676	0.725	0.634	0.7	-1.25	8.17	8.84E-14	gtl1_df1-WT	XTH19	NA	NA	Down	Maturation_Trichoblast_Down
AT5G13750	Distal Columella	74.7	81.9	209	176	0.298	0.355	0.443	0.398	0.325	0.42	1.29	7.09	9.21E-14	gtl1_df1-WT	ZIFL1	NA	NA	Up	Distal Columella_Up
AT1G19840	Elongation_Procambium	14.1	12.1	91.9	91.3	0.104	0.146	0.291	0.353	0.12	0.313	2.81	5.73	9.25E-14	gtl1_df1-WT	AT1G19840	NA	NA	Up	Elongation_Procambium_Up
AT1G23160	Distal Lateral Root Cap	49.5	52.4	186	216	0.22	0.235	0.465	0.479	0.229	0.471	1.98	6.98	9.26E-14	gtl1_df1-WT	AT1G23160	NA	NA	Up	Distal Lateral Root Cap_Up
AT2G24850	Maturation_Trichoblast	220	129	64.2	58.8	0.67	0.752	0.577	0.534	0.707	0.557	-1.45	6.89	9.36E-14	gtl1_df1-WT	TAT3	NA	NA	Down	Maturation_Trichoblast_Down
AT4G38620	Maturation_Trichoblast	13.6	6.96	1.94	0.34	0.124	0.11	0.0563	0.0153	0.118	0.0366	-3.26	2.62	9.67E-14	gtl1_df1-WT	MYB4	MYB4	myb domain protein 4	Down	Maturation_Trichoblast_Down
AT3G43990	Proliferation Domain_Atrichoblast	26.5	0	0	0	0.241	0	0	0	0.172	0	-8.45	2.78	9.87E-14	gtl1_df1-WT	AT3G43990	NA	NA	Down	Proliferation Domain_Atrichoblast_Down
AT1G21100	Maturation_Atrichoblast	81.5	183	34.4	13.8	0.242	0.279	0.0896	0.0755	0.257	0.0825	-2.43	6.31	9.90E-14	gtl1_df1-WT	IGMT1	NA	NA	Down	Maturation_Atrichoblast_Down
AT5G51440	Elongation_Phloem	53.4	53.3	11.1	16.2	0.259	0.265	0.0984	0.108	0.261	0.102	-1.99	5.04	9.92E-14	gtl1_df1-WT	HSP23.5	NA	NA	Down	Elongation_Phloem_Down
AT5G02550	Transition Domain_Cortex	270	290	670	704	0.816	0.825	0.916	0.96	0.819	0.932	1.3	8.93	1.00E-13	gtl1_df1-WT	AT5G02550	NA	NA	Up	Transition Domain_Cortex_Up
AT1G78860	Elongation_Phloem	26.2	29.2	95.1	83.4	0.177	0.239	0.374	0.372	0.198	0.373	1.69	5.93	1.04E-13	gtl1_df1-WT	AT1G78860	NA	NA	Up	Elongation_Phloem_Up
AT3G52748	Distal Columella	13.1	8.14	27	42.5	0.0682	0.0523	0.1	0.12	0.0606	0.11	1.72	4.53	1.05E-13	gtl1_df1-WT	AT3G52748	NA	NA	Up	Distal Columella_Up
AT3G48520	Maturation_Atrichoblast	1350	1600	382	340	0.678	0.607	0.33	0.368	0.649	0.349	-2.03	9.85	1.05E-13	gtl1_df1-WT	CYP94B3	NA	NA	Down	Maturation_Atrichoblast_Down
AT1G57990	Distal Columella	47.9	85	140	181	0.192	0.366	0.472	0.555	0.276	0.513	1.31	6.83	1.09E-13	gtl1_df1-WT	PUP18	NA	NA	Up	Distal Columella_Up
AT3G23240	Elongation_Procambium	0.759	0.412	23.7	43.7	0.00251	0.00625	0.0738	0.174	0.00391	0.109	5.82	4.12	1.09E-13	gtl1_df1-WT	ERF1B	ERF1	ethylene response factor 1	Up	Elongation_Procambium_Up
AT5G64810	Maturation_Procambium	89.7	49.8	281	339	0.393	0.421	0.688	0.848	0.399	0.781	2.18	7.54	1.09E-13	gtl1_df1-WT	WRKY51	WRKY51	WRKY DNA-binding protein 51	Up	Maturation_Procambium_Up
AT1G56045	Maturation_Trichoblast	44.8	15.3	62.1	116	0.324	0.255	0.676	0.817	0.293	0.744	1.68	5.9	1.09E-13	gtl1_df1-WT	RPL41G	NA	NA	Up	Maturation_Trichoblast_Up
AT3G03250	Maturation_Trichoblast	354	272	711	653	0.749	0.781	0.972	0.992	0.763	0.982	1.14	8.96	1.10E-13	gtl1_df1-WT	UGP	NA	NA	Up	Maturation_Trichoblast_Up
AT5G47050	Maturation_Trichoblast	20.8	19.5	51.3	77.9	0.195	0.268	0.57	0.687	0.228	0.626	1.67	5.41	1.11E-13	gtl1_df1-WT	AT5G47050	NA	NA	Up	Maturation_Trichoblast_Up
AT4G11190	Maturation_Atrichoblast	18.3	17.8	127	67.7	0.0879	0.0383	0.17	0.203	0.068	0.186	2.37	5.85	1.13E-13	gtl1_df1-WT	DIR13	NA	NA	Up	Maturation_Atrichoblast_Up
AT1G51140	Maturation_Trichoblast	25.3	47.2	12.1	7.47	0.243	0.381	0.268	0.229	0.306	0.249	-1.88	4.58	1.15E-13	gtl1_df1-WT	BHLH122	FBH3	basic helix-loop-helix (bHLH) DNA-binding superfamily protein	Down	Maturation_Trichoblast_Down
AT3G60280	Maturation_Trichoblast	458	376	918	843	0.673	0.655	0.979	0.954	0.665	0.967	1.09	9.34	1.16E-13	gtl1_df1-WT	UCC3	NA	NA	Up	Maturation_Trichoblast_Up
AT3G53160	Maturation_Pericycle	10	5.76	66.3	51.6	0.106	0.131	0.419	0.5	0.112	0.459	2.92	4.9	1.17E-13	gtl1_df1-WT	UGT73C7	NA	NA	Up	Maturation_Pericycle_Up
AT1G54530	Maturation_Trichoblast	18.7	13.9	51.3	53.7	0.216	0.216	0.599	0.779	0.216	0.685	1.7	5.1	1.18E-13	gtl1_df1-WT	AT1G54530	NA	NA	Up	Maturation_Trichoblast_Up
AT3G22600	Maturation_Trichoblast	18.7	10.8	3.66	1.53	0.0973	0.142	0.0563	0.0382	0.118	0.0476	-2.54	3.19	1.19E-13	gtl1_df1-WT	AT3G22600	NA	NA	Down	Maturation_Trichoblast_Down
AT1G75390	Maturation_Atrichoblast	6.08	3.47	36.1	32.5	0.0403	0.0328	0.193	0.175	0.0373	0.184	2.84	4.32	1.27E-13	gtl1_df1-WT	BZIP44	bZIP44	basic leucine-zipper 44	Up	Maturation_Atrichoblast_Up
AT3G49360	Elongation_Phloem	49.6	84.9	165	168	0.186	0.336	0.268	0.324	0.237	0.289	1.35	6.9	1.28E-13	gtl1_df1-WT	PGL2	NA	NA	Up	Elongation_Phloem_Up
AT3G26470	Maturation_Atrichoblast	6.9	4.77	33.9	45	0.0513	0.0601	0.217	0.25	0.0548	0.233	2.73	4.53	1.28E-13	gtl1_df1-WT	AT3G26470	NA	NA	Up	Maturation_Atrichoblast_Up
AT2G30130	Distal Columella	332	339	145	134	0.575	0.583	0.355	0.356	0.579	0.356	-1.27	7.9	1.30E-13	gtl1_df1-WT	LBD12	ASL5	Lateral organ boundaries (LOB) domain family protein	Down	Distal Columella_Down
AT4G05430	Elongation_Phloem	1.94	4.01	22.1	26.8	0.0182	0.0442	0.138	0.182	0.027	0.154	3.05	3.96	1.33E-13	gtl1_df1-WT	AT4G05430	NA	NA	Up	Elongation_Phloem_Up
AT1G32240	Elongation_Phloem	8.75	12.6	41.5	53.6	0.0727	0.115	0.224	0.324	0.0871	0.261	2.16	4.96	1.34E-13	gtl1_df1-WT	KAN2	KAN2	Homeodomain-like superfamily protein	Up	Elongation_Phloem_Up
AT1G55740	Maturation_Procambium	10	4.4	73.2	51	0.0582	0.0658	0.417	0.379	0.0598	0.395	3.09	4.92	1.35E-13	gtl1_df1-WT	RFS1	NA	NA	Up	Maturation_Procambium_Up
AT2G43000	Proximal Lateral Root Cap	14	14.1	52.3	52.8	0.0631	0.0732	0.212	0.195	0.067	0.204	1.9	5.1	1.38E-13	gtl1_df1-WT	JUB1	NAC042	NAC domain containing protein 42	Up	Proximal Lateral Root Cap_Up
AT5G17460	Proximal Lateral Root Cap	266	181	87.1	69.2	0.766	0.817	0.527	0.446	0.786	0.491	-1.5	7.23	1.40E-13	gtl1_df1-WT	AT5G17460	NA	NA	Down	Proximal Lateral Root Cap_Down
AT5G62680	Maturation_Pericycle	11.1	7.53	96	48.3	0.103	0.159	0.581	0.476	0.116	0.529	2.91	5.2	1.41E-13	gtl1_df1-WT	NPF2.11	NA	NA	Up	Maturation_Pericycle_Up
AT1G79040	Distal Lateral Root Cap	25.4	14.9	2.31	2.09	0.131	0.101	0.0121	0.0129	0.114	0.0125	-3.18	3.55	1.44E-13	gtl1_df1-WT	PSBR	NA	NA	Down	Distal Lateral Root Cap_Down
AT2G15960	Elongation_Phloem	95.7	72.8	30.4	21.9	0.314	0.434	0.193	0.115	0.354	0.164	-1.69	5.77	1.44E-13	gtl1_df1-WT	AT2G15960	NA	NA	Down	Elongation_Phloem_Down
AT1G15625	Elongation_Atrichoblast	10.8	22.7	3.3	3.15	0.0692	0.162	0.0279	0.0255	0.109	0.0269	-2.28	3.31	1.46E-13	gtl1_df1-WT	AT1G15625	NA	NA	Down	Elongation_Atrichoblast_Down
AT1G53430	Proximal Columella	7.12	4.81	45.1	43.2	0.0455	0.048	0.333	0.294	0.0464	0.316	2.9	4.8	1.53E-13	gtl1_df1-WT	AT1G53430	NA	NA	Up	Proximal Columella_Up
AT2G15960	Proximal Lateral Root Cap	56.9	48.7	16.6	12.4	0.304	0.399	0.143	0.117	0.34	0.131	-1.87	5.04	1.59E-13	gtl1_df1-WT	AT2G15960	NA	NA	Down	Proximal Lateral Root Cap_Down
AT1G52690	Elongation_Atrichoblast	81.6	80.5	30.5	21	0.0991	0.156	0.136	0.102	0.123	0.121	-1.67	5.74	1.61E-13	gtl1_df1-WT	LEA7	NA	NA	Down	Elongation_Atrichoblast_Down
AT3G52430	Maturation_Procambium	12	8.79	69.8	86	0.0945	0.118	0.542	0.545	0.0997	0.544	2.86	5.34	1.61E-13	gtl1_df1-WT	PAD4	NA	NA	Up	Maturation_Procambium_Up
AT3G55720	Maturation_Trichoblast	145	254	414	482	0.568	0.648	0.824	0.916	0.604	0.868	1.21	8.34	1.70E-13	gtl1_df1-WT	AT3G55720	NA	NA	Up	Maturation_Trichoblast_Up
AT1G23150	Transition Domain_Atrichoblast	5.95	6.19	26.5	39.1	0.0987	0.13	0.264	0.361	0.111	0.317	2.41	4.29	1.70E-13	gtl1_df1-WT	AT1G23150	NA	NA	Up	Transition Domain_Atrichoblast_Up
AT1G30070	Elongation_Atrichoblast	18.5	20.9	4.95	4.06	0.121	0.122	0.041	0.0426	0.121	0.0417	-2.11	3.6	1.74E-13	gtl1_df1-WT	AT1G30070	NA	NA	Down	Elongation_Atrichoblast_Down
AT2G28110	Maturation_Atrichoblast	100	139	28.4	19.2	0.322	0.404	0.142	0.0943	0.355	0.118	-2.33	6.19	1.74E-13	gtl1_df1-WT	IRX7	NA	NA	Down	Maturation_Atrichoblast_Down
AT4G22212	Proximal Columella	32.4	22.2	102	129	0.157	0.168	0.343	0.366	0.161	0.353	2.09	6.22	1.74E-13	gtl1_df1-WT	AT4G22212	NA	NA	Up	Proximal Columella_Up
AT3G16280	Transition Domain_Atrichoblast	14.9	18.2	65.8	66.8	0.174	0.174	0.343	0.373	0.174	0.36	2.01	5.37	1.74E-13	gtl1_df1-WT	AT3G16280	AT3G16280	Integrase-type DNA-binding superfamily protein	Up	Transition Domain_Atrichoblast_Up
AT3G44300	Transition Domain_Atrichoblast	101	99	362	302	0.523	0.495	0.672	0.751	0.512	0.715	1.73	7.75	1.74E-13	gtl1_df1-WT	NIT2	NA	NA	Up	Transition Domain_Atrichoblast_Up
AT2G26150	Proliferation Domain_Atrichoblast	101	24.6	15.2	10.9	0.448	0.143	0.198	0.157	0.361	0.184	-2.31	5.25	1.77E-13	gtl1_df1-WT	HSFA2	HSFA2	heat shock transcription factor A2	Down	Proliferation Domain_Atrichoblast_Down
AT5G12010	Elongation_Phloem	368	323	135	192	0.518	0.531	0.374	0.473	0.523	0.41	-1.1	7.99	1.80E-13	gtl1_df1-WT	AT5G12010	NA	NA	Down	Elongation_Phloem_Down
AT1G02900	Maturation_Trichoblast	48.5	32.2	15.7	8.15	0.308	0.29	0.275	0.176	0.3	0.227	-1.79	4.73	1.80E-13	gtl1_df1-WT	RALF1	NA	NA	Down	Maturation_Trichoblast_Down
AT4G09570	Maturation_Trichoblast	157	188	371	438	0.649	0.752	0.986	0.977	0.696	0.982	1.23	8.17	1.80E-13	gtl1_df1-WT	CPK4	NA	NA	Up	Maturation_Trichoblast_Up
AT1G80050	Elongation_Phloem	23.3	25.2	5.19	1.32	0.109	0.15	0.0433	0.0135	0.123	0.0323	-2.82	3.76	1.82E-13	gtl1_df1-WT	APT2	NA	NA	Down	Elongation_Phloem_Down
AT4G02290	Transition Domain_Trichoblast	23.1	20.5	4	0.71	0.246	0.179	0.041	0.00448	0.22	0.0215	-3.33	3.81	1.87E-13	gtl1_df1-WT	AtGH9B13	NA	NA	Down	Transition Domain_Trichoblast_Down
AT3G17390	Maturation_Trichoblast	233	131	386	442	0.795	0.748	0.972	0.985	0.774	0.978	1.24	8.22	1.89E-13	gtl1_df1-WT	METK4	NA	NA	Up	Maturation_Trichoblast_Up
AT1G20440	Proximal Lateral Root Cap	2680	2180	973	818	0.999	1	0.977	0.915	1	0.949	-1.44	10.7	1.89E-13	gtl1_df1-WT	COR47	NA	NA	Down	Proximal Lateral Root Cap_Down
AT2G23110	Proximal Lateral Root Cap	81.9	81.2	24.8	26.2	0.291	0.352	0.123	0.134	0.314	0.128	-1.68	5.72	1.89E-13	gtl1_df1-WT	AT2G23110	NA	NA	Down	Proximal Lateral Root Cap_Down
AT3G54640	Elongation_Atrichoblast	38.5	28.2	97.4	110	0.255	0.228	0.502	0.547	0.243	0.521	1.64	6.11	1.90E-13	gtl1_df1-WT	TSA1	NA	NA	Up	Elongation_Atrichoblast_Up
AT5G49690	Maturation_Atrichoblast	0.406	0.868	14.2	17.4	0.00366	0.0109	0.0943	0.151	0.00658	0.123	4.53	3.14	1.96E-13	gtl1_df1-WT	UGT91C1	NA	NA	Up	Maturation_Atrichoblast_Up
AT1G80180	Distal Columella	9.41	6.47	20.8	35.7	0.0575	0.0484	0.111	0.176	0.0531	0.144	1.83	4.21	1.97E-13	gtl1_df1-WT	AT1G80180	NA	NA	Up	Distal Columella_Up
AT4G25310	Distal Columella	38.5	47.4	103	112	0.206	0.302	0.439	0.46	0.253	0.449	1.33	6.24	1.97E-13	gtl1_df1-WT	AT4G25310	NA	NA	Up	Distal Columella_Up
AT1G43160	Maturation_Trichoblast	1520	2150	927	942	0.946	0.971	0.796	0.794	0.957	0.795	-0.954	10.4	1.98E-13	gtl1_df1-WT	RAP2-6	RAP2.6	related to AP2 6	Down	Maturation_Trichoblast_Down
AT2G47950	Distal Columella	48.2	37.6	15	13.5	0.223	0.254	0.0747	0.0764	0.238	0.0755	-1.58	4.87	1.99E-13	gtl1_df1-WT	AT2G47950	NA	NA	Down	Distal Columella_Down
AT1G12090	Proximal Lateral Root Cap	186	124	67.6	43.4	0.578	0.614	0.347	0.264	0.592	0.31	-1.49	6.71	2.00E-13	gtl1_df1-WT	ELP	NA	NA	Down	Proximal Lateral Root Cap_Down
AT1G13110	Transition Domain_Trichoblast	2.35	1.74	18	19.2	0.033	0.0142	0.133	0.17	0.0257	0.153	3.11	3.27	2.00E-13	gtl1_df1-WT	CYP71B7	NA	NA	Up	Transition Domain_Trichoblast_Up
AT4G37710	Distal Lateral Root Cap	48.2	33.4	164	148	0.166	0.116	0.317	0.307	0.137	0.313	1.95	6.62	2.10E-13	gtl1_df1-WT	VQ29	NA	NA	Up	Distal Lateral Root Cap_Up
AT3G48520	Proximal Lateral Root Cap	83.6	44.5	23.1	13.9	0.246	0.185	0.0915	0.0584	0.223	0.0767	-1.77	5.34	2.18E-13	gtl1_df1-WT	CYP94B3	NA	NA	Down	Proximal Lateral Root Cap_Down
AT1G55450	Distal Columella	27.4	51.3	98.4	97.3	0.106	0.151	0.25	0.258	0.128	0.254	1.35	6.11	2.19E-13	gtl1_df1-WT	AT1G55450	NA	NA	Up	Distal Columella_Up
AT5G47450	Distal Lateral Root Cap	87.8	59.2	15.2	19.2	0.303	0.302	0.0646	0.0851	0.303	0.0736	-2.08	5.52	2.21E-13	gtl1_df1-WT	TIP2-3	NA	NA	Down	Distal Lateral Root Cap_Down
AT3G17390	Elongation_Phloem	1130	999	1800	1890	0.977	0.938	0.969	0.986	0.964	0.975	0.8	10.5	2.23E-13	gtl1_df1-WT	METK4	NA	NA	Up	Elongation_Phloem_Up
AT3G28500	Maturation_Trichoblast	0.918	0.506	6.25	10.2	0.0135	0.0129	0.148	0.221	0.0132	0.183	3.57	2.2	2.27E-13	gtl1_df1-WT	RPP2C	NA	NA	Up	Maturation_Trichoblast_Up
AT5G40450	Maturation_Trichoblast	79.3	43.8	20.9	16.5	0.476	0.513	0.338	0.244	0.493	0.293	-1.67	5.34	2.29E-13	gtl1_df1-WT	AT5G40450	NA	NA	Down	Maturation_Trichoblast_Down
AT4G15160	Proliferation Domain_Atrichoblast	263	305	100	97.7	0.644	0.657	0.465	0.569	0.648	0.5	-1.5	7.51	2.29E-13	gtl1_df1-WT	AT4G15160	NA	NA	Down	Proliferation Domain_Atrichoblast_Down
AT1G14320	Maturation_Trichoblast	232	140	413	429	0.751	0.797	0.979	0.977	0.772	0.978	1.22	8.25	2.34E-13	gtl1_df1-WT	RPL10A	NA	NA	Up	Maturation_Trichoblast_Up
AT3G54580	Elongation_Phloem	43.2	35	8.3	8.78	0.155	0.301	0.0827	0.115	0.204	0.0945	-2.2	4.55	2.36E-13	gtl1_df1-WT	AT3G54580	NA	NA	Down	Elongation_Phloem_Down
AT3G62070	Elongation_Procambium	16.4	19.3	89	136	0.0777	0.112	0.18	0.275	0.0908	0.214	2.63	6.03	2.36E-13	gtl1_df1-WT	AT3G62070	NA	NA	Up	Elongation_Procambium_Up
AT3G26470	Transition Domain_Trichoblast	3.86	5.92	27	30.5	0.0601	0.0377	0.205	0.197	0.0514	0.201	2.59	4	2.36E-13	gtl1_df1-WT	AT3G26470	NA	NA	Up	Transition Domain_Trichoblast_Up
AT3G21770	Maturation_Procambium	160	111	409	712	0.451	0.461	0.688	0.864	0.453	0.789	2.01	8.43	2.40E-13	gtl1_df1-WT	PER30	NA	NA	Up	Maturation_Procambium_Up
AT2G37170	Proliferation Domain_Trichoblast	224	229	102	26.9	0.619	0.706	0.554	0.481	0.634	0.535	-1.88	7.21	2.49E-13	gtl1_df1-WT	PIP2B	NA	NA	Down	Proliferation Domain_Trichoblast_Down
AT5G01250	Maturation_Trichoblast	9	6.58	0.647	0.34	0.0919	0.123	0.0211	0.0153	0.106	0.0183	-3.95	2.22	2.51E-13	gtl1_df1-WT	AT5G01250	NA	NA	Down	Maturation_Trichoblast_Down
AT1G68825	Maturation_Procambium	65.7	36.6	301	174	0.2	0.105	0.292	0.273	0.179	0.281	2.22	7.11	2.57E-13	gtl1_df1-WT	DVL5	NA	NA	Up	Maturation_Procambium_Up
AT2G22420	Transition Domain_Trichoblast	0.335	1.39	10	16.3	0.00601	0.0189	0.0872	0.152	0.011	0.122	4.05	2.71	2.60E-13	gtl1_df1-WT	PER17	NA	NA	Up	Transition Domain_Trichoblast_Up
AT3G54580	Proximal Lateral Root Cap	44.7	51.5	12.7	14.7	0.223	0.336	0.0962	0.11	0.267	0.102	-1.81	4.91	2.63E-13	gtl1_df1-WT	AT3G54580	NA	NA	Down	Proximal Lateral Root Cap_Down
AT1G44350	Maturation_Trichoblast	23.9	13.8	4.96	3.06	0.197	0.177	0.0845	0.0916	0.188	0.0879	-2.22	3.57	2.65E-13	gtl1_df1-WT	ILL6	NA	NA	Down	Maturation_Trichoblast_Down
AT4G17500	Elongation_Phloem	304	317	651	571	0.645	0.752	0.705	0.689	0.682	0.699	0.975	8.86	2.67E-13	gtl1_df1-WT	ERF1A	ERF-1	ethylene responsive element binding factor 1	Up	Elongation_Phloem_Up
AT5G54370	Transition Domain_Cortex	65.5	11.3	98.9	187	0.414	0.275	0.331	0.42	0.37	0.363	1.91	6.58	2.70E-13	gtl1_df1-WT	AT5G54370	NA	NA	Up	Transition Domain_Cortex_Up
AT5G62880	Maturation_Atrichoblast	31.6	30.8	132	161	0.165	0.197	0.368	0.415	0.178	0.392	2.22	6.48	2.74E-13	gtl1_df1-WT	ARAC10	NA	NA	Up	Maturation_Atrichoblast_Up
AT3G59480	Proximal Lateral Root Cap	204	290	617	707	0.495	0.657	0.777	0.802	0.558	0.788	1.44	8.83	2.79E-13	gtl1_df1-WT	AT3G59480	NA	NA	Up	Proximal Lateral Root Cap_Up
AT4G10960	Maturation_Trichoblast	12.7	9.62	1.72	1.19	0.119	0.113	0.0493	0.0458	0.116	0.0476	-2.93	2.77	2.81E-13	gtl1_df1-WT	UGE5	NA	NA	Down	Maturation_Trichoblast_Down
AT1G11680	Distal Columella	32.8	23.7	77.8	68.9	0.174	0.163	0.326	0.325	0.169	0.326	1.39	5.68	2.83E-13	gtl1_df1-WT	CYP51G1	NA	NA	Up	Distal Columella_Up
AT1G19840	Elongation_Atrichoblast	72.3	102	282	237	0.274	0.339	0.554	0.517	0.301	0.538	1.58	7.44	2.91E-13	gtl1_df1-WT	AT1G19840	NA	NA	Up	Elongation_Atrichoblast_Up
AT2G25160	Maturation_Trichoblast	19.7	7.47	2.16	1.7	0.141	0.103	0.0634	0.0687	0.124	0.0659	-2.69	3.02	2.94E-13	gtl1_df1-WT	CYP82F1	NA	NA	Down	Maturation_Trichoblast_Down
AT3G14560	Elongation_Phloem	38.9	44.7	12.4	6.15	0.223	0.336	0.0906	0.0878	0.261	0.0896	-2.14	4.65	2.95E-13	gtl1_df1-WT	AT3G14560	NA	NA	Down	Elongation_Phloem_Down
AT3G23080	Transition Domain_Trichoblast	4.53	8.35	30	39.4	0.0751	0.104	0.21	0.283	0.0862	0.249	2.48	4.3	2.97E-13	gtl1_df1-WT	AT3G23080	NA	NA	Up	Transition Domain_Trichoblast_Up
AT5G15970	Elongation_Atrichoblast	373	209	129	68	0.742	0.646	0.452	0.396	0.701	0.428	-1.57	7.6	3.05E-13	gtl1_df1-WT	KIN2	NA	NA	Down	Elongation_Atrichoblast_Down
AT5G59220	Elongation_Phloem	66.6	70.5	16.3	24.1	0.305	0.425	0.0984	0.176	0.345	0.127	-1.78	5.45	3.13E-13	gtl1_df1-WT	SAG113	NA	NA	Down	Elongation_Phloem_Down
AT1G33800	Maturation_Trichoblast	243	213	528	496	0.754	0.823	0.979	0.969	0.785	0.974	1.17	8.53	3.20E-13	gtl1_df1-WT	GXM3	NA	NA	Up	Maturation_Trichoblast_Up
AT5G49360	Elongation_Atrichoblast	44.6	77.7	17.6	18.3	0.289	0.426	0.141	0.126	0.348	0.134	-1.71	5.3	3.25E-13	gtl1_df1-WT	BXL1	NA	NA	Down	Elongation_Atrichoblast_Down
AT1G26800	Elongation_Atrichoblast	12.2	29.8	4.69	4.21	0.0928	0.164	0.0492	0.0489	0.123	0.0491	-2.11	3.66	3.30E-13	gtl1_df1-WT	MPSR1	NA	NA	Down	Elongation_Atrichoblast_Down
AT3G24300	Maturation_Atrichoblast	8.11	13.5	74.4	46.8	0.0696	0.109	0.344	0.264	0.0855	0.304	2.46	5.16	3.30E-13	gtl1_df1-WT	AMT1-3	NA	NA	Up	Maturation_Atrichoblast_Up
AT2G30070	Elongation_Trichoblast	0.896	1.1	10.4	10.7	0.0129	0.0216	0.122	0.241	0.0172	0.183	3.37	2.52	3.44E-13	gtl1_df1-WT	POT1	NA	NA	Up	Elongation_Trichoblast_Up
AT1G79040	Maturation_Trichoblast	13	9.24	1.72	1.19	0.141	0.0935	0.0282	0.0305	0.119	0.0293	-2.92	2.77	3.48E-13	gtl1_df1-WT	PSBR	NA	NA	Down	Maturation_Trichoblast_Down
AT5G20230	Transition Domain_Atrichoblast	35.7	27.1	125	97.2	0.224	0.109	0.373	0.336	0.18	0.353	1.82	6.15	3.56E-13	gtl1_df1-WT	BCB	NA	NA	Up	Transition Domain_Atrichoblast_Up
AT5G04120	Elongation_Atrichoblast	711	594	198	231	0.7	0.71	0.379	0.374	0.704	0.377	-1.6	8.76	3.57E-13	gtl1_df1-WT	IPSP	NA	NA	Down	Elongation_Atrichoblast_Down
AT3G05685	Elongation_Atrichoblast	5.79	6.25	22.2	26.6	0.0535	0.0618	0.202	0.217	0.057	0.208	2.01	3.98	3.57E-13	gtl1_df1-WT	AT3G05685	NA	NA	Up	Elongation_Atrichoblast_Up
AT1G68450	Elongation_Atrichoblast	9.4	9.11	33.5	34.4	0.0692	0.0874	0.234	0.24	0.0769	0.237	1.87	4.47	3.60E-13	gtl1_df1-WT	VQ8	NA	NA	Up	Elongation_Atrichoblast_Up
AT5G08240	Elongation_Atrichoblast	35.9	32.5	94.7	116	0.231	0.226	0.41	0.481	0.229	0.441	1.62	6.14	3.60E-13	gtl1_df1-WT	AT5G08240	NA	NA	Up	Elongation_Atrichoblast_Up
AT4G31500	Maturation_Atrichoblast	8.11	6.94	50.3	40.1	0.0513	0.0601	0.127	0.0849	0.0548	0.106	2.57	4.74	3.60E-13	gtl1_df1-WT	CYP83B1	NA	NA	Up	Maturation_Atrichoblast_Up
AT2G43535	Transition Domain_Atrichoblast	43.8	41.1	119	196	0.382	0.391	0.438	0.556	0.385	0.502	1.84	6.64	3.62E-13	gtl1_df1-WT	ATTI4	NA	NA	Up	Transition Domain_Atrichoblast_Up
AT3G15500	Distal Lateral Root Cap	69.7	70.9	233	314	0.228	0.217	0.402	0.405	0.222	0.403	1.95	7.43	3.66E-13	gtl1_df1-WT	NAC055	NAC3	NAC domain containing protein 3	Up	Distal Lateral Root Cap_Up
AT5G08640	Maturation_Trichoblast	49.4	23.2	9.48	9.51	0.335	0.319	0.169	0.145	0.328	0.158	-1.83	4.54	3.67E-13	gtl1_df1-WT	FLS1	NA	NA	Down	Maturation_Trichoblast_Down
AT1G76520	Transition Domain_Cortex	12.3	19.1	61.7	88.9	0.172	0.375	0.421	0.56	0.236	0.471	2.26	5.64	3.68E-13	gtl1_df1-WT	PILS3	NA	NA	Up	Transition Domain_Cortex_Up
AT5G25220	Maturation_Trichoblast	19.5	23.2	7.98	2.72	0.192	0.287	0.155	0.107	0.235	0.132	-2.09	3.8	3.71E-13	gtl1_df1-WT	KNAT3	KNAT3	homeobox protein knotted-1-like 3	Down	Maturation_Trichoblast_Down
AT2G46400	Maturation_Procambium	28.4	6.59	153	58	0.153	0.0789	0.312	0.242	0.137	0.272	2.65	5.78	3.76E-13	gtl1_df1-WT	WRKY46	WRKY46	WRKY DNA-binding protein 46	Up	Maturation_Procambium_Up
AT1G13930	Proliferation Domain_Atrichoblast	65.4	52.8	12	14.1	0.598	0.486	0.257	0.127	0.566	0.214	-2.24	5	3.76E-13	gtl1_df1-WT	AT1G13930	NA	NA	Down	Proliferation Domain_Atrichoblast_Down
AT2G43820	Maturation_Trichoblast	646	998	374	385	0.857	0.9	0.725	0.702	0.876	0.714	-1.08	9.23	3.77E-13	gtl1_df1-WT	UGT74F2	NA	NA	Down	Maturation_Trichoblast_Down
AT3G12830	Transition Domain_Cortex	46.7	47	13.2	4.58	0.402	0.325	0.135	0.08	0.378	0.115	-2.45	4.65	3.77E-13	gtl1_df1-WT	SAUR72	NA	NA	Down	Transition Domain_Cortex_Down
AT1G33700	Elongation_Procambium	26.9	29.4	128	167	0.167	0.262	0.512	0.667	0.203	0.566	2.38	6.46	3.83E-13	gtl1_df1-WT	AT1G33700	NA	NA	Up	Elongation_Procambium_Up
AT2G15960	Transition Domain_Trichoblast	138	102	20.5	30.9	0.423	0.467	0.185	0.175	0.44	0.179	-2.2	6.25	3.89E-13	gtl1_df1-WT	AT2G15960	NA	NA	Down	Transition Domain_Trichoblast_Down
AT1G32010	Proliferation Domain_Trichoblast	0	0	0	94.2	0	0	0	0.815	0	0.218	8.24	4.27	3.94E-13	gtl1_df1-WT	AT1G32010	NA	NA	Up	Proliferation Domain_Trichoblast_Up
AT3G54810	Maturation_Trichoblast	8.45	6.58	24.6	30.6	0.0892	0.123	0.359	0.595	0.104	0.473	1.89	4.14	3.95E-13	gtl1_df1-WT	GATA8	BME3	Plant-specific GATA-type zinc finger transcription factor family protein	Up	Maturation_Trichoblast_Up
AT1G67360	Elongation_Phloem	201	240	99.9	91.3	0.559	0.717	0.421	0.459	0.613	0.435	-1.2	7.3	4.07E-13	gtl1_df1-WT	AT1G67360	NA	NA	Down	Elongation_Phloem_Down
AT3G09200	Maturation_Trichoblast	186	96.8	305	348	0.716	0.7	0.951	0.985	0.709	0.967	1.28	7.87	4.08E-13	gtl1_df1-WT	RPP0B	NA	NA	Up	Maturation_Trichoblast_Up
AT5G66700	Maturation_Procambium	0	0	15.3	30	0	0	0.104	0.182	0	0.149	7.81	3.31	4.10E-13	gtl1_df1-WT	ATHB-53	HB53	homeobox 53	Up	Maturation_Procambium_Up
AT4G27435	Elongation_Phloem	160	180	332	388	0.555	0.522	0.697	0.676	0.544	0.689	1.08	8.06	4.11E-13	gtl1_df1-WT	AT4G27435	NA	NA	Up	Elongation_Phloem_Up
AT1G13930	Distal Lateral Root Cap	193	106	68.6	17.1	0.635	0.511	0.259	0.0902	0.565	0.185	-1.98	6.6	4.13E-13	gtl1_df1-WT	AT1G13930	NA	NA	Down	Distal Lateral Root Cap_Down
AT3G16870	Maturation_Atrichoblast	51.9	79.4	10.4	13.4	0.231	0.301	0.0613	0.0896	0.259	0.0755	-2.45	5.33	4.34E-13	gtl1_df1-WT	GATA17	GATA17	GATA transcription factor 17	Down	Maturation_Atrichoblast_Down
AT3G23570	Maturation_Pericycle	7.38	10.2	73	54.2	0.0686	0.271	0.535	0.595	0.116	0.565	2.85	5.03	4.35E-13	gtl1_df1-WT	AT3G23570	NA	NA	Up	Maturation_Pericycle_Up
AT3G18450	Elongation_Trichoblast	6.45	4.94	26.7	32.2	0.0672	0.0755	0.179	0.271	0.0712	0.226	2.39	4.13	4.39E-13	gtl1_df1-WT	PCR5	NA	NA	Up	Elongation_Trichoblast_Up
AT2G34140	Elongation_Procambium	52.2	87.8	216	357	0.163	0.306	0.403	0.611	0.217	0.476	2.04	7.48	4.40E-13	gtl1_df1-WT	CDF4	AT2G34140	Dof-type zinc finger DNA-binding family protein	Up	Elongation_Procambium_Up
AT5G39050	Proximal Columella	115	67.3	25.2	17.3	0.399	0.432	0.219	0.17	0.412	0.198	-2.09	5.78	4.42E-13	gtl1_df1-WT	PMAT1	NA	NA	Down	Proximal Columella_Down
AT2G41660	Proximal Columella	368	285	105	90.2	0.828	0.92	0.582	0.516	0.864	0.554	-1.74	7.72	4.42E-13	gtl1_df1-WT	MIZ1	NA	NA	Down	Proximal Columella_Down
AT3G21770	Elongation_Procambium	72.2	73.1	288	301	0.223	0.262	0.541	0.584	0.238	0.556	2.02	7.52	4.43E-13	gtl1_df1-WT	PER30	NA	NA	Up	Elongation_Procambium_Up
AT1G72160	Elongation_Phloem	184	170	86.8	60.6	0.609	0.593	0.449	0.405	0.604	0.433	-1.28	6.97	4.52E-13	gtl1_df1-WT	PATL3	NA	NA	Down	Elongation_Phloem_Down
AT4G27410	Elongation_Procambium	269	303	64	76.9	0.558	0.642	0.249	0.257	0.589	0.252	-2.02	7.48	4.56E-13	gtl1_df1-WT	RD26	RD26	NAC (No Apical Meristem) domain transcriptional regulator superfamily protein	Down	Elongation_Procambium_Down
AT2G37970	Maturation_Atrichoblast	66.5	62.1	240	319	0.37	0.372	0.656	0.703	0.371	0.679	2.1	7.43	4.64E-13	gtl1_df1-WT	SOUL-1	NA	NA	Up	Maturation_Atrichoblast_Up
AT1G74520	Elongation_Phloem	30.1	40.7	101	105	0.232	0.327	0.48	0.554	0.264	0.507	1.55	6.16	4.66E-13	gtl1_df1-WT	HVA22A	NA	NA	Up	Elongation_Phloem_Up
AT1G05570	Maturation_Procambium	5.21	3.66	42.6	53	0.0436	0.0526	0.333	0.455	0.0456	0.404	3.35	4.53	4.67E-13	gtl1_df1-WT	CALS1	NA	NA	Up	Maturation_Procambium_Up
AT3G14560	Maturation_Procambium	50.9	62.3	3.4	4	0.218	0.342	0.0417	0.0455	0.245	0.0439	-3.91	5.17	4.68E-13	gtl1_df1-WT	AT3G14560	NA	NA	Down	Maturation_Procambium_Down
AT3G16450	Transition Domain_Atrichoblast	39.5	44.9	159	132	0.352	0.337	0.473	0.502	0.346	0.489	1.78	6.55	4.74E-13	gtl1_df1-WT	JAL33	NA	NA	Up	Transition Domain_Atrichoblast_Up
AT3G22540	Transition Domain_Trichoblast	29.5	20.5	4	2.13	0.186	0.165	0.041	0.0269	0.178	0.0335	-3.04	4.02	4.75E-13	gtl1_df1-WT	AT3G22540	NA	NA	Down	Transition Domain_Trichoblast_Down
AT1G70670	Elongation_Procambium	12.1	14.3	69.4	91.2	0.0802	0.131	0.311	0.461	0.0994	0.364	2.6	5.56	4.92E-13	gtl1_df1-WT	PXG4	NA	NA	Up	Elongation_Procambium_Up
AT1G22985	Distal Columella	201	251	472	590	0.619	0.727	0.825	0.804	0.671	0.814	1.23	8.57	5.03E-13	gtl1_df1-WT	ERF069	CRF7	Integrase-type DNA-binding superfamily protein	Up	Distal Columella_Up
AT5G13930	Transition Domain_Atrichoblast	340	251	105	79	0.918	0.859	0.657	0.506	0.895	0.575	-1.68	7.6	5.19E-13	gtl1_df1-WT	CHS	NA	NA	Down	Transition Domain_Atrichoblast_Down
AT1G62380	Elongation_Procambium	191	403	1280	1470	0.376	0.481	0.885	0.96	0.415	0.911	2.3	9.71	5.20E-13	gtl1_df1-WT	ACO2	NA	NA	Up	Elongation_Procambium_Up
AT5G57560	Elongation_Procambium	291	467	1140	1390	0.322	0.408	0.429	0.671	0.354	0.514	1.77	9.68	5.20E-13	gtl1_df1-WT	XTH22	NA	NA	Up	Elongation_Procambium_Up
AT3G62070	Elongation_Phloem	45.2	37.3	89.2	151	0.232	0.274	0.28	0.473	0.246	0.351	1.49	6.37	5.32E-13	gtl1_df1-WT	AT3G62070	NA	NA	Up	Elongation_Phloem_Up
AT1G52050	Maturation_Pericycle	57.8	3.77	169	129	0.183	0.14	0.209	0.238	0.173	0.224	3.03	6.43	5.37E-13	gtl1_df1-WT	JAL8	NA	NA	Up	Maturation_Pericycle_Up
AT5G14895	Maturation_Trichoblast	2.57	1.52	9.7	14.8	0.0297	0.0355	0.197	0.267	0.0324	0.231	2.62	2.86	5.37E-13	gtl1_df1-WT	AT5G14895	NA	NA	Up	Maturation_Trichoblast_Up
AT5G14470	Distal Lateral Root Cap	14.2	28	69.3	98.5	0.0536	0.112	0.238	0.276	0.0866	0.255	2.01	5.73	5.47E-13	gtl1_df1-WT	GLCAK2	NA	NA	Up	Distal Lateral Root Cap_Up
AT1G03870	Maturation_Trichoblast	220	120	361	403	0.662	0.616	0.887	0.947	0.641	0.916	1.23	8.11	5.57E-13	gtl1_df1-WT	FLA9	NA	NA	Up	Maturation_Trichoblast_Up
AT2G16060	Transition Domain_Trichoblast	2.85	4.18	17	31.6	0.045	0.0377	0.138	0.206	0.0422	0.175	2.73	3.74	5.58E-13	gtl1_df1-WT	AHB1	NA	NA	Up	Transition Domain_Trichoblast_Up
AT5G15960	Proximal Lateral Root Cap	130	99.3	33.1	36.1	0.249	0.239	0.103	0.0939	0.245	0.0992	-1.72	6.21	5.74E-13	gtl1_df1-WT	KIN1	NA	NA	Down	Proximal Lateral Root Cap_Down
AT4G34730	Distal Columella	38.2	81.7	23.3	18.7	0.194	0.391	0.115	0.1	0.289	0.107	-1.45	5.37	5.93E-13	gtl1_df1-WT	AT4G34730	NA	NA	Down	Distal Columella_Down
AT5G51500	Proximal Lateral Root Cap	12.8	9.48	44.4	51.2	0.0668	0.0765	0.231	0.257	0.0705	0.242	2.1	4.93	5.93E-13	gtl1_df1-WT	PME60	NA	NA	Up	Proximal Lateral Root Cap_Up
AT3G48690	Maturation_Trichoblast	9.55	7.09	0.862	0.509	0.1	0.103	0.0282	0.0229	0.101	0.0256	-3.58	2.33	5.97E-13	gtl1_df1-WT	CXE12	NA	NA	Down	Maturation_Trichoblast_Down
AT5G21280	Elongation_Phloem	115	112	43.2	38.6	0.391	0.522	0.256	0.297	0.435	0.271	-1.47	6.26	6.10E-13	gtl1_df1-WT	AT5G21280	NA	NA	Down	Elongation_Phloem_Down
AT2G32270	Transition Domain_Cortex	13.6	6.96	54.7	64.1	0.161	0.15	0.337	0.58	0.157	0.424	2.49	5.3	6.11E-13	gtl1_df1-WT	ZIP3	NA	NA	Up	Transition Domain_Cortex_Up
AT3G51030	Elongation_Phloem	6.32	10.3	32.5	47	0.05	0.0885	0.193	0.209	0.0631	0.199	2.26	4.7	6.22E-13	gtl1_df1-WT	TRX1	NA	NA	Up	Elongation_Phloem_Up
AT2G22121	Maturation_Trichoblast	1.29	3.04	12.5	13.1	0.0108	0.0452	0.169	0.183	0.0265	0.176	2.53	2.92	6.28E-13	gtl1_df1-WT	LCR35	NA	NA	Up	Maturation_Trichoblast_Up
AT3G61430	Maturation_Trichoblast	631	705	344	279	0.935	0.974	0.923	0.901	0.953	0.912	-1.11	8.94	6.30E-13	gtl1_df1-WT	PIP1-1	NA	NA	Down	Maturation_Trichoblast_Down
AT5G17460	Proliferation Domain_Atrichoblast	184	114	53.5	39.1	0.77	0.8	0.495	0.5	0.779	0.497	-1.69	6.57	6.33E-13	gtl1_df1-WT	AT5G17460	NA	NA	Down	Proliferation Domain_Atrichoblast_Down
AT3G57020	Transition Domain_Atrichoblast	82.8	102	28.6	20.8	0.671	0.734	0.289	0.237	0.695	0.26	-1.91	5.88	6.41E-13	gtl1_df1-WT	SSL9	NA	NA	Down	Transition Domain_Atrichoblast_Down
AT1G11580	Elongation_Phloem	228	209	112	80.8	0.473	0.575	0.346	0.264	0.508	0.316	-1.19	7.29	6.45E-13	gtl1_df1-WT	ATPMEPCRA	NA	NA	Down	Elongation_Phloem_Down
AT1G10370	Elongation_Trichoblast	46.8	10.8	3.99	3.25	0.137	0.0943	0.0612	0.0542	0.116	0.0576	-2.63	4.08	6.64E-13	gtl1_df1-WT	GSTU17	NA	NA	Down	Elongation_Trichoblast_Down
AT2G30930	Maturation_Trichoblast	3380	2730	5000	5470	0.973	0.961	1	1	0.968	1	0.783	12	6.64E-13	gtl1_df1-WT	AT2G30930	NA	NA	Up	Maturation_Trichoblast_Up
AT3G62070	Maturation_Procambium	4.01	1.47	71.5	13	0.0364	0.0263	0.25	0.0909	0.0342	0.158	3.91	4.09	6.67E-13	gtl1_df1-WT	AT3G62070	NA	NA	Up	Maturation_Procambium_Up
AT1G79040	Distal Columella	24.8	11	4.17	2.97	0.145	0.0833	0.0237	0.0127	0.116	0.0182	-2.28	3.48	6.85E-13	gtl1_df1-WT	PSBR	NA	NA	Down	Distal Columella_Down
AT2G23960	Elongation_Procambium	7.59	4.66	55.9	59	0.0551	0.0604	0.215	0.291	0.0571	0.242	3.24	5.01	6.85E-13	gtl1_df1-WT	GGP4	NA	NA	Up	Elongation_Procambium_Up
AT1G51035	Transition Domain_Atrichoblast	0.496	0.798	5.71	18.2	0.00987	0.0217	0.109	0.183	0.0143	0.149	4.09	2.73	6.96E-13	gtl1_df1-WT	AT1G51035	NA	NA	Up	Transition Domain_Atrichoblast_Up
AT2G16060	Elongation_Xylem	32.5	15.3	271	365	0.183	0.201	0.652	0.785	0.189	0.696	3.79	7.41	7.01E-13	gtl1_df1-WT	AHB1	NA	NA	Up	Elongation_Xylem_Up
AT5G01600	Proximal Lateral Root Cap	444	471	182	194	0.709	0.729	0.517	0.504	0.717	0.511	-1.28	8.33	7.03E-13	gtl1_df1-WT	FER1	NA	NA	Down	Proximal Lateral Root Cap_Down
AT4G18880	Distal Columella	28.5	31.4	78.4	75.2	0.151	0.182	0.322	0.347	0.166	0.335	1.36	5.75	7.14E-13	gtl1_df1-WT	HSFA4A	HSF A4A	heat shock transcription factor A4A	Up	Distal Columella_Up
AT3G15670	Maturation_Trichoblast	198	375	119	104	0.314	0.403	0.338	0.382	0.354	0.359	-1.3	7.64	7.18E-13	gtl1_df1-WT	LEA29	NA	NA	Down	Maturation_Trichoblast_Down
AT1G32010	Elongation_Xylem	0	0	0	104	0	0	0	0.757	0	0.253	11.1	4.65	7.21E-13	gtl1_df1-WT	AT1G32010	NA	NA	Up	Elongation_Xylem_Up
AT5G46590	Elongation_Procambium	54	78.1	221	305	0.162	0.231	0.393	0.49	0.188	0.427	2	7.36	7.26E-13	gtl1_df1-WT	anac096	NAC096	NAC domain containing protein 96	Up	Elongation_Procambium_Up
AT5G06760	Transition Domain_Atrichoblast	20.5	27.3	4.34	3.37	0.23	0.304	0.0697	0.0415	0.258	0.0543	-2.63	3.86	7.27E-13	gtl1_df1-WT	LEA46	NA	NA	Down	Transition Domain_Atrichoblast_Down
AT4G13580	Maturation_Pericycle	11.1	44.1	0	0.847	0.08	0.206	0	0.0238	0.109	0.0118	-5.87	4.15	7.38E-13	gtl1_df1-WT	DIR18	NA	NA	Down	Maturation_Pericycle_Down
AT4G21830	Proliferation Domain_Trichoblast	624	728	276	248	0.952	1	0.973	0.963	0.96	0.97	-1.36	8.88	7.61E-13	gtl1_df1-WT	MSRB7	NA	NA	Down	Proliferation Domain_Trichoblast_Down
AT2G27030	Elongation_Procambium	413	421	1170	1380	0.787	0.881	0.943	0.984	0.822	0.958	1.61	9.72	7.66E-13	gtl1_df1-WT	CAM5	NA	NA	Up	Elongation_Procambium_Up
AT3G23800	Maturation_Procambium	18.4	26.4	128	113	0.138	0.276	0.458	0.424	0.168	0.439	2.45	6.05	7.68E-13	gtl1_df1-WT	SBP3	NA	NA	Up	Maturation_Procambium_Up
AT4G21745	Maturation_Trichoblast	6.24	3.92	19	21.6	0.0757	0.0774	0.366	0.504	0.0765	0.432	2.03	3.67	8.02E-13	gtl1_df1-WT	RIC11	NA	NA	Up	Maturation_Trichoblast_Up
AT2G37970	Elongation_Atrichoblast	31.9	22.1	72.2	96.3	0.237	0.194	0.418	0.47	0.219	0.441	1.63	5.81	8.09E-13	gtl1_df1-WT	SOUL-1	NA	NA	Up	Elongation_Atrichoblast_Up
AT5G15960	Elongation_Atrichoblast	51.5	25	8.88	11.9	0.182	0.154	0.0361	0.0489	0.17	0.0417	-1.83	4.61	8.17E-13	gtl1_df1-WT	KIN1	NA	NA	Down	Elongation_Atrichoblast_Down
AT5G49700	Elongation_Atrichoblast	11.3	8.57	36.7	33.8	0.0818	0.0725	0.23	0.245	0.0778	0.236	1.83	4.53	8.17E-13	gtl1_df1-WT	AHL17	NA	NA	Up	Elongation_Atrichoblast_Up
AT1G02340	Maturation_Trichoblast	15.6	25.3	4.96	4.58	0.159	0.239	0.0986	0.145	0.196	0.121	-2.09	3.75	8.20E-13	gtl1_df1-WT	HFR1	HFR1	basic helix-loop-helix (bHLH) DNA-binding superfamily protein	Down	Maturation_Trichoblast_Down
AT1G53430	Maturation_Procambium	7.61	8.79	47.7	85	0.0655	0.132	0.292	0.621	0.0798	0.482	2.95	5.11	8.27E-13	gtl1_df1-WT	AT1G53430	NA	NA	Up	Maturation_Procambium_Up
AT1G13930	Elongation_Procambium	438	361	128	89.8	0.813	0.796	0.404	0.32	0.807	0.375	-1.89	7.99	8.28E-13	gtl1_df1-WT	AT1G13930	NA	NA	Down	Elongation_Procambium_Down
AT5G64720	Proximal Columella	2.37	4.21	31.8	34	0.0152	0.04	0.169	0.157	0.0248	0.164	3.27	4.37	8.30E-13	gtl1_df1-WT	EC1.5	NA	NA	Up	Proximal Columella_Up
AT3G12580	Maturation_Atrichoblast	142	174	22.4	49.9	0.447	0.421	0.108	0.208	0.436	0.158	-2.19	6.62	8.62E-13	gtl1_df1-WT	MED37C	NA	NA	Down	Maturation_Atrichoblast_Down
AT1G76230	Maturation_Trichoblast	3.31	3.8	10.6	23.3	0.0189	0.0516	0.155	0.153	0.0338	0.154	2.23	3.38	8.63E-13	gtl1_df1-WT	AT1G76230	NA	NA	Up	Maturation_Trichoblast_Up
AT3G18000	Elongation_Procambium	39.1	34	164	170	0.159	0.21	0.351	0.407	0.178	0.371	2.19	6.68	8.75E-13	gtl1_df1-WT	NMT1	NA	NA	Up	Elongation_Procambium_Up
AT1G14960	Transition Domain_Atrichoblast	266	292	740	1010	0.678	0.728	0.861	0.846	0.697	0.853	1.64	9.17	8.78E-13	gtl1_df1-WT	AT1G14960	NA	NA	Up	Transition Domain_Atrichoblast_Up
AT1G14040	Maturation_Procambium	4.81	5.13	32.3	72	0.0436	0.0658	0.229	0.303	0.0484	0.272	3.26	4.72	8.84E-13	gtl1_df1-WT	PHO1;H3	NA	NA	Up	Maturation_Procambium_Up
AT2G28200	Distal Columella	23.1	25.6	5.84	7.3	0.115	0.116	0.0346	0.04	0.116	0.0373	-1.89	4.01	8.86E-13	gtl1_df1-WT	ZAT5	AT2G28200	C2H2-type zinc finger family protein	Down	Distal Columella_Down
AT1G75390	Elongation_Phloem	278	400	586	701	0.618	0.646	0.78	0.824	0.628	0.796	0.943	8.95	8.97E-13	gtl1_df1-WT	BZIP44	bZIP44	basic leucine-zipper 44	Up	Elongation_Phloem_Up
AT4G02020	Elongation_Procambium	3.64	4.66	37.9	44.9	0.0263	0.0604	0.225	0.356	0.0391	0.271	3.31	4.54	9.22E-13	gtl1_df1-WT	EZA1	SWN	SET domain-containing protein	Up	Elongation_Procambium_Up
AT4G25820	Proximal Columella	59.3	52.3	12.8	9.11	0.313	0.496	0.144	0.111	0.384	0.13	-2.35	5.03	9.23E-13	gtl1_df1-WT	XTH14	NA	NA	Down	Proximal Columella_Down
AT1G29380	Elongation_Phloem	4.37	6.31	32.8	27.7	0.0364	0.0708	0.134	0.169	0.048	0.147	2.51	4.32	9.32E-13	gtl1_df1-WT	AT1G29380	NA	NA	Up	Elongation_Phloem_Up
AT5G49800	Elongation_Procambium	37.2	32.1	157	206	0.232	0.298	0.538	0.678	0.257	0.587	2.38	6.76	9.35E-13	gtl1_df1-WT	AT5G49800	NA	NA	Up	Elongation_Procambium_Up
AT2G36570	Elongation_Procambium	1.67	1.23	26.2	31.3	0.0138	0.0167	0.189	0.311	0.0149	0.232	4.3	3.96	9.35E-13	gtl1_df1-WT	PXC1	NA	NA	Up	Elongation_Procambium_Up
AT5G10400	Maturation_Procambium	52.9	248	11.9	31	0.102	0.132	0.0833	0.0909	0.108	0.0877	-2.75	6.52	9.51E-13	gtl1_df1-WT	HTR2	NA	NA	Down	Maturation_Procambium_Down
AT2G34140	Maturation_Procambium	256	251	827	963	0.662	0.724	0.938	0.97	0.675	0.956	1.81	9.16	9.51E-13	gtl1_df1-WT	CDF4	AT2G34140	Dof-type zinc finger DNA-binding family protein	Up	Maturation_Procambium_Up
AT5G62920	Maturation_Trichoblast	26.8	34.9	6.68	10.7	0.168	0.274	0.204	0.237	0.216	0.22	-1.83	4.36	9.54E-13	gtl1_df1-WT	ARR6	ARR6	response regulator 6	Down	Maturation_Trichoblast_Down
AT1G52060	Maturation_Trichoblast	98.6	73.2	69.4	9.17	0.168	0.174	0.197	0.168	0.171	0.183	-1.61	5.97	9.61E-13	gtl1_df1-WT	JAL9	NA	NA	Down	Maturation_Trichoblast_Down
AT1G74660	Transition Domain_Cortex	61.6	58.3	165	210	0.333	0.3	0.483	0.59	0.323	0.522	1.63	7	9.80E-13	gtl1_df1-WT	MIF1	MIF1	mini zinc finger 1	Up	Transition Domain_Cortex_Up
AT4G17340	Transition Domain_Atrichoblast	22.3	21.5	4.57	2.25	0.257	0.304	0.0697	0.0456	0.275	0.0566	-2.72	3.74	9.82E-13	gtl1_df1-WT	TIP2-2	NA	NA	Down	Transition Domain_Atrichoblast_Down
AT1G09970	Maturation_Trichoblast	31.8	31.8	7.98	10	0.286	0.403	0.176	0.298	0.34	0.234	-1.81	4.4	9.84E-13	gtl1_df1-WT	LRR XI-23	NA	NA	Down	Maturation_Trichoblast_Down
AT2G18020	Maturation_Trichoblast	125	40.6	189	191	0.524	0.523	0.838	0.916	0.524	0.875	1.4	7.09	9.88E-13	gtl1_df1-WT	RPL8A	NA	NA	Up	Maturation_Trichoblast_Up
AT3G01190	Maturation_Trichoblast	120	87.6	270	235	0.643	0.674	0.873	0.855	0.657	0.864	1.3	7.48	9.97E-13	gtl1_df1-WT	PER27	NA	NA	Up	Maturation_Trichoblast_Up
AT5G15970	Transition Domain_Cortex	645	729	268	318	0.862	0.85	0.646	0.71	0.858	0.669	-1.23	8.93	9.98E-13	gtl1_df1-WT	KIN2	NA	NA	Down	Transition Domain_Cortex_Down
AT5G54980	Elongation_Procambium	48.7	39.9	200	272	0.218	0.26	0.459	0.653	0.234	0.527	2.4	7.14	1.00E-12	gtl1_df1-WT	AT5G54980	NA	NA	Up	Elongation_Procambium_Up
AT2G15790	Maturation_Trichoblast	5.33	3.04	15.7	19.7	0.0649	0.0774	0.338	0.473	0.0706	0.403	2.13	3.46	1.00E-12	gtl1_df1-WT	CYP40	NA	NA	Up	Maturation_Trichoblast_Up
AT4G02290	Elongation_Trichoblast	25.1	16.6	5.53	1.79	0.196	0.178	0.0765	0.0443	0.187	0.0602	-2.65	3.69	1.02E-12	gtl1_df1-WT	AtGH9B13	NA	NA	Down	Elongation_Trichoblast_Down
AT1G06515	Maturation_Trichoblast	19.5	15.2	48.7	57.9	0.197	0.258	0.641	0.802	0.225	0.718	1.63	5.14	1.03E-12	gtl1_df1-WT	AT1G06515	NA	NA	Up	Maturation_Trichoblast_Up
AT5G47450	Transition Domain_Atrichoblast	37.5	83.2	14.6	6.93	0.359	0.56	0.184	0.112	0.434	0.145	-2.43	5.17	1.04E-12	gtl1_df1-WT	TIP2-3	NA	NA	Down	Transition Domain_Atrichoblast_Down
AT4G22230	Distal Columella	6.84	4.55	22	21.9	0.0431	0.0329	0.0984	0.111	0.0382	0.105	1.96	3.83	1.06E-12	gtl1_df1-WT	AT4G22230	NA	NA	Up	Distal Columella_Up
AT2G33130	Maturation_Atrichoblast	0.811	1.3	7.65	29	0.00733	0.0164	0.0566	0.16	0.011	0.108	3.99	3.39	1.10E-12	gtl1_df1-WT	RALFL18	NA	NA	Up	Maturation_Atrichoblast_Up
AT2G29500	Proliferation Domain_Trichoblast	55.6	30.6	3.21	3.67	0.274	0.471	0.0811	0.111	0.307	0.0891	-3.75	4.71	1.10E-12	gtl1_df1-WT	HSP17.6B	NA	NA	Down	Proliferation Domain_Trichoblast_Down
AT5G44020	Proximal Lateral Root Cap	432	325	177	138	0.907	0.941	0.759	0.718	0.92	0.741	-1.26	8.06	1.10E-12	gtl1_df1-WT	AT5G44020	NA	NA	Down	Proximal Lateral Root Cap_Down
AT5G13930	Elongation_Atrichoblast	254	142	86.5	49.3	0.783	0.684	0.461	0.402	0.741	0.435	-1.54	7.05	1.11E-12	gtl1_df1-WT	CHS	NA	NA	Down	Elongation_Atrichoblast_Down
AT1G19570	Transition Domain_Pericycle	38.5	46.2	182	208	0.667	0.722	0.8	1	0.681	0.889	2.2	6.83	1.15E-12	gtl1_df1-WT	DHAR1	NA	NA	Up	Transition Domain_Pericycle_Up
AT4G02170	Maturation_Trichoblast	0.735	1.65	4.31	15.8	0.00811	0.0194	0.113	0.244	0.0132	0.176	3.05	2.56	1.16E-12	gtl1_df1-WT	AT4G02170	NA	NA	Up	Maturation_Trichoblast_Up
AT1G73280	Distal Columella	4.28	6.71	18.6	24.6	0.0269	0.0523	0.111	0.136	0.0391	0.124	1.97	3.81	1.17E-12	gtl1_df1-WT	SCPL3	NA	NA	Up	Distal Columella_Up
AT2G21970	Distal Columella	40.5	47.2	17	13.8	0.203	0.275	0.1	0.0855	0.238	0.0928	-1.51	4.92	1.17E-12	gtl1_df1-WT	2-Sep	NA	NA	Down	Distal Columella_Down
AT2G41100	Distal Columella	4.56	6.23	13.3	30.3	0.0251	0.0329	0.0729	0.133	0.0289	0.103	2	3.81	1.17E-12	gtl1_df1-WT	CML12	NA	NA	Up	Distal Columella_Up
AT1G18100	Maturation_Endodermis	76.3	1110	7.85	0	0.0992	0.371	0.0233	0	0.224	0.0136	-6.03	8.23	1.17E-12	gtl1_df1-WT	MFT	NA	NA	Down	Maturation_Endodermis_Down
AT2G46860	Maturation_Trichoblast	23	23	70.9	65.7	0.211	0.261	0.711	0.74	0.234	0.725	1.57	5.51	1.20E-12	gtl1_df1-WT	PPA3	NA	NA	Up	Maturation_Trichoblast_Up
AT4G24920	Maturation_Trichoblast	393	397	739	909	0.881	0.903	1	0.977	0.891	0.989	1.05	9.25	1.20E-12	gtl1_df1-WT	AT4G24920	NA	NA	Up	Maturation_Trichoblast_Up
AT3G15518	Maturation_Atrichoblast	38.9	114	10.9	15.6	0.187	0.197	0.0896	0.108	0.191	0.0991	-2.42	5.53	1.22E-12	gtl1_df1-WT	AT3G15518	NA	NA	Down	Maturation_Atrichoblast_Down
AT3G06778	Maturation_Pericycle	11.1	7.31	52.8	76.2	0.0686	0.14	0.279	0.476	0.0853	0.376	2.8	5.07	1.24E-12	gtl1_df1-WT	AT3G06778	NA	NA	Up	Maturation_Pericycle_Up
AT1G47480	Maturation_Trichoblast	78.1	69.5	35.6	17	0.546	0.545	0.5	0.427	0.546	0.465	-1.57	5.66	1.26E-12	gtl1_df1-WT	CXE2	NA	NA	Down	Maturation_Trichoblast_Down
AT3G55970	Distal Columella	168	98.9	285	323	0.241	0.174	0.266	0.316	0.209	0.291	1.23	7.77	1.27E-12	gtl1_df1-WT	JRG21	NA	NA	Up	Distal Columella_Up
AT5G40730	Transition Domain_Cortex	2390	2490	3730	6380	1	1	1	1	1	1	1	11.9	1.27E-12	gtl1_df1-WT	AGP24	NA	NA	Up	Transition Domain_Cortex_Up
AT4G33740	Maturation_Trichoblast	28.5	22.5	7.76	5.77	0.311	0.332	0.19	0.183	0.321	0.187	-1.92	4.06	1.28E-12	gtl1_df1-WT	AT4G33740	NA	NA	Down	Maturation_Trichoblast_Down
AT2G22121	Elongation_Atrichoblast	2.04	5.18	13.6	18.6	0.0189	0.0426	0.0967	0.109	0.029	0.102	2.21	3.37	1.31E-12	gtl1_df1-WT	LCR35	NA	NA	Up	Elongation_Atrichoblast_Up
AT5G06380	Elongation_Procambium	5.77	2.61	49.8	60.2	0.0338	0.0208	0.161	0.221	0.029	0.182	3.73	4.91	1.34E-12	gtl1_df1-WT	AT5G06380	NA	NA	Up	Elongation_Procambium_Up
AT5G48070	Elongation_Procambium	56.4	52.4	209	262	0.107	0.115	0.231	0.298	0.11	0.255	2.11	7.18	1.34E-12	gtl1_df1-WT	XTH20	NA	NA	Up	Elongation_Procambium_Up
AT1G74458	Transition Domain_Atrichoblast	2.81	1.4	14.2	21.2	0.0362	0.038	0.139	0.22	0.0369	0.183	3	3.34	1.34E-12	gtl1_df1-WT	AT1G74458	NA	NA	Up	Transition Domain_Atrichoblast_Up
AT3G22830	Distal Columella	69	55.8	31.1	17.3	0.294	0.347	0.164	0.102	0.32	0.133	-1.39	5.46	1.35E-12	gtl1_df1-WT	HSFA6B	HSFA6B	heat shock transcription factor A6B	Down	Distal Columella_Down
AT3G30775	Elongation_Phloem	59.8	46.5	154	121	0.345	0.372	0.488	0.5	0.354	0.493	1.37	6.62	1.36E-12	gtl1_df1-WT	POX1	NA	NA	Up	Elongation_Phloem_Up
AT1G16160	Distal Columella	4.28	5.51	18.6	21.6	0.0269	0.0426	0.102	0.124	0.0345	0.113	2.03	3.69	1.37E-12	gtl1_df1-WT	WAKL5	NA	NA	Up	Distal Columella_Up
AT1G23710	Distal Columella	140	121	279	329	0.483	0.521	0.712	0.764	0.501	0.738	1.22	7.77	1.37E-12	gtl1_df1-WT	AT1G23710	NA	NA	Up	Distal Columella_Up
AT1G30530	Transition Domain_Pericycle	1.24	3.65	50.1	57.2	0.037	0.167	0.4	0.875	0.0694	0.611	4.53	4.59	1.38E-12	gtl1_df1-WT	UGT78D1	NA	NA	Up	Transition Domain_Pericycle_Up
AT5G40590	Proliferation Domain_Atrichoblast	5.71	113	145	117	0.0345	0.114	0.183	0.157	0.0574	0.174	1.9	6.59	1.40E-12	gtl1_df1-WT	AT5G40590	NA	NA	Up	Proliferation Domain_Atrichoblast_Up
AT2G32210	Elongation_Atrichoblast	28.5	26.6	76.9	91.6	0.157	0.149	0.315	0.355	0.154	0.332	1.61	5.82	1.41E-12	gtl1_df1-WT	AT2G32210	NA	NA	Up	Elongation_Atrichoblast_Up
AT2G16720	Elongation_Phloem	149	127	48.4	60.1	0.336	0.381	0.165	0.169	0.351	0.167	-1.36	6.58	1.44E-12	gtl1_df1-WT	MYB7	MYB7	myb domain protein 7	Down	Elongation_Phloem_Down
AT2G43610	Transition Domain_Cortex	171	25.2	156	443	0.379	0.35	0.669	0.67	0.37	0.669	1.65	7.67	1.44E-12	gtl1_df1-WT	AT2G43610	NA	NA	Up	Transition Domain_Cortex_Up
AT5G13930	Proximal Lateral Root Cap	279	142	92.3	60.3	0.777	0.715	0.491	0.37	0.753	0.437	-1.42	7.16	1.45E-12	gtl1_df1-WT	CHS	NA	NA	Down	Proximal Lateral Root Cap_Down
AT2G15970	Proximal Lateral Root Cap	480	512	212	197	0.862	0.935	0.753	0.704	0.89	0.731	-1.28	8.45	1.45E-12	gtl1_df1-WT	COR413PM1	NA	NA	Down	Proximal Lateral Root Cap_Down
AT4G12250	Maturation_Trichoblast	16	19.7	44.8	65.5	0.2	0.342	0.62	0.779	0.265	0.696	1.62	5.2	1.46E-12	gtl1_df1-WT	GAE5	NA	NA	Up	Maturation_Trichoblast_Up
AT4G02290	Transition Domain_Cortex	212	186	73.3	63.5	0.759	0.9	0.461	0.53	0.803	0.486	-1.54	7.03	1.46E-12	gtl1_df1-WT	AtGH9B13	NA	NA	Down	Transition Domain_Cortex_Down
AT4G17340	Elongation_Procambium	100	118	21.2	15.2	0.368	0.415	0.1	0.094	0.386	0.0982	-2.57	5.99	1.50E-12	gtl1_df1-WT	TIP2-2	NA	NA	Down	Elongation_Procambium_Down
AT4G27310	Maturation_Trichoblast	6.98	4.81	20.5	24.1	0.073	0.0968	0.401	0.504	0.0838	0.451	1.95	3.82	1.50E-12	gtl1_df1-WT	AT4G27310	BBX28	B-box type zinc finger family protein	Up	Maturation_Trichoblast_Up
AT1G28470	Elongation_Phloem	5.83	22.4	48.8	54	0.05	0.15	0.177	0.189	0.0841	0.182	1.98	5.12	1.51E-12	gtl1_df1-WT	NAC010	NAC010	NAC domain containing protein 10	Up	Elongation_Phloem_Up
AT4G18700	Maturation_Trichoblast	37.8	65.7	18.1	13.9	0.305	0.487	0.303	0.305	0.388	0.304	-1.67	5.12	1.55E-12	gtl1_df1-WT	CIPK12	NA	NA	Down	Maturation_Trichoblast_Down
AT5G54490	Distal Columella	151	166	374	358	0.447	0.457	0.694	0.702	0.452	0.698	1.21	8.03	1.63E-12	gtl1_df1-WT	PBP1	NA	NA	Up	Distal Columella_Up
AT4G39090	Elongation_Phloem	1450	1460	933	747	0.918	0.982	0.953	0.953	0.94	0.953	-0.804	10.2	1.64E-12	gtl1_df1-WT	RD19A	NA	NA	Down	Elongation_Phloem_Down
AT3G05880	Maturation_Trichoblast	618	728	321	313	0.905	0.916	0.88	0.817	0.91	0.85	-1.08	8.95	1.67E-12	gtl1_df1-WT	RCI2A	NA	NA	Down	Maturation_Trichoblast_Down
AT2G47540	Maturation_Trichoblast	310	296	701	593	0.792	0.855	0.986	0.977	0.821	0.982	1.09	8.89	1.67E-12	gtl1_df1-WT	AT2G47540	NA	NA	Up	Maturation_Trichoblast_Up
AT1G47600	Transition Domain_Pericycle	5.58	1.22	2.64	199	0.167	0.0556	0.1	0.125	0.139	0.111	3.74	5.64	1.67E-12	gtl1_df1-WT	TGG4	NA	NA	Up	Transition Domain_Pericycle_Up
AT1G79270	Elongation_Phloem	98.6	75.1	32.8	25	0.459	0.496	0.299	0.243	0.471	0.279	-1.58	5.84	1.68E-12	gtl1_df1-WT	ECT8	NA	NA	Down	Elongation_Phloem_Down
AT1G11310	Distal Columella	15.7	31.1	52.3	68.7	0.0898	0.213	0.26	0.304	0.149	0.282	1.39	5.41	1.74E-12	gtl1_df1-WT	MLO2	NA	NA	Up	Distal Columella_Up
AT1G51035	Proximal Lateral Root Cap	3.25	2.03	18	32.2	0.0217	0.021	0.132	0.191	0.0215	0.158	3.21	3.89	1.74E-12	gtl1_df1-WT	AT1G51035	NA	NA	Up	Proximal Lateral Root Cap_Up
AT5G56140	Proximal Lateral Root Cap	22.3	24	4.77	2.57	0.14	0.237	0.0423	0.0265	0.178	0.0353	-2.66	3.66	1.74E-12	gtl1_df1-WT	AT5G56140	NA	NA	Down	Proximal Lateral Root Cap_Down
AT5G17390	Maturation_Trichoblast	169	149	326	408	0.616	0.697	0.937	0.962	0.653	0.949	1.2	8.04	1.76E-12	gtl1_df1-WT	AT5G17390	NA	NA	Up	Maturation_Trichoblast_Up
AT5G25280	Elongation_Atrichoblast	59.2	87.7	25.4	21.5	0.336	0.371	0.203	0.185	0.351	0.195	-1.62	5.6	1.80E-12	gtl1_df1-WT	AT5G25280	NA	NA	Down	Elongation_Atrichoblast_Down
AT3G10520	Elongation_Atrichoblast	11	13.2	33.1	49.7	0.0818	0.111	0.215	0.277	0.0941	0.242	1.75	4.77	1.80E-12	gtl1_df1-WT	AHB2	NA	NA	Up	Elongation_Atrichoblast_Up
AT3G23190	Maturation_Atrichoblast	25.2	32.6	150	112	0.19	0.273	0.575	0.5	0.224	0.538	2.17	6.32	1.84E-12	gtl1_df1-WT	AT3G23190	NA	NA	Up	Maturation_Atrichoblast_Up
AT1G72150	Proliferation Domain_Atrichoblast	99.6	56.3	26.1	12.7	0.575	0.543	0.332	0.235	0.566	0.299	-2	5.54	1.88E-12	gtl1_df1-WT	PATL1	NA	NA	Down	Proliferation Domain_Atrichoblast_Down
AT5G17460	Proliferation Domain_Trichoblast	164	78.4	43.3	9.79	0.798	0.765	0.554	0.222	0.792	0.465	-2.22	6.3	1.89E-12	gtl1_df1-WT	AT5G17460	NA	NA	Down	Proliferation Domain_Trichoblast_Down
AT2G36620	Maturation_Trichoblast	57.5	25.7	102	116	0.378	0.41	0.803	0.863	0.393	0.832	1.49	6.23	1.90E-12	gtl1_df1-WT	RPL24A	NA	NA	Up	Maturation_Trichoblast_Up
AT3G06778	Transition Domain_Cortex	13.6	20.9	70.8	81.3	0.103	0.2	0.292	0.45	0.134	0.349	2.16	5.67	1.91E-12	gtl1_df1-WT	AT3G06778	NA	NA	Up	Transition Domain_Cortex_Up
AT3G60470	Transition Domain_Atrichoblast	0	0	6.4	8.42	0	0	0.0995	0.124	0	0.113	8.25	1.98	1.96E-12	gtl1_df1-WT	AT3G60470	NA	NA	Up	Transition Domain_Atrichoblast_Up
AT5G62630	Elongation_Procambium	8.34	10.2	49	67.7	0.0551	0.121	0.28	0.459	0.0798	0.342	2.65	5.09	1.98E-12	gtl1_df1-WT	HIPL2	NA	NA	Up	Elongation_Procambium_Up
AT4G26320	Proliferation Domain_Atrichoblast	156	127	81.7	14.1	0.46	0.371	0.426	0.216	0.434	0.355	-1.7	6.51	1.98E-12	gtl1_df1-WT	AGP13	NA	NA	Down	Proliferation Domain_Atrichoblast_Down
AT4G27560	Elongation_Xylem	3.02	1.98	43.1	120	0.032	0.0464	0.171	0.424	0.0365	0.255	4.92	5.37	2.02E-12	gtl1_df1-WT	UGT79B2	NA	NA	Up	Elongation_Xylem_Up
AT5G40890	Transition Domain_Trichoblast	51.6	73.4	14	11.4	0.429	0.42	0.123	0.103	0.426	0.112	-2.3	5.3	2.03E-12	gtl1_df1-WT	CLC-A	NA	NA	Down	Transition Domain_Trichoblast_Down
AT1G79075	Maturation_Trichoblast	75.7	55.6	130	219	0.443	0.571	0.838	0.939	0.501	0.886	1.39	6.91	2.05E-12	gtl1_df1-WT	AT1G79075	NA	NA	Up	Maturation_Trichoblast_Up
AT5G57660	Maturation_Atrichoblast	140	130	18	43.7	0.458	0.448	0.132	0.217	0.454	0.175	-2.2	6.4	2.11E-12	gtl1_df1-WT	COL5	COL5	CONSTANS-like 5	Down	Maturation_Atrichoblast_Down
AT4G04840	Maturation_Atrichoblast	73.8	51.7	14.2	9.8	0.344	0.333	0.113	0.0896	0.34	0.101	-2.38	5.28	2.13E-12	gtl1_df1-WT	MSRB6	NA	NA	Down	Maturation_Atrichoblast_Down
AT4G23800	Proliferation Domain_Atrichoblast	7.26	10.6	60.6	38.6	0.0575	0.0286	0.139	0.098	0.0492	0.125	2.71	5.15	2.17E-12	gtl1_df1-WT	HMGB6	3xHMG-box2	HMG (high mobility group) box protein	Up	Proliferation Domain_Atrichoblast_Up
AT5G17460	Distal Columella	246	207	102	92.7	0.722	0.777	0.464	0.429	0.748	0.447	-1.22	7.34	2.18E-12	gtl1_df1-WT	AT5G17460	NA	NA	Down	Distal Columella_Down
AT4G33467	Maturation_Atrichoblast	296	323	30.6	146	0.56	0.579	0.193	0.274	0.568	0.233	-2.12	7.65	2.18E-12	gtl1_df1-WT	AT4G33467	NA	NA	Down	Maturation_Atrichoblast_Down
AT5G19560	Maturation_Trichoblast	30.9	35.2	80.4	106	0.289	0.4	0.739	0.855	0.34	0.795	1.49	5.98	2.18E-12	gtl1_df1-WT	ATROPGEF10	NA	NA	Up	Maturation_Trichoblast_Up
AT2G36830	Proliferation Domain_Trichoblast	340	370	234	36.7	0.929	0.882	0.716	0.593	0.921	0.683	-1.66	7.96	2.18E-12	gtl1_df1-WT	TIP1-1	NA	NA	Down	Proliferation Domain_Trichoblast_Down
AT1G21320	Transition Domain_Cortex	0	0	13.2	15.9	0	0	0.129	0.24	0	0.169	8.1	3.35	2.18E-12	gtl1_df1-WT	NSRB	NA	NA	Up	Transition Domain_Cortex_Up
AT1G01453	Maturation_Trichoblast	67.2	65.4	155	188	0.432	0.565	0.887	0.916	0.493	0.901	1.36	6.89	2.19E-12	gtl1_df1-WT	AT1G01453	NA	NA	Up	Maturation_Trichoblast_Up
AT1G53170	Elongation_Phloem	45.7	39	97.2	138	0.209	0.221	0.26	0.351	0.213	0.294	1.44	6.36	2.20E-12	gtl1_df1-WT	ERF8	ERF8	ethylene response factor 8	Up	Elongation_Phloem_Up
AT2G44390	Maturation_Trichoblast	2.02	2.91	12.3	14.1	0.0297	0.0548	0.275	0.389	0.0412	0.33	2.4	2.99	2.20E-12	gtl1_df1-WT	AT2G44390	NA	NA	Up	Maturation_Trichoblast_Up
AT3G03780	Elongation_Trichoblast	24.7	12.9	83.9	71	0.194	0.175	0.332	0.399	0.185	0.366	2.11	5.58	2.21E-12	gtl1_df1-WT	MS2	NA	NA	Up	Elongation_Trichoblast_Up
AT3G16690	Maturation_Trichoblast	65.6	70.1	164	184	0.505	0.642	0.915	0.916	0.568	0.916	1.36	6.92	2.21E-12	gtl1_df1-WT	SWEET16	NA	NA	Up	Maturation_Trichoblast_Up
AT3G13600	Maturation_Pericycle	14.8	3.54	52.8	61.8	0.137	0.103	0.488	0.429	0.129	0.459	2.83	4.91	2.25E-12	gtl1_df1-WT	IQM2	NA	NA	Up	Maturation_Pericycle_Up
AT3G25760	Maturation_Trichoblast	13	8.86	0.862	2.04	0.13	0.116	0.0282	0.0229	0.124	0.0256	-2.81	2.75	2.29E-12	gtl1_df1-WT	AOC1	NA	NA	Down	Maturation_Trichoblast_Down
AT5G62630	Maturation_Procambium	17.2	16.1	81.7	115	0.113	0.184	0.458	0.652	0.128	0.57	2.52	5.76	2.33E-12	gtl1_df1-WT	HIPL2	NA	NA	Up	Maturation_Procambium_Up
AT5G04120	Proximal Lateral Root Cap	80.9	58.3	25.3	21.6	0.391	0.429	0.177	0.184	0.405	0.18	-1.56	5.52	2.33E-12	gtl1_df1-WT	IPSP	NA	NA	Down	Proximal Lateral Root Cap_Down
AT2G36830	Proximal Lateral Root Cap	610	412	257	182	0.852	0.893	0.684	0.575	0.868	0.636	-1.21	8.51	2.33E-12	gtl1_df1-WT	TIP1-1	NA	NA	Down	Proximal Lateral Root Cap_Down
AT1G66270	Proliferation Domain_Atrichoblast	810	1370	1870	2140	0.92	1	0.95	0.971	0.943	0.957	0.926	10.6	2.37E-12	gtl1_df1-WT	BGLU21	NA	NA	Up	Proliferation Domain_Atrichoblast_Up
AT1G65310	Proliferation Domain_Atrichoblast	46.2	42.3	8.31	6.81	0.241	0.257	0.124	0.127	0.246	0.125	-2.52	4.45	2.38E-12	gtl1_df1-WT	ATXTH17	NA	NA	Down	Proliferation Domain_Atrichoblast_Down
AT3G12977	Distal Columella	14.8	24.9	42.2	64.1	0.079	0.155	0.202	0.28	0.116	0.241	1.42	5.21	2.40E-12	gtl1_df1-WT	AT3G12977	AT3G12977	NAC (No Apical Meristem) domain transcriptional regulator superfamily protein	Up	Distal Columella_Up
AT5G11600	Proximal Columella	12.7	21.6	0.442	0	0.0758	0.248	0.00498	0	0.142	0.00282	-5.83	3.14	2.40E-12	gtl1_df1-WT	AT5G11600	NA	NA	Down	Proximal Columella_Down
AT1G15625	Maturation_Atrichoblast	37.3	53.4	13.1	3.12	0.242	0.257	0.0943	0.033	0.248	0.0637	-2.56	4.81	2.43E-12	gtl1_df1-WT	AT1G15625	NA	NA	Down	Maturation_Atrichoblast_Down
AT5G11740	Maturation_Trichoblast	1180	1320	2120	2470	0.941	0.965	0.972	0.992	0.951	0.982	0.874	10.8	2.50E-12	gtl1_df1-WT	AGP15	NA	NA	Up	Maturation_Trichoblast_Up
AT1G43160	Proximal Lateral Root Cap	567	494	250	210	0.874	0.932	0.69	0.592	0.896	0.647	-1.21	8.57	2.50E-12	gtl1_df1-WT	RAP2-6	RAP2.6	related to AP2 6	Down	Proximal Lateral Root Cap_Down
AT1G71050	Elongation_Procambium	358	479	90.2	59.8	0.51	0.692	0.213	0.199	0.578	0.208	-2.48	7.95	2.51E-12	gtl1_df1-WT	HIPP20	NA	NA	Down	Elongation_Procambium_Down
AT5G03030	Elongation_Phloem	176	144	67.4	64.5	0.582	0.584	0.394	0.486	0.583	0.428	-1.27	6.81	2.57E-12	gtl1_df1-WT	AT5G03030	NA	NA	Down	Elongation_Phloem_Down
AT5G12320	Elongation_Phloem	17	14.3	50.5	65.8	0.127	0.186	0.335	0.473	0.147	0.386	1.86	5.29	2.57E-12	gtl1_df1-WT	AT5G12320	NA	NA	Up	Elongation_Phloem_Up
AT1G69295	Distal Columella	137	129	57.5	54.3	0.522	0.504	0.25	0.227	0.514	0.238	-1.24	6.57	2.58E-12	gtl1_df1-WT	PDCB4	NA	NA	Down	Distal Columella_Down
AT4G24250	Elongation_Phloem	2.43	2.87	28.7	14.9	0.0182	0.0354	0.102	0.108	0.024	0.104	3.04	3.85	2.58E-12	gtl1_df1-WT	MLO13	NA	NA	Up	Elongation_Phloem_Up
AT4G19680	Maturation_Pericycle	2.46	2.44	28.8	23.7	0.0229	0.0561	0.302	0.31	0.0306	0.306	3.4	3.52	2.58E-12	gtl1_df1-WT	IRT2	NA	NA	Up	Maturation_Pericycle_Up
AT5G65660	Distal Columella	450	410	198	177	0.756	0.758	0.428	0.387	0.757	0.408	-1.2	8.27	2.60E-12	gtl1_df1-WT	AT5G65660	NA	NA	Down	Distal Columella_Down
AT3G20460	Proximal Lateral Root Cap	1.7	1.38	10.6	16.1	0.0106	0.0151	0.088	0.13	0.0124	0.107	3.1	3.04	2.68E-12	gtl1_df1-WT	AT3G20460	NA	NA	Up	Proximal Lateral Root Cap_Up
AT4G02380	Elongation_Phloem	5980	5590	3780	3710	1	0.991	0.996	0.993	0.997	0.995	-0.628	12.2	2.72E-12	gtl1_df1-WT	SAG21	NA	NA	Down	Elongation_Phloem_Down
AT4G34590	Elongation_Phloem	179	212	340	458	0.627	0.646	0.74	0.824	0.634	0.771	1.02	8.22	2.72E-12	gtl1_df1-WT	BZIP11	GBF6	G-box binding factor 6	Up	Elongation_Phloem_Up
AT2G21510	Maturation_Trichoblast	14.9	13.3	36.6	52.1	0.157	0.194	0.585	0.733	0.174	0.656	1.65	4.87	2.75E-12	gtl1_df1-WT	AT2G21510	NA	NA	Up	Maturation_Trichoblast_Up
AT3G23510	Maturation_Trichoblast	13.8	14.1	2.8	2.55	0.154	0.248	0.0845	0.0916	0.197	0.0879	-2.38	3.16	2.76E-12	gtl1_df1-WT	AT3G23510	NA	NA	Down	Maturation_Trichoblast_Down
AT3G48670	Proximal Columella	68	81.7	249	253	0.283	0.496	0.741	0.837	0.365	0.782	1.75	7.38	2.76E-12	gtl1_df1-WT	IDN2	NA	NA	Up	Proximal Columella_Up
AT2G23110	Proximal Columella	118	204	36.2	53.2	0.338	0.6	0.214	0.32	0.44	0.26	-1.83	6.68	2.76E-12	gtl1_df1-WT	AT2G23110	NA	NA	Down	Proximal Columella_Down
AT3G52060	Maturation_Trichoblast	52.9	80.1	21.8	22.4	0.359	0.529	0.345	0.427	0.437	0.385	-1.57	5.5	2.78E-12	gtl1_df1-WT	AT3G52060	NA	NA	Down	Maturation_Trichoblast_Down
AT3G60450	Elongation_Phloem	408	292	165	171	0.586	0.646	0.606	0.601	0.607	0.604	-1.05	8.01	2.80E-12	gtl1_df1-WT	AT3G60450	NA	NA	Down	Elongation_Phloem_Down
AT1G19600	Elongation_Procambium	10	6.31	57.8	67.3	0.0764	0.0833	0.35	0.51	0.079	0.406	2.95	5.16	2.81E-12	gtl1_df1-WT	AT1G19600	NA	NA	Up	Elongation_Procambium_Up
AT3G07195	Elongation_Atrichoblast	28.7	26.1	79.6	84.9	0.203	0.168	0.472	0.449	0.188	0.462	1.59	5.79	2.92E-12	gtl1_df1-WT	AT3G07195	NA	NA	Up	Elongation_Atrichoblast_Up
AT4G38580	Maturation_Pericycle	19.1	15.1	113	107	0.18	0.308	0.767	0.714	0.21	0.741	2.69	5.9	2.99E-12	gtl1_df1-WT	HIPP26	NA	NA	Up	Maturation_Pericycle_Up
AT5G45220	Maturation_Trichoblast	0.735	0.886	6.04	10.2	0.0108	0.0226	0.148	0.244	0.0162	0.194	3.31	2.21	3.03E-12	gtl1_df1-WT	AT5G45220	NA	NA	Up	Maturation_Trichoblast_Up
AT1G02640	Elongation_Trichoblast	1.25	0.96	11.4	9.43	0.0181	0.0189	0.143	0.202	0.0185	0.173	3.21	2.49	3.14E-12	gtl1_df1-WT	BXL2	NA	NA	Up	Elongation_Trichoblast_Up
AT3G15540	Maturation_Atrichoblast	226	446	58.5	105	0.484	0.437	0.245	0.335	0.465	0.29	-2.02	7.72	3.16E-12	gtl1_df1-WT	IAA19	IAA19	indole-3-acetic acid inducible 19	Down	Maturation_Atrichoblast_Down
AT5G54490	Transition Domain_Atrichoblast	5.95	4.59	26.5	26.2	0.0954	0.0978	0.209	0.257	0.0963	0.235	2.32	3.99	3.22E-12	gtl1_df1-WT	PBP1	NA	NA	Up	Transition Domain_Atrichoblast_Up
AT2G42850	Transition Domain_Trichoblast	6.37	12.2	39	46.1	0.0901	0.104	0.292	0.318	0.0954	0.306	2.26	4.64	3.22E-12	gtl1_df1-WT	CYP718	NA	NA	Up	Transition Domain_Trichoblast_Up
AT1G71000	Proliferation Domain_Atrichoblast	36.8	3.52	1.22	1.82	0.126	0.0571	0.0297	0.0196	0.107	0.0263	-4.03	3.43	3.24E-12	gtl1_df1-WT	AT1G71000	NA	NA	Down	Proliferation Domain_Atrichoblast_Down
AT4G36820	Elongation_Trichoblast	9.5	7.41	37.2	39.7	0.0827	0.0836	0.24	0.325	0.0831	0.283	2.2	4.54	3.29E-12	gtl1_df1-WT	AT4G36820	NA	NA	Up	Elongation_Trichoblast_Up
AT5G54145	Elongation_Phloem	37.4	13.2	65.4	96.1	0.159	0.106	0.217	0.304	0.141	0.249	1.66	5.79	3.30E-12	gtl1_df1-WT	AT5G54145	NA	NA	Up	Elongation_Phloem_Up
AT3G21510	Transition Domain_Atrichoblast	18.8	14.4	52.1	78.3	0.24	0.223	0.408	0.494	0.234	0.455	1.94	5.36	3.39E-12	gtl1_df1-WT	AHP1	NA	NA	Up	Transition Domain_Atrichoblast_Up
AT4G29735	Maturation_Trichoblast	92.4	74.2	177	240	0.589	0.642	0.901	0.947	0.613	0.923	1.32	7.19	3.43E-12	gtl1_df1-WT	AT4G29735	NA	NA	Up	Maturation_Trichoblast_Up
AT1G20450	Proliferation Domain_Atrichoblast	875	731	454	290	0.989	1	0.936	0.843	0.992	0.905	-1.13	9.19	3.44E-12	gtl1_df1-WT	ERD10	NA	NA	Down	Proliferation Domain_Atrichoblast_Down
AT2G01910	Elongation_Trichoblast	15.2	11.8	2.46	1.14	0.155	0.162	0.0408	0.0296	0.158	0.0351	-2.99	3.06	3.45E-12	gtl1_df1-WT	MAP65-6	NA	NA	Down	Elongation_Trichoblast_Down
AT2G41230	Elongation_Procambium	0.759	2.74	26.2	35.4	0.00501	0.0312	0.14	0.237	0.0149	0.174	4.13	4.06	3.51E-12	gtl1_df1-WT	ORS1	NA	NA	Up	Elongation_Procambium_Up
AT5G08640	Proximal Columella	119	39.7	20.8	12.9	0.384	0.336	0.204	0.124	0.365	0.169	-2.13	5.53	3.51E-12	gtl1_df1-WT	FLS1	NA	NA	Down	Proximal Columella_Down
AT4G13235	Elongation_Procambium	12	9.88	73	51.3	0.0614	0.0667	0.217	0.244	0.0634	0.226	2.49	5.22	3.52E-12	gtl1_df1-WT	EDA21	NA	NA	Up	Elongation_Procambium_Up
AT5G03190	Maturation_Trichoblast	24.6	50.9	14.4	7.64	0.216	0.31	0.211	0.206	0.259	0.209	-1.76	4.66	3.52E-12	gtl1_df1-WT	CPUORF47	NA	NA	Down	Maturation_Trichoblast_Down
AT3G18450	Elongation_Atrichoblast	4.07	7.68	26.1	19.1	0.0283	0.0576	0.157	0.136	0.0407	0.148	1.97	3.89	3.54E-12	gtl1_df1-WT	PCR5	NA	NA	Up	Elongation_Atrichoblast_Up
AT3G16390	Proliferation Domain_Trichoblast	37.4	71	115	292	0.286	0.471	0.662	0.852	0.317	0.713	1.82	6.98	3.54E-12	gtl1_df1-WT	NSP3	NA	NA	Up	Proliferation Domain_Trichoblast_Up
AT1G52245	Maturation_Trichoblast	97.2	97.7	223	250	0.519	0.619	0.894	0.939	0.565	0.916	1.28	7.38	3.67E-12	gtl1_df1-WT	AT1G52245	NA	NA	Up	Maturation_Trichoblast_Up
AT5G57560	Transition Domain_Atrichoblast	11.7	14.4	49.3	49.8	0.122	0.109	0.259	0.307	0.117	0.285	1.93	4.97	3.75E-12	gtl1_df1-WT	XTH22	NA	NA	Up	Transition Domain_Atrichoblast_Up
AT2G34140	Transition Domain_Atrichoblast	1.82	0.599	10.5	17	0.0296	0.0109	0.154	0.228	0.0225	0.195	3.4	2.95	3.75E-12	gtl1_df1-WT	CDF4	AT2G34140	Dof-type zinc finger DNA-binding family protein	Up	Transition Domain_Atrichoblast_Up
AT2G36100	Distal Lateral Root Cap	87.3	81.6	32.7	12.9	0.29	0.353	0.139	0.0773	0.326	0.112	-1.96	5.77	3.79E-12	gtl1_df1-WT	CASP1	NA	NA	Down	Distal Lateral Root Cap_Down
AT1G76180	Proliferation Domain_Atrichoblast	1990	1860	1080	950	1	1	0.995	1	1	0.997	-0.922	10.5	3.83E-12	gtl1_df1-WT	ERD14	NA	NA	Down	Proliferation Domain_Atrichoblast_Down
AT3G15670	Proximal Lateral Root Cap	35.4	27.2	8.33	8.38	0.169	0.214	0.0581	0.0663	0.186	0.0618	-1.9	4.25	3.84E-12	gtl1_df1-WT	LEA29	NA	NA	Down	Proximal Lateral Root Cap_Down
AT5G51440	Proliferation Domain_Atrichoblast	115	56.3	24.9	21.8	0.494	0.343	0.243	0.206	0.451	0.23	-1.9	5.72	3.91E-12	gtl1_df1-WT	HSP23.5	NA	NA	Down	Proliferation Domain_Atrichoblast_Down
AT4G16500	Maturation_Atrichoblast	83.6	64.2	299	292	0.396	0.393	0.632	0.66	0.395	0.646	2.01	7.53	4.04E-12	gtl1_df1-WT	CYS4	NA	NA	Up	Maturation_Atrichoblast_Up
AT4G35180	Maturation_Pericycle	22.3	0.664	50.9	67.7	0.137	0.028	0.279	0.452	0.112	0.365	2.98	5.03	4.10E-12	gtl1_df1-WT	LHT7	NA	NA	Up	Maturation_Pericycle_Up
AT2G01850	Maturation_Trichoblast	32.9	20.5	7.33	6.96	0.241	0.265	0.148	0.153	0.251	0.15	-1.85	4.12	4.15E-12	gtl1_df1-WT	XTH27	NA	NA	Down	Maturation_Trichoblast_Down
AT4G39780	Maturation_Procambium	6.81	7.33	52.8	58	0.0473	0.105	0.312	0.333	0.0598	0.325	2.95	4.8	4.17E-12	gtl1_df1-WT	ERF060	AT4G39780	Integrase-type DNA-binding superfamily protein	Up	Maturation_Procambium_Up
AT1G05575	Maturation_Procambium	8.41	17.6	52.8	113	0.0582	0.0921	0.125	0.318	0.0655	0.237	2.66	5.5	4.19E-12	gtl1_df1-WT	AT1G05575	NA	NA	Up	Maturation_Procambium_Up
AT5G13210	Elongation_Trichoblast	9.5	7.55	28.9	51.4	0.0904	0.0863	0.276	0.448	0.0884	0.363	2.21	4.61	4.24E-12	gtl1_df1-WT	AT5G13210	NA	NA	Up	Elongation_Trichoblast_Up
AT2G01890	Maturation_Trichoblast	8.08	5.7	0.431	0.34	0.1	0.1	0.0141	0.00763	0.1	0.011	-4.08	2.05	4.28E-12	gtl1_df1-WT	PAP8	NA	NA	Down	Maturation_Trichoblast_Down
AT5G26260	Proliferation Domain_Atrichoblast	2900	3270	4350	6050	0.977	0.971	0.97	0.98	0.975	0.974	0.735	12	4.29E-12	gtl1_df1-WT	AT5G26260	NA	NA	Up	Proliferation Domain_Atrichoblast_Up
AT3G09925	Elongation_Phloem	70.5	27.5	12.8	11.9	0.214	0.257	0.114	0.162	0.228	0.132	-1.95	4.93	4.30E-12	gtl1_df1-WT	AT3G09925	NA	NA	Down	Elongation_Phloem_Down
AT3G59370	Elongation_Xylem	226	143	918	1350	0.513	0.613	0.746	0.722	0.544	0.738	2.63	9.36	4.32E-12	gtl1_df1-WT	AT3G59370	NA	NA	Up	Elongation_Xylem_Up
AT4G04745	Proximal Lateral Root Cap	109	128	44.7	37.3	0.331	0.406	0.181	0.173	0.36	0.177	-1.53	6.3	4.34E-12	gtl1_df1-WT	AT4G04745	NA	NA	Down	Proximal Lateral Root Cap_Down
AT3G04010	Proximal Lateral Root Cap	57.3	40.6	20.3	11	0.239	0.245	0.112	0.0876	0.241	0.101	-1.67	4.98	4.35E-12	gtl1_df1-WT	AT3G04010	NA	NA	Down	Proximal Lateral Root Cap_Down
AT3G53650	Transition Domain_Trichoblast	382	177	59.5	68.5	0.438	0.462	0.338	0.341	0.448	0.34	-2.02	7.45	4.35E-12	gtl1_df1-WT	AT3G53650	NA	NA	Down	Transition Domain_Trichoblast_Down
AT5G45380	Maturation_Atrichoblast	1.22	2.17	24.1	14.3	0.011	0.0273	0.165	0.123	0.0175	0.144	3.44	3.43	4.37E-12	gtl1_df1-WT	DUR3	NA	NA	Up	Maturation_Atrichoblast_Up
AT3G09940	Maturation_Trichoblast	99.5	71.3	39.4	22.6	0.668	0.674	0.563	0.496	0.671	0.531	-1.49	5.87	4.42E-12	gtl1_df1-WT	MDAR3	NA	NA	Down	Maturation_Trichoblast_Down
AT2G01880	Proximal Lateral Root Cap	48.3	58.2	118	146	0.207	0.312	0.398	0.447	0.247	0.42	1.31	6.55	4.54E-12	gtl1_df1-WT	PAP7	NA	NA	Up	Proximal Lateral Root Cap_Up
AT5G48570	Maturation_Atrichoblast	34.5	77.7	12	7.58	0.147	0.164	0.066	0.0613	0.154	0.0637	-2.45	5.1	4.59E-12	gtl1_df1-WT	FKBP65	NA	NA	Down	Maturation_Atrichoblast_Down
AT5G09730	Maturation_Atrichoblast	0.406	0.434	15.9	11.1	0.00366	0.00546	0.123	0.0991	0.00439	0.111	4.83	2.9	4.64E-12	gtl1_df1-WT	BXL3	NA	NA	Up	Maturation_Atrichoblast_Up
AT3G27300	Maturation_Atrichoblast	17.8	17.4	88.6	75.3	0.136	0.175	0.415	0.406	0.151	0.41	2.21	5.64	4.64E-12	gtl1_df1-WT	G6PD5	NA	NA	Up	Maturation_Atrichoblast_Up
AT3G04840	Maturation_Trichoblast	69.6	27	116	123	0.432	0.4	0.817	0.824	0.418	0.821	1.45	6.39	4.74E-12	gtl1_df1-WT	RPS3AA	NA	NA	Up	Maturation_Trichoblast_Up
AT2G36830	Proliferation Domain_Atrichoblast	392	257	200	65.9	0.851	0.943	0.752	0.618	0.877	0.707	-1.41	7.83	4.76E-12	gtl1_df1-WT	TIP1-1	NA	NA	Down	Proliferation Domain_Atrichoblast_Down
AT5G20150	Proliferation Domain_Trichoblast	42.1	189	16.6	14.7	0.417	0.471	0.297	0.259	0.426	0.287	-2.39	5.96	4.89E-12	gtl1_df1-WT	SPX1	NA	NA	Down	Proliferation Domain_Trichoblast_Down
AT4G25820	Proliferation Domain_Trichoblast	92.5	14.7	4.81	6.12	0.321	0.471	0.108	0.185	0.347	0.129	-3.45	5.12	4.89E-12	gtl1_df1-WT	XTH14	NA	NA	Down	Proliferation Domain_Trichoblast_Down
AT2G28700	Maturation_Trichoblast	0	0.253	5.39	5.77	0	0.00645	0.162	0.229	0.00294	0.194	5.07	1.58	5.08E-12	gtl1_df1-WT	AGL46	AGL46	AGAMOUS-like 46	Up	Maturation_Trichoblast_Up
AT1G01470	Proximal Columella	1380	1400	594	416	0.758	0.8	0.582	0.523	0.774	0.556	-1.48	9.89	5.08E-12	gtl1_df1-WT	LEA14	NA	NA	Down	Proximal Columella_Down
AT1G19600	Maturation_Procambium	9.61	5.86	57.9	59	0.0836	0.0921	0.354	0.424	0.0855	0.395	2.88	4.89	5.21E-12	gtl1_df1-WT	AT1G19600	NA	NA	Up	Maturation_Procambium_Up
AT4G35580	Maturation_Trichoblast	14.9	14.6	2.8	3.23	0.176	0.226	0.0775	0.122	0.199	0.0989	-2.27	3.25	5.25E-12	gtl1_df1-WT	NTL9	NTL9	NAC transcription factor-like 9	Down	Maturation_Trichoblast_Down
AT3G25770	Maturation_Atrichoblast	61.7	26.9	9.84	4.9	0.311	0.224	0.0802	0.0519	0.276	0.066	-2.56	4.77	5.29E-12	gtl1_df1-WT	AOC2	NA	NA	Down	Maturation_Atrichoblast_Down
AT1G52050	Transition Domain_Trichoblast	34	35.1	117	164	0.159	0.118	0.215	0.215	0.143	0.215	2	6.44	5.33E-12	gtl1_df1-WT	JAL8	NA	NA	Up	Transition Domain_Trichoblast_Up
AT5G40690	Maturation_Trichoblast	1230	1270	681	613	0.924	0.974	0.908	0.916	0.947	0.912	-0.952	9.89	5.35E-12	gtl1_df1-WT	AT5G40690	NA	NA	Down	Maturation_Trichoblast_Down
AT4G04840	Maturation_Trichoblast	38	11.5	6.47	4.75	0.278	0.19	0.12	0.0534	0.238	0.0879	-1.96	3.95	5.35E-12	gtl1_df1-WT	MSRB6	NA	NA	Down	Maturation_Trichoblast_Down
AT3G16390	Transition Domain_Atrichoblast	10.9	7.78	37.5	39.7	0.178	0.185	0.478	0.477	0.18	0.477	2.04	4.59	5.35E-12	gtl1_df1-WT	NSP3	NA	NA	Up	Transition Domain_Atrichoblast_Up
AT1G59590	Distal Columella	37.6	37.8	92.8	89.5	0.171	0.194	0.348	0.347	0.182	0.348	1.27	6.02	5.36E-12	gtl1_df1-WT	ZCF37	NA	NA	Up	Distal Columella_Up
AT5G55090	Elongation_Phloem	39.8	24.7	76.4	115	0.227	0.239	0.327	0.399	0.231	0.353	1.53	6.05	5.37E-12	gtl1_df1-WT	MAPKKK15	NA	NA	Up	Elongation_Phloem_Up
AT2G36650	Elongation_Procambium	18.4	21.1	76.2	109	0.0815	0.0958	0.161	0.26	0.0869	0.196	2.22	5.82	5.40E-12	gtl1_df1-WT	AT2G36650	NA	NA	Up	Elongation_Procambium_Up
AT5G47640	Maturation_Atrichoblast	71.8	118	21.9	17.8	0.19	0.24	0.0849	0.0896	0.211	0.0873	-2.23	5.87	5.42E-12	gtl1_df1-WT	NFYB2	NF-YB2	nuclear factor Y, subunit B2	Down	Maturation_Atrichoblast_Down
AT3G25770	Proximal Lateral Root Cap	51.5	26.8	14	9.19	0.279	0.233	0.0902	0.0626	0.261	0.0779	-1.72	4.62	5.48E-12	gtl1_df1-WT	AOC2	NA	NA	Down	Proximal Lateral Root Cap_Down
AT4G30210	Distal Columella	134	179	362	346	0.531	0.626	0.836	0.785	0.577	0.811	1.19	8	5.61E-12	gtl1_df1-WT	ATR2	NA	NA	Up	Distal Columella_Up
AT5G47450	Elongation_Procambium	116	171	29.7	26.7	0.363	0.419	0.122	0.116	0.384	0.12	-2.32	6.43	5.63E-12	gtl1_df1-WT	TIP2-3	NA	NA	Down	Elongation_Procambium_Down
AT1G10990	Transition Domain_Cortex	3.24	11.3	45.7	40.6	0.046	0.2	0.343	0.53	0.0945	0.41	2.67	4.86	5.78E-12	gtl1_df1-WT	AT1G10990	NA	NA	Up	Transition Domain_Cortex_Up
AT3G10310	Maturation_Trichoblast	8.08	11.1	2.37	0.34	0.108	0.206	0.0493	0.0153	0.153	0.033	-2.94	2.61	5.80E-12	gtl1_df1-WT	AT3G10310	NA	NA	Down	Maturation_Trichoblast_Down
AT4G33540	Maturation_Trichoblast	18	10.3	3.45	2.04	0.173	0.184	0.106	0.084	0.178	0.0952	-2.35	3.15	5.87E-12	gtl1_df1-WT	AT4G33540	NA	NA	Down	Maturation_Trichoblast_Down
AT4G15660	Elongation_Phloem	72.9	86.6	29	23.3	0.273	0.283	0.157	0.169	0.276	0.162	-1.59	5.71	5.94E-12	gtl1_df1-WT	GRXS8	NA	NA	Down	Elongation_Phloem_Down
AT4G08950	Distal Columella	22.8	11.7	32.5	61.9	0.0844	0.062	0.107	0.145	0.0736	0.126	1.45	5.03	5.95E-12	gtl1_df1-WT	EXO	NA	NA	Up	Distal Columella_Up
AT3G15450	Elongation_Procambium	524	1090	2360	2900	0.68	0.844	0.978	0.984	0.742	0.98	1.79	10.7	6.02E-12	gtl1_df1-WT	AT3G15450	NA	NA	Up	Elongation_Procambium_Up
AT1G14220	Elongation_Atrichoblast	44.5	32.5	96.2	128	0.277	0.237	0.42	0.515	0.26	0.461	1.54	6.24	6.13E-12	gtl1_df1-WT	AT1G14220	NA	NA	Up	Elongation_Atrichoblast_Up
AT3G04630	Elongation_Phloem	49.1	59.6	19	11.4	0.218	0.327	0.114	0.108	0.255	0.112	-1.81	5.1	6.13E-12	gtl1_df1-WT	WDL1	NA	NA	Down	Elongation_Phloem_Down
AT3G62100	Elongation_Phloem	81.1	44.2	19.7	17.1	0.227	0.248	0.0827	0.135	0.234	0.102	-1.75	5.33	6.21E-12	gtl1_df1-WT	IAA30	IAA30	indole-3-acetic acid inducible 30	Down	Elongation_Phloem_Down
AT3G54580	Elongation_Atrichoblast	46.8	41.2	10.8	17.3	0.203	0.305	0.0967	0.102	0.246	0.0991	-1.68	4.86	6.23E-12	gtl1_df1-WT	AT3G54580	NA	NA	Down	Elongation_Atrichoblast_Down
AT2G16740	Elongation_Procambium	4.55	6.45	32.5	49.3	0.0276	0.0417	0.136	0.201	0.0329	0.159	2.89	4.56	6.25E-12	gtl1_df1-WT	UBC29	NA	NA	Up	Elongation_Procambium_Up
AT5G10840	Maturation_Trichoblast	19.8	12.3	42.2	53.1	0.197	0.232	0.606	0.817	0.213	0.707	1.61	5	6.40E-12	gtl1_df1-WT	TMN8	NA	NA	Up	Maturation_Trichoblast_Up
AT5G08640	Proximal Lateral Root Cap	72.3	40.7	26.8	12.8	0.33	0.32	0.19	0.107	0.326	0.153	-1.54	5.23	6.40E-12	gtl1_df1-WT	FLS1	NA	NA	Down	Proximal Lateral Root Cap_Down
AT1G70700	Elongation_Phloem	72.9	43.6	23.2	11	0.305	0.283	0.13	0.108	0.297	0.122	-1.78	5.23	6.41E-12	gtl1_df1-WT	JAZ9	TIFY7	TIFY domain/Divergent CCT motif family protein	Down	Elongation_Phloem_Down
AT5G22090	Elongation_Phloem	493	550	1010	867	0.777	0.814	0.811	0.845	0.79	0.823	0.849	9.52	6.50E-12	gtl1_df1-WT	AT5G22090	NA	NA	Up	Elongation_Phloem_Up
AT4G17500	Transition Domain_Cortex	206	230	581	460	0.724	0.8	0.753	0.82	0.748	0.777	1.25	8.55	6.65E-12	gtl1_df1-WT	ERF1A	ERF-1	ethylene responsive element binding factor 1	Up	Transition Domain_Cortex_Up
AT4G22610	Transition Domain_Cortex	41.5	16.5	3.38	4.89	0.126	0.075	0.0281	0.05	0.11	0.036	-2.75	3.88	6.65E-12	gtl1_df1-WT	AT4G22610	NA	NA	Down	Transition Domain_Cortex_Down
AT1G18740	Elongation_Phloem	191	156	315	399	0.473	0.354	0.441	0.635	0.432	0.512	1.03	8.06	6.66E-12	gtl1_df1-WT	AT1G18740	NA	NA	Up	Elongation_Phloem_Up
AT4G22212	Transition Domain_Pericycle	232	256	694	705	0.944	0.889	1	1	0.931	1	1.52	8.87	6.67E-12	gtl1_df1-WT	AT4G22212	NA	NA	Up	Transition Domain_Pericycle_Up
AT2G32510	Maturation_Trichoblast	13.2	11	1.72	2.38	0.111	0.142	0.0493	0.0687	0.125	0.0586	-2.52	2.94	6.75E-12	gtl1_df1-WT	MAPKKK17	NA	NA	Down	Maturation_Trichoblast_Down
AT3G54820	Elongation_Procambium	20.5	59.7	166	242	0.015	0.0271	0.257	0.376	0.0196	0.299	2.47	6.94	6.90E-12	gtl1_df1-WT	PIP2-5	NA	NA	Up	Elongation_Procambium_Up
AT5G23820	Transition Domain_Cortex	184	163	386	470	0.506	0.75	0.646	0.7	0.583	0.665	1.29	8.25	6.92E-12	gtl1_df1-WT	ML3	NA	NA	Up	Transition Domain_Cortex_Up
AT1G51035	Elongation_Atrichoblast	2.66	1.61	11.3	12	0.0236	0.0192	0.125	0.119	0.0217	0.122	2.43	2.89	6.96E-12	gtl1_df1-WT	AT1G51035	NA	NA	Up	Elongation_Atrichoblast_Up
AT4G15330	Elongation_Phloem	18.9	24.1	3.8	2.19	0.105	0.115	0.0315	0.0203	0.108	0.0274	-2.77	3.6	7.09E-12	gtl1_df1-WT	CYP705A1	NA	NA	Down	Elongation_Phloem_Down
AT1G13195	Maturation_Trichoblast	61.2	59.5	21.3	19.9	0.376	0.474	0.324	0.397	0.421	0.359	-1.55	5.36	7.15E-12	gtl1_df1-WT	AT1G13195	NA	NA	Down	Maturation_Trichoblast_Down
AT1G67360	Elongation_Atrichoblast	65.6	50	16.7	20.9	0.314	0.243	0.131	0.149	0.284	0.139	-1.62	5.26	7.16E-12	gtl1_df1-WT	AT1G67360	NA	NA	Down	Elongation_Atrichoblast_Down
AT1G75630	Proximal Columella	230	240	76	69.1	0.717	0.904	0.517	0.497	0.789	0.508	-1.7	7.26	7.23E-12	gtl1_df1-WT	AVA-P4	NA	NA	Down	Proximal Columella_Down
AT1G01470	Proximal Lateral Root Cap	1630	1850	737	586	0.884	0.911	0.698	0.608	0.895	0.658	-1.4	10.2	7.32E-12	gtl1_df1-WT	LEA14	NA	NA	Down	Proximal Lateral Root Cap_Down
AT3G16390	Distal Columella	31.1	24	64.5	71.9	0.178	0.169	0.344	0.355	0.173	0.349	1.32	5.59	7.42E-12	gtl1_df1-WT	NSP3	NA	NA	Up	Distal Columella_Up
AT2G47890	Proximal Lateral Root Cap	75.4	59	28.7	21.3	0.322	0.37	0.188	0.143	0.34	0.168	-1.43	5.51	7.52E-12	gtl1_df1-WT	COL13	AT2G47890	B-box type zinc finger protein with CCT domain-containing protein	Down	Proximal Lateral Root Cap_Down
AT5G62165	Maturation_Procambium	40.1	43.2	3.4	1	0.276	0.461	0.0417	0.0152	0.316	0.0263	-4.38	4.77	7.53E-12	gtl1_df1-WT	AGL42	AGL42	AGAMOUS-like 42	Down	Maturation_Procambium_Down
AT2G34600	Transition Domain_Trichoblast	105	65.1	20.5	17	0.297	0.203	0.128	0.152	0.261	0.141	-2.14	5.77	7.56E-12	gtl1_df1-WT	TIFY 5B	JAZ7	jasmonate-zim-domain protein 7	Down	Transition Domain_Trichoblast_Down
AT2G18210	Maturation_Trichoblast	183	148	94.4	44.3	0.535	0.49	0.458	0.427	0.515	0.443	-1.34	6.88	7.88E-12	gtl1_df1-WT	AT2G18210	NA	NA	Down	Maturation_Trichoblast_Down
AT5G06800	Elongation_Phloem	9.23	5.74	33.9	36.9	0.0727	0.0531	0.24	0.331	0.0661	0.274	2.21	4.56	7.90E-12	gtl1_df1-WT	AT5G06800	AT5G06800	myb-like HTH transcriptional regulator family protein	Up	Elongation_Phloem_Up
AT1G08230	Elongation_Atrichoblast	5.79	2.5	16.6	18	0.044	0.0256	0.144	0.157	0.0362	0.15	2.07	3.5	7.91E-12	gtl1_df1-WT	GAT1	NA	NA	Up	Elongation_Atrichoblast_Up
AT1G19840	Maturation_Pericycle	7.17	5.32	57.6	30.5	0.0943	0.187	0.605	0.452	0.116	0.529	2.77	4.45	8.06E-12	gtl1_df1-WT	AT1G19840	NA	NA	Up	Maturation_Pericycle_Up
AT1G35210	Maturation_Procambium	47.7	37.4	203	171	0.193	0.224	0.542	0.591	0.199	0.57	2.14	6.78	8.25E-12	gtl1_df1-WT	AT1G35210	NA	NA	Up	Maturation_Procambium_Up
AT4G30470	Distal Columella	159	188	79.8	71.1	0.512	0.61	0.322	0.291	0.559	0.307	-1.2	6.97	8.29E-12	gtl1_df1-WT	AT4G30470	NA	NA	Down	Distal Columella_Down
AT5G22555	Elongation_Trichoblast	1.97	1.78	10.1	16.1	0.0258	0.035	0.117	0.222	0.0303	0.17	2.8	2.93	8.53E-12	gtl1_df1-WT	AT5G22555	NA	NA	Up	Elongation_Trichoblast_Up
AT3G48520	Elongation_Trichoblast	200	184	63	32.8	0.494	0.491	0.265	0.227	0.492	0.246	-2.08	6.92	8.53E-12	gtl1_df1-WT	CYP94B3	NA	NA	Down	Elongation_Trichoblast_Down
AT4G33110	Elongation_Trichoblast	5.92	6.59	26.4	32.7	0.0749	0.102	0.255	0.424	0.0884	0.341	2.24	4.16	8.53E-12	gtl1_df1-WT	AT4G33110	NA	NA	Up	Elongation_Trichoblast_Up
AT2G43120	Proximal Lateral Root Cap	137	82.9	48	35.7	0.4	0.413	0.25	0.204	0.405	0.23	-1.37	6.23	8.80E-12	gtl1_df1-WT	AT2G43120	NA	NA	Down	Proximal Lateral Root Cap_Down
AT2G43820	Proximal Lateral Root Cap	259	237	121	92.8	0.784	0.884	0.638	0.528	0.823	0.589	-1.22	7.47	8.80E-12	gtl1_df1-WT	UGT74F2	NA	NA	Down	Proximal Lateral Root Cap_Down
AT2G44290	Elongation_Trichoblast	8.43	8.1	32.6	41.6	0.0904	0.124	0.25	0.399	0.107	0.326	2.17	4.5	8.93E-12	gtl1_df1-WT	YLS3	NA	NA	Up	Elongation_Trichoblast_Up
AT1G30700	Maturation_Trichoblast	136	148	47.9	62.7	0.386	0.542	0.359	0.458	0.457	0.407	-1.37	6.63	8.98E-12	gtl1_df1-WT	AT1G30700	NA	NA	Down	Maturation_Trichoblast_Down
AT2G34880	Elongation_Xylem	0	89.3	0	0	0	0.747	0	0	0.23	0	-10.7	4.59	9.21E-12	gtl1_df1-WT	JMJ15	MEE27	Transcription factor jumonji (jmj) family protein / zinc finger (C5HC2 type) family protein	Down	Elongation_Xylem_Down
AT2G29500	Distal Lateral Root Cap	135	35.6	18.5	18.4	0.268	0.203	0.0848	0.0928	0.231	0.0883	-2	5.69	9.36E-12	gtl1_df1-WT	HSP17.6B	NA	NA	Down	Distal Lateral Root Cap_Down
AT1G13590	Elongation_Atrichoblast	105	124	273	368	0.509	0.567	0.762	0.787	0.534	0.773	1.48	7.77	9.60E-12	gtl1_df1-WT	PSK1	NA	NA	Up	Elongation_Atrichoblast_Up
AT5G09440	Maturation_Procambium	139	111	8.51	32	0.484	0.539	0.0625	0.273	0.496	0.184	-2.54	6.33	9.66E-12	gtl1_df1-WT	EXL4	NA	NA	Down	Maturation_Procambium_Down
AT5G58787	Elongation_Atrichoblast	5.17	6.61	22	22.2	0.0456	0.0661	0.225	0.247	0.0543	0.234	1.91	3.86	9.99E-12	gtl1_df1-WT	AT5G58787	NA	NA	Up	Elongation_Atrichoblast_Up
AT2G01850	Elongation_Atrichoblast	42.9	37.7	15	10.4	0.255	0.252	0.11	0.066	0.253	0.0907	-1.68	4.73	1.00E-11	gtl1_df1-WT	XTH27	NA	NA	Down	Elongation_Atrichoblast_Down
AT2G24180	Maturation_Trichoblast	27	29.1	8.19	8.15	0.259	0.397	0.218	0.275	0.322	0.245	-1.78	4.23	1.00E-11	gtl1_df1-WT	CYP71B6	NA	NA	Down	Maturation_Trichoblast_Down
AT1G11655	Maturation_Trichoblast	30.9	23.8	83.2	68.6	0.235	0.235	0.669	0.656	0.235	0.663	1.48	5.69	1.03E-11	gtl1_df1-WT	AT1G11655	NA	NA	Up	Maturation_Trichoblast_Up
AT2G31940	Maturation_Procambium	30.8	20.5	106	153	0.185	0.145	0.438	0.455	0.177	0.447	2.3	6.21	1.05E-11	gtl1_df1-WT	AT2G31940	NA	NA	Up	Maturation_Procambium_Up
AT5G46090	Maturation_Trichoblast	2.39	3.29	16	12.1	0.0351	0.0774	0.345	0.321	0.0544	0.333	2.25	3.08	1.05E-11	gtl1_df1-WT	DMP6	NA	NA	Up	Maturation_Trichoblast_Up
AT4G32480	Transition Domain_Trichoblast	218	155	52.5	40.8	0.601	0.547	0.323	0.296	0.58	0.309	-1.98	6.9	1.05E-11	gtl1_df1-WT	AT4G32480	NA	NA	Down	Transition Domain_Trichoblast_Down
AT1G05570	Elongation_Procambium	0.759	1.23	17.7	20.5	0.00627	0.0188	0.142	0.219	0.011	0.169	4.23	3.39	1.06E-11	gtl1_df1-WT	CALS1	NA	NA	Up	Elongation_Procambium_Up
AT5G64620	Elongation_Atrichoblast	14.7	13.9	2.79	3.76	0.0943	0.111	0.0295	0.0383	0.101	0.0333	-2.14	3.15	1.08E-11	gtl1_df1-WT	C/VIF2	NA	NA	Down	Elongation_Atrichoblast_Down
AT5G61170	Maturation_Trichoblast	91.1	43.3	157	164	0.484	0.506	0.873	0.908	0.494	0.89	1.35	6.83	1.08E-11	gtl1_df1-WT	RPS19C	NA	NA	Up	Maturation_Trichoblast_Up
AT3G22800	Maturation_Atrichoblast	37.3	46	174	168	0.256	0.306	0.698	0.769	0.276	0.733	2.04	6.74	1.09E-11	gtl1_df1-WT	LRX6	NA	NA	Up	Maturation_Atrichoblast_Up
AT3G54580	Maturation_Atrichoblast	74.2	139	19.1	27.2	0.216	0.344	0.113	0.16	0.268	0.137	-2.17	6.05	1.09E-11	gtl1_df1-WT	AT3G54580	NA	NA	Down	Maturation_Atrichoblast_Down
AT3G55470	Distal Columella	136	193	388	347	0.564	0.686	0.796	0.755	0.623	0.775	1.17	8.06	1.10E-11	gtl1_df1-WT	AT3G55470	NA	NA	Up	Distal Columella_Up
AT5G04970	Elongation_Atrichoblast	215	300	103	79.9	0.642	0.68	0.421	0.419	0.658	0.42	-1.48	7.45	1.10E-11	gtl1_df1-WT	PME47	NA	NA	Down	Elongation_Atrichoblast_Down
AT3G28210	Proximal Lateral Root Cap	307	223	131	105	0.697	0.738	0.511	0.41	0.713	0.466	-1.16	7.58	1.12E-11	gtl1_df1-WT	SAP12	NA	NA	Down	Proximal Lateral Root Cap_Down
AT4G15390	Maturation_Trichoblast	4.59	2.78	12.9	18.3	0.0432	0.0355	0.232	0.282	0.0397	0.256	2.12	3.28	1.14E-11	gtl1_df1-WT	AT4G15390	NA	NA	Up	Maturation_Trichoblast_Up
AT5G19240	Proximal Lateral Root Cap	30.1	15.6	6.65	4.44	0.117	0.0799	0.041	0.0377	0.102	0.0395	-2.01	3.75	1.14E-11	gtl1_df1-WT	AT5G19240	NA	NA	Down	Proximal Lateral Root Cap_Down
AT2G34500	Transition Domain_Cortex	32.4	20.9	4.51	3.36	0.241	0.275	0.0899	0.1	0.252	0.0935	-2.74	3.74	1.14E-11	gtl1_df1-WT	CYP710A1	NA	NA	Down	Transition Domain_Cortex_Down
AT2G21540	Elongation_Atrichoblast	24.7	29.6	9.26	6.31	0.184	0.245	0.0951	0.0766	0.21	0.087	-1.8	4.13	1.16E-11	gtl1_df1-WT	SFH3	NA	NA	Down	Elongation_Atrichoblast_Down
AT2G28400	Distal Lateral Root Cap	49	66.7	178	227	0.255	0.353	0.572	0.611	0.311	0.589	1.81	7.03	1.18E-11	gtl1_df1-WT	AT2G28400	NA	NA	Up	Distal Lateral Root Cap_Up
AT3G24300	Elongation_Atrichoblast	33.4	52.1	131	108	0.241	0.35	0.634	0.581	0.287	0.611	1.51	6.35	1.18E-11	gtl1_df1-WT	AMT1-3	NA	NA	Up	Elongation_Atrichoblast_Up
AT5G44582	Proximal Lateral Root Cap	9.36	11.1	32.1	34.1	0.0482	0.0791	0.152	0.152	0.0601	0.152	1.7	4.49	1.18E-11	gtl1_df1-WT	AT5G44582	NA	NA	Up	Proximal Lateral Root Cap_Up
AT3G25770	Transition Domain_Cortex	44.1	30.4	7.61	6.11	0.31	0.25	0.101	0.15	0.291	0.119	-2.43	4.31	1.18E-11	gtl1_df1-WT	AOC2	NA	NA	Down	Transition Domain_Cortex_Down
AT1G71500	Elongation_Atrichoblast	18.9	21.1	6.47	4.06	0.153	0.149	0.0672	0.0447	0.151	0.0574	-1.92	3.67	1.19E-11	gtl1_df1-WT	AT1G71500	NA	NA	Down	Elongation_Atrichoblast_Down
AT3G04420	Elongation_Trichoblast	9.5	17.2	47.6	62.4	0.101	0.191	0.378	0.547	0.145	0.464	2.07	5.1	1.19E-11	gtl1_df1-WT	anac048	NAC048	NAC domain containing protein 48	Up	Elongation_Trichoblast_Up
AT4G04930	Elongation_Trichoblast	4.66	3.7	23.4	19.5	0.062	0.0701	0.219	0.335	0.066	0.278	2.36	3.65	1.19E-11	gtl1_df1-WT	DES-1-LIKE	NA	NA	Up	Elongation_Trichoblast_Up
AT2G37180	Elongation_Atrichoblast	47.9	28.4	16.1	7.81	0.168	0.183	0.0705	0.0277	0.175	0.0519	-1.7	4.66	1.20E-11	gtl1_df1-WT	PIP2-3	NA	NA	Down	Elongation_Atrichoblast_Down
AT3G14770	Elongation_Trichoblast	26.7	38.3	7.68	6.01	0.189	0.264	0.0714	0.103	0.226	0.0877	-2.27	4.36	1.26E-11	gtl1_df1-WT	SWEET2	NA	NA	Down	Elongation_Trichoblast_Down
AT3G19450	Maturation_Trichoblast	87.6	41.9	30.2	14.6	0.503	0.49	0.359	0.244	0.497	0.304	-1.53	5.46	1.26E-11	gtl1_df1-WT	CAD4	NA	NA	Down	Maturation_Trichoblast_Down
AT4G18100	Maturation_Trichoblast	111	46.8	177	185	0.549	0.548	0.944	0.977	0.549	0.96	1.32	7.02	1.26E-11	gtl1_df1-WT	RPL32A	NA	NA	Up	Maturation_Trichoblast_Up
AT1G03220	Transition Domain_Pericycle	33.5	14.6	140	111	0.444	0.389	0.6	0.875	0.431	0.722	2.41	6.13	1.27E-11	gtl1_df1-WT	AT1G03220	NA	NA	Up	Transition Domain_Pericycle_Up
AT1G32010	Maturation_Cortex	0	0	0	131	0	0	0	0.66	0	0.386	9.24	5.18	1.29E-11	gtl1_df1-WT	AT1G32010	NA	NA	Up	Maturation_Cortex_Up
AT2G44290	Maturation_Cortex	1.05	0.727	37.1	47.6	0.00738	0.00633	0.188	0.392	0.00699	0.307	5.39	4.46	1.29E-11	gtl1_df1-WT	YLS3	NA	NA	Up	Maturation_Cortex_Up
AT1G14200	Proliferation Domain_Trichoblast	127	36.7	13.9	13.5	0.405	0.529	0.243	0.259	0.426	0.248	-2.61	5.72	1.30E-11	gtl1_df1-WT	AT1G14200	AT1G14200	RING/U-box superfamily protein	Down	Proliferation Domain_Trichoblast_Down
AT5G44130	Maturation_Atrichoblast	40.2	40.8	8.75	5.79	0.242	0.273	0.066	0.0377	0.254	0.0519	-2.49	4.66	1.32E-11	gtl1_df1-WT	FLA13	NA	NA	Down	Maturation_Atrichoblast_Down
AT3G63000	Elongation_Phloem	47.1	57.4	141	121	0.295	0.389	0.382	0.426	0.327	0.398	1.33	6.56	1.34E-11	gtl1_df1-WT	NPL41	NA	NA	Up	Elongation_Phloem_Up
AT2G23970	Proximal Columella	0	0	17.7	13.9	0	0	0.0995	0.124	0	0.11	7.83	3.33	1.35E-11	gtl1_df1-WT	GGP5	NA	NA	Up	Proximal Columella_Up
AT3G14310	Maturation_Trichoblast	32.9	10.1	6.25	3.57	0.165	0.0742	0.0775	0.0458	0.124	0.0623	-2	3.75	1.36E-11	gtl1_df1-WT	PME3	NA	NA	Down	Maturation_Trichoblast_Down
AT2G23810	Transition Domain_Pericycle	29.2	9.74	372	7.38	0.463	0.333	0.5	0.25	0.431	0.389	2.8	6.53	1.40E-11	gtl1_df1-WT	TET8	NA	NA	Up	Transition Domain_Pericycle_Up
AT5G11070	Maturation_Trichoblast	205	289	482	554	0.516	0.642	0.873	0.947	0.574	0.908	1.08	8.58	1.41E-11	gtl1_df1-WT	AT5G11070	NA	NA	Up	Maturation_Trichoblast_Up
AT4G22590	Elongation_Phloem	131	104	52.6	38.6	0.545	0.646	0.406	0.351	0.58	0.386	-1.36	6.34	1.42E-11	gtl1_df1-WT	TPPG	NA	NA	Down	Elongation_Phloem_Down
AT4G22050	Elongation_Endodermis	0	0	101	125	0	0	0.373	0.54	0	0.443	13.5	5.84	1.43E-11	gtl1_df1-WT	AT4G22050	NA	NA	Up	Elongation_Endodermis_Up
AT4G17340	Proliferation Domain_Atrichoblast	38.9	17.6	3.85	2.73	0.333	0.171	0.0842	0.049	0.287	0.0724	-3.14	3.82	1.43E-11	gtl1_df1-WT	TIP2-2	NA	NA	Down	Proliferation Domain_Atrichoblast_Down
AT1G01360	Elongation_Atrichoblast	46.4	30.5	104	111	0.25	0.232	0.431	0.449	0.243	0.439	1.51	6.2	1.44E-11	gtl1_df1-WT	PYL9	NA	NA	Up	Elongation_Atrichoblast_Up
AT5G01380	Elongation_Phloem	275	292	136	137	0.477	0.54	0.323	0.358	0.498	0.336	-1.05	7.71	1.44E-11	gtl1_df1-WT	GT-3A	AT5G01380	Homeodomain-like superfamily protein	Down	Elongation_Phloem_Down
AT1G73010	Maturation_Procambium	2	5.13	20.4	63	0.0182	0.0263	0.0833	0.212	0.0199	0.158	3.48	4.39	1.44E-11	gtl1_df1-WT	PS2	NA	NA	Up	Maturation_Procambium_Up
AT2G05220	Maturation_Trichoblast	117	61.1	205	207	0.581	0.626	0.937	0.969	0.601	0.952	1.28	7.21	1.44E-11	gtl1_df1-WT	RPS17B	NA	NA	Up	Maturation_Trichoblast_Up
AT3G43990	Elongation_Trichoblast	17	0	0	0	0.22	0	0	0	0.112	0	-8.03	2.23	1.45E-11	gtl1_df1-WT	AT3G43990	NA	NA	Down	Elongation_Trichoblast_Down
AT5G15230	Elongation_Atrichoblast	1130	964	498	259	0.917	0.925	0.746	0.664	0.92	0.71	-1.54	9.48	1.47E-11	gtl1_df1-WT	GASA4	NA	NA	Down	Elongation_Atrichoblast_Down
AT4G32270	Elongation_Phloem	24.8	35.6	85.1	87.8	0.177	0.301	0.303	0.358	0.219	0.323	1.54	5.92	1.47E-11	gtl1_df1-WT	AT4G32270	NA	NA	Up	Elongation_Phloem_Up
AT1G73600	Elongation_Xylem	1.13	0.989	21.2	39.1	0.0114	0.0206	0.0906	0.125	0.0143	0.102	4.79	3.91	1.47E-11	gtl1_df1-WT	AT1G73600	NA	NA	Up	Elongation_Xylem_Up
AT2G47180	Maturation_Pericycle	23.8	28.4	172	148	0.18	0.374	0.628	0.643	0.225	0.635	2.62	6.48	1.48E-11	gtl1_df1-WT	GOLS1	NA	NA	Up	Maturation_Pericycle_Up
AT1G68450	Distal Lateral Root Cap	89.1	158	362	516	0.357	0.473	0.665	0.686	0.423	0.674	1.86	8.14	1.49E-11	gtl1_df1-WT	VQ8	NA	NA	Up	Distal Lateral Root Cap_Up
AT1G45145	Elongation_Phloem	146	94.1	38.4	54.9	0.545	0.566	0.272	0.257	0.553	0.266	-1.37	6.37	1.49E-11	gtl1_df1-WT	TRX5	NA	NA	Down	Elongation_Phloem_Down
AT5G54510	Maturation_Atrichoblast	145	186	37.2	42.3	0.363	0.344	0.208	0.226	0.355	0.217	-2.05	6.7	1.51E-11	gtl1_df1-WT	GH3.6	NA	NA	Down	Maturation_Atrichoblast_Down
AT4G08950	Elongation_Atrichoblast	2.35	3.04	10	16.4	0.0173	0.032	0.0918	0.121	0.0235	0.105	2.26	3.07	1.53E-11	gtl1_df1-WT	EXO	NA	NA	Up	Elongation_Atrichoblast_Up
AT3G27350	Maturation_Trichoblast	14	15.3	3.66	2.72	0.165	0.235	0.113	0.107	0.197	0.11	-2.21	3.25	1.55E-11	gtl1_df1-WT	AT3G27350	NA	NA	Down	Maturation_Trichoblast_Down
AT3G22830	Proximal Lateral Root Cap	84.6	64.2	35	22	0.366	0.457	0.243	0.152	0.401	0.203	-1.41	5.67	1.58E-11	gtl1_df1-WT	HSFA6B	HSFA6B	heat shock transcription factor A6B	Down	Proximal Lateral Root Cap_Down
AT4G31820	Elongation_Phloem	46.6	27.5	7.95	10.1	0.159	0.159	0.0669	0.0946	0.159	0.0771	-2.04	4.52	1.62E-11	gtl1_df1-WT	NPY1	NA	NA	Down	Elongation_Phloem_Down
AT1G05260	Elongation_Procambium	160	45	38.4	6.74	0.162	0.188	0.121	0.0872	0.171	0.109	-2.29	5.97	1.62E-11	gtl1_df1-WT	PER3	NA	NA	Down	Elongation_Procambium_Down
AT5G55730	Elongation_Procambium	120	130	349	402	0.365	0.506	0.677	0.81	0.418	0.723	1.59	7.97	1.62E-11	gtl1_df1-WT	FLA1	NA	NA	Up	Elongation_Procambium_Up
AT2G46930	Elongation_Trichoblast	17.9	14.1	2.46	2.44	0.202	0.208	0.0357	0.069	0.204	0.0526	-2.67	3.32	1.63E-11	gtl1_df1-WT	PAE3	NA	NA	Down	Elongation_Trichoblast_Down
AT2G37180	Elongation_Phloem	126	97.5	46	39.5	0.332	0.319	0.154	0.122	0.327	0.142	-1.38	6.26	1.64E-11	gtl1_df1-WT	PIP2-3	NA	NA	Down	Elongation_Phloem_Down
AT4G11880	Maturation_Cortex	0	0	24.2	30.4	0	0	0.159	0.237	0	0.205	8.24	3.83	1.65E-11	gtl1_df1-WT	AGL14	AGL14	AGAMOUS-like 14	Up	Maturation_Cortex_Up
AT2G37430	Proximal Columella	17.4	7.81	57.4	59.9	0.0808	0.088	0.219	0.242	0.0836	0.229	2.28	5.26	1.66E-11	gtl1_df1-WT	ZAT11	ZAT11	C2H2 and C2HC zinc fingers superfamily protein	Up	Proximal Columella_Up
AT2G33790	Transition Domain_Cortex	91.4	4.35	7.05	3.97	0.0575	0.1	0.112	0.12	0.0709	0.115	-2.72	4.63	1.67E-11	gtl1_df1-WT	AGP30	NA	NA	Down	Transition Domain_Cortex_Down
AT4G12250	Maturation_Atrichoblast	22.3	22.1	86.9	107	0.172	0.202	0.406	0.505	0.184	0.455	2.12	5.91	1.71E-11	gtl1_df1-WT	GAE5	NA	NA	Up	Maturation_Atrichoblast_Up
AT3G54110	Elongation_Phloem	133	167	303	309	0.532	0.708	0.807	0.851	0.592	0.823	1.04	7.85	1.72E-11	gtl1_df1-WT	PUMP1	NA	NA	Up	Elongation_Phloem_Up
AT1G05340	Proximal Lateral Root Cap	125	97.5	42.4	43.4	0.497	0.565	0.293	0.291	0.523	0.292	-1.37	6.26	1.72E-11	gtl1_df1-WT	AT1G05340	NA	NA	Down	Proximal Lateral Root Cap_Down
AT1G29980	Elongation_Procambium	6.07	8.37	41.2	46.7	0.0426	0.1	0.217	0.298	0.0642	0.245	2.61	4.7	1.73E-11	gtl1_df1-WT	AT1G29980	NA	NA	Up	Elongation_Procambium_Up
AT2G44080	Elongation_Procambium	20.5	22.2	76.3	131	0.129	0.19	0.291	0.512	0.152	0.368	2.24	5.97	1.73E-11	gtl1_df1-WT	ARL	NA	NA	Up	Elongation_Procambium_Up
AT4G28140	Maturation_Pericycle	1.43	0.443	12.5	27.1	0.0171	0.0187	0.163	0.381	0.0175	0.271	4.27	2.96	1.73E-11	gtl1_df1-WT	ERF054	AT4G28140	Integrase-type DNA-binding superfamily protein	Up	Maturation_Pericycle_Up
AT1G56330	Maturation_Trichoblast	466	361	815	826	0.897	0.916	0.993	1	0.906	0.996	1	9.27	1.73E-11	gtl1_df1-WT	SAR1B	NA	NA	Up	Maturation_Trichoblast_Up
AT1G78230	Maturation_Trichoblast	8.45	10.6	2.8	0.17	0.0838	0.177	0.0775	0.00763	0.126	0.044	-2.85	2.61	1.73E-11	gtl1_df1-WT	AT1G78230	NA	NA	Down	Maturation_Trichoblast_Down
AT2G43530	Proximal Columella	1.58	1.8	23.9	23	0.00505	0.016	0.119	0.137	0.00929	0.127	3.73	3.9	1.74E-11	gtl1_df1-WT	ATTI3	NA	NA	Up	Proximal Columella_Up
AT4G36010	Proximal Lateral Root Cap	1120	1350	544	555	0.903	0.939	0.728	0.743	0.917	0.735	-1.16	9.8	1.74E-11	gtl1_df1-WT	AT4G36010	NA	NA	Down	Proximal Lateral Root Cap_Down
AT4G28162	Maturation_Trichoblast	17.4	22.3	51.1	63	0.203	0.31	0.662	0.809	0.251	0.733	1.52	5.27	1.80E-11	gtl1_df1-WT	AT4G28162	NA	NA	Up	Maturation_Trichoblast_Up
AT4G31670	Maturation_Trichoblast	6.24	6.71	0.431	0.34	0.0919	0.142	0.0141	0.00763	0.115	0.011	-4.02	2	1.81E-11	gtl1_df1-WT	UBP18	NA	NA	Down	Maturation_Trichoblast_Down
AT1G75160	Maturation_Trichoblast	11	11.4	31.3	38.7	0.116	0.181	0.472	0.649	0.146	0.557	1.64	4.53	1.83E-11	gtl1_df1-WT	AT1G75160	NA	NA	Up	Maturation_Trichoblast_Up
AT4G00230	Elongation_Xylem	13.4	11.9	110	91.5	0.101	0.16	0.286	0.299	0.119	0.29	2.99	5.81	1.84E-11	gtl1_df1-WT	SBT4.14	NA	NA	Up	Elongation_Xylem_Up
AT3G27300	Elongation_Phloem	36.4	44.2	110	104	0.255	0.425	0.567	0.642	0.312	0.595	1.42	6.25	1.86E-11	gtl1_df1-WT	G6PD5	NA	NA	Up	Elongation_Phloem_Up
AT2G24100	Elongation_Phloem	80.7	64.2	22.1	25.5	0.355	0.425	0.189	0.243	0.378	0.209	-1.61	5.57	1.86E-11	gtl1_df1-WT	AT2G24100	NA	NA	Down	Elongation_Phloem_Down
AT4G31470	Elongation_Phloem	40.3	57.4	17.6	8.78	0.227	0.363	0.13	0.108	0.273	0.122	-1.84	4.93	1.86E-11	gtl1_df1-WT	AT4G31470	NA	NA	Down	Elongation_Phloem_Down
AT1G13260	Elongation_Procambium	166	214	482	584	0.352	0.477	0.488	0.658	0.399	0.548	1.49	8.5	1.86E-11	gtl1_df1-WT	RAV1	RAV1	related to ABI3/VP1 1	Up	Elongation_Procambium_Up
AT1G32970	Maturation_Procambium	28.8	5.86	61.3	144	0.16	0.0658	0.271	0.636	0.14	0.482	2.51	5.86	1.87E-11	gtl1_df1-WT	SBT3.2	NA	NA	Up	Maturation_Procambium_Up
AT3G09735	Maturation_Trichoblast	164	138	308	369	0.738	0.774	0.958	0.977	0.754	0.967	1.16	7.94	1.89E-11	gtl1_df1-WT	S1FA3	AT3G09735	S1FA-like DNA-binding protein	Up	Maturation_Trichoblast_Up
AT4G19230	Maturation_Trichoblast	590	876	356	352	0.803	0.932	0.923	0.947	0.862	0.934	-1.02	9.09	1.91E-11	gtl1_df1-WT	CYP707A1	NA	NA	Down	Maturation_Trichoblast_Down
AT1G61740	Transition Domain_Trichoblast	14.9	25.4	74.5	82.7	0.207	0.193	0.333	0.475	0.202	0.409	2.01	5.59	1.91E-11	gtl1_df1-WT	AT1G61740	NA	NA	Up	Transition Domain_Trichoblast_Up
AT3G21510	Elongation_Atrichoblast	50.7	45.7	124	145	0.324	0.307	0.572	0.617	0.317	0.592	1.47	6.52	1.92E-11	gtl1_df1-WT	AHP1	NA	NA	Up	Elongation_Atrichoblast_Up
AT4G25100	Elongation_Procambium	9.71	7.41	47.8	51.5	0.0313	0.025	0.136	0.163	0.029	0.145	2.54	4.89	1.92E-11	gtl1_df1-WT	FSD1	NA	NA	Up	Elongation_Procambium_Up
AT4G19200	Maturation_Atrichoblast	378	391	1150	1650	0.777	0.831	0.929	0.967	0.798	0.948	1.84	9.8	1.95E-11	gtl1_df1-WT	AT4G19200	NA	NA	Up	Maturation_Atrichoblast_Up
AT1G72160	Transition Domain_Atrichoblast	42	34.3	7.08	11.2	0.444	0.44	0.129	0.187	0.443	0.161	-2.05	4.61	1.95E-11	gtl1_df1-WT	PATL3	NA	NA	Down	Transition Domain_Atrichoblast_Down
AT1G61370	Distal Columella	4.56	4.07	19.7	16	0.0287	0.0271	0.107	0.0964	0.028	0.102	2.03	3.52	1.99E-11	gtl1_df1-WT	AT1G61370	NA	NA	Up	Distal Columella_Up
AT4G30320	Distal Columella	19.1	23.7	6.67	5.14	0.106	0.165	0.0419	0.0345	0.134	0.0382	-1.86	3.84	2.00E-11	gtl1_df1-WT	AT4G30320	NA	NA	Down	Distal Columella_Down
AT1G21310	Proximal Lateral Root Cap	143	102	45.8	45.8	0.463	0.445	0.219	0.215	0.456	0.218	-1.4	6.38	2.04E-11	gtl1_df1-WT	EXT3	NA	NA	Down	Proximal Lateral Root Cap_Down
AT5G06230	Transition Domain_Trichoblast	4.02	9.05	21.5	43.3	0.0601	0.0849	0.154	0.291	0.0697	0.227	2.32	4.24	2.04E-11	gtl1_df1-WT	TBL9	NA	NA	Up	Transition Domain_Trichoblast_Up
AT2G41540	Maturation_Trichoblast	5.69	14.7	1.51	1.36	0.0541	0.174	0.0352	0.0534	0.109	0.044	-2.8	2.73	2.05E-11	gtl1_df1-WT	GPDHC1	NA	NA	Down	Maturation_Trichoblast_Down
AT1G78440	Elongation_Procambium	20.3	16.7	1.51	0.919	0.103	0.146	0.0109	0.00671	0.119	0.00943	-3.9	3.31	2.08E-11	gtl1_df1-WT	GA2OX1	NA	NA	Down	Elongation_Procambium_Down
AT2G38640	Elongation_Trichoblast	3.23	1.92	12.3	17.9	0.0413	0.035	0.0867	0.182	0.0383	0.135	2.59	3.16	2.08E-11	gtl1_df1-WT	AT2G38640	NA	NA	Up	Elongation_Trichoblast_Up
AT2G22190	Maturation_Pericycle	5.12	3.1	31.7	30.5	0.0457	0.112	0.302	0.381	0.0613	0.341	2.93	3.89	2.09E-11	gtl1_df1-WT	TPPE	NA	NA	Up	Maturation_Pericycle_Up
AT1G12090	Proliferation Domain_Trichoblast	149	190	31.6	72.2	0.607	0.824	0.405	0.556	0.644	0.446	-1.82	6.79	2.09E-11	gtl1_df1-WT	ELP	NA	NA	Down	Proliferation Domain_Trichoblast_Down
AT4G37070	Distal Columella	27.7	19.6	8.06	5.68	0.16	0.141	0.0528	0.0345	0.151	0.0437	-1.78	3.98	2.10E-11	gtl1_df1-WT	PLP1	NA	NA	Down	Distal Columella_Down
AT2G34600	Elongation_Phloem	153	161	68.1	65.8	0.3	0.301	0.161	0.196	0.3	0.174	-1.22	6.8	2.10E-11	gtl1_df1-WT	TIFY 5B	JAZ7	jasmonate-zim-domain protein 7	Down	Elongation_Phloem_Down
AT1G13930	Maturation_Atrichoblast	161	65.1	39.4	13.4	0.678	0.486	0.241	0.0991	0.601	0.17	-2.14	6.15	2.10E-11	gtl1_df1-WT	AT1G13930	NA	NA	Down	Maturation_Atrichoblast_Down
AT2G47130	Maturation_Procambium	11.2	3.66	52.8	57	0.0691	0.0395	0.229	0.439	0.0627	0.351	2.84	4.82	2.13E-11	gtl1_df1-WT	SDR3A	NA	NA	Up	Maturation_Procambium_Up
AT2G27830	Maturation_Trichoblast	156	232	99.6	59.8	0.497	0.597	0.43	0.443	0.543	0.436	-1.3	7.1	2.25E-11	gtl1_df1-WT	AT2G27830	NA	NA	Down	Maturation_Trichoblast_Down
AT2G44080	Elongation_Phloem	13.6	10.9	38	57.5	0.105	0.115	0.24	0.358	0.108	0.284	1.91	5	2.26E-11	gtl1_df1-WT	ARL	NA	NA	Up	Elongation_Phloem_Up
AT5G63270	Proximal Lateral Root Cap	43.6	33.5	15.2	11.9	0.254	0.311	0.132	0.113	0.276	0.124	-1.51	4.67	2.28E-11	gtl1_df1-WT	AT5G63270	NA	NA	Down	Proximal Lateral Root Cap_Down
AT1G20450	Transition Domain_Cortex	901	625	316	361	1	1	0.938	0.87	1	0.914	-1.15	9.1	2.30E-11	gtl1_df1-WT	ERD10	NA	NA	Down	Transition Domain_Cortex_Down
AT5G04340	Elongation_Phloem	237	145	116	57.9	0.382	0.434	0.346	0.209	0.399	0.296	-1.16	7.12	2.34E-11	gtl1_df1-WT	ZAT6	ZAT6	6	Down	Elongation_Phloem_Down
AT5G15970	Proliferation Domain_Trichoblast	218	96.7	47.1	35.5	0.798	0.765	0.514	0.556	0.792	0.525	-1.91	6.7	2.36E-11	gtl1_df1-WT	KIN2	NA	NA	Down	Proliferation Domain_Trichoblast_Down
AT1G28160	Transition Domain_Cortex	0	1.74	18.6	16.5	0	0.05	0.152	0.25	0.0157	0.187	4.46	3.62	2.39E-11	gtl1_df1-WT	ERF087	AT1G28160	Integrase-type DNA-binding superfamily protein	Up	Transition Domain_Cortex_Up
AT4G31500	Transition Domain_Cortex	0.649	1.74	21.4	17.1	0.0115	0.05	0.169	0.15	0.0236	0.162	4.05	3.75	2.39E-11	gtl1_df1-WT	CYP83B1	NA	NA	Up	Transition Domain_Cortex_Up
AT1G21310	Distal Columella	158	97.3	55.3	53	0.465	0.434	0.199	0.202	0.45	0.2	-1.2	6.51	2.41E-11	gtl1_df1-WT	EXT3	NA	NA	Down	Distal Columella_Down
AT1G32010	Proliferation Domain_Atrichoblast	0	0	0	83.1	0	0	0	0.618	0	0.207	8.51	4.53	2.43E-11	gtl1_df1-WT	AT1G32010	NA	NA	Up	Proliferation Domain_Atrichoblast_Up
AT5G09978	Elongation_Atrichoblast	296	357	136	103	0.555	0.576	0.462	0.417	0.564	0.443	-1.45	7.8	2.45E-11	gtl1_df1-WT	PEP7	NA	NA	Down	Elongation_Atrichoblast_Down
AT3G23000	Elongation_Phloem	273	275	126	139	0.627	0.593	0.437	0.5	0.616	0.46	-1.05	7.66	2.45E-11	gtl1_df1-WT	CIPK7	NA	NA	Down	Elongation_Phloem_Down
AT5G15210	Maturation_Trichoblast	2.57	1.9	10.3	13.1	0.0324	0.0452	0.268	0.397	0.0382	0.33	2.41	2.82	2.45E-11	gtl1_df1-WT	ZHD8	HB30	homeobox protein 30	Up	Maturation_Trichoblast_Up
AT1G47510	Transition Domain_Cortex	5.84	6.96	28.8	54.7	0.069	0.075	0.225	0.43	0.0709	0.299	2.63	4.81	2.45E-11	gtl1_df1-WT	IP5P11	NA	NA	Up	Transition Domain_Cortex_Up
AT2G44080	Transition Domain_Cortex	10.4	11.3	44	68.4	0.138	0.2	0.388	0.6	0.157	0.464	2.33	5.24	2.45E-11	gtl1_df1-WT	ARL	NA	NA	Up	Transition Domain_Cortex_Up
AT1G74930	Maturation_Cortex	114	127	9.67	3.44	0.129	0.114	0.0725	0.0619	0.124	0.0663	-4.4	6.05	2.47E-11	gtl1_df1-WT	ERF018	ORA47	Integrase-type DNA-binding superfamily protein	Down	Maturation_Cortex_Down
AT2G43590	Maturation_Cortex	22.1	8	213	247	0.0701	0.057	0.493	0.701	0.0653	0.614	4.01	6.94	2.47E-11	gtl1_df1-WT	AT2G43590	NA	NA	Up	Maturation_Cortex_Up
AT3G50060	Elongation_Atrichoblast	30.5	41.8	89.6	113	0.186	0.275	0.321	0.353	0.224	0.335	1.49	6.11	2.49E-11	gtl1_df1-WT	MYB77	MYB77	myb domain protein 77	Up	Elongation_Atrichoblast_Up
AT2G43050	Elongation_Phloem	336	433	215	172	0.609	0.54	0.445	0.486	0.586	0.46	-0.981	8.17	2.49E-11	gtl1_df1-WT	PME16	NA	NA	Down	Elongation_Phloem_Down
AT3G45710	Maturation_Trichoblast	16.2	15.3	3.88	3.4	0.2	0.258	0.113	0.137	0.226	0.125	-2.11	3.36	2.51E-11	gtl1_df1-WT	NPF2.5	NA	NA	Down	Maturation_Trichoblast_Down
AT3G24080	Transition Domain_Trichoblast	13.6	18.1	56.5	73.5	0.198	0.179	0.374	0.448	0.191	0.414	2.04	5.3	2.52E-11	gtl1_df1-WT	AT3G24080	NA	NA	Up	Transition Domain_Trichoblast_Up
AT2G37640	Proliferation Domain_Atrichoblast	47.7	81	17.6	9.54	0.23	0.143	0.129	0.0882	0.205	0.115	-2.04	4.98	2.54E-11	gtl1_df1-WT	EXPA3	NA	NA	Down	Proliferation Domain_Atrichoblast_Down
AT5G66440	Elongation_Phloem	386	530	650	1010	0.586	0.566	0.673	0.723	0.58	0.692	0.844	9.34	2.55E-11	gtl1_df1-WT	AT5G66440	NA	NA	Up	Elongation_Phloem_Up
AT1G72450	Maturation_Atrichoblast	58	63.8	10.4	15.2	0.216	0.18	0.0519	0.0991	0.202	0.0755	-2.25	5.26	2.55E-11	gtl1_df1-WT	TIFY11B	JAZ6	jasmonate-zim-domain protein 6	Down	Maturation_Atrichoblast_Down
AT2G36830	Elongation_Phloem	2160	2160	1570	1100	0.964	0.947	0.902	0.791	0.958	0.861	-0.713	10.8	2.57E-11	gtl1_df1-WT	TIP1-1	NA	NA	Down	Elongation_Phloem_Down
AT2G17120	Elongation_Phloem	54.9	43.6	16.6	11.4	0.25	0.257	0.138	0.101	0.252	0.124	-1.81	4.97	2.60E-11	gtl1_df1-WT	LYM2	NA	NA	Down	Elongation_Phloem_Down
AT5G49870	Elongation_Trichoblast	15.1	20.4	58.4	84.8	0.15	0.197	0.362	0.601	0.173	0.484	2.01	5.48	2.60E-11	gtl1_df1-WT	JAL48	NA	NA	Up	Elongation_Trichoblast_Up
AT5G44650	Maturation_Trichoblast	2.39	1.9	10.6	12.4	0.0351	0.0484	0.225	0.351	0.0412	0.286	2.44	2.78	2.62E-11	gtl1_df1-WT	Y3IP1	NA	NA	Up	Maturation_Trichoblast_Up
AT5G66170	Distal Columella	37.6	29.9	82	78.1	0.18	0.186	0.288	0.295	0.183	0.291	1.25	5.84	2.65E-11	gtl1_df1-WT	STR18	NA	NA	Up	Distal Columella_Up
AT4G03510	Distal Columella	160	205	382	422	0.537	0.669	0.783	0.798	0.6	0.791	1.15	8.19	2.65E-11	gtl1_df1-WT	RMA1	RMA1	RING membrane-anchor 1	Up	Distal Columella_Up
AT1G78850	Maturation_Trichoblast	486	511	251	223	0.932	0.961	0.915	0.947	0.946	0.93	-1.08	8.52	2.70E-11	gtl1_df1-WT	AT1G78850	NA	NA	Down	Maturation_Trichoblast_Down
AT5G62070	Maturation_Trichoblast	16.5	15.3	3.45	3.91	0.154	0.184	0.0775	0.107	0.168	0.0916	-2.1	3.38	2.70E-11	gtl1_df1-WT	IQD23	NA	NA	Down	Maturation_Trichoblast_Down
AT1G22530	Proximal Lateral Root Cap	136	75.9	50.2	34.3	0.509	0.512	0.318	0.257	0.51	0.291	-1.3	6.2	2.74E-11	gtl1_df1-WT	PATL2	NA	NA	Down	Proximal Lateral Root Cap_Down
AT4G40090	Proximal Lateral Root Cap	63.4	63.6	25.8	23.9	0.323	0.459	0.201	0.211	0.376	0.206	-1.35	5.44	2.74E-11	gtl1_df1-WT	AGP3	NA	NA	Down	Proximal Lateral Root Cap_Down
AT2G16430	Elongation_Atrichoblast	21.8	33.4	6.6	9.61	0.171	0.279	0.0738	0.111	0.217	0.0898	-1.76	4.15	2.77E-11	gtl1_df1-WT	PAP10	NA	NA	Down	Elongation_Atrichoblast_Down
AT3G53420	Proximal Lateral Root Cap	438	276	215	123	0.757	0.748	0.575	0.429	0.754	0.51	-1.09	8.04	2.78E-11	gtl1_df1-WT	PIP2-1	NA	NA	Down	Proximal Lateral Root Cap_Down
AT4G25820	Transition Domain_Cortex	59.7	14.8	8.46	3.67	0.391	0.4	0.129	0.11	0.394	0.122	-2.53	4.31	2.80E-11	gtl1_df1-WT	XTH14	NA	NA	Down	Transition Domain_Cortex_Down
AT4G21840	Proliferation Domain_Trichoblast	55.1	69.8	10.2	6.12	0.405	0.235	0.149	0.185	0.376	0.158	-2.79	5.18	2.81E-11	gtl1_df1-WT	MSRB8	NA	NA	Down	Proliferation Domain_Trichoblast_Down
AT1G13680	Elongation_Procambium	0.152	0.274	11.3	14.2	0.00125	0.00417	0.0884	0.174	0.00235	0.119	5.79	2.78	2.85E-11	gtl1_df1-WT	AT1G13680	NA	NA	Up	Elongation_Procambium_Up
AT3G59480	Elongation_Procambium	15	15.6	59.1	76.5	0.0614	0.0417	0.226	0.306	0.054	0.255	2.14	5.39	2.85E-11	gtl1_df1-WT	AT3G59480	NA	NA	Up	Elongation_Procambium_Up
AT2G32210	Maturation_Procambium	20.4	11.7	61.3	130	0.0836	0.118	0.354	0.439	0.0912	0.404	2.46	5.74	2.85E-11	gtl1_df1-WT	AT2G32210	NA	NA	Up	Maturation_Procambium_Up
AT5G41080	Maturation_Atrichoblast	159	162	455	761	0.469	0.443	0.552	0.703	0.458	0.627	1.87	8.59	2.86E-11	gtl1_df1-WT	GDPD2	NA	NA	Up	Maturation_Atrichoblast_Up
AT2G38240	Maturation_Atrichoblast	88	68.1	15.9	18.3	0.326	0.361	0.066	0.104	0.34	0.0849	-2.17	5.62	2.86E-11	gtl1_df1-WT	ANS	NA	NA	Down	Maturation_Atrichoblast_Down
AT3G01670	Elongation_Phloem	4.37	9.75	39.4	25.5	0.0227	0.0531	0.11	0.122	0.033	0.114	2.23	4.46	2.87E-11	gtl1_df1-WT	AT3G01670	NA	NA	Up	Elongation_Phloem_Up
[truncated: 23,631 more rows]
