# Supplementary material for: Brassinosteroid gene regulatory networks at cellular resolution in the Arabidopsis root
Source: Science. Author manuscript; Available in PMC 2023 Apr 21. (PMC10119888; doi:10.1126/science.adf4721)
Supplement: Data_S3 [file NIHMS1889089-supplement-Data_S3.zip › Data_S3/Data_S3_163_core_DEGs.csv]

# 163 core BL DEGs that are up-regulated by BL in the cortex, down-regulated in bri1-T cortex, and differentially expressed along WT cortex trajectories (Shahan, Hsu et al 2022)
gene	gene name
AT1G41830	SKS6
AT3G18200	AT3G18200
AT5G12940	AT5G12940
AT5G64620	C/VIF2
AT5G03760	CSLA9
AT1G14080	FUT6
AT5G01330	PDC3
AT1G64390	AtGH9C2
AT5G66920	sks17
AT3G01190	PER27
AT5G19230	AT5G19230
AT4G02290	AtGH9B13
AT1G55360	AT1G55360
AT4G32460	AT4G32460
AT4G19120	ERD3
AT5G49360	BXL1
AT4G15160	AT4G15160
AT5G40330	MYB23
AT5G63800	BGAL6
AT4G30190	HA2
AT4G22010	sks4
AT1G29025	AT1G29025
AT4G03190	GRH1
AT5G09870	CESA5
AT2G06850	XTH4
AT3G24750	AT3G24750
AT3G12610	DRT100
AT3G23510	AT3G23510
AT2G39130	AVT1C
AT1G30690	PATL4
AT3G57520	RFS2
AT4G02700	SULTR3;2
AT1G08930	ERD6
AT4G14550	IAA14
AT5G60660	PIP2-4
AT5G20050	AT5G20050
AT1G62440	LRX2
AT5G22310	AT5G22310
AT1G67750	AT1G67750
AT3G54770	ARP1
AT4G26540	RGI3
AT3G21250	MRP6
AT5G55250	IAMT1
AT4G25260	PMEI7
AT2G38120	AUX1
AT1G08590	PXL1
AT3G52470	AT3G52470
AT2G14890	AGP9
AT2G15370	FUT5
AT5G65810	CGR3
AT1G64920	UGT79B11
AT1G20010	TUBB5
AT1G08500	ENODL18
AT5G05170	CESA3
AT4G30170	PER45
AT5G58600	PMR5
AT2G19620	NDL3
AT5G15470	GAUT14
AT2G05790	AT2G05790
AT3G63470	SCPL40
AT1G15625	AT1G15625
AT3G28200	PER31
AT1G11310	MLO2
AT5G64740	CESA6
AT1G44100	AAP5
AT2G29750	UGT71C1
AT3G28180	CSLC4
AT1G76670	URGT1
AT3G09300	ORP3B
AT4G30060	AT4G30060
AT5G09890	AT5G09890
AT3G49220	AT3G49220
AT1G04250	IAA17
AT1G20840	MSSP1
AT1G30570	HERK2
AT1G11545	XTH8
AT1G65010	AT1G65010
AT5G62670	AHA11
AT4G10380	NIP5-1
AT1G64650	AT1G64650
AT1G03870	FLA9
AT4G35100	PIP2-7
AT2G38170	CAX1
AT3G25140	GAUT8
AT3G07010	AT3G07010
AT1G19300	GATL1
AT1G64640	ENODL8
AT5G06700	TBR
AT1G79990	AT1G79990
AT4G12420	SKU5
AT4G30290	XTH19
AT3G25540	LAG1
AT1G08510	FATB
AT1G10950	TMN1
AT5G42860	AT5G42860
AT1G12240	BFRUCT4
AT1G15550	GA3OX1
AT1G71880	SUC1
AT1G77330	AT1G77330
AT2G37130	PER21
AT5G14750	WER
AT5G56040	AT5G56040
AT1G14540	PER4
AT2G23690	AT2G23690
AT4G38040	AT4G38040
AT2G36380	ABCG34
AT5G15150	HAT7
AT5G03040	iqd2
AT4G23010	UTR2
AT5G19190	AT5G19190
AT5G49280	AT5G49280
AT4G02130	GATL6
AT2G02780	AT2G02780
AT1G33240	AT-GTL1
AT5G07110	PRA1B6
AT1G14290	SBH2
AT5G55960	AT5G55960
AT2G41190	AVT1A
AT5G04160	UUAT1
AT1G74380	XXT5
AT5G44020	AT5G44020
AT2G19880	AT2G19880
AT1G05660	AT1G05660
AT3G57330	ACA11
AT3G43960	RDL3
AT2G24300	AT2G24300
AT3G01720	SERGT1
AT3G58850	PAR2
AT5G16590	LRR1
AT5G40780	LHT1
AT2G38360	PRA1B4
AT4G18380	AT4G18380
AT3G17185	TASIR-ARF
AT5G42420	URGT3
AT3G06770	AT3G06770
AT3G45600	TET3
AT3G17120	AT3G17120
AT3G19930	STP4
AT2G34770	FAH1
AT2G36830	TIP1-1
AT5G50335	AT5G50335
AT1G76090	SMT3
AT4G14360	AT4G14360
AT4G12650	TMN12
AT5G47910	RBOHD
AT1G57990	PUP18
AT4G26690	GDPDL3
AT4G24275	AT4G24275
AT4G25870	AT4G25870
AT3G01290	HIR3
AT1G05300	ZIP5
AT3G53420	PIP2-1
AT5G43350	PHT1-1
AT4G12730	FLA2
AT2G40475	AT2G40475
AT1G09200	HTR2
AT3G27080	TOM20-3
AT4G24780	AT4G24780
AT4G34960	CYP21-1
AT5G66690	UGT72E2
AT3G46030	HTB11
AT2G32920	PDIL2-3
AT3G62570	AT3G62570
