# Supplementary material for: Brassinosteroid gene regulatory networks at cellular resolution in the Arabidopsis root
Source: Science. Author manuscript; Available in PMC 2023 Apr 21. (PMC10119888; doi:10.1126/science.adf4721)
Supplement: Data_S3 [file NIHMS1889089-supplement-Data_S3.zip › Data_S3/Data_S3_pGL2-BRI1-GFP-bri1_T_vs_bri1_T.csv]

gene	cluster_id	sc_131.cpm	sc_135.cpm	sc_133.cpm	sc_137.cpm	sc_131.frq	sc_135.frq	sc_133.frq	sc_137.frq	bri1_T.frq	pGL2_BRI1_bri1_T.frq	logFC	logCPM	p_adj.loc	contrast	Name	TF_Name	Description	up_dn_label	clust_up_dn
AT5G38940	Elongation_Atrichoblast	648	691	9.27	7.11	0.521	0.517	0.0772	0.0673	0.519	0.0745	-6.33	8.4	1.38E-79	pGL2_BRI1_bri1_T-bri1_T	AT5G38940	NA	NA	Down	Elongation_Atrichoblast_Down
AT2G06850	Elongation_Atrichoblast	51.3	19.1	1520	1260	0.26	0.132	0.963	0.952	0.212	0.96	5.4	9.48	4.32E-73	pGL2_BRI1_bri1_T-bri1_T	XTH4	NA	NA	Up	Elongation_Atrichoblast_Up
ATCG00450	Proximal Lateral Root Cap	0	0	53	0	0	0	0.383	0	0	0.317	11.2	3.89	1.14E-62	pGL2_BRI1_bri1_T-bri1_T	TRNV.1	NA	NA	Up	Proximal Lateral Root Cap_Up
AT4G26260	Proximal Lateral Root Cap	1.3	1.54	37.9	25.4	0.00975	0.00893	0.166	0.159	0.00943	0.165	4.5	4.04	8.64E-58	pGL2_BRI1_bri1_T-bri1_T	MIOX4	NA	NA	Up	Proximal Lateral Root Cap_Up
AT5G09570	Proliferation Domain_Atrichoblast	15.6	7.57	106	147	0.107	0.0962	0.503	0.588	0.102	0.527	3.49	6.08	2.32E-57	pGL2_BRI1_bri1_T-bri1_T	AT5G09570	NA	NA	Up	Proliferation Domain_Atrichoblast_Up
AT2G01670	Proximal Lateral Root Cap	8.11	4.74	75.2	65.3	0.0707	0.0434	0.408	0.381	0.06	0.403	3.45	5.24	1.51E-56	pGL2_BRI1_bri1_T-bri1_T	NUDT17	NA	NA	Up	Proximal Lateral Root Cap_Up
ATCG00450	Proliferation Domain_Atrichoblast	0	0	50.1	0	0	0	0.578	0	0	0.417	11	3.65	8.69E-56	pGL2_BRI1_bri1_T-bri1_T	TRNV.1	NA	NA	Up	Proliferation Domain_Atrichoblast_Up
ATCG00100	Proliferation Domain_Atrichoblast	0	0	0	46.5	0	0	0	0.614	0	0.172	10.9	3.18	1.14E-54	pGL2_BRI1_bri1_T-bri1_T	TRNG.1	NA	NA	Up	Proliferation Domain_Atrichoblast_Up
AT4G22214	Proliferation Domain_Atrichoblast	280	218	32.3	18.2	0.599	0.597	0.173	0.167	0.598	0.172	-3.33	7.12	1.45E-54	pGL2_BRI1_bri1_T-bri1_T	AT4G22214	NA	NA	Down	Proliferation Domain_Atrichoblast_Down
AT5G09570	Proximal Lateral Root Cap	7.78	14.6	102	98.8	0.0406	0.0587	0.264	0.301	0.0476	0.27	3.23	5.78	1.49E-53	pGL2_BRI1_bri1_T-bri1_T	AT5G09570	NA	NA	Up	Proximal Lateral Root Cap_Up
AT2G23620	Elongation_Atrichoblast	210	186	3.33	2.99	0.441	0.477	0.0404	0.0769	0.455	0.0505	-5.95	6.65	2.85E-53	pGL2_BRI1_bri1_T-bri1_T	MES1	NA	NA	Down	Elongation_Atrichoblast_Down
AT5G62165	Elongation_Endodermis	1.01	1.32	42.6	46.1	0.0169	0.0165	0.475	0.522	0.0167	0.489	5.23	4.48	6.05E-53	pGL2_BRI1_bri1_T-bri1_T	AGL42	AGL42	AGAMOUS-like 42	Up	Elongation_Endodermis_Up
AT5G02580	Proximal Lateral Root Cap	6.24	5.33	75	48	0.0463	0.051	0.367	0.354	0.0481	0.364	3.4	5.07	6.70E-53	pGL2_BRI1_bri1_T-bri1_T	AT5G02580	NA	NA	Up	Proximal Lateral Root Cap_Up
AT4G22212	Elongation_Atrichoblast	208	190	4.75	2.25	0.458	0.385	0.0699	0.0577	0.431	0.0665	-5.79	6.66	4.37E-52	pGL2_BRI1_bri1_T-bri1_T	AT4G22212	NA	NA	Down	Elongation_Atrichoblast_Down
AT3G09260	Elongation_Cortex	6820	5050	663	412	0.997	1	0.912	0.883	0.998	0.908	-3.49	11.7	7.76E-52	pGL2_BRI1_bri1_T-bri1_T	BGLU23	NA	NA	Down	Elongation_Cortex_Down
AT2G06850	Maturation_Atrichoblast	18.1	10.1	1010	460	0.126	0.108	0.883	0.838	0.12	0.874	5.67	8.55	6.29E-50	pGL2_BRI1_bri1_T-bri1_T	XTH4	NA	NA	Up	Maturation_Atrichoblast_Up
AT2G30750	Elongation_Atrichoblast	1.96	0.49	194	93.9	0.00694	0.00575	0.342	0.25	0.00649	0.316	6.8	6.22	5.95E-49	pGL2_BRI1_bri1_T-bri1_T	CYP71A12	NA	NA	Up	Elongation_Atrichoblast_Up
AT2G28815	Proliferation Domain_Atrichoblast	1.07	1.11	18.1	28.9	0.02	0.0181	0.19	0.289	0.0191	0.218	4.39	3.45	1.59E-48	pGL2_BRI1_bri1_T-bri1_T	AT2G28815	NA	NA	Up	Proliferation Domain_Atrichoblast_Up
AT4G37370	Elongation_Atrichoblast	46.7	39.2	1050	648	0.219	0.218	0.669	0.654	0.219	0.665	4.27	8.81	3.14E-48	pGL2_BRI1_bri1_T-bri1_T	CYP81D8	NA	NA	Up	Elongation_Atrichoblast_Up
AT5G57785	Elongation_Atrichoblast	329	350	15.2	9.73	0.573	0.557	0.151	0.106	0.567	0.138	-4.76	7.46	9.36E-48	pGL2_BRI1_bri1_T-bri1_T	AT5G57785	NA	NA	Down	Elongation_Atrichoblast_Down
AT3G49120	Elongation_Atrichoblast	5.56	16.7	231	394	0.0556	0.0345	0.632	0.635	0.0476	0.633	4.92	7.35	3.02E-47	pGL2_BRI1_bri1_T-bri1_T	PER34	NA	NA	Up	Elongation_Atrichoblast_Up
AT1G53620	Proximal Lateral Root Cap	2.76	2.01	36.9	26.3	0.0219	0.0191	0.15	0.221	0.0208	0.162	3.72	4.08	6.86E-47	pGL2_BRI1_bri1_T-bri1_T	AT1G53620	NA	NA	Up	Proximal Lateral Root Cap_Up
AT4G22212	Proximal Lateral Root Cap	113	101	16.4	9.74	0.494	0.472	0.0972	0.124	0.485	0.102	-3.02	5.94	2.88E-46	pGL2_BRI1_bri1_T-bri1_T	AT4G22212	NA	NA	Down	Proximal Lateral Root Cap_Down
AT1G04610	Transition Domain_Atrichoblast	0.632	1.2	89.4	104	0.00844	0.0192	0.396	0.474	0.0127	0.412	6.69	5.63	1.73E-45	pGL2_BRI1_bri1_T-bri1_T	YUC3	NA	NA	Up	Transition Domain_Atrichoblast_Up
AT5G03545	Elongation_Endodermis	9.57	7.6	112	88.7	0.166	0.119	0.588	0.664	0.145	0.611	3.54	5.76	3.97E-44	pGL2_BRI1_bri1_T-bri1_T	AT4	NA	NA	Up	Elongation_Endodermis_Up
ATCG00450	Elongation_Endodermis	0	0	68.6	0	0	0	0.62	0	0	0.429	10.7	4.13	3.97E-44	pGL2_BRI1_bri1_T-bri1_T	TRNV.1	NA	NA	Up	Elongation_Endodermis_Up
AT5G38940	Maturation_Atrichoblast	355	245	4.03	2.19	0.457	0.348	0.0146	0.0541	0.421	0.023	-6.56	7.27	4.73E-44	pGL2_BRI1_bri1_T-bri1_T	AT5G38940	NA	NA	Down	Maturation_Atrichoblast_Down
AT2G01670	Maturation_Atrichoblast	21.9	11.1	560	538	0.12	0.0886	0.745	0.757	0.109	0.747	5.08	8.14	4.77E-41	pGL2_BRI1_bri1_T-bri1_T	NUDT17	NA	NA	Up	Maturation_Atrichoblast_Up
AT4G32460	Elongation_Atrichoblast	63.1	53.9	740	935	0.326	0.385	0.882	0.837	0.348	0.87	3.83	8.81	9.19E-41	pGL2_BRI1_bri1_T-bri1_T	AT4G32460	NA	NA	Up	Elongation_Atrichoblast_Up
AT3G02620	Proximal Lateral Root Cap	24.3	26.5	2.23	1.13	0.158	0.172	0.0238	0.0221	0.163	0.0235	-3.75	3.85	5.82E-40	pGL2_BRI1_bri1_T-bri1_T	AT3G02620	NA	NA	Down	Proximal Lateral Root Cap_Down
AT5G26280	Elongation_Atrichoblast	585	674	40.2	47.2	0.906	0.948	0.324	0.404	0.922	0.346	-3.85	8.39	6.78E-40	pGL2_BRI1_bri1_T-bri1_T	AT5G26280	NA	NA	Down	Elongation_Atrichoblast_Down
AT2G06925	Elongation_Endodermis	7.1	4.3	67.1	64.6	0.119	0.0823	0.561	0.575	0.102	0.565	3.54	5.14	9.00E-40	pGL2_BRI1_bri1_T-bri1_T	PLA2-ALPHA	NA	NA	Up	Elongation_Endodermis_Up
AT3G15370	Proliferation Domain_Atrichoblast	49	62	6.07	5.94	0.287	0.332	0.0884	0.105	0.309	0.0931	-3.18	5.01	2.38E-39	pGL2_BRI1_bri1_T-bri1_T	ATEXPA12	NA	NA	Down	Proliferation Domain_Atrichoblast_Down
AT5G26280	Transition Domain_Atrichoblast	514	515	44.7	32.5	0.907	0.962	0.436	0.579	0.929	0.465	-3.74	8.11	3.23E-38	pGL2_BRI1_bri1_T-bri1_T	AT5G26280	NA	NA	Down	Transition Domain_Atrichoblast_Down
AT4G24972	Transition Domain_Atrichoblast	76.1	69.8	1.24	1.25	0.392	0.462	0.022	0.0526	0.42	0.0282	-5.84	5.23	6.01E-38	pGL2_BRI1_bri1_T-bri1_T	TPD1	NA	NA	Down	Transition Domain_Atrichoblast_Down
AT5G62420	Proliferation Domain_Atrichoblast	1.43	1.18	16.4	20.1	0.0267	0.0254	0.265	0.289	0.0261	0.272	3.78	3.13	2.45E-37	pGL2_BRI1_bri1_T-bri1_T	AT5G62420	NA	NA	Up	Proliferation Domain_Atrichoblast_Up
AT3G16430	Elongation_Atrichoblast	359	353	30.7	15.3	0.618	0.707	0.235	0.221	0.652	0.231	-3.99	7.56	2.66E-37	pGL2_BRI1_bri1_T-bri1_T	PBP2	NA	NA	Down	Elongation_Atrichoblast_Down
AT4G22212	Maturation_Atrichoblast	953	767	42.1	35.1	0.603	0.519	0.139	0.189	0.575	0.149	-4.47	8.82	4.69E-37	pGL2_BRI1_bri1_T-bri1_T	AT4G22212	NA	NA	Down	Maturation_Atrichoblast_Down
AT2G01670	Proliferation Domain_Atrichoblast	4.94	2.71	38.5	32.1	0.0735	0.0472	0.473	0.386	0.0609	0.449	3.23	4.22	7.02E-37	pGL2_BRI1_bri1_T-bri1_T	NUDT17	NA	NA	Up	Proliferation Domain_Atrichoblast_Up
AT1G50050	Proximal Lateral Root Cap	2.19	11.6	59.7	32.4	0.0106	0.0293	0.165	0.15	0.0179	0.162	2.96	4.73	9.48E-37	pGL2_BRI1_bri1_T-bri1_T	AT1G50050	NA	NA	Up	Proximal Lateral Root Cap_Up
AT2G06850	Transition Domain_Atrichoblast	18.3	11.6	293	198	0.143	0.141	0.881	0.895	0.142	0.884	4.03	7.04	1.33E-36	pGL2_BRI1_bri1_T-bri1_T	XTH4	NA	NA	Up	Transition Domain_Atrichoblast_Up
AT4G22212	Proliferation Domain_Atrichoblast	157	129	14.4	32.4	0.74	0.711	0.235	0.281	0.726	0.248	-2.72	6.4	2.40E-36	pGL2_BRI1_bri1_T-bri1_T	AT4G22212	NA	NA	Down	Proliferation Domain_Atrichoblast_Down
AT4G11210	Proliferation Domain_Atrichoblast	44.8	23.8	3.94	1.64	0.264	0.232	0.085	0.0263	0.249	0.0686	-3.61	4.32	3.17E-36	pGL2_BRI1_bri1_T-bri1_T	DIR14	NA	NA	Down	Proliferation Domain_Atrichoblast_Down
AT3G22060	Proximal Lateral Root Cap	2.92	4.15	38.5	21.5	0.0244	0.0306	0.24	0.208	0.0268	0.235	3.11	4.08	2.51E-35	pGL2_BRI1_bri1_T-bri1_T	CRRSP38	NA	NA	Up	Proximal Lateral Root Cap_Up
AT4G21920	Proximal Lateral Root Cap	7.3	10.5	39.5	75.2	0.0366	0.051	0.17	0.221	0.0422	0.178	2.63	4.99	2.51E-35	pGL2_BRI1_bri1_T-bri1_T	AT4G21920	NA	NA	Up	Proximal Lateral Root Cap_Up
ATCG00450	Elongation_Cortex	0	0	134	0	0	0	0.74	0	0	0.617	11.5	5.16	4.84E-35	pGL2_BRI1_bri1_T-bri1_T	TRNV.1	NA	NA	Up	Elongation_Cortex_Up
AT2G16005	Elongation_Cortex	110	53.6	4.55	1.98	0.131	0.069	0.0773	0.0649	0.11	0.0753	-4.64	5.42	5.38E-35	pGL2_BRI1_bri1_T-bri1_T	ROSY1	NA	NA	Down	Elongation_Cortex_Down
AT3G16420	Elongation_Atrichoblast	5340	4930	757	572	0.997	1	0.941	0.904	0.998	0.931	-2.96	11.5	1.33E-34	pGL2_BRI1_bri1_T-bri1_T	PBP1	NA	NA	Down	Elongation_Atrichoblast_Down
AT1G53620	Proliferation Domain_Atrichoblast	6.16	6.11	43.6	46.3	0.0868	0.0889	0.35	0.325	0.0878	0.343	2.87	4.61	2.25E-34	pGL2_BRI1_bri1_T-bri1_T	AT1G53620	NA	NA	Up	Proliferation Domain_Atrichoblast_Up
AT3G18250	Proximal Lateral Root Cap	4.62	6.28	45.1	31	0.0211	0.0306	0.162	0.208	0.0248	0.17	2.83	4.44	3.27E-34	pGL2_BRI1_bri1_T-bri1_T	AT3G18250	NA	NA	Up	Proximal Lateral Root Cap_Up
AT2G06850	Proliferation Domain_Atrichoblast	17.8	15.8	111	86.4	0.204	0.216	0.81	0.789	0.21	0.804	2.55	5.83	4.71E-34	pGL2_BRI1_bri1_T-bri1_T	XTH4	NA	NA	Up	Proliferation Domain_Atrichoblast_Up
AT4G33120	Proliferation Domain_Atrichoblast	111	93.2	18.8	14.1	0.681	0.706	0.252	0.219	0.693	0.243	-2.63	5.92	5.04E-34	pGL2_BRI1_bri1_T-bri1_T	AT4G33120	NA	NA	Down	Proliferation Domain_Atrichoblast_Down
AT3G23800	Elongation_Endodermis	21	19.5	176	124	0.244	0.198	0.69	0.681	0.223	0.688	2.87	6.41	7.60E-34	pGL2_BRI1_bri1_T-bri1_T	SBP3	NA	NA	Up	Elongation_Endodermis_Up
AT4G21340	Elongation_Endodermis	1.3	0.992	33.4	19	0.0203	0.00412	0.114	0.0885	0.013	0.106	4.48	3.76	7.60E-34	pGL2_BRI1_bri1_T-bri1_T	BHLH103	B70	basic helix-loop-helix (bHLH) DNA-binding superfamily protein	Up	Elongation_Endodermis_Up
AT3G14690	Proximal Lateral Root Cap	9.97	6.99	48.1	55.3	0.0731	0.0587	0.252	0.314	0.0675	0.263	2.59	4.88	1.32E-33	pGL2_BRI1_bri1_T-bri1_T	CYP72A15	NA	NA	Up	Proximal Lateral Root Cap_Up
AT1G72430	Elongation_Endodermis	58.7	45.1	424	250	0.386	0.342	0.776	0.735	0.366	0.764	2.66	7.6	1.78E-33	pGL2_BRI1_bri1_T-bri1_T	SAUR78	NA	NA	Up	Elongation_Endodermis_Up
AT5G09570	Transition Domain_Atrichoblast	2.21	3.61	104	67.1	0.0253	0.0513	0.37	0.421	0.0356	0.38	4.88	5.51	2.18E-33	pGL2_BRI1_bri1_T-bri1_T	AT5G09570	NA	NA	Up	Transition Domain_Atrichoblast_Up
AT2G47240	Elongation_Atrichoblast	0	0	22.1	77.1	0	0	0.25	0.481	0	0.314	10	4.68	2.25E-33	pGL2_BRI1_bri1_T-bri1_T	LACS1	NA	NA	Up	Elongation_Atrichoblast_Up
AT3G51750	Proliferation Domain_Trichoblast	5.75	3.96	72	90.2	0.128	0.0995	0.583	0.547	0.115	0.575	4.05	5.42	2.48E-33	pGL2_BRI1_bri1_T-bri1_T	AT3G51750	NA	NA	Up	Proliferation Domain_Trichoblast_Up
AT2G41810	Proliferation Domain_Trichoblast	51.4	38.4	2.06	1.78	0.528	0.353	0.0642	0.132	0.444	0.0792	-4.55	4.59	2.48E-33	pGL2_BRI1_bri1_T-bri1_T	AT2G41810	NA	NA	Down	Proliferation Domain_Trichoblast_Down
AT3G15370	Transition Domain_Atrichoblast	801	895	110	73.8	0.882	0.91	0.467	0.719	0.893	0.518	-3.22	8.88	5.12E-33	pGL2_BRI1_bri1_T-bri1_T	ATEXPA12	NA	NA	Down	Transition Domain_Atrichoblast_Down
AT4G33550	Proximal Lateral Root Cap	13.5	18.8	0.661	1.36	0.112	0.117	0.00733	0.0177	0.114	0.00911	-4.1	3.2	5.14E-33	pGL2_BRI1_bri1_T-bri1_T	AT4G33550	NA	NA	Down	Proximal Lateral Root Cap_Down
AT4G18280	Proliferation Domain_Atrichoblast	40.8	34.1	185	219	0.301	0.307	0.619	0.675	0.303	0.635	2.43	6.89	1.03E-32	pGL2_BRI1_bri1_T-bri1_T	AT4G18280	NA	NA	Up	Proliferation Domain_Atrichoblast_Up
AT4G11210	Proximal Lateral Root Cap	59	43.2	13.7	2.72	0.239	0.232	0.0532	0.0398	0.236	0.0509	-2.66	4.95	1.73E-32	pGL2_BRI1_bri1_T-bri1_T	DIR14	NA	NA	Down	Proximal Lateral Root Cap_Down
AT3G10520	Elongation_Endodermis	6.38	4.46	58.2	44.9	0.132	0.0905	0.529	0.504	0.113	0.522	3.25	4.82	2.17E-32	pGL2_BRI1_bri1_T-bri1_T	AHB2	NA	NA	Up	Elongation_Endodermis_Up
AT3G43990	Proliferation Domain_Atrichoblast	0	0	19.8	0	0	0	0.289	0	0	0.208	9.67	2.31	2.29E-32	pGL2_BRI1_bri1_T-bri1_T	AT3G43990	NA	NA	Up	Proliferation Domain_Atrichoblast_Up
AT3G06125	Elongation_Endodermis	16.7	13.7	93.1	133	0.214	0.193	0.612	0.814	0.204	0.674	2.87	5.99	2.39E-32	pGL2_BRI1_bri1_T-bri1_T	AT3G06125	NA	NA	Up	Elongation_Endodermis_Up
AT5G26270	Proliferation Domain_Atrichoblast	0.501	0.695	16.5	7.99	0.0117	0.0127	0.16	0.123	0.0122	0.15	4.29	2.57	2.67E-32	pGL2_BRI1_bri1_T-bri1_T	AT5G26270	NA	NA	Up	Proliferation Domain_Atrichoblast_Up
AT2G37770	Transition Domain_Cortex	8.45	8.14	83.4	147	0.0639	0.082	0.559	0.558	0.0721	0.559	3.74	5.91	3.21E-32	pGL2_BRI1_bri1_T-bri1_T	AKR4C9	NA	NA	Up	Transition Domain_Cortex_Up
AT2G47240	Proliferation Domain_Atrichoblast	1.5	2.01	19.8	16.6	0.0301	0.0417	0.262	0.333	0.0357	0.282	3.37	3.2	4.94E-32	pGL2_BRI1_bri1_T-bri1_T	LACS1	NA	NA	Up	Proliferation Domain_Atrichoblast_Up
AT3G02620	Elongation_Atrichoblast	222	164	17.6	7.86	0.34	0.402	0.14	0.125	0.364	0.136	-3.96	6.68	5.69E-32	pGL2_BRI1_bri1_T-bri1_T	AT3G02620	NA	NA	Down	Elongation_Atrichoblast_Down
AT4G36110	Proliferation Domain_Atrichoblast	6.73	4.58	42	37.7	0.0701	0.0726	0.323	0.404	0.0713	0.346	2.83	4.45	8.75E-32	pGL2_BRI1_bri1_T-bri1_T	AT4G36110	NA	NA	Up	Proliferation Domain_Atrichoblast_Up
AT4G22610	Elongation_Atrichoblast	114	108	7.61	2.99	0.399	0.345	0.0993	0.0481	0.379	0.0851	-4.38	5.86	9.94E-32	pGL2_BRI1_bri1_T-bri1_T	AT4G22610	NA	NA	Down	Elongation_Atrichoblast_Down
AT4G16190	Proximal Lateral Root Cap	76	74.1	546	333	0.376	0.374	0.76	0.73	0.375	0.755	2.51	8.01	2.10E-31	pGL2_BRI1_bri1_T-bri1_T	RD19C	NA	NA	Up	Proximal Lateral Root Cap_Up
AT4G22214	Proximal Lateral Root Cap	66.4	62.2	12.5	10.6	0.384	0.42	0.109	0.159	0.398	0.118	-2.47	5.28	2.10E-31	pGL2_BRI1_bri1_T-bri1_T	AT4G22214	NA	NA	Down	Proximal Lateral Root Cap_Down
AT3G18000	Elongation_Endodermis	72.3	92.6	8.34	13.2	0.58	0.568	0.118	0.195	0.574	0.141	-2.96	5.57	5.19E-31	pGL2_BRI1_bri1_T-bri1_T	NMT1	NA	NA	Down	Elongation_Endodermis_Down
AT2G33830	Distal Columella	114	92.2	1190	1420	0.208	0.189	0.692	0.712	0.202	0.697	3.66	9.46	8.26E-31	pGL2_BRI1_bri1_T-bri1_T	DRMH1	NA	NA	Up	Distal Columella_Up
AT3G43990	Proximal Lateral Root Cap	0	0	17.9	0	0	0	0.176	0	0	0.146	9.63	2.45	1.22E-30	pGL2_BRI1_bri1_T-bri1_T	AT3G43990	NA	NA	Up	Proximal Lateral Root Cap_Up
AT5G02260	Elongation_Endodermis	273	247	51.2	37.2	0.834	0.835	0.49	0.451	0.835	0.478	-2.57	7.26	3.48E-30	pGL2_BRI1_bri1_T-bri1_T	EXPA9	NA	NA	Down	Elongation_Endodermis_Down
AT3G01860	Elongation_Endodermis	2.32	1.32	31.9	22.3	0.0441	0.0329	0.318	0.31	0.039	0.315	3.88	3.84	3.48E-30	pGL2_BRI1_bri1_T-bri1_T	AT3G01860	NA	NA	Up	Elongation_Endodermis_Up
ATCG00100	Elongation_Endodermis	0	0	0	42.3	0	0	0	0.522	0	0.16	9.78	3.24	1.10E-29	pGL2_BRI1_bri1_T-bri1_T	TRNG.1	NA	NA	Up	Elongation_Endodermis_Up
AT4G11880	Proliferation Domain_Atrichoblast	0.143	0.139	8.21	9.42	0.00334	0.00363	0.15	0.193	0.00348	0.162	5.85	1.91	1.10E-29	pGL2_BRI1_bri1_T-bri1_T	AGL14	AGL14	AGAMOUS-like 14	Up	Proliferation Domain_Atrichoblast_Up
AT5G09978	Elongation_Atrichoblast	730	400	78.4	40.8	0.583	0.626	0.283	0.183	0.6	0.255	-3.25	8.29	1.29E-29	pGL2_BRI1_bri1_T-bri1_T	PEP7	NA	NA	Down	Elongation_Atrichoblast_Down
AT5G02580	Distal Lateral Root Cap	15	5.37	142	179	0.0755	0.039	0.538	0.647	0.0653	0.561	3.9	6.43	1.77E-29	pGL2_BRI1_bri1_T-bri1_T	AT5G02580	NA	NA	Up	Distal Lateral Root Cap_Up
AT1G76930	Elongation_Atrichoblast	32	34.3	572	233	0.128	0.109	0.511	0.375	0.121	0.473	3.48	7.78	2.05E-29	pGL2_BRI1_bri1_T-bri1_T	ATEXT4	NA	NA	Up	Elongation_Atrichoblast_Up
AT1G52680	Proximal Lateral Root Cap	1.3	0.711	17.5	10.4	0.0106	0.00765	0.118	0.115	0.00943	0.118	3.78	2.93	2.27E-29	pGL2_BRI1_bri1_T-bri1_T	AT1G52680	NA	NA	Up	Proximal Lateral Root Cap_Up
ATCG00450	Transition Domain_Cortex	0	0	77.3	0	0	0	0.712	0	0	0.522	9.8	4.39	2.63E-29	pGL2_BRI1_bri1_T-bri1_T	TRNV.1	NA	NA	Up	Transition Domain_Cortex_Up
AT3G50660	Transition Domain_Atrichoblast	76.5	71.8	3.97	2.92	0.544	0.577	0.0661	0.0526	0.557	0.0634	-4.39	5.29	2.81E-29	pGL2_BRI1_bri1_T-bri1_T	CYP90B1	NA	NA	Down	Transition Domain_Atrichoblast_Down
AT5G23830	Elongation_Atrichoblast	1060	1150	154	118	0.941	0.971	0.754	0.74	0.952	0.75	-3.03	9.28	3.26E-29	pGL2_BRI1_bri1_T-bri1_T	AT5G23830	NA	NA	Down	Elongation_Atrichoblast_Down
AT2G18210	Transition Domain_Atrichoblast	802	419	126	32.9	0.924	0.885	0.59	0.544	0.908	0.581	-3.13	8.43	3.28E-29	pGL2_BRI1_bri1_T-bri1_T	AT2G18210	NA	NA	Down	Transition Domain_Atrichoblast_Down
AT5G45950	Maturation_Atrichoblast	0.822	2.02	87.8	74.6	0.00946	0.019	0.328	0.27	0.0126	0.316	5.94	5.36	4.27E-29	pGL2_BRI1_bri1_T-bri1_T	AT5G45950	NA	NA	Up	Maturation_Atrichoblast_Up
AT2G37760	Proximal Lateral Root Cap	3	1.54	22.8	15.9	0.0195	0.0153	0.192	0.226	0.0179	0.198	3.08	3.44	7.28E-29	pGL2_BRI1_bri1_T-bri1_T	AKR4C8	NA	NA	Up	Proximal Lateral Root Cap_Up
AT3G50660	Proliferation Domain_Atrichoblast	44.8	51.3	8.77	6.14	0.511	0.613	0.184	0.149	0.56	0.174	-2.66	4.86	9.15E-29	pGL2_BRI1_bri1_T-bri1_T	CYP90B1	NA	NA	Down	Proliferation Domain_Atrichoblast_Down
AT3G48340	Elongation_Atrichoblast	361	453	2420	3190	0.819	0.839	0.985	0.981	0.827	0.984	2.78	10.7	1.24E-28	pGL2_BRI1_bri1_T-bri1_T	CEP2	NA	NA	Up	Elongation_Atrichoblast_Up
AT3G21180	Elongation_Atrichoblast	9.48	11.8	153	158	0.0972	0.121	0.699	0.712	0.106	0.702	3.88	6.4	1.35E-28	pGL2_BRI1_bri1_T-bri1_T	ACA9	NA	NA	Up	Elongation_Atrichoblast_Up
AT1G21100	Maturation_Atrichoblast	304	246	13.9	10.2	0.423	0.475	0.0876	0.135	0.44	0.0977	-4.51	7.19	2.17E-28	pGL2_BRI1_bri1_T-bri1_T	IGMT1	NA	NA	Down	Maturation_Atrichoblast_Down
AT1G67750	Elongation_Atrichoblast	11.8	19.1	201	191	0.0972	0.167	0.64	0.702	0.123	0.657	3.7	6.74	2.37E-28	pGL2_BRI1_bri1_T-bri1_T	AT1G67750	NA	NA	Up	Elongation_Atrichoblast_Up
AT3G51750	Transition Domain_Cortex	5.74	3.76	56.7	69.6	0.0639	0.0546	0.466	0.558	0.0597	0.491	3.71	5.05	2.88E-28	pGL2_BRI1_bri1_T-bri1_T	AT3G51750	NA	NA	Up	Transition Domain_Cortex_Up
AT1G49450	Transition Domain_Atrichoblast	0.632	0.401	42	36.7	0.00422	0.00641	0.348	0.474	0.00509	0.373	6.12	4.39	3.21E-28	pGL2_BRI1_bri1_T-bri1_T	AT1G49450	NA	NA	Up	Transition Domain_Atrichoblast_Up
AT5G01610	Elongation_Endodermis	6.23	7.6	51.9	52.7	0.132	0.16	0.459	0.558	0.145	0.489	2.92	4.87	4.68E-28	pGL2_BRI1_bri1_T-bri1_T	AT5G01610	NA	NA	Up	Elongation_Endodermis_Up
AT4G37400	Elongation_Endodermis	47.5	39.7	5.62	3.8	0.407	0.342	0.0706	0.0796	0.377	0.0734	-3.2	4.66	4.68E-28	pGL2_BRI1_bri1_T-bri1_T	CYP81F3	NA	NA	Down	Elongation_Endodermis_Down
AT5G45630	Proliferation Domain_Atrichoblast	16.8	15	61.5	102	0.182	0.192	0.476	0.561	0.187	0.5	2.32	5.57	6.40E-28	pGL2_BRI1_bri1_T-bri1_T	AT5G45630	NA	NA	Up	Proliferation Domain_Atrichoblast_Up
AT4G17670	Proliferation Domain_Trichoblast	5.22	2.13	59.4	38.5	0.11	0.0498	0.476	0.34	0.0811	0.446	3.78	4.73	7.06E-28	pGL2_BRI1_bri1_T-bri1_T	FLZ2	NA	NA	Up	Proliferation Domain_Trichoblast_Up
AT2G23620	Maturation_Atrichoblast	147	96.6	1.79	3.66	0.511	0.449	0.0219	0.0541	0.491	0.0287	-5.55	6.02	7.18E-28	pGL2_BRI1_bri1_T-bri1_T	MES1	NA	NA	Down	Maturation_Atrichoblast_Down
AT5G26270	Proximal Lateral Root Cap	0.973	1.3	16.2	11.3	0.00812	0.0115	0.118	0.133	0.00943	0.121	3.63	2.9	8.02E-28	pGL2_BRI1_bri1_T-bri1_T	AT5G26270	NA	NA	Up	Proximal Lateral Root Cap_Up
AT4G08770	Maturation_Procambium	222	261	9.26	1.43	0.353	0.425	0.103	0.0278	0.386	0.0615	-5.92	7.01	1.05E-27	pGL2_BRI1_bri1_T-bri1_T	PER37	NA	NA	Down	Maturation_Procambium_Down
AT2G39400	Proximal Lateral Root Cap	41.9	35.9	190	166	0.133	0.129	0.351	0.367	0.132	0.354	2.2	6.76	1.37E-27	pGL2_BRI1_bri1_T-bri1_T	AT2G39400	NA	NA	Up	Proximal Lateral Root Cap_Up
AT3G18280	Proliferation Domain_Atrichoblast	40	9.59	3.71	0.819	0.235	0.14	0.0986	0.0263	0.19	0.0784	-3.45	3.89	1.89E-27	pGL2_BRI1_bri1_T-bri1_T	AT3G18280	NA	NA	Down	Proliferation Domain_Atrichoblast_Down
AT2G44470	Proximal Lateral Root Cap	0	0	15.6	0	0	0	0.158	0	0	0.131	9.43	2.27	2.69E-27	pGL2_BRI1_bri1_T-bri1_T	BGLU29	NA	NA	Up	Proximal Lateral Root Cap_Up
AT5G62420	Transition Domain_Atrichoblast	3.79	2.81	75.3	60.9	0.0464	0.0385	0.463	0.474	0.0433	0.465	4.35	5.2	2.71E-27	pGL2_BRI1_bri1_T-bri1_T	AT5G62420	NA	NA	Up	Transition Domain_Atrichoblast_Up
AT4G22610	Maturation_Atrichoblast	332	331	24.2	11.7	0.609	0.582	0.182	0.243	0.6	0.195	-4.23	7.47	2.78E-27	pGL2_BRI1_bri1_T-bri1_T	AT4G22610	NA	NA	Down	Maturation_Atrichoblast_Down
AT4G11210	Elongation_Endodermis	228	274	51.7	41.3	0.6	0.502	0.188	0.124	0.556	0.168	-2.43	7.23	3.04E-27	pGL2_BRI1_bri1_T-bri1_T	DIR14	NA	NA	Down	Elongation_Endodermis_Down
AT4G15370	Proximal Lateral Root Cap	0.568	0.948	12.3	11.1	0.00487	0.0102	0.112	0.133	0.00695	0.115	4	2.6	3.80E-27	pGL2_BRI1_bri1_T-bri1_T	BARS1	NA	NA	Up	Proximal Lateral Root Cap_Up
AT3G16570	Elongation_Atrichoblast	178	236	20.9	15	0.625	0.701	0.18	0.212	0.654	0.189	-3.5	6.81	4.14E-27	pGL2_BRI1_bri1_T-bri1_T	RALF23	NA	NA	Down	Elongation_Atrichoblast_Down
AT5G23840	Proliferation Domain_Trichoblast	90.8	80.7	10.1	4.84	0.771	0.701	0.305	0.151	0.737	0.271	-3.54	5.56	9.08E-27	pGL2_BRI1_bri1_T-bri1_T	AT5G23840	NA	NA	Down	Proliferation Domain_Trichoblast_Down
AT5G44130	Elongation_Cortex	399	403	53.3	44.1	0.54	0.73	0.265	0.351	0.605	0.28	-3.04	7.81	9.92E-27	pGL2_BRI1_bri1_T-bri1_T	FLA13	NA	NA	Down	Elongation_Cortex_Down
AT5G36925	Proximal Lateral Root Cap	3.73	2.72	21.6	22.7	0.0284	0.0217	0.137	0.181	0.0258	0.144	2.75	3.62	1.17E-26	pGL2_BRI1_bri1_T-bri1_T	AT5G36925	NA	NA	Up	Proximal Lateral Root Cap_Up
AT2G30750	Maturation_Atrichoblast	4.93	0.506	103	87.7	0.00946	0.00633	0.307	0.216	0.00842	0.287	5.06	5.61	1.53E-26	pGL2_BRI1_bri1_T-bri1_T	CYP71A12	NA	NA	Up	Maturation_Atrichoblast_Up
AT3G25930	Elongation_Endodermis	62	58.3	458	206	0.458	0.477	0.788	0.664	0.467	0.75	2.36	7.61	2.10E-26	pGL2_BRI1_bri1_T-bri1_T	AT3G25930	NA	NA	Up	Elongation_Endodermis_Up
AT3G28600	Elongation_Endodermis	35.7	17.2	2.18	1.52	0.169	0.132	0.0275	0.0442	0.152	0.0326	-3.82	3.93	2.61E-26	pGL2_BRI1_bri1_T-bri1_T	AT3G28600	NA	NA	Down	Elongation_Endodermis_Down
AT3G55646	Proximal Lateral Root Cap	4.38	5.09	23.6	31.9	0.0325	0.0357	0.142	0.212	0.0337	0.154	2.53	3.96	4.29E-26	pGL2_BRI1_bri1_T-bri1_T	AT3G55646	NA	NA	Up	Proximal Lateral Root Cap_Up
AT4G20860	Proximal Lateral Root Cap	34	25.1	114	141	0.193	0.159	0.386	0.434	0.18	0.394	2.1	6.28	4.29E-26	pGL2_BRI1_bri1_T-bri1_T	FAD-OXR	NA	NA	Up	Proximal Lateral Root Cap_Up
AT4G11210	Transition Domain_Trichoblast	81.9	35.1	2.07	0.276	0.39	0.309	0.0811	0.0217	0.343	0.067	-5.62	4.87	5.94E-26	pGL2_BRI1_bri1_T-bri1_T	DIR14	NA	NA	Down	Transition Domain_Trichoblast_Down
AT5G23220	Maturation_Atrichoblast	1020	1150	101	95.8	0.921	0.937	0.65	0.486	0.926	0.615	-3.45	9.21	6.33E-26	pGL2_BRI1_bri1_T-bri1_T	NIC3	NA	NA	Down	Maturation_Atrichoblast_Down
AT3G43990	Proliferation Domain_Trichoblast	0	0	36.7	0	0	0	0.428	0	0	0.333	10	3.36	6.59E-26	pGL2_BRI1_bri1_T-bri1_T	AT3G43990	NA	NA	Up	Proliferation Domain_Trichoblast_Up
AT2G22460	Elongation_Endodermis	8.41	6.94	57.1	47.6	0.132	0.0823	0.361	0.354	0.11	0.359	2.77	4.9	8.15E-26	pGL2_BRI1_bri1_T-bri1_T	AT2G22460	NA	NA	Up	Elongation_Endodermis_Up
AT4G36880	Elongation_Endodermis	33.6	35.5	4.72	2.53	0.41	0.42	0.0784	0.0796	0.414	0.0788	-3.22	4.33	1.68E-25	pGL2_BRI1_bri1_T-bri1_T	CP1	NA	NA	Down	Elongation_Endodermis_Down
AT3G23180	Elongation_Endodermis	11.6	12.2	86	59.5	0.207	0.226	0.635	0.611	0.216	0.628	2.59	5.4	1.96E-25	pGL2_BRI1_bri1_T-bri1_T	AT3G23180	NA	NA	Up	Elongation_Endodermis_Up
AT5G23840	Proliferation Domain_Atrichoblast	234	231	60	46.5	0.806	0.837	0.473	0.535	0.821	0.49	-2.13	7.17	2.14E-25	pGL2_BRI1_bri1_T-bri1_T	AT5G23840	NA	NA	Down	Proliferation Domain_Atrichoblast_Down
AT5G24110	Proximal Lateral Root Cap	4.22	3.79	33	16.5	0.0325	0.0306	0.111	0.0841	0.0318	0.106	2.62	3.87	2.54E-25	pGL2_BRI1_bri1_T-bri1_T	WRKY30	WRKY30	WRKY DNA-binding protein 30	Up	Proximal Lateral Root Cap_Up
AT3G50660	Elongation_Atrichoblast	67	59.8	4.04	3.37	0.42	0.437	0.0404	0.0577	0.426	0.0452	-4.08	5.07	3.05E-25	pGL2_BRI1_bri1_T-bri1_T	CYP90B1	NA	NA	Down	Elongation_Atrichoblast_Down
AT4G37850	Elongation_Endodermis	87.7	70.1	12.9	12.9	0.42	0.391	0.0902	0.106	0.407	0.0951	-2.61	5.55	3.10E-25	pGL2_BRI1_bri1_T-bri1_T	BHLH25	AT4G37850	basic helix-loop-helix (bHLH) DNA-binding superfamily protein	Down	Elongation_Endodermis_Down
AT1G08430	Elongation_Endodermis	2.32	3.14	30.1	24.3	0.0407	0.0412	0.231	0.283	0.0409	0.247	3.32	3.88	4.26E-25	pGL2_BRI1_bri1_T-bri1_T	ALMT1	NA	NA	Up	Elongation_Endodermis_Up
AT5G42580	Maturation_Atrichoblast	246	322	22.4	10.2	0.527	0.601	0.139	0.189	0.552	0.149	-4.11	7.25	4.68E-25	pGL2_BRI1_bri1_T-bri1_T	CYP705A12	NA	NA	Down	Maturation_Atrichoblast_Down
AT1G23060	Distal Lateral Root Cap	18.6	17.7	147	256	0.0887	0.107	0.552	0.654	0.0939	0.574	3.38	6.78	5.10E-25	pGL2_BRI1_bri1_T-bri1_T	AT1G23060	NA	NA	Up	Distal Lateral Root Cap_Up
AT2G37760	Transition Domain_Cortex	5.43	11.6	62.8	94.5	0.0639	0.148	0.619	0.558	0.102	0.602	3.24	5.41	5.15E-25	pGL2_BRI1_bri1_T-bri1_T	AKR4C8	NA	NA	Up	Transition Domain_Cortex_Up
AT3G06125	Proliferation Domain_Trichoblast	6.42	2.59	45.3	53.8	0.165	0.0498	0.642	0.547	0.11	0.621	3.49	4.75	5.16E-25	pGL2_BRI1_bri1_T-bri1_T	AT3G06125	NA	NA	Up	Proliferation Domain_Trichoblast_Up
AT1G27140	Proliferation Domain_Atrichoblast	72.8	57.4	22.2	5.94	0.462	0.439	0.214	0.132	0.451	0.191	-2.33	5.36	5.40E-25	pGL2_BRI1_bri1_T-bri1_T	GSTU14	NA	NA	Down	Proliferation Domain_Atrichoblast_Down
AT2G01670	Transition Domain_Atrichoblast	6	3.21	81	63	0.0675	0.0449	0.546	0.614	0.0585	0.56	3.96	5.3	5.54E-25	pGL2_BRI1_bri1_T-bri1_T	NUDT17	NA	NA	Up	Transition Domain_Atrichoblast_Up
AT1G06135	Proximal Lateral Root Cap	14.2	13.1	64.7	54.2	0.0739	0.0651	0.212	0.239	0.0705	0.216	2.12	5.18	6.52E-25	pGL2_BRI1_bri1_T-bri1_T	AT1G06135	NA	NA	Up	Proximal Lateral Root Cap_Up
AT5G47450	Maturation_Atrichoblast	1380	2130	164	220	0.868	0.943	0.387	0.324	0.893	0.374	-3.18	9.93	9.71E-25	pGL2_BRI1_bri1_T-bri1_T	TIP2-3	NA	NA	Down	Maturation_Atrichoblast_Down
AT3G29410	Elongation_Cortex	7.61	10.9	98.4	104	0.0861	0.172	0.42	0.649	0.115	0.458	3.46	5.8	1.15E-24	pGL2_BRI1_bri1_T-bri1_T	TPS25	NA	NA	Up	Elongation_Cortex_Up
AT3G11930	Proliferation Domain_Atrichoblast	34.4	22.9	6.19	1.84	0.427	0.318	0.139	0.0789	0.375	0.123	-2.85	4.14	1.15E-24	pGL2_BRI1_bri1_T-bri1_T	AT3G11930	NA	NA	Down	Proliferation Domain_Atrichoblast_Down
AT1G55110	Maturation_Cortex	1.39	0.763	50.1	66.2	0.0239	0.018	0.477	0.686	0.0219	0.534	5.68	4.94	1.45E-24	pGL2_BRI1_bri1_T-bri1_T	IDD7	IDD7	indeterminate(ID)-domain 7	Up	Maturation_Cortex_Up
AT5G47990	Proliferation Domain_Trichoblast	125	133	13.2	15	0.729	0.701	0.257	0.208	0.716	0.246	-3.2	6.17	1.49E-24	pGL2_BRI1_bri1_T-bri1_T	CYP705A5	NA	NA	Down	Proliferation Domain_Trichoblast_Down
AT2G06850	Proliferation Domain_Trichoblast	5.88	8.22	106	49.4	0.165	0.164	0.706	0.434	0.165	0.646	3.38	5.42	1.62E-24	pGL2_BRI1_bri1_T-bri1_T	XTH4	NA	NA	Up	Proliferation Domain_Trichoblast_Up
AT4G26260	Distal Columella	3.23	6.42	87.5	95.3	0.00631	0.0189	0.286	0.378	0.01	0.306	4.33	5.62	1.83E-24	pGL2_BRI1_bri1_T-bri1_T	MIOX4	NA	NA	Up	Distal Columella_Up
AT2G41810	Transition Domain_Atrichoblast	346	448	63.3	40.5	0.772	0.878	0.282	0.351	0.814	0.296	-2.94	7.81	1.92E-24	pGL2_BRI1_bri1_T-bri1_T	AT2G41810	NA	NA	Down	Transition Domain_Atrichoblast_Down
AT3G15370	Elongation_Endodermis	28	30.4	5.08	0.507	0.234	0.177	0.0471	0.0177	0.208	0.038	-3.34	4.09	1.97E-24	pGL2_BRI1_bri1_T-bri1_T	ATEXPA12	NA	NA	Down	Elongation_Endodermis_Down
AT5G38940	Transition Domain_Atrichoblast	24.6	39.7	0.745	0.417	0.131	0.173	0.0132	0.0175	0.148	0.0141	-5.52	4.06	2.05E-24	pGL2_BRI1_bri1_T-bri1_T	AT5G38940	NA	NA	Down	Transition Domain_Atrichoblast_Down
AT4G36110	Proximal Lateral Root Cap	24.2	34.7	119	116	0.137	0.165	0.441	0.491	0.148	0.45	2.02	6.19	2.44E-24	pGL2_BRI1_bri1_T-bri1_T	AT4G36110	NA	NA	Up	Proximal Lateral Root Cap_Up
AT5G07460	Elongation_Atrichoblast	810	747	135	90.6	0.781	0.787	0.562	0.471	0.784	0.537	-2.81	8.8	2.71E-24	pGL2_BRI1_bri1_T-bri1_T	MRSA2	NA	NA	Down	Elongation_Atrichoblast_Down
AT3G11930	Proximal Lateral Root Cap	75.6	40.7	12	13.8	0.413	0.287	0.107	0.137	0.364	0.112	-2.18	5.19	3.26E-24	pGL2_BRI1_bri1_T-bri1_T	AT3G11930	NA	NA	Down	Proximal Lateral Root Cap_Down
AT2G37760	Elongation_Endodermis	3.19	5.12	32.5	33.2	0.0508	0.0947	0.341	0.451	0.0706	0.375	3	4.18	3.31E-24	pGL2_BRI1_bri1_T-bri1_T	AKR4C8	NA	NA	Up	Elongation_Endodermis_Up
AT2G05380	Transition Domain_Cortex	35.3	107	3.49	8.12	0.151	0.202	0.0508	0.0698	0.174	0.0559	-3.54	5.34	3.31E-24	pGL2_BRI1_bri1_T-bri1_T	GRP3S	NA	NA	Down	Transition Domain_Cortex_Down
AT3G29780	Proliferation Domain_Trichoblast	4.01	1.98	43.3	29	0.106	0.0597	0.406	0.34	0.0835	0.392	3.61	4.31	4.09E-24	pGL2_BRI1_bri1_T-bri1_T	RALFL27	NA	NA	Up	Proliferation Domain_Trichoblast_Up
AT1G25230	Proximal Lateral Root Cap	16.6	17.5	83.2	59.4	0.119	0.122	0.345	0.292	0.12	0.336	2.06	5.46	4.17E-24	pGL2_BRI1_bri1_T-bri1_T	AT1G25230	NA	NA	Up	Proximal Lateral Root Cap_Up
AT2G33830	Maturation_Procambium	30.4	19.8	491	379	0.118	0.0575	0.586	0.611	0.0899	0.6	4.13	7.82	4.47E-24	pGL2_BRI1_bri1_T-bri1_T	DRMH1	NA	NA	Up	Maturation_Procambium_Up
AT5G11420	Elongation_Atrichoblast	5.56	6.37	101	73.7	0.0347	0.0632	0.511	0.433	0.0455	0.489	3.88	5.6	4.79E-24	pGL2_BRI1_bri1_T-bri1_T	AT5G11420	NA	NA	Up	Elongation_Atrichoblast_Up
AT1G44970	Elongation_Endodermis	4.06	7.44	50.8	31.4	0.0678	0.0782	0.231	0.274	0.0725	0.245	2.84	4.54	4.93E-24	pGL2_BRI1_bri1_T-bri1_T	PER9	NA	NA	Up	Elongation_Endodermis_Up
AT5G64620	Elongation_Atrichoblast	12.7	7.35	113	132	0.0972	0.069	0.585	0.635	0.0866	0.598	3.59	6.08	6.84E-24	pGL2_BRI1_bri1_T-bri1_T	C/VIF2	NA	NA	Up	Elongation_Atrichoblast_Up
AT2G19800	Distal Columella	44.2	44.1	413	575	0.199	0.174	0.769	0.867	0.191	0.791	3.46	8.08	7.22E-24	pGL2_BRI1_bri1_T-bri1_T	MIOX2	NA	NA	Up	Distal Columella_Up
AT3G18280	Transition Domain_Atrichoblast	109	25.3	4.97	2.09	0.278	0.135	0.0705	0.0702	0.221	0.0704	-4.2	5.18	7.22E-24	pGL2_BRI1_bri1_T-bri1_T	AT3G18280	NA	NA	Down	Transition Domain_Atrichoblast_Down
AT2G19800	Proximal Lateral Root Cap	85.5	79.2	389	328	0.31	0.274	0.715	0.708	0.296	0.714	2.12	7.78	8.24E-24	pGL2_BRI1_bri1_T-bri1_T	MIOX2	NA	NA	Up	Proximal Lateral Root Cap_Up
AT5G26280	Maturation_Atrichoblast	1410	1420	222	104	0.934	0.93	0.496	0.595	0.933	0.517	-3.21	9.63	9.28E-24	pGL2_BRI1_bri1_T-bri1_T	AT5G26280	NA	NA	Down	Maturation_Atrichoblast_Down
AT1G30820	Proximal Lateral Root Cap	40	30.9	130	155	0.25	0.224	0.535	0.681	0.24	0.56	2	6.46	1.05E-23	pGL2_BRI1_bri1_T-bri1_T	AT1G30820	NA	NA	Up	Proximal Lateral Root Cap_Up
AT5G48900	Proximal Lateral Root Cap	60.3	49.2	271	189	0.266	0.27	0.66	0.655	0.268	0.659	2.06	7.15	1.05E-23	pGL2_BRI1_bri1_T-bri1_T	AT5G48900	NA	NA	Up	Proximal Lateral Root Cap_Up
AT5G40590	Proliferation Domain_Atrichoblast	20.9	34.7	6.3	0.614	0.12	0.127	0.0544	0.00877	0.123	0.0417	-2.84	4.08	1.11E-23	pGL2_BRI1_bri1_T-bri1_T	AT5G40590	NA	NA	Down	Proliferation Domain_Atrichoblast_Down
AT3G10520	Transition Domain_Cortex	22.6	20.7	204	144	0.233	0.224	0.847	0.744	0.229	0.82	2.99	6.61	1.21E-23	pGL2_BRI1_bri1_T-bri1_T	AHB2	NA	NA	Up	Transition Domain_Cortex_Up
AT2G31083	Proximal Lateral Root Cap	27.5	25.9	4.38	5.44	0.179	0.165	0.0431	0.0354	0.173	0.0418	-2.49	4.05	1.49E-23	pGL2_BRI1_bri1_T-bri1_T	CLE5	NA	NA	Down	Proximal Lateral Root Cap_Down
ATMG00030	Elongation_Endodermis	287	337	787	2310	0.936	0.971	1	1	0.952	1	2.12	9.86	1.94E-23	pGL2_BRI1_bri1_T-bri1_T	ORF107A	NA	NA	Up	Elongation_Endodermis_Up
AT1G54820	Transition Domain_Atrichoblast	0	0	21.4	22.5	0	0	0.242	0.386	0	0.271	9.05	3.56	1.98E-23	pGL2_BRI1_bri1_T-bri1_T	AT1G54820	NA	NA	Up	Transition Domain_Atrichoblast_Up
AT3G18250	Proliferation Domain_Atrichoblast	0.573	0.695	8.89	10.2	0.0117	0.0127	0.0952	0.14	0.0122	0.108	3.89	2.14	2.47E-23	pGL2_BRI1_bri1_T-bri1_T	AT3G18250	NA	NA	Up	Proliferation Domain_Atrichoblast_Up
AT3G55970	Elongation_Atrichoblast	7.19	6.86	63.7	140	0.059	0.0575	0.265	0.365	0.0584	0.293	3.71	5.8	2.71E-23	pGL2_BRI1_bri1_T-bri1_T	JRG21	NA	NA	Up	Elongation_Atrichoblast_Up
AT4G11210	Transition Domain_Cortex	48.3	66.1	2.22	9.28	0.21	0.284	0.0424	0.0698	0.244	0.0497	-3.51	5.05	3.55E-23	pGL2_BRI1_bri1_T-bri1_T	DIR14	NA	NA	Down	Transition Domain_Cortex_Down
AT3G15950	Elongation_Cortex	401	224	70.6	22.3	0.878	0.845	0.423	0.416	0.867	0.422	-2.89	7.49	4.91E-23	pGL2_BRI1_bri1_T-bri1_T	NAI2	NA	NA	Down	Elongation_Cortex_Down
AT3G09925	Proximal Lateral Root Cap	39	33.5	9.5	5.21	0.258	0.235	0.0935	0.0752	0.249	0.0904	-2.27	4.51	5.66E-23	pGL2_BRI1_bri1_T-bri1_T	AT3G09925	NA	NA	Down	Proximal Lateral Root Cap_Down
AT3G09260	Transition Domain_Cortex	1220	1490	222	184	0.986	0.995	0.754	0.837	0.99	0.776	-2.74	9.61	6.16E-23	pGL2_BRI1_bri1_T-bri1_T	BGLU23	NA	NA	Down	Transition Domain_Cortex_Down
AT1G06080	Proximal Lateral Root Cap	5.35	3.2	24.2	22.7	0.0236	0.0204	0.157	0.164	0.0223	0.158	2.44	3.77	6.21E-23	pGL2_BRI1_bri1_T-bri1_T	ADS1	NA	NA	Up	Proximal Lateral Root Cap_Up
AT2G37760	Proliferation Domain_Atrichoblast	1.15	1.53	11.4	12.7	0.0217	0.0327	0.259	0.237	0.027	0.252	3.17	2.57	6.29E-23	pGL2_BRI1_bri1_T-bri1_T	AKR4C8	NA	NA	Up	Proliferation Domain_Atrichoblast_Up
ATCG00450	Transition Domain_Atrichoblast	0	0	68.3	0	0	0	0.555	0	0	0.444	9.84	4.27	6.83E-23	pGL2_BRI1_bri1_T-bri1_T	TRNV.1	NA	NA	Up	Transition Domain_Atrichoblast_Up
AT3G24100	Proliferation Domain_Atrichoblast	30.5	26.5	124	107	0.406	0.396	0.82	0.833	0.401	0.824	2.02	6.15	8.04E-23	pGL2_BRI1_bri1_T-bri1_T	AT3G24100	NA	NA	Up	Proliferation Domain_Atrichoblast_Up
AT1G06350	Proliferation Domain_Atrichoblast	1.72	0.972	16.5	7.99	0.0284	0.0218	0.16	0.158	0.0252	0.159	3.16	2.68	8.21E-23	pGL2_BRI1_bri1_T-bri1_T	AT1G06350	NA	NA	Up	Proliferation Domain_Atrichoblast_Up
AT2G31083	Proliferation Domain_Atrichoblast	14.6	8.54	1.12	0.614	0.209	0.152	0.017	0.0263	0.182	0.0196	-3.71	2.85	8.21E-23	pGL2_BRI1_bri1_T-bri1_T	CLE5	NA	NA	Down	Proliferation Domain_Atrichoblast_Down
AT4G19520	Transition Domain_Atrichoblast	1.9	2.81	43.7	48.4	0.0211	0.0385	0.322	0.439	0.028	0.345	4.29	4.65	8.68E-23	pGL2_BRI1_bri1_T-bri1_T	AT4G19520	NA	NA	Up	Transition Domain_Atrichoblast_Up
AT4G00895	Proximal Lateral Root Cap	16.6	13.4	70.1	51.2	0.133	0.119	0.427	0.491	0.128	0.438	2.01	5.24	8.91E-23	pGL2_BRI1_bri1_T-bri1_T	AT4G00895	NA	NA	Up	Proximal Lateral Root Cap_Up
AT1G30870	Proximal Lateral Root Cap	31.1	30.2	7.85	3.63	0.19	0.202	0.0733	0.0487	0.195	0.0691	-2.35	4.26	8.94E-23	pGL2_BRI1_bri1_T-bri1_T	PER7	NA	NA	Down	Proximal Lateral Root Cap_Down
AT2G19970	Proximal Lateral Root Cap	3.57	6.63	34.4	18.1	0.026	0.0357	0.177	0.146	0.0298	0.172	2.42	3.99	9.08E-23	pGL2_BRI1_bri1_T-bri1_T	AT2G19970	NA	NA	Up	Proximal Lateral Root Cap_Up
AT2G41810	Transition Domain_Trichoblast	64.9	119	3.45	3.86	0.5	0.604	0.0676	0.217	0.561	0.103	-4.56	5.57	1.15E-22	pGL2_BRI1_bri1_T-bri1_T	AT2G41810	NA	NA	Down	Transition Domain_Trichoblast_Down
AT2G39518	Proximal Lateral Root Cap	5.68	9	32.7	33.8	0.0398	0.0548	0.202	0.265	0.0457	0.213	2.23	4.31	1.17E-22	pGL2_BRI1_bri1_T-bri1_T	AT2G39518	NA	NA	Up	Proximal Lateral Root Cap_Up
AT1G32560	Elongation_Atrichoblast	0.654	1.47	29.2	41.5	0.00694	0.0172	0.228	0.317	0.0108	0.253	5.06	4.28	1.32E-22	pGL2_BRI1_bri1_T-bri1_T	LEA6	NA	NA	Up	Elongation_Atrichoblast_Up
AT3G02242	Elongation_Atrichoblast	35.6	36.8	2.61	0.374	0.149	0.218	0.0368	0.00962	0.175	0.0293	-4.44	4.23	1.32E-22	pGL2_BRI1_bri1_T-bri1_T	GLV8	NA	NA	Down	Elongation_Atrichoblast_Down
AT4G04840	Proximal Lateral Root Cap	82	43.3	21.9	8.61	0.287	0.168	0.15	0.115	0.241	0.144	-2.07	5.33	1.49E-22	pGL2_BRI1_bri1_T-bri1_T	MSRB6	NA	NA	Down	Proximal Lateral Root Cap_Down
AT4G36740	Transition Domain_Trichoblast	2.84	1.9	51.9	114	0.0342	0.00966	0.243	0.5	0.0198	0.304	5.07	5.45	1.50E-22	pGL2_BRI1_bri1_T-bri1_T	HB-5	HB40	homeobox protein 40	Up	Transition Domain_Trichoblast_Up
AT3G04320	Proliferation Domain_Atrichoblast	512	588	205	93	0.833	0.849	0.721	0.605	0.841	0.689	-1.98	8.45	1.84E-22	pGL2_BRI1_bri1_T-bri1_T	AT3G04320	NA	NA	Down	Proliferation Domain_Atrichoblast_Down
AT1G24020	Elongation_Cortex	48.5	60.8	3.08	6.5	0.187	0.333	0.0361	0.104	0.237	0.0473	-3.6	4.89	1.90E-22	pGL2_BRI1_bri1_T-bri1_T	MLP423	NA	NA	Down	Elongation_Cortex_Down
AT1G66270	Proliferation Domain_Atrichoblast	2050	2100	658	472	0.997	0.998	0.929	0.956	0.997	0.936	-1.9	10.4	1.94E-22	pGL2_BRI1_bri1_T-bri1_T	BGLU21	NA	NA	Down	Proliferation Domain_Atrichoblast_Down
AT3G28600	Proliferation Domain_Atrichoblast	14.5	10.2	1.69	0.41	0.13	0.069	0.0238	0.0175	0.101	0.0221	-3.46	2.95	1.94E-22	pGL2_BRI1_bri1_T-bri1_T	AT3G28600	NA	NA	Down	Proliferation Domain_Atrichoblast_Down
AT4G22212	Transition Domain_Atrichoblast	90	38.5	5.22	3.75	0.502	0.417	0.0793	0.123	0.468	0.088	-3.82	5.13	1.99E-22	pGL2_BRI1_bri1_T-bri1_T	AT4G22212	NA	NA	Down	Transition Domain_Atrichoblast_Down
AT4G21840	Proximal Lateral Root Cap	65.8	45.1	228	206	0.365	0.265	0.609	0.606	0.326	0.608	1.99	7.09	2.21E-22	pGL2_BRI1_bri1_T-bri1_T	MSRB8	NA	NA	Up	Proximal Lateral Root Cap_Up
AT4G33550	Proliferation Domain_Atrichoblast	11.8	4.24	0.337	0	0.152	0.0962	0.0102	0	0.125	0.00735	-5.34	2.32	2.57E-22	pGL2_BRI1_bri1_T-bri1_T	AT4G33550	NA	NA	Down	Proliferation Domain_Atrichoblast_Down
AT5G24580	Proximal Lateral Root Cap	14.4	11	48.6	55.3	0.0975	0.0753	0.254	0.354	0.0888	0.271	2.01	4.99	3.21E-22	pGL2_BRI1_bri1_T-bri1_T	HIPP09	NA	NA	Up	Proximal Lateral Root Cap_Up
AT1G32560	Transition Domain_Atrichoblast	5.37	2.41	47.9	70.1	0.0591	0.0385	0.361	0.544	0.0509	0.398	3.84	5	4.12E-22	pGL2_BRI1_bri1_T-bri1_T	LEA6	NA	NA	Up	Transition Domain_Atrichoblast_Up
AT3G04320	Transition Domain_Atrichoblast	561	636	138	61.7	0.869	0.929	0.696	0.684	0.893	0.694	-2.67	8.45	4.18E-22	pGL2_BRI1_bri1_T-bri1_T	AT3G04320	NA	NA	Down	Transition Domain_Atrichoblast_Down
AT3G16150	Proximal Lateral Root Cap	26.3	27.2	95.5	106	0.146	0.147	0.315	0.367	0.146	0.324	1.91	5.98	5.92E-22	pGL2_BRI1_bri1_T-bri1_T	AT3G16150	NA	NA	Up	Proximal Lateral Root Cap_Up
AT3G18280	Elongation_Endodermis	105	31.9	14.3	7.6	0.322	0.226	0.098	0.0708	0.279	0.0897	-2.54	5.36	6.79E-22	pGL2_BRI1_bri1_T-bri1_T	AT3G18280	NA	NA	Down	Elongation_Endodermis_Down
AT5G62165	Elongation_Cortex	1.3	0.841	22.2	28.5	0.0178	0.0172	0.222	0.429	0.0176	0.256	4.47	3.79	6.85E-22	pGL2_BRI1_bri1_T-bri1_T	AGL42	AGL42	AGAMOUS-like 42	Up	Elongation_Cortex_Up
AT2G31083	Transition Domain_Cortex	54	28.5	3.17	2.32	0.169	0.191	0.0678	0.0698	0.179	0.0683	-3.92	4.57	6.95E-22	pGL2_BRI1_bri1_T-bri1_T	CLE5	NA	NA	Down	Transition Domain_Cortex_Down
AT3G15670	Elongation_Atrichoblast	31.1	22.5	204	245	0.177	0.201	0.526	0.529	0.186	0.527	3.06	6.99	7.68E-22	pGL2_BRI1_bri1_T-bri1_T	LEA29	NA	NA	Up	Elongation_Atrichoblast_Up
AT2G43890	Elongation_Atrichoblast	19.3	38.2	210	245	0.125	0.195	0.39	0.452	0.152	0.407	3.05	7.01	7.68E-22	pGL2_BRI1_bri1_T-bri1_T	AT2G43890	NA	NA	Up	Elongation_Atrichoblast_Up
AT2G01670	Transition Domain_Cortex	3.32	3.44	49.8	32.5	0.0457	0.0273	0.475	0.465	0.0373	0.472	3.58	4.48	9.35E-22	pGL2_BRI1_bri1_T-bri1_T	NUDT17	NA	NA	Up	Transition Domain_Cortex_Up
AT2G36800	Proximal Lateral Root Cap	10.9	19.7	52.2	61.9	0.0496	0.0459	0.157	0.173	0.0481	0.159	1.96	5.15	1.18E-21	pGL2_BRI1_bri1_T-bri1_T	UGT73C5	NA	NA	Up	Proximal Lateral Root Cap_Up
AT5G50335	Transition Domain_Cortex	5.13	4.7	110	18	0.0411	0.0546	0.534	0.349	0.0473	0.484	3.43	5.16	1.19E-21	pGL2_BRI1_bri1_T-bri1_T	AT5G50335	NA	NA	Up	Transition Domain_Cortex_Up
AT2G01610	Maturation_Procambium	1.19	0	72.3	62.2	0.0098	0	0.103	0.111	0.00529	0.108	6.6	4.98	1.34E-21	pGL2_BRI1_bri1_T-bri1_T	AT2G01610	NA	NA	Up	Maturation_Procambium_Up
AT3G29410	Elongation_Endodermis	0.29	0	19.8	4.31	0.00678	0	0.22	0.106	0.00372	0.185	6.17	2.65	1.43E-21	pGL2_BRI1_bri1_T-bri1_T	TPS25	NA	NA	Up	Elongation_Endodermis_Up
AT5G53590	Proximal Lateral Root Cap	21.1	23	96.2	70	0.149	0.144	0.434	0.412	0.147	0.431	1.91	5.71	1.72E-21	pGL2_BRI1_bri1_T-bri1_T	AT5G53590	NA	NA	Up	Proximal Lateral Root Cap_Up
AT1G45015	Elongation_Atrichoblast	79.1	99	10.2	5.99	0.295	0.368	0.107	0.0962	0.323	0.104	-3.42	5.59	1.73E-21	pGL2_BRI1_bri1_T-bri1_T	AT1G45015	NA	NA	Down	Elongation_Atrichoblast_Down
AT2G44470	Proliferation Domain_Atrichoblast	0	0	13.5	0	0	0	0.286	0	0	0.206	9.11	1.75	2.06E-21	pGL2_BRI1_bri1_T-bri1_T	BGLU29	NA	NA	Up	Proliferation Domain_Atrichoblast_Up
AT1G65845	Proliferation Domain_Trichoblast	7.09	3.65	50.6	43.1	0.151	0.0846	0.578	0.434	0.119	0.546	3.15	4.71	2.06E-21	pGL2_BRI1_bri1_T-bri1_T	AT1G65845	NA	NA	Up	Proliferation Domain_Trichoblast_Up
AT4G26260	Distal Lateral Root Cap	1.69	2.68	50.5	35.2	0.00943	0.0146	0.217	0.243	0.0109	0.223	4.41	4.58	2.41E-21	pGL2_BRI1_bri1_T-bri1_T	MIOX4	NA	NA	Up	Distal Lateral Root Cap_Up
AT2G47240	Transition Domain_Atrichoblast	0.316	1.6	21.1	40.5	0.00422	0.0192	0.264	0.474	0.0102	0.306	5.03	4.03	2.64E-21	pGL2_BRI1_bri1_T-bri1_T	LACS1	NA	NA	Up	Transition Domain_Atrichoblast_Up
AT5G46600	Elongation_Endodermis	4.78	3.97	29.7	31.9	0.0881	0.0823	0.333	0.416	0.0855	0.359	2.81	4.11	2.76E-21	pGL2_BRI1_bri1_T-bri1_T	ALMT13	NA	NA	Up	Elongation_Endodermis_Up
AT3G44870	Proximal Lateral Root Cap	326	316	107	58.2	0.79	0.745	0.447	0.345	0.772	0.43	-2.01	7.66	2.76E-21	pGL2_BRI1_bri1_T-bri1_T	AT3G44870	NA	NA	Down	Proximal Lateral Root Cap_Down
AT5G23840	Proximal Lateral Root Cap	442	400	108	98.8	0.884	0.869	0.514	0.531	0.878	0.517	-2.02	8.04	2.80E-21	pGL2_BRI1_bri1_T-bri1_T	AT5G23840	NA	NA	Down	Proximal Lateral Root Cap_Down
AT2G40570	Proliferation Domain_Atrichoblast	0.859	1.39	8.1	13.7	0.0167	0.029	0.16	0.325	0.0226	0.206	3.26	2.37	2.83E-21	pGL2_BRI1_bri1_T-bri1_T	AT2G40570	NA	NA	Up	Proliferation Domain_Atrichoblast_Up
AT4G22212	Proliferation Domain_Trichoblast	74.5	82.4	12.7	6.12	0.716	0.741	0.38	0.245	0.728	0.35	-3.07	5.48	3.12E-21	pGL2_BRI1_bri1_T-bri1_T	AT4G22212	NA	NA	Down	Proliferation Domain_Trichoblast_Down
AT3G52700	Proliferation Domain_Atrichoblast	23.5	0	30.5	47.5	0.381	0	0.486	0.658	0.198	0.534	2.56	4.61	3.58E-21	pGL2_BRI1_bri1_T-bri1_T	AT3G52700	NA	NA	Up	Proliferation Domain_Atrichoblast_Up
AT1G07175	Proliferation Domain_Atrichoblast	10	13.6	42.3	57.7	0.154	0.198	0.378	0.491	0.175	0.409	2.08	4.9	3.78E-21	pGL2_BRI1_bri1_T-bri1_T	AT1G07175	NA	NA	Up	Proliferation Domain_Atrichoblast_Up
AT5G50200	Proliferation Domain_Atrichoblast	4.01	4.52	21.7	24.8	0.0801	0.0907	0.299	0.298	0.0852	0.299	2.44	3.69	4.53E-21	pGL2_BRI1_bri1_T-bri1_T	NRT3.1	NA	NA	Up	Proliferation Domain_Atrichoblast_Up
AT1G08230	Elongation_Atrichoblast	34	34.3	2.85	0.374	0.212	0.218	0.0441	0.00962	0.214	0.0346	-4.26	4.16	5.22E-21	pGL2_BRI1_bri1_T-bri1_T	GAT1	NA	NA	Down	Elongation_Atrichoblast_Down
AT5G53590	Proliferation Domain_Atrichoblast	6.23	4.1	21.4	35	0.11	0.078	0.224	0.333	0.0948	0.255	2.41	3.96	5.30E-21	pGL2_BRI1_bri1_T-bri1_T	AT5G53590	NA	NA	Up	Proliferation Domain_Atrichoblast_Up
AT2G46950	Proliferation Domain_Atrichoblast	0.931	1.25	8.1	13.3	0.0184	0.02	0.129	0.14	0.0191	0.132	3.26	2.34	5.30E-21	pGL2_BRI1_bri1_T-bri1_T	CYP709B2	NA	NA	Up	Proliferation Domain_Atrichoblast_Up
AT1G16150	Elongation_Atrichoblast	0.981	2.94	36.8	40.8	0.0104	0.0345	0.32	0.413	0.0195	0.346	4.4	4.44	5.86E-21	pGL2_BRI1_bri1_T-bri1_T	WAKL4	NA	NA	Up	Elongation_Atrichoblast_Up
AT1G75750	Elongation_Atrichoblast	3100	2610	919	331	0.944	0.943	0.857	0.74	0.944	0.824	-2.36	10.8	6.91E-21	pGL2_BRI1_bri1_T-bri1_T	GASA1	NA	NA	Down	Elongation_Atrichoblast_Down
AT2G47540	Proximal Lateral Root Cap	28.5	21.7	6.11	3.63	0.201	0.158	0.0632	0.0531	0.184	0.0615	-2.34	3.99	7.07E-21	pGL2_BRI1_bri1_T-bri1_T	AT2G47540	NA	NA	Down	Proximal Lateral Root Cap_Down
AT3G44860	Elongation_Endodermis	761	468	154	144	0.902	0.815	0.545	0.381	0.862	0.495	-2	8.58	7.10E-21	pGL2_BRI1_bri1_T-bri1_T	FAMT	NA	NA	Down	Elongation_Endodermis_Down
AT1G13430	Elongation_Cortex	3.26	2.52	36.8	43.2	0.0356	0.0517	0.294	0.455	0.0411	0.32	3.75	4.47	7.19E-21	pGL2_BRI1_bri1_T-bri1_T	STO9	NA	NA	Up	Elongation_Cortex_Up
AT2G37770	Elongation_Cortex	1.3	1.12	27.4	21.7	0.0178	0.023	0.201	0.286	0.0196	0.215	4.32	3.78	7.19E-21	pGL2_BRI1_bri1_T-bri1_T	AKR4C9	NA	NA	Up	Elongation_Cortex_Up
AT2G47400	Elongation_Endodermis	10.6	6.28	42.1	52.5	0.125	0.0823	0.384	0.416	0.106	0.394	2.48	4.78	7.32E-21	pGL2_BRI1_bri1_T-bri1_T	CP12-1	NA	NA	Up	Elongation_Endodermis_Up
AT5G42580	Elongation_Atrichoblast	135	155	21.2	12.4	0.399	0.339	0.154	0.144	0.377	0.152	-3.12	6.34	7.49E-21	pGL2_BRI1_bri1_T-bri1_T	CYP705A12	NA	NA	Down	Elongation_Atrichoblast_Down
AT1G65570	Distal Columella	468	131	1550	2390	0.301	0.158	0.332	0.352	0.259	0.336	2.94	10.2	7.83E-21	pGL2_BRI1_bri1_T-bri1_T	AT1G65570	NA	NA	Up	Distal Columella_Up
AT5G57785	Transition Domain_Atrichoblast	96.7	72.2	15.6	2.92	0.456	0.365	0.141	0.0702	0.42	0.127	-3.28	5.57	8.10E-21	pGL2_BRI1_bri1_T-bri1_T	AT5G57785	NA	NA	Down	Transition Domain_Atrichoblast_Down
AT5G17820	Proximal Lateral Root Cap	147	138	46.2	31	0.627	0.673	0.321	0.367	0.645	0.329	-1.89	6.52	8.65E-21	pGL2_BRI1_bri1_T-bri1_T	AT5G17820	NA	NA	Down	Proximal Lateral Root Cap_Down
AT3G16450	Elongation_Atrichoblast	70.9	80.9	7.37	6.74	0.309	0.333	0.0882	0.125	0.318	0.0984	-3.41	5.37	8.92E-21	pGL2_BRI1_bri1_T-bri1_T	JAL33	NA	NA	Down	Elongation_Atrichoblast_Down
AT1G62510	Transition Domain_Cortex	35.6	40.1	317	197	0.256	0.158	0.661	0.674	0.211	0.665	2.73	7.2	1.12E-20	pGL2_BRI1_bri1_T-bri1_T	AT1G62510	NA	NA	Up	Transition Domain_Cortex_Up
AT4G23870	Transition Domain_Cortex	21.1	20.3	132	145	0.215	0.257	0.737	0.698	0.234	0.727	2.73	6.3	1.12E-20	pGL2_BRI1_bri1_T-bri1_T	AT4G23870	NA	NA	Up	Transition Domain_Cortex_Up
AT4G34419	Transition Domain_Cortex	6.94	11.3	91.9	50.5	0.0776	0.131	0.517	0.302	0.102	0.46	2.93	5.34	1.12E-20	pGL2_BRI1_bri1_T-bri1_T	AT4G34419	NA	NA	Up	Transition Domain_Cortex_Up
AT4G05170	Elongation_Endodermis	8.55	6.61	61.7	29.1	0.108	0.0947	0.259	0.257	0.102	0.258	2.53	4.73	1.16E-20	pGL2_BRI1_bri1_T-bri1_T	AT4G05170	AT4G05170	basic helix-loop-helix (bHLH) DNA-binding superfamily protein	Up	Elongation_Endodermis_Up
AT2G03505	Proliferation Domain_Atrichoblast	5.16	7.5	24.1	38.9	0.0434	0.0563	0.173	0.202	0.0496	0.181	2.3	4.15	1.37E-20	pGL2_BRI1_bri1_T-bri1_T	AT2G03505	NA	NA	Up	Proliferation Domain_Atrichoblast_Up
AT5G45630	Transition Domain_Atrichoblast	9.79	8.02	85.9	83.8	0.11	0.103	0.374	0.544	0.107	0.408	3.24	5.58	1.40E-20	pGL2_BRI1_bri1_T-bri1_T	AT5G45630	NA	NA	Up	Transition Domain_Atrichoblast_Up
AT4G15340	Elongation_Endodermis	128	117	34.1	19.8	0.495	0.366	0.176	0.195	0.437	0.182	-2.21	6.24	1.43E-20	pGL2_BRI1_bri1_T-bri1_T	PEN1	NA	NA	Down	Elongation_Endodermis_Down
AT4G02770	Elongation_Endodermis	7.68	6.78	48.8	35	0.0881	0.0905	0.357	0.363	0.0892	0.359	2.52	4.61	1.45E-20	pGL2_BRI1_bri1_T-bri1_T	PSAD1	NA	NA	Up	Elongation_Endodermis_Up
AT5G62330	Proliferation Domain_Atrichoblast	58.9	70.4	23.4	8.19	0.466	0.57	0.221	0.158	0.516	0.203	-2.08	5.38	1.47E-20	pGL2_BRI1_bri1_T-bri1_T	AT5G62330	NA	NA	Down	Proliferation Domain_Atrichoblast_Down
AT3G51600	Proliferation Domain_Atrichoblast	43.4	29.5	160	111	0.224	0.22	0.565	0.553	0.222	0.561	1.9	6.42	1.49E-20	pGL2_BRI1_bri1_T-bri1_T	LTP5	NA	NA	Up	Proliferation Domain_Atrichoblast_Up
AT1G12560	Proximal Lateral Root Cap	20.8	20.3	4.96	2.04	0.145	0.149	0.0541	0.0398	0.147	0.0516	-2.45	3.69	1.49E-20	pGL2_BRI1_bri1_T-bri1_T	EXPA7	NA	NA	Down	Proximal Lateral Root Cap_Down
AT4G16745	Proximal Lateral Root Cap	2.11	1.78	14.9	12.7	0.0195	0.0179	0.134	0.142	0.0189	0.135	2.82	2.96	1.49E-20	pGL2_BRI1_bri1_T-bri1_T	AT4G16745	NA	NA	Up	Proximal Lateral Root Cap_Up
AT1G78000	Maturation_Cortex	9.91	6.1	111	271	0.144	0.153	0.661	0.824	0.147	0.705	4.42	6.65	1.54E-20	pGL2_BRI1_bri1_T-bri1_T	SULTR1;2	NA	NA	Up	Maturation_Cortex_Up
AT5G25190	Transition Domain_Cortex	7.24	6.89	82.1	38.3	0.0776	0.0601	0.559	0.419	0.0697	0.522	3.03	5.09	1.58E-20	pGL2_BRI1_bri1_T-bri1_T	ERF003	ESE3	Integrase-type DNA-binding superfamily protein	Up	Transition Domain_Cortex_Up
AT5G63600	Elongation_Atrichoblast	263	239	33.3	35.9	0.601	0.552	0.268	0.212	0.582	0.253	-2.86	7.16	1.66E-20	pGL2_BRI1_bri1_T-bri1_T	FLS5	NA	NA	Down	Elongation_Atrichoblast_Down
AT4G36880	Proliferation Domain_Atrichoblast	77.9	74.9	18.1	20.3	0.499	0.479	0.19	0.237	0.49	0.203	-2	5.61	1.66E-20	pGL2_BRI1_bri1_T-bri1_T	CP1	NA	NA	Down	Proliferation Domain_Atrichoblast_Down
AT3G49360	Elongation_Endodermis	4.49	6.12	37	30.2	0.0576	0.0947	0.369	0.345	0.0743	0.361	2.67	4.27	1.67E-20	pGL2_BRI1_bri1_T-bri1_T	PGL2	NA	NA	Up	Elongation_Endodermis_Up
AT5G45630	Transition Domain_Cortex	5.43	4.7	35.2	62.1	0.0685	0.0765	0.356	0.395	0.0721	0.366	3.2	4.69	1.69E-20	pGL2_BRI1_bri1_T-bri1_T	AT5G45630	NA	NA	Up	Transition Domain_Cortex_Up
AT4G25810	Transition Domain_Cortex	47.7	34.7	3.8	2.9	0.187	0.191	0.0678	0.0698	0.189	0.0683	-3.61	4.59	1.70E-20	pGL2_BRI1_bri1_T-bri1_T	XTH23	NA	NA	Down	Transition Domain_Cortex_Down
AT2G29995	Transition Domain_Atrichoblast	152	132	20.6	16.3	0.646	0.641	0.207	0.263	0.644	0.218	-2.94	6.33	1.71E-20	pGL2_BRI1_bri1_T-bri1_T	PSY3	NA	NA	Down	Transition Domain_Atrichoblast_Down
AT3G43720	Proximal Lateral Root Cap	19.8	22.9	69.1	85	0.0991	0.124	0.299	0.367	0.109	0.311	1.85	5.6	2.10E-20	pGL2_BRI1_bri1_T-bri1_T	LTPG2	NA	NA	Up	Proximal Lateral Root Cap_Up
AT1G78000	Elongation_Atrichoblast	129	142	649	953	0.472	0.517	0.875	0.856	0.489	0.87	2.54	8.88	2.29E-20	pGL2_BRI1_bri1_T-bri1_T	SULTR1;2	NA	NA	Up	Elongation_Atrichoblast_Up
AT3G25640	Elongation_Endodermis	6.81	3.14	32.8	30.7	0.0949	0.0535	0.302	0.398	0.0762	0.332	2.7	4.18	2.56E-20	pGL2_BRI1_bri1_T-bri1_T	AT3G25640	NA	NA	Up	Elongation_Endodermis_Up
AT2G01670	Elongation_Atrichoblast	9.81	3.92	87.9	64.8	0.0451	0.046	0.537	0.51	0.0455	0.529	3.49	5.44	2.90E-20	pGL2_BRI1_bri1_T-bri1_T	NUDT17	NA	NA	Up	Elongation_Atrichoblast_Up
AT3G54530	Proliferation Domain_Atrichoblast	1.29	1.67	9.67	13.5	0.0267	0.0399	0.122	0.0965	0.033	0.115	2.96	2.53	3.24E-20	pGL2_BRI1_bri1_T-bri1_T	AT3G54530	NA	NA	Up	Proliferation Domain_Atrichoblast_Up
ATCG00450	Maturation_Cortex	0	0	80.5	0	0	0	0.725	0	0	0.527	11.5	4.41	4.36E-20	pGL2_BRI1_bri1_T-bri1_T	TRNV.1	NA	NA	Up	Maturation_Cortex_Up
AT3G02620	Transition Domain_Atrichoblast	32.5	34.9	2.48	0.834	0.257	0.282	0.0396	0.0175	0.267	0.0352	-4.2	4.18	4.57E-20	pGL2_BRI1_bri1_T-bri1_T	AT3G02620	NA	NA	Down	Transition Domain_Atrichoblast_Down
AT1G04180	Proliferation Domain_Atrichoblast	5.51	3.2	24.3	20.7	0.0851	0.0672	0.282	0.246	0.0765	0.272	2.39	3.67	4.58E-20	pGL2_BRI1_bri1_T-bri1_T	YUC9	NA	NA	Up	Proliferation Domain_Atrichoblast_Up
AT4G15920	Proximal Lateral Root Cap	2.35	3.32	16.4	15.9	0.0227	0.0293	0.142	0.217	0.0253	0.155	2.55	3.21	4.61E-20	pGL2_BRI1_bri1_T-bri1_T	SWEET17	NA	NA	Up	Proximal Lateral Root Cap_Up
AT3G59710	Transition Domain_Atrichoblast	289	229	41	38.4	0.84	0.795	0.388	0.509	0.822	0.412	-2.7	7.23	4.64E-20	pGL2_BRI1_bri1_T-bri1_T	AT3G59710	NA	NA	Down	Transition Domain_Atrichoblast_Down
AT1G47510	Proximal Lateral Root Cap	70.5	83.6	297	277	0.281	0.309	0.676	0.748	0.292	0.689	1.9	7.5	4.92E-20	pGL2_BRI1_bri1_T-bri1_T	IP5P11	NA	NA	Up	Proximal Lateral Root Cap_Up
AT1G54820	Elongation_Atrichoblast	0.327	2.45	36.6	26.9	0.00347	0.0172	0.32	0.298	0.00866	0.314	4.68	4.17	5.65E-20	pGL2_BRI1_bri1_T-bri1_T	AT1G54820	NA	NA	Up	Elongation_Atrichoblast_Up
AT3G44870	Elongation_Endodermis	1040	977	298	239	0.929	0.889	0.584	0.46	0.911	0.546	-1.92	9.32	5.78E-20	pGL2_BRI1_bri1_T-bri1_T	AT3G44870	NA	NA	Down	Elongation_Endodermis_Down
AT3G47710	Proliferation Domain_Atrichoblast	4.94	7.22	34.8	24.8	0.0751	0.138	0.442	0.5	0.105	0.458	2.3	4.12	5.91E-20	pGL2_BRI1_bri1_T-bri1_T	PRE4	BNQ3	BANQUO 3	Up	Proliferation Domain_Atrichoblast_Up
AT3G51750	Elongation_Endodermis	3.91	2.15	19.6	28.9	0.0712	0.0453	0.235	0.319	0.0595	0.261	2.95	3.73	7.16E-20	pGL2_BRI1_bri1_T-bri1_T	AT3G51750	NA	NA	Up	Elongation_Endodermis_Up
AT2G36100	Elongation_Atrichoblast	184	219	39.2	16.1	0.41	0.425	0.368	0.25	0.416	0.335	-2.93	6.84	7.25E-20	pGL2_BRI1_bri1_T-bri1_T	CASP1	NA	NA	Down	Elongation_Atrichoblast_Down
AT4G15340	Proximal Lateral Root Cap	22.4	15.2	2.81	4.53	0.169	0.121	0.0257	0.0487	0.15	0.0296	-2.48	3.58	8.44E-20	pGL2_BRI1_bri1_T-bri1_T	PEN1	NA	NA	Down	Proximal Lateral Root Cap_Down
AT5G15970	Elongation_Cortex	4550	6410	1090	1580	1	1	0.943	0.987	1	0.951	-2.04	11.7	8.74E-20	pGL2_BRI1_bri1_T-bri1_T	KIN2	NA	NA	Down	Elongation_Cortex_Down
AT3G50660	Proximal Lateral Root Cap	25.2	25.6	5.04	5.89	0.191	0.212	0.0541	0.0885	0.199	0.06	-2.24	4.01	9.16E-20	pGL2_BRI1_bri1_T-bri1_T	CYP90B1	NA	NA	Down	Proximal Lateral Root Cap_Down
AT1G56680	Proximal Lateral Root Cap	248	234	70.7	61.4	0.556	0.574	0.287	0.389	0.563	0.304	-1.87	7.27	1.56E-19	pGL2_BRI1_bri1_T-bri1_T	AT1G56680	NA	NA	Down	Proximal Lateral Root Cap_Down
AT2G37170	Elongation_Atrichoblast	5060	6470	1340	1270	0.99	1	0.945	0.885	0.994	0.928	-2.13	11.8	1.61E-19	pGL2_BRI1_bri1_T-bri1_T	PIP2B	NA	NA	Down	Elongation_Atrichoblast_Down
ATCG00100	Elongation_Cortex	0	0	0	42.4	0	0	0	0.649	0	0.108	9.46	3.34	1.63E-19	pGL2_BRI1_bri1_T-bri1_T	TRNG.1	NA	NA	Up	Elongation_Cortex_Up
AT1G27670	Elongation_Endodermis	6.67	5.29	43	27.9	0.0915	0.0823	0.341	0.327	0.0874	0.337	2.55	4.37	1.66E-19	pGL2_BRI1_bri1_T-bri1_T	AT1G27670	NA	NA	Up	Elongation_Endodermis_Up
AT2G31940	Proximal Lateral Root Cap	63.4	48.1	225	172	0.216	0.167	0.491	0.487	0.197	0.491	1.83	6.99	1.77E-19	pGL2_BRI1_bri1_T-bri1_T	AT2G31940	NA	NA	Up	Proximal Lateral Root Cap_Up
AT4G24972	Proliferation Domain_Trichoblast	13.2	3.81	68	49.9	0.165	0.0846	0.524	0.377	0.126	0.492	2.94	5.09	1.79E-19	pGL2_BRI1_bri1_T-bri1_T	TPD1	NA	NA	Up	Proliferation Domain_Trichoblast_Up
ATCG00450	Elongation_Atrichoblast	0	0	50.9	0	0	0	0.423	0	0	0.306	9.5	3.9	1.95E-19	pGL2_BRI1_bri1_T-bri1_T	TRNV.1	NA	NA	Up	Elongation_Atrichoblast_Up
AT3G25905	Proliferation Domain_Trichoblast	1.47	1.67	28.2	13.8	0.0459	0.0448	0.46	0.396	0.0453	0.446	3.69	3.55	2.01E-19	pGL2_BRI1_bri1_T-bri1_T	CLE27	NA	NA	Up	Proliferation Domain_Trichoblast_Up
AT4G37400	Elongation_Pericycle	59.7	65.6	2.32	0.467	0.37	0.388	0.0655	0.02	0.376	0.0485	-5.44	5.08	2.52E-19	pGL2_BRI1_bri1_T-bri1_T	CYP81F3	NA	NA	Down	Elongation_Pericycle_Down
ATCG00450	Elongation_Pericycle	0	0	65.5	0	0	0	0.679	0	0	0.425	11	3.95	2.52E-19	pGL2_BRI1_bri1_T-bri1_T	TRNV.1	NA	NA	Up	Elongation_Pericycle_Up
AT5G58670	Proliferation Domain_Trichoblast	1.74	0	12.5	19.1	0.055	0	0.246	0.17	0.0286	0.229	4.09	3.04	2.62E-19	pGL2_BRI1_bri1_T-bri1_T	PLC1	NA	NA	Up	Proliferation Domain_Trichoblast_Up
AT3G51740	Proliferation Domain_Atrichoblast	2.94	7.85	12.3	46.1	0.0317	0.0581	0.112	0.114	0.0443	0.113	2.34	3.98	2.70E-19	pGL2_BRI1_bri1_T-bri1_T	IMK2	NA	NA	Up	Proliferation Domain_Atrichoblast_Up
AT2G39310	Elongation_Atrichoblast	19.3	26.5	0.238	1.12	0.104	0.155	0.00368	0.0192	0.123	0.00798	-5.15	3.54	2.80E-19	pGL2_BRI1_bri1_T-bri1_T	JAL22	NA	NA	Down	Elongation_Atrichoblast_Down
AT4G19520	Elongation_Atrichoblast	4.25	3.43	45.4	56.5	0.0382	0.0287	0.36	0.404	0.0346	0.372	3.67	4.84	2.80E-19	pGL2_BRI1_bri1_T-bri1_T	AT4G19520	NA	NA	Up	Elongation_Atrichoblast_Up
AT4G28940	Proximal Lateral Root Cap	6.65	12.7	39.4	33.1	0.0439	0.0676	0.164	0.133	0.0531	0.159	1.99	4.51	2.99E-19	pGL2_BRI1_bri1_T-bri1_T	AT4G28940	NA	NA	Up	Proximal Lateral Root Cap_Up
AT1G55110	Elongation_Cortex	0.217	0.561	15	16.4	0.00297	0.0115	0.178	0.221	0.00587	0.185	5.31	3.12	3.34E-19	pGL2_BRI1_bri1_T-bri1_T	IDD7	IDD7	indeterminate(ID)-domain 7	Up	Elongation_Cortex_Up
AT1G32540	Proximal Lateral Root Cap	3.57	2.37	23	10.4	0.0244	0.0242	0.163	0.119	0.0243	0.156	2.48	3.35	3.40E-19	pGL2_BRI1_bri1_T-bri1_T	LOL1	LOL1	lsd one like 1	Up	Proximal Lateral Root Cap_Up
AT1G66280	Transition Domain_Cortex	121	118	25.7	11	0.74	0.743	0.347	0.279	0.741	0.329	-2.72	6.15	3.40E-19	pGL2_BRI1_bri1_T-bri1_T	BGLU22	NA	NA	Down	Transition Domain_Cortex_Down
AT4G33550	Transition Domain_Cortex	30.2	21.3	0.317	1.74	0.0776	0.148	0.00847	0.0233	0.109	0.0124	-4.9	3.9	3.40E-19	pGL2_BRI1_bri1_T-bri1_T	AT4G33550	NA	NA	Down	Transition Domain_Cortex_Down
AT5G35940	Transition Domain_Atrichoblast	228	291	40.2	43	0.722	0.795	0.317	0.386	0.751	0.331	-2.63	7.24	3.85E-19	pGL2_BRI1_bri1_T-bri1_T	JAL41	NA	NA	Down	Transition Domain_Atrichoblast_Down
AT1G17190	Transition Domain_Atrichoblast	3010	2410	754	536	1	1	0.991	0.982	1	0.989	-2.08	10.7	4.12E-19	pGL2_BRI1_bri1_T-bri1_T	GSTU26	NA	NA	Down	Transition Domain_Atrichoblast_Down
AT1G70990	Proliferation Domain_Atrichoblast	4.08	2.85	20.5	16	0.0684	0.0599	0.289	0.263	0.0643	0.282	2.4	3.36	4.25E-19	pGL2_BRI1_bri1_T-bri1_T	AT1G70990	NA	NA	Up	Proliferation Domain_Atrichoblast_Up
AT1G72230	Elongation_Endodermis	47	40.3	246	126	0.322	0.267	0.561	0.513	0.297	0.546	2.03	6.85	4.84E-19	pGL2_BRI1_bri1_T-bri1_T	AT1G72230	NA	NA	Up	Elongation_Endodermis_Up
AT4G08770	Elongation_Endodermis	1100	1040	342	252	0.949	0.971	0.624	0.681	0.959	0.641	-1.87	9.42	4.84E-19	pGL2_BRI1_bri1_T-bri1_T	PER37	NA	NA	Down	Elongation_Endodermis_Down
ATCG00450	Proliferation Domain_Trichoblast	0	0	21.2	0	0	0	0.444	0	0	0.346	9.24	2.64	4.94E-19	pGL2_BRI1_bri1_T-bri1_T	TRNV.1	NA	NA	Up	Proliferation Domain_Trichoblast_Up
AT3G24100	Proximal Lateral Root Cap	38.3	31.9	119	118	0.281	0.267	0.652	0.721	0.275	0.664	1.76	6.25	5.38E-19	pGL2_BRI1_bri1_T-bri1_T	AT3G24100	NA	NA	Up	Proximal Lateral Root Cap_Up
AT1G66800	Elongation_Atrichoblast	157	141	23.1	16.5	0.531	0.494	0.202	0.221	0.517	0.207	-2.92	6.4	5.48E-19	pGL2_BRI1_bri1_T-bri1_T	AT1G66800	NA	NA	Down	Elongation_Atrichoblast_Down
AT5G47550	Proliferation Domain_Atrichoblast	3.37	2.36	18	13.5	0.0601	0.0472	0.286	0.298	0.0539	0.289	2.46	3.13	5.60E-19	pGL2_BRI1_bri1_T-bri1_T	CYS5	NA	NA	Up	Proliferation Domain_Atrichoblast_Up
AT1G53625	Proximal Lateral Root Cap	33.2	37.9	105	137	0.221	0.247	0.423	0.522	0.231	0.44	1.75	6.27	6.24E-19	pGL2_BRI1_bri1_T-bri1_T	AT1G53625	NA	NA	Up	Proximal Lateral Root Cap_Up
AT1G52560	Elongation_Cortex	3.48	7.85	25	101	0.0326	0.0575	0.113	0.169	0.0411	0.123	3.31	5.1	6.78E-19	pGL2_BRI1_bri1_T-bri1_T	HSP26.5	NA	NA	Up	Elongation_Cortex_Up
AT5G58670	Proximal Lateral Root Cap	3.81	2.01	15.3	17.4	0.0309	0.0191	0.113	0.111	0.0263	0.112	2.44	3.22	7.04E-19	pGL2_BRI1_bri1_T-bri1_T	PLC1	NA	NA	Up	Proximal Lateral Root Cap_Up
AT2G29995	Elongation_Atrichoblast	294	270	29.2	62.5	0.802	0.839	0.232	0.433	0.816	0.287	-2.71	7.35	7.11E-19	pGL2_BRI1_bri1_T-bri1_T	PSY3	NA	NA	Down	Elongation_Atrichoblast_Down
AT4G30460	Proximal Lateral Root Cap	20.7	15.6	2.97	4.3	0.15	0.144	0.0312	0.0708	0.148	0.038	-2.42	3.53	7.34E-19	pGL2_BRI1_bri1_T-bri1_T	AT4G30460	NA	NA	Down	Proximal Lateral Root Cap_Down
AT3G52700	Proximal Lateral Root Cap	29.5	0	33.6	58.7	0.253	0	0.297	0.602	0.155	0.349	2.11	4.89	8.63E-19	pGL2_BRI1_bri1_T-bri1_T	AT3G52700	NA	NA	Up	Proximal Lateral Root Cap_Up
AT3G20370	Elongation_Cortex	379	234	85.3	28.8	0.866	0.868	0.505	0.494	0.867	0.503	-2.56	7.51	8.95E-19	pGL2_BRI1_bri1_T-bri1_T	AT3G20370	NA	NA	Down	Elongation_Cortex_Down
AT1G20680	Maturation_Atrichoblast	0.822	1.52	38.1	36.6	0.00631	0.0127	0.226	0.216	0.00842	0.224	5.04	4.25	9.30E-19	pGL2_BRI1_bri1_T-bri1_T	AT1G20680	NA	NA	Up	Maturation_Atrichoblast_Up
AT4G14548	Proliferation Domain_Atrichoblast	0.286	0.278	7.2	6.35	0.00668	0.00544	0.153	0.193	0.00609	0.164	4.53	1.6	9.76E-19	pGL2_BRI1_bri1_T-bri1_T	AT4G14548	NA	NA	Up	Proliferation Domain_Atrichoblast_Up
AT2G28500	Elongation_Pericycle	43.8	28.5	0.632	0.7	0.149	0.108	0.0179	0.01	0.135	0.0149	-5.73	4.33	9.97E-19	pGL2_BRI1_bri1_T-bri1_T	LBD11	LBD11	LOB domain-containing protein 11	Down	Elongation_Pericycle_Down
AT1G62810	Proliferation Domain_Atrichoblast	111	117	34.9	28.3	0.768	0.813	0.429	0.43	0.79	0.429	-1.85	6.21	1.02E-18	pGL2_BRI1_bri1_T-bri1_T	AT1G62810	NA	NA	Down	Proliferation Domain_Atrichoblast_Down
AT3G54040	Elongation_Atrichoblast	20.9	21.6	177	143	0.135	0.144	0.643	0.663	0.139	0.649	2.91	6.53	1.03E-18	pGL2_BRI1_bri1_T-bri1_T	AT3G54040	NA	NA	Up	Elongation_Atrichoblast_Up
AT4G20320	Proximal Lateral Root Cap	9.08	10.1	33.5	39.9	0.0739	0.0816	0.232	0.336	0.0769	0.25	1.93	4.5	1.05E-18	pGL2_BRI1_bri1_T-bri1_T	AT4G20320	NA	NA	Up	Proximal Lateral Root Cap_Up
AT1G52560	Transition Domain_Cortex	8.45	4.07	25.7	94	0.0594	0.0219	0.119	0.256	0.0423	0.155	2.99	4.96	1.05E-18	pGL2_BRI1_bri1_T-bri1_T	HSP26.5	NA	NA	Up	Transition Domain_Cortex_Up
AT5G44130	Maturation_Cortex	195	180	17.2	8.69	0.789	0.847	0.231	0.229	0.809	0.23	-3.93	6.64	1.06E-18	pGL2_BRI1_bri1_T-bri1_T	FLA13	NA	NA	Down	Maturation_Cortex_Down
AT4G16190	Proliferation Domain_Atrichoblast	52.9	43.3	232	120	0.424	0.463	0.765	0.702	0.443	0.748	1.81	6.8	1.07E-18	pGL2_BRI1_bri1_T-bri1_T	RD19C	NA	NA	Up	Proliferation Domain_Atrichoblast_Up
AT4G08770	Proximal Lateral Root Cap	20.4	16.2	4.46	2.27	0.112	0.115	0.0412	0.0398	0.113	0.041	-2.39	3.54	1.08E-18	pGL2_BRI1_bri1_T-bri1_T	PER37	NA	NA	Down	Proximal Lateral Root Cap_Down
AT4G25200	Transition Domain_Cortex	12.1	3.76	30.4	109	0.0776	0.0383	0.136	0.326	0.0597	0.186	2.89	5.2	1.09E-18	pGL2_BRI1_bri1_T-bri1_T	HSP23.6	NA	NA	Up	Transition Domain_Cortex_Up
AT4G27657	Transition Domain_Cortex	19	6.57	66.9	94.5	0.114	0.0874	0.381	0.419	0.102	0.391	2.69	5.52	1.09E-18	pGL2_BRI1_bri1_T-bri1_T	AT4G27657	NA	NA	Up	Transition Domain_Cortex_Up
AT1G29510	Transition Domain_Cortex	0.302	1.25	18.1	27.3	0.00457	0.0219	0.161	0.14	0.0124	0.155	4.83	3.49	1.12E-18	pGL2_BRI1_bri1_T-bri1_T	SAUR67	NA	NA	Up	Transition Domain_Cortex_Up
AT2G03760	Elongation_Atrichoblast	158	149	25.7	16.5	0.549	0.471	0.294	0.308	0.519	0.298	-2.88	6.45	1.19E-18	pGL2_BRI1_bri1_T-bri1_T	SOT12	NA	NA	Down	Elongation_Atrichoblast_Down
AT5G24140	Transition Domain_Atrichoblast	57.2	44.1	2.48	7.51	0.329	0.346	0.0176	0.158	0.336	0.0458	-3.48	4.82	1.27E-18	pGL2_BRI1_bri1_T-bri1_T	SQP2	NA	NA	Down	Transition Domain_Atrichoblast_Down
AT3G44870	Elongation_Pericycle	669	703	76	79.8	0.926	0.871	0.524	0.31	0.907	0.444	-3.14	8.58	1.30E-18	pGL2_BRI1_bri1_T-bri1_T	AT3G44870	NA	NA	Down	Elongation_Pericycle_Down
AT1G76930	Maturation_Atrichoblast	385	517	2930	2480	0.625	0.633	0.927	0.892	0.627	0.92	2.6	10.6	1.38E-18	pGL2_BRI1_bri1_T-bri1_T	ATEXT4	NA	NA	Up	Maturation_Atrichoblast_Up
AT2G05940	Transition Domain_Cortex	7.24	9.39	55.8	58.6	0.0913	0.126	0.441	0.488	0.107	0.453	2.78	5.01	1.46E-18	pGL2_BRI1_bri1_T-bri1_T	RIPK	NA	NA	Up	Transition Domain_Cortex_Up
AT1G54010	Transition Domain_Atrichoblast	156	194	27.8	25.9	0.489	0.609	0.295	0.298	0.537	0.296	-2.69	6.66	1.74E-18	pGL2_BRI1_bri1_T-bri1_T	GLL23	NA	NA	Down	Transition Domain_Atrichoblast_Down
AT5G41040	Elongation_Endodermis	34.5	32.6	207	91.5	0.254	0.193	0.455	0.416	0.227	0.443	2.05	6.51	1.78E-18	pGL2_BRI1_bri1_T-bri1_T	HHT1	NA	NA	Up	Elongation_Endodermis_Up
AT4G23420	Elongation_Atrichoblast	130	133	18.8	16.1	0.517	0.557	0.188	0.154	0.532	0.178	-2.91	6.22	1.82E-18	pGL2_BRI1_bri1_T-bri1_T	AT4G23420	NA	NA	Down	Elongation_Atrichoblast_Down
AT5G23830	Maturation_Atrichoblast	1240	1230	247	122	0.959	0.981	0.781	0.757	0.966	0.776	-2.82	9.48	2.04E-18	pGL2_BRI1_bri1_T-bri1_T	AT5G23830	NA	NA	Down	Maturation_Atrichoblast_Down
AT2G05940	Proliferation Domain_Atrichoblast	3.29	2.36	17.3	13.1	0.0735	0.0563	0.32	0.281	0.0652	0.309	2.42	3.09	2.30E-18	pGL2_BRI1_bri1_T-bri1_T	RIPK	NA	NA	Up	Proliferation Domain_Atrichoblast_Up
AT5G16970	Elongation_Endodermis	73.3	45.8	8.71	16.2	0.353	0.235	0.0863	0.0973	0.299	0.0897	-2.28	5.21	2.54E-18	pGL2_BRI1_bri1_T-bri1_T	AER	NA	NA	Down	Elongation_Endodermis_Down
AT1G52070	Transition Domain_Atrichoblast	810	863	200	145	0.865	0.904	0.784	0.737	0.88	0.775	-2.29	8.98	2.70E-18	pGL2_BRI1_bri1_T-bri1_T	JAL10	NA	NA	Down	Transition Domain_Atrichoblast_Down
AT1G78020	Transition Domain_Atrichoblast	37.6	34.5	2.73	2.5	0.236	0.256	0.0396	0.0702	0.244	0.0458	-3.76	4.31	2.89E-18	pGL2_BRI1_bri1_T-bri1_T	FLZ6	NA	NA	Down	Transition Domain_Atrichoblast_Down
AT3G59710	Elongation_Atrichoblast	326	431	40.6	98.8	0.663	0.632	0.36	0.433	0.652	0.38	-2.56	7.81	2.91E-18	pGL2_BRI1_bri1_T-bri1_T	AT3G59710	NA	NA	Down	Elongation_Atrichoblast_Down
AT5G57785	Proximal Lateral Root Cap	40.9	35.6	15.3	4.53	0.292	0.247	0.136	0.0575	0.275	0.122	-1.96	4.66	3.26E-18	pGL2_BRI1_bri1_T-bri1_T	AT5G57785	NA	NA	Down	Proximal Lateral Root Cap_Down
AT3G02620	Distal Lateral Root Cap	36.8	35.4	3.65	0.475	0.202	0.195	0.012	0.00735	0.2	0.011	-3.89	4.28	3.34E-18	pGL2_BRI1_bri1_T-bri1_T	AT3G02620	NA	NA	Down	Distal Lateral Root Cap_Down
AT5G47450	Elongation_Atrichoblast	359	437	49.7	94.7	0.712	0.626	0.283	0.356	0.68	0.303	-2.53	7.88	3.68E-18	pGL2_BRI1_bri1_T-bri1_T	TIP2-3	NA	NA	Down	Elongation_Atrichoblast_Down
AT3G11930	Elongation_Endodermis	301	300	79.5	81.1	0.78	0.695	0.29	0.389	0.742	0.321	-1.9	7.58	3.90E-18	pGL2_BRI1_bri1_T-bri1_T	AT3G11930	NA	NA	Down	Elongation_Endodermis_Down
AT1G12080	Proliferation Domain_Atrichoblast	73.8	77.5	42.4	5.32	0.422	0.319	0.34	0.105	0.373	0.275	-1.98	5.68	3.97E-18	pGL2_BRI1_bri1_T-bri1_T	AT1G12080	NA	NA	Down	Proliferation Domain_Atrichoblast_Down
AT3G44735	Elongation_Cortex	1.09	0.561	17.5	18.4	0.0119	0.0115	0.193	0.325	0.0117	0.215	4.35	3.33	4.21E-18	pGL2_BRI1_bri1_T-bri1_T	PSK6	NA	NA	Up	Elongation_Cortex_Up
AT5G35940	Elongation_Atrichoblast	91.5	93.1	14	8.61	0.49	0.454	0.169	0.154	0.476	0.165	-3.03	5.69	4.69E-18	pGL2_BRI1_bri1_T-bri1_T	JAL41	NA	NA	Down	Elongation_Atrichoblast_Down
AT3G44870	Transition Domain_Atrichoblast	238	245	48.7	33.8	0.814	0.84	0.388	0.368	0.824	0.384	-2.56	7.15	4.95E-18	pGL2_BRI1_bri1_T-bri1_T	AT3G44870	NA	NA	Down	Transition Domain_Atrichoblast_Down
AT2G31085	Elongation_Atrichoblast	0.654	0.98	13.8	42.3	0.00694	0.0115	0.132	0.192	0.00866	0.149	4.91	3.93	5.18E-18	pGL2_BRI1_bri1_T-bri1_T	CLE6	NA	NA	Up	Elongation_Atrichoblast_Up
AT5G09978	Proliferation Domain_Atrichoblast	22.2	25.6	8.21	0.614	0.314	0.296	0.173	0.0263	0.305	0.132	-2.44	3.94	5.21E-18	pGL2_BRI1_bri1_T-bri1_T	PEP7	NA	NA	Down	Proliferation Domain_Atrichoblast_Down
AT3G13730	Elongation_Atrichoblast	17	19.6	0.475	0	0.128	0.184	0.00368	0	0.149	0.00266	-5.79	3.22	5.52E-18	pGL2_BRI1_bri1_T-bri1_T	CYP90D1	NA	NA	Down	Elongation_Atrichoblast_Down
AT3G44860	Distal Columella	643	678	124	63.8	0.681	0.675	0.41	0.253	0.68	0.375	-2.88	8.56	5.55E-18	pGL2_BRI1_bri1_T-bri1_T	FAMT	NA	NA	Down	Distal Columella_Down
AT2G18210	Transition Domain_Cortex	290	284	91.3	20.9	0.881	0.798	0.517	0.326	0.843	0.466	-2.58	7.44	5.68E-18	pGL2_BRI1_bri1_T-bri1_T	AT2G18210	NA	NA	Down	Transition Domain_Cortex_Down
AT2G31940	Distal Columella	14.7	11.2	156	106	0.0584	0.0415	0.398	0.343	0.0534	0.386	3.33	6.2	5.95E-18	pGL2_BRI1_bri1_T-bri1_T	AT2G31940	NA	NA	Up	Distal Columella_Up
AT1G12845	Transition Domain_Atrichoblast	5.69	2	49.4	39.6	0.0591	0.0256	0.383	0.474	0.0458	0.401	3.53	4.66	6.06E-18	pGL2_BRI1_bri1_T-bri1_T	AT1G12845	NA	NA	Up	Transition Domain_Atrichoblast_Up
AT3G44735	Elongation_Endodermis	4.93	7.11	27.6	38.5	0.0881	0.0947	0.357	0.469	0.0911	0.391	2.46	4.26	6.24E-18	pGL2_BRI1_bri1_T-bri1_T	PSK6	NA	NA	Up	Elongation_Endodermis_Up
AT2G23610	Elongation_Atrichoblast	56.6	47.1	4.04	6.74	0.347	0.305	0.0588	0.125	0.331	0.0771	-3.31	4.84	6.26E-18	pGL2_BRI1_bri1_T-bri1_T	MES3	NA	NA	Down	Elongation_Atrichoblast_Down
AT5G16970	Elongation_Pericycle	121	77	9.69	6.77	0.388	0.24	0.119	0.14	0.338	0.127	-3.58	5.79	6.26E-18	pGL2_BRI1_bri1_T-bri1_T	AER	NA	NA	Down	Elongation_Pericycle_Down
AT4G36740	Elongation_Pericycle	4.51	3.57	52	56	0.0424	0.04	0.327	0.27	0.0416	0.306	3.72	4.8	6.38E-18	pGL2_BRI1_bri1_T-bri1_T	HB-5	HB40	homeobox protein 40	Up	Elongation_Pericycle_Up
AT5G43520	Elongation_Atrichoblast	54.3	62.2	4.75	8.23	0.229	0.236	0.0551	0.0385	0.232	0.0505	-3.21	5.01	6.42E-18	pGL2_BRI1_bri1_T-bri1_T	AT5G43520	NA	NA	Down	Elongation_Atrichoblast_Down
AT1G44830	Elongation_Endodermis	84.2	86.8	23.9	16	0.471	0.527	0.216	0.195	0.496	0.209	-2.11	5.75	6.50E-18	pGL2_BRI1_bri1_T-bri1_T	ERF014	AT1G44830	Integrase-type DNA-binding superfamily protein	Down	Elongation_Endodermis_Down
AT3G23250	Elongation_Pericycle	287	257	35.2	8.17	0.512	0.329	0.315	0.14	0.45	0.25	-3.85	7.22	6.68E-18	pGL2_BRI1_bri1_T-bri1_T	MYB15	MYB15	myb domain protein 15	Down	Elongation_Pericycle_Down
AT1G04180	Transition Domain_Atrichoblast	13.3	17.2	114	101	0.11	0.186	0.524	0.509	0.14	0.521	2.83	5.96	7.02E-18	pGL2_BRI1_bri1_T-bri1_T	YUC9	NA	NA	Up	Transition Domain_Atrichoblast_Up
AT5G62420	Elongation_Atrichoblast	15.7	6.86	111	77.1	0.0833	0.0402	0.426	0.462	0.0671	0.436	3.09	5.76	7.04E-18	pGL2_BRI1_bri1_T-bri1_T	AT5G62420	NA	NA	Up	Elongation_Atrichoblast_Up
AT2G23010	Proximal Lateral Root Cap	4.46	5.33	19.3	23.6	0.0325	0.0408	0.133	0.204	0.0357	0.145	2.13	3.67	7.21E-18	pGL2_BRI1_bri1_T-bri1_T	SCPL9	NA	NA	Up	Proximal Lateral Root Cap_Up
AT5G15230	Elongation_Atrichoblast	1170	921	4820	3890	0.979	0.966	0.996	1	0.974	0.997	2.06	11.4	7.86E-18	pGL2_BRI1_bri1_T-bri1_T	GASA4	NA	NA	Up	Elongation_Atrichoblast_Up
AT3G26060	Proliferation Domain_Atrichoblast	0.859	0.764	9.79	7.17	0.02	0.0181	0.187	0.184	0.0191	0.186	3.36	2.07	7.88E-18	pGL2_BRI1_bri1_T-bri1_T	ATPRX Q	NA	NA	Up	Proliferation Domain_Atrichoblast_Up
AT5G57785	Proliferation Domain_Atrichoblast	25.8	22.4	7.65	1.64	0.327	0.263	0.156	0.0526	0.297	0.127	-2.4	3.96	8.01E-18	pGL2_BRI1_bri1_T-bri1_T	AT5G57785	NA	NA	Down	Proliferation Domain_Atrichoblast_Down
AT3G44990	Proliferation Domain_Atrichoblast	1.5	0.903	11.6	7.78	0.025	0.02	0.19	0.132	0.0226	0.174	3	2.33	8.18E-18	pGL2_BRI1_bri1_T-bri1_T	XTH31	NA	NA	Up	Proliferation Domain_Atrichoblast_Up
AT3G44860	Elongation_Pericycle	369	266	47.6	9.1	0.873	0.76	0.518	0.25	0.835	0.418	-3.76	7.45	8.48E-18	pGL2_BRI1_bri1_T-bri1_T	FAMT	NA	NA	Down	Elongation_Pericycle_Down
ATCG00100	Elongation_Pericycle	0	0	0	57.2	0	0	0	0.63	0	0.235	10.2	3.69	8.48E-18	pGL2_BRI1_bri1_T-bri1_T	TRNG.1	NA	NA	Up	Elongation_Pericycle_Up
AT4G11210	Elongation_Cortex	88.4	18.8	10.4	1.13	0.27	0.241	0.129	0.039	0.26	0.114	-3.32	4.92	8.50E-18	pGL2_BRI1_bri1_T-bri1_T	DIR14	NA	NA	Down	Elongation_Cortex_Down
AT3G15670	Transition Domain_Atrichoblast	31.6	27.7	188	176	0.232	0.25	0.59	0.737	0.239	0.62	2.62	6.74	8.56E-18	pGL2_BRI1_bri1_T-bri1_T	LEA29	NA	NA	Up	Transition Domain_Atrichoblast_Up
AT4G33120	Elongation_Atrichoblast	71.6	51.5	8.32	5.24	0.42	0.362	0.0882	0.106	0.398	0.0931	-3.18	5.1	8.57E-18	pGL2_BRI1_bri1_T-bri1_T	AT4G33120	NA	NA	Down	Elongation_Atrichoblast_Down
AT5G25460	Proliferation Domain_Trichoblast	25.5	16	152	103	0.381	0.249	0.781	0.679	0.317	0.758	2.63	6.22	8.69E-18	pGL2_BRI1_bri1_T-bri1_T	AT5G25460	NA	NA	Up	Proliferation Domain_Trichoblast_Up
AT2G26870	Elongation_Atrichoblast	2.29	3.43	29.7	49.4	0.0208	0.0402	0.279	0.452	0.0281	0.327	3.75	4.48	8.91E-18	pGL2_BRI1_bri1_T-bri1_T	NPC2	NA	NA	Up	Elongation_Atrichoblast_Up
AT4G24340	Elongation_Pericycle	144	118	10.1	14.5	0.619	0.511	0.196	0.26	0.582	0.22	-3.42	6.2	8.96E-18	pGL2_BRI1_bri1_T-bri1_T	AT4G24340	NA	NA	Down	Elongation_Pericycle_Down
AT1G25230	Elongation_Atrichoblast	61.8	62.7	400	322	0.257	0.299	0.897	0.788	0.273	0.867	2.53	7.73	9.42E-18	pGL2_BRI1_bri1_T-bri1_T	AT1G25230	NA	NA	Up	Elongation_Atrichoblast_Up
AT3G24100	Proliferation Domain_Trichoblast	18.6	11.6	109	81.8	0.372	0.259	0.882	0.679	0.317	0.838	2.68	5.79	9.44E-18	pGL2_BRI1_bri1_T-bri1_T	AT3G24100	NA	NA	Up	Proliferation Domain_Trichoblast_Up
AT5G23820	Elongation_Pericycle	349	329	51	31.3	0.845	0.76	0.44	0.36	0.816	0.41	-3.07	7.58	9.77E-18	pGL2_BRI1_bri1_T-bri1_T	ML3	NA	NA	Down	Elongation_Pericycle_Down
AT3G20360	Proliferation Domain_Atrichoblast	2.22	4.24	20.8	12.3	0.0334	0.0599	0.228	0.149	0.0461	0.206	2.37	3.24	9.91E-18	pGL2_BRI1_bri1_T-bri1_T	AT3G20360	NA	NA	Up	Proliferation Domain_Atrichoblast_Up
AT3G59710	Proliferation Domain_Atrichoblast	49	39.7	13.3	9.01	0.549	0.43	0.289	0.272	0.492	0.284	-1.99	4.85	9.91E-18	pGL2_BRI1_bri1_T-bri1_T	AT3G59710	NA	NA	Down	Proliferation Domain_Atrichoblast_Down
AT3G14690	Distal Lateral Root Cap	17.9	14.5	97	158	0.0868	0.0829	0.355	0.449	0.0857	0.375	2.88	6.17	1.02E-17	pGL2_BRI1_bri1_T-bri1_T	CYP72A15	NA	NA	Up	Distal Lateral Root Cap_Up
AT2G01900	Elongation_Atrichoblast	17.7	21.1	0.475	0.374	0.142	0.19	0.00735	0.00962	0.16	0.00798	-5.32	3.3	1.02E-17	pGL2_BRI1_bri1_T-bri1_T	AT2G01900	NA	NA	Down	Elongation_Atrichoblast_Down
AT4G22212	Transition Domain_Cortex	83	56.3	8.24	13.3	0.493	0.492	0.136	0.14	0.493	0.137	-2.74	5.39	1.03E-17	pGL2_BRI1_bri1_T-bri1_T	AT4G22212	NA	NA	Down	Transition Domain_Cortex_Down
AT4G04840	Distal Columella	263	330	40.3	32.5	0.349	0.358	0.151	0.129	0.352	0.146	-3.02	7.38	1.07E-17	pGL2_BRI1_bri1_T-bri1_T	MSRB6	NA	NA	Down	Distal Columella_Down
AT4G16190	Distal Lateral Root Cap	130	140	750	772	0.411	0.488	0.884	0.919	0.433	0.892	2.5	8.81	1.09E-17	pGL2_BRI1_bri1_T-bri1_T	RD19C	NA	NA	Up	Distal Lateral Root Cap_Up
AT4G18170	Transition Domain_Atrichoblast	2.21	0.401	25.1	29.2	0.0253	0.00641	0.198	0.211	0.0178	0.201	4.24	3.91	1.14E-17	pGL2_BRI1_bri1_T-bri1_T	WRKY28	WRKY28	WRKY DNA-binding protein 28	Up	Transition Domain_Atrichoblast_Up
AT3G59710	Transition Domain_Cortex	182	168	31.7	28.4	0.717	0.76	0.364	0.326	0.736	0.354	-2.54	6.71	1.17E-17	pGL2_BRI1_bri1_T-bri1_T	AT3G59710	NA	NA	Down	Transition Domain_Cortex_Down
AT3G22540	Transition Domain_Atrichoblast	3.79	2.81	39.5	41.3	0.0464	0.0128	0.304	0.386	0.0331	0.32	3.58	4.51	1.20E-17	pGL2_BRI1_bri1_T-bri1_T	AT3G22540	NA	NA	Up	Transition Domain_Atrichoblast_Up
AT1G21310	Elongation_Atrichoblast	1120	1090	4330	4770	0.955	0.966	0.996	1	0.959	0.997	2.04	11.5	1.23E-17	pGL2_BRI1_bri1_T-bri1_T	EXT3	NA	NA	Up	Elongation_Atrichoblast_Up
AT4G24780	Proliferation Domain_Atrichoblast	12.8	14.2	48.5	50.2	0.157	0.18	0.469	0.509	0.168	0.48	1.87	4.94	1.31E-17	pGL2_BRI1_bri1_T-bri1_T	AT4G24780	NA	NA	Up	Proliferation Domain_Atrichoblast_Up
AT3G56230	Elongation_Endodermis	42.3	38	174	138	0.346	0.391	0.737	0.761	0.366	0.745	1.95	6.61	1.33E-17	pGL2_BRI1_bri1_T-bri1_T	AT3G56230	AT3G56230	BTB/POZ domain-containing protein	Up	Elongation_Endodermis_Up
AT5G38940	Elongation_Trichoblast	147	197	11.3	1.86	0.466	0.478	0.173	0.115	0.47	0.164	-4.71	6.48	1.36E-17	pGL2_BRI1_bri1_T-bri1_T	AT5G38940	NA	NA	Down	Elongation_Trichoblast_Down
AT1G30820	Transition Domain_Atrichoblast	8.53	6.01	64.6	62.6	0.097	0.0962	0.489	0.596	0.0967	0.511	3.12	5.18	1.38E-17	pGL2_BRI1_bri1_T-bri1_T	AT1G30820	NA	NA	Up	Transition Domain_Atrichoblast_Up
AT2G39980	Maturation_Atrichoblast	39.7	26.8	347	252	0.215	0.139	0.562	0.649	0.189	0.58	3.17	7.38	1.39E-17	pGL2_BRI1_bri1_T-bri1_T	AT2G39980	NA	NA	Up	Maturation_Atrichoblast_Up
AT5G15960	Elongation_Atrichoblast	192	121	22.3	22.5	0.611	0.466	0.224	0.25	0.556	0.231	-2.78	6.49	1.44E-17	pGL2_BRI1_bri1_T-bri1_T	KIN1	NA	NA	Down	Elongation_Atrichoblast_Down
AT5G02890	Elongation_Endodermis	15.8	15.9	77.8	58.5	0.19	0.193	0.522	0.513	0.191	0.519	2.1	5.39	1.45E-17	pGL2_BRI1_bri1_T-bri1_T	AT5G02890	NA	NA	Up	Elongation_Endodermis_Up
AT1G32560	Proximal Lateral Root Cap	3.41	2.84	19.6	12.2	0.0276	0.0268	0.156	0.142	0.0273	0.153	2.35	3.27	1.51E-17	pGL2_BRI1_bri1_T-bri1_T	LEA6	NA	NA	Up	Proximal Lateral Root Cap_Up
AT1G43020	Elongation_Endodermis	1.01	1.32	18	10.9	0.0237	0.0247	0.125	0.115	0.0242	0.122	3.6	2.96	1.55E-17	pGL2_BRI1_bri1_T-bri1_T	AT1G43020	NA	NA	Up	Elongation_Endodermis_Up
AT4G30450	Proximal Lateral Root Cap	15.7	12.4	2.56	2.27	0.119	0.115	0.0247	0.0221	0.118	0.0243	-2.56	3.16	1.60E-17	pGL2_BRI1_bri1_T-bri1_T	AT4G30450	NA	NA	Down	Proximal Lateral Root Cap_Down
AT4G36740	Proliferation Domain_Trichoblast	4.55	1.07	15.9	42.6	0.0642	0.0299	0.198	0.189	0.0477	0.196	3.21	3.96	1.63E-17	pGL2_BRI1_bri1_T-bri1_T	HB-5	HB40	homeobox protein 40	Up	Proliferation Domain_Trichoblast_Up
AT1G43160	Transition Domain_Atrichoblast	1210	742	317	134	1	0.974	0.916	0.825	0.99	0.898	-2.2	9.23	1.65E-17	pGL2_BRI1_bri1_T-bri1_T	RAP2-6	RAP2.6	related to AP2 6	Down	Transition Domain_Atrichoblast_Down
AT1G70720	Maturation_Cortex	28.4	19.3	1.6	0.914	0.215	0.27	0.0442	0.0588	0.234	0.0482	-4.24	3.59	1.72E-17	pGL2_BRI1_bri1_T-bri1_T	AT1G70720	NA	NA	Down	Maturation_Cortex_Down
AT4G15393	Proximal Lateral Root Cap	23.4	30.1	93.4	78.8	0.146	0.171	0.417	0.469	0.156	0.426	1.7	5.81	1.72E-17	pGL2_BRI1_bri1_T-bri1_T	CYP702A5	NA	NA	Up	Proximal Lateral Root Cap_Up
AT3G16570	Transition Domain_Atrichoblast	136	105	23.1	13.8	0.603	0.571	0.22	0.263	0.59	0.229	-2.72	6.13	1.77E-17	pGL2_BRI1_bri1_T-bri1_T	RALF23	NA	NA	Down	Transition Domain_Atrichoblast_Down
AT3G09220	Maturation_Atrichoblast	77.3	88	3.58	7.31	0.344	0.316	0.0365	0.027	0.335	0.0345	-3.99	5.52	1.79E-17	pGL2_BRI1_bri1_T-bri1_T	LAC7	NA	NA	Down	Maturation_Atrichoblast_Down
AT5G23820	Transition Domain_Cortex	127	174	35.5	15.1	0.648	0.683	0.28	0.302	0.664	0.286	-2.57	6.49	2.04E-17	pGL2_BRI1_bri1_T-bri1_T	ML3	NA	NA	Down	Transition Domain_Cortex_Down
AT1G53950	Elongation_Atrichoblast	0.654	0	13.1	32.2	0.00694	0	0.143	0.221	0.00433	0.165	5.55	3.63	2.09E-17	pGL2_BRI1_bri1_T-bri1_T	AT1G53950	NA	NA	Up	Elongation_Atrichoblast_Up
AT4G24972	Elongation_Atrichoblast	19.6	20.6	0.475	0.749	0.146	0.167	0.00735	0.0192	0.154	0.0106	-5	3.38	2.09E-17	pGL2_BRI1_bri1_T-bri1_T	TPD1	NA	NA	Down	Elongation_Atrichoblast_Down
AT4G35300	Elongation_Atrichoblast	2.94	2.94	39.2	37.4	0.0278	0.0287	0.386	0.442	0.0281	0.402	3.69	4.46	2.09E-17	pGL2_BRI1_bri1_T-bri1_T	TMT2	NA	NA	Up	Elongation_Atrichoblast_Up
AT1G15010	Elongation_Atrichoblast	120	126	19.3	15.3	0.472	0.494	0.221	0.24	0.481	0.226	-2.83	6.13	2.14E-17	pGL2_BRI1_bri1_T-bri1_T	AT1G15010	NA	NA	Down	Elongation_Atrichoblast_Down
AT2G38240	Elongation_Atrichoblast	166	152	28.8	19.5	0.597	0.557	0.268	0.269	0.582	0.269	-2.73	6.52	2.16E-17	pGL2_BRI1_bri1_T-bri1_T	ANS	NA	NA	Down	Elongation_Atrichoblast_Down
AT3G25719	Proliferation Domain_Trichoblast	0.134	0.152	11	6.12	0.00459	0.00498	0.187	0.132	0.00477	0.175	5.75	2.24	2.28E-17	pGL2_BRI1_bri1_T-bri1_T	AT3G25719	NA	NA	Up	Proliferation Domain_Trichoblast_Up
AT5G42930	Elongation_Atrichoblast	140	178	21.9	25.8	0.476	0.46	0.188	0.192	0.47	0.189	-2.73	6.51	2.32E-17	pGL2_BRI1_bri1_T-bri1_T	AT5G42930	NA	NA	Down	Elongation_Atrichoblast_Down
AT1G07143	Elongation_Cortex	1.09	2.24	13.5	34.7	0.0148	0.0402	0.139	0.455	0.0235	0.191	3.8	3.71	2.39E-17	pGL2_BRI1_bri1_T-bri1_T	AT1G07143	NA	NA	Up	Elongation_Cortex_Up
AT3G18280	Elongation_Atrichoblast	103	14.7	6.89	2.25	0.243	0.121	0.0662	0.0481	0.197	0.0612	-3.56	5.03	2.41E-17	pGL2_BRI1_bri1_T-bri1_T	AT3G18280	NA	NA	Down	Elongation_Atrichoblast_Down
AT2G02990	Proximal Lateral Root Cap	15.6	8.17	31.5	57.6	0.0983	0.0714	0.185	0.195	0.0878	0.187	1.83	4.77	2.46E-17	pGL2_BRI1_bri1_T-bri1_T	RNS1	NA	NA	Up	Proximal Lateral Root Cap_Up
AT1G18100	Proliferation Domain_Trichoblast	27.1	8.68	103	101	0.289	0.109	0.305	0.264	0.203	0.296	2.67	5.91	2.62E-17	pGL2_BRI1_bri1_T-bri1_T	MFT	NA	NA	Up	Proliferation Domain_Trichoblast_Up
AT5G35940	Maturation_Atrichoblast	169	128	11.6	13.9	0.603	0.595	0.146	0.243	0.6	0.167	-3.54	6.37	2.66E-17	pGL2_BRI1_bri1_T-bri1_T	JAL41	NA	NA	Down	Maturation_Atrichoblast_Down
AT3G44860	Transition Domain_Atrichoblast	279	224	62.8	30.4	0.751	0.808	0.485	0.439	0.774	0.475	-2.49	7.22	2.92E-17	pGL2_BRI1_bri1_T-bri1_T	FAMT	NA	NA	Down	Transition Domain_Atrichoblast_Down
AT1G30820	Proliferation Domain_Atrichoblast	43.8	39.7	118	162	0.404	0.385	0.721	0.789	0.395	0.74	1.73	6.49	3.06E-17	pGL2_BRI1_bri1_T-bri1_T	AT1G30820	NA	NA	Up	Proliferation Domain_Atrichoblast_Up
AT2G16005	Maturation_Cortex	92.8	154	12	5.49	0.201	0.261	0.12	0.0588	0.222	0.104	-3.85	6.03	3.27E-17	pGL2_BRI1_bri1_T-bri1_T	ROSY1	NA	NA	Down	Maturation_Cortex_Down
AT5G58670	Transition Domain_Cortex	6.34	4.38	34.5	49.9	0.0822	0.0601	0.381	0.372	0.0721	0.379	2.93	4.53	3.29E-17	pGL2_BRI1_bri1_T-bri1_T	PLC1	NA	NA	Up	Transition Domain_Cortex_Up
AT5G27270	Elongation_Endodermis	3.48	2.81	25	18.2	0.0475	0.0576	0.286	0.319	0.052	0.296	2.77	3.62	3.38E-17	pGL2_BRI1_bri1_T-bri1_T	EMB976	NA	NA	Up	Elongation_Endodermis_Up
AT2G18210	Elongation_Atrichoblast	499	509	168	47.5	0.799	0.822	0.588	0.394	0.807	0.535	-2.46	8.26	3.42E-17	pGL2_BRI1_bri1_T-bri1_T	AT2G18210	NA	NA	Down	Elongation_Atrichoblast_Down
AT1G29510	Elongation_Endodermis	1.45	1.65	14.7	16.5	0.0203	0.0247	0.149	0.124	0.0223	0.141	3.31	3.07	3.63E-17	pGL2_BRI1_bri1_T-bri1_T	SAUR67	NA	NA	Up	Elongation_Endodermis_Up
AT2G28200	Transition Domain_Cortex	5.13	3.76	48.8	27.3	0.0457	0.0273	0.373	0.349	0.0373	0.366	3.07	4.43	3.67E-17	pGL2_BRI1_bri1_T-bri1_T	ZAT5	AT2G28200	C2H2-type zinc finger family protein	Up	Transition Domain_Cortex_Up
AT3G47470	Elongation_Endodermis	22.6	13.2	72.7	73.2	0.203	0.173	0.435	0.451	0.19	0.44	2.05	5.5	3.75E-17	pGL2_BRI1_bri1_T-bri1_T	LHCA4	NA	NA	Up	Elongation_Endodermis_Up
AT5G39580	Proximal Lateral Root Cap	50.4	35.4	108	179	0.186	0.135	0.232	0.274	0.166	0.239	1.7	6.53	3.83E-17	pGL2_BRI1_bri1_T-bri1_T	PER62	NA	NA	Up	Proximal Lateral Root Cap_Up
AT5G47450	Proliferation Domain_Atrichoblast	39.4	26.7	11.6	3.89	0.411	0.305	0.156	0.0877	0.36	0.137	-2.14	4.43	3.97E-17	pGL2_BRI1_bri1_T-bri1_T	TIP2-3	NA	NA	Down	Proliferation Domain_Atrichoblast_Down
AT2G18210	Distal Columella	502	786	144	45.9	0.773	0.781	0.443	0.356	0.775	0.424	-2.91	8.53	4.00E-17	pGL2_BRI1_bri1_T-bri1_T	AT2G18210	NA	NA	Down	Distal Columella_Down
AT2G34790	Distal Columella	11.9	4.01	59.3	141	0.041	0.0151	0.09	0.146	0.0334	0.102	3.42	5.77	4.00E-17	pGL2_BRI1_bri1_T-bri1_T	MEE23	NA	NA	Up	Distal Columella_Up
AT5G62680	Maturation_Atrichoblast	2.19	2.53	67.7	29.2	0.0252	0.019	0.416	0.324	0.0232	0.397	4.37	4.69	4.09E-17	pGL2_BRI1_bri1_T-bri1_T	NPF2.11	NA	NA	Up	Maturation_Atrichoblast_Up
AT1G07610	Elongation_Atrichoblast	277	179	17.4	61.8	0.573	0.5	0.188	0.288	0.545	0.215	-2.73	7.06	4.18E-17	pGL2_BRI1_bri1_T-bri1_T	MT1C	NA	NA	Down	Elongation_Atrichoblast_Down
AT1G74000	Proximal Lateral Root Cap	6.65	5.92	20.6	31.3	0.0439	0.0459	0.14	0.217	0.0447	0.153	1.98	3.95	4.18E-17	pGL2_BRI1_bri1_T-bri1_T	SSL11	NA	NA	Up	Proximal Lateral Root Cap_Up
AT3G24450	Transition Domain_Atrichoblast	1.26	3.21	30.3	32.1	0.0169	0.0449	0.269	0.386	0.028	0.292	3.85	4.13	4.32E-17	pGL2_BRI1_bri1_T-bri1_T	AT3G24450	NA	NA	Up	Transition Domain_Atrichoblast_Up
AT1G02360	Elongation_Atrichoblast	88.6	90.2	551	401	0.406	0.379	0.875	0.856	0.396	0.87	2.4	8.15	4.50E-17	pGL2_BRI1_bri1_T-bri1_T	AT1G02360	NA	NA	Up	Elongation_Atrichoblast_Up
AT4G37850	Proximal Lateral Root Cap	101	95.2	30.2	31	0.506	0.51	0.182	0.248	0.508	0.194	-1.69	6.03	4.53E-17	pGL2_BRI1_bri1_T-bri1_T	BHLH25	AT4G37850	basic helix-loop-helix (bHLH) DNA-binding superfamily protein	Down	Proximal Lateral Root Cap_Down
AT3G22060	Proliferation Domain_Atrichoblast	5.37	5.28	34.3	16.4	0.0835	0.0907	0.344	0.263	0.087	0.321	2.19	3.91	4.68E-17	pGL2_BRI1_bri1_T-bri1_T	CRRSP38	NA	NA	Up	Proliferation Domain_Atrichoblast_Up
AT5G66570	Elongation_Endodermis	9.13	4.63	37.4	31.4	0.132	0.0617	0.349	0.407	0.1	0.367	2.35	4.36	4.96E-17	pGL2_BRI1_bri1_T-bri1_T	PSBO1	NA	NA	Up	Elongation_Endodermis_Up
AT4G35030	Elongation_Endodermis	4.78	5.29	44.6	17	0.0746	0.0823	0.329	0.301	0.0781	0.321	2.52	4.17	4.96E-17	pGL2_BRI1_bri1_T-bri1_T	AT4G35030	NA	NA	Up	Elongation_Endodermis_Up
AT2G44450	Elongation_Atrichoblast	40.2	40.2	249	232	0.24	0.264	0.79	0.76	0.249	0.782	2.58	7.15	5.43E-17	pGL2_BRI1_bri1_T-bri1_T	BGLU15	NA	NA	Up	Elongation_Atrichoblast_Up
AT1G54120	Elongation_Endodermis	11.2	13.2	69.5	40.8	0.19	0.251	0.549	0.496	0.217	0.533	2.14	5.07	5.57E-17	pGL2_BRI1_bri1_T-bri1_T	AT1G54120	NA	NA	Up	Elongation_Endodermis_Up
AT5G52400	Elongation_Pericycle	126	140	14.1	17.3	0.363	0.375	0.149	0.16	0.367	0.153	-3.09	6.25	5.83E-17	pGL2_BRI1_bri1_T-bri1_T	CYP715A1	NA	NA	Down	Elongation_Pericycle_Down
AT3G30580	Elongation_Pericycle	45.3	67.6	4	4.67	0.176	0.237	0.0774	0.03	0.196	0.0597	-3.68	5	5.96E-17	pGL2_BRI1_bri1_T-bri1_T	AT3G30580	NA	NA	Down	Elongation_Pericycle_Down
AT5G25190	Transition Domain_Atrichoblast	0.948	0.401	26.1	15	0.0127	0.00641	0.211	0.298	0.0102	0.229	4.84	3.56	6.97E-17	pGL2_BRI1_bri1_T-bri1_T	ERF003	ESE3	Integrase-type DNA-binding superfamily protein	Up	Transition Domain_Atrichoblast_Up
AT5G47450	Proximal Lateral Root Cap	62.2	44.5	21.9	9.97	0.349	0.276	0.116	0.0885	0.321	0.112	-1.77	5.16	7.18E-17	pGL2_BRI1_bri1_T-bri1_T	TIP2-3	NA	NA	Down	Proximal Lateral Root Cap_Down
AT1G52070	Maturation_Atrichoblast	673	764	181	44.6	0.811	0.791	0.664	0.73	0.804	0.678	-2.94	8.71	7.27E-17	pGL2_BRI1_bri1_T-bri1_T	JAL10	NA	NA	Down	Maturation_Atrichoblast_Down
AT5G03230	Maturation_Atrichoblast	18.1	27.3	233	189	0.129	0.196	0.599	0.703	0.152	0.621	3.24	6.86	7.27E-17	pGL2_BRI1_bri1_T-bri1_T	AT5G03230	NA	NA	Up	Maturation_Atrichoblast_Up
AT3G28600	Transition Domain_Trichoblast	16.6	25.9	0.689	0	0.185	0.087	0.027	0	0.127	0.0206	-5.52	3.42	7.34E-17	pGL2_BRI1_bri1_T-bri1_T	AT3G28600	NA	NA	Down	Transition Domain_Trichoblast_Down
AT4G29690	Proliferation Domain_Trichoblast	34.6	65.2	8.68	4.59	0.472	0.672	0.267	0.17	0.568	0.246	-2.78	4.85	7.44E-17	pGL2_BRI1_bri1_T-bri1_T	AT4G29690	NA	NA	Down	Proliferation Domain_Trichoblast_Down
AT4G15340	Elongation_Pericycle	487	615	70.5	93.3	0.749	0.754	0.458	0.39	0.751	0.433	-2.75	8.31	7.61E-17	pGL2_BRI1_bri1_T-bri1_T	PEN1	NA	NA	Down	Elongation_Pericycle_Down
AT5G46350	Proliferation Domain_Atrichoblast	1.36	0.764	7.76	10.4	0.0267	0.0181	0.129	0.211	0.0226	0.152	3.07	2.14	7.78E-17	pGL2_BRI1_bri1_T-bri1_T	WRKY8	WRKY8	WRKY DNA-binding protein 8	Up	Proliferation Domain_Atrichoblast_Up
AT1G08890	Proximal Lateral Root Cap	7.54	6.63	29.2	25.2	0.0658	0.0638	0.239	0.243	0.065	0.24	1.94	4.09	7.81E-17	pGL2_BRI1_bri1_T-bri1_T	SUGTL4	NA	NA	Up	Proximal Lateral Root Cap_Up
AT4G22217	Proximal Lateral Root Cap	45.6	50.8	15.3	12.5	0.344	0.389	0.144	0.181	0.362	0.15	-1.77	4.99	7.81E-17	pGL2_BRI1_bri1_T-bri1_T	AT4G22217	NA	NA	Down	Proximal Lateral Root Cap_Down
AT5G26280	Proliferation Domain_Atrichoblast	549	630	182	192	0.972	0.98	0.823	0.86	0.976	0.833	-1.65	8.61	7.94E-17	pGL2_BRI1_bri1_T-bri1_T	AT5G26280	NA	NA	Down	Proliferation Domain_Atrichoblast_Down
AT4G22217	Proliferation Domain_Atrichoblast	37.6	34.5	11.4	6.14	0.422	0.445	0.204	0.202	0.433	0.203	-2.05	4.56	8.52E-17	pGL2_BRI1_bri1_T-bri1_T	AT4G22217	NA	NA	Down	Proliferation Domain_Atrichoblast_Down
AT3G16460	Elongation_Atrichoblast	281	322	45.4	64.4	0.76	0.862	0.371	0.615	0.799	0.439	-2.47	7.47	8.69E-17	pGL2_BRI1_bri1_T-bri1_T	JAL34	NA	NA	Down	Elongation_Atrichoblast_Down
AT4G30170	Proliferation Domain_Atrichoblast	132	128	74	15.8	0.658	0.675	0.578	0.351	0.666	0.515	-1.81	6.47	8.70E-17	pGL2_BRI1_bri1_T-bri1_T	PER45	NA	NA	Down	Proliferation Domain_Atrichoblast_Down
AT2G41190	Elongation_Atrichoblast	19.3	13.2	85.1	169	0.125	0.109	0.478	0.625	0.119	0.519	2.85	6.18	8.72E-17	pGL2_BRI1_bri1_T-bri1_T	AVT1A	NA	NA	Up	Elongation_Atrichoblast_Up
AT4G04840	Elongation_Pericycle	193	126	19.6	18.7	0.595	0.415	0.25	0.25	0.534	0.25	-3.04	6.51	9.11E-17	pGL2_BRI1_bri1_T-bri1_T	MSRB6	NA	NA	Down	Elongation_Pericycle_Down
AT1G66200	Transition Domain_Atrichoblast	36.3	14	165	125	0.312	0.179	0.758	0.789	0.26	0.764	2.61	6.43	9.52E-17	pGL2_BRI1_bri1_T-bri1_T	ATGSR2	NA	NA	Up	Transition Domain_Atrichoblast_Up
AT1G30135	Elongation_Pericycle	475	516	80.2	66.3	0.614	0.462	0.387	0.2	0.562	0.317	-2.76	8.16	9.94E-17	pGL2_BRI1_bri1_T-bri1_T	TIFY5A	JAZ8	jasmonate-zim-domain protein 8	Down	Elongation_Pericycle_Down
AT2G45760	Elongation_Pericycle	111	102	8.63	14.2	0.378	0.298	0.119	0.12	0.351	0.119	-3.24	5.92	9.94E-17	pGL2_BRI1_bri1_T-bri1_T	BAP2	NA	NA	Down	Elongation_Pericycle_Down
AT3G18200	Transition Domain_Atrichoblast	9.48	13.6	82.5	80.5	0.105	0.167	0.542	0.667	0.13	0.567	2.84	5.57	1.02E-16	pGL2_BRI1_bri1_T-bri1_T	AT3G18200	NA	NA	Up	Transition Domain_Atrichoblast_Up
AT3G25770	Elongation_Pericycle	378	300	61.9	13.3	0.628	0.422	0.482	0.18	0.558	0.369	-3.44	7.57	1.04E-16	pGL2_BRI1_bri1_T-bri1_T	AOC2	NA	NA	Down	Elongation_Pericycle_Down
AT3G54520	Proximal Lateral Root Cap	3.16	3.43	19.3	12.2	0.0236	0.0293	0.107	0.0796	0.0258	0.103	2.28	3.28	1.12E-16	pGL2_BRI1_bri1_T-bri1_T	AT3G54520	NA	NA	Up	Proximal Lateral Root Cap_Up
AT3G26740	Elongation_Atrichoblast	5.56	8.33	53	68.1	0.0486	0.0805	0.257	0.356	0.0606	0.285	3.14	5.13	1.15E-16	pGL2_BRI1_bri1_T-bri1_T	CCL	NA	NA	Up	Elongation_Atrichoblast_Up
AT3G02620	Maturation_Atrichoblast	149	111	11.6	11	0.379	0.367	0.073	0.162	0.375	0.092	-3.52	6.19	1.19E-16	pGL2_BRI1_bri1_T-bri1_T	AT3G02620	NA	NA	Down	Maturation_Atrichoblast_Down
AT4G11340	Maturation_Atrichoblast	1.37	7.59	56.5	57.7	0.00946	0.0316	0.248	0.162	0.0168	0.23	3.94	4.93	1.20E-16	pGL2_BRI1_bri1_T-bri1_T	AT4G11340	NA	NA	Up	Maturation_Atrichoblast_Up
AT1G62380	Elongation_Endodermis	427	334	97.8	121	0.742	0.584	0.314	0.372	0.671	0.332	-1.8	7.94	1.29E-16	pGL2_BRI1_bri1_T-bri1_T	ACO2	NA	NA	Down	Elongation_Endodermis_Down
AT5G64905	Proximal Lateral Root Cap	27.1	29.6	89.6	87.2	0.147	0.158	0.296	0.403	0.151	0.314	1.64	5.86	1.34E-16	pGL2_BRI1_bri1_T-bri1_T	PEP3	NA	NA	Up	Proximal Lateral Root Cap_Up
AT4G22214	Elongation_Pericycle	73.7	45.4	5.05	4.9	0.507	0.446	0.131	0.17	0.486	0.146	-3.55	5.09	1.37E-16	pGL2_BRI1_bri1_T-bri1_T	AT4G22214	NA	NA	Down	Elongation_Pericycle_Down
AT5G48657	Proximal Lateral Root Cap	5.68	5.09	22.5	21.3	0.0512	0.0485	0.181	0.19	0.0501	0.182	2.02	3.75	1.40E-16	pGL2_BRI1_bri1_T-bri1_T	AT5G48657	NA	NA	Up	Proximal Lateral Root Cap_Up
AT5G62165	Maturation_Cortex	1.39	1.78	27.8	38.9	0.0335	0.045	0.383	0.667	0.0375	0.461	4.37	4.21	1.42E-16	pGL2_BRI1_bri1_T-bri1_T	AGL42	AGL42	AGAMOUS-like 42	Up	Maturation_Cortex_Up
AT3G48450	Elongation_Pericycle	38.3	40.4	3.16	2.1	0.163	0.148	0.0714	0.06	0.158	0.0672	-3.88	4.49	1.50E-16	pGL2_BRI1_bri1_T-bri1_T	AT3G48450	NA	NA	Down	Elongation_Pericycle_Down
AT1G22650	Elongation_Endodermis	1.16	1.98	17.4	12.9	0.0237	0.0412	0.22	0.212	0.0316	0.217	3.27	3.05	1.52E-16	pGL2_BRI1_bri1_T-bri1_T	INVD	NA	NA	Up	Elongation_Endodermis_Up
AT3G16330	Proximal Lateral Root Cap	38.1	25.3	10.8	5.89	0.237	0.179	0.0962	0.0973	0.214	0.0964	-1.92	4.4	1.52E-16	pGL2_BRI1_bri1_T-bri1_T	AT3G16330	NA	NA	Down	Proximal Lateral Root Cap_Down
AT1G62380	Proliferation Domain_Atrichoblast	63.6	24	12.3	8.8	0.462	0.385	0.204	0.175	0.425	0.196	-1.98	4.82	1.55E-16	pGL2_BRI1_bri1_T-bri1_T	ACO2	NA	NA	Down	Proliferation Domain_Atrichoblast_Down
AT5G23220	Elongation_Atrichoblast	370	305	87.2	43.4	0.865	0.868	0.596	0.471	0.866	0.561	-2.43	7.66	1.56E-16	pGL2_BRI1_bri1_T-bri1_T	NIC3	NA	NA	Down	Elongation_Atrichoblast_Down
AT3G18250	Distal Lateral Root Cap	13.8	11.8	75.1	123	0.0434	0.0585	0.259	0.456	0.0476	0.301	2.85	5.82	1.62E-16	pGL2_BRI1_bri1_T-bri1_T	AT3G18250	NA	NA	Up	Distal Lateral Root Cap_Up
AT3G46230	Transition Domain_Cortex	27.5	8.77	58	183	0.146	0.104	0.229	0.349	0.127	0.261	2.59	6.07	1.66E-16	pGL2_BRI1_bri1_T-bri1_T	HSP17.4A	NA	NA	Up	Transition Domain_Cortex_Up
AT1G33110	Elongation_Atrichoblast	16.7	11.3	92.9	115	0.125	0.0747	0.456	0.529	0.106	0.476	2.87	5.91	1.71E-16	pGL2_BRI1_bri1_T-bri1_T	DTX21	NA	NA	Up	Elongation_Atrichoblast_Up
AT5G20810	Proximal Lateral Root Cap	3.57	3.43	19.1	13.4	0.0341	0.0332	0.158	0.137	0.0337	0.154	2.22	3.31	1.95E-16	pGL2_BRI1_bri1_T-bri1_T	AT5G20810	NA	NA	Up	Proximal Lateral Root Cap_Up
AT4G09990	Proximal Lateral Root Cap	21.6	17.8	4.87	4.08	0.184	0.166	0.0495	0.0664	0.177	0.0524	-2.14	3.68	1.98E-16	pGL2_BRI1_bri1_T-bri1_T	GXM2	NA	NA	Down	Proximal Lateral Root Cap_Down
AT5G27420	Elongation_Atrichoblast	22.9	18.6	333	56.9	0.111	0.126	0.592	0.365	0.117	0.529	2.84	6.79	2.00E-16	pGL2_BRI1_bri1_T-bri1_T	ATL31	NA	NA	Up	Elongation_Atrichoblast_Up
AT1G04610	Elongation_Atrichoblast	7.85	15.2	80.3	88.7	0.059	0.115	0.36	0.375	0.0801	0.364	2.94	5.62	2.21E-16	pGL2_BRI1_bri1_T-bri1_T	YUC3	NA	NA	Up	Elongation_Atrichoblast_Up
AT3G59930	Elongation_Atrichoblast	125	126	22.1	16.1	0.382	0.27	0.136	0.125	0.34	0.133	-2.72	6.17	2.29E-16	pGL2_BRI1_bri1_T-bri1_T	AT3G59930	NA	NA	Down	Elongation_Atrichoblast_Down
AT1G17190	Proliferation Domain_Atrichoblast	1060	978	379	292	1	1	0.983	0.956	1	0.975	-1.61	9.4	2.62E-16	pGL2_BRI1_bri1_T-bri1_T	GSTU26	NA	NA	Down	Proliferation Domain_Atrichoblast_Down
AT5G20150	Elongation_Atrichoblast	20.6	17.6	86	200	0.167	0.149	0.463	0.529	0.16	0.481	2.75	6.36	2.86E-16	pGL2_BRI1_bri1_T-bri1_T	SPX1	NA	NA	Up	Elongation_Atrichoblast_Up
AT2G14960	Proliferation Domain_Atrichoblast	3.58	3.75	12.6	22.3	0.0701	0.069	0.194	0.333	0.0696	0.233	2.2	3.27	3.04E-16	pGL2_BRI1_bri1_T-bri1_T	GH3.1	NA	NA	Up	Proliferation Domain_Atrichoblast_Up
AT4G15340	Maturation_Procambium	111	181	3.71	12.1	0.529	0.644	0.0345	0.25	0.582	0.154	-4.14	6.37	3.20E-16	pGL2_BRI1_bri1_T-bri1_T	PEN1	NA	NA	Down	Maturation_Procambium_Down
AT1G12845	Transition Domain_Cortex	123	146	721	564	0.607	0.678	0.992	0.977	0.639	0.988	2.26	8.6	3.57E-16	pGL2_BRI1_bri1_T-bri1_T	AT1G12845	NA	NA	Up	Transition Domain_Cortex_Up
AT2G47240	Maturation_Atrichoblast	1.37	1.01	20.6	49.7	0.0158	0.0127	0.248	0.405	0.0147	0.282	4.57	4.11	3.86E-16	pGL2_BRI1_bri1_T-bri1_T	LACS1	NA	NA	Up	Maturation_Atrichoblast_Up
AT3G59710	Elongation_Pericycle	157	136	19.8	20.8	0.71	0.591	0.327	0.3	0.669	0.317	-2.85	6.41	4.00E-16	pGL2_BRI1_bri1_T-bri1_T	AT3G59710	NA	NA	Down	Elongation_Pericycle_Down
AT2G23030	Elongation_Pericycle	0.301	0.428	12.8	20.3	0.00471	0.00923	0.202	0.32	0.00624	0.246	5.42	2.93	4.00E-16	pGL2_BRI1_bri1_T-bri1_T	SRK2J	NA	NA	Up	Elongation_Pericycle_Up
AT4G38400	Elongation_Atrichoblast	15.7	28.9	162	122	0.104	0.172	0.555	0.548	0.13	0.553	2.72	6.39	4.23E-16	pGL2_BRI1_bri1_T-bri1_T	EXLA2	NA	NA	Up	Elongation_Atrichoblast_Up
AT4G22610	Elongation_Pericycle	392	428	74.8	23.6	0.641	0.492	0.292	0.2	0.59	0.257	-3.23	7.85	4.42E-16	pGL2_BRI1_bri1_T-bri1_T	AT4G22610	NA	NA	Down	Elongation_Pericycle_Down
AT5G28010	Elongation_Endodermis	11.3	7.27	44.4	38.3	0.176	0.136	0.447	0.416	0.158	0.438	2.17	4.65	4.55E-16	pGL2_BRI1_bri1_T-bri1_T	AT5G28010	NA	NA	Up	Elongation_Endodermis_Up
AT3G05936	Elongation_Endodermis	5.94	4.63	29	26.9	0.0915	0.0782	0.275	0.257	0.0855	0.269	2.4	4.04	4.55E-16	pGL2_BRI1_bri1_T-bri1_T	AT3G05936	NA	NA	Up	Elongation_Endodermis_Up
AT1G61795	Elongation_Endodermis	19	15.5	92.3	49.9	0.183	0.177	0.361	0.451	0.18	0.389	2	5.47	4.60E-16	pGL2_BRI1_bri1_T-bri1_T	RIC9	NA	NA	Up	Elongation_Endodermis_Up
AT3G61430	Transition Domain_Atrichoblast	429	263	149	24.6	0.793	0.705	0.604	0.456	0.758	0.574	-2.39	7.76	4.60E-16	pGL2_BRI1_bri1_T-bri1_T	PIP1-1	NA	NA	Down	Transition Domain_Atrichoblast_Down
AT2G39400	Distal Lateral Root Cap	16.5	12.3	127	76.5	0.0755	0.0488	0.235	0.265	0.068	0.241	2.81	5.9	4.63E-16	pGL2_BRI1_bri1_T-bri1_T	AT2G39400	NA	NA	Up	Distal Lateral Root Cap_Up
AT4G00895	Distal Lateral Root Cap	8.47	9.13	68.8	69.4	0.0642	0.0634	0.398	0.493	0.0639	0.418	2.98	5.32	4.63E-16	pGL2_BRI1_bri1_T-bri1_T	AT4G00895	NA	NA	Up	Distal Lateral Root Cap_Up
AT2G18210	Proliferation Domain_Atrichoblast	197	162	66.5	47.1	0.856	0.824	0.578	0.5	0.841	0.556	-1.67	6.9	4.70E-16	pGL2_BRI1_bri1_T-bri1_T	AT2G18210	NA	NA	Down	Proliferation Domain_Atrichoblast_Down
AT4G18910	Distal Lateral Root Cap	5.32	1.07	36.9	44.7	0.0283	0.00976	0.169	0.235	0.0231	0.183	3.44	4.52	4.91E-16	pGL2_BRI1_bri1_T-bri1_T	NIP1-2	NA	NA	Up	Distal Lateral Root Cap_Up
AT4G37850	Distal Columella	41.2	50.9	4.86	3.51	0.233	0.291	0.0292	0.0472	0.25	0.0332	-3.4	4.63	4.93E-16	pGL2_BRI1_bri1_T-bri1_T	BHLH25	AT4G37850	basic helix-loop-helix (bHLH) DNA-binding superfamily protein	Down	Distal Columella_Down
AT1G67750	Proximal Lateral Root Cap	6.4	6.63	26.7	22.4	0.0479	0.0638	0.199	0.23	0.0541	0.204	1.92	3.95	5.40E-16	pGL2_BRI1_bri1_T-bri1_T	AT1G67750	NA	NA	Up	Proximal Lateral Root Cap_Up
AT1G62510	Elongation_Endodermis	4.35	0.661	18.5	17	0.0644	0.0165	0.161	0.0619	0.0428	0.13	2.89	3.33	5.57E-16	pGL2_BRI1_bri1_T-bri1_T	AT1G62510	NA	NA	Up	Elongation_Endodermis_Up
AT4G22214	Elongation_Endodermis	27.7	33.1	6.17	5.07	0.407	0.395	0.11	0.142	0.401	0.12	-2.41	4.24	5.72E-16	pGL2_BRI1_bri1_T-bri1_T	AT4G22214	NA	NA	Down	Elongation_Endodermis_Down
AT2G22760	Elongation_Pericycle	59.5	47.5	6.95	3.03	0.309	0.228	0.137	0.08	0.282	0.116	-3.45	4.95	5.76E-16	pGL2_BRI1_bri1_T-bri1_T	BHLH19	AT2G22760	basic helix-loop-helix (bHLH) DNA-binding superfamily protein	Down	Elongation_Pericycle_Down
AT5G35940	Proliferation Domain_Trichoblast	68.6	58.9	12.7	8.41	0.665	0.726	0.358	0.264	0.695	0.338	-2.6	5.24	6.17E-16	pGL2_BRI1_bri1_T-bri1_T	JAL41	NA	NA	Down	Proliferation Domain_Trichoblast_Down
AT5G62165	Elongation_Pericycle	1.7	1.28	27	18.9	0.0235	0.0185	0.387	0.37	0.0218	0.381	3.93	3.51	6.26E-16	pGL2_BRI1_bri1_T-bri1_T	AGL42	AGL42	AGAMOUS-like 42	Up	Elongation_Pericycle_Up
AT1G65570	Proliferation Domain_Pericycle	258	1.99	3.83	0	0.273	0.0833	0.107	0	0.143	0.0769	-5.97	5.89	6.64E-16	pGL2_BRI1_bri1_T-bri1_T	AT1G65570	NA	NA	Down	Proliferation Domain_Pericycle_Down
AT1G76640	Proliferation Domain_Pericycle	464	605	84.3	55.7	1	1	0.893	0.545	1	0.795	-2.94	8.24	6.64E-16	pGL2_BRI1_bri1_T-bri1_T	CML39	NA	NA	Down	Proliferation Domain_Pericycle_Down
AT5G54145	Elongation_Endodermis	5.36	6.45	14.7	57	0.108	0.115	0.165	0.239	0.112	0.188	2.36	4.33	6.74E-16	pGL2_BRI1_bri1_T-bri1_T	AT5G54145	NA	NA	Up	Elongation_Endodermis_Up
AT5G23840	Elongation_Atrichoblast	344	368	84.6	55.8	0.781	0.741	0.489	0.51	0.766	0.495	-2.36	7.74	6.86E-16	pGL2_BRI1_bri1_T-bri1_T	AT5G23840	NA	NA	Down	Elongation_Atrichoblast_Down
AT2G23430	Elongation_Endodermis	3.19	2.64	20	19	0.0576	0.0576	0.231	0.319	0.0576	0.258	2.73	3.47	7.50E-16	pGL2_BRI1_bri1_T-bri1_T	KRP1	NA	NA	Up	Elongation_Endodermis_Up
AT5G26340	Proximal Lateral Root Cap	206	157	553	697	0.53	0.459	0.661	0.65	0.502	0.659	1.78	8.65	7.58E-16	pGL2_BRI1_bri1_T-bri1_T	STP13	NA	NA	Up	Proximal Lateral Root Cap_Up
AT5G08600	Proliferation Domain_Atrichoblast	0.501	0.347	6.97	6.14	0.01	0.00907	0.102	0.105	0.00957	0.103	3.91	1.61	7.78E-16	pGL2_BRI1_bri1_T-bri1_T	AT5G08600	NA	NA	Up	Proliferation Domain_Atrichoblast_Up
AT3G12977	Distal Columella	6.87	2.81	52.4	55.9	0.0457	0.0226	0.286	0.373	0.0389	0.305	3.42	4.93	7.87E-16	pGL2_BRI1_bri1_T-bri1_T	AT3G12977	AT3G12977	NAC (No Apical Meristem) domain transcriptional regulator superfamily protein	Up	Distal Columella_Up
AT1G17300	Transition Domain_Cortex	22.9	18.5	88.1	129	0.219	0.213	0.644	0.512	0.216	0.609	2.36	5.99	8.06E-16	pGL2_BRI1_bri1_T-bri1_T	AT1G17300	NA	NA	Up	Transition Domain_Cortex_Up
AT1G30870	Elongation_Cortex	30	30	6.15	0.565	0.22	0.195	0.0851	0.026	0.211	0.0753	-3.15	4.08	8.80E-16	pGL2_BRI1_bri1_T-bri1_T	PER7	NA	NA	Down	Elongation_Cortex_Down
AT5G18270	Proliferation Domain_Trichoblast	2.81	1.52	16.3	23.7	0.0872	0.0498	0.385	0.472	0.0692	0.404	3.15	3.45	9.15E-16	pGL2_BRI1_bri1_T-bri1_T	ANAC087	ANAC087	NAC domain containing protein 87	Up	Proliferation Domain_Trichoblast_Up
AT1G66270	Elongation_Pericycle	207	143	37.3	14.9	0.83	0.834	0.476	0.4	0.832	0.448	-2.83	6.68	9.55E-16	pGL2_BRI1_bri1_T-bri1_T	BGLU21	NA	NA	Down	Elongation_Pericycle_Down
AT4G28703	Proximal Lateral Root Cap	7.62	7.7	29.2	26.1	0.0585	0.0523	0.184	0.208	0.0561	0.188	1.85	4.13	9.55E-16	pGL2_BRI1_bri1_T-bri1_T	AT4G28703	NA	NA	Up	Proximal Lateral Root Cap_Up
AT3G52525	Proliferation Domain_Atrichoblast	0.215	0.0695	5.17	5.53	0.00501	0.00181	0.105	0.123	0.00348	0.11	5.12	1.2	9.79E-16	pGL2_BRI1_bri1_T-bri1_T	OFP6	OFP6	ovate family protein 6	Up	Proliferation Domain_Atrichoblast_Up
AT4G01480	Proliferation Domain_Atrichoblast	209	200	106	36.2	0.937	0.936	0.769	0.623	0.937	0.728	-1.69	7.12	9.89E-16	pGL2_BRI1_bri1_T-bri1_T	PPA5	NA	NA	Down	Proliferation Domain_Atrichoblast_Down
AT2G46950	Proximal Lateral Root Cap	31.8	31.4	92.8	98.1	0.211	0.204	0.484	0.549	0.208	0.495	1.59	5.98	9.99E-16	pGL2_BRI1_bri1_T-bri1_T	CYP709B2	NA	NA	Up	Proximal Lateral Root Cap_Up
AT1G75750	Maturation_Atrichoblast	4960	5000	1560	705	0.994	0.987	0.971	0.946	0.992	0.966	-2.24	11.6	1.01E-15	pGL2_BRI1_bri1_T-bri1_T	GASA1	NA	NA	Down	Maturation_Atrichoblast_Down
AT3G16420	Elongation_Pericycle	811	396	159	57.6	0.995	0.985	0.893	0.86	0.992	0.881	-2.56	8.48	1.12E-15	pGL2_BRI1_bri1_T-bri1_T	PBP1	NA	NA	Down	Elongation_Pericycle_Down
AT5G44130	Elongation_Pericycle	46.6	47.4	3.79	5.37	0.278	0.363	0.0774	0.1	0.307	0.0858	-3.37	4.77	1.13E-15	pGL2_BRI1_bri1_T-bri1_T	FLA13	NA	NA	Down	Elongation_Pericycle_Down
AT5G45940	Elongation_Endodermis	14.4	15.5	69.7	50.7	0.224	0.276	0.533	0.575	0.247	0.546	2	5.23	1.14E-15	pGL2_BRI1_bri1_T-bri1_T	NUDT11	NA	NA	Up	Elongation_Endodermis_Up
AT4G40045	Elongation_Endodermis	7.97	8.6	35.2	39.8	0.169	0.181	0.455	0.566	0.175	0.489	2.17	4.5	1.15E-15	pGL2_BRI1_bri1_T-bri1_T	AT4G40045	NA	NA	Up	Elongation_Endodermis_Up
AT1G14540	Proximal Lateral Root Cap	6.24	5.8	23.6	22.2	0.0414	0.0434	0.108	0.0841	0.0422	0.104	1.92	3.84	1.15E-15	pGL2_BRI1_bri1_T-bri1_T	PER4	NA	NA	Up	Proximal Lateral Root Cap_Up
AT5G16600	Elongation_Cortex	3.91	4.21	39.7	31.1	0.0475	0.0805	0.26	0.39	0.0587	0.282	3.12	4.37	1.16E-15	pGL2_BRI1_bri1_T-bri1_T	MYB43	MYB43	myb domain protein 43	Up	Elongation_Cortex_Up
AT4G08770	Elongation_Atrichoblast	29.1	32.3	3.8	1.5	0.118	0.103	0.0368	0.0385	0.113	0.0372	-3.45	4.06	1.21E-15	pGL2_BRI1_bri1_T-bri1_T	PER37	NA	NA	Down	Elongation_Atrichoblast_Down
AT2G37760	Elongation_Cortex	9.13	10.4	61.4	70.9	0.0801	0.109	0.42	0.649	0.09	0.458	2.76	5.27	1.22E-15	pGL2_BRI1_bri1_T-bri1_T	AKR4C8	NA	NA	Up	Elongation_Cortex_Up
AT4G33120	Transition Domain_Atrichoblast	59.4	54.5	8.2	6.67	0.477	0.481	0.11	0.211	0.478	0.13	-2.93	5.03	1.22E-15	pGL2_BRI1_bri1_T-bri1_T	AT4G33120	NA	NA	Down	Transition Domain_Atrichoblast_Down
AT3G23180	Transition Domain_Cortex	9.06	15	85.3	49.3	0.114	0.158	0.678	0.535	0.134	0.64	2.47	5.32	1.27E-15	pGL2_BRI1_bri1_T-bri1_T	AT3G23180	NA	NA	Up	Transition Domain_Cortex_Up
AT3G54830	Elongation_Atrichoblast	0	0	13.5	15.3	0	0	0.121	0.173	0	0.136	8.42	3.06	1.29E-15	pGL2_BRI1_bri1_T-bri1_T	AT3G54830	NA	NA	Up	Elongation_Atrichoblast_Up
AT1G30870	Transition Domain_Cortex	19	26	0.634	1.74	0.174	0.186	0.0169	0.0698	0.179	0.0311	-4.32	3.73	1.33E-15	pGL2_BRI1_bri1_T-bri1_T	PER7	NA	NA	Down	Transition Domain_Cortex_Down
AT1G54400	Elongation_Endodermis	0.435	1.16	11.8	11.1	0.0102	0.0206	0.118	0.177	0.0149	0.136	3.86	2.59	1.36E-15	pGL2_BRI1_bri1_T-bri1_T	AT1G54400	NA	NA	Up	Elongation_Endodermis_Up
AT3G18250	Maturation_Atrichoblast	3.84	1.52	22	107	0.0315	0.019	0.153	0.378	0.0274	0.201	3.97	5	1.38E-15	pGL2_BRI1_bri1_T-bri1_T	AT3G18250	NA	NA	Up	Maturation_Atrichoblast_Up
AT5G19190	Proliferation Domain_Atrichoblast	3.72	6.32	25.5	17	0.0651	0.098	0.31	0.272	0.0809	0.299	2.1	3.67	1.40E-15	pGL2_BRI1_bri1_T-bri1_T	AT5G19190	NA	NA	Up	Proliferation Domain_Atrichoblast_Up
AT2G43870	Elongation_Atrichoblast	8.83	10.8	62	85.7	0.0764	0.0862	0.301	0.433	0.0801	0.338	2.89	5.43	1.41E-15	pGL2_BRI1_bri1_T-bri1_T	AT2G43870	NA	NA	Up	Elongation_Atrichoblast_Up
AT5G07830	Elongation_Cortex	2.82	2.52	32.9	20.6	0.0386	0.0287	0.384	0.429	0.0352	0.391	3.31	3.97	1.42E-15	pGL2_BRI1_bri1_T-bri1_T	AtGUS2	NA	NA	Up	Elongation_Cortex_Up
AT1G68795	Proliferation Domain_Atrichoblast	7.81	6.67	29.1	27.8	0.135	0.142	0.34	0.351	0.138	0.343	1.98	4.1	1.53E-15	pGL2_BRI1_bri1_T-bri1_T	CLE12	NA	NA	Up	Proliferation Domain_Atrichoblast_Up
AT2G33830	Elongation_Cortex	5.87	2.24	17.5	87	0.0623	0.0402	0.119	0.234	0.0548	0.138	3.2	4.81	1.57E-15	pGL2_BRI1_bri1_T-bri1_T	DRMH1	NA	NA	Up	Elongation_Cortex_Up
AT3G51660	Elongation_Pericycle	107	69.2	10.5	11.2	0.363	0.249	0.22	0.3	0.324	0.25	-3	5.68	1.61E-15	pGL2_BRI1_bri1_T-bri1_T	AT3G51660	NA	NA	Down	Elongation_Pericycle_Down
AT4G08770	Elongation_Pericycle	255	272	45.1	42.9	0.504	0.532	0.292	0.19	0.514	0.254	-2.58	7.28	1.61E-15	pGL2_BRI1_bri1_T-bri1_T	PER37	NA	NA	Down	Elongation_Pericycle_Down
AT1G67750	Transition Domain_Atrichoblast	30.6	35.7	206	153	0.257	0.244	0.806	0.842	0.252	0.813	2.43	6.75	1.71E-15	pGL2_BRI1_bri1_T-bri1_T	AT1G67750	NA	NA	Up	Transition Domain_Atrichoblast_Up
AT1G75750	Proliferation Domain_Atrichoblast	516	382	268	74.5	0.953	0.922	0.878	0.763	0.938	0.846	-1.63	8.28	1.74E-15	pGL2_BRI1_bri1_T-bri1_T	GASA1	NA	NA	Down	Proliferation Domain_Atrichoblast_Down
AT5G15265	Elongation_Atrichoblast	549	550	116	121	0.962	0.954	0.665	0.615	0.959	0.652	-2.22	8.38	1.78E-15	pGL2_BRI1_bri1_T-bri1_T	AT5G15265	NA	NA	Down	Elongation_Atrichoblast_Down
AT1G11740	Transition Domain_Cortex	2.41	5.95	25.4	41.8	0.0228	0.0984	0.263	0.233	0.0572	0.255	3.03	4.18	1.79E-15	pGL2_BRI1_bri1_T-bri1_T	AT1G11740	NA	NA	Up	Transition Domain_Cortex_Up
AT3G47210	Transition Domain_Cortex	3.32	5.63	39.6	29.6	0.0457	0.082	0.466	0.488	0.0622	0.472	2.95	4.29	1.79E-15	pGL2_BRI1_bri1_T-bri1_T	AT3G47210	NA	NA	Up	Transition Domain_Cortex_Up
ATCG00450	Distal Columella	0	0	27.1	0	0	0	0.18	0	0	0.14	9.27	3.08	1.81E-15	pGL2_BRI1_bri1_T-bri1_T	TRNV.1	NA	NA	Up	Distal Columella_Up
AT1G10550	Maturation_Atrichoblast	12.3	11.1	138	93.6	0.0978	0.0696	0.372	0.378	0.0884	0.374	3.29	5.99	2.06E-15	pGL2_BRI1_bri1_T-bri1_T	XTH33	NA	NA	Up	Maturation_Atrichoblast_Up
ATCG00450	Maturation_Atrichoblast	0	0	39.9	0	0	0	0.38	0	0	0.299	8.89	3.46	2.06E-15	pGL2_BRI1_bri1_T-bri1_T	TRNV.1	NA	NA	Up	Maturation_Atrichoblast_Up
AT1G01630	Elongation_Endodermis	15.2	12.7	61.3	50.2	0.271	0.214	0.58	0.549	0.245	0.571	1.99	5.12	2.10E-15	pGL2_BRI1_bri1_T-bri1_T	AT1G01630	NA	NA	Up	Elongation_Endodermis_Up
AT1G16160	Elongation_Atrichoblast	0.327	0	17.4	15	0.00347	0	0.184	0.212	0.00216	0.191	6.13	3.24	2.12E-15	pGL2_BRI1_bri1_T-bri1_T	WAKL5	NA	NA	Up	Elongation_Atrichoblast_Up
AT3G05936	Elongation_Atrichoblast	22.9	13.2	72.5	210	0.153	0.115	0.39	0.529	0.139	0.428	2.74	6.33	2.12E-15	pGL2_BRI1_bri1_T-bri1_T	AT3G05936	NA	NA	Up	Elongation_Atrichoblast_Up
AT3G25719	Proliferation Domain_Atrichoblast	0.286	0.486	7.87	4.71	0.00668	0.00363	0.126	0.0789	0.00522	0.113	3.97	1.59	2.21E-15	pGL2_BRI1_bri1_T-bri1_T	AT3G25719	NA	NA	Up	Proliferation Domain_Atrichoblast_Up
AT4G11210	Elongation_Atrichoblast	74.5	35.8	13.5	1.87	0.25	0.236	0.0625	0.0385	0.245	0.0559	-2.99	5	2.22E-15	pGL2_BRI1_bri1_T-bri1_T	DIR14	NA	NA	Down	Elongation_Atrichoblast_Down
AT3G09260	Elongation_Atrichoblast	10800	13700	3440	3710	1	1	0.993	1	1	0.995	-1.76	12.9	2.30E-15	pGL2_BRI1_bri1_T-bri1_T	BGLU23	NA	NA	Down	Elongation_Atrichoblast_Down
AT1G43160	Proliferation Domain_Atrichoblast	281	189	115	47.3	0.963	0.884	0.908	0.667	0.925	0.841	-1.63	7.32	2.36E-15	pGL2_BRI1_bri1_T-bri1_T	RAP2-6	RAP2.6	related to AP2 6	Down	Proliferation Domain_Atrichoblast_Down
AT4G15630	Proliferation Domain_Atrichoblast	2.22	1.46	13.6	7.78	0.0234	0.0236	0.201	0.0965	0.0235	0.172	2.52	2.57	2.36E-15	pGL2_BRI1_bri1_T-bri1_T	AT4G15630	NA	NA	Up	Proliferation Domain_Atrichoblast_Up
AT5G57685	Elongation_Endodermis	6.38	6.12	31	29.4	0.0915	0.0864	0.302	0.274	0.0892	0.293	2.27	4.17	2.38E-15	pGL2_BRI1_bri1_T-bri1_T	GDU3	NA	NA	Up	Elongation_Endodermis_Up
AT5G40450	Transition Domain_Cortex	94.5	125	405	614	0.548	0.497	0.881	0.837	0.525	0.87	2.2	8.27	2.39E-15	pGL2_BRI1_bri1_T-bri1_T	AT5G40450	NA	NA	Up	Transition Domain_Cortex_Up
AT4G22610	Transition Domain_Cortex	44.7	22.9	5.7	1.74	0.146	0.208	0.0508	0.0698	0.174	0.0559	-3.15	4.36	2.39E-15	pGL2_BRI1_bri1_T-bri1_T	AT4G22610	NA	NA	Down	Transition Domain_Cortex_Down
AT5G23870	Elongation_Cortex	1.09	2.24	21.1	17.8	0.0119	0.046	0.263	0.351	0.0235	0.277	3.59	3.51	2.46E-15	pGL2_BRI1_bri1_T-bri1_T	PAE9	NA	NA	Up	Elongation_Cortex_Up
AT3G47380	Elongation_Atrichoblast	19	39.7	131	198	0.156	0.241	0.533	0.548	0.188	0.537	2.55	6.62	2.49E-15	pGL2_BRI1_bri1_T-bri1_T	PMEI11	NA	NA	Up	Elongation_Atrichoblast_Up
AT1G59700	Elongation_Endodermis	1.74	1.98	14.3	16.5	0.0373	0.0288	0.227	0.283	0.0335	0.245	3.03	3.08	2.50E-15	pGL2_BRI1_bri1_T-bri1_T	GSTU16	NA	NA	Up	Elongation_Endodermis_Up
AT1G60130	Proximal Lateral Root Cap	3.65	3.2	14.3	17	0.0317	0.0319	0.126	0.19	0.0318	0.137	2.16	3.2	2.51E-15	pGL2_BRI1_bri1_T-bri1_T	JAL18	NA	NA	Up	Proximal Lateral Root Cap_Up
AT4G13210	Proximal Lateral Root Cap	2.43	3.67	16.9	11.3	0.0227	0.0344	0.156	0.155	0.0273	0.156	2.26	3.11	2.51E-15	pGL2_BRI1_bri1_T-bri1_T	AT4G13210	NA	NA	Up	Proximal Lateral Root Cap_Up
AT3G24450	Transition Domain_Cortex	10.9	9.08	79.2	37.7	0.114	0.082	0.551	0.488	0.0995	0.534	2.5	5.12	2.55E-15	pGL2_BRI1_bri1_T-bri1_T	AT3G24450	NA	NA	Up	Transition Domain_Cortex_Up
AT1G13430	Transition Domain_Cortex	1.21	0.626	37.4	6.38	0.0183	0.0109	0.339	0.14	0.0149	0.286	4.45	3.63	2.67E-15	pGL2_BRI1_bri1_T-bri1_T	STO9	NA	NA	Up	Transition Domain_Cortex_Up
AT2G04050	Proliferation Domain_Atrichoblast	2.79	2.15	10.8	14.3	0.0367	0.0272	0.129	0.202	0.0322	0.15	2.32	2.77	2.68E-15	pGL2_BRI1_bri1_T-bri1_T	DTX3	NA	NA	Up	Proliferation Domain_Atrichoblast_Up
AT1G69530	Elongation_Endodermis	59.7	53.6	11.4	17	0.444	0.444	0.149	0.221	0.444	0.171	-2.02	5.18	2.80E-15	pGL2_BRI1_bri1_T-bri1_T	ATEXPA1	NA	NA	Down	Elongation_Endodermis_Down
AT3G44870	Distal Lateral Root Cap	176	144	41.2	16.2	0.574	0.566	0.293	0.206	0.571	0.274	-2.55	6.57	2.81E-15	pGL2_BRI1_bri1_T-bri1_T	AT3G44870	NA	NA	Down	Distal Lateral Root Cap_Down
AT4G29905	Proximal Lateral Root Cap	21.6	15	5.12	3.4	0.177	0.147	0.0504	0.0531	0.165	0.0509	-2.1	3.6	2.89E-15	pGL2_BRI1_bri1_T-bri1_T	AT4G29905	NA	NA	Down	Proximal Lateral Root Cap_Down
AT1G08847	Elongation_Endodermis	15.1	24.1	63.5	81.8	0.227	0.35	0.525	0.504	0.283	0.519	1.91	5.52	2.90E-15	pGL2_BRI1_bri1_T-bri1_T	AT1G08847	NA	NA	Up	Elongation_Endodermis_Up
AT1G52050	Maturation_Atrichoblast	112	150	21.5	4.39	0.215	0.253	0.139	0.135	0.227	0.138	-3.38	6.21	2.92E-15	pGL2_BRI1_bri1_T-bri1_T	JAL8	NA	NA	Down	Maturation_Atrichoblast_Down
AT2G18210	Distal Lateral Root Cap	647	935	193	124	0.785	0.863	0.524	0.368	0.807	0.491	-2.32	8.89	3.03E-15	pGL2_BRI1_bri1_T-bri1_T	AT2G18210	NA	NA	Down	Distal Lateral Root Cap_Down
AT1G65590	Elongation_Atrichoblast	61.8	74	10.5	8.61	0.431	0.506	0.136	0.125	0.459	0.133	-2.81	5.27	3.12E-15	pGL2_BRI1_bri1_T-bri1_T	HEXO3	NA	NA	Down	Elongation_Atrichoblast_Down
AT5G34940	Elongation_Endodermis	10.4	6.78	50.2	27.1	0.142	0.0988	0.314	0.31	0.123	0.312	2.15	4.57	3.15E-15	pGL2_BRI1_bri1_T-bri1_T	AtGUS3	NA	NA	Up	Elongation_Endodermis_Up
AT4G33930	Elongation_Endodermis	330	299	107	84.4	0.769	0.671	0.396	0.416	0.725	0.402	-1.72	7.69	3.25E-15	pGL2_BRI1_bri1_T-bri1_T	AT4G33930	NA	NA	Down	Elongation_Endodermis_Down
AT4G12440	Elongation_Cortex	2.82	3.36	29.5	26.3	0.0356	0.0575	0.191	0.481	0.0431	0.239	3.18	4.03	3.57E-15	pGL2_BRI1_bri1_T-bri1_T	APT4	NA	NA	Up	Elongation_Cortex_Up
AT5G64120	Elongation_Atrichoblast	28.4	23	305	75.2	0.139	0.126	0.423	0.308	0.134	0.391	2.63	6.78	3.58E-15	pGL2_BRI1_bri1_T-bri1_T	PER71	NA	NA	Up	Elongation_Atrichoblast_Up
AT2G38465	Distal Columella	0.808	1.2	23.5	17	0.00631	0.0113	0.147	0.18	0.00779	0.155	4.42	3.55	3.76E-15	pGL2_BRI1_bri1_T-bri1_T	AT2G38465	NA	NA	Up	Distal Columella_Up
AT4G36780	Proliferation Domain_Atrichoblast	132	174	59.8	38.1	0.761	0.826	0.636	0.518	0.792	0.603	-1.64	6.67	3.77E-15	pGL2_BRI1_bri1_T-bri1_T	BEH2	BEH2	BES1/BZR1 homolog 2	Down	Proliferation Domain_Atrichoblast_Down
AT1G07090	Proliferation Domain_Atrichoblast	6.66	6.11	0.45	0.205	0.122	0.116	0.0136	0.00877	0.119	0.0123	-4.13	2.05	3.80E-15	pGL2_BRI1_bri1_T-bri1_T	LSH6	NA	NA	Down	Proliferation Domain_Atrichoblast_Down
AT4G08555	Proliferation Domain_Atrichoblast	163	139	362	559	0.661	0.662	0.881	0.93	0.662	0.895	1.58	8.25	3.83E-15	pGL2_BRI1_bri1_T-bri1_T	AT4G08555	NA	NA	Up	Proliferation Domain_Atrichoblast_Up
AT1G69930	Elongation_Endodermis	1300	1170	445	349	0.902	0.868	0.627	0.593	0.887	0.617	-1.64	9.67	3.96E-15	pGL2_BRI1_bri1_T-bri1_T	GSTU11	NA	NA	Down	Elongation_Endodermis_Down
AT2G44470	Proliferation Domain_Trichoblast	0	0	15.3	0	0	0	0.481	0	0	0.375	8.78	2.23	3.99E-15	pGL2_BRI1_bri1_T-bri1_T	BGLU29	NA	NA	Up	Proliferation Domain_Trichoblast_Up
AT5G26280	Elongation_Pericycle	111	73.9	16.2	10.5	0.639	0.538	0.256	0.26	0.605	0.257	-2.79	5.77	4.10E-15	pGL2_BRI1_bri1_T-bri1_T	AT5G26280	NA	NA	Down	Elongation_Pericycle_Down
AT5G23820	Elongation_Endodermis	234	191	85.8	44.1	0.786	0.778	0.467	0.389	0.783	0.443	-1.77	7.13	4.11E-15	pGL2_BRI1_bri1_T-bri1_T	ML3	NA	NA	Down	Elongation_Endodermis_Down
AT3G01500	Proximal Lateral Root Cap	5.76	8.76	24.1	26.5	0.0479	0.0651	0.136	0.186	0.0546	0.144	1.84	3.99	4.21E-15	pGL2_BRI1_bri1_T-bri1_T	BCA1	NA	NA	Up	Proximal Lateral Root Cap_Up
AT2G01890	Proximal Lateral Root Cap	2.68	2.13	12.4	12.9	0.0244	0.0204	0.0999	0.15	0.0228	0.109	2.37	2.88	4.22E-15	pGL2_BRI1_bri1_T-bri1_T	PAP8	NA	NA	Up	Proximal Lateral Root Cap_Up
AT1G17190	Elongation_Pericycle	2080	1640	399	305	1	0.997	0.964	0.94	0.999	0.955	-2.4	10.1	4.26E-15	pGL2_BRI1_bri1_T-bri1_T	GSTU26	NA	NA	Down	Elongation_Pericycle_Down
AT1G79160	Elongation_Pericycle	30.1	32.5	2.74	2.57	0.221	0.178	0.0714	0.1	0.207	0.0821	-3.55	4.2	4.26E-15	pGL2_BRI1_bri1_T-bri1_T	AT1G79160	NA	NA	Down	Elongation_Pericycle_Down
AT2G26690	Transition Domain_Cortex	16.6	6.89	72.6	48.7	0.128	0.0765	0.585	0.512	0.104	0.565	2.41	5.18	4.34E-15	pGL2_BRI1_bri1_T-bri1_T	NPF6.2	NA	NA	Up	Transition Domain_Cortex_Up
AT2G01670	Elongation_Endodermis	26.4	10.2	57.3	78.6	0.173	0.107	0.427	0.398	0.143	0.418	1.96	5.42	4.38E-15	pGL2_BRI1_bri1_T-bri1_T	NUDT17	NA	NA	Up	Elongation_Endodermis_Up
AT2G43620	Proximal Lateral Root Cap	7.78	12.7	26.8	40.8	0.0414	0.0612	0.108	0.159	0.0491	0.117	1.74	4.41	4.42E-15	pGL2_BRI1_bri1_T-bri1_T	AT2G43620	NA	NA	Up	Proximal Lateral Root Cap_Up
AT4G22212	Distal Lateral Root Cap	55.9	55.3	7.3	7.13	0.308	0.263	0.0677	0.0809	0.295	0.0705	-2.94	4.98	4.44E-15	pGL2_BRI1_bri1_T-bri1_T	AT4G22212	NA	NA	Down	Distal Lateral Root Cap_Down
AT1G79310	Proliferation Domain_Atrichoblast	27.3	32.4	8.89	5.53	0.376	0.381	0.19	0.149	0.378	0.179	-2.02	4.29	4.72E-15	pGL2_BRI1_bri1_T-bri1_T	AMC7	NA	NA	Down	Proliferation Domain_Atrichoblast_Down
AT1G54000	Elongation_Endodermis	129	183	43.9	44.3	0.773	0.856	0.396	0.354	0.81	0.383	-1.8	6.66	4.75E-15	pGL2_BRI1_bri1_T-bri1_T	GLL22	NA	NA	Down	Elongation_Endodermis_Down
AT2G37760	Transition Domain_Atrichoblast	1.9	1.2	27.8	19.6	0.0253	0.0128	0.26	0.386	0.0204	0.285	3.9	3.78	4.79E-15	pGL2_BRI1_bri1_T-bri1_T	AKR4C8	NA	NA	Up	Transition Domain_Atrichoblast_Up
AT5G15960	Elongation_Cortex	404	557	107	106	0.736	0.718	0.441	0.506	0.73	0.452	-2.15	8.2	4.91E-15	pGL2_BRI1_bri1_T-bri1_T	KIN1	NA	NA	Down	Elongation_Cortex_Down
AT4G37850	Elongation_Pericycle	47.2	49.2	6.53	3.73	0.316	0.311	0.101	0.09	0.314	0.097	-3.23	4.82	4.96E-15	pGL2_BRI1_bri1_T-bri1_T	BHLH25	AT4G37850	basic helix-loop-helix (bHLH) DNA-binding superfamily protein	Down	Elongation_Pericycle_Down
AT5G05880	Elongation_Endodermis	54.8	58.2	15.1	13.2	0.492	0.56	0.231	0.257	0.522	0.239	-1.99	5.18	5.12E-15	pGL2_BRI1_bri1_T-bri1_T	UGT76C4	NA	NA	Down	Elongation_Endodermis_Down
AT5G09570	Distal Lateral Root Cap	6.78	0.537	40.4	39.9	0.0245	0.00488	0.171	0.14	0.019	0.165	3.28	4.53	5.36E-15	pGL2_BRI1_bri1_T-bri1_T	AT5G09570	NA	NA	Up	Distal Lateral Root Cap_Up
AT1G21590	Transition Domain_Atrichoblast	0.948	1.6	22.1	20.9	0.00844	0.0256	0.26	0.456	0.0153	0.299	4.07	3.62	5.37E-15	pGL2_BRI1_bri1_T-bri1_T	AT1G21590	NA	NA	Up	Transition Domain_Atrichoblast_Up
AT3G25770	Elongation_Endodermis	172	104	47.7	30.2	0.556	0.444	0.333	0.177	0.506	0.285	-1.82	6.48	5.50E-15	pGL2_BRI1_bri1_T-bri1_T	AOC2	NA	NA	Down	Elongation_Endodermis_Down
AT1G53620	Transition Domain_Atrichoblast	2.84	1.2	31	22.1	0.0338	0.0128	0.282	0.351	0.0254	0.296	3.68	3.94	5.57E-15	pGL2_BRI1_bri1_T-bri1_T	AT1G53620	NA	NA	Up	Transition Domain_Atrichoblast_Up
AT4G24780	Transition Domain_Atrichoblast	7.9	10.8	71.5	57.5	0.0802	0.122	0.546	0.632	0.0967	0.563	2.8	5.25	5.57E-15	pGL2_BRI1_bri1_T-bri1_T	AT4G24780	NA	NA	Up	Transition Domain_Atrichoblast_Up
AT2G30130	Elongation_Pericycle	342	259	73.3	35	0.83	0.738	0.696	0.57	0.799	0.649	-2.54	7.48	5.73E-15	pGL2_BRI1_bri1_T-bri1_T	LBD12	ASL5	Lateral organ boundaries (LOB) domain family protein	Down	Elongation_Pericycle_Down
AT5G63600	Proliferation Domain_Atrichoblast	28.3	23	7.76	4.3	0.427	0.352	0.19	0.132	0.391	0.174	-2.09	4.08	5.77E-15	pGL2_BRI1_bri1_T-bri1_T	FLS5	NA	NA	Down	Proliferation Domain_Atrichoblast_Down
ATCG00450	Distal Lateral Root Cap	0	0	25.6	0	0	0	0.189	0	0	0.149	8.84	3.11	5.94E-15	pGL2_BRI1_bri1_T-bri1_T	TRNV.1	NA	NA	Up	Distal Lateral Root Cap_Up
AT3G15950	Transition Domain_Cortex	178	188	47.5	26.7	0.731	0.809	0.339	0.395	0.766	0.354	-2.32	6.81	6.04E-15	pGL2_BRI1_bri1_T-bri1_T	NAI2	NA	NA	Down	Transition Domain_Cortex_Down
AT1G04610	Proliferation Domain_Atrichoblast	2.44	1.46	10.6	10.9	0.0234	0.0181	0.15	0.202	0.0209	0.164	2.46	2.53	6.08E-15	pGL2_BRI1_bri1_T-bri1_T	YUC3	NA	NA	Up	Proliferation Domain_Atrichoblast_Up
AT2G45660	Elongation_Endodermis	0	0	7.26	6.59	0	0	0.11	0.159	0	0.125	8.29	1.79	6.13E-15	pGL2_BRI1_bri1_T-bri1_T	SOC1	AGL20	AGAMOUS-like 20	Up	Elongation_Endodermis_Up
AT3G59710	Proximal Lateral Root Cap	59.3	41.5	23.6	9.06	0.379	0.33	0.208	0.137	0.36	0.196	-1.66	5.11	6.43E-15	pGL2_BRI1_bri1_T-bri1_T	AT3G59710	NA	NA	Down	Proximal Lateral Root Cap_Down
AT1G58270	Proliferation Domain_Atrichoblast	902	863	356	258	0.963	0.96	0.891	0.868	0.962	0.885	-1.54	9.22	6.46E-15	pGL2_BRI1_bri1_T-bri1_T	ZW9	NA	NA	Down	Proliferation Domain_Atrichoblast_Down
AT4G21830	Elongation_Pericycle	909	646	205	95.9	0.992	0.978	0.964	0.88	0.988	0.933	-2.44	8.86	6.47E-15	pGL2_BRI1_bri1_T-bri1_T	MSRB7	NA	NA	Down	Elongation_Pericycle_Down
AT2G28210	Elongation_Pericycle	61.8	43.8	8.84	3.5	0.24	0.16	0.113	0.08	0.213	0.101	-3.14	4.96	6.56E-15	pGL2_BRI1_bri1_T-bri1_T	ATACA2	NA	NA	Down	Elongation_Pericycle_Down
AT2G06520	Elongation_Endodermis	12.6	14.2	51	54	0.176	0.202	0.424	0.602	0.188	0.478	1.97	5.03	6.68E-15	pGL2_BRI1_bri1_T-bri1_T	PSBX	NA	NA	Up	Elongation_Endodermis_Up
AT2G18600	Elongation_Endodermis	12	7.77	0.544	0.253	0.149	0.0864	0.0118	0.00885	0.121	0.0109	-4.54	2.58	6.68E-15	pGL2_BRI1_bri1_T-bri1_T	RCE2	NA	NA	Down	Elongation_Endodermis_Down
AT1G10370	Proliferation Domain_Atrichoblast	38.5	20.4	10.6	4.1	0.387	0.249	0.228	0.167	0.321	0.211	-2.03	4.29	7.14E-15	pGL2_BRI1_bri1_T-bri1_T	GSTU17	NA	NA	Down	Proliferation Domain_Atrichoblast_Down
AT5G64040	Elongation_Endodermis	1.45	1.16	13.1	13.2	0.0305	0.0206	0.2	0.204	0.026	0.201	3.3	2.83	7.33E-15	pGL2_BRI1_bri1_T-bri1_T	PSAN	NA	NA	Up	Elongation_Endodermis_Up
AT5G46295	Proximal Lateral Root Cap	3.97	4.03	17.1	16.1	0.0317	0.0293	0.12	0.142	0.0308	0.124	2.05	3.34	7.35E-15	pGL2_BRI1_bri1_T-bri1_T	AT5G46295	NA	NA	Up	Proximal Lateral Root Cap_Up
AT1G10550	Elongation_Atrichoblast	50.3	54.9	259	276	0.222	0.224	0.474	0.385	0.223	0.449	2.35	7.34	7.53E-15	pGL2_BRI1_bri1_T-bri1_T	XTH33	NA	NA	Up	Elongation_Atrichoblast_Up
AT3G26760	Elongation_Endodermis	36.1	38	159	104	0.278	0.313	0.698	0.602	0.294	0.668	1.8	6.4	7.66E-15	pGL2_BRI1_bri1_T-bri1_T	AT3G26760	NA	NA	Up	Elongation_Endodermis_Up
AT1G73260	Transition Domain_Atrichoblast	2110	1290	531	369	0.983	0.949	0.744	0.719	0.969	0.739	-1.9	10.1	7.82E-15	pGL2_BRI1_bri1_T-bri1_T	KTI1	NA	NA	Down	Transition Domain_Atrichoblast_Down
AT3G55970	Distal Lateral Root Cap	10.2	6.98	44.4	99.8	0.0509	0.0488	0.116	0.213	0.0503	0.136	2.83	5.34	8.02E-15	pGL2_BRI1_bri1_T-bri1_T	JRG21	NA	NA	Up	Distal Lateral Root Cap_Up
AT5G63270	Proximal Lateral Root Cap	40.4	30.1	15.4	5.66	0.288	0.259	0.136	0.0841	0.276	0.127	-1.76	4.58	8.28E-15	pGL2_BRI1_bri1_T-bri1_T	AT5G63270	NA	NA	Down	Proximal Lateral Root Cap_Down
AT5G59570	Elongation_Endodermis	110	115	21.4	44.9	0.668	0.597	0.204	0.319	0.636	0.239	-1.85	6.2	8.44E-15	pGL2_BRI1_bri1_T-bri1_T	BOA	BOA	Homeodomain-like superfamily protein	Down	Elongation_Endodermis_Down
AT1G48670	Elongation_Endodermis	0	0	6.89	6.84	0	0	0.0941	0.115	0	0.101	8.27	1.78	8.46E-15	pGL2_BRI1_bri1_T-bri1_T	AT1G48670	NA	NA	Up	Elongation_Endodermis_Up
AT4G33550	Elongation_Cortex	16.5	5.61	0.669	0	0.16	0.0747	0.0129	0	0.131	0.0108	-4.82	2.59	8.49E-15	pGL2_BRI1_bri1_T-bri1_T	AT4G33550	NA	NA	Down	Elongation_Cortex_Down
AT4G04460	Proximal Lateral Root Cap	5.51	9.36	27.8	22.7	0.0414	0.0548	0.141	0.124	0.0467	0.138	1.83	4.02	8.51E-15	pGL2_BRI1_bri1_T-bri1_T	APA3	NA	NA	Up	Proximal Lateral Root Cap_Up
AT1G25230	Maturation_Atrichoblast	18.4	19.2	255	99.4	0.132	0.146	0.715	0.676	0.137	0.707	3.12	6.62	9.33E-15	pGL2_BRI1_bri1_T-bri1_T	AT1G25230	NA	NA	Up	Maturation_Atrichoblast_Up
AT2G37640	Proliferation Domain_Atrichoblast	80.2	59.7	29.4	15.4	0.399	0.387	0.228	0.14	0.393	0.203	-1.68	5.56	9.39E-15	pGL2_BRI1_bri1_T-bri1_T	EXPA3	NA	NA	Down	Proliferation Domain_Atrichoblast_Down
AT1G14540	Elongation_Pericycle	56.1	33.5	7.37	2.8	0.188	0.148	0.155	0.06	0.175	0.119	-3.17	4.73	9.67E-15	pGL2_BRI1_bri1_T-bri1_T	PER4	NA	NA	Down	Elongation_Pericycle_Down
AT2G24850	Elongation_Pericycle	693	585	135	116	0.965	0.92	0.815	0.58	0.95	0.728	-2.35	8.58	9.67E-15	pGL2_BRI1_bri1_T-bri1_T	TAT3	NA	NA	Down	Elongation_Pericycle_Down
AT2G31083	Elongation_Pericycle	710	1060	173	136	0.592	0.637	0.357	0.22	0.607	0.306	-2.49	9.02	9.84E-15	pGL2_BRI1_bri1_T-bri1_T	CLE5	NA	NA	Down	Elongation_Pericycle_Down
AT1G66270	Elongation_Atrichoblast	205	380	70.6	39.7	0.75	0.868	0.441	0.462	0.794	0.447	-2.37	7.44	9.91E-15	pGL2_BRI1_bri1_T-bri1_T	BGLU21	NA	NA	Down	Elongation_Atrichoblast_Down
AT5G23820	Maturation_Atrichoblast	574	693	126	78.2	0.864	0.899	0.65	0.676	0.876	0.655	-2.65	8.53	9.91E-15	pGL2_BRI1_bri1_T-bri1_T	ML3	NA	NA	Down	Maturation_Atrichoblast_Down
AT4G02650	Transition Domain_Atrichoblast	4.11	2.41	27.1	41.7	0.0549	0.0321	0.322	0.509	0.0458	0.359	3.31	4.28	1.02E-14	pGL2_BRI1_bri1_T-bri1_T	AT4G02650	NA	NA	Up	Transition Domain_Atrichoblast_Up
AT5G23820	Elongation_Atrichoblast	638	701	147	161	0.917	0.943	0.765	0.75	0.926	0.761	-2.12	8.69	1.11E-14	pGL2_BRI1_bri1_T-bri1_T	ML3	NA	NA	Down	Elongation_Atrichoblast_Down
AT2G36100	Proliferation Domain_Atrichoblast	82.4	106	55.8	11.1	0.514	0.423	0.435	0.316	0.47	0.402	-1.73	6.03	1.11E-14	pGL2_BRI1_bri1_T-bri1_T	CASP1	NA	NA	Down	Proliferation Domain_Atrichoblast_Down
AT1G06980	Elongation_Atrichoblast	63.4	67.6	2.61	21.7	0.288	0.305	0.0404	0.163	0.294	0.0745	-2.85	5.27	1.12E-14	pGL2_BRI1_bri1_T-bri1_T	AT1G06980	NA	NA	Down	Elongation_Atrichoblast_Down
AT4G14548	Transition Domain_Cortex	0.302	0	16.8	11	0.00457	0	0.246	0.163	0.00249	0.224	6.15	2.87	1.14E-14	pGL2_BRI1_bri1_T-bri1_T	AT4G14548	NA	NA	Up	Transition Domain_Cortex_Up
AT5G47450	Elongation_Cortex	1320	1190	441	230	0.935	0.891	0.698	0.558	0.92	0.675	-1.97	9.63	1.15E-14	pGL2_BRI1_bri1_T-bri1_T	TIP2-3	NA	NA	Down	Elongation_Cortex_Down
AT5G19110	Elongation_Endodermis	831	675	304	191	0.912	0.877	0.643	0.558	0.896	0.617	-1.63	8.97	1.17E-14	pGL2_BRI1_bri1_T-bri1_T	AT5G19110	NA	NA	Down	Elongation_Endodermis_Down
AT4G38420	Elongation_Atrichoblast	2.62	7.35	53.2	32.2	0.0208	0.069	0.228	0.212	0.039	0.223	3.18	4.66	1.18E-14	pGL2_BRI1_bri1_T-bri1_T	sks9	NA	NA	Up	Elongation_Atrichoblast_Up
AT5G09978	Elongation_Cortex	510	444	126	94.6	0.516	0.626	0.299	0.312	0.554	0.301	-2.12	8.2	1.19E-14	pGL2_BRI1_bri1_T-bri1_T	PEP7	NA	NA	Down	Elongation_Cortex_Down
AT4G24340	Maturation_Atrichoblast	535	623	82	104	0.773	0.835	0.555	0.622	0.794	0.569	-2.65	8.4	1.19E-14	pGL2_BRI1_bri1_T-bri1_T	AT4G24340	NA	NA	Down	Maturation_Atrichoblast_Down
AT2G24850	Elongation_Atrichoblast	336	319	95.3	46	0.875	0.776	0.581	0.5	0.838	0.559	-2.29	7.64	1.20E-14	pGL2_BRI1_bri1_T-bri1_T	TAT3	NA	NA	Down	Elongation_Atrichoblast_Down
AT3G57010	Maturation_Atrichoblast	209	287	30.9	32.9	0.596	0.734	0.299	0.378	0.642	0.316	-2.94	7.15	1.20E-14	pGL2_BRI1_bri1_T-bri1_T	SSL8	NA	NA	Down	Maturation_Atrichoblast_Down
AT4G36880	Transition Domain_Cortex	38.9	30.1	7.29	1.16	0.315	0.317	0.0678	0.0465	0.316	0.0621	-2.95	4.4	1.21E-14	pGL2_BRI1_bri1_T-bri1_T	CP1	NA	NA	Down	Transition Domain_Cortex_Down
AT3G15356	Transition Domain_Cortex	124	100	33.3	13.3	0.511	0.464	0.229	0.186	0.49	0.217	-2.31	6.12	1.24E-14	pGL2_BRI1_bri1_T-bri1_T	LEC	NA	NA	Down	Transition Domain_Cortex_Down
AT4G08685	Transition Domain_Cortex	13.6	16.9	90.6	62.1	0.16	0.197	0.636	0.628	0.177	0.634	2.31	5.52	1.24E-14	pGL2_BRI1_bri1_T-bri1_T	SAH7	NA	NA	Up	Transition Domain_Cortex_Up
AT3G09260	Elongation_Endodermis	342	328	111	99.1	0.939	0.947	0.655	0.593	0.942	0.636	-1.68	7.79	1.32E-14	pGL2_BRI1_bri1_T-bri1_T	BGLU23	NA	NA	Down	Elongation_Endodermis_Down
ATMG01390	Elongation_Endodermis	63.9	81	194	283	0.698	0.77	0.925	0.903	0.73	0.918	1.7	7.28	1.32E-14	pGL2_BRI1_bri1_T-bri1_T	RRN18	NA	NA	Up	Elongation_Endodermis_Up
AT3G25290	Elongation_Atrichoblast	167	192	1070	564	0.483	0.546	0.868	0.856	0.506	0.864	2.12	8.97	1.33E-14	pGL2_BRI1_bri1_T-bri1_T	AT3G25290	NA	NA	Up	Elongation_Atrichoblast_Up
AT5G20230	Elongation_Pericycle	308	244	68.7	35	0.672	0.486	0.429	0.42	0.609	0.425	-2.47	7.37	1.38E-14	pGL2_BRI1_bri1_T-bri1_T	BCB	NA	NA	Down	Elongation_Pericycle_Down
AT1G17190	Elongation_Atrichoblast	2870	2830	874	669	1	1	1	0.952	1	0.987	-1.9	10.8	1.44E-14	pGL2_BRI1_bri1_T-bri1_T	GSTU26	NA	NA	Down	Elongation_Atrichoblast_Down
AT4G12545	Elongation_Pericycle	48.1	32.7	6.53	2.33	0.311	0.145	0.125	0.09	0.255	0.112	-3.22	4.58	1.53E-14	pGL2_BRI1_bri1_T-bri1_T	AIR1B	NA	NA	Down	Elongation_Pericycle_Down
AT1G78000	Maturation_Atrichoblast	126	157	779	844	0.467	0.532	0.839	0.784	0.488	0.828	2.53	8.9	1.55E-14	pGL2_BRI1_bri1_T-bri1_T	SULTR1;2	NA	NA	Up	Maturation_Atrichoblast_Up
AT1G12845	Elongation_Atrichoblast	3.92	2.45	38.7	27.3	0.0278	0.0287	0.261	0.298	0.0281	0.271	3.35	4.29	1.56E-14	pGL2_BRI1_bri1_T-bri1_T	AT1G12845	NA	NA	Up	Elongation_Atrichoblast_Up
AT5G62165	Transition Domain_Cortex	0.604	0.939	15.8	19.7	0.00913	0.0164	0.297	0.326	0.0124	0.304	4.46	3.18	1.62E-14	pGL2_BRI1_bri1_T-bri1_T	AGL42	AGL42	AGAMOUS-like 42	Up	Transition Domain_Cortex_Up
AT1G66270	Transition Domain_Cortex	135	142	43.7	15.1	0.749	0.798	0.373	0.465	0.771	0.398	-2.31	6.43	1.64E-14	pGL2_BRI1_bri1_T-bri1_T	BGLU21	NA	NA	Down	Transition Domain_Cortex_Down
AT5G14470	Proximal Lateral Root Cap	15.1	16.2	53.8	41.2	0.0983	0.111	0.233	0.177	0.103	0.223	1.61	4.98	1.67E-14	pGL2_BRI1_bri1_T-bri1_T	GLCAK2	NA	NA	Up	Proximal Lateral Root Cap_Up
AT5G17820	Transition Domain_Cortex	75.5	109	20.9	14.5	0.676	0.65	0.347	0.349	0.664	0.348	-2.32	5.83	1.69E-14	pGL2_BRI1_bri1_T-bri1_T	AT5G17820	NA	NA	Down	Transition Domain_Cortex_Down
AT2G16660	Transition Domain_Cortex	273	247	52.3	60.3	0.781	0.77	0.492	0.442	0.776	0.478	-2.21	7.32	1.69E-14	pGL2_BRI1_bri1_T-bri1_T	AT2G16660	NA	NA	Down	Transition Domain_Cortex_Down
AT3G16420	Elongation_Endodermis	409	383	144	109	1	0.996	0.878	0.752	0.998	0.84	-1.66	8.03	1.70E-14	pGL2_BRI1_bri1_T-bri1_T	PBP1	NA	NA	Down	Elongation_Endodermis_Down
AT5G26260	Elongation_Pericycle	382	295	92.7	33.6	0.915	0.898	0.696	0.58	0.91	0.653	-2.56	7.66	1.76E-14	pGL2_BRI1_bri1_T-bri1_T	AT5G26260	NA	NA	Down	Elongation_Pericycle_Down
AT4G11210	Elongation_Pericycle	2050	2540	396	537	0.956	0.997	0.804	0.77	0.97	0.791	-2.31	10.4	1.76E-14	pGL2_BRI1_bri1_T-bri1_T	DIR14	NA	NA	Down	Elongation_Pericycle_Down
AT5G02580	Proliferation Domain_Atrichoblast	13.9	17.6	60.6	41.2	0.152	0.185	0.398	0.447	0.168	0.412	1.68	5.04	1.77E-14	pGL2_BRI1_bri1_T-bri1_T	AT5G02580	NA	NA	Up	Proliferation Domain_Atrichoblast_Up
AT3G16330	Proliferation Domain_Atrichoblast	18.8	12.6	5.74	0.819	0.242	0.172	0.139	0.0351	0.209	0.11	-2.28	3.4	1.77E-14	pGL2_BRI1_bri1_T-bri1_T	AT3G16330	NA	NA	Down	Proliferation Domain_Atrichoblast_Down
AT5G07322	Elongation_Atrichoblast	143	75.5	19.3	15.7	0.372	0.333	0.158	0.144	0.357	0.154	-2.6	6	1.80E-14	pGL2_BRI1_bri1_T-bri1_T	AT5G07322	NA	NA	Down	Elongation_Atrichoblast_Down
AT5G19110	Transition Domain_Cortex	1320	1060	304	250	0.959	0.913	0.712	0.767	0.938	0.727	-2.1	9.52	1.80E-14	pGL2_BRI1_bri1_T-bri1_T	AT5G19110	NA	NA	Down	Transition Domain_Cortex_Down
AT5G42590	Maturation_Atrichoblast	332	335	49.7	46.1	0.672	0.69	0.314	0.351	0.678	0.322	-2.8	7.59	1.84E-14	pGL2_BRI1_bri1_T-bri1_T	CYP71A16	NA	NA	Down	Maturation_Atrichoblast_Down
AT5G15265	Transition Domain_Cortex	96.9	90.8	393	432	0.58	0.661	0.932	0.837	0.617	0.907	2.13	7.98	1.85E-14	pGL2_BRI1_bri1_T-bri1_T	AT5G15265	NA	NA	Up	Transition Domain_Cortex_Up
AT1G79310	Proximal Lateral Root Cap	39.3	31.6	10.7	11.1	0.297	0.254	0.106	0.146	0.28	0.113	-1.72	4.58	1.87E-14	pGL2_BRI1_bri1_T-bri1_T	AMC7	NA	NA	Down	Proximal Lateral Root Cap_Down
AT5G26280	Elongation_Endodermis	70.4	83.1	25.6	16.2	0.678	0.691	0.278	0.239	0.684	0.266	-1.88	5.64	1.91E-14	pGL2_BRI1_bri1_T-bri1_T	AT5G26280	NA	NA	Down	Elongation_Endodermis_Down
AT2G02130	Proliferation Domain_Atrichoblast	94.8	42.4	33.2	11.3	0.524	0.461	0.391	0.289	0.494	0.363	-1.68	5.54	1.92E-14	pGL2_BRI1_bri1_T-bri1_T	PDF2.3	NA	NA	Down	Proliferation Domain_Atrichoblast_Down
AT5G63450	Elongation_Pericycle	104	97	21.3	9.8	0.458	0.446	0.232	0.1	0.454	0.183	-2.75	5.9	1.98E-14	pGL2_BRI1_bri1_T-bri1_T	CYP94B1	NA	NA	Down	Elongation_Pericycle_Down
AT2G26370	Maturation_Atrichoblast	57.3	45.5	2.69	4.39	0.281	0.285	0.0438	0.108	0.282	0.0575	-3.91	4.89	2.03E-14	pGL2_BRI1_bri1_T-bri1_T	AT2G26370	NA	NA	Down	Maturation_Atrichoblast_Down
AT1G66190	Elongation_Endodermis	6.67	8.76	40.5	27.4	0.0915	0.132	0.4	0.381	0.11	0.394	2.13	4.38	2.04E-14	pGL2_BRI1_bri1_T-bri1_T	AT1G66190	NA	NA	Up	Elongation_Endodermis_Up
AT4G31320	Elongation_Endodermis	22.6	23.6	103	65.4	0.254	0.288	0.557	0.522	0.27	0.546	1.84	5.75	2.06E-14	pGL2_BRI1_bri1_T-bri1_T	AT4G31320	NA	NA	Up	Elongation_Endodermis_Up
AT5G03860	Elongation_Cortex	16.9	11.8	1.2	0.847	0.125	0.172	0.0232	0.039	0.141	0.0258	-3.78	2.98	2.09E-14	pGL2_BRI1_bri1_T-bri1_T	MLS	NA	NA	Down	Elongation_Cortex_Down
AT3G16420	Elongation_Cortex	601	412	192	68.1	0.994	0.977	0.874	0.857	0.988	0.871	-2.11	8.32	2.09E-14	pGL2_BRI1_bri1_T-bri1_T	PBP1	NA	NA	Down	Elongation_Cortex_Down
AT3G11930	Transition Domain_Cortex	70.6	57	10.8	13.9	0.425	0.399	0.0593	0.209	0.413	0.0994	-2.4	5.31	2.10E-14	pGL2_BRI1_bri1_T-bri1_T	AT3G11930	NA	NA	Down	Transition Domain_Cortex_Down
AT1G61520	Elongation_Endodermis	2.75	1.98	18.5	14.2	0.0508	0.037	0.247	0.177	0.0446	0.226	2.78	3.22	2.14E-14	pGL2_BRI1_bri1_T-bri1_T	LHCA3	NA	NA	Up	Elongation_Endodermis_Up
AT5G23830	Proliferation Domain_Trichoblast	356	320	99.5	48.9	0.963	0.935	0.802	0.604	0.95	0.758	-2.26	7.69	2.30E-14	pGL2_BRI1_bri1_T-bri1_T	AT5G23830	NA	NA	Down	Proliferation Domain_Trichoblast_Down
AT3G16410	Proliferation Domain_Trichoblast	68.1	82.4	12.6	15.5	0.702	0.716	0.348	0.396	0.709	0.358	-2.42	5.5	2.36E-14	pGL2_BRI1_bri1_T-bri1_T	NSP4	NA	NA	Down	Proliferation Domain_Trichoblast_Down
AT5G24140	Elongation_Atrichoblast	161	196	39.2	27.7	0.566	0.632	0.268	0.317	0.591	0.282	-2.41	6.72	2.37E-14	pGL2_BRI1_bri1_T-bri1_T	SQP2	NA	NA	Down	Elongation_Atrichoblast_Down
AT4G33930	Transition Domain_Cortex	253	173	70	25.5	0.685	0.585	0.415	0.256	0.639	0.373	-2.26	7.05	2.40E-14	pGL2_BRI1_bri1_T-bri1_T	AT4G33930	NA	NA	Down	Transition Domain_Cortex_Down
AT1G64670	Proliferation Domain_Atrichoblast	0.645	0.764	5.62	9.01	0.0134	0.02	0.122	0.211	0.0165	0.147	3.33	1.75	2.51E-14	pGL2_BRI1_bri1_T-bri1_T	BDG1	NA	NA	Up	Proliferation Domain_Atrichoblast_Up
AT1G52690	Distal Lateral Root Cap	97.3	53.7	347	395	0.311	0.205	0.516	0.441	0.282	0.5	2.33	7.81	2.54E-14	pGL2_BRI1_bri1_T-bri1_T	LEA7	NA	NA	Up	Distal Lateral Root Cap_Up
AT3G16420	Transition Domain_Cortex	465	448	157	63.8	0.995	0.989	0.873	0.814	0.993	0.857	-2.16	8.16	2.66E-14	pGL2_BRI1_bri1_T-bri1_T	PBP1	NA	NA	Down	Transition Domain_Cortex_Down
AT5G66390	Elongation_Atrichoblast	40.9	35.8	5.7	3.74	0.135	0.126	0.0699	0.0769	0.132	0.0718	-3	4.44	2.69E-14	pGL2_BRI1_bri1_T-bri1_T	PER72	NA	NA	Down	Elongation_Atrichoblast_Down
AT4G21830	Distal Columella	5790	6250	1460	1660	0.983	0.992	0.934	0.94	0.986	0.936	-1.95	11.9	2.72E-14	pGL2_BRI1_bri1_T-bri1_T	MSRB7	NA	NA	Down	Distal Columella_Down
AT4G20860	Distal Lateral Root Cap	54	54.2	282	266	0.255	0.263	0.653	0.676	0.257	0.658	2.34	7.37	2.80E-14	pGL2_BRI1_bri1_T-bri1_T	FAD-OXR	NA	NA	Up	Distal Lateral Root Cap_Up
AT4G11210	Distal Lateral Root Cap	37.5	66.6	8.52	3.33	0.208	0.254	0.0717	0.0441	0.22	0.0658	-2.91	4.84	2.83E-14	pGL2_BRI1_bri1_T-bri1_T	DIR14	NA	NA	Down	Distal Lateral Root Cap_Down
AT1G66280	Elongation_Atrichoblast	999	1350	273	310	0.948	0.983	0.706	0.798	0.961	0.731	-2	9.52	2.89E-14	pGL2_BRI1_bri1_T-bri1_T	BGLU22	NA	NA	Down	Elongation_Atrichoblast_Down
AT1G12600	Proximal Lateral Root Cap	3.73	4.62	21.1	12.2	0.0333	0.0434	0.19	0.208	0.0372	0.193	2.02	3.41	2.97E-14	pGL2_BRI1_bri1_T-bri1_T	UTR4	NA	NA	Up	Proximal Lateral Root Cap_Up
AT3G18000	Transition Domain_Cortex	298	355	64.7	82.9	0.721	0.831	0.525	0.558	0.771	0.534	-2.15	7.66	3.03E-14	pGL2_BRI1_bri1_T-bri1_T	NMT1	NA	NA	Down	Transition Domain_Cortex_Down
AT5G65140	Elongation_Atrichoblast	12.7	11.3	47.3	141	0.111	0.0517	0.342	0.385	0.0887	0.354	2.73	5.76	3.06E-14	pGL2_BRI1_bri1_T-bri1_T	TPPJ	NA	NA	Up	Elongation_Atrichoblast_Up
AT3G15950	Elongation_Pericycle	126	109	27.2	12.1	0.666	0.603	0.387	0.21	0.644	0.321	-2.65	6.13	3.16E-14	pGL2_BRI1_bri1_T-bri1_T	NAI2	NA	NA	Down	Elongation_Pericycle_Down
AT2G36460	Proliferation Domain_Atrichoblast	52.1	39.6	120	150	0.462	0.412	0.677	0.728	0.438	0.691	1.56	6.49	3.24E-14	pGL2_BRI1_bri1_T-bri1_T	FBA6	NA	NA	Up	Proliferation Domain_Atrichoblast_Up
AT4G24340	Transition Domain_Atrichoblast	939	824	260	192	0.966	0.987	0.762	0.807	0.975	0.771	-1.97	9.11	3.30E-14	pGL2_BRI1_bri1_T-bri1_T	AT4G24340	NA	NA	Down	Transition Domain_Atrichoblast_Down
AT4G23800	Proliferation Domain_Atrichoblast	11.4	17.1	23.5	83.5	0.0651	0.0744	0.0816	0.193	0.0696	0.113	1.7	5.02	3.33E-14	pGL2_BRI1_bri1_T-bri1_T	HMGB6	3xHMG-box2	HMG (high mobility group) box protein	Up	Proliferation Domain_Atrichoblast_Up
AT1G75500	Elongation_Pericycle	46.1	76.5	275	325	0.264	0.375	0.75	0.84	0.301	0.784	2.33	7.49	3.46E-14	pGL2_BRI1_bri1_T-bri1_T	WAT1	NA	NA	Up	Elongation_Pericycle_Up
AT3G15518	Proximal Lateral Root Cap	9.4	6.75	27.1	27.6	0.0723	0.0612	0.166	0.173	0.068	0.167	1.75	4.13	3.50E-14	pGL2_BRI1_bri1_T-bri1_T	AT3G15518	NA	NA	Up	Proximal Lateral Root Cap_Up
AT4G23190	Proximal Lateral Root Cap	2.35	3.67	14.8	11.8	0.0195	0.0344	0.116	0.137	0.0253	0.12	2.2	3.02	3.50E-14	pGL2_BRI1_bri1_T-bri1_T	CRK11	NA	NA	Up	Proximal Lateral Root Cap_Up
AT5G16010	Elongation_Pericycle	583	484	131	91.9	0.702	0.535	0.554	0.45	0.646	0.515	-2.27	8.34	3.52E-14	pGL2_BRI1_bri1_T-bri1_T	AT5G16010	NA	NA	Down	Elongation_Pericycle_Down
AT1G34110	Proliferation Domain_Atrichoblast	3.51	3.96	14.1	17	0.0518	0.0672	0.187	0.263	0.0591	0.208	2.05	3.17	3.61E-14	pGL2_BRI1_bri1_T-bri1_T	AT1G34110	NA	NA	Up	Proliferation Domain_Atrichoblast_Up
AT3G04420	Elongation_Endodermis	17.4	15	2.18	2.28	0.183	0.148	0.0275	0.0708	0.167	0.0408	-2.86	3.33	3.84E-14	pGL2_BRI1_bri1_T-bri1_T	anac048	NAC048	NAC domain containing protein 48	Down	Elongation_Endodermis_Down
AT3G44326	Elongation_Atrichoblast	78.5	70.6	10.2	13.8	0.417	0.351	0.0772	0.212	0.392	0.114	-2.65	5.44	3.92E-14	pGL2_BRI1_bri1_T-bri1_T	AT3G44326	NA	NA	Down	Elongation_Atrichoblast_Down
AT3G53820	Elongation_Pericycle	23.2	28.1	1.9	2.8	0.127	0.105	0.0476	0.06	0.12	0.0522	-3.45	3.94	3.97E-14	pGL2_BRI1_bri1_T-bri1_T	AT3G53820	AT3G53820	C2H2 and C2HC zinc fingers superfamily protein	Down	Elongation_Pericycle_Down
AT1G73165	Maturation_Atrichoblast	82.8	57.2	629	298	0.372	0.367	0.65	0.541	0.371	0.626	2.66	8.06	4.01E-14	pGL2_BRI1_bri1_T-bri1_T	CLE1	NA	NA	Up	Maturation_Atrichoblast_Up
AT1G11740	Elongation_Endodermis	36.8	36.7	128	120	0.376	0.403	0.667	0.673	0.388	0.668	1.75	6.32	4.06E-14	pGL2_BRI1_bri1_T-bri1_T	AT1G11740	NA	NA	Up	Elongation_Endodermis_Up
AT5G42600	Maturation_Atrichoblast	351	306	46.6	49.7	0.486	0.525	0.241	0.297	0.499	0.253	-2.77	7.57	4.07E-14	pGL2_BRI1_bri1_T-bri1_T	MRN1	NA	NA	Down	Maturation_Atrichoblast_Down
AT1G69930	Elongation_Pericycle	84.4	55.6	15.6	5.6	0.484	0.255	0.345	0.17	0.406	0.28	-2.8	5.39	4.08E-14	pGL2_BRI1_bri1_T-bri1_T	GSTU11	NA	NA	Down	Elongation_Pericycle_Down
AT4G25100	Transition Domain_Atrichoblast	96.7	55.3	15.4	9.59	0.354	0.192	0.163	0.228	0.29	0.176	-2.59	5.49	4.12E-14	pGL2_BRI1_bri1_T-bri1_T	FSD1	NA	NA	Down	Transition Domain_Atrichoblast_Down
AT4G37850	Distal Lateral Root Cap	54.2	57.4	7.91	8.08	0.26	0.312	0.0598	0.0882	0.275	0.0658	-2.79	5	4.16E-14	pGL2_BRI1_bri1_T-bri1_T	BHLH25	AT4G37850	basic helix-loop-helix (bHLH) DNA-binding superfamily protein	Down	Distal Lateral Root Cap_Down
AT3G21330	Elongation_Atrichoblast	10.1	16.2	0	0.374	0.0868	0.126	0	0.00962	0.102	0.00266	-6.07	2.74	4.46E-14	pGL2_BRI1_bri1_T-bri1_T	BHLH87	AT3G21330	basic helix-loop-helix (bHLH) DNA-binding superfamily protein	Down	Elongation_Atrichoblast_Down
AT3G43720	Distal Lateral Root Cap	6.29	12.3	39.2	92.7	0.0453	0.0683	0.201	0.346	0.0517	0.232	2.76	5.23	4.58E-14	pGL2_BRI1_bri1_T-bri1_T	LTPG2	NA	NA	Up	Distal Lateral Root Cap_Up
AT5G19260	Elongation_Endodermis	40.7	35.2	143	112	0.325	0.305	0.627	0.602	0.316	0.62	1.74	6.37	4.60E-14	pGL2_BRI1_bri1_T-bri1_T	FAF3	NA	NA	Up	Elongation_Endodermis_Up
AT4G15390	Elongation_Endodermis	7.97	12.2	57.5	27.9	0.119	0.189	0.333	0.345	0.151	0.337	2.03	4.73	4.68E-14	pGL2_BRI1_bri1_T-bri1_T	AT4G15390	NA	NA	Up	Elongation_Endodermis_Up
AT3G49780	Elongation_Pericycle	1920	1940	394	429	0.928	0.828	0.881	0.78	0.894	0.843	-2.23	10.2	4.75E-14	pGL2_BRI1_bri1_T-bri1_T	PSK3	NA	NA	Down	Elongation_Pericycle_Down
AT2G03760	Maturation_Atrichoblast	211	198	27.3	26.3	0.726	0.715	0.314	0.324	0.722	0.316	-2.93	6.88	4.87E-14	pGL2_BRI1_bri1_T-bri1_T	SOT12	NA	NA	Down	Maturation_Atrichoblast_Down
AT4G15310	Transition Domain_Atrichoblast	0	0.401	11.7	14.6	0	0.00641	0.145	0.298	0.00254	0.176	5.9	2.89	5.08E-14	pGL2_BRI1_bri1_T-bri1_T	CYP702A3	NA	NA	Up	Transition Domain_Atrichoblast_Up
AT2G26690	Elongation_Pericycle	37.1	43.9	5.05	5.37	0.259	0.326	0.101	0.12	0.282	0.108	-2.95	4.6	5.09E-14	pGL2_BRI1_bri1_T-bri1_T	NPF6.2	NA	NA	Down	Elongation_Pericycle_Down
AT4G19230	Proliferation Domain_Atrichoblast	124	126	49.5	35.2	0.669	0.724	0.452	0.439	0.696	0.449	-1.57	6.4	5.19E-14	pGL2_BRI1_bri1_T-bri1_T	CYP707A1	NA	NA	Down	Proliferation Domain_Atrichoblast_Down
AT1G05260	Proliferation Domain_Trichoblast	38.1	85.9	10.3	10.2	0.271	0.313	0.332	0.283	0.291	0.321	-2.45	5.19	5.21E-14	pGL2_BRI1_bri1_T-bri1_T	PER3	NA	NA	Down	Proliferation Domain_Trichoblast_Down
AT1G66280	Proliferation Domain_Atrichoblast	1830	2230	775	682	1	0.995	0.963	0.93	0.997	0.953	-1.47	10.4	5.44E-14	pGL2_BRI1_bri1_T-bri1_T	BGLU22	NA	NA	Down	Proliferation Domain_Atrichoblast_Down
AT3G21351	Proliferation Domain_Atrichoblast	1.15	0.764	7.99	7.37	0.025	0.0145	0.116	0.105	0.02	0.113	2.99	1.95	5.44E-14	pGL2_BRI1_bri1_T-bri1_T	AT3G21351	NA	NA	Up	Proliferation Domain_Atrichoblast_Up
AT5G65140	Maturation_Atrichoblast	6.3	3.04	27.3	126	0.0631	0.0316	0.197	0.405	0.0526	0.241	3.5	5.29	5.67E-14	pGL2_BRI1_bri1_T-bri1_T	TPPJ	NA	NA	Up	Maturation_Atrichoblast_Up
AT1G45015	Maturation_Atrichoblast	158	152	18.4	19.7	0.42	0.399	0.124	0.27	0.413	0.155	-3.02	6.48	5.70E-14	pGL2_BRI1_bri1_T-bri1_T	AT1G45015	NA	NA	Down	Maturation_Atrichoblast_Down
AT5G23840	Maturation_Atrichoblast	757	818	200	91.4	0.855	0.867	0.796	0.676	0.859	0.77	-2.52	8.87	5.70E-14	pGL2_BRI1_bri1_T-bri1_T	AT5G23840	NA	NA	Down	Maturation_Atrichoblast_Down
AT1G29025	Elongation_Pericycle	79	64	15.4	3.27	0.477	0.329	0.256	0.14	0.427	0.213	-3.08	5.4	5.78E-14	pGL2_BRI1_bri1_T-bri1_T	AT1G29025	NA	NA	Down	Elongation_Pericycle_Down
AT3G18000	Proliferation Domain_Atrichoblast	126	133	46	41.8	0.678	0.735	0.459	0.5	0.705	0.471	-1.56	6.46	5.97E-14	pGL2_BRI1_bri1_T-bri1_T	NMT1	NA	NA	Down	Proliferation Domain_Atrichoblast_Down
AT5G56320	Proliferation Domain_Trichoblast	11.6	21.5	2.39	0.51	0.243	0.368	0.0963	0.0377	0.303	0.0833	-3.19	3.25	5.97E-14	pGL2_BRI1_bri1_T-bri1_T	ATEXPA14	NA	NA	Down	Proliferation Domain_Trichoblast_Down
AT3G09260	Maturation_Cortex	5320	4590	924	415	0.995	1	0.914	0.922	0.997	0.916	-2.99	11.5	6.08E-14	pGL2_BRI1_bri1_T-bri1_T	BGLU23	NA	NA	Down	Maturation_Cortex_Down
AT1G26820	Maturation_Pericycle	0.717	0.737	1.65	489	0.0188	0.023	0.0588	0.176	0.0202	0.118	7.2	6.81	6.11E-14	pGL2_BRI1_bri1_T-bri1_T	RNS3	NA	NA	Up	Maturation_Pericycle_Up
AT1G08900	Transition Domain_Atrichoblast	0.948	0	17.9	12.5	0.0127	0	0.225	0.351	0.00763	0.25	4.8	3.15	6.37E-14	pGL2_BRI1_bri1_T-bri1_T	SUGTL3	NA	NA	Up	Transition Domain_Atrichoblast_Up
AT4G22212	Maturation_Cortex	52.9	23.6	5.65	1.74	0.469	0.432	0.123	0.105	0.456	0.118	-3.46	4.36	6.62E-14	pGL2_BRI1_bri1_T-bri1_T	AT4G22212	NA	NA	Down	Maturation_Cortex_Down
AT1G80240	Proliferation Domain_Trichoblast	40.4	32.7	218	138	0.486	0.438	0.888	0.679	0.463	0.842	2.26	6.75	6.69E-14	pGL2_BRI1_bri1_T-bri1_T	AT1G80240	NA	NA	Up	Proliferation Domain_Trichoblast_Up
AT4G11340	Transition Domain_Cortex	0	0.626	30.7	2.9	0	0.0109	0.119	0.0698	0.00498	0.106	5.46	3.27	7.20E-14	pGL2_BRI1_bri1_T-bri1_T	AT4G11340	NA	NA	Up	Transition Domain_Cortex_Up
AT5G38710	Proximal Lateral Root Cap	4.05	3.91	16	15.9	0.0366	0.0383	0.123	0.137	0.0372	0.125	2	3.29	7.60E-14	pGL2_BRI1_bri1_T-bri1_T	POX2	NA	NA	Up	Proximal Lateral Root Cap_Up
AT4G33120	Proximal Lateral Root Cap	240	238	91.2	71.6	0.793	0.816	0.511	0.491	0.802	0.507	-1.56	7.33	7.60E-14	pGL2_BRI1_bri1_T-bri1_T	AT4G33120	NA	NA	Down	Proximal Lateral Root Cap_Down
AT3G48280	Transition Domain_Atrichoblast	0.948	1.6	20.6	18.8	0.0127	0.0192	0.291	0.404	0.0153	0.313	3.95	3.51	7.72E-14	pGL2_BRI1_bri1_T-bri1_T	CYP71A25	NA	NA	Up	Transition Domain_Atrichoblast_Up
AT1G29025	Elongation_Endodermis	251	216	85.6	63.1	0.776	0.728	0.486	0.434	0.755	0.47	-1.66	7.28	7.77E-14	pGL2_BRI1_bri1_T-bri1_T	AT1G29025	NA	NA	Down	Elongation_Endodermis_Down
AT1G10990	Elongation_Atrichoblast	4.58	5.39	33.3	49.4	0.0382	0.0632	0.279	0.413	0.0476	0.316	3.01	4.6	7.82E-14	pGL2_BRI1_bri1_T-bri1_T	AT1G10990	NA	NA	Up	Elongation_Atrichoblast_Up
AT1G58340	Elongation_Atrichoblast	30.4	20.6	2.85	1.87	0.16	0.132	0.0368	0.0288	0.149	0.0346	-3.41	3.83	7.82E-14	pGL2_BRI1_bri1_T-bri1_T	DTX48	NA	NA	Down	Elongation_Atrichoblast_Down
AT3G17185	Elongation_Atrichoblast	8.17	5.39	44.7	57.3	0.0764	0.0632	0.335	0.365	0.0714	0.343	2.86	4.91	7.82E-14	pGL2_BRI1_bri1_T-bri1_T	TASIR-ARF	NA	NA	Up	Elongation_Atrichoblast_Up
AT2G01910	Elongation_Atrichoblast	114	125	24.7	18.3	0.431	0.471	0.239	0.26	0.446	0.245	-2.47	6.14	7.82E-14	pGL2_BRI1_bri1_T-bri1_T	MAP65-6	NA	NA	Down	Elongation_Atrichoblast_Down
AT3G44870	Distal Columella	170	212	51.3	11.7	0.59	0.653	0.293	0.146	0.608	0.261	-2.83	6.79	7.87E-14	pGL2_BRI1_bri1_T-bri1_T	AT3G44870	NA	NA	Down	Distal Columella_Down
AT4G25433	Elongation_Cortex	53.2	27.8	12	1.13	0.211	0.236	0.106	0.026	0.219	0.0925	-2.84	4.58	7.91E-14	pGL2_BRI1_bri1_T-bri1_T	AT4G25433	NA	NA	Down	Elongation_Cortex_Down
AT3G47340	Proximal Lateral Root Cap	212	160	479	714	0.51	0.42	0.593	0.823	0.475	0.632	1.66	8.61	8.21E-14	pGL2_BRI1_bri1_T-bri1_T	ASN1	NA	NA	Up	Proximal Lateral Root Cap_Up
AT4G22212	Elongation_Cortex	59.8	35	11	3.95	0.448	0.448	0.121	0.104	0.448	0.118	-2.71	4.8	8.30E-14	pGL2_BRI1_bri1_T-bri1_T	AT4G22212	NA	NA	Down	Elongation_Cortex_Down
AT4G01720	Proliferation Domain_Atrichoblast	22.2	21.7	6.19	4.3	0.311	0.328	0.122	0.105	0.319	0.118	-2.05	3.87	8.31E-14	pGL2_BRI1_bri1_T-bri1_T	WRKY47	WRKY47	WRKY family transcription factor	Down	Proliferation Domain_Atrichoblast_Down
AT4G16190	Proliferation Domain_Trichoblast	189	45.8	485	409	0.56	0.433	0.797	0.66	0.499	0.767	2.24	8.14	8.69E-14	pGL2_BRI1_bri1_T-bri1_T	RD19C	NA	NA	Up	Proliferation Domain_Trichoblast_Up
AT1G01170	Maturation_Cortex	2.18	3.81	40	36.4	0.0478	0.0811	0.366	0.49	0.0594	0.4	3.7	4.43	8.85E-14	pGL2_BRI1_bri1_T-bri1_T	AT1G01170	NA	NA	Up	Maturation_Cortex_Up
AT1G02920	Maturation_Cortex	14.3	8.39	170	78.3	0.124	0.144	0.396	0.477	0.131	0.418	3.41	6.11	8.93E-14	pGL2_BRI1_bri1_T-bri1_T	GSTF7	NA	NA	Up	Maturation_Cortex_Up
AT1G67148	Maturation_Cortex	4.56	7.37	51.6	82.6	0.0718	0.135	0.373	0.614	0.0938	0.439	3.49	5.23	9.34E-14	pGL2_BRI1_bri1_T-bri1_T	AT1G67148	NA	NA	Up	Maturation_Cortex_Up
AT3G20940	Maturation_Cortex	44.2	31.8	5.65	2.1	0.316	0.36	0.103	0.085	0.331	0.0982	-3.39	4.35	9.34E-14	pGL2_BRI1_bri1_T-bri1_T	CYP705A30	NA	NA	Down	Maturation_Cortex_Down
AT5G35940	Proliferation Domain_Atrichoblast	424	464	144	173	0.833	0.875	0.769	0.754	0.853	0.765	-1.49	8.24	9.49E-14	pGL2_BRI1_bri1_T-bri1_T	JAL41	NA	NA	Down	Proliferation Domain_Atrichoblast_Down
AT1G76640	Elongation_Pericycle	718	668	194	97.8	0.994	0.963	0.917	0.71	0.983	0.84	-2.32	8.72	9.61E-14	pGL2_BRI1_bri1_T-bri1_T	CML39	NA	NA	Down	Elongation_Pericycle_Down
AT1G22360	Elongation_Endodermis	98.9	114	21.8	43.8	0.746	0.765	0.251	0.478	0.755	0.321	-1.77	6.14	9.77E-14	pGL2_BRI1_bri1_T-bri1_T	UGT85A2	NA	NA	Down	Elongation_Endodermis_Down
AT3G44860	Distal Lateral Root Cap	289	253	75.7	38.5	0.606	0.517	0.41	0.213	0.581	0.368	-2.3	7.36	9.81E-14	pGL2_BRI1_bri1_T-bri1_T	FAMT	NA	NA	Down	Distal Lateral Root Cap_Down
AT5G47450	Distal Lateral Root Cap	47.9	72.5	11.8	4.75	0.242	0.283	0.0797	0.0662	0.253	0.0768	-2.72	5.09	1.02E-13	pGL2_BRI1_bri1_T-bri1_T	TIP2-3	NA	NA	Down	Distal Lateral Root Cap_Down
AT5G65170	Distal Lateral Root Cap	1.21	1.61	15.2	30.9	0.00943	0.0146	0.122	0.331	0.0109	0.166	3.88	3.64	1.02E-13	pGL2_BRI1_bri1_T-bri1_T	AT5G65170	NA	NA	Up	Distal Lateral Root Cap_Up
AT1G70720	Elongation_Cortex	22.4	6.45	1.74	0.282	0.119	0.109	0.0206	0.013	0.115	0.0194	-3.79	3.02	1.02E-13	pGL2_BRI1_bri1_T-bri1_T	AT1G70720	NA	NA	Down	Elongation_Cortex_Down
AT4G22780	Proliferation Domain_Atrichoblast	0.788	0.208	4.16	9.21	0.0167	0.00544	0.0884	0.193	0.0113	0.118	3.62	1.53	1.02E-13	pGL2_BRI1_bri1_T-bri1_T	ACR7	NA	NA	Up	Proliferation Domain_Atrichoblast_Up
AT3G11930	Transition Domain_Atrichoblast	77.7	35.7	11.9	5	0.447	0.353	0.159	0.158	0.41	0.158	-2.75	5.06	1.04E-13	pGL2_BRI1_bri1_T-bri1_T	AT3G11930	NA	NA	Down	Transition Domain_Atrichoblast_Down
AT4G25630	Proliferation Domain_Trichoblast	110	218	32.4	31.1	0.628	0.836	0.348	0.491	0.728	0.379	-2.27	6.62	1.06E-13	pGL2_BRI1_bri1_T-bri1_T	MED36A	NA	NA	Down	Proliferation Domain_Trichoblast_Down
AT5G42785	Elongation_Endodermis	6.38	3.14	27.9	18.5	0.108	0.0658	0.318	0.398	0.0892	0.342	2.3	3.81	1.08E-13	pGL2_BRI1_bri1_T-bri1_T	AT5G42785	NA	NA	Up	Elongation_Endodermis_Up
AT3G12500	Elongation_Pericycle	46.2	20	6.11	1.63	0.201	0.132	0.0536	0.05	0.178	0.0522	-3.13	4.33	1.09E-13	pGL2_BRI1_bri1_T-bri1_T	CHI-B	NA	NA	Down	Elongation_Pericycle_Down
AT3G51150	Elongation_Atrichoblast	3.6	3.43	29.2	36.7	0.0347	0.0402	0.257	0.317	0.0368	0.274	3.18	4.28	1.10E-13	pGL2_BRI1_bri1_T-bri1_T	KIN7G	NA	NA	Up	Elongation_Atrichoblast_Up
AT4G30450	Transition Domain_Trichoblast	14.2	11.7	0.172	0	0.185	0.145	0.00676	0	0.161	0.00515	-6.6	2.67	1.13E-13	pGL2_BRI1_bri1_T-bri1_T	AT4G30450	NA	NA	Down	Transition Domain_Trichoblast_Down
AT4G28940	Maturation_Atrichoblast	123	129	10.8	20.5	0.448	0.532	0.0949	0.108	0.476	0.0977	-3.08	6.19	1.16E-13	pGL2_BRI1_bri1_T-bri1_T	AT4G28940	NA	NA	Down	Maturation_Atrichoblast_Down
AT3G51750	Transition Domain_Trichoblast	4.06	2.53	45.7	41.6	0.0479	0.0338	0.419	0.457	0.0397	0.428	3.74	4.63	1.17E-13	pGL2_BRI1_bri1_T-bri1_T	AT3G51750	NA	NA	Up	Transition Domain_Trichoblast_Up
AT1G11740	Elongation_Cortex	8.91	11.5	65.9	55.4	0.092	0.144	0.348	0.597	0.11	0.389	2.58	5.18	1.18E-13	pGL2_BRI1_bri1_T-bri1_T	AT1G11740	NA	NA	Up	Elongation_Cortex_Up
AT3G10020	Elongation_Endodermis	61.8	33.9	126	186	0.363	0.366	0.525	0.575	0.364	0.541	1.72	6.66	1.18E-13	pGL2_BRI1_bri1_T-bri1_T	AT3G10020	NA	NA	Up	Elongation_Endodermis_Up
AT1G12950	Elongation_Pericycle	53	34.9	7.79	4.67	0.275	0.274	0.137	0.08	0.274	0.116	-2.82	4.74	1.22E-13	pGL2_BRI1_bri1_T-bri1_T	DTX31	NA	NA	Down	Elongation_Pericycle_Down
AT5G07322	Maturation_Atrichoblast	226	179	25.5	29.2	0.584	0.475	0.248	0.243	0.547	0.247	-2.89	6.87	1.23E-13	pGL2_BRI1_bri1_T-bri1_T	AT5G07322	NA	NA	Down	Maturation_Atrichoblast_Down
AT1G55450	Proximal Lateral Root Cap	22.9	30.9	99	56.6	0.148	0.161	0.352	0.323	0.153	0.347	1.52	5.72	1.23E-13	pGL2_BRI1_bri1_T-bri1_T	AT1G55450	NA	NA	Up	Proximal Lateral Root Cap_Up
AT1G23020	Elongation_Endodermis	6.52	2.81	22.9	22.6	0.125	0.0617	0.349	0.372	0.0967	0.356	2.31	3.76	1.27E-13	pGL2_BRI1_bri1_T-bri1_T	FRO3	NA	NA	Up	Elongation_Endodermis_Up
AT3G18250	Maturation_Procambium	0.596	0	3.71	101	0.0098	0	0.069	0.194	0.00529	0.138	6.84	4.87	1.29E-13	pGL2_BRI1_bri1_T-bri1_T	AT3G18250	NA	NA	Up	Maturation_Procambium_Up
AT4G25810	Transition Domain_Trichoblast	41	42.6	4.31	3.03	0.308	0.213	0.122	0.152	0.252	0.129	-3.49	4.49	1.29E-13	pGL2_BRI1_bri1_T-bri1_T	XTH23	NA	NA	Down	Transition Domain_Trichoblast_Down
AT5G62340	Transition Domain_Atrichoblast	109	210	44.2	16.7	0.38	0.513	0.291	0.246	0.433	0.282	-2.37	6.57	1.31E-13	pGL2_BRI1_bri1_T-bri1_T	AT5G62340	NA	NA	Down	Transition Domain_Atrichoblast_Down
AT2G38240	Proximal Lateral Root Cap	222	202	68.5	78.4	0.589	0.466	0.332	0.358	0.541	0.336	-1.53	7.16	1.32E-13	pGL2_BRI1_bri1_T-bri1_T	ANS	NA	NA	Down	Proximal Lateral Root Cap_Down
AT4G33550	Transition Domain_Atrichoblast	18	5.61	0.248	0	0.143	0.0769	0.00441	0	0.117	0.00352	-6.1	2.74	1.43E-13	pGL2_BRI1_bri1_T-bri1_T	AT4G33550	NA	NA	Down	Transition Domain_Atrichoblast_Down
AT4G25480	Elongation_Endodermis	9.71	11.4	34.8	47.6	0.142	0.189	0.322	0.398	0.164	0.345	1.95	4.68	1.44E-13	pGL2_BRI1_bri1_T-bri1_T	DREB1A	DREB1A	dehydration response element B1A	Up	Elongation_Endodermis_Up
AT2G44470	Elongation_Endodermis	0	0	15.1	0	0	0	0.275	0	0	0.19	8.47	2.04	1.45E-13	pGL2_BRI1_bri1_T-bri1_T	BGLU29	NA	NA	Up	Elongation_Endodermis_Up
AT5G62900	Transition Domain_Atrichoblast	32.5	48.1	7.7	2.09	0.249	0.385	0.11	0.0877	0.303	0.106	-2.93	4.52	1.50E-13	pGL2_BRI1_bri1_T-bri1_T	AT5G62900	NA	NA	Down	Transition Domain_Atrichoblast_Down
AT5G47550	Elongation_Atrichoblast	12.7	12.3	67.7	89.1	0.0938	0.109	0.496	0.663	0.0996	0.543	2.62	5.54	1.54E-13	pGL2_BRI1_bri1_T-bri1_T	CYS5	NA	NA	Up	Elongation_Atrichoblast_Up
AT2G05940	Proximal Lateral Root Cap	21.7	30.3	80	64.3	0.167	0.235	0.444	0.473	0.194	0.449	1.5	5.61	1.55E-13	pGL2_BRI1_bri1_T-bri1_T	RIPK	NA	NA	Up	Proximal Lateral Root Cap_Up
AT1G54000	Maturation_Atrichoblast	244	259	34.5	38.7	0.789	0.823	0.277	0.351	0.8	0.293	-2.78	7.19	1.61E-13	pGL2_BRI1_bri1_T-bri1_T	GLL22	NA	NA	Down	Maturation_Atrichoblast_Down
AT5G09978	Maturation_Atrichoblast	1280	992	203	238	0.886	0.93	0.642	0.649	0.901	0.644	-2.36	9.41	1.61E-13	pGL2_BRI1_bri1_T-bri1_T	PEP7	NA	NA	Down	Maturation_Atrichoblast_Down
AT1G54000	Elongation_Pericycle	187	154	45.5	23.1	0.804	0.726	0.44	0.39	0.778	0.422	-2.37	6.7	1.67E-13	pGL2_BRI1_bri1_T-bri1_T	GLL22	NA	NA	Down	Elongation_Pericycle_Down
AT3G09260	Elongation_Pericycle	511	315	116	67.7	0.937	0.898	0.762	0.65	0.924	0.72	-2.18	7.99	1.67E-13	pGL2_BRI1_bri1_T-bri1_T	BGLU23	NA	NA	Down	Elongation_Pericycle_Down
AT5G46900	Elongation_Endodermis	1200	927	331	388	0.919	0.881	0.584	0.708	0.901	0.622	-1.55	9.47	1.69E-13	pGL2_BRI1_bri1_T-bri1_T	AT5G46900	NA	NA	Down	Elongation_Endodermis_Down
AT5G48150	Transition Domain_Cortex	14.5	12.8	77	52.2	0.16	0.164	0.661	0.558	0.162	0.634	2.23	5.3	1.75E-13	pGL2_BRI1_bri1_T-bri1_T	PAT1	PAT1	GRAS family transcription factor	Up	Transition Domain_Cortex_Up
AT4G30450	Proliferation Domain_Atrichoblast	7.45	4.58	0.562	0.205	0.14	0.0907	0.017	0.00877	0.117	0.0147	-3.87	1.98	1.77E-13	pGL2_BRI1_bri1_T-bri1_T	AT4G30450	NA	NA	Down	Proliferation Domain_Atrichoblast_Down
AT3G43990	Distal Columella	0	0	21.6	0	0	0	0.148	0	0	0.116	8.95	2.8	1.81E-13	pGL2_BRI1_bri1_T-bri1_T	AT3G43990	NA	NA	Up	Distal Columella_Up
AT3G16450	Maturation_Atrichoblast	158	104	21.1	11	0.445	0.424	0.182	0.135	0.438	0.172	-3.04	6.24	1.83E-13	pGL2_BRI1_bri1_T-bri1_T	JAL33	NA	NA	Down	Maturation_Atrichoblast_Down
AT5G47990	Transition Domain_Cortex	178	254	24.4	87	0.557	0.628	0.161	0.326	0.59	0.205	-2.18	7.1	1.84E-13	pGL2_BRI1_bri1_T-bri1_T	CYP705A5	NA	NA	Down	Transition Domain_Cortex_Down
ATCG00100	Transition Domain_Cortex	0	0	0	33.1	0	0	0	0.535	0	0.143	8.51	2.75	1.85E-13	pGL2_BRI1_bri1_T-bri1_T	TRNG.1	NA	NA	Up	Transition Domain_Cortex_Up
AT1G78020	Proliferation Domain_Atrichoblast	10	11.9	2.7	1.02	0.129	0.162	0.068	0.0351	0.144	0.0588	-2.43	2.87	1.90E-13	pGL2_BRI1_bri1_T-bri1_T	FLZ6	NA	NA	Down	Proliferation Domain_Atrichoblast_Down
AT5G23210	Transition Domain_Atrichoblast	243	264	75.5	40.9	0.814	0.827	0.533	0.632	0.819	0.553	-2.17	7.29	1.93E-13	pGL2_BRI1_bri1_T-bri1_T	SCPL34	NA	NA	Down	Transition Domain_Atrichoblast_Down
AT5G42590	Elongation_Atrichoblast	431	457	103	106	0.757	0.845	0.632	0.644	0.79	0.636	-2.09	8.1	1.95E-13	pGL2_BRI1_bri1_T-bri1_T	CYP71A16	NA	NA	Down	Elongation_Atrichoblast_Down
AT5G61560	Elongation_Atrichoblast	2.62	4.41	25.7	38.2	0.0278	0.0517	0.239	0.337	0.0368	0.266	3.19	4.23	1.95E-13	pGL2_BRI1_bri1_T-bri1_T	AT5G61560	NA	NA	Up	Elongation_Atrichoblast_Up
AT4G15340	Proliferation Domain_Trichoblast	10.3	8.83	0.542	0.764	0.174	0.159	0.016	0.0566	0.167	0.025	-3.93	2.47	1.95E-13	pGL2_BRI1_bri1_T-bri1_T	PEN1	NA	NA	Down	Proliferation Domain_Trichoblast_Down
AT1G11700	Elongation_Endodermis	6.38	5.29	30.3	22.6	0.119	0.103	0.306	0.354	0.112	0.321	2.17	4.01	1.96E-13	pGL2_BRI1_bri1_T-bri1_T	AT1G11700	NA	NA	Up	Elongation_Endodermis_Up
AT5G17820	Elongation_Endodermis	79.1	65.3	35.4	9.63	0.688	0.65	0.361	0.274	0.671	0.334	-1.84	5.6	1.96E-13	pGL2_BRI1_bri1_T-bri1_T	AT5G17820	NA	NA	Down	Elongation_Endodermis_Down
AT4G22214	Elongation_Atrichoblast	44.5	59.8	10.9	4.49	0.302	0.379	0.0882	0.106	0.331	0.0931	-2.72	4.9	1.97E-13	pGL2_BRI1_bri1_T-bri1_T	AT4G22214	NA	NA	Down	Elongation_Atrichoblast_Down
AT2G04090	Maturation_Atrichoblast	28.8	29.3	0.448	2.19	0.246	0.272	0.0073	0.0811	0.255	0.023	-4.61	4.08	1.97E-13	pGL2_BRI1_bri1_T-bri1_T	DTX5	NA	NA	Down	Maturation_Atrichoblast_Down
AT5G20810	Distal Lateral Root Cap	9.92	10.7	65.5	64.2	0.0642	0.0878	0.42	0.507	0.0707	0.439	2.66	5.27	1.99E-13	pGL2_BRI1_bri1_T-bri1_T	AT5G20810	NA	NA	Up	Distal Lateral Root Cap_Up
AT4G11210	Transition Domain_Atrichoblast	54.3	29.3	8.94	2.5	0.287	0.218	0.0529	0.0526	0.26	0.0528	-2.9	4.62	1.99E-13	pGL2_BRI1_bri1_T-bri1_T	DIR14	NA	NA	Down	Transition Domain_Atrichoblast_Down
AT1G53950	Transition Domain_Atrichoblast	4.11	0.802	25.3	27.1	0.0549	0.0128	0.207	0.316	0.0382	0.229	3.35	3.93	2.03E-13	pGL2_BRI1_bri1_T-bri1_T	AT1G53950	NA	NA	Up	Transition Domain_Atrichoblast_Up
AT5G09980	Transition Domain_Atrichoblast	776	598	187	165	0.907	0.942	0.722	0.772	0.921	0.732	-1.96	8.76	2.03E-13	pGL2_BRI1_bri1_T-bri1_T	PEP4	NA	NA	Down	Transition Domain_Atrichoblast_Down
AT3G16350	Proliferation Domain_Atrichoblast	23.3	20.8	6.75	4.1	0.357	0.348	0.177	0.158	0.353	0.172	-2.01	3.88	2.05E-13	pGL2_BRI1_bri1_T-bri1_T	AT3G16350	AT3G16350	Homeodomain-like superfamily protein	Down	Proliferation Domain_Atrichoblast_Down
AT4G11210	Distal Columella	42	68.6	7.68	5.56	0.207	0.215	0.0547	0.0429	0.209	0.0521	-2.96	4.93	2.06E-13	pGL2_BRI1_bri1_T-bri1_T	DIR14	NA	NA	Down	Distal Columella_Down
AT5G57785	Elongation_Cortex	1240	1820	267	654	0.795	0.937	0.5	0.779	0.843	0.546	-1.84	9.96	2.06E-13	pGL2_BRI1_bri1_T-bri1_T	AT5G57785	NA	NA	Down	Elongation_Cortex_Down
AT5G65170	Proximal Lateral Root Cap	2.19	1.9	11.2	10.2	0.0203	0.0179	0.107	0.133	0.0194	0.112	2.37	2.65	2.06E-13	pGL2_BRI1_bri1_T-bri1_T	AT5G65170	NA	NA	Up	Proximal Lateral Root Cap_Up
AT1G04180	Elongation_Atrichoblast	11.4	5.39	30.2	130	0.0729	0.0575	0.199	0.462	0.0671	0.271	2.81	5.49	2.07E-13	pGL2_BRI1_bri1_T-bri1_T	YUC9	NA	NA	Up	Elongation_Atrichoblast_Up
AT1G79040	Elongation_Endodermis	45.7	21	103	108	0.302	0.239	0.569	0.611	0.273	0.582	1.74	6.12	2.24E-13	pGL2_BRI1_bri1_T-bri1_T	PSBR	NA	NA	Up	Elongation_Endodermis_Up
AT1G19600	Elongation_Atrichoblast	13.1	14.2	83.9	79.4	0.118	0.132	0.507	0.548	0.123	0.519	2.58	5.62	2.30E-13	pGL2_BRI1_bri1_T-bri1_T	AT1G19600	NA	NA	Up	Elongation_Atrichoblast_Up
AT2G40880	Proximal Lateral Root Cap	7.13	4.74	16.4	27.6	0.0471	0.0344	0.102	0.0929	0.0422	0.1	1.79	3.73	2.34E-13	pGL2_BRI1_bri1_T-bri1_T	CYS3	NA	NA	Up	Proximal Lateral Root Cap_Up
AT2G24850	Distal Lateral Root Cap	2200	2430	610	539	0.942	0.951	0.743	0.699	0.944	0.734	-2.01	10.5	2.36E-13	pGL2_BRI1_bri1_T-bri1_T	TAT3	NA	NA	Down	Distal Lateral Root Cap_Down
AT1G06680	Elongation_Endodermis	7.25	4.79	24.3	29.6	0.108	0.0988	0.294	0.398	0.104	0.326	2.15	4.03	2.36E-13	pGL2_BRI1_bri1_T-bri1_T	PSBP1	NA	NA	Up	Elongation_Endodermis_Up
AT2G31980	Elongation_Pericycle	32.4	29.8	4.42	3.5	0.141	0.154	0.0595	0.12	0.146	0.0821	-2.97	4.24	2.39E-13	pGL2_BRI1_bri1_T-bri1_T	CYS2	NA	NA	Down	Elongation_Pericycle_Down
AT2G41810	Proliferation Domain_Atrichoblast	154	164	63.7	47.7	0.653	0.65	0.344	0.465	0.651	0.377	-1.52	6.76	2.43E-13	pGL2_BRI1_bri1_T-bri1_T	AT2G41810	NA	NA	Down	Proliferation Domain_Atrichoblast_Down
AT3G30180	Elongation_Atrichoblast	52.3	54.4	10.2	6.36	0.316	0.368	0.0993	0.0865	0.335	0.0957	-2.67	4.95	2.51E-13	pGL2_BRI1_bri1_T-bri1_T	CYP85A2	NA	NA	Down	Elongation_Atrichoblast_Down
AT5G63270	Elongation_Atrichoblast	58.8	71.1	14	7.11	0.358	0.31	0.176	0.106	0.34	0.157	-2.61	5.24	2.52E-13	pGL2_BRI1_bri1_T-bri1_T	AT5G63270	NA	NA	Down	Elongation_Atrichoblast_Down
AT4G24972	Proliferation Domain_Atrichoblast	13.1	12.6	3.37	1.84	0.144	0.163	0.068	0.0614	0.153	0.0662	-2.25	3.11	2.60E-13	pGL2_BRI1_bri1_T-bri1_T	TPD1	NA	NA	Down	Proliferation Domain_Atrichoblast_Down
AT3G06125	Elongation_Pericycle	8.82	8.42	50.1	48.5	0.0958	0.105	0.44	0.62	0.0988	0.507	2.51	4.81	2.62E-13	pGL2_BRI1_bri1_T-bri1_T	AT3G06125	NA	NA	Up	Elongation_Pericycle_Up
AT3G62760	Proliferation Domain_Atrichoblast	7.02	10.4	35.3	25	0.0484	0.0635	0.116	0.14	0.0557	0.123	1.8	4.25	2.69E-13	pGL2_BRI1_bri1_T-bri1_T	GSTF13	NA	NA	Up	Proliferation Domain_Atrichoblast_Up
AT1G09350	Elongation_Endodermis	0	0.661	10.3	6.08	0	0.0165	0.114	0.0973	0.00743	0.109	4.62	2.12	2.71E-13	pGL2_BRI1_bri1_T-bri1_T	GOLS3	NA	NA	Up	Elongation_Endodermis_Up
AT3G50900	Elongation_Pericycle	299	223	82.1	29.2	0.863	0.775	0.726	0.59	0.834	0.675	-2.37	7.32	2.79E-13	pGL2_BRI1_bri1_T-bri1_T	AT3G50900	NA	NA	Down	Elongation_Pericycle_Down
AT5G56540	Proliferation Domain_Atrichoblast	404	290	219	64.7	0.985	0.922	0.976	0.868	0.955	0.946	-1.5	7.94	2.87E-13	pGL2_BRI1_bri1_T-bri1_T	AGP14	NA	NA	Down	Proliferation Domain_Atrichoblast_Down
AT1G60010	Proliferation Domain_Atrichoblast	18.9	19.7	49	65.9	0.24	0.25	0.497	0.491	0.245	0.495	1.56	5.23	2.95E-13	pGL2_BRI1_bri1_T-bri1_T	AT1G60010	NA	NA	Up	Proliferation Domain_Atrichoblast_Up
AT3G09925	Elongation_Cortex	35.4	33.6	7.89	2.54	0.312	0.224	0.119	0.0909	0.282	0.114	-2.73	4.33	2.99E-13	pGL2_BRI1_bri1_T-bri1_T	AT3G09925	NA	NA	Down	Elongation_Cortex_Down
AT4G30290	Elongation_Cortex	223	122	968	419	0.682	0.638	0.948	0.896	0.667	0.94	1.95	8.76	2.99E-13	pGL2_BRI1_bri1_T-bri1_T	XTH19	NA	NA	Up	Elongation_Cortex_Up
AT3G27150	Elongation_Endodermis	1.01	1.32	12.2	10.9	0.0237	0.0288	0.161	0.23	0.026	0.182	3.29	2.65	3.20E-13	pGL2_BRI1_bri1_T-bri1_T	AT3G27150	NA	NA	Up	Elongation_Endodermis_Up
AT5G11230	Transition Domain_Atrichoblast	632	500	167	122	0.966	0.962	0.771	0.772	0.964	0.771	-1.97	8.48	3.20E-13	pGL2_BRI1_bri1_T-bri1_T	AT5G11230	NA	NA	Down	Transition Domain_Atrichoblast_Down
AT4G29690	Elongation_Pericycle	200	197	49.1	35.5	0.722	0.738	0.44	0.39	0.728	0.422	-2.24	6.93	3.34E-13	pGL2_BRI1_bri1_T-bri1_T	AT4G29690	NA	NA	Down	Elongation_Pericycle_Down
AT5G38940	Transition Domain_Trichoblast	23.5	18.3	0.345	1.93	0.171	0.13	0.0135	0.0217	0.147	0.0155	-4.36	3.43	3.36E-13	pGL2_BRI1_bri1_T-bri1_T	AT5G38940	NA	NA	Down	Transition Domain_Trichoblast_Down
AT4G23700	Elongation_Atrichoblast	60.5	47.5	269	230	0.26	0.241	0.732	0.808	0.253	0.753	2.21	7.26	3.37E-13	pGL2_BRI1_bri1_T-bri1_T	CHX17	NA	NA	Up	Elongation_Atrichoblast_Up
AT1G73010	Maturation_Atrichoblast	5.76	4.05	50.2	52.6	0.0631	0.0506	0.248	0.216	0.0589	0.241	3.35	4.8	3.38E-13	pGL2_BRI1_bri1_T-bri1_T	PS2	NA	NA	Up	Maturation_Atrichoblast_Up
AT2G21640	Proliferation Domain_Atrichoblast	28.9	23.5	70.4	80.7	0.249	0.258	0.418	0.447	0.253	0.426	1.53	5.65	3.39E-13	pGL2_BRI1_bri1_T-bri1_T	AT2G21640	NA	NA	Up	Proliferation Domain_Atrichoblast_Up
AT1G56660	Proximal Lateral Root Cap	28.9	28.9	71	89.5	0.21	0.223	0.388	0.473	0.215	0.402	1.46	5.75	3.40E-13	pGL2_BRI1_bri1_T-bri1_T	AT1G56660	NA	NA	Up	Proximal Lateral Root Cap_Up
AT3G61990	Elongation_Atrichoblast	36.9	35.3	205	155	0.285	0.299	0.831	0.779	0.29	0.816	2.31	6.77	3.41E-13	pGL2_BRI1_bri1_T-bri1_T	OMTF3	NA	NA	Up	Elongation_Atrichoblast_Up
AT5G64080	Proliferation Domain_Atrichoblast	9.88	6.53	28.5	28.1	0.105	0.0962	0.293	0.368	0.101	0.314	1.8	4.14	3.53E-13	pGL2_BRI1_bri1_T-bri1_T	AT5G64080	NA	NA	Up	Proliferation Domain_Atrichoblast_Up
AT2G13820	Proliferation Domain_Atrichoblast	18.5	24.2	8.1	2.05	0.194	0.183	0.143	0.0351	0.189	0.113	-2.03	3.84	3.60E-13	pGL2_BRI1_bri1_T-bri1_T	AT2G13820	NA	NA	Down	Proliferation Domain_Atrichoblast_Down
AT3G44870	Proliferation Domain_Pericycle	178	153	18.2	17	0.909	0.833	0.5	0.273	0.857	0.436	-3.22	6.51	3.73E-13	pGL2_BRI1_bri1_T-bri1_T	AT3G44870	NA	NA	Down	Proliferation Domain_Pericycle_Down
AT3G26470	Proliferation Domain_Trichoblast	3.61	4.11	36.7	15.5	0.101	0.104	0.46	0.302	0.103	0.425	2.67	3.95	3.75E-13	pGL2_BRI1_bri1_T-bri1_T	AT3G26470	NA	NA	Up	Proliferation Domain_Trichoblast_Up
AT1G50060	Transition Domain_Cortex	133	28.2	23.8	6.38	0.256	0.317	0.322	0.163	0.284	0.28	-2.37	5.64	3.82E-13	pGL2_BRI1_bri1_T-bri1_T	AT1G50060	NA	NA	Down	Transition Domain_Cortex_Down
AT1G70700	Elongation_Pericycle	110	97.9	18.7	21.9	0.581	0.517	0.304	0.24	0.559	0.28	-2.35	5.99	3.89E-13	pGL2_BRI1_bri1_T-bri1_T	JAZ9	TIFY7	TIFY domain/Divergent CCT motif family protein	Down	Elongation_Pericycle_Down
AT3G06355	Elongation_Endodermis	139	128	334	471	0.824	0.811	0.855	0.876	0.818	0.861	1.57	8.06	3.91E-13	pGL2_BRI1_bri1_T-bri1_T	AT3G06355	NA	NA	Up	Elongation_Endodermis_Up
AT1G66270	Transition Domain_Atrichoblast	695	894	257	166	0.92	0.987	0.833	0.877	0.947	0.842	-1.93	8.98	3.91E-13	pGL2_BRI1_bri1_T-bri1_T	BGLU21	NA	NA	Down	Transition Domain_Atrichoblast_Down
AT2G40880	Distal Lateral Root Cap	29	16.6	119	121	0.13	0.0878	0.436	0.456	0.118	0.44	2.39	6.18	3.94E-13	pGL2_BRI1_bri1_T-bri1_T	CYS3	NA	NA	Up	Distal Lateral Root Cap_Up
AT5G59520	Proliferation Domain_Atrichoblast	26.4	25.1	7.31	6.35	0.314	0.305	0.143	0.167	0.31	0.15	-1.91	4.11	3.95E-13	pGL2_BRI1_bri1_T-bri1_T	ZIP2	NA	NA	Down	Proliferation Domain_Atrichoblast_Down
AT4G10340	Elongation_Endodermis	6.38	3.97	27.2	20.5	0.108	0.0782	0.275	0.283	0.0948	0.277	2.21	3.86	3.96E-13	pGL2_BRI1_bri1_T-bri1_T	LHCB5	NA	NA	Up	Elongation_Endodermis_Up
AT3G48180	Proximal Lateral Root Cap	6.57	8.17	19.4	29.9	0.0617	0.0816	0.161	0.265	0.0695	0.179	1.71	3.94	3.99E-13	pGL2_BRI1_bri1_T-bri1_T	AT3G48180	NA	NA	Up	Proximal Lateral Root Cap_Up
AT5G09255	Elongation_Pericycle	49.4	57.5	10.3	5.83	0.184	0.145	0.101	0.06	0.17	0.0858	-2.73	5.01	4.02E-13	pGL2_BRI1_bri1_T-bri1_T	AT5G09255	NA	NA	Down	Elongation_Pericycle_Down
AT3G59930	Proximal Lateral Root Cap	25.2	13.6	4.54	6.57	0.192	0.128	0.0495	0.102	0.167	0.0585	-1.89	3.72	4.11E-13	pGL2_BRI1_bri1_T-bri1_T	AT3G59930	NA	NA	Down	Proximal Lateral Root Cap_Down
AT5G09570	Elongation_Pericycle	4.01	0.713	22.5	32.9	0.0502	0.0154	0.333	0.48	0.0385	0.388	3.48	3.82	4.17E-13	pGL2_BRI1_bri1_T-bri1_T	AT5G09570	NA	NA	Up	Elongation_Pericycle_Up
AT5G23830	Elongation_Pericycle	256	177	52.9	41.3	0.843	0.729	0.565	0.48	0.805	0.534	-2.19	7.06	4.17E-13	pGL2_BRI1_bri1_T-bri1_T	AT5G23830	NA	NA	Down	Elongation_Pericycle_Down
AT3G50870	Elongation_Endodermis	22.9	23.6	7.44	2.03	0.169	0.198	0.0549	0.0442	0.182	0.0516	-2.3	3.9	4.40E-13	pGL2_BRI1_bri1_T-bri1_T	GATA18	MNP	GATA type zinc finger transcription factor family protein	Down	Elongation_Endodermis_Down
AT1G72430	Proliferation Domain_Pericycle	63.4	23.9	404	212	0.273	0.208	0.929	1	0.229	0.949	2.9	7.5	4.56E-13	pGL2_BRI1_bri1_T-bri1_T	SAUR78	NA	NA	Up	Proliferation Domain_Pericycle_Up
AT5G04120	Elongation_Pericycle	91	48.8	15.8	9.1	0.554	0.338	0.339	0.17	0.481	0.276	-2.48	5.42	4.66E-13	pGL2_BRI1_bri1_T-bri1_T	IPSP	NA	NA	Down	Elongation_Pericycle_Down
AT3G26080	Elongation_Pericycle	24.7	18	2.53	1.63	0.115	0.111	0.0655	0.05	0.113	0.0597	-3.35	3.71	4.66E-13	pGL2_BRI1_bri1_T-bri1_T	AT3G26080	NA	NA	Down	Elongation_Pericycle_Down
AT1G73260	Elongation_Pericycle	121	36.8	15.2	8.63	0.612	0.351	0.244	0.26	0.524	0.25	-2.6	5.56	4.78E-13	pGL2_BRI1_bri1_T-bri1_T	KTI1	NA	NA	Down	Elongation_Pericycle_Down
AT1G73965	Elongation_Pericycle	38.2	22	4.42	3.27	0.185	0.135	0.107	0.07	0.168	0.0933	-2.95	4.21	4.78E-13	pGL2_BRI1_bri1_T-bri1_T	CLE13	NA	NA	Down	Elongation_Pericycle_Down
AT1G01170	Elongation_Pericycle	0.601	1.57	8.42	23.1	0.00942	0.0338	0.155	0.33	0.0177	0.22	3.83	2.93	4.82E-13	pGL2_BRI1_bri1_T-bri1_T	AT1G01170	NA	NA	Up	Elongation_Pericycle_Up
AT3G06460	Proximal Lateral Root Cap	9.81	9.24	31.1	28.3	0.0292	0.0319	0.101	0.115	0.0303	0.103	1.64	4.28	4.82E-13	pGL2_BRI1_bri1_T-bri1_T	AT3G06460	NA	NA	Up	Proximal Lateral Root Cap_Up
AT2G28690	Transition Domain_Trichoblast	0.811	0.316	17.7	22.1	0.0137	0.00483	0.243	0.217	0.0085	0.237	5.13	3.5	4.82E-13	pGL2_BRI1_bri1_T-bri1_T	AT2G28690	NA	NA	Up	Transition Domain_Trichoblast_Up
AT1G75750	Elongation_Cortex	10200	9120	4570	2320	0.982	1	0.977	0.948	0.988	0.972	-1.57	12.7	5.01E-13	pGL2_BRI1_bri1_T-bri1_T	GASA1	NA	NA	Down	Elongation_Cortex_Down
AT2G34850	Transition Domain_Atrichoblast	1.58	0.401	17.9	16.7	0.0127	0.00641	0.211	0.316	0.0102	0.232	4.01	3.33	5.05E-13	pGL2_BRI1_bri1_T-bri1_T	MEE25	NA	NA	Up	Transition Domain_Atrichoblast_Up
AT5G45630	Elongation_Cortex	8.26	5.61	48	39.8	0.089	0.0805	0.363	0.299	0.0861	0.353	2.66	4.72	5.18E-13	pGL2_BRI1_bri1_T-bri1_T	AT5G45630	NA	NA	Up	Elongation_Cortex_Up
AT4G30650	Elongation_Cortex	253	281	59.6	65.8	0.706	0.787	0.482	0.623	0.734	0.505	-2.09	7.37	5.18E-13	pGL2_BRI1_bri1_T-bri1_T	AT4G30650	NA	NA	Down	Elongation_Cortex_Down
AT3G52770	Elongation_Atrichoblast	65.1	25.5	184	236	0.181	0.172	0.353	0.462	0.177	0.383	2.3	7.01	5.32E-13	pGL2_BRI1_bri1_T-bri1_T	ZPR3	NA	NA	Up	Elongation_Atrichoblast_Up
AT3G48280	Elongation_Atrichoblast	0	0.49	14.3	12.7	0	0.00575	0.18	0.212	0.00216	0.189	5.83	3.01	5.34E-13	pGL2_BRI1_bri1_T-bri1_T	CYP71A25	NA	NA	Up	Elongation_Atrichoblast_Up
AT3G02410	Elongation_Atrichoblast	2.62	1.96	28.3	22.1	0.0208	0.0172	0.29	0.279	0.0195	0.287	3.43	3.92	5.43E-13	pGL2_BRI1_bri1_T-bri1_T	ICMEL2	NA	NA	Up	Elongation_Atrichoblast_Up
AT1G73600	Maturation_Procambium	0	0	44.5	15.7	0	0	0.172	0.111	0	0.138	8.3	3.64	5.55E-13	pGL2_BRI1_bri1_T-bri1_T	AT1G73600	NA	NA	Up	Maturation_Procambium_Up
AT1G07610	Elongation_Cortex	88.9	116	10.3	38.1	0.558	0.517	0.157	0.286	0.544	0.178	-2.34	5.98	5.60E-13	pGL2_BRI1_bri1_T-bri1_T	MT1C	NA	NA	Down	Elongation_Cortex_Down
AT5G47950	Elongation_Atrichoblast	210	202	63.2	28.4	0.566	0.724	0.441	0.327	0.626	0.41	-2.25	6.98	5.61E-13	pGL2_BRI1_bri1_T-bri1_T	AT5G47950	NA	NA	Down	Elongation_Atrichoblast_Down
AT3G44860	Elongation_Atrichoblast	246	336	95.6	38.6	0.753	0.707	0.522	0.385	0.736	0.484	-2.21	7.48	5.61E-13	pGL2_BRI1_bri1_T-bri1_T	FAMT	NA	NA	Down	Elongation_Atrichoblast_Down
AT3G44860	Maturation_Procambium	532	1000	122	85.7	0.853	0.885	0.621	0.389	0.868	0.492	-2.86	8.79	5.74E-13	pGL2_BRI1_bri1_T-bri1_T	FAMT	NA	NA	Down	Maturation_Procambium_Down
AT3G46230	Elongation_Cortex	13.5	22.4	47.3	166	0.116	0.109	0.183	0.273	0.114	0.198	2.36	5.96	5.82E-13	pGL2_BRI1_bri1_T-bri1_T	HSP17.4A	NA	NA	Up	Elongation_Cortex_Up
AT3G15540	Elongation_Atrichoblast	45.1	48.5	285	168	0.323	0.305	0.824	0.644	0.316	0.774	2.24	7.11	5.88E-13	pGL2_BRI1_bri1_T-bri1_T	IAA19	IAA19	indole-3-acetic acid inducible 19	Up	Elongation_Atrichoblast_Up
AT2G35980	Elongation_Pericycle	43.4	30.4	8	2.1	0.242	0.132	0.125	0.06	0.205	0.101	-2.94	4.49	6.01E-13	pGL2_BRI1_bri1_T-bri1_T	NHL10	NA	NA	Down	Elongation_Pericycle_Down
AT2G02130	Transition Domain_Cortex	235	113	19.3	58	0.443	0.443	0.288	0.372	0.443	0.311	-2.26	6.75	6.01E-13	pGL2_BRI1_bri1_T-bri1_T	PDF2.3	NA	NA	Down	Transition Domain_Cortex_Down
AT1G67920	Proximal Lateral Root Cap	62.1	56.5	156	172	0.307	0.274	0.511	0.611	0.294	0.528	1.46	6.79	6.07E-13	pGL2_BRI1_bri1_T-bri1_T	AT1G67920	NA	NA	Up	Proximal Lateral Root Cap_Up
AT3G44870	Elongation_Atrichoblast	194	184	63.7	22.1	0.642	0.672	0.456	0.298	0.654	0.412	-2.28	6.86	6.16E-13	pGL2_BRI1_bri1_T-bri1_T	AT3G44870	NA	NA	Down	Elongation_Atrichoblast_Down
AT2G39410	Transition Domain_Atrichoblast	2.21	3.21	27.3	24.6	0.0253	0.0321	0.264	0.386	0.028	0.289	3.27	3.93	6.33E-13	pGL2_BRI1_bri1_T-bri1_T	AT2G39410	NA	NA	Up	Transition Domain_Atrichoblast_Up
AT4G36950	Transition Domain_Atrichoblast	130	181	35	30.9	0.603	0.667	0.326	0.386	0.628	0.338	-2.21	6.56	6.33E-13	pGL2_BRI1_bri1_T-bri1_T	MAPKKK21	NA	NA	Down	Transition Domain_Atrichoblast_Down
AT1G52245	Elongation_Cortex	4.78	7.85	36.6	42.9	0.0653	0.0862	0.211	0.377	0.0724	0.239	2.68	4.56	6.34E-13	pGL2_BRI1_bri1_T-bri1_T	AT1G52245	NA	NA	Up	Elongation_Cortex_Up
AT4G18170	Maturation_Atrichoblast	3.01	0.506	30.9	25.6	0.0315	0.00633	0.219	0.378	0.0232	0.253	3.86	3.92	6.43E-13	pGL2_BRI1_bri1_T-bri1_T	WRKY28	WRKY28	WRKY DNA-binding protein 28	Up	Maturation_Atrichoblast_Up
AT2G05940	Elongation_Cortex	11.7	7.29	58.7	50.6	0.11	0.126	0.381	0.494	0.115	0.4	2.53	5.04	6.48E-13	pGL2_BRI1_bri1_T-bri1_T	RIPK	NA	NA	Up	Elongation_Cortex_Up
AT1G73165	Proliferation Domain_Atrichoblast	61.8	44	22	13.1	0.441	0.399	0.306	0.298	0.421	0.304	-1.6	5.18	6.49E-13	pGL2_BRI1_bri1_T-bri1_T	CLE1	NA	NA	Down	Proliferation Domain_Atrichoblast_Down
AT4G14548	Proliferation Domain_Trichoblast	0.535	0.609	10.2	7.39	0.0138	0.0199	0.326	0.283	0.0167	0.317	3.91	2.31	6.52E-13	pGL2_BRI1_bri1_T-bri1_T	AT4G14548	NA	NA	Up	Proliferation Domain_Trichoblast_Up
AT3G06125	Transition Domain_Cortex	13.6	15.3	60.5	68.4	0.155	0.137	0.525	0.488	0.147	0.516	2.15	5.29	6.54E-13	pGL2_BRI1_bri1_T-bri1_T	AT3G06125	NA	NA	Up	Transition Domain_Cortex_Up
AT5G26260	Elongation_Cortex	388	234	125	40.1	0.875	0.879	0.678	0.571	0.877	0.66	-2.07	7.62	6.58E-13	pGL2_BRI1_bri1_T-bri1_T	AT5G26260	NA	NA	Down	Elongation_Cortex_Down
AT3G29630	Elongation_Endodermis	3.19	3.8	20.7	16.5	0.061	0.0864	0.29	0.319	0.0725	0.299	2.41	3.46	6.64E-13	pGL2_BRI1_bri1_T-bri1_T	UGT79B4	NA	NA	Up	Elongation_Endodermis_Up
AT4G16190	Elongation_Atrichoblast	436	429	1830	1340	0.729	0.73	0.967	0.962	0.729	0.965	1.85	9.98	6.68E-13	pGL2_BRI1_bri1_T-bri1_T	RD19C	NA	NA	Up	Elongation_Atrichoblast_Up
AT3G17790	Elongation_Atrichoblast	30.4	34.8	107	243	0.174	0.201	0.471	0.548	0.184	0.492	2.31	6.71	6.96E-13	pGL2_BRI1_bri1_T-bri1_T	PAP17	NA	NA	Up	Elongation_Atrichoblast_Up
ATCG00100	Maturation_Cortex	0	0	0	32.4	0	0	0	0.608	0	0.166	9.8	3.18	7.29E-13	pGL2_BRI1_bri1_T-bri1_T	TRNG.1	NA	NA	Up	Maturation_Cortex_Up
AT4G32460	Elongation_Cortex	171	112	654	437	0.561	0.494	0.853	0.805	0.538	0.845	1.95	8.43	7.49E-13	pGL2_BRI1_bri1_T-bri1_T	AT4G32460	NA	NA	Up	Elongation_Cortex_Up
AT3G16240	Elongation_Pericycle	2300	2160	661	398	0.984	0.963	0.952	0.85	0.977	0.914	-2.12	10.4	7.53E-13	pGL2_BRI1_bri1_T-bri1_T	TIP2-1	NA	NA	Down	Elongation_Pericycle_Down
AT1G02930	Proximal Lateral Root Cap	10.8	17.2	43.3	35.6	0.0634	0.0918	0.225	0.248	0.0744	0.229	1.55	4.73	7.77E-13	pGL2_BRI1_bri1_T-bri1_T	GSTF6	NA	NA	Up	Proximal Lateral Root Cap_Up
AT3G52700	Elongation_Endodermis	31.9	0	35	53.7	0.447	0	0.486	0.69	0.245	0.549	2.1	4.91	7.86E-13	pGL2_BRI1_bri1_T-bri1_T	AT3G52700	NA	NA	Up	Elongation_Endodermis_Up
AT5G06730	Maturation_Procambium	0.596	1.91	44.5	38.6	0.0098	0.023	0.103	0.194	0.0159	0.154	4.95	4.32	8.10E-13	pGL2_BRI1_bri1_T-bri1_T	PER54	NA	NA	Up	Maturation_Procambium_Up
AT5G47070	Transition Domain_Cortex	2.72	1.88	11.7	40	0.0411	0.0273	0.212	0.372	0.0348	0.255	3.28	3.69	8.15E-13	pGL2_BRI1_bri1_T-bri1_T	PBL19	NA	NA	Up	Transition Domain_Cortex_Up
AT3G47420	Elongation_Atrichoblast	32.4	34.3	84.1	337	0.163	0.207	0.423	0.529	0.18	0.452	2.33	6.94	8.17E-13	pGL2_BRI1_bri1_T-bri1_T	ATPS3	NA	NA	Up	Elongation_Atrichoblast_Up
AT1G33790	Transition Domain_Cortex	0.604	0	11.7	15.1	0.00913	0	0.102	0.116	0.00498	0.106	5.24	2.76	8.67E-13	pGL2_BRI1_bri1_T-bri1_T	JAL4	NA	NA	Up	Transition Domain_Cortex_Up
AT2G38240	Transition Domain_Atrichoblast	134	83.4	36.8	10.8	0.667	0.532	0.37	0.193	0.613	0.335	-2.32	6.07	9.20E-13	pGL2_BRI1_bri1_T-bri1_T	ANS	NA	NA	Down	Transition Domain_Atrichoblast_Down
AT3G53650	Proliferation Domain_Atrichoblast	294	296	116	99.9	0.651	0.679	0.558	0.535	0.664	0.551	-1.45	7.66	9.28E-13	pGL2_BRI1_bri1_T-bri1_T	AT3G53650	NA	NA	Down	Proliferation Domain_Atrichoblast_Down
AT3G03341	Proliferation Domain_Trichoblast	22.9	16	86.7	94.5	0.339	0.229	0.529	0.528	0.286	0.529	2.23	5.78	9.35E-13	pGL2_BRI1_bri1_T-bri1_T	AT3G03341	NA	NA	Up	Proliferation Domain_Trichoblast_Up
AT2G48140	Elongation_Endodermis	5.51	3.97	29.7	15.7	0.0576	0.07	0.255	0.212	0.0632	0.242	2.23	3.79	9.45E-13	pGL2_BRI1_bri1_T-bri1_T	EDA4	NA	NA	Up	Elongation_Endodermis_Up
AT1G21090	Proliferation Domain_Atrichoblast	1.29	1.67	8.32	8.8	0.025	0.029	0.126	0.158	0.027	0.135	2.53	2.18	9.73E-13	pGL2_BRI1_bri1_T-bri1_T	AT1G21090	NA	NA	Up	Proliferation Domain_Atrichoblast_Up
AT2G31083	Elongation_Endodermis	18.1	26.4	5.08	3.55	0.214	0.193	0.0275	0.0442	0.204	0.0326	-2.3	3.82	9.84E-13	pGL2_BRI1_bri1_T-bri1_T	CLE5	NA	NA	Down	Elongation_Endodermis_Down
AT1G70895	Proliferation Domain_Atrichoblast	3.29	3.47	11.7	15.6	0.0501	0.0599	0.221	0.254	0.0548	0.23	1.99	2.98	9.90E-13	pGL2_BRI1_bri1_T-bri1_T	CLE17	NA	NA	Up	Proliferation Domain_Atrichoblast_Up
AT1G64200	Elongation_Pericycle	97	59.5	20.6	10.3	0.619	0.492	0.369	0.21	0.576	0.31	-2.37	5.6	1.00E-12	pGL2_BRI1_bri1_T-bri1_T	VHA-E3	NA	NA	Down	Elongation_Pericycle_Down
AT4G08770	Maturation_Cortex	16.9	28.7	3.12	0.914	0.163	0.153	0.0713	0.0327	0.159	0.0607	-3.53	3.56	1.01E-12	pGL2_BRI1_bri1_T-bri1_T	PER37	NA	NA	Down	Maturation_Cortex_Down
AT2G29995	Elongation_Pericycle	63.5	56.9	9.48	12.1	0.333	0.274	0.125	0.17	0.313	0.142	-2.48	5.21	1.02E-12	pGL2_BRI1_bri1_T-bri1_T	PSY3	NA	NA	Down	Elongation_Pericycle_Down
AT3G43990	Elongation_Endodermis	0	0	14.1	0	0	0	0.216	0	0	0.149	8.38	1.96	1.04E-12	pGL2_BRI1_bri1_T-bri1_T	AT3G43990	NA	NA	Up	Elongation_Endodermis_Up
AT5G62680	Elongation_Atrichoblast	3.6	0.49	26.9	20.6	0.0243	0.00575	0.151	0.144	0.0173	0.149	3.46	3.84	1.08E-12	pGL2_BRI1_bri1_T-bri1_T	NPF2.11	NA	NA	Up	Elongation_Atrichoblast_Up
AT1G15630	Transition Domain_Atrichoblast	0.316	0.401	16.6	9.17	0.00422	0.00641	0.211	0.246	0.00509	0.218	5.07	2.95	1.09E-12	pGL2_BRI1_bri1_T-bri1_T	AT1G15630	NA	NA	Up	Transition Domain_Atrichoblast_Up
AT4G15340	Transition Domain_Trichoblast	23.9	15.5	0.861	1.1	0.267	0.159	0.0338	0.0435	0.204	0.0361	-4.32	3.34	1.09E-12	pGL2_BRI1_bri1_T-bri1_T	PEN1	NA	NA	Down	Transition Domain_Trichoblast_Down
AT1G26770	Transition Domain_Cortex	96.6	79.2	24.7	15.1	0.461	0.47	0.314	0.302	0.465	0.311	-2.15	5.8	1.10E-12	pGL2_BRI1_bri1_T-bri1_T	ATEXPA10	NA	NA	Down	Transition Domain_Cortex_Down
AT1G62810	Transition Domain_Atrichoblast	54	76.6	13.7	8.76	0.363	0.577	0.181	0.263	0.448	0.197	-2.49	5.27	1.12E-12	pGL2_BRI1_bri1_T-bri1_T	AT1G62810	NA	NA	Down	Transition Domain_Atrichoblast_Down
AT1G49450	Maturation_Atrichoblast	1.92	3.04	11.2	86.3	0.0189	0.038	0.131	0.189	0.0253	0.144	3.79	4.58	1.15E-12	pGL2_BRI1_bri1_T-bri1_T	AT1G49450	NA	NA	Up	Maturation_Atrichoblast_Up
AT5G24140	Distal Lateral Root Cap	34.8	19.9	4.26	1.43	0.155	0.132	0.0299	0.0147	0.148	0.0266	-3.21	4.01	1.16E-12	pGL2_BRI1_bri1_T-bri1_T	SQP2	NA	NA	Down	Distal Lateral Root Cap_Down
AT5G07460	Elongation_Pericycle	105	69.8	23.6	12.4	0.6	0.502	0.423	0.29	0.567	0.373	-2.31	5.76	1.18E-12	pGL2_BRI1_bri1_T-bri1_T	MRSA2	NA	NA	Down	Elongation_Pericycle_Down
AT4G36250	Proliferation Domain_Atrichoblast	7.16	7.09	22.9	27	0.115	0.142	0.316	0.447	0.128	0.353	1.8	3.94	1.19E-12	pGL2_BRI1_bri1_T-bri1_T	ALDH3F1	NA	NA	Up	Proliferation Domain_Atrichoblast_Up
AT1G75750	Transition Domain_Trichoblast	925	851	254	53.8	0.959	0.918	0.905	0.826	0.935	0.887	-2.91	9.02	1.19E-12	pGL2_BRI1_bri1_T-bri1_T	GASA1	NA	NA	Down	Transition Domain_Trichoblast_Down
AT1G15630	Elongation_Atrichoblast	0.327	0	12.1	14.2	0.00347	0	0.165	0.26	0.00216	0.191	5.78	2.96	1.20E-12	pGL2_BRI1_bri1_T-bri1_T	AT1G15630	NA	NA	Up	Elongation_Atrichoblast_Up
AT3G25597	Elongation_Pericycle	214	189	43	48.8	0.589	0.486	0.399	0.41	0.554	0.403	-2.13	6.97	1.22E-12	pGL2_BRI1_bri1_T-bri1_T	AT3G25597	NA	NA	Down	Elongation_Pericycle_Down
AT4G25560	Maturation_Cortex	11.9	4.07	59.1	107	0.139	0.108	0.413	0.673	0.128	0.484	3.38	5.54	1.22E-12	pGL2_BRI1_bri1_T-bri1_T	LAF1	LAF1	myb domain protein 18	Up	Maturation_Cortex_Up
AT1G13430	Elongation_Endodermis	13.5	8.26	47.9	32.2	0.166	0.128	0.369	0.327	0.149	0.356	1.89	4.67	1.24E-12	pGL2_BRI1_bri1_T-bri1_T	STO9	NA	NA	Up	Elongation_Endodermis_Up
AT5G48150	Elongation_Endodermis	6.38	4.79	29.7	19.8	0.129	0.0947	0.42	0.354	0.113	0.399	2.14	3.92	1.24E-12	pGL2_BRI1_bri1_T-bri1_T	PAT1	PAT1	GRAS family transcription factor	Up	Elongation_Endodermis_Up
AT2G34600	Elongation_Endodermis	58.4	40.8	18.7	9.38	0.329	0.329	0.11	0.124	0.329	0.114	-1.85	5.04	1.24E-12	pGL2_BRI1_bri1_T-bri1_T	TIFY 5B	JAZ7	jasmonate-zim-domain protein 7	Down	Elongation_Endodermis_Down
AT1G78210	Elongation_Pericycle	70.5	71.7	16.4	10.5	0.455	0.412	0.274	0.21	0.441	0.25	-2.41	5.45	1.28E-12	pGL2_BRI1_bri1_T-bri1_T	AT1G78210	NA	NA	Down	Elongation_Pericycle_Down
AT5G53200	Proliferation Domain_Atrichoblast	5.08	7.43	17	27.8	0.0701	0.102	0.194	0.298	0.0852	0.223	1.82	3.75	1.28E-12	pGL2_BRI1_bri1_T-bri1_T	TRY	TRY	Homeodomain-like superfamily protein	Up	Proliferation Domain_Atrichoblast_Up
AT2G38240	Proliferation Domain_Atrichoblast	61.4	42	20.2	14.1	0.554	0.399	0.391	0.298	0.48	0.365	-1.59	5.15	1.28E-12	pGL2_BRI1_bri1_T-bri1_T	ANS	NA	NA	Down	Proliferation Domain_Atrichoblast_Down
AT4G30650	Elongation_Pericycle	84.6	41.1	15.4	7.7	0.623	0.52	0.25	0.23	0.588	0.243	-2.44	5.28	1.29E-12	pGL2_BRI1_bri1_T-bri1_T	AT4G30650	NA	NA	Down	Elongation_Pericycle_Down
AT3G43110	Elongation_Endodermis	2.17	2.48	14.1	15.5	0.0441	0.0494	0.196	0.23	0.0465	0.207	2.66	3.08	1.31E-12	pGL2_BRI1_bri1_T-bri1_T	AT3G43110	NA	NA	Up	Elongation_Endodermis_Up
AT2G43910	Elongation_Cortex	81.9	83	17.6	15.5	0.398	0.557	0.165	0.325	0.452	0.191	-2.31	5.63	1.33E-12	pGL2_BRI1_bri1_T-bri1_T	ATHOL1	NA	NA	Down	Elongation_Cortex_Down
AT2G07715	Elongation_Endodermis	4.64	11.4	22.1	40	0.0847	0.202	0.322	0.54	0.138	0.389	2.01	4.26	1.33E-12	pGL2_BRI1_bri1_T-bri1_T	AT2G07715	NA	NA	Up	Elongation_Endodermis_Up
AT4G30410	Proliferation Domain_Atrichoblast	35.2	27.9	12.9	5.73	0.344	0.332	0.248	0.193	0.338	0.233	-1.78	4.43	1.36E-12	pGL2_BRI1_bri1_T-bri1_T	IBL1	AT4G30410	sequence-specific DNA binding transcription factor	Down	Proliferation Domain_Atrichoblast_Down
AT3G50060	Elongation_Endodermis	267	291	94.3	94.8	0.756	0.786	0.635	0.558	0.77	0.611	-1.56	7.55	1.38E-12	pGL2_BRI1_bri1_T-bri1_T	MYB77	MYB77	myb domain protein 77	Down	Elongation_Endodermis_Down
AT2G04800	Elongation_Endodermis	11	12.1	47.7	36.5	0.163	0.193	0.443	0.451	0.177	0.446	1.86	4.74	1.38E-12	pGL2_BRI1_bri1_T-bri1_T	AT2G04800	NA	NA	Up	Elongation_Endodermis_Up
AT4G38940	Elongation_Endodermis	25.1	22.3	4.9	5.32	0.356	0.292	0.098	0.124	0.327	0.106	-2.22	3.93	1.39E-12	pGL2_BRI1_bri1_T-bri1_T	AT4G38940	NA	NA	Down	Elongation_Endodermis_Down
AT4G37850	Elongation_Atrichoblast	34	19.6	4.28	1.87	0.191	0.172	0.0551	0.0288	0.184	0.0479	-3.11	3.94	1.42E-12	pGL2_BRI1_bri1_T-bri1_T	BHLH25	AT4G37850	basic helix-loop-helix (bHLH) DNA-binding superfamily protein	Down	Elongation_Atrichoblast_Down
AT4G32200	Maturation_Atrichoblast	1.92	3.54	30.5	34.4	0.0221	0.0443	0.27	0.432	0.0295	0.305	3.62	4.12	1.42E-12	pGL2_BRI1_bri1_T-bri1_T	ASY2	NA	NA	Up	Maturation_Atrichoblast_Up
AT1G28660	Proliferation Domain_Trichoblast	0.936	0	9.65	6.37	0.0229	0	0.251	0.189	0.0119	0.238	4.07	2.19	1.42E-12	pGL2_BRI1_bri1_T-bri1_T	AT1G28660	NA	NA	Up	Proliferation Domain_Trichoblast_Up
AT5G45630	Proximal Lateral Root Cap	96.1	94.9	243	295	0.358	0.327	0.566	0.615	0.346	0.574	1.48	7.5	1.43E-12	pGL2_BRI1_bri1_T-bri1_T	AT5G45630	NA	NA	Up	Proximal Lateral Root Cap_Up
AT4G33550	Distal Columella	24	10	1.57	0.877	0.114	0.083	0.0122	0.00858	0.105	0.0114	-3.79	3.27	1.45E-12	pGL2_BRI1_bri1_T-bri1_T	AT4G33550	NA	NA	Down	Distal Columella_Down
AT1G22360	Elongation_Pericycle	90.8	56.5	10.1	14.7	0.642	0.514	0.202	0.37	0.599	0.265	-2.55	5.48	1.45E-12	pGL2_BRI1_bri1_T-bri1_T	UGT85A2	NA	NA	Down	Elongation_Pericycle_Down
AT2G45220	Elongation_Endodermis	24.9	12.7	5.44	1.52	0.129	0.0823	0.0667	0.0442	0.108	0.0598	-2.46	3.6	1.49E-12	pGL2_BRI1_bri1_T-bri1_T	PME17	NA	NA	Down	Elongation_Endodermis_Down
AT1G15630	Proliferation Domain_Atrichoblast	0.358	0.417	5.74	5.12	0.00668	0.0109	0.146	0.149	0.0087	0.147	3.77	1.34	1.53E-12	pGL2_BRI1_bri1_T-bri1_T	AT1G15630	NA	NA	Up	Proliferation Domain_Atrichoblast_Up
AT5G63800	Elongation_Atrichoblast	47.7	55.4	230	231	0.316	0.368	0.772	0.904	0.335	0.809	2.16	7.15	1.56E-12	pGL2_BRI1_bri1_T-bri1_T	BGAL6	NA	NA	Up	Elongation_Atrichoblast_Up
AT5G44585	Transition Domain_Atrichoblast	291	228	68.1	56.3	0.743	0.756	0.352	0.456	0.748	0.373	-2.06	7.34	1.57E-12	pGL2_BRI1_bri1_T-bri1_T	AT5G44585	NA	NA	Down	Transition Domain_Atrichoblast_Down
AT1G62980	Elongation_Pericycle	31.8	21.8	5.26	0.7	0.268	0.178	0.113	0.03	0.238	0.0821	-3.23	4.03	1.64E-12	pGL2_BRI1_bri1_T-bri1_T	EXPA18	NA	NA	Down	Elongation_Pericycle_Down
AT5G23820	Proliferation Domain_Trichoblast	79.7	69.6	13.6	18.3	0.757	0.697	0.374	0.434	0.728	0.388	-2.25	5.52	1.64E-12	pGL2_BRI1_bri1_T-bri1_T	ML3	NA	NA	Down	Proliferation Domain_Trichoblast_Down
AT2G34655	Proliferation Domain_Trichoblast	0	0	6.73	3.57	0	0	0.171	0.132	0	0.162	8.16	1.56	1.64E-12	pGL2_BRI1_bri1_T-bri1_T	AT2G34655	NA	NA	Up	Proliferation Domain_Trichoblast_Up
AT1G53620	Elongation_Atrichoblast	5.56	5.88	42.5	37.8	0.0556	0.046	0.261	0.279	0.0519	0.266	2.81	4.6	1.65E-12	pGL2_BRI1_bri1_T-bri1_T	AT1G53620	NA	NA	Up	Elongation_Atrichoblast_Up
AT5G26310	Elongation_Endodermis	19.3	21.7	89.2	50.9	0.231	0.243	0.475	0.522	0.236	0.489	1.74	5.5	1.65E-12	pGL2_BRI1_bri1_T-bri1_T	UGT72E3	NA	NA	Up	Elongation_Endodermis_Up
AT2G39010	Elongation_Atrichoblast	142	132	618	469	0.51	0.523	0.879	0.837	0.515	0.867	1.98	8.42	1.73E-12	pGL2_BRI1_bri1_T-bri1_T	PIP2-6	NA	NA	Up	Elongation_Atrichoblast_Up
AT5G23820	Elongation_Cortex	309	178	95.9	31.3	0.715	0.724	0.51	0.364	0.718	0.486	-2.08	7.27	1.74E-12	pGL2_BRI1_bri1_T-bri1_T	ML3	NA	NA	Down	Elongation_Cortex_Down
AT1G66270	Elongation_Cortex	167	130	47.5	21.5	0.801	0.759	0.425	0.403	0.787	0.422	-2.18	6.52	1.77E-12	pGL2_BRI1_bri1_T-bri1_T	BGLU21	NA	NA	Down	Elongation_Cortex_Down
AT5G67210	Elongation_Cortex	119	78.5	27.8	14.1	0.347	0.431	0.242	0.273	0.376	0.247	-2.27	5.91	1.77E-12	pGL2_BRI1_bri1_T-bri1_T	IRX15-L	NA	NA	Down	Elongation_Cortex_Down
AT3G11930	Maturation_Cortex	51.2	44.5	6.58	4.3	0.488	0.45	0.128	0.144	0.475	0.132	-3.15	4.71	1.78E-12	pGL2_BRI1_bri1_T-bri1_T	AT3G11930	NA	NA	Down	Maturation_Cortex_Down
AT3G53650	Elongation_Endodermis	154	203	38.1	87.4	0.539	0.564	0.302	0.398	0.55	0.332	-1.61	6.92	1.80E-12	pGL2_BRI1_bri1_T-bri1_T	AT3G53650	NA	NA	Down	Elongation_Endodermis_Down
AT4G22212	Elongation_Pericycle	879	953	232	231	0.923	0.938	0.81	0.86	0.928	0.828	-1.98	9.17	1.81E-12	pGL2_BRI1_bri1_T-bri1_T	AT4G22212	NA	NA	Down	Elongation_Pericycle_Down
AT5G14360	Elongation_Pericycle	93.4	60.3	19.6	11.7	0.579	0.48	0.381	0.33	0.546	0.362	-2.31	5.58	1.82E-12	pGL2_BRI1_bri1_T-bri1_T	AT5G14360	NA	NA	Down	Elongation_Pericycle_Down
AT5G23870	Transition Domain_Cortex	0.604	1.88	18.7	16.2	0.00913	0.0219	0.314	0.326	0.0149	0.317	3.8	3.24	1.83E-12	pGL2_BRI1_bri1_T-bri1_T	PAE9	NA	NA	Up	Transition Domain_Cortex_Up
AT3G18000	Proximal Lateral Root Cap	107	108	36.9	44	0.483	0.511	0.249	0.363	0.494	0.269	-1.42	6.22	1.87E-12	pGL2_BRI1_bri1_T-bri1_T	NMT1	NA	NA	Down	Proximal Lateral Root Cap_Down
AT5G59720	Proliferation Domain_Atrichoblast	4.87	2.64	16.6	11.9	0.0701	0.0581	0.0986	0.149	0.0643	0.113	1.94	3.11	1.89E-12	pGL2_BRI1_bri1_T-bri1_T	HSP18.1	NA	NA	Up	Proliferation Domain_Atrichoblast_Up
AT2G43535	Elongation_Atrichoblast	124	251	50.2	24.3	0.448	0.414	0.364	0.346	0.435	0.359	-2.29	6.81	1.93E-12	pGL2_BRI1_bri1_T-bri1_T	ATTI4	NA	NA	Down	Elongation_Atrichoblast_Down
AT1G66800	Proliferation Domain_Trichoblast	28.4	30.5	4.01	7.13	0.509	0.507	0.139	0.189	0.508	0.15	-2.47	4.16	2.00E-12	pGL2_BRI1_bri1_T-bri1_T	AT1G66800	NA	NA	Down	Proliferation Domain_Trichoblast_Down
AT5G64580	Transition Domain_Cortex	1.21	2.19	22.2	16.8	0.0137	0.0273	0.297	0.209	0.0199	0.273	3.5	3.43	2.04E-12	pGL2_BRI1_bri1_T-bri1_T	FTSHI4	NA	NA	Up	Transition Domain_Cortex_Up
AT2G15300	Elongation_Endodermis	1.88	1.65	18	8.62	0.0339	0.0412	0.161	0.133	0.0372	0.152	2.87	2.93	2.06E-12	pGL2_BRI1_bri1_T-bri1_T	AT2G15300	NA	NA	Up	Elongation_Endodermis_Up
AT5G19190	Proliferation Domain_Trichoblast	4.95	3.05	32.1	16.3	0.115	0.0796	0.487	0.283	0.0979	0.442	2.57	3.86	2.07E-12	pGL2_BRI1_bri1_T-bri1_T	AT5G19190	NA	NA	Up	Proliferation Domain_Trichoblast_Up
AT5G48900	Elongation_Atrichoblast	181	193	668	751	0.517	0.54	0.757	0.865	0.526	0.787	1.92	8.81	2.12E-12	pGL2_BRI1_bri1_T-bri1_T	AT5G48900	NA	NA	Up	Elongation_Atrichoblast_Up
AT4G15340	Transition Domain_Cortex	15.1	16	0.951	0	0.114	0.191	0.0169	0	0.149	0.0124	-4.6	3.23	2.13E-12	pGL2_BRI1_bri1_T-bri1_T	PEN1	NA	NA	Down	Transition Domain_Cortex_Down
AT2G16660	Elongation_Atrichoblast	66.7	80.9	14.7	12	0.365	0.368	0.132	0.163	0.366	0.141	-2.44	5.44	2.14E-12	pGL2_BRI1_bri1_T-bri1_T	AT2G16660	NA	NA	Down	Elongation_Atrichoblast_Down
AT2G37870	Maturation_Procambium	92.4	113	702	626	0.284	0.276	0.586	0.611	0.28	0.6	2.7	8.57	2.18E-12	pGL2_BRI1_bri1_T-bri1_T	AT2G37870	NA	NA	Up	Maturation_Procambium_Up
AT3G11930	Maturation_Atrichoblast	65	47.6	7.17	3.66	0.432	0.373	0.0949	0.108	0.413	0.0977	-3.36	5.05	2.21E-12	pGL2_BRI1_bri1_T-bri1_T	AT3G11930	NA	NA	Down	Maturation_Atrichoblast_Down
AT3G28600	Elongation_Pericycle	701	683	208	139	0.608	0.529	0.327	0.26	0.581	0.302	-2.02	8.76	2.22E-12	pGL2_BRI1_bri1_T-bri1_T	AT3G28600	NA	NA	Down	Elongation_Pericycle_Down
AT2G45660	Elongation_Pericycle	0.401	0	10.3	11.2	0.00628	0	0.226	0.21	0.00416	0.22	5.43	2.29	2.22E-12	pGL2_BRI1_bri1_T-bri1_T	SOC1	AGL20	AGAMOUS-like 20	Up	Elongation_Pericycle_Up
AT1G02340	Proliferation Domain_Trichoblast	3.21	2.28	15	22.7	0.0826	0.0647	0.38	0.321	0.074	0.367	2.72	3.42	2.22E-12	pGL2_BRI1_bri1_T-bri1_T	HFR1	HFR1	basic helix-loop-helix (bHLH) DNA-binding superfamily protein	Up	Proliferation Domain_Trichoblast_Up
AT3G18280	Proliferation Domain_Pericycle	196	220	39.3	15.7	0.545	0.25	0.321	0.545	0.343	0.385	-2.97	6.89	2.23E-12	pGL2_BRI1_bri1_T-bri1_T	AT3G18280	NA	NA	Down	Proliferation Domain_Pericycle_Down
AT3G28130	Transition Domain_Cortex	2.41	3.13	31.4	16.8	0.0274	0.0383	0.39	0.279	0.0323	0.36	3.08	3.79	2.27E-12	pGL2_BRI1_bri1_T-bri1_T	AT3G28130	NA	NA	Up	Transition Domain_Cortex_Up
AT4G33550	Proliferation Domain_Pericycle	8.18	168	2.87	0	0.182	0.125	0.0714	0	0.143	0.0513	-5.2	5.64	2.28E-12	pGL2_BRI1_bri1_T-bri1_T	AT4G33550	NA	NA	Down	Proliferation Domain_Pericycle_Down
AT4G18170	Elongation_Pericycle	41.7	31.1	8.63	2.1	0.176	0.169	0.113	0.06	0.174	0.0933	-2.84	4.48	2.34E-12	pGL2_BRI1_bri1_T-bri1_T	WRKY28	WRKY28	WRKY DNA-binding protein 28	Down	Elongation_Pericycle_Down
AT4G40090	Elongation_Pericycle	62.4	26.5	12.2	3.27	0.479	0.28	0.256	0.12	0.412	0.205	-2.59	4.79	2.39E-12	pGL2_BRI1_bri1_T-bri1_T	AGP3	NA	NA	Down	Elongation_Pericycle_Down
AT5G24640	Proliferation Domain_Atrichoblast	20.5	16.4	48.8	56.9	0.239	0.192	0.412	0.36	0.217	0.397	1.52	5.13	2.41E-12	pGL2_BRI1_bri1_T-bri1_T	AT5G24640	NA	NA	Up	Proliferation Domain_Atrichoblast_Up
AT1G70130	Elongation_Pericycle	247	227	44	67.2	0.515	0.486	0.214	0.18	0.505	0.201	-2.12	7.21	2.52E-12	pGL2_BRI1_bri1_T-bri1_T	LECRK52	NA	NA	Down	Elongation_Pericycle_Down
AT1G52200	Elongation_Atrichoblast	11.1	12.3	71.8	62.1	0.101	0.0862	0.349	0.346	0.0952	0.348	2.52	5.35	2.53E-12	pGL2_BRI1_bri1_T-bri1_T	PCR8	NA	NA	Up	Elongation_Atrichoblast_Up
AT5G20150	Proximal Lateral Root Cap	25.3	20.4	58.8	64.3	0.149	0.126	0.279	0.394	0.14	0.298	1.42	5.39	2.54E-12	pGL2_BRI1_bri1_T-bri1_T	SPX1	NA	NA	Up	Proximal Lateral Root Cap_Up
AT4G14746	Proliferation Domain_Atrichoblast	5.08	4.86	18.6	17.2	0.0868	0.102	0.262	0.325	0.0939	0.279	1.84	3.45	2.57E-12	pGL2_BRI1_bri1_T-bri1_T	AT4G14746	NA	NA	Up	Proliferation Domain_Atrichoblast_Up
AT5G23840	Transition Domain_Atrichoblast	257	198	67.8	42.1	0.759	0.808	0.493	0.509	0.779	0.496	-2.07	7.15	2.64E-12	pGL2_BRI1_bri1_T-bri1_T	AT5G23840	NA	NA	Down	Transition Domain_Atrichoblast_Down
AT3G51750	Proliferation Domain_Atrichoblast	8.59	8.47	28.2	28.3	0.109	0.147	0.361	0.412	0.127	0.375	1.73	4.15	2.65E-12	pGL2_BRI1_bri1_T-bri1_T	AT3G51750	NA	NA	Up	Proliferation Domain_Atrichoblast_Up
AT4G23430	Elongation_Atrichoblast	83.4	66.2	20.9	7.86	0.333	0.374	0.195	0.135	0.348	0.178	-2.45	5.49	2.69E-12	pGL2_BRI1_bri1_T-bri1_T	TIC32	NA	NA	Down	Elongation_Atrichoblast_Down
AT5G56550	Proximal Lateral Root Cap	50.1	40.4	112	127	0.277	0.241	0.445	0.566	0.263	0.466	1.4	6.36	2.80E-12	pGL2_BRI1_bri1_T-bri1_T	OXS3	NA	NA	Up	Proximal Lateral Root Cap_Up
AT5G35940	Transition Domain_Cortex	50.7	32.9	12	3.48	0.489	0.372	0.203	0.116	0.435	0.18	-2.43	4.73	2.83E-12	pGL2_BRI1_bri1_T-bri1_T	JAL41	NA	NA	Down	Transition Domain_Cortex_Down
AT2G05440	Maturation_Pericycle	0	22.5	9.92	640	0	0.0115	0.176	0.118	0.00405	0.147	5.04	7.3	2.86E-12	pGL2_BRI1_bri1_T-bri1_T	ATGRP9	NA	NA	Up	Maturation_Pericycle_Up
ATCG00450	Maturation_Pericycle	0	0	77.7	0	0	0	0.647	0	0	0.324	9.5	3.97	2.86E-12	pGL2_BRI1_bri1_T-bri1_T	TRNV.1	NA	NA	Up	Maturation_Pericycle_Up
AT5G26340	Elongation_Pericycle	430	371	99	102	0.797	0.643	0.595	0.51	0.745	0.563	-1.99	7.98	2.89E-12	pGL2_BRI1_bri1_T-bri1_T	STP13	NA	NA	Down	Elongation_Pericycle_Down
AT5G43890	Proliferation Domain_Atrichoblast	11	4.45	26.8	23.1	0.147	0.0799	0.34	0.412	0.115	0.36	1.78	3.98	3.10E-12	pGL2_BRI1_bri1_T-bri1_T	YUC5	NA	NA	Up	Proliferation Domain_Atrichoblast_Up
AT3G55970	Proximal Lateral Root Cap	67.1	44.8	126	177	0.213	0.147	0.314	0.442	0.187	0.336	1.43	6.69	3.11E-12	pGL2_BRI1_bri1_T-bri1_T	JRG21	NA	NA	Up	Proximal Lateral Root Cap_Up
AT1G49320	Proximal Lateral Root Cap	2.68	2.25	13.5	8.84	0.0236	0.0204	0.117	0.115	0.0223	0.117	2.18	2.8	3.13E-12	pGL2_BRI1_bri1_T-bri1_T	USPL1	NA	NA	Up	Proximal Lateral Root Cap_Up
AT5G65360	Maturation_Procambium	417	289	33.4	56.5	0.716	0.678	0.414	0.778	0.698	0.615	-2.91	7.68	3.17E-12	pGL2_BRI1_bri1_T-bri1_T	HTR2	NA	NA	Down	Maturation_Procambium_Down
AT2G15830	Proximal Lateral Root Cap	62.9	52.3	141	169	0.283	0.288	0.488	0.686	0.285	0.522	1.42	6.72	3.18E-12	pGL2_BRI1_bri1_T-bri1_T	AT2G15830	NA	NA	Up	Proximal Lateral Root Cap_Up
AT5G12880	Proliferation Domain_Trichoblast	26.6	14.3	85.8	95.3	0.326	0.224	0.663	0.642	0.277	0.658	2.19	5.79	3.22E-12	pGL2_BRI1_bri1_T-bri1_T	AT5G12880	NA	NA	Up	Proliferation Domain_Trichoblast_Up
AT1G66280	Transition Domain_Atrichoblast	2100	2660	756	744	0.987	1	0.965	1	0.992	0.972	-1.65	10.6	3.22E-12	pGL2_BRI1_bri1_T-bri1_T	BGLU22	NA	NA	Down	Transition Domain_Atrichoblast_Down
AT4G02650	Elongation_Atrichoblast	5.56	3.92	24.5	53.2	0.059	0.046	0.239	0.529	0.0541	0.319	2.85	4.51	3.23E-12	pGL2_BRI1_bri1_T-bri1_T	AT4G02650	NA	NA	Up	Elongation_Atrichoblast_Up
AT1G54010	Maturation_Atrichoblast	37	40.5	4.03	1.46	0.177	0.171	0.0657	0.0541	0.175	0.0632	-3.69	4.5	3.37E-12	pGL2_BRI1_bri1_T-bri1_T	GLL23	NA	NA	Down	Maturation_Atrichoblast_Down
AT1G72140	Maturation_Atrichoblast	134	154	30.5	11	0.442	0.62	0.182	0.0811	0.501	0.161	-2.85	6.4	3.38E-12	pGL2_BRI1_bri1_T-bri1_T	NPF5.12	NA	NA	Down	Maturation_Atrichoblast_Down
AT5G23840	Transition Domain_Cortex	35.9	39.4	9.19	3.48	0.324	0.355	0.144	0.093	0.338	0.13	-2.49	4.57	3.41E-12	pGL2_BRI1_bri1_T-bri1_T	AT5G23840	NA	NA	Down	Transition Domain_Cortex_Down
AT4G04750	Elongation_Cortex	2.61	1.68	19.9	16.1	0.0326	0.0287	0.258	0.377	0.0313	0.277	3.05	3.44	3.45E-12	pGL2_BRI1_bri1_T-bri1_T	AT4G04750	NA	NA	Up	Elongation_Cortex_Up
AT3G51600	Proximal Lateral Root Cap	101	179	515	300	0.18	0.233	0.456	0.496	0.201	0.463	1.55	8.1	3.51E-12	pGL2_BRI1_bri1_T-bri1_T	LTP5	NA	NA	Up	Proximal Lateral Root Cap_Up
AT3G50660	Maturation_Atrichoblast	29.6	28.3	2.24	0.731	0.265	0.291	0.0365	0.027	0.274	0.0345	-4.13	4.09	3.53E-12	pGL2_BRI1_bri1_T-bri1_T	CYP90B1	NA	NA	Down	Maturation_Atrichoblast_Down
AT3G20940	Maturation_Atrichoblast	154	192	32.7	18.3	0.442	0.544	0.204	0.162	0.476	0.195	-2.76	6.66	3.57E-12	pGL2_BRI1_bri1_T-bri1_T	CYP705A30	NA	NA	Down	Maturation_Atrichoblast_Down
AT1G14550	Maturation_Cortex	4.56	7.63	110	35.2	0.0478	0.0991	0.455	0.281	0.0656	0.407	3.39	5.33	3.57E-12	pGL2_BRI1_bri1_T-bri1_T	PER5	NA	NA	Up	Maturation_Cortex_Up
AT2G44470	Distal Columella	0	0	18.7	0	0	0	0.136	0	0	0.106	8.73	2.62	3.58E-12	pGL2_BRI1_bri1_T-bri1_T	BGLU29	NA	NA	Up	Distal Columella_Up
AT3G28740	Distal Lateral Root Cap	368	394	1410	1540	0.611	0.634	0.855	0.846	0.618	0.853	1.95	9.86	3.62E-12	pGL2_BRI1_bri1_T-bri1_T	CYP81D11	NA	NA	Up	Distal Lateral Root Cap_Up
AT4G33550	Elongation_Endodermis	10.4	16	1.81	1.52	0.149	0.14	0.0118	0.0265	0.145	0.0163	-2.91	3.04	3.63E-12	pGL2_BRI1_bri1_T-bri1_T	AT4G33550	NA	NA	Down	Elongation_Endodermis_Down
AT4G24340	Transition Domain_Cortex	68.2	58.9	23.1	5.8	0.443	0.464	0.186	0.163	0.453	0.18	-2.18	5.36	3.63E-12	pGL2_BRI1_bri1_T-bri1_T	AT4G24340	NA	NA	Down	Transition Domain_Cortex_Down
AT4G15340	Proliferation Domain_Atrichoblast	12.2	5.35	1.01	2.05	0.184	0.113	0.0238	0.0614	0.15	0.0343	-2.63	2.56	3.71E-12	pGL2_BRI1_bri1_T-bri1_T	PEN1	NA	NA	Down	Proliferation Domain_Atrichoblast_Down
AT4G38420	Transition Domain_Atrichoblast	2.21	1.6	20.4	21.3	0.0253	0.0192	0.216	0.333	0.0229	0.239	3.4	3.61	3.71E-12	pGL2_BRI1_bri1_T-bri1_T	sks9	NA	NA	Up	Transition Domain_Atrichoblast_Up
AT2G44450	Maturation_Atrichoblast	23	41	187	202	0.186	0.272	0.65	0.703	0.215	0.661	2.66	6.82	3.75E-12	pGL2_BRI1_bri1_T-bri1_T	BGLU15	NA	NA	Up	Maturation_Atrichoblast_Up
AT2G39370	Elongation_Pericycle	7.11	12.3	46.5	49.5	0.0722	0.12	0.286	0.25	0.0884	0.272	2.35	4.81	3.78E-12	pGL2_BRI1_bri1_T-bri1_T	MAKR4	NA	NA	Up	Elongation_Pericycle_Up
AT4G04750	Transition Domain_Cortex	0.604	1.25	15.8	15.7	0.00913	0.0219	0.28	0.326	0.0149	0.292	4.04	3.07	3.88E-12	pGL2_BRI1_bri1_T-bri1_T	AT4G04750	NA	NA	Up	Transition Domain_Cortex_Up
AT1G78476	Elongation_Pericycle	0	0	7.79	8.63	0	0	0.119	0.26	0	0.172	8.73	1.85	3.90E-12	pGL2_BRI1_bri1_T-bri1_T	AT1G78476	NA	NA	Up	Elongation_Pericycle_Up
AT1G23020	Elongation_Atrichoblast	3.27	2.45	23.3	30.3	0.0347	0.0287	0.265	0.442	0.0325	0.314	3.15	4	3.95E-12	pGL2_BRI1_bri1_T-bri1_T	FRO3	NA	NA	Up	Elongation_Atrichoblast_Up
AT3G62280	Proliferation Domain_Atrichoblast	82.7	101	40.2	26	0.583	0.666	0.446	0.386	0.623	0.429	-1.48	5.99	3.97E-12	pGL2_BRI1_bri1_T-bri1_T	AT3G62280	NA	NA	Down	Proliferation Domain_Atrichoblast_Down
AT4G04840	Proliferation Domain_Atrichoblast	14.4	10.6	4.16	1.43	0.26	0.169	0.116	0.0614	0.217	0.1	-2.14	3.1	3.97E-12	pGL2_BRI1_bri1_T-bri1_T	MSRB6	NA	NA	Down	Proliferation Domain_Atrichoblast_Down
AT5G51500	Proximal Lateral Root Cap	8.19	8.65	26.3	25.2	0.0512	0.0727	0.177	0.177	0.0596	0.177	1.62	4.08	4.02E-12	pGL2_BRI1_bri1_T-bri1_T	PME60	NA	NA	Up	Proximal Lateral Root Cap_Up
AT1G58270	Elongation_Pericycle	204	134	53.5	28.7	0.824	0.775	0.583	0.45	0.808	0.534	-2.07	6.74	4.04E-12	pGL2_BRI1_bri1_T-bri1_T	ZW9	NA	NA	Down	Elongation_Pericycle_Down
AT4G19390	Elongation_Pericycle	25	28.1	4.84	2.1	0.212	0.246	0.101	0.07	0.223	0.0896	-2.92	4.03	4.04E-12	pGL2_BRI1_bri1_T-bri1_T	AT4G19390	NA	NA	Down	Elongation_Pericycle_Down
AT3G07255	Transition Domain_Atrichoblast	19.6	17.2	108	74.2	0.181	0.186	0.502	0.579	0.183	0.518	2.29	5.8	4.13E-12	pGL2_BRI1_bri1_T-bri1_T	AT3G07255	NA	NA	Up	Transition Domain_Atrichoblast_Up
AT4G04840	Transition Domain_Trichoblast	60.8	15.2	5.86	1.1	0.349	0.169	0.115	0.0652	0.244	0.103	-3.48	4.34	4.17E-12	pGL2_BRI1_bri1_T-bri1_T	MSRB6	NA	NA	Down	Transition Domain_Trichoblast_Down
AT5G19110	Transition Domain_Atrichoblast	2970	2900	1180	783	0.996	1	0.947	0.965	0.997	0.951	-1.61	10.9	4.19E-12	pGL2_BRI1_bri1_T-bri1_T	AT5G19110	NA	NA	Down	Transition Domain_Atrichoblast_Down
AT4G25810	Proximal Lateral Root Cap	36.2	33.6	14.2	9.29	0.214	0.188	0.0898	0.119	0.204	0.0949	-1.55	4.59	4.22E-12	pGL2_BRI1_bri1_T-bri1_T	XTH23	NA	NA	Down	Proximal Lateral Root Cap_Down
AT4G36740	Transition Domain_Cortex	2.72	0	25.7	9.86	0.0274	0	0.127	0.0698	0.0149	0.112	3.75	3.35	4.22E-12	pGL2_BRI1_bri1_T-bri1_T	HB-5	HB40	homeobox protein 40	Up	Transition Domain_Cortex_Up
AT2G06850	Elongation_Cortex	504	455	1840	1360	0.908	0.902	0.995	0.987	0.906	0.994	1.73	10	4.28E-12	pGL2_BRI1_bri1_T-bri1_T	XTH4	NA	NA	Up	Elongation_Cortex_Up
AT5G46890	Proliferation Domain_Atrichoblast	65.5	55.7	28.6	14.7	0.688	0.624	0.48	0.36	0.657	0.446	-1.52	5.4	4.28E-12	pGL2_BRI1_bri1_T-bri1_T	AT5G46890	NA	NA	Down	Proliferation Domain_Atrichoblast_Down
AT3G06962	Elongation_Pericycle	1.7	4.14	17.1	23.6	0.022	0.0154	0.101	0.1	0.0198	0.101	2.87	3.44	4.31E-12	pGL2_BRI1_bri1_T-bri1_T	AT3G06962	NA	NA	Up	Elongation_Pericycle_Up
AT2G36830	Proliferation Domain_Atrichoblast	300	254	180	54.7	0.932	0.875	0.823	0.702	0.904	0.789	-1.45	7.63	4.32E-12	pGL2_BRI1_bri1_T-bri1_T	TIP1-1	NA	NA	Down	Proliferation Domain_Atrichoblast_Down
AT4G20860	Elongation_Atrichoblast	256	264	1010	876	0.583	0.575	0.974	1	0.58	0.981	1.86	9.24	4.47E-12	pGL2_BRI1_bri1_T-bri1_T	FAD-OXR	NA	NA	Up	Elongation_Atrichoblast_Up
AT1G75750	Transition Domain_Atrichoblast	787	474	402	58.8	0.903	0.897	0.824	0.807	0.901	0.82	-1.94	8.75	4.50E-12	pGL2_BRI1_bri1_T-bri1_T	GASA1	NA	NA	Down	Transition Domain_Atrichoblast_Down
AT5G15265	Transition Domain_Atrichoblast	727	597	223	149	0.949	0.974	0.78	0.86	0.959	0.796	-1.85	8.73	4.50E-12	pGL2_BRI1_bri1_T-bri1_T	AT5G15265	NA	NA	Down	Transition Domain_Atrichoblast_Down
AT1G78390	Transition Domain_Atrichoblast	0.316	0.802	9.69	17.9	0.00422	0.0128	0.115	0.316	0.00763	0.155	4.55	2.95	4.57E-12	pGL2_BRI1_bri1_T-bri1_T	NCED9	NA	NA	Up	Transition Domain_Atrichoblast_Up
AT1G15380	Distal Columella	36	18	144	175	0.172	0.109	0.376	0.524	0.154	0.409	2.58	6.56	4.66E-12	pGL2_BRI1_bri1_T-bri1_T	AT1G15380	NA	NA	Up	Distal Columella_Up
AT5G19140	Maturation_Atrichoblast	4.11	3.04	34.1	43.1	0.041	0.038	0.197	0.324	0.04	0.224	3.35	4.38	4.74E-12	pGL2_BRI1_bri1_T-bri1_T	ATAILP1	NA	NA	Up	Maturation_Atrichoblast_Up
AT1G79700	Distal Columella	2.02	1.6	22.9	19	0.0158	0.0151	0.159	0.202	0.0156	0.169	3.5	3.63	4.75E-12	pGL2_BRI1_bri1_T-bri1_T	AT1G79700	WRI4	Integrase-type DNA-binding superfamily protein	Up	Distal Columella_Up
AT1G04610	Proximal Lateral Root Cap	9	8.76	40.8	16.3	0.0674	0.0612	0.223	0.177	0.065	0.215	1.63	4.27	4.76E-12	pGL2_BRI1_bri1_T-bri1_T	YUC3	NA	NA	Up	Proximal Lateral Root Cap_Up
AT4G24230	Proximal Lateral Root Cap	8.43	3.67	13	33.1	0.0723	0.0357	0.0862	0.195	0.0581	0.105	1.72	3.76	4.76E-12	pGL2_BRI1_bri1_T-bri1_T	ACBP3	NA	NA	Up	Proximal Lateral Root Cap_Up
AT5G11210	Distal Lateral Root Cap	0.484	0	12	13.3	0.00377	0	0.106	0.154	0.00272	0.116	5.09	2.86	4.82E-12	pGL2_BRI1_bri1_T-bri1_T	GLR2.5	NA	NA	Up	Distal Lateral Root Cap_Up
AT2G03980	Distal Lateral Root Cap	0.726	0	14.8	11.4	0.00566	0	0.106	0.0956	0.00408	0.103	4.72	2.97	4.82E-12	pGL2_BRI1_bri1_T-bri1_T	AT2G03980	NA	NA	Up	Distal Lateral Root Cap_Up
AT4G21850	Elongation_Pericycle	1030	769	354	107	0.992	0.972	0.994	0.88	0.985	0.951	-2.18	9.15	4.83E-12	pGL2_BRI1_bri1_T-bri1_T	MSRB9	NA	NA	Down	Elongation_Pericycle_Down
AT4G12910	Elongation_Atrichoblast	1.63	0.98	20.9	16.8	0.0139	0.0115	0.243	0.231	0.013	0.239	3.79	3.51	4.84E-12	pGL2_BRI1_bri1_T-bri1_T	SCPL20	NA	NA	Up	Elongation_Atrichoblast_Up
AT1G70560	Distal Lateral Root Cap	9.44	9.13	64.7	45.6	0.0623	0.0732	0.321	0.287	0.0653	0.313	2.59	5.07	4.87E-12	pGL2_BRI1_bri1_T-bri1_T	TAA1	NA	NA	Up	Distal Lateral Root Cap_Up
AT4G33220	Elongation_Atrichoblast	1.96	0.98	15.7	25.8	0.0139	0.0115	0.143	0.26	0.013	0.176	3.63	3.6	5.08E-12	pGL2_BRI1_bri1_T-bri1_T	PME44	NA	NA	Up	Elongation_Atrichoblast_Up
AT3G23605	Proliferation Domain_Atrichoblast	74.1	56.8	31.4	16	0.584	0.559	0.463	0.412	0.572	0.449	-1.51	5.51	5.10E-12	pGL2_BRI1_bri1_T-bri1_T	PUX12	NA	NA	Down	Proliferation Domain_Atrichoblast_Down
AT5G02230	Elongation_Pericycle	626	425	93.9	145	0.911	0.803	0.685	0.73	0.874	0.701	-2.14	8.34	5.23E-12	pGL2_BRI1_bri1_T-bri1_T	AT5G02230	NA	NA	Down	Elongation_Pericycle_Down
AT4G01480	Elongation_Pericycle	265	133	74.3	27.1	0.936	0.895	0.714	0.59	0.922	0.668	-2.05	6.99	5.28E-12	pGL2_BRI1_bri1_T-bri1_T	PPA5	NA	NA	Down	Elongation_Pericycle_Down
AT1G80450	Elongation_Pericycle	35.5	26.7	6.11	4.2	0.179	0.138	0.125	0.13	0.165	0.127	-2.59	4.28	5.40E-12	pGL2_BRI1_bri1_T-bri1_T	VQ11	NA	NA	Down	Elongation_Pericycle_Down
AT3G20370	Elongation_Pericycle	94.9	69.3	24.2	11.9	0.601	0.532	0.369	0.29	0.578	0.34	-2.23	5.69	5.40E-12	pGL2_BRI1_bri1_T-bri1_T	AT3G20370	NA	NA	Down	Elongation_Pericycle_Down
AT3G24100	Elongation_Pericycle	36.9	27.5	142	121	0.363	0.317	0.815	0.81	0.347	0.813	2.04	6.34	5.40E-12	pGL2_BRI1_bri1_T-bri1_T	AT3G24100	NA	NA	Up	Elongation_Pericycle_Up
AT4G11290	Proliferation Domain_Trichoblast	21.4	24.8	4.99	2.55	0.165	0.194	0.171	0.17	0.179	0.171	-2.56	3.8	5.42E-12	pGL2_BRI1_bri1_T-bri1_T	PER39	NA	NA	Down	Proliferation Domain_Trichoblast_Down
AT4G00895	Distal Columella	16.2	14.8	89.2	108	0.104	0.102	0.433	0.704	0.103	0.493	2.65	5.86	5.43E-12	pGL2_BRI1_bri1_T-bri1_T	AT4G00895	NA	NA	Up	Distal Columella_Up
AT3G51750	Elongation_Cortex	1.09	2.24	14.8	15.8	0.0119	0.0402	0.157	0.221	0.0215	0.168	3.24	3.19	5.51E-12	pGL2_BRI1_bri1_T-bri1_T	AT3G51750	NA	NA	Up	Elongation_Cortex_Up
AT3G62460	Proliferation Domain_Atrichoblast	5.01	3.61	20.9	11.3	0.0651	0.0599	0.245	0.254	0.0626	0.248	1.87	3.31	5.53E-12	pGL2_BRI1_bri1_T-bri1_T	AT3G62460	NA	NA	Up	Proliferation Domain_Atrichoblast_Up
AT5G65660	Transition Domain_Atrichoblast	2430	1560	697	544	1	1	0.952	0.947	1	0.951	-1.66	10.4	5.59E-12	pGL2_BRI1_bri1_T-bri1_T	AT5G65660	NA	NA	Down	Transition Domain_Atrichoblast_Down
AT5G13840	Proliferation Domain_Atrichoblast	2.36	4.1	5.29	25	0.0367	0.0472	0.102	0.175	0.0417	0.123	2	3	5.60E-12	pGL2_BRI1_bri1_T-bri1_T	FZR3	NA	NA	Up	Proliferation Domain_Atrichoblast_Up
AT4G11211	Elongation_Pericycle	94.4	97.9	348	381	0.443	0.523	0.869	0.93	0.47	0.892	1.92	7.84	5.71E-12	pGL2_BRI1_bri1_T-bri1_T	AT4G11211	NA	NA	Up	Elongation_Pericycle_Up
AT2G15960	Maturation_Atrichoblast	92.4	66.3	454	388	0.328	0.329	0.737	0.703	0.328	0.73	2.42	7.97	5.72E-12	pGL2_BRI1_bri1_T-bri1_T	AT2G15960	NA	NA	Up	Maturation_Atrichoblast_Up
AT2G31083	Distal Lateral Root Cap	19.8	22	2.64	0.951	0.119	0.122	0.0259	0.0147	0.12	0.0235	-3.33	3.54	5.94E-12	pGL2_BRI1_bri1_T-bri1_T	CLE5	NA	NA	Down	Distal Lateral Root Cap_Down
AT2G22760	Elongation_Atrichoblast	23.9	39.7	6.66	1.5	0.156	0.19	0.0772	0.0385	0.169	0.0665	-2.83	4.15	5.98E-12	pGL2_BRI1_bri1_T-bri1_T	BHLH19	AT2G22760	basic helix-loop-helix (bHLH) DNA-binding superfamily protein	Down	Elongation_Atrichoblast_Down
AT2G45830	Elongation_Endodermis	1.01	1.65	12.3	10.1	0.0203	0.037	0.208	0.221	0.0279	0.212	3.08	2.65	6.12E-12	pGL2_BRI1_bri1_T-bri1_T	DTA2	NA	NA	Up	Elongation_Endodermis_Up
AT1G30380	Elongation_Endodermis	6.67	2.64	20.3	21.3	0.0814	0.0576	0.235	0.319	0.0706	0.261	2.19	3.66	6.18E-12	pGL2_BRI1_bri1_T-bri1_T	PSAK	NA	NA	Up	Elongation_Endodermis_Up
AT4G21120	Proximal Lateral Root Cap	8.35	7.94	30.5	19.7	0.0764	0.0753	0.239	0.261	0.0759	0.243	1.62	4.07	6.24E-12	pGL2_BRI1_bri1_T-bri1_T	CAT1	NA	NA	Up	Proximal Lateral Root Cap_Up
AT1G19600	Transition Domain_Atrichoblast	16.4	18	72.3	97.2	0.177	0.224	0.542	0.737	0.196	0.581	2.28	5.69	6.59E-12	pGL2_BRI1_bri1_T-bri1_T	AT1G19600	NA	NA	Up	Transition Domain_Atrichoblast_Up
AT2G32270	Proliferation Domain_Atrichoblast	20.9	25.5	7.2	5.32	0.279	0.338	0.143	0.0877	0.307	0.127	-1.85	3.97	6.62E-12	pGL2_BRI1_bri1_T-bri1_T	ZIP3	NA	NA	Down	Proliferation Domain_Atrichoblast_Down
AT3G44870	Proliferation Domain_Trichoblast	95.5	64.4	19.1	15.8	0.734	0.736	0.46	0.226	0.735	0.408	-2.18	5.62	6.70E-12	pGL2_BRI1_bri1_T-bri1_T	AT3G44870	NA	NA	Down	Proliferation Domain_Trichoblast_Down
AT4G23190	Elongation_Atrichoblast	1.31	2.45	32.1	12	0.0139	0.023	0.279	0.202	0.0173	0.258	3.58	3.76	6.83E-12	pGL2_BRI1_bri1_T-bri1_T	CRK11	NA	NA	Up	Elongation_Atrichoblast_Up
AT3G09925	Transition Domain_Cortex	18.7	38.2	3.17	4.06	0.192	0.322	0.0763	0.093	0.251	0.0807	-2.87	4.13	6.89E-12	pGL2_BRI1_bri1_T-bri1_T	AT3G09925	NA	NA	Down	Transition Domain_Cortex_Down
AT1G08900	Elongation_Atrichoblast	0	0.49	10.9	13.8	0	0.00575	0.129	0.183	0.00216	0.144	5.67	2.88	6.96E-12	pGL2_BRI1_bri1_T-bri1_T	SUGTL3	NA	NA	Up	Elongation_Atrichoblast_Up
AT2G26690	Elongation_Cortex	25.9	8.69	95.6	60.7	0.217	0.149	0.621	0.571	0.194	0.613	2.29	5.61	7.00E-12	pGL2_BRI1_bri1_T-bri1_T	NPF6.2	NA	NA	Up	Elongation_Cortex_Up
AT2G34790	Distal Lateral Root Cap	43.6	22.5	147	154	0.143	0.0878	0.317	0.338	0.128	0.321	2.21	6.54	7.03E-12	pGL2_BRI1_bri1_T-bri1_T	MEE23	NA	NA	Up	Distal Lateral Root Cap_Up
AT2G01670	Distal Lateral Root Cap	4.84	6.44	47.7	29	0.0377	0.0488	0.291	0.221	0.0408	0.276	2.84	4.55	7.06E-12	pGL2_BRI1_bri1_T-bri1_T	NUDT17	NA	NA	Up	Distal Lateral Root Cap_Up
AT2G37750	Proximal Lateral Root Cap	44.5	36.5	98.2	112	0.271	0.239	0.452	0.597	0.259	0.477	1.37	6.18	7.08E-12	pGL2_BRI1_bri1_T-bri1_T	AT2G37750	NA	NA	Up	Proximal Lateral Root Cap_Up
AT2G19800	Proliferation Domain_Atrichoblast	25.5	35.9	76.9	87	0.304	0.314	0.599	0.684	0.309	0.623	1.43	5.8	7.16E-12	pGL2_BRI1_bri1_T-bri1_T	MIOX2	NA	NA	Up	Proliferation Domain_Atrichoblast_Up
AT5G42930	Elongation_Pericycle	25	15.5	3.16	1.87	0.253	0.154	0.0774	0.05	0.219	0.0672	-3.01	3.67	7.17E-12	pGL2_BRI1_bri1_T-bri1_T	AT5G42930	NA	NA	Down	Elongation_Pericycle_Down
AT5G20820	Elongation_Cortex	35.2	140	443	225	0.246	0.287	0.585	0.571	0.26	0.583	2.15	7.73	7.23E-12	pGL2_BRI1_bri1_T-bri1_T	SAUR76	NA	NA	Up	Elongation_Cortex_Up
AT2G22860	Elongation_Pericycle	1670	1980	520	433	0.965	0.951	0.81	0.72	0.96	0.776	-1.94	10.2	7.24E-12	pGL2_BRI1_bri1_T-bri1_T	PSK2	NA	NA	Down	Elongation_Pericycle_Down
AT2G21540	Distal Columella	5.05	2.01	29.2	35.7	0.0379	0.0151	0.186	0.339	0.0311	0.22	3.08	4.24	7.31E-12	pGL2_BRI1_bri1_T-bri1_T	SFH3	NA	NA	Up	Distal Columella_Up
AT5G65140	Proliferation Domain_Pericycle	0	3.98	23	111	0	0.167	0.214	0.273	0.114	0.231	4.91	5.25	7.36E-12	pGL2_BRI1_bri1_T-bri1_T	TPPJ	NA	NA	Up	Proliferation Domain_Pericycle_Up
AT3G43990	Elongation_Pericycle	0	0	19.2	0	0	0	0.357	0	0	0.224	9.18	2.13	7.44E-12	pGL2_BRI1_bri1_T-bri1_T	AT3G43990	NA	NA	Up	Elongation_Pericycle_Up
AT5G20830	Maturation_Atrichoblast	2.74	3.04	32.7	31.4	0.0252	0.038	0.285	0.405	0.0295	0.31	3.47	4.12	7.44E-12	pGL2_BRI1_bri1_T-bri1_T	SUS1	NA	NA	Up	Maturation_Atrichoblast_Up
AT2G34600	Elongation_Pericycle	82.3	134	25.9	13.1	0.336	0.277	0.0833	0.12	0.316	0.097	-2.46	6.02	7.49E-12	pGL2_BRI1_bri1_T-bri1_T	TIFY 5B	JAZ7	jasmonate-zim-domain protein 7	Down	Elongation_Pericycle_Down
AT3G47480	Elongation_Cortex	1.74	1.4	18.1	12.1	0.0148	0.0287	0.165	0.156	0.0196	0.163	3.25	3.2	7.60E-12	pGL2_BRI1_bri1_T-bri1_T	CML47	NA	NA	Up	Elongation_Cortex_Up
AT3G47340	Distal Lateral Root Cap	366	269	916	1670	0.447	0.346	0.62	0.809	0.419	0.66	1.97	9.65	7.97E-12	pGL2_BRI1_bri1_T-bri1_T	ASN1	NA	NA	Up	Distal Lateral Root Cap_Up
AT5G39240	Elongation_Atrichoblast	3.27	5.88	9.27	95.4	0.0278	0.0517	0.0919	0.298	0.0368	0.149	3	4.85	8.12E-12	pGL2_BRI1_bri1_T-bri1_T	AT5G39240	NA	NA	Up	Elongation_Atrichoblast_Up
AT2G24850	Proliferation Domain_Atrichoblast	216	192	82.5	71.7	0.95	0.922	0.735	0.728	0.937	0.733	-1.41	7.15	8.13E-12	pGL2_BRI1_bri1_T-bri1_T	TAT3	NA	NA	Down	Proliferation Domain_Atrichoblast_Down
AT3G22060	Elongation_Atrichoblast	7.19	11.3	65.4	42.7	0.0521	0.103	0.368	0.404	0.0714	0.378	2.57	5.05	8.17E-12	pGL2_BRI1_bri1_T-bri1_T	CRRSP38	NA	NA	Up	Elongation_Atrichoblast_Up
AT4G25480	Elongation_Pericycle	7.21	7.56	30.7	44.8	0.0722	0.102	0.357	0.44	0.0821	0.388	2.32	4.45	8.22E-12	pGL2_BRI1_bri1_T-bri1_T	DREB1A	DREB1A	dehydration response element B1A	Up	Elongation_Pericycle_Up
AT1G11670	Elongation_Pericycle	76.3	59.3	18.3	11	0.485	0.458	0.351	0.21	0.476	0.299	-2.23	5.42	8.26E-12	pGL2_BRI1_bri1_T-bri1_T	DTX36	NA	NA	Down	Elongation_Pericycle_Down
AT5G55180	Elongation_Pericycle	236	180	60.7	45.3	0.597	0.425	0.375	0.34	0.538	0.362	-1.97	7.04	8.37E-12	pGL2_BRI1_bri1_T-bri1_T	AT5G55180	NA	NA	Down	Elongation_Pericycle_Down
AT5G38940	Elongation_Pericycle	16.5	2.85	0	0	0.148	0.0431	0	0	0.112	0	-9.03	2.63	8.46E-12	pGL2_BRI1_bri1_T-bri1_T	AT5G38940	NA	NA	Down	Elongation_Pericycle_Down
AT3G59220	Elongation_Pericycle	145	110	44.2	16.1	0.656	0.489	0.554	0.37	0.6	0.485	-2.19	6.33	8.46E-12	pGL2_BRI1_bri1_T-bri1_T	PRN1	NA	NA	Down	Elongation_Pericycle_Down
AT5G26270	Transition Domain_Atrichoblast	2.21	3.21	17.1	32.5	0.0253	0.0321	0.176	0.281	0.028	0.197	3.14	3.83	8.48E-12	pGL2_BRI1_bri1_T-bri1_T	AT5G26270	NA	NA	Up	Transition Domain_Atrichoblast_Up
AT5G58670	Transition Domain_Atrichoblast	3.16	3.21	37.3	17.5	0.0422	0.0385	0.282	0.298	0.0407	0.285	3.07	4.05	8.48E-12	pGL2_BRI1_bri1_T-bri1_T	PLC1	NA	NA	Up	Transition Domain_Atrichoblast_Up
AT2G32990	Transition Domain_Atrichoblast	14.8	16	1.24	0.834	0.11	0.109	0.022	0.0175	0.109	0.0211	-3.78	3.12	8.48E-12	pGL2_BRI1_bri1_T-bri1_T	AtGH9B8	NA	NA	Down	Transition Domain_Atrichoblast_Down
AT2G22190	Elongation_Pericycle	0.601	0.856	9.27	14.7	0.00785	0.0154	0.143	0.14	0.0104	0.142	3.99	2.52	8.58E-12	pGL2_BRI1_bri1_T-bri1_T	TPPE	NA	NA	Up	Elongation_Pericycle_Up
AT5G23830	Transition Domain_Atrichoblast	669	619	210	155	0.962	0.981	0.819	0.842	0.969	0.824	-1.83	8.69	8.58E-12	pGL2_BRI1_bri1_T-bri1_T	AT5G23830	NA	NA	Down	Transition Domain_Atrichoblast_Down
AT4G15340	Elongation_Atrichoblast	20.6	16.7	1.43	1.87	0.146	0.149	0.0184	0.00962	0.147	0.016	-3.51	3.37	8.69E-12	pGL2_BRI1_bri1_T-bri1_T	PEN1	NA	NA	Down	Elongation_Atrichoblast_Down
AT3G41768	Elongation_Endodermis	59.1	77.2	132	290	0.668	0.786	0.906	0.814	0.721	0.878	1.54	7.12	8.80E-12	pGL2_BRI1_bri1_T-bri1_T	AT3G41768	NA	NA	Up	Elongation_Endodermis_Up
AT4G32000	Elongation_Atrichoblast	17.7	18.1	104	80.5	0.139	0.178	0.555	0.577	0.154	0.561	2.36	5.82	8.85E-12	pGL2_BRI1_bri1_T-bri1_T	AT4G32000	NA	NA	Up	Elongation_Atrichoblast_Up
AT1G27140	Proximal Lateral Root Cap	35.3	45.2	17.3	10.2	0.29	0.369	0.167	0.164	0.321	0.166	-1.5	4.8	8.93E-12	pGL2_BRI1_bri1_T-bri1_T	GSTU14	NA	NA	Down	Proximal Lateral Root Cap_Down
AT4G33120	Elongation_Cortex	32.2	20.2	6.55	1.98	0.315	0.293	0.113	0.0909	0.307	0.11	-2.64	3.96	8.95E-12	pGL2_BRI1_bri1_T-bri1_T	AT4G33120	NA	NA	Down	Elongation_Cortex_Down
AT2G44470	Elongation_Cortex	0	0	15.9	0	0	0	0.227	0	0	0.189	8.42	2.42	8.95E-12	pGL2_BRI1_bri1_T-bri1_T	BGLU29	NA	NA	Up	Elongation_Cortex_Up
AT4G23690	Transition Domain_Cortex	19	35.1	3.49	2.9	0.119	0.224	0.0847	0.093	0.167	0.087	-2.92	4.05	8.95E-12	pGL2_BRI1_bri1_T-bri1_T	DIR6	NA	NA	Down	Transition Domain_Cortex_Down
AT5G23820	Maturation_Cortex	303	204	46.1	21.9	0.751	0.775	0.435	0.405	0.759	0.427	-2.97	7.16	9.07E-12	pGL2_BRI1_bri1_T-bri1_T	ML3	NA	NA	Down	Maturation_Cortex_Down
AT5G23840	Elongation_Pericycle	46.3	36.4	9.27	6.53	0.355	0.372	0.137	0.1	0.361	0.123	-2.39	4.7	9.11E-12	pGL2_BRI1_bri1_T-bri1_T	AT5G23840	NA	NA	Down	Elongation_Pericycle_Down
AT3G61430	Elongation_Atrichoblast	6440	7070	2670	1860	0.986	1	0.93	0.894	0.991	0.92	-1.6	12.1	9.17E-12	pGL2_BRI1_bri1_T-bri1_T	PIP1-1	NA	NA	Down	Elongation_Atrichoblast_Down
AT1G70440	Distal Lateral Root Cap	4.36	6.98	37.1	37.5	0.0321	0.0634	0.191	0.287	0.0408	0.212	2.79	4.48	9.20E-12	pGL2_BRI1_bri1_T-bri1_T	SRO3	NA	NA	Up	Distal Lateral Root Cap_Up
AT3G46400	Elongation_Atrichoblast	16.3	16.7	0.951	1.5	0.128	0.184	0.0147	0.0288	0.149	0.0186	-3.76	3.17	9.40E-12	pGL2_BRI1_bri1_T-bri1_T	AT3G46400	NA	NA	Down	Elongation_Atrichoblast_Down
AT1G30820	Elongation_Atrichoblast	6.54	8.33	46.6	43.8	0.066	0.069	0.379	0.433	0.0671	0.394	2.62	4.79	9.44E-12	pGL2_BRI1_bri1_T-bri1_T	AT1G30820	NA	NA	Up	Elongation_Atrichoblast_Up
AT1G29025	Proliferation Domain_Atrichoblast	70.5	79	31.7	22.3	0.556	0.613	0.422	0.342	0.583	0.4	-1.47	5.7	9.47E-12	pGL2_BRI1_bri1_T-bri1_T	AT1G29025	NA	NA	Down	Proliferation Domain_Atrichoblast_Down
AT1G56660	Proliferation Domain_Atrichoblast	23.8	28.1	75.1	65.5	0.332	0.361	0.534	0.518	0.346	0.529	1.44	5.57	9.47E-12	pGL2_BRI1_bri1_T-bri1_T	AT1G56660	NA	NA	Up	Proliferation Domain_Atrichoblast_Up
AT5G43760	Proliferation Domain_Atrichoblast	13.8	13.6	40.9	39.1	0.202	0.236	0.463	0.491	0.218	0.471	1.55	4.72	9.47E-12	pGL2_BRI1_bri1_T-bri1_T	KCS20	NA	NA	Up	Proliferation Domain_Atrichoblast_Up
AT3G61820	Elongation_Atrichoblast	6.21	7.84	47.3	39.7	0.0521	0.069	0.375	0.365	0.0584	0.372	2.64	4.73	9.61E-12	pGL2_BRI1_bri1_T-bri1_T	AT3G61820	NA	NA	Up	Elongation_Atrichoblast_Up
AT1G19210	Proximal Lateral Root Cap	16.4	17.4	42.3	49.2	0.115	0.133	0.23	0.212	0.122	0.227	1.43	4.95	9.61E-12	pGL2_BRI1_bri1_T-bri1_T	ERF017	AT1G19210	Integrase-type DNA-binding superfamily protein	Up	Proximal Lateral Root Cap_Up
AT1G07090	Transition Domain_Atrichoblast	20.5	11.2	1.49	0.834	0.198	0.135	0.0264	0.0351	0.173	0.0282	-3.73	3.2	9.63E-12	pGL2_BRI1_bri1_T-bri1_T	LSH6	NA	NA	Down	Transition Domain_Atrichoblast_Down
AT4G23700	Transition Domain_Atrichoblast	5.37	7.62	45	36.3	0.0591	0.0833	0.388	0.456	0.0687	0.401	2.66	4.62	9.63E-12	pGL2_BRI1_bri1_T-bri1_T	CHX17	NA	NA	Up	Transition Domain_Atrichoblast_Up
AT4G25470	Transition Domain_Cortex	5.74	5.63	32.3	31.9	0.0822	0.0929	0.263	0.186	0.0871	0.242	2.49	4.23	9.78E-12	pGL2_BRI1_bri1_T-bri1_T	DREB1C	CBF2	C-repeat/DRE binding factor 2	Up	Transition Domain_Cortex_Up
AT3G29410	Maturation_Cortex	4.76	5.59	53.2	43.6	0.0766	0.0901	0.425	0.588	0.0812	0.47	3.22	4.8	9.79E-12	pGL2_BRI1_bri1_T-bri1_T	TPS25	NA	NA	Up	Maturation_Cortex_Up
AT3G28600	Elongation_Cortex	13.7	16.8	2.41	0.847	0.113	0.0805	0.0103	0.013	0.102	0.0108	-3.06	3.1	9.89E-12	pGL2_BRI1_bri1_T-bri1_T	AT3G28600	NA	NA	Down	Elongation_Cortex_Down
AT4G04223	Elongation_Cortex	18.9	30.6	2.81	5.37	0.104	0.167	0.0232	0.0519	0.125	0.028	-2.62	3.85	9.89E-12	pGL2_BRI1_bri1_T-bri1_T	AT4G04223	NA	NA	Down	Elongation_Cortex_Down
AT4G15610	Elongation_Pericycle	640	449	165	128	0.884	0.778	0.708	0.65	0.848	0.687	-1.89	8.44	9.90E-12	pGL2_BRI1_bri1_T-bri1_T	AT4G15610	NA	NA	Down	Elongation_Pericycle_Down
AT4G11210	Maturation_Cortex	34.5	12.7	3.46	1.28	0.297	0.27	0.0786	0.0458	0.288	0.0696	-3.31	3.66	9.91E-12	pGL2_BRI1_bri1_T-bri1_T	DIR14	NA	NA	Down	Maturation_Cortex_Down
AT5G61890	Elongation_Pericycle	134	153	35.4	35.5	0.455	0.443	0.274	0.29	0.451	0.28	-2.01	6.5	9.95E-12	pGL2_BRI1_bri1_T-bri1_T	ERF114	AT5G61890	Integrase-type DNA-binding superfamily protein	Down	Elongation_Pericycle_Down
AT2G30395	Elongation_Pericycle	173	173	42.1	45.5	0.501	0.431	0.298	0.35	0.477	0.317	-1.98	6.78	1.02E-11	pGL2_BRI1_bri1_T-bri1_T	OFP17	NA	NA	Down	Elongation_Pericycle_Down
AT5G63600	Proximal Lateral Root Cap	62.8	46.2	24.3	16.3	0.468	0.38	0.214	0.111	0.434	0.196	-1.43	5.26	1.03E-11	pGL2_BRI1_bri1_T-bri1_T	FLS5	NA	NA	Down	Proximal Lateral Root Cap_Down
AT1G49560	Transition Domain_Atrichoblast	1.26	1.2	14.2	19.6	0.0169	0.0192	0.172	0.368	0.0178	0.211	3.7	3.28	1.05E-11	pGL2_BRI1_bri1_T-bri1_T	HHO6	AT1G49560	Homeodomain-like superfamily protein	Up	Transition Domain_Atrichoblast_Up
AT2G39518	Distal Lateral Root Cap	6.78	9.13	45.6	49	0.0358	0.0585	0.231	0.338	0.0422	0.254	2.6	4.83	1.07E-11	pGL2_BRI1_bri1_T-bri1_T	AT2G39518	NA	NA	Up	Distal Lateral Root Cap_Up
AT2G46680	Distal Lateral Root Cap	11.4	15.6	59.4	81.7	0.0698	0.0732	0.211	0.25	0.0707	0.219	2.39	5.41	1.07E-11	pGL2_BRI1_bri1_T-bri1_T	ATHB-7	HB-7	homeobox 7	Up	Distal Lateral Root Cap_Up
AT3G55880	Proximal Lateral Root Cap	44.2	47.4	130	106	0.308	0.323	0.57	0.553	0.314	0.567	1.37	6.36	1.10E-11	pGL2_BRI1_bri1_T-bri1_T	SUE4	NA	NA	Up	Proximal Lateral Root Cap_Up
AT4G01700	Proliferation Domain_Atrichoblast	295	317	157	84.6	0.838	0.851	0.735	0.579	0.844	0.691	-1.4	7.75	1.11E-11	pGL2_BRI1_bri1_T-bri1_T	AT4G01700	NA	NA	Down	Proliferation Domain_Atrichoblast_Down
AT5G24640	Proximal Lateral Root Cap	67.6	66.7	240	131	0.273	0.254	0.442	0.403	0.266	0.435	1.41	6.99	1.11E-11	pGL2_BRI1_bri1_T-bri1_T	AT5G24640	NA	NA	Up	Proximal Lateral Root Cap_Up
AT2G01670	Proliferation Domain_Trichoblast	1.34	1.83	10.3	15	0.0413	0.0547	0.235	0.132	0.0477	0.212	2.98	2.82	1.12E-11	pGL2_BRI1_bri1_T-bri1_T	NUDT17	NA	NA	Up	Proliferation Domain_Trichoblast_Up
AT3G44870	Maturation_Pericycle	306	403	28.1	9.55	0.875	0.977	0.588	0.176	0.911	0.382	-4.21	7.61	1.13E-11	pGL2_BRI1_bri1_T-bri1_T	AT3G44870	NA	NA	Down	Maturation_Pericycle_Down
AT1G08650	Elongation_Atrichoblast	17.3	22.1	52.5	186	0.139	0.172	0.393	0.519	0.152	0.428	2.34	6.13	1.14E-11	pGL2_BRI1_bri1_T-bri1_T	PPCK1	NA	NA	Up	Elongation_Atrichoblast_Up
AT5G09735	Elongation_Pericycle	30.9	39.8	6.74	5.83	0.173	0.289	0.107	0.14	0.212	0.119	-2.47	4.46	1.14E-11	pGL2_BRI1_bri1_T-bri1_T	AT5G09735	NA	NA	Down	Elongation_Pericycle_Down
AT5G11230	Proliferation Domain_Atrichoblast	196	198	89.5	61.4	0.873	0.884	0.711	0.763	0.878	0.725	-1.4	7.1	1.17E-11	pGL2_BRI1_bri1_T-bri1_T	AT5G11230	NA	NA	Down	Proliferation Domain_Atrichoblast_Down
AT4G22710	Elongation_Pericycle	35.2	16.1	5.26	2.57	0.159	0.117	0.0298	0.07	0.144	0.0448	-2.7	4.02	1.19E-11	pGL2_BRI1_bri1_T-bri1_T	CYP706A2	NA	NA	Down	Elongation_Pericycle_Down
AT3G52870	Elongation_Atrichoblast	26.8	21.1	3.8	1.87	0.198	0.161	0.0588	0.0481	0.184	0.0559	-3.04	3.77	1.20E-11	pGL2_BRI1_bri1_T-bri1_T	IQM3	NA	NA	Down	Elongation_Atrichoblast_Down
AT3G46700	Elongation_Atrichoblast	43.8	32.8	9.27	3.37	0.253	0.264	0.0919	0.0673	0.258	0.0851	-2.62	4.5	1.21E-11	pGL2_BRI1_bri1_T-bri1_T	UGT76E3	NA	NA	Down	Elongation_Atrichoblast_Down
AT3G25760	Elongation_Endodermis	90.7	51.1	25.8	17.7	0.393	0.28	0.227	0.106	0.342	0.19	-1.68	5.56	1.22E-11	pGL2_BRI1_bri1_T-bri1_T	AOC1	NA	NA	Down	Elongation_Endodermis_Down
AT2G04800	Proliferation Domain_Trichoblast	3.88	2.74	22.2	17.1	0.106	0.0746	0.449	0.358	0.0907	0.429	2.57	3.55	1.22E-11	pGL2_BRI1_bri1_T-bri1_T	AT2G04800	NA	NA	Up	Proliferation Domain_Trichoblast_Up
AT5G19240	Proximal Lateral Root Cap	30.7	21.6	67.8	67.3	0.163	0.115	0.308	0.252	0.144	0.298	1.38	5.54	1.28E-11	pGL2_BRI1_bri1_T-bri1_T	AT5G19240	NA	NA	Up	Proximal Lateral Root Cap_Up
AT3G20370	Elongation_Atrichoblast	806	1020	263	251	0.889	0.954	0.728	0.712	0.913	0.723	-1.82	9.19	1.29E-11	pGL2_BRI1_bri1_T-bri1_T	AT3G20370	NA	NA	Down	Elongation_Atrichoblast_Down
AT2G32120	Elongation_Cortex	4.56	3.65	13.6	53.9	0.0475	0.0402	0.101	0.195	0.045	0.116	2.7	4.24	1.30E-11	pGL2_BRI1_bri1_T-bri1_T	HSP70-8	NA	NA	Up	Elongation_Cortex_Up
AT4G08950	Proliferation Domain_Atrichoblast	25.9	28.1	70.9	74.1	0.227	0.269	0.544	0.588	0.247	0.556	1.43	5.62	1.31E-11	pGL2_BRI1_bri1_T-bri1_T	EXO	NA	NA	Up	Proliferation Domain_Atrichoblast_Up
AT1G63420	Elongation_Pericycle	6.91	14.7	41.9	55.3	0.0911	0.237	0.53	0.61	0.14	0.56	2.24	4.85	1.32E-11	pGL2_BRI1_bri1_T-bri1_T	AT1G63420	NA	NA	Up	Elongation_Pericycle_Up
AT5G19230	Elongation_Pericycle	174	82.3	52.9	12.6	0.664	0.397	0.512	0.23	0.574	0.407	-2.15	6.36	1.32E-11	pGL2_BRI1_bri1_T-bri1_T	AT5G19230	NA	NA	Down	Elongation_Pericycle_Down
AT3G54830	Transition Domain_Cortex	0.604	0.626	17.7	9.86	0.00913	0.0109	0.254	0.209	0.00995	0.242	4.39	2.93	1.32E-11	pGL2_BRI1_bri1_T-bri1_T	AT3G54830	NA	NA	Up	Transition Domain_Cortex_Up
AT1G05660	Elongation_Atrichoblast	174	219	638	778	0.486	0.557	0.592	0.75	0.513	0.636	1.85	8.82	1.34E-11	pGL2_BRI1_bri1_T-bri1_T	AT1G05660	NA	NA	Up	Elongation_Atrichoblast_Up
AT1G06120	Elongation_Atrichoblast	877	1050	371	192	0.934	0.971	0.735	0.702	0.948	0.726	-1.84	9.28	1.34E-11	pGL2_BRI1_bri1_T-bri1_T	AT1G06120	NA	NA	Down	Elongation_Atrichoblast_Down
AT4G22212	Distal Columella	67.3	51.3	11.1	7.31	0.319	0.336	0.0779	0.0687	0.324	0.0758	-2.68	5.11	1.35E-11	pGL2_BRI1_bri1_T-bri1_T	AT4G22212	NA	NA	Down	Distal Columella_Down
AT1G07175	Elongation_Atrichoblast	36	44.1	140	219	0.215	0.351	0.64	0.702	0.266	0.657	2.13	6.79	1.37E-11	pGL2_BRI1_bri1_T-bri1_T	AT1G07175	NA	NA	Up	Elongation_Atrichoblast_Up
AT4G33120	Proliferation Domain_Trichoblast	115	143	26.5	35.2	0.853	0.876	0.524	0.415	0.864	0.5	-2.07	6.33	1.37E-11	pGL2_BRI1_bri1_T-bri1_T	AT4G33120	NA	NA	Down	Proliferation Domain_Trichoblast_Down
AT2G02010	Elongation_Pericycle	261	205	32	72.3	0.507	0.354	0.399	0.35	0.455	0.381	-2.24	7.17	1.42E-11	pGL2_BRI1_bri1_T-bri1_T	GAD4	NA	NA	Down	Elongation_Pericycle_Down
AT3G04060	Transition Domain_Atrichoblast	10.1	8.82	29.3	97.2	0.114	0.122	0.304	0.544	0.117	0.352	2.48	5.19	1.43E-11	pGL2_BRI1_bri1_T-bri1_T	anac046	NAC046	NAC domain containing protein 46	Up	Transition Domain_Atrichoblast_Up
AT4G21840	Distal Lateral Root Cap	46	23.6	162	144	0.249	0.166	0.516	0.485	0.226	0.509	2.16	6.57	1.45E-11	pGL2_BRI1_bri1_T-bri1_T	MSRB8	NA	NA	Up	Distal Lateral Root Cap_Up
AT1G15550	Transition Domain_Cortex	25.1	24.7	98.6	96.3	0.233	0.24	0.593	0.512	0.236	0.571	1.97	5.93	1.47E-11	pGL2_BRI1_bri1_T-bri1_T	GA3OX1	NA	NA	Up	Transition Domain_Cortex_Up
ATCG00670	Elongation_Endodermis	51.6	61.7	132	203	0.549	0.617	0.788	0.92	0.58	0.829	1.54	6.8	1.49E-11	pGL2_BRI1_bri1_T-bri1_T	CLPP1	NA	NA	Up	Elongation_Endodermis_Up
AT4G24340	Elongation_Atrichoblast	536	596	146	162	0.802	0.822	0.555	0.615	0.81	0.572	-1.88	8.49	1.51E-11	pGL2_BRI1_bri1_T-bri1_T	AT4G24340	NA	NA	Down	Elongation_Atrichoblast_Down
AT3G09925	Elongation_Pericycle	47.4	13.8	7.58	2.33	0.419	0.194	0.107	0.08	0.343	0.097	-2.61	4.28	1.52E-11	pGL2_BRI1_bri1_T-bri1_T	AT3G09925	NA	NA	Down	Elongation_Pericycle_Down
AT1G78000	Elongation_Cortex	5.22	5.05	26.6	35.6	0.0712	0.0747	0.294	0.338	0.0724	0.301	2.57	4.22	1.53E-11	pGL2_BRI1_bri1_T-bri1_T	SULTR1;2	NA	NA	Up	Elongation_Cortex_Up
AT1G11170	Elongation_Endodermis	0.725	1.98	11.4	10.4	0.0169	0.037	0.114	0.0973	0.026	0.109	3.05	2.61	1.53E-11	pGL2_BRI1_bri1_T-bri1_T	AT1G11170	NA	NA	Up	Elongation_Endodermis_Up
AT1G30870	Elongation_Pericycle	41.4	12.4	7.16	1.17	0.353	0.145	0.101	0.05	0.283	0.0821	-2.75	4.1	1.56E-11	pGL2_BRI1_bri1_T-bri1_T	PER7	NA	NA	Down	Elongation_Pericycle_Down
AT5G44020	Elongation_Pericycle	760	455	255	93.1	0.987	0.935	0.887	0.8	0.97	0.854	-1.93	8.62	1.56E-11	pGL2_BRI1_bri1_T-bri1_T	AT5G44020	NA	NA	Down	Elongation_Pericycle_Down
AT5G59870	Maturation_Procambium	324	243	25.9	47.9	0.608	0.678	0.414	0.556	0.64	0.492	-2.88	7.37	1.56E-11	pGL2_BRI1_bri1_T-bri1_T	HTA6	NA	NA	Down	Maturation_Procambium_Down
AT3G53190	Proliferation Domain_Atrichoblast	4.3	4.58	15.9	15.4	0.0718	0.078	0.184	0.254	0.0748	0.203	1.81	3.25	1.56E-11	pGL2_BRI1_bri1_T-bri1_T	AT3G53190	NA	NA	Up	Proliferation Domain_Atrichoblast_Up
AT3G24100	Elongation_Endodermis	103	74.4	242	255	0.671	0.63	0.89	0.92	0.652	0.899	1.5	7.4	1.58E-11	pGL2_BRI1_bri1_T-bri1_T	AT3G24100	NA	NA	Up	Elongation_Endodermis_Up
AT5G35940	Elongation_Pericycle	56	33.2	12.4	5.6	0.518	0.458	0.232	0.21	0.498	0.224	-2.34	4.82	1.58E-11	pGL2_BRI1_bri1_T-bri1_T	JAL41	NA	NA	Down	Elongation_Pericycle_Down
AT4G19975	Proliferation Domain_Trichoblast	1.2	1.07	16.6	5.86	0.0413	0.0348	0.332	0.34	0.0382	0.333	3.23	2.75	1.58E-11	pGL2_BRI1_bri1_T-bri1_T	AT4G19975	NA	NA	Up	Proliferation Domain_Trichoblast_Up
AT5G67440	Elongation_Atrichoblast	2.62	4.9	30	26.2	0.0278	0.0517	0.279	0.327	0.0368	0.293	2.96	4.1	1.60E-11	pGL2_BRI1_bri1_T-bri1_T	NPY3	NA	NA	Up	Elongation_Atrichoblast_Up
AT4G27860	Transition Domain_Cortex	47.7	43.8	9.51	9.86	0.361	0.366	0.212	0.209	0.363	0.211	-2.24	4.87	1.60E-11	pGL2_BRI1_bri1_T-bri1_T	AT4G27860	NA	NA	Down	Transition Domain_Cortex_Down
AT2G29440	Proliferation Domain_Atrichoblast	761	712	351	239	1	0.998	0.98	0.93	0.999	0.966	-1.35	9.01	1.63E-11	pGL2_BRI1_bri1_T-bri1_T	GSTU6	NA	NA	Down	Proliferation Domain_Atrichoblast_Down
AT1G08230	Transition Domain_Atrichoblast	28.4	19.6	5.46	0.417	0.224	0.154	0.0705	0.0175	0.196	0.0599	-3.01	3.83	1.65E-11	pGL2_BRI1_bri1_T-bri1_T	GAT1	NA	NA	Down	Transition Domain_Atrichoblast_Down
AT5G17820	Elongation_Pericycle	187	82.4	59	10.5	0.782	0.655	0.476	0.28	0.739	0.403	-2.22	6.43	1.66E-11	pGL2_BRI1_bri1_T-bri1_T	AT5G17820	NA	NA	Down	Elongation_Pericycle_Down
AT4G30530	Elongation_Pericycle	3810	3570	1000	1020	0.998	1	0.988	0.94	0.999	0.97	-1.87	11.2	1.66E-11	pGL2_BRI1_bri1_T-bri1_T	GGP1	NA	NA	Down	Elongation_Pericycle_Down
AT5G06730	Elongation_Endodermis	17.1	12.2	53.3	43.1	0.142	0.128	0.341	0.416	0.136	0.364	1.72	4.97	1.67E-11	pGL2_BRI1_bri1_T-bri1_T	PER54	NA	NA	Up	Elongation_Endodermis_Up
AT1G14870	Elongation_Pericycle	713	441	223	106	0.956	0.902	0.875	0.84	0.938	0.862	-1.87	8.54	1.70E-11	pGL2_BRI1_bri1_T-bri1_T	PCR2	NA	NA	Down	Elongation_Pericycle_Down
AT4G11190	Elongation_Pericycle	258	335	49.1	112	0.477	0.52	0.244	0.32	0.492	0.272	-1.97	7.57	1.72E-11	pGL2_BRI1_bri1_T-bri1_T	DIR13	NA	NA	Down	Elongation_Pericycle_Down
AT5G05220	Elongation_Endodermis	48.9	43.6	115	161	0.332	0.267	0.329	0.398	0.303	0.351	1.56	6.52	1.73E-11	pGL2_BRI1_bri1_T-bri1_T	AT5G05220	NA	NA	Up	Elongation_Endodermis_Up
AT4G16270	Elongation_Endodermis	78.1	72.1	203	223	0.505	0.514	0.69	0.673	0.509	0.685	1.5	7.17	1.73E-11	pGL2_BRI1_bri1_T-bri1_T	PER40	NA	NA	Up	Elongation_Endodermis_Up
AT4G08770	Maturation_Pericycle	116	188	8.27	0	0.375	0.437	0.176	0	0.397	0.0882	-4.93	6.42	1.81E-11	pGL2_BRI1_bri1_T-bri1_T	PER37	NA	NA	Down	Maturation_Pericycle_Down
AT1G66270	Elongation_Endodermis	80.7	162	39.4	35.5	0.749	0.815	0.412	0.451	0.779	0.424	-1.6	6.33	1.83E-11	pGL2_BRI1_bri1_T-bri1_T	BGLU21	NA	NA	Down	Elongation_Endodermis_Down
AT1G10140	Proliferation Domain_Atrichoblast	93.4	79.2	44.4	21.7	0.715	0.664	0.633	0.439	0.69	0.578	-1.44	5.93	1.83E-11	pGL2_BRI1_bri1_T-bri1_T	AT1G10140	NA	NA	Down	Proliferation Domain_Atrichoblast_Down
AT2G26690	Proliferation Domain_Pericycle	67.5	74.7	6.71	2.42	0.727	0.75	0.179	0.0909	0.743	0.154	-3.9	5.28	1.83E-11	pGL2_BRI1_bri1_T-bri1_T	NPF6.2	NA	NA	Down	Proliferation Domain_Pericycle_Down
AT1G01240	Elongation_Atrichoblast	7.85	12.7	49	62.9	0.0764	0.126	0.331	0.375	0.0952	0.343	2.47	5.1	1.84E-11	pGL2_BRI1_bri1_T-bri1_T	AT1G01240	NA	NA	Up	Elongation_Atrichoblast_Up
AT4G23810	Proximal Lateral Root Cap	5.84	10.3	28.6	18.6	0.0471	0.0829	0.116	0.115	0.061	0.116	1.62	4	1.84E-11	pGL2_BRI1_bri1_T-bri1_T	WRKY53	WRKY53	WRKY family transcription factor	Up	Proximal Lateral Root Cap_Up
AT1G75710	Transition Domain_Cortex	4.23	5.63	40.9	19.7	0.0639	0.0874	0.466	0.302	0.0746	0.422	2.57	4.18	1.86E-11	pGL2_BRI1_bri1_T-bri1_T	AT1G75710	AT1G75710	C2H2-like zinc finger protein	Up	Transition Domain_Cortex_Up
AT3G23510	Elongation_Atrichoblast	146	166	26.1	47.5	0.497	0.563	0.254	0.433	0.522	0.303	-2.14	6.59	1.88E-11	pGL2_BRI1_bri1_T-bri1_T	AT3G23510	NA	NA	Down	Elongation_Atrichoblast_Down
AT3G51860	Maturation_Atrichoblast	3.56	3.04	45.3	24.1	0.0284	0.0253	0.241	0.27	0.0274	0.247	3.39	4.27	1.89E-11	pGL2_BRI1_bri1_T-bri1_T	CAX3	NA	NA	Up	Maturation_Atrichoblast_Up
AT4G25100	Transition Domain_Trichoblast	62.1	169	12.7	13.2	0.377	0.174	0.162	0.261	0.258	0.186	-2.97	6.01	1.89E-11	pGL2_BRI1_bri1_T-bri1_T	FSD1	NA	NA	Down	Transition Domain_Trichoblast_Down
AT3G53720	Elongation_Atrichoblast	2.29	0.98	10.9	35.9	0.0243	0.0115	0.121	0.298	0.0195	0.17	3.46	3.73	1.94E-11	pGL2_BRI1_bri1_T-bri1_T	CHX20	NA	NA	Up	Elongation_Atrichoblast_Up
AT3G20370	Elongation_Endodermis	40.2	68.4	21.2	10.1	0.495	0.601	0.263	0.239	0.543	0.255	-1.75	5.16	1.95E-11	pGL2_BRI1_bri1_T-bri1_T	AT3G20370	NA	NA	Down	Elongation_Endodermis_Down
AT1G09540	Elongation_Endodermis	3.62	4.46	18.3	19	0.0712	0.0988	0.243	0.265	0.0836	0.25	2.21	3.49	1.96E-11	pGL2_BRI1_bri1_T-bri1_T	MYB61	MYB61	myb domain protein 61	Up	Elongation_Endodermis_Up
AT3G63520	Elongation_Atrichoblast	9.81	4.9	50.6	37.8	0.0972	0.0517	0.449	0.423	0.0801	0.441	2.59	4.77	1.98E-11	pGL2_BRI1_bri1_T-bri1_T	CCD1	NA	NA	Up	Elongation_Atrichoblast_Up
AT2G34850	Elongation_Atrichoblast	0.327	0	12.6	10.5	0.00347	0	0.162	0.144	0.00216	0.157	5.65	2.81	1.98E-11	pGL2_BRI1_bri1_T-bri1_T	MEE25	NA	NA	Up	Elongation_Atrichoblast_Up
AT3G18200	Maturation_Cortex	1.98	2.03	23.4	23.4	0.0478	0.0541	0.322	0.471	0.05	0.362	3.53	3.77	1.98E-11	pGL2_BRI1_bri1_T-bri1_T	AT3G18200	NA	NA	Up	Maturation_Cortex_Up
AT1G62975	Elongation_Atrichoblast	47.7	43.1	11.4	4.87	0.309	0.299	0.154	0.0769	0.305	0.133	-2.5	4.75	1.99E-11	pGL2_BRI1_bri1_T-bri1_T	BHLH125	AT1G62975	basic helix-loop-helix (bHLH) DNA-binding superfamily protein	Down	Elongation_Atrichoblast_Down
AT5G23760	Elongation_Cortex	2.82	3.93	17.6	27.4	0.0356	0.069	0.214	0.519	0.047	0.265	2.71	3.74	2.13E-11	pGL2_BRI1_bri1_T-bri1_T	AT5G23760	NA	NA	Up	Elongation_Cortex_Up
AT4G27657	Elongation_Endodermis	49.9	41.5	131	136	0.342	0.362	0.545	0.602	0.351	0.562	1.55	6.48	2.16E-11	pGL2_BRI1_bri1_T-bri1_T	AT4G27657	NA	NA	Up	Elongation_Endodermis_Up
AT5G67620	Transition Domain_Atrichoblast	31.6	33.3	117	161	0.262	0.327	0.551	0.772	0.288	0.595	2.08	6.43	2.16E-11	pGL2_BRI1_bri1_T-bri1_T	AT5G67620	NA	NA	Up	Transition Domain_Atrichoblast_Up
AT3G26470	Proximal Lateral Root Cap	9.4	13.5	40.2	24.2	0.0682	0.0944	0.261	0.204	0.0784	0.251	1.52	4.46	2.21E-11	pGL2_BRI1_bri1_T-bri1_T	AT3G26470	NA	NA	Up	Proximal Lateral Root Cap_Up
AT1G03410	Transition Domain_Atrichoblast	15.2	17.6	1.74	0.834	0.135	0.218	0.022	0.0351	0.168	0.0246	-3.53	3.22	2.21E-11	pGL2_BRI1_bri1_T-bri1_T	2A6	NA	NA	Down	Transition Domain_Atrichoblast_Down
AT2G43890	Proliferation Domain_Trichoblast	50.5	26.8	9.55	6.37	0.413	0.343	0.241	0.113	0.379	0.212	-2.26	4.58	2.22E-11	pGL2_BRI1_bri1_T-bri1_T	AT2G43890	NA	NA	Down	Proliferation Domain_Trichoblast_Down
AT2G47950	Elongation_Pericycle	699	728	220	180	0.823	0.698	0.637	0.5	0.781	0.586	-1.84	8.84	2.28E-11	pGL2_BRI1_bri1_T-bri1_T	AT2G47950	NA	NA	Down	Elongation_Pericycle_Down
AT3G44326	Proliferation Domain_Atrichoblast	15	10.8	3.15	3.28	0.27	0.229	0.0748	0.123	0.25	0.0882	-2.03	3.15	2.28E-11	pGL2_BRI1_bri1_T-bri1_T	AT3G44326	NA	NA	Down	Proliferation Domain_Atrichoblast_Down
AT3G54590	Proximal Lateral Root Cap	18.7	13.5	5.87	3.17	0.132	0.111	0.0467	0.0531	0.124	0.0478	-1.81	3.47	2.29E-11	pGL2_BRI1_bri1_T-bri1_T	EXT2	NA	NA	Down	Proximal Lateral Root Cap_Down
AT5G40730	Elongation_Pericycle	4430	4870	1220	1350	1	1	1	1	1	1	-1.86	11.5	2.31E-11	pGL2_BRI1_bri1_T-bri1_T	AGP24	NA	NA	Down	Elongation_Pericycle_Down
AT3G51950	Transition Domain_Atrichoblast	2.21	3.61	20.4	27.5	0.0295	0.0513	0.225	0.421	0.0382	0.264	3.04	3.82	2.31E-11	pGL2_BRI1_bri1_T-bri1_T	AT3G51950	AT3G51950	Zinc finger (CCCH-type) family protein / RNA recognition motif (RRM)-containing protein	Up	Transition Domain_Atrichoblast_Up
AT5G06165	Proliferation Domain_Trichoblast	1.47	1.22	3.25	32.6	0.0505	0.0348	0.112	0.245	0.043	0.142	3.13	3.14	2.34E-11	pGL2_BRI1_bri1_T-bri1_T	AT5G06165	NA	NA	Up	Proliferation Domain_Trichoblast_Up
AT4G40090	Proximal Lateral Root Cap	53.3	41.5	24.3	11.3	0.361	0.316	0.207	0.164	0.343	0.2	-1.43	5.07	2.38E-11	pGL2_BRI1_bri1_T-bri1_T	AGP3	NA	NA	Down	Proximal Lateral Root Cap_Down
AT2G31940	Distal Lateral Root Cap	9.44	6.44	56.4	38.5	0.0434	0.0488	0.211	0.176	0.0449	0.204	2.57	4.87	2.41E-11	pGL2_BRI1_bri1_T-bri1_T	AT2G31940	NA	NA	Up	Distal Lateral Root Cap_Up
AT2G28720	Transition Domain_Cortex	6.34	3.44	58	9.86	0.0548	0.0383	0.229	0.116	0.0473	0.199	2.62	4.36	2.41E-11	pGL2_BRI1_bri1_T-bri1_T	AT2G28720	NA	NA	Up	Transition Domain_Cortex_Up
AT4G22610	Proliferation Domain_Atrichoblast	19.9	16.3	6.52	3.28	0.225	0.156	0.112	0.0614	0.192	0.098	-1.88	3.64	2.48E-11	pGL2_BRI1_bri1_T-bri1_T	AT4G22610	NA	NA	Down	Proliferation Domain_Atrichoblast_Down
AT4G21780	Elongation_Cortex	3.69	3.36	34	14.7	0.0415	0.0575	0.186	0.208	0.047	0.189	2.74	3.91	2.55E-11	pGL2_BRI1_bri1_T-bri1_T	AT4G21780	NA	NA	Up	Elongation_Cortex_Up
AT2G16660	Distal Lateral Root Cap	66.1	79.5	16.6	11.9	0.304	0.376	0.118	0.0809	0.324	0.11	-2.31	5.45	2.57E-11	pGL2_BRI1_bri1_T-bri1_T	AT2G16660	NA	NA	Down	Distal Lateral Root Cap_Down
AT3G51750	Elongation_Pericycle	2.1	1.85	17.9	13.3	0.0283	0.0308	0.226	0.23	0.0291	0.228	2.97	3.04	2.58E-11	pGL2_BRI1_bri1_T-bri1_T	AT3G51750	NA	NA	Up	Elongation_Pericycle_Up
AT5G36925	Maturation_Cortex	55.9	37.1	261	475	0.364	0.387	0.69	0.85	0.372	0.734	2.94	7.7	2.69E-11	pGL2_BRI1_bri1_T-bri1_T	AT5G36925	NA	NA	Up	Maturation_Cortex_Up
AT3G16420	Maturation_Cortex	1190	839	261	77.1	0.986	0.973	0.838	0.778	0.981	0.821	-2.82	9.21	2.69E-11	pGL2_BRI1_bri1_T-bri1_T	PBP1	NA	NA	Down	Maturation_Cortex_Down
AT5G62720	Elongation_Endodermis	4.35	3.14	23.6	12.7	0.0678	0.0576	0.278	0.239	0.0632	0.266	2.25	3.46	2.72E-11	pGL2_BRI1_bri1_T-bri1_T	AT5G62720	NA	NA	Up	Elongation_Endodermis_Up
AT5G15960	Transition Domain_Atrichoblast	128	45.3	21.9	12.5	0.599	0.442	0.216	0.368	0.537	0.246	-2.25	5.73	2.77E-11	pGL2_BRI1_bri1_T-bri1_T	KIN1	NA	NA	Down	Transition Domain_Atrichoblast_Down
AT1G66460	Elongation_Atrichoblast	12.7	14.7	0.713	0.749	0.118	0.132	0.011	0.0192	0.123	0.0133	-4.14	2.88	2.78E-11	pGL2_BRI1_bri1_T-bri1_T	AT1G66460	NA	NA	Down	Elongation_Atrichoblast_Down
AT2G43570	Proximal Lateral Root Cap	10.8	9.48	30	28.1	0.0837	0.0816	0.203	0.257	0.0829	0.212	1.52	4.28	2.86E-11	pGL2_BRI1_bri1_T-bri1_T	CHI	NA	NA	Up	Proximal Lateral Root Cap_Up
AT5G09440	Elongation_Atrichoblast	64.7	78.4	21.6	7.49	0.24	0.241	0.125	0.0769	0.24	0.112	-2.35	5.43	2.90E-11	pGL2_BRI1_bri1_T-bri1_T	EXL4	NA	NA	Down	Elongation_Atrichoblast_Down
AT3G27960	Elongation_Atrichoblast	209	229	52.1	55	0.594	0.655	0.393	0.481	0.617	0.418	-2.03	7.09	2.90E-11	pGL2_BRI1_bri1_T-bri1_T	KLCR2	NA	NA	Down	Elongation_Atrichoblast_Down
AT4G22214	Elongation_Cortex	48	26.1	7.89	5.37	0.344	0.356	0.124	0.182	0.348	0.133	-2.47	4.47	2.91E-11	pGL2_BRI1_bri1_T-bri1_T	AT4G22214	NA	NA	Down	Elongation_Cortex_Down
AT4G01480	Elongation_Endodermis	136	124	61.3	30.4	0.922	0.918	0.627	0.531	0.92	0.598	-1.57	6.47	2.91E-11	pGL2_BRI1_bri1_T-bri1_T	PPA5	NA	NA	Down	Elongation_Endodermis_Down
AT2G34600	Proliferation Domain_Atrichoblast	14	15.6	3.94	3.69	0.189	0.214	0.0578	0.132	0.201	0.0784	-1.94	3.35	2.91E-11	pGL2_BRI1_bri1_T-bri1_T	TIFY 5B	JAZ7	jasmonate-zim-domain protein 7	Down	Proliferation Domain_Atrichoblast_Down
AT2G38240	Elongation_Pericycle	771	654	222	185	0.856	0.689	0.69	0.47	0.799	0.608	-1.81	8.84	2.95E-11	pGL2_BRI1_bri1_T-bri1_T	ANS	NA	NA	Down	Elongation_Pericycle_Down
AT2G02100	Elongation_Pericycle	117	164	424	551	0.372	0.406	0.661	0.77	0.384	0.701	1.81	8.29	2.96E-11	pGL2_BRI1_bri1_T-bri1_T	PDF2.2	NA	NA	Up	Elongation_Pericycle_Up
AT1G76790	Elongation_Atrichoblast	73.9	74.5	22.8	8.23	0.417	0.425	0.25	0.154	0.42	0.223	-2.33	5.49	3.01E-11	pGL2_BRI1_bri1_T-bri1_T	IGMT5	NA	NA	Down	Elongation_Atrichoblast_Down
AT5G12050	Proximal Lateral Root Cap	20.8	20.5	8.43	4.08	0.181	0.194	0.0807	0.0575	0.186	0.0767	-1.67	3.83	3.02E-11	pGL2_BRI1_bri1_T-bri1_T	AT5G12050	NA	NA	Down	Proximal Lateral Root Cap_Down
AT1G56550	Proliferation Domain_Atrichoblast	20.3	17.6	6.75	3.69	0.275	0.232	0.122	0.123	0.255	0.123	-1.85	3.7	3.05E-11	pGL2_BRI1_bri1_T-bri1_T	RGXT3	NA	NA	Down	Proliferation Domain_Atrichoblast_Down
AT1G65570	Maturation_Procambium	11.9	6.38	800	2.86	0.108	0.092	0.103	0.0556	0.101	0.0769	4.18	7.59	3.06E-11	pGL2_BRI1_bri1_T-bri1_T	AT1G65570	NA	NA	Up	Maturation_Procambium_Up
AT3G44870	Maturation_Procambium	463	830	113	90	0.853	0.897	0.552	0.472	0.873	0.508	-2.64	8.57	3.06E-11	pGL2_BRI1_bri1_T-bri1_T	AT3G44870	NA	NA	Down	Maturation_Procambium_Down
AT1G18100	Transition Domain_Trichoblast	51.1	8.85	114	487	0.281	0.101	0.351	0.5	0.176	0.387	3.32	7.38	3.08E-11	pGL2_BRI1_bri1_T-bri1_T	MFT	NA	NA	Up	Transition Domain_Trichoblast_Up
AT1G02360	Proximal Lateral Root Cap	79.5	110	256	237	0.363	0.423	0.605	0.619	0.387	0.607	1.4	7.41	3.14E-11	pGL2_BRI1_bri1_T-bri1_T	AT1G02360	NA	NA	Up	Proximal Lateral Root Cap_Up
AT3G22060	Transition Domain_Atrichoblast	12.3	15.6	83.4	55	0.0928	0.115	0.564	0.579	0.102	0.567	2.3	5.42	3.17E-11	pGL2_BRI1_bri1_T-bri1_T	CRRSP38	NA	NA	Up	Transition Domain_Atrichoblast_Up
AT4G14550	Transition Domain_Cortex	13.6	10.6	52.9	49.3	0.151	0.148	0.542	0.512	0.149	0.534	2.07	4.98	3.19E-11	pGL2_BRI1_bri1_T-bri1_T	IAA14	IAA14	indole-3-acetic acid inducible 14	Up	Transition Domain_Cortex_Up
AT5G23830	Proliferation Domain_Atrichoblast	622	646	294	215	0.978	0.975	0.884	0.833	0.977	0.87	-1.33	8.8	3.20E-11	pGL2_BRI1_bri1_T-bri1_T	AT5G23830	NA	NA	Down	Proliferation Domain_Atrichoblast_Down
AT5G53200	Elongation_Atrichoblast	2.94	0	20	17.6	0.0278	0	0.129	0.144	0.0173	0.133	3.52	3.51	3.22E-11	pGL2_BRI1_bri1_T-bri1_T	TRY	TRY	Homeodomain-like superfamily protein	Up	Elongation_Atrichoblast_Up
AT3G04720	Elongation_Atrichoblast	314	262	976	989	0.611	0.557	0.831	0.904	0.591	0.851	1.77	9.31	3.22E-11	pGL2_BRI1_bri1_T-bri1_T	HEL	NA	NA	Up	Elongation_Atrichoblast_Up
AT3G52700	Transition Domain_Cortex	28.7	0	35.8	74.8	0.32	0	0.492	0.698	0.174	0.547	2.24	5.08	3.26E-11	pGL2_BRI1_bri1_T-bri1_T	AT3G52700	NA	NA	Up	Transition Domain_Cortex_Up
AT2G34600	Distal Lateral Root Cap	17.2	21.5	3.04	0	0.117	0.161	0.0299	0	0.129	0.0235	-3.26	3.42	3.27E-11	pGL2_BRI1_bri1_T-bri1_T	TIFY 5B	JAZ7	jasmonate-zim-domain protein 7	Down	Distal Lateral Root Cap_Down
AT4G37950	Elongation_Cortex	0.435	0.28	8.29	9.88	0.00297	0.00575	0.106	0.182	0.00391	0.118	4.52	2.41	3.27E-11	pGL2_BRI1_bri1_T-bri1_T	AT4G37950	NA	NA	Up	Elongation_Cortex_Up
AT3G16430	Elongation_Pericycle	30.7	17.3	5.9	1.87	0.317	0.277	0.143	0.06	0.304	0.112	-2.66	3.94	3.32E-11	pGL2_BRI1_bri1_T-bri1_T	PBP2	NA	NA	Down	Elongation_Pericycle_Down
AT1G09750	Transition Domain_Cortex	71.2	58.2	334	175	0.502	0.464	0.941	0.884	0.485	0.925	1.92	7.32	3.36E-11	pGL2_BRI1_bri1_T-bri1_T	AED3	NA	NA	Up	Transition Domain_Cortex_Up
AT2G18620	Proliferation Domain_Trichoblast	9.49	12.2	0.976	1.53	0.211	0.239	0.0374	0.0943	0.224	0.05	-3.14	2.69	3.37E-11	pGL2_BRI1_bri1_T-bri1_T	AT2G18620	NA	NA	Down	Proliferation Domain_Trichoblast_Down
AT3G02885	Proliferation Domain_Pericycle	0	2.99	23	92	0	0.0833	0.107	0.273	0.0571	0.154	5.05	5.04	3.40E-11	pGL2_BRI1_bri1_T-bri1_T	GASA5	NA	NA	Up	Proliferation Domain_Pericycle_Up
AT4G22214	Transition Domain_Atrichoblast	39.5	55.3	12.7	3.75	0.308	0.41	0.154	0.158	0.349	0.155	-2.49	4.82	3.40E-11	pGL2_BRI1_bri1_T-bri1_T	AT4G22214	NA	NA	Down	Transition Domain_Atrichoblast_Down
AT5G18690	Transition Domain_Cortex	9.66	13.5	58	41.2	0.0959	0.153	0.441	0.372	0.122	0.422	2.1	4.94	3.42E-11	pGL2_BRI1_bri1_T-bri1_T	AGP25	NA	NA	Up	Transition Domain_Cortex_Up
AT5G66580	Elongation_Endodermis	96.1	120	308	282	0.529	0.568	0.765	0.699	0.546	0.745	1.46	7.65	3.44E-11	pGL2_BRI1_bri1_T-bri1_T	AT5G66580	NA	NA	Up	Elongation_Endodermis_Up
AT3G29250	Elongation_Pericycle	159	90.3	48.4	17.5	0.786	0.745	0.619	0.44	0.772	0.552	-2.01	6.33	3.44E-11	pGL2_BRI1_bri1_T-bri1_T	SDR4	NA	NA	Down	Elongation_Pericycle_Down
AT5G58670	Proliferation Domain_Atrichoblast	2.65	1.6	10.9	7.99	0.0451	0.0272	0.184	0.202	0.0365	0.189	2.16	2.45	3.44E-11	pGL2_BRI1_bri1_T-bri1_T	PLC1	NA	NA	Up	Proliferation Domain_Atrichoblast_Up
AT1G66030	Distal Lateral Root Cap	13.1	8.59	74.9	43.3	0.0509	0.0244	0.203	0.206	0.0435	0.204	2.44	5.2	3.45E-11	pGL2_BRI1_bri1_T-bri1_T	CYP96A14P	NA	NA	Up	Distal Lateral Root Cap_Up
AT4G30450	Transition Domain_Atrichoblast	16.1	9.62	0.993	0.417	0.122	0.122	0.0176	0.0175	0.122	0.0176	-4.08	2.89	3.46E-11	pGL2_BRI1_bri1_T-bri1_T	AT4G30450	NA	NA	Down	Transition Domain_Atrichoblast_Down
AT2G44110	Transition Domain_Atrichoblast	19.9	20	1.74	2.92	0.211	0.205	0.0308	0.105	0.209	0.0458	-3.14	3.54	3.50E-11	pGL2_BRI1_bri1_T-bri1_T	MLO15	NA	NA	Down	Transition Domain_Atrichoblast_Down
AT5G60800	Proliferation Domain_Trichoblast	50.7	13.9	92	171	0.294	0.204	0.54	0.358	0.251	0.5	2.18	6.35	3.52E-11	pGL2_BRI1_bri1_T-bri1_T	AT5G60800	NA	NA	Up	Proliferation Domain_Trichoblast_Up
AT4G29700	Elongation_Pericycle	26.3	35.7	6.11	5.13	0.229	0.332	0.125	0.12	0.264	0.123	-2.44	4.28	3.53E-11	pGL2_BRI1_bri1_T-bri1_T	AT4G29700	NA	NA	Down	Elongation_Pericycle_Down
AT1G65890	Elongation_Pericycle	22.7	21.5	4	3.03	0.157	0.197	0.0238	0.04	0.17	0.0299	-2.65	3.81	3.55E-11	pGL2_BRI1_bri1_T-bri1_T	AAE12	NA	NA	Down	Elongation_Pericycle_Down
AT2G40113	Maturation_Procambium	169	65.7	29.6	2.14	0.314	0.287	0.207	0.0833	0.302	0.138	-3.33	6.14	3.55E-11	pGL2_BRI1_bri1_T-bri1_T	AT2G40113	NA	NA	Down	Maturation_Procambium_Down
AT5G05500	Proximal Lateral Root Cap	25.6	24.3	9.34	7.02	0.193	0.196	0.0926	0.0973	0.194	0.0934	-1.59	4.11	3.56E-11	pGL2_BRI1_bri1_T-bri1_T	AT5G05500	NA	NA	Down	Proximal Lateral Root Cap_Down
AT3G15670	Proliferation Domain_Trichoblast	49.3	24.1	145	139	0.381	0.299	0.599	0.509	0.341	0.579	2.03	6.48	3.69E-11	pGL2_BRI1_bri1_T-bri1_T	LEA29	NA	NA	Up	Proliferation Domain_Trichoblast_Up
AT5G42180	Elongation_Atrichoblast	30.7	48.5	8.32	4.49	0.0972	0.144	0.103	0.0865	0.115	0.0984	-2.54	4.52	3.72E-11	pGL2_BRI1_bri1_T-bri1_T	PER64	NA	NA	Down	Elongation_Atrichoblast_Down
AT1G76640	Transition Domain_Atrichoblast	1700	1840	682	484	0.992	0.994	0.982	0.877	0.992	0.961	-1.62	10.2	3.72E-11	pGL2_BRI1_bri1_T-bri1_T	CML39	NA	NA	Down	Transition Domain_Atrichoblast_Down
AT5G20790	Elongation_Atrichoblast	0.981	0	9.27	20.6	0.00694	0	0.0956	0.144	0.00433	0.109	4.44	3.1	3.75E-11	pGL2_BRI1_bri1_T-bri1_T	AT5G20790	NA	NA	Up	Elongation_Atrichoblast_Up
AT2G28815	Transition Domain_Atrichoblast	0.316	0.401	15.6	7.09	0.00422	0.00641	0.115	0.123	0.00509	0.116	4.89	2.81	3.76E-11	pGL2_BRI1_bri1_T-bri1_T	AT2G28815	NA	NA	Up	Transition Domain_Atrichoblast_Up
AT2G34600	Transition Domain_Atrichoblast	42.6	35.3	9.93	3.34	0.249	0.237	0.119	0.0877	0.244	0.113	-2.57	4.55	3.76E-11	pGL2_BRI1_bri1_T-bri1_T	TIFY 5B	JAZ7	jasmonate-zim-domain protein 7	Down	Transition Domain_Atrichoblast_Down
AT1G19020	Elongation_Pericycle	1130	952	327	278	0.961	0.917	0.964	0.91	0.946	0.944	-1.78	9.4	3.79E-11	pGL2_BRI1_bri1_T-bri1_T	AT1G19020	NA	NA	Down	Elongation_Pericycle_Down
AT5G02580	Elongation_Atrichoblast	4.58	5.39	15.5	70	0.0451	0.0632	0.158	0.279	0.0519	0.191	2.76	4.61	3.80E-11	pGL2_BRI1_bri1_T-bri1_T	AT5G02580	NA	NA	Up	Elongation_Atrichoblast_Up
AT3G15450	Maturation_Atrichoblast	305	287	1620	978	0.789	0.734	0.905	0.919	0.771	0.908	2.09	9.64	3.88E-11	pGL2_BRI1_bri1_T-bri1_T	AT3G15450	NA	NA	Up	Maturation_Atrichoblast_Up
AT3G52770	Proliferation Domain_Trichoblast	7.62	1.83	18.1	32.4	0.156	0.0398	0.214	0.151	0.1	0.2	2.44	3.89	3.90E-11	pGL2_BRI1_bri1_T-bri1_T	ZPR3	NA	NA	Up	Proliferation Domain_Trichoblast_Up
AT1G76640	Proliferation Domain_Atrichoblast	760	783	332	287	0.993	0.998	0.942	0.886	0.996	0.926	-1.32	9.08	3.93E-11	pGL2_BRI1_bri1_T-bri1_T	CML39	NA	NA	Down	Proliferation Domain_Atrichoblast_Down
AT5G23840	Transition Domain_Trichoblast	82.7	85.6	14.3	8.55	0.671	0.585	0.223	0.239	0.62	0.227	-2.9	5.57	4.04E-11	pGL2_BRI1_bri1_T-bri1_T	AT5G23840	NA	NA	Down	Transition Domain_Trichoblast_Down
AT4G11210	Proliferation Domain_Trichoblast	19.1	28.5	5.21	3.06	0.216	0.289	0.0802	0.0755	0.251	0.0792	-2.42	3.86	4.07E-11	pGL2_BRI1_bri1_T-bri1_T	DIR14	NA	NA	Down	Proliferation Domain_Trichoblast_Down
AT5G40510	Proliferation Domain_Atrichoblast	83.4	86.8	40.7	24.2	0.631	0.632	0.476	0.325	0.631	0.434	-1.42	5.9	4.08E-11	pGL2_BRI1_bri1_T-bri1_T	AT5G40510	NA	NA	Down	Proliferation Domain_Atrichoblast_Down
AT3G55230	Elongation_Atrichoblast	35	41.2	9.51	3.37	0.142	0.109	0.11	0.0769	0.13	0.101	-2.55	4.48	4.21E-11	pGL2_BRI1_bri1_T-bri1_T	DIR24	NA	NA	Down	Elongation_Atrichoblast_Down
AT4G23180	Elongation_Atrichoblast	0.654	0	12.4	12.7	0.00347	0	0.158	0.163	0.00216	0.16	4.88	2.92	4.21E-11	pGL2_BRI1_bri1_T-bri1_T	CRK10	NA	NA	Up	Elongation_Atrichoblast_Up
AT4G32780	Elongation_Pericycle	5.61	7.85	29.9	32.4	0.0675	0.108	0.304	0.27	0.0811	0.291	2.23	4.19	4.22E-11	pGL2_BRI1_bri1_T-bri1_T	AT4G32780	NA	NA	Up	Elongation_Pericycle_Up
AT1G49450	Proliferation Domain_Atrichoblast	0.143	0.278	6.75	2.25	0.00334	0.00726	0.136	0.0965	0.00522	0.125	4.26	1.15	4.23E-11	pGL2_BRI1_bri1_T-bri1_T	AT1G49450	NA	NA	Up	Proliferation Domain_Atrichoblast_Up
AT4G25100	Proliferation Domain_Atrichoblast	58	16.5	17	6.14	0.357	0.201	0.133	0.0877	0.283	0.12	-1.64	4.67	4.24E-11	pGL2_BRI1_bri1_T-bri1_T	FSD1	NA	NA	Down	Proliferation Domain_Atrichoblast_Down
AT5G61890	Elongation_Atrichoblast	16.7	11.8	1.66	0	0.115	0.0977	0.0221	0	0.108	0.016	-3.92	2.98	4.37E-11	pGL2_BRI1_bri1_T-bri1_T	ERF114	AT5G61890	Integrase-type DNA-binding superfamily protein	Down	Elongation_Atrichoblast_Down
AT3G43990	Elongation_Cortex	0	0	14.8	0	0	0	0.24	0	0	0.2	8.32	2.33	4.40E-11	pGL2_BRI1_bri1_T-bri1_T	AT3G43990	NA	NA	Up	Elongation_Cortex_Up
AT3G63200	Transition Domain_Atrichoblast	39.2	74.6	9.44	11.7	0.249	0.436	0.15	0.193	0.323	0.158	-2.35	5.08	4.51E-11	pGL2_BRI1_bri1_T-bri1_T	PLP9	NA	NA	Down	Transition Domain_Atrichoblast_Down
AT3G62070	Elongation_Pericycle	3.61	2.85	16.2	25	0.0424	0.0492	0.202	0.25	0.0447	0.22	2.61	3.49	4.52E-11	pGL2_BRI1_bri1_T-bri1_T	AT3G62070	NA	NA	Up	Elongation_Pericycle_Up
AT1G54010	Proliferation Domain_Trichoblast	23.5	30.5	6.83	3.31	0.427	0.423	0.246	0.189	0.425	0.233	-2.35	4.05	4.52E-11	pGL2_BRI1_bri1_T-bri1_T	GLL23	NA	NA	Down	Proliferation Domain_Trichoblast_Down
AT4G30460	Transition Domain_Cortex	19	10	1.27	0	0.146	0.131	0.0339	0	0.139	0.0248	-4.26	3.16	4.53E-11	pGL2_BRI1_bri1_T-bri1_T	AT4G30460	NA	NA	Down	Transition Domain_Cortex_Down
AT1G52050	Proliferation Domain_Trichoblast	27.5	63.5	11.3	6.12	0.239	0.234	0.193	0.226	0.236	0.2	-2.21	4.79	4.55E-11	pGL2_BRI1_bri1_T-bri1_T	JAL8	NA	NA	Down	Proliferation Domain_Trichoblast_Down
AT2G41800	Proliferation Domain_Trichoblast	223	276	74.7	52.5	0.963	0.945	0.791	0.717	0.955	0.775	-1.98	7.3	4.70E-11	pGL2_BRI1_bri1_T-bri1_T	AT2G41800	NA	NA	Down	Proliferation Domain_Trichoblast_Down
AT1G62380	Transition Domain_Atrichoblast	71.1	32.5	19.6	2.09	0.426	0.295	0.216	0.0702	0.374	0.187	-2.46	5.01	4.70E-11	pGL2_BRI1_bri1_T-bri1_T	ACO2	NA	NA	Down	Transition Domain_Atrichoblast_Down
AT5G26260	Transition Domain_Atrichoblast	7720	8600	3910	2480	1	1	1	1	1	1	-1.39	12.5	4.70E-11	pGL2_BRI1_bri1_T-bri1_T	AT5G26260	NA	NA	Down	Transition Domain_Atrichoblast_Down
AT3G14190	Proliferation Domain_Atrichoblast	4.51	4.72	7.76	30.7	0.0601	0.0526	0.0884	0.158	0.0565	0.108	1.8	3.42	4.77E-11	pGL2_BRI1_bri1_T-bri1_T	PANS1	NA	NA	Up	Proliferation Domain_Atrichoblast_Up
AT5G05220	Transition Domain_Cortex	16.6	10.6	26.6	121	0.164	0.148	0.237	0.372	0.157	0.273	2.1	5.38	4.78E-11	pGL2_BRI1_bri1_T-bri1_T	AT5G05220	NA	NA	Up	Transition Domain_Cortex_Up
AT4G35210	Transition Domain_Cortex	1.51	1.57	21.9	12.8	0.0183	0.0219	0.22	0.186	0.0199	0.211	3.45	3.29	4.78E-11	pGL2_BRI1_bri1_T-bri1_T	AT4G35210	NA	NA	Up	Transition Domain_Cortex_Up
AT3G54580	Proximal Lateral Root Cap	29.7	26.9	9.34	10.4	0.191	0.185	0.0898	0.137	0.189	0.0979	-1.54	4.3	4.86E-11	pGL2_BRI1_bri1_T-bri1_T	AT3G54580	NA	NA	Down	Proximal Lateral Root Cap_Down
AT5G42030	Elongation_Endodermis	31	29.6	116	69.2	0.251	0.263	0.529	0.478	0.257	0.514	1.58	5.95	5.02E-11	pGL2_BRI1_bri1_T-bri1_T	ABIL4	NA	NA	Up	Elongation_Endodermis_Up
AT4G08770	Proliferation Domain_Atrichoblast	11.5	10.7	3.94	1.02	0.114	0.122	0.068	0.0351	0.117	0.0588	-2.09	2.94	5.13E-11	pGL2_BRI1_bri1_T-bri1_T	PER37	NA	NA	Down	Proliferation Domain_Atrichoblast_Down
AT2G45050	Elongation_Pericycle	38.6	20	8.21	2.8	0.341	0.335	0.167	0.1	0.339	0.142	-2.45	4.23	5.17E-11	pGL2_BRI1_bri1_T-bri1_T	GATA2	GATA2	GATA transcription factor 2	Down	Elongation_Pericycle_Down
AT4G11210	Elongation_Trichoblast	34.2	48	3.89	0	0.251	0.261	0.101	0	0.254	0.0848	-4.07	4.43	5.23E-11	pGL2_BRI1_bri1_T-bri1_T	DIR14	NA	NA	Down	Elongation_Trichoblast_Down
AT3G20340	Maturation_Atrichoblast	74.3	67.8	280	479	0.413	0.437	0.65	0.73	0.421	0.667	2.36	7.81	5.23E-11	pGL2_BRI1_bri1_T-bri1_T	AT3G20340	NA	NA	Up	Maturation_Atrichoblast_Up
AT1G44090	Maturation_Atrichoblast	2.19	1.01	26.4	18.3	0.0252	0.0127	0.153	0.216	0.0211	0.167	3.72	3.61	5.27E-11	pGL2_BRI1_bri1_T-bri1_T	GA20OX5	NA	NA	Up	Maturation_Atrichoblast_Up
AT4G16190	Maturation_Atrichoblast	361	312	1510	1280	0.767	0.734	0.964	0.919	0.756	0.954	2.05	9.76	5.33E-11	pGL2_BRI1_bri1_T-bri1_T	RD19C	NA	NA	Up	Maturation_Atrichoblast_Up
AT5G12050	Proliferation Domain_Atrichoblast	9.74	11.4	2.59	2.05	0.185	0.221	0.0748	0.0702	0.203	0.0735	-2.14	2.86	5.33E-11	pGL2_BRI1_bri1_T-bri1_T	AT5G12050	NA	NA	Down	Proliferation Domain_Atrichoblast_Down
AT3G15890	Elongation_Endodermis	1.16	1.32	9.43	11.4	0.0271	0.0247	0.161	0.239	0.026	0.185	3.04	2.52	5.34E-11	pGL2_BRI1_bri1_T-bri1_T	AT3G15890	NA	NA	Up	Elongation_Endodermis_Up
AT4G22610	Transition Domain_Trichoblast	77.9	28.1	9.65	3.31	0.281	0.213	0.108	0.152	0.241	0.119	-3.03	4.87	5.34E-11	pGL2_BRI1_bri1_T-bri1_T	AT4G22610	NA	NA	Down	Transition Domain_Trichoblast_Down
AT5G20150	Maturation_Atrichoblast	53.2	30.4	204	260	0.192	0.146	0.489	0.622	0.177	0.517	2.49	7.09	5.38E-11	pGL2_BRI1_bri1_T-bri1_T	SPX1	NA	NA	Up	Maturation_Atrichoblast_Up
AT3G24500	Distal Lateral Root Cap	94.6	132	303	626	0.411	0.444	0.633	0.787	0.42	0.666	1.96	8.17	5.40E-11	pGL2_BRI1_bri1_T-bri1_T	MBF1C	MBF1C	multiprotein bridging factor 1C	Up	Distal Lateral Root Cap_Up
AT5G63600	Elongation_Endodermis	35.1	29.9	12.7	5.57	0.451	0.436	0.188	0.115	0.444	0.166	-1.86	4.44	5.41E-11	pGL2_BRI1_bri1_T-bri1_T	FLS5	NA	NA	Down	Elongation_Endodermis_Down
AT4G36430	Elongation_Pericycle	50.8	25.8	12	3.97	0.168	0.12	0.0774	0.09	0.152	0.0821	-2.32	4.62	5.61E-11	pGL2_BRI1_bri1_T-bri1_T	PER49	NA	NA	Down	Elongation_Pericycle_Down
AT2G21640	Proximal Lateral Root Cap	27.2	36.7	78.4	79.5	0.139	0.166	0.254	0.261	0.149	0.255	1.33	5.78	5.77E-11	pGL2_BRI1_bri1_T-bri1_T	AT2G21640	NA	NA	Up	Proximal Lateral Root Cap_Up
AT2G18620	Proliferation Domain_Atrichoblast	8.38	6.53	1.24	1.23	0.15	0.131	0.034	0.0263	0.141	0.0319	-2.61	2.34	5.88E-11	pGL2_BRI1_bri1_T-bri1_T	AT2G18620	NA	NA	Down	Proliferation Domain_Atrichoblast_Down
AT2G39430	Transition Domain_Trichoblast	74.2	14.8	8.44	1.38	0.185	0.164	0.0541	0.0652	0.173	0.0567	-3.21	4.6	6.01E-11	pGL2_BRI1_bri1_T-bri1_T	DIR9	NA	NA	Down	Transition Domain_Trichoblast_Down
AT1G53633	Proximal Lateral Root Cap	40	43.7	121	88.6	0.234	0.232	0.437	0.429	0.233	0.436	1.32	6.2	6.22E-11	pGL2_BRI1_bri1_T-bri1_T	AT1G53633	NA	NA	Up	Proximal Lateral Root Cap_Up
AT2G01880	Elongation_Pericycle	22	8.56	2.74	0.233	0.193	0.108	0.0774	0.01	0.164	0.0522	-3.4	3.29	6.24E-11	pGL2_BRI1_bri1_T-bri1_T	PAP7	NA	NA	Down	Elongation_Pericycle_Down
AT4G39830	Proximal Lateral Root Cap	5.19	4.74	15.4	17.4	0.0398	0.0434	0.127	0.164	0.0412	0.134	1.71	3.39	6.27E-11	pGL2_BRI1_bri1_T-bri1_T	AT4G39830	NA	NA	Up	Proximal Lateral Root Cap_Up
AT3G44880	Elongation_Pericycle	15.7	16	1.68	2.1	0.173	0.206	0.0357	0.07	0.184	0.0485	-3.06	3.32	6.34E-11	pGL2_BRI1_bri1_T-bri1_T	PAO	NA	NA	Down	Elongation_Pericycle_Down
AT4G02270	Elongation_Pericycle	44.6	16	8.84	2.57	0.403	0.262	0.208	0.08	0.356	0.16	-2.43	4.29	6.34E-11	pGL2_BRI1_bri1_T-bri1_T	RHS13	NA	NA	Down	Elongation_Pericycle_Down
AT3G27360	Maturation_Procambium	165	92.5	16.7	11.4	0.304	0.322	0.241	0.333	0.312	0.292	-3.14	6.25	6.37E-11	pGL2_BRI1_bri1_T-bri1_T	HTR2	NA	NA	Down	Maturation_Procambium_Down
AT4G33120	Transition Domain_Cortex	29.6	27.2	5.07	4.06	0.333	0.322	0.102	0.116	0.328	0.106	-2.61	4.17	6.39E-11	pGL2_BRI1_bri1_T-bri1_T	AT4G33120	NA	NA	Down	Transition Domain_Cortex_Down
AT4G11211	Proliferation Domain_Pericycle	75.7	44.8	274	420	0.636	0.5	0.821	0.909	0.543	0.846	2.56	7.7	6.55E-11	pGL2_BRI1_bri1_T-bri1_T	AT4G11211	NA	NA	Up	Proliferation Domain_Pericycle_Up
AT5G03860	Proliferation Domain_Atrichoblast	1	1.88	6.86	8.6	0.0217	0.0309	0.105	0.123	0.0261	0.11	2.45	2.04	6.62E-11	pGL2_BRI1_bri1_T-bri1_T	MLS	NA	NA	Up	Proliferation Domain_Atrichoblast_Up
AT4G24340	Proliferation Domain_Atrichoblast	359	402	141	164	0.84	0.875	0.612	0.746	0.857	0.65	-1.32	8.06	6.62E-11	pGL2_BRI1_bri1_T-bri1_T	AT4G24340	NA	NA	Down	Proliferation Domain_Atrichoblast_Down
AT3G52870	Transition Domain_Atrichoblast	18	22.5	4.22	0	0.177	0.25	0.0705	0	0.206	0.0563	-3.08	3.55	6.66E-11	pGL2_BRI1_bri1_T-bri1_T	IQM3	NA	NA	Down	Transition Domain_Atrichoblast_Down
AT2G28570	Maturation_Cortex	3.57	4.32	21.9	58.3	0.0813	0.126	0.295	0.627	0.0969	0.386	3.19	4.52	6.67E-11	pGL2_BRI1_bri1_T-bri1_T	AT2G28570	NA	NA	Up	Maturation_Cortex_Up
AT1G74470	Elongation_Endodermis	6.81	5.12	24.9	22	0.122	0.115	0.31	0.372	0.119	0.329	1.97	3.87	6.70E-11	pGL2_BRI1_bri1_T-bri1_T	CHLP	NA	NA	Up	Elongation_Endodermis_Up
AT1G02360	Proliferation Domain_Atrichoblast	29.9	37.9	87.6	85.8	0.29	0.381	0.527	0.526	0.334	0.527	1.37	5.9	6.73E-11	pGL2_BRI1_bri1_T-bri1_T	AT1G02360	NA	NA	Up	Proliferation Domain_Atrichoblast_Up
AT4G01480	Elongation_Cortex	206	156	83.6	22	0.896	0.891	0.688	0.506	0.894	0.658	-2.01	6.87	6.74E-11	pGL2_BRI1_bri1_T-bri1_T	PPA5	NA	NA	Down	Elongation_Cortex_Down
AT4G12545	Proliferation Domain_Atrichoblast	14.1	11.5	4.16	2.25	0.167	0.154	0.105	0.0789	0.161	0.098	-1.97	3.15	6.74E-11	pGL2_BRI1_bri1_T-bri1_T	AIR1B	NA	NA	Down	Proliferation Domain_Atrichoblast_Down
AT5G09978	Proximal Lateral Root Cap	37.1	27.7	18.1	5.44	0.279	0.231	0.168	0.0885	0.261	0.154	-1.5	4.53	6.82E-11	pGL2_BRI1_bri1_T-bri1_T	PEP7	NA	NA	Down	Proximal Lateral Root Cap_Down
AT3G09390	Proliferation Domain_Trichoblast	19.9	11.9	27.8	220	0.317	0.239	0.406	0.491	0.279	0.425	2.32	6.1	7.05E-11	pGL2_BRI1_bri1_T-bri1_T	MT2A	NA	NA	Up	Proliferation Domain_Trichoblast_Up
AT2G23620	Elongation_Pericycle	11.2	8.27	0.421	0.233	0.133	0.126	0.0119	0.01	0.131	0.0112	-4.81	2.62	7.14E-11	pGL2_BRI1_bri1_T-bri1_T	MES1	NA	NA	Down	Elongation_Pericycle_Down
AT1G65590	Transition Domain_Atrichoblast	42.6	40.5	8.2	6.67	0.392	0.404	0.128	0.175	0.397	0.137	-2.47	4.64	7.27E-11	pGL2_BRI1_bri1_T-bri1_T	HEXO3	NA	NA	Down	Transition Domain_Atrichoblast_Down
AT5G62350	Elongation_Pericycle	350	334	116	82.8	0.684	0.535	0.577	0.44	0.634	0.526	-1.8	7.8	7.28E-11	pGL2_BRI1_bri1_T-bri1_T	AT5G62350	NA	NA	Down	Elongation_Pericycle_Down
AT1G73260	Proliferation Domain_Atrichoblast	281	187	114	71.9	0.726	0.661	0.48	0.553	0.695	0.5	-1.34	7.36	7.30E-11	pGL2_BRI1_bri1_T-bri1_T	KTI1	NA	NA	Down	Proliferation Domain_Atrichoblast_Down
AT2G40610	Elongation_Atrichoblast	10.1	6.86	39.5	58.4	0.0833	0.0805	0.357	0.471	0.0823	0.388	2.46	4.9	7.34E-11	pGL2_BRI1_bri1_T-bri1_T	EXPA8	NA	NA	Up	Elongation_Atrichoblast_Up
AT3G59930	Transition Domain_Atrichoblast	36	13.6	4.72	1.67	0.27	0.141	0.0661	0.0702	0.219	0.0669	-2.94	3.89	7.34E-11	pGL2_BRI1_bri1_T-bri1_T	AT3G59930	NA	NA	Down	Transition Domain_Atrichoblast_Down
AT1G06980	Elongation_Endodermis	8.41	7.6	0.726	0.253	0.0915	0.123	0.0157	0.00885	0.106	0.0136	-3.91	2.31	7.51E-11	pGL2_BRI1_bri1_T-bri1_T	AT1G06980	NA	NA	Down	Elongation_Endodermis_Down
AT5G43450	Distal Lateral Root Cap	3.39	3.76	21.5	35.2	0.0264	0.0293	0.147	0.272	0.0272	0.174	2.89	4.03	7.56E-11	pGL2_BRI1_bri1_T-bri1_T	AT5G43450	NA	NA	Up	Distal Lateral Root Cap_Up
AT5G53590	Transition Domain_Atrichoblast	5.37	2.41	36.5	19.2	0.0506	0.0321	0.269	0.368	0.0433	0.289	2.83	4.1	7.56E-11	pGL2_BRI1_bri1_T-bri1_T	AT5G53590	NA	NA	Up	Transition Domain_Atrichoblast_Up
AT4G23690	Proliferation Domain_Atrichoblast	26.6	15.5	9.9	2.66	0.199	0.156	0.119	0.0614	0.178	0.103	-1.81	3.88	7.61E-11	pGL2_BRI1_bri1_T-bri1_T	DIR6	NA	NA	Down	Proliferation Domain_Atrichoblast_Down
AT4G22212	Transition Domain_Trichoblast	62.9	50.2	9.99	5.24	0.5	0.464	0.243	0.239	0.479	0.242	-2.92	4.99	7.69E-11	pGL2_BRI1_bri1_T-bri1_T	AT4G22212	NA	NA	Down	Transition Domain_Trichoblast_Down
AT5G15960	Maturation_Atrichoblast	195	94.6	25.5	19	0.58	0.494	0.212	0.378	0.552	0.247	-2.65	6.43	7.70E-11	pGL2_BRI1_bri1_T-bri1_T	KIN1	NA	NA	Down	Maturation_Atrichoblast_Down
AT3G04720	Maturation_Atrichoblast	438	440	1730	1750	0.599	0.69	0.861	0.919	0.629	0.874	1.99	10.1	7.70E-11	pGL2_BRI1_bri1_T-bri1_T	HEL	NA	NA	Up	Maturation_Atrichoblast_Up
AT1G52060	Maturation_Atrichoblast	98.7	130	25.1	9.5	0.211	0.19	0.153	0.27	0.204	0.178	-2.73	6.08	7.74E-11	pGL2_BRI1_bri1_T-bri1_T	JAL9	NA	NA	Down	Maturation_Atrichoblast_Down
AT2G29500	Transition Domain_Cortex	62.5	40.7	113	360	0.384	0.35	0.458	0.558	0.368	0.484	1.99	7.15	7.81E-11	pGL2_BRI1_bri1_T-bri1_T	HSP17.6B	NA	NA	Up	Transition Domain_Cortex_Up
AT3G16500	Elongation_Pericycle	8.11	10.8	38.3	42	0.0863	0.142	0.381	0.54	0.105	0.44	2.1	4.59	7.89E-11	pGL2_BRI1_bri1_T-bri1_T	IAA26	PAP1	phytochrome-associated protein 1	Up	Elongation_Pericycle_Up
AT5G47990	Elongation_Pericycle	62.4	31.5	16.8	4.2	0.443	0.274	0.28	0.14	0.386	0.228	-2.28	4.92	8.13E-11	pGL2_BRI1_bri1_T-bri1_T	CYP705A5	NA	NA	Down	Elongation_Pericycle_Down
AT5G05440	Proliferation Domain_Atrichoblast	37.7	34.5	13.8	10.6	0.419	0.443	0.289	0.254	0.43	0.279	-1.56	4.65	8.13E-11	pGL2_BRI1_bri1_T-bri1_T	PYL5	NA	NA	Down	Proliferation Domain_Atrichoblast_Down
AT3G15450	Maturation_Procambium	261	372	1480	1770	0.824	0.782	1	1	0.804	1	2.38	9.92	8.14E-11	pGL2_BRI1_bri1_T-bri1_T	AT3G15450	NA	NA	Up	Maturation_Procambium_Up
AT3G60450	Elongation_Pericycle	877	628	262	187	0.95	0.877	0.905	0.89	0.925	0.899	-1.74	8.94	8.16E-11	pGL2_BRI1_bri1_T-bri1_T	AT3G60450	NA	NA	Down	Elongation_Pericycle_Down
AT5G42930	Transition Domain_Atrichoblast	44.9	28.5	11.4	1.67	0.316	0.256	0.115	0.0702	0.293	0.106	-2.58	4.49	8.17E-11	pGL2_BRI1_bri1_T-bri1_T	AT5G42930	NA	NA	Down	Transition Domain_Atrichoblast_Down
AT1G70430	Distal Lateral Root Cap	4.6	3.22	30.2	27.6	0.0302	0.0195	0.189	0.206	0.0272	0.193	2.84	4.13	8.31E-11	pGL2_BRI1_bri1_T-bri1_T	AT1G70430	NA	NA	Up	Distal Lateral Root Cap_Up
AT5G54370	Proliferation Domain_Pericycle	178	45.8	23	2.42	0.455	0.583	0.571	0.0909	0.543	0.436	-3.25	5.9	8.50E-11	pGL2_BRI1_bri1_T-bri1_T	AT5G54370	NA	NA	Down	Proliferation Domain_Pericycle_Down
AT4G25433	Elongation_Pericycle	37.7	44.4	11.2	3.03	0.19	0.188	0.0893	0.05	0.189	0.0746	-2.58	4.67	8.54E-11	pGL2_BRI1_bri1_T-bri1_T	AT4G25433	NA	NA	Down	Elongation_Pericycle_Down
AT4G15120	Elongation_Pericycle	83	84.2	24.2	18.2	0.403	0.375	0.298	0.29	0.394	0.295	-1.98	5.75	8.55E-11	pGL2_BRI1_bri1_T-bri1_T	AT4G15120	NA	NA	Down	Elongation_Pericycle_Down
AT3G60450	Proliferation Domain_Atrichoblast	175	134	76.9	46.3	0.875	0.838	0.796	0.64	0.857	0.752	-1.35	6.77	8.61E-11	pGL2_BRI1_bri1_T-bri1_T	AT3G60450	NA	NA	Down	Proliferation Domain_Atrichoblast_Down
AT3G24310	Elongation_Pericycle	0.2	0.285	13.1	4.67	0.00157	0.00615	0.196	0.13	0.00312	0.172	5.16	2.04	8.69E-11	pGL2_BRI1_bri1_T-bri1_T	MYB305	MYB305	myb domain protein 305	Up	Elongation_Pericycle_Up
AT3G58150	Proliferation Domain_Atrichoblast	2.72	3.4	11.6	11.3	0.0518	0.0726	0.204	0.211	0.0617	0.206	1.91	2.77	8.90E-11	pGL2_BRI1_bri1_T-bri1_T	AT3G58150	NA	NA	Up	Proliferation Domain_Atrichoblast_Up
AT4G22212	Elongation_Trichoblast	52.2	79.1	5.3	4.33	0.45	0.337	0.165	0.192	0.413	0.17	-3.66	5.13	8.95E-11	pGL2_BRI1_bri1_T-bri1_T	AT4G22212	NA	NA	Down	Elongation_Trichoblast_Down
AT4G30460	Proliferation Domain_Pericycle	274	147	30.7	31.5	0.909	0.625	0.393	0.273	0.714	0.359	-2.7	6.9	9.07E-11	pGL2_BRI1_bri1_T-bri1_T	AT4G30460	NA	NA	Down	Proliferation Domain_Pericycle_Down
AT3G04320	Maturation_Atrichoblast	52.9	68.3	7.17	8.04	0.24	0.335	0.117	0.135	0.272	0.121	-2.97	5.16	9.10E-11	pGL2_BRI1_bri1_T-bri1_T	AT3G04320	NA	NA	Down	Maturation_Atrichoblast_Down
AT1G07650	Elongation_Atrichoblast	0.327	0	12.6	8.98	0.00347	0	0.169	0.173	0.00216	0.17	5.57	2.74	9.16E-11	pGL2_BRI1_bri1_T-bri1_T	AT1G07650	NA	NA	Up	Elongation_Atrichoblast_Up
AT5G43150	Maturation_Atrichoblast	67.4	87	12.1	8.77	0.312	0.361	0.124	0.108	0.328	0.121	-2.84	5.51	9.17E-11	pGL2_BRI1_bri1_T-bri1_T	AT5G43150	NA	NA	Down	Maturation_Atrichoblast_Down
AT4G01630	Proliferation Domain_Atrichoblast	71	65.8	191	155	0.489	0.47	0.602	0.535	0.48	0.583	1.33	6.91	9.23E-11	pGL2_BRI1_bri1_T-bri1_T	EXPA17	NA	NA	Up	Proliferation Domain_Atrichoblast_Up
AT5G10930	Elongation_Endodermis	32	38.5	110	93.8	0.417	0.428	0.667	0.628	0.422	0.655	1.54	6.1	9.33E-11	pGL2_BRI1_bri1_T-bri1_T	CIPK5	NA	NA	Up	Elongation_Endodermis_Up
AT1G69530	Proximal Lateral Root Cap	32.1	25.6	53.1	101	0.232	0.18	0.247	0.394	0.212	0.273	1.33	5.7	9.39E-11	pGL2_BRI1_bri1_T-bri1_T	ATEXPA1	NA	NA	Up	Proximal Lateral Root Cap_Up
AT3G01513	Maturation_Atrichoblast	230	199	54.7	24.9	0.631	0.709	0.533	0.405	0.657	0.506	-2.5	7.01	9.40E-11	pGL2_BRI1_bri1_T-bri1_T	AT3G01513	NA	NA	Down	Maturation_Atrichoblast_Down
AT1G45145	Elongation_Pericycle	205	129	41.7	44.8	0.768	0.628	0.554	0.56	0.72	0.556	-1.92	6.74	9.41E-11	pGL2_BRI1_bri1_T-bri1_T	TRX5	NA	NA	Down	Elongation_Pericycle_Down
AT3G51600	Transition Domain_Atrichoblast	4.11	4.81	31.3	27.5	0.0464	0.0577	0.203	0.351	0.0509	0.232	2.72	4.16	9.45E-11	pGL2_BRI1_bri1_T-bri1_T	LTP5	NA	NA	Up	Transition Domain_Atrichoblast_Up
ATMG00030	Proliferation Domain_Atrichoblast	595	656	789	3160	0.978	0.998	1	1	0.988	1	1.34	10.3	9.46E-11	pGL2_BRI1_bri1_T-bri1_T	ORF107A	NA	NA	Up	Proliferation Domain_Atrichoblast_Up
AT2G40610	Transition Domain_Atrichoblast	1.26	0	16.6	8.34	0.0169	0	0.194	0.211	0.0102	0.197	4.18	2.94	9.51E-11	pGL2_BRI1_bri1_T-bri1_T	EXPA8	NA	NA	Up	Transition Domain_Atrichoblast_Up
AT5G20830	Elongation_Atrichoblast	2.94	3.92	21.2	31.1	0.0312	0.046	0.169	0.327	0.0368	0.213	2.9	3.98	9.69E-11	pGL2_BRI1_bri1_T-bri1_T	SUS1	NA	NA	Up	Elongation_Atrichoblast_Up
AT1G08890	Proliferation Domain_Atrichoblast	6.3	7.22	26.3	17.4	0.124	0.143	0.381	0.36	0.133	0.375	1.68	3.8	9.74E-11	pGL2_BRI1_bri1_T-bri1_T	SUGTL4	NA	NA	Up	Proliferation Domain_Atrichoblast_Up
AT2G36830	Transition Domain_Atrichoblast	783	536	390	88	0.954	0.917	0.789	0.754	0.939	0.782	-1.78	8.81	9.88E-11	pGL2_BRI1_bri1_T-bri1_T	TIP1-1	NA	NA	Down	Transition Domain_Atrichoblast_Down
AT1G62380	Proximal Lateral Root Cap	99.2	54.7	48.2	15.9	0.438	0.364	0.168	0.226	0.409	0.178	-1.35	5.8	9.91E-11	pGL2_BRI1_bri1_T-bri1_T	ACO2	NA	NA	Down	Proximal Lateral Root Cap_Down
AT2G47950	Proximal Lateral Root Cap	83.3	60.3	36.9	20.6	0.474	0.392	0.264	0.239	0.442	0.26	-1.34	5.68	1.02E-10	pGL2_BRI1_bri1_T-bri1_T	AT2G47950	NA	NA	Down	Proximal Lateral Root Cap_Down
AT1G02400	Elongation_Pericycle	261	223	56	78.9	0.597	0.495	0.536	0.43	0.562	0.496	-1.86	7.29	1.03E-10	pGL2_BRI1_bri1_T-bri1_T	GA2OX6	NA	NA	Down	Elongation_Pericycle_Down
AT5G17020	Elongation_Endodermis	102	118	248	348	0.831	0.844	0.91	0.867	0.836	0.897	1.42	7.67	1.06E-10	pGL2_BRI1_bri1_T-bri1_T	XPO1	NA	NA	Up	Elongation_Endodermis_Up
AT2G47540	Elongation_Pericycle	28	8.99	4.42	0.233	0.284	0.138	0.0893	0.01	0.235	0.0597	-3.07	3.57	1.06E-10	pGL2_BRI1_bri1_T-bri1_T	AT2G47540	NA	NA	Down	Elongation_Pericycle_Down
AT3G50830	Elongation_Cortex	19.1	14.6	103	52.8	0.19	0.236	0.58	0.662	0.205	0.594	2.16	5.6	1.08E-10	pGL2_BRI1_bri1_T-bri1_T	COR413PM2	NA	NA	Up	Elongation_Cortex_Up
AT1G47130	Elongation_Pericycle	534	516	99.8	201	0.554	0.471	0.452	0.35	0.526	0.414	-1.89	8.4	1.09E-10	pGL2_BRI1_bri1_T-bri1_T	AT1G47130	NA	NA	Down	Elongation_Pericycle_Down
AT3G44320	Elongation_Pericycle	43.7	32.2	10.5	6.07	0.418	0.366	0.268	0.17	0.4	0.231	-2.21	4.61	1.09E-10	pGL2_BRI1_bri1_T-bri1_T	NIT3	NA	NA	Down	Elongation_Pericycle_Down
AT1G13930	Proliferation Domain_Atrichoblast	81.1	75.6	56.5	12.1	0.681	0.526	0.68	0.368	0.607	0.593	-1.44	5.85	1.09E-10	pGL2_BRI1_bri1_T-bri1_T	AT1G13930	NA	NA	Down	Proliferation Domain_Atrichoblast_Down
AT3G59370	Proliferation Domain_Atrichoblast	22.6	23.8	12.7	1.84	0.212	0.196	0.238	0.0526	0.204	0.186	-1.77	4.03	1.09E-10	pGL2_BRI1_bri1_T-bri1_T	AT3G59370	NA	NA	Down	Proliferation Domain_Atrichoblast_Down
AT4G38580	Transition Domain_Cortex	4.53	2.19	17.4	31.3	0.0594	0.0383	0.28	0.349	0.0498	0.298	2.77	3.74	1.09E-10	pGL2_BRI1_bri1_T-bri1_T	HIPP26	NA	NA	Up	Transition Domain_Cortex_Up
AT3G14680	Maturation_Atrichoblast	16.2	17.7	121	89.9	0.114	0.127	0.504	0.486	0.118	0.5	2.64	5.94	1.11E-10	pGL2_BRI1_bri1_T-bri1_T	CYP72A14	NA	NA	Up	Maturation_Atrichoblast_Up
AT1G62180	Elongation_Atrichoblast	31.4	27.4	95.1	177	0.233	0.213	0.533	0.673	0.225	0.572	2.13	6.39	1.12E-10	pGL2_BRI1_bri1_T-bri1_T	2-Apr	NA	NA	Up	Elongation_Atrichoblast_Up
AT1G29160	Transition Domain_Atrichoblast	89.1	88.6	15.6	27.1	0.485	0.494	0.172	0.316	0.489	0.201	-2.11	5.79	1.12E-10	pGL2_BRI1_bri1_T-bri1_T	DOF1.5	AT1G29160	Dof-type zinc finger DNA-binding family protein	Down	Transition Domain_Atrichoblast_Down
AT2G40113	Proximal Lateral Root Cap	33.8	22.5	14	5.66	0.188	0.138	0.117	0.102	0.168	0.115	-1.53	4.32	1.15E-10	pGL2_BRI1_bri1_T-bri1_T	AT2G40113	NA	NA	Down	Proximal Lateral Root Cap_Down
AT5G19100	Transition Domain_Cortex	16	12.8	0.951	0.58	0.183	0.191	0.0254	0.0233	0.187	0.0248	-4.12	3.16	1.15E-10	pGL2_BRI1_bri1_T-bri1_T	AT5G19100	NA	NA	Down	Transition Domain_Cortex_Down
AT3G44870	Transition Domain_Cortex	236	274	77	62.1	0.804	0.798	0.5	0.419	0.801	0.478	-1.87	7.36	1.15E-10	pGL2_BRI1_bri1_T-bri1_T	AT3G44870	NA	NA	Down	Transition Domain_Cortex_Down
AT5G46530	Elongation_Phloem	233	291	26.1	0	0.209	0.216	0.259	0	0.212	0.206	-4.2	7.18	1.16E-10	pGL2_BRI1_bri1_T-bri1_T	AT5G46530	NA	NA	Down	Elongation_Phloem_Down
AT3G21720	Transition Domain_Cortex	72.7	95.5	25	17.4	0.411	0.399	0.169	0.209	0.405	0.18	-1.95	5.77	1.16E-10	pGL2_BRI1_bri1_T-bri1_T	ICL	NA	NA	Down	Transition Domain_Cortex_Down
AT2G17680	Transition Domain_Cortex	0.302	0.626	23.1	3.48	0.00457	0.0109	0.178	0.0698	0.00746	0.149	4.64	2.97	1.16E-10	pGL2_BRI1_bri1_T-bri1_T	AT2G17680	NA	NA	Up	Transition Domain_Cortex_Up
AT1G10370	Transition Domain_Trichoblast	73	40.4	8.1	6.62	0.411	0.304	0.236	0.326	0.348	0.258	-2.91	4.99	1.16E-10	pGL2_BRI1_bri1_T-bri1_T	GSTU17	NA	NA	Down	Transition Domain_Trichoblast_Down
AT4G33550	Maturation_Cortex	29.7	2.54	1.77	0.274	0.187	0.0811	0.0172	0.0131	0.15	0.0161	-3.84	3.06	1.17E-10	pGL2_BRI1_bri1_T-bri1_T	AT4G33550	NA	NA	Down	Maturation_Cortex_Down
AT1G75500	Proliferation Domain_Pericycle	59.3	105	498	378	0.182	0.375	0.929	0.909	0.314	0.923	2.41	8.05	1.19E-10	pGL2_BRI1_bri1_T-bri1_T	WAT1	NA	NA	Up	Proliferation Domain_Pericycle_Up
AT1G52342	Elongation_Pericycle	45.3	34.2	11.6	6.07	0.237	0.209	0.125	0.21	0.228	0.157	-2.2	4.68	1.22E-10	pGL2_BRI1_bri1_T-bri1_T	AT1G52342	NA	NA	Down	Elongation_Pericycle_Down
AT5G44585	Proliferation Domain_Atrichoblast	125	147	57.3	49.3	0.518	0.641	0.429	0.377	0.577	0.414	-1.35	6.58	1.22E-10	pGL2_BRI1_bri1_T-bri1_T	AT5G44585	NA	NA	Down	Proliferation Domain_Atrichoblast_Down
AT4G26140	Elongation_Endodermis	7.1	4.13	25.2	19	0.102	0.0617	0.212	0.124	0.0836	0.185	1.99	3.79	1.23E-10	pGL2_BRI1_bri1_T-bri1_T	BGAL12	NA	NA	Up	Elongation_Endodermis_Up
AT4G31550	Maturation_Cortex	24.8	20.1	144	185	0.225	0.315	0.558	0.745	0.256	0.609	2.87	6.56	1.23E-10	pGL2_BRI1_bri1_T-bri1_T	WRKY11	WRKY11	WRKY DNA-binding protein 11	Up	Maturation_Cortex_Up
AT5G11210	Elongation_Atrichoblast	0	0	10.7	7.49	0	0	0.129	0.106	0	0.122	7.82	2.51	1.24E-10	pGL2_BRI1_bri1_T-bri1_T	GLR2.5	NA	NA	Up	Elongation_Atrichoblast_Up
AT3G02040	Elongation_Atrichoblast	3.92	2.94	6.42	91	0.0347	0.023	0.0809	0.346	0.0303	0.154	2.99	4.73	1.24E-10	pGL2_BRI1_bri1_T-bri1_T	GDPD1	NA	NA	Up	Elongation_Atrichoblast_Up
AT4G15990	Elongation_Atrichoblast	1.96	1.47	9.03	36.7	0.0208	0.0172	0.0993	0.202	0.0195	0.128	3.37	3.7	1.24E-10	pGL2_BRI1_bri1_T-bri1_T	AT4G15990	NA	NA	Up	Elongation_Atrichoblast_Up
AT4G23690	Elongation_Pericycle	480	724	166	187	0.797	0.868	0.69	0.71	0.821	0.698	-1.74	8.61	1.28E-10	pGL2_BRI1_bri1_T-bri1_T	DIR6	NA	NA	Down	Elongation_Pericycle_Down
AT3G27330	Proliferation Domain_Atrichoblast	3.8	5.83	10.2	23.3	0.0701	0.0926	0.146	0.219	0.0809	0.167	1.73	3.31	1.28E-10	pGL2_BRI1_bri1_T-bri1_T	AT3G27330	NA	NA	Up	Proliferation Domain_Atrichoblast_Up
AT5G17820	Proliferation Domain_Atrichoblast	75.6	59.3	52	8.8	0.674	0.664	0.384	0.254	0.67	0.348	-1.46	5.65	1.29E-10	pGL2_BRI1_bri1_T-bri1_T	AT5G17820	NA	NA	Down	Proliferation Domain_Atrichoblast_Down
AT3G16570	Proliferation Domain_Atrichoblast	32.9	33.9	12.1	10.2	0.386	0.416	0.248	0.219	0.4	0.24	-1.57	4.54	1.29E-10	pGL2_BRI1_bri1_T-bri1_T	RALF23	NA	NA	Down	Proliferation Domain_Atrichoblast_Down
AT4G02170	Transition Domain_Cortex	0.302	1.25	20.3	7.54	0.00457	0.0219	0.22	0.14	0.0124	0.199	4.06	2.99	1.29E-10	pGL2_BRI1_bri1_T-bri1_T	AT4G02170	NA	NA	Up	Transition Domain_Cortex_Up
AT2G39200	Maturation_Cortex	16.1	9.66	75.6	129	0.22	0.207	0.644	0.732	0.216	0.668	2.95	5.87	1.30E-10	pGL2_BRI1_bri1_T-bri1_T	MLO12	NA	NA	Up	Maturation_Cortex_Up
AT4G29270	Proximal Lateral Root Cap	3.16	3.2	10.7	13.8	0.0268	0.0281	0.0999	0.15	0.0273	0.109	1.91	2.89	1.30E-10	pGL2_BRI1_bri1_T-bri1_T	AT4G29270	NA	NA	Up	Proximal Lateral Root Cap_Up
AT1G20190	Proliferation Domain_Trichoblast	23.5	11.9	72.9	67.3	0.335	0.204	0.545	0.377	0.272	0.508	2.04	5.46	1.31E-10	pGL2_BRI1_bri1_T-bri1_T	EXPA11	NA	NA	Up	Proliferation Domain_Trichoblast_Up
AT4G10250	Transition Domain_Cortex	13.9	2.5	14.9	91.6	0.0731	0.0383	0.0847	0.279	0.0572	0.137	2.29	4.84	1.31E-10	pGL2_BRI1_bri1_T-bri1_T	HSP22.0	NA	NA	Up	Transition Domain_Cortex_Up
AT5G63270	Elongation_Pericycle	56.7	33.2	10.1	9.33	0.479	0.302	0.226	0.12	0.419	0.187	-2.18	4.85	1.35E-10	pGL2_BRI1_bri1_T-bri1_T	AT5G63270	NA	NA	Down	Elongation_Pericycle_Down
AT3G16460	Maturation_Atrichoblast	369	366	67.7	81.9	0.855	0.886	0.504	0.649	0.865	0.534	-2.31	7.8	1.37E-10	pGL2_BRI1_bri1_T-bri1_T	JAL34	NA	NA	Down	Maturation_Atrichoblast_Down
AT1G25425	Transition Domain_Cortex	0	1.25	10.8	14.5	0	0.0219	0.212	0.256	0.00995	0.224	4.32	2.72	1.37E-10	pGL2_BRI1_bri1_T-bri1_T	CLE43	NA	NA	Up	Transition Domain_Cortex_Up
AT4G39700	Transition Domain_Trichoblast	43	31.3	7.06	2.48	0.336	0.246	0.169	0.0652	0.283	0.144	-3.02	4.38	1.37E-10	pGL2_BRI1_bri1_T-bri1_T	HIPP23	NA	NA	Down	Transition Domain_Trichoblast_Down
AT5G18130	Distal Lateral Root Cap	7.74	12.3	48.3	53.7	0.0547	0.0537	0.237	0.316	0.0544	0.254	2.4	4.97	1.38E-10	pGL2_BRI1_bri1_T-bri1_T	AT5G18130	NA	NA	Up	Distal Lateral Root Cap_Up
AT4G30530	Elongation_Endodermis	6700	5150	2450	2180	0.997	1	0.984	0.965	0.998	0.978	-1.35	12	1.40E-10	pGL2_BRI1_bri1_T-bri1_T	GGP1	NA	NA	Down	Elongation_Endodermis_Down
AT1G13245	Distal Columella	9.09	4.41	33.1	68.1	0.0631	0.0415	0.167	0.412	0.0567	0.221	2.71	4.87	1.41E-10	pGL2_BRI1_bri1_T-bri1_T	RTFL17	NA	NA	Up	Distal Columella_Up
AT5G24490	Proliferation Domain_Atrichoblast	6.45	8.41	19.3	27.2	0.114	0.149	0.286	0.342	0.13	0.301	1.64	3.87	1.41E-10	pGL2_BRI1_bri1_T-bri1_T	AT5G24490	NA	NA	Up	Proliferation Domain_Atrichoblast_Up
AT5G60520	Transition Domain_Atrichoblast	25.9	32.5	159	89.2	0.16	0.205	0.551	0.439	0.178	0.528	2.05	6.28	1.42E-10	pGL2_BRI1_bri1_T-bri1_T	AT5G60520	NA	NA	Up	Transition Domain_Atrichoblast_Up
AT2G25450	Transition Domain_Atrichoblast	1350	1010	385	369	0.996	1	0.938	0.982	0.997	0.947	-1.63	9.61	1.42E-10	pGL2_BRI1_bri1_T-bri1_T	GSL-OH	NA	NA	Down	Transition Domain_Atrichoblast_Down
AT3G20570	Elongation_Phloem	229	233	24.7	0	0.254	0.235	0.148	0	0.246	0.118	-4.14	7.02	1.43E-10	pGL2_BRI1_bri1_T-bri1_T	ENODL9	NA	NA	Down	Elongation_Phloem_Down
AT3G46070	Elongation_Phloem	2.58	2.11	33.4	158	0.0149	0.0392	0.296	0.143	0.0254	0.265	5.15	5.45	1.43E-10	pGL2_BRI1_bri1_T-bri1_T	AT3G46070	AT3G46070	C2H2-type zinc finger family protein	Up	Elongation_Phloem_Up
AT2G39210	Maturation_Atrichoblast	35.4	35.4	3.14	3.66	0.237	0.278	0.0365	0.0811	0.251	0.046	-3.38	4.4	1.43E-10	pGL2_BRI1_bri1_T-bri1_T	AT2G39210	NA	NA	Down	Maturation_Atrichoblast_Down
AT5G23820	Maturation_Phloem	598	859	52.2	42.8	0.714	0.903	0.4	0.5	0.788	0.467	-3.98	8.66	1.43E-10	pGL2_BRI1_bri1_T-bri1_T	ML3	NA	NA	Down	Maturation_Phloem_Down
AT3G44870	Maturation_Phloem	1560	1950	235	156	0.857	0.935	0.4	0.9	0.888	0.733	-3.2	9.95	1.43E-10	pGL2_BRI1_bri1_T-bri1_T	AT3G44870	NA	NA	Down	Maturation_Phloem_Down
AT1G56660	Transition Domain_Atrichoblast	61.9	54.5	220	214	0.409	0.385	0.811	0.86	0.399	0.82	1.9	7.11	1.43E-10	pGL2_BRI1_bri1_T-bri1_T	AT1G56660	NA	NA	Up	Transition Domain_Atrichoblast_Up
AT3G57880	Maturation_Atrichoblast	20.6	30.9	1.79	1.46	0.183	0.259	0.0292	0.0541	0.208	0.0345	-3.84	3.92	1.44E-10	pGL2_BRI1_bri1_T-bri1_T	AT3G57880	NA	NA	Down	Maturation_Atrichoblast_Down
AT3G59620	Elongation_Endodermis	70.4	49.3	13.8	25.8	0.302	0.272	0.125	0.168	0.288	0.139	-1.63	5.34	1.45E-10	pGL2_BRI1_bri1_T-bri1_T	JAL39	NA	NA	Down	Elongation_Endodermis_Down
AT1G23060	Proliferation Domain_Trichoblast	10.2	2.89	30.2	26.5	0.179	0.0846	0.439	0.264	0.134	0.4	2.25	4.14	1.45E-10	pGL2_BRI1_bri1_T-bri1_T	AT1G23060	NA	NA	Up	Proliferation Domain_Trichoblast_Up
AT2G39010	Maturation_Atrichoblast	11.5	5.57	65	54.8	0.117	0.0633	0.387	0.351	0.0989	0.379	2.81	5.1	1.47E-10	pGL2_BRI1_bri1_T-bri1_T	PIP2-6	NA	NA	Up	Maturation_Atrichoblast_Up
AT4G25820	Proliferation Domain_Trichoblast	39.2	18.6	4.56	7.13	0.335	0.353	0.0909	0.0566	0.344	0.0833	-2.31	4.16	1.47E-10	pGL2_BRI1_bri1_T-bri1_T	XTH14	NA	NA	Down	Proliferation Domain_Trichoblast_Down
AT5G18840	Elongation_Endodermis	10.9	20	2.54	3.04	0.169	0.239	0.0471	0.0531	0.201	0.0489	-2.4	3.3	1.48E-10	pGL2_BRI1_bri1_T-bri1_T	AT5G18840	NA	NA	Down	Elongation_Endodermis_Down
AT1G23070	Elongation_Atrichoblast	0	0	10.2	7.86	0	0	0.125	0.125	0	0.125	7.8	2.5	1.50E-10	pGL2_BRI1_bri1_T-bri1_T	AT1G23070	NA	NA	Up	Elongation_Atrichoblast_Up
AT1G16160	Proximal Lateral Root Cap	4.95	4.74	16.2	15.2	0.0479	0.051	0.148	0.208	0.0491	0.159	1.69	3.35	1.50E-10	pGL2_BRI1_bri1_T-bri1_T	WAKL5	NA	NA	Up	Proximal Lateral Root Cap_Up
AT4G11210	Maturation_Atrichoblast	37.8	58.7	9.86	0	0.259	0.253	0.0876	0	0.257	0.069	-3.15	4.82	1.52E-10	pGL2_BRI1_bri1_T-bri1_T	DIR14	NA	NA	Down	Maturation_Atrichoblast_Down
AT1G54030	Elongation_Pericycle	47.8	36.9	13.7	5.13	0.455	0.375	0.28	0.18	0.428	0.243	-2.24	4.77	1.53E-10	pGL2_BRI1_bri1_T-bri1_T	MVP1	NA	NA	Down	Elongation_Pericycle_Down
AT5G60200	Elongation_Pericycle	92.7	114	32.6	19.4	0.383	0.428	0.31	0.28	0.398	0.299	-2.01	6.04	1.54E-10	pGL2_BRI1_bri1_T-bri1_T	DOF5.3	TMO6	TARGET OF MONOPTEROS 6	Down	Elongation_Pericycle_Down
AT1G16022	Elongation_Phloem	236	212	24.7	0	0.299	0.353	0.296	0	0.322	0.235	-4.13	6.98	1.54E-10	pGL2_BRI1_bri1_T-bri1_T	AT1G16022	NA	NA	Down	Elongation_Phloem_Down
AT5G35525	Elongation_Endodermis	11.5	12.2	31.2	47.6	0.166	0.189	0.353	0.566	0.177	0.418	1.7	4.66	1.59E-10	pGL2_BRI1_bri1_T-bri1_T	PCR3	NA	NA	Up	Elongation_Endodermis_Up
AT5G62360	Elongation_Pericycle	75.7	115	28.2	11.4	0.229	0.218	0.143	0.1	0.226	0.127	-2.3	5.88	1.60E-10	pGL2_BRI1_bri1_T-bri1_T	AT5G62360	NA	NA	Down	Elongation_Pericycle_Down
AT2G29470	Elongation_Pericycle	40.3	36.2	9.27	7.93	0.3	0.277	0.202	0.16	0.292	0.187	-2.15	4.63	1.60E-10	pGL2_BRI1_bri1_T-bri1_T	GSTU3	NA	NA	Down	Elongation_Pericycle_Down
AT4G22214	Transition Domain_Cortex	35.3	35.4	12	1.74	0.347	0.399	0.102	0.0465	0.371	0.087	-2.31	4.52	1.61E-10	pGL2_BRI1_bri1_T-bri1_T	AT4G22214	NA	NA	Down	Transition Domain_Cortex_Down
AT3G15950	Elongation_Atrichoblast	1110	1420	374	412	0.962	0.994	0.794	0.846	0.974	0.809	-1.68	9.7	1.62E-10	pGL2_BRI1_bri1_T-bri1_T	NAI2	NA	NA	Down	Elongation_Atrichoblast_Down
AT5G15970	Elongation_Atrichoblast	939	554	212	214	0.962	0.977	0.82	0.837	0.968	0.824	-1.76	8.91	1.64E-10	pGL2_BRI1_bri1_T-bri1_T	KIN2	NA	NA	Down	Elongation_Atrichoblast_Down
AT5G05880	Transition Domain_Atrichoblast	37	52.1	9.93	6.26	0.304	0.442	0.145	0.246	0.359	0.165	-2.39	4.74	1.64E-10	pGL2_BRI1_bri1_T-bri1_T	UGT76C4	NA	NA	Down	Transition Domain_Atrichoblast_Down
AT2G32430	Transition Domain_Atrichoblast	2.84	1.2	24.1	13.3	0.038	0.0192	0.286	0.333	0.0305	0.296	3.18	3.53	1.64E-10	pGL2_BRI1_bri1_T-bri1_T	B3GALT3	NA	NA	Up	Transition Domain_Atrichoblast_Up
AT4G33550	Elongation_Pericycle	265	337	97.7	74	0.463	0.431	0.268	0.34	0.452	0.295	-1.81	7.61	1.65E-10	pGL2_BRI1_bri1_T-bri1_T	AT4G33550	NA	NA	Down	Elongation_Pericycle_Down
AT2G01670	Distal Columella	8.08	2.41	45.8	27.5	0.0489	0.0226	0.258	0.24	0.0412	0.254	2.82	4.48	1.66E-10	pGL2_BRI1_bri1_T-bri1_T	NUDT17	NA	NA	Up	Distal Columella_Up
AT2G29500	Elongation_Endodermis	114	66.9	206	277	0.417	0.395	0.467	0.549	0.407	0.492	1.45	7.37	1.66E-10	pGL2_BRI1_bri1_T-bri1_T	HSP17.6B	NA	NA	Up	Elongation_Endodermis_Up
AT5G26260	Transition Domain_Cortex	272	319	84	81.2	0.854	0.94	0.661	0.651	0.893	0.658	-1.83	7.58	1.66E-10	pGL2_BRI1_bri1_T-bri1_T	AT5G26260	NA	NA	Down	Transition Domain_Cortex_Down
AT1G79310	Elongation_Endodermis	190	171	69.8	62.1	0.753	0.712	0.431	0.407	0.734	0.424	-1.46	6.96	1.71E-10	pGL2_BRI1_bri1_T-bri1_T	AMC7	NA	NA	Down	Elongation_Endodermis_Down
AT2G26530	Elongation_Pericycle	643	591	200	180	0.871	0.809	0.774	0.67	0.85	0.735	-1.7	8.66	1.72E-10	pGL2_BRI1_bri1_T-bri1_T	AR781	NA	NA	Down	Elongation_Pericycle_Down
AT5G26280	Transition Domain_Cortex	113	105	41.8	18	0.607	0.667	0.364	0.186	0.634	0.317	-1.91	6.16	1.72E-10	pGL2_BRI1_bri1_T-bri1_T	AT5G26280	NA	NA	Down	Transition Domain_Cortex_Down
AT2G16660	Elongation_Endodermis	80.5	78.8	28.8	25.3	0.607	0.551	0.267	0.257	0.582	0.264	-1.56	5.76	1.73E-10	pGL2_BRI1_bri1_T-bri1_T	AT2G16660	NA	NA	Down	Elongation_Endodermis_Down
AT3G09260	Maturation_Atrichoblast	11200	12200	4970	2830	1	1	1	1	1	1	-1.64	12.9	1.77E-10	pGL2_BRI1_bri1_T-bri1_T	BGLU23	NA	NA	Down	Maturation_Atrichoblast_Down
ATMG00020	Elongation_Endodermis	1640	1860	4480	4360	1	1	1	0.991	1	0.997	1.34	11.6	1.79E-10	pGL2_BRI1_bri1_T-bri1_T	RRN26	NA	NA	Up	Elongation_Endodermis_Up
AT1G69410	Proliferation Domain_Atrichoblast	531	488	263	164	0.967	0.967	0.895	0.842	0.967	0.88	-1.29	8.5	1.79E-10	pGL2_BRI1_bri1_T-bri1_T	ELF5A-3	NA	NA	Down	Proliferation Domain_Atrichoblast_Down
AT2G18890	Elongation_Endodermis	4.06	3.47	18.9	15.2	0.0746	0.07	0.243	0.283	0.0725	0.255	2.17	3.38	1.81E-10	pGL2_BRI1_bri1_T-bri1_T	AT2G18890	NA	NA	Up	Elongation_Endodermis_Up
AT3G08990	Elongation_Endodermis	36.7	34.7	10.7	10.4	0.329	0.37	0.145	0.159	0.348	0.149	-1.76	4.58	1.82E-10	pGL2_BRI1_bri1_T-bri1_T	AT3G08990	NA	NA	Down	Elongation_Endodermis_Down
AT5G50450	Elongation_Pericycle	15.5	17.5	2.32	2.33	0.144	0.166	0.0595	0.08	0.152	0.0672	-2.82	3.4	1.82E-10	pGL2_BRI1_bri1_T-bri1_T	AT5G50450	NA	NA	Down	Elongation_Pericycle_Down
AT3G44310	Elongation_Pericycle	568	477	156	161	0.918	0.902	0.815	0.71	0.913	0.776	-1.71	8.42	1.82E-10	pGL2_BRI1_bri1_T-bri1_T	NIT1	NA	NA	Down	Elongation_Pericycle_Down
AT5G13990	Transition Domain_Atrichoblast	3.48	3.21	19.1	30.9	0.0464	0.0513	0.242	0.404	0.0483	0.275	2.83	3.88	1.83E-10	pGL2_BRI1_bri1_T-bri1_T	ATEXO70C2	NA	NA	Up	Transition Domain_Atrichoblast_Up
AT5G26260	Elongation_Atrichoblast	5170	7250	2190	2120	1	1	0.978	0.981	1	0.979	-1.5	12	1.84E-10	pGL2_BRI1_bri1_T-bri1_T	AT5G26260	NA	NA	Down	Elongation_Atrichoblast_Down
AT3G52700	Proliferation Domain_Trichoblast	27	0	35.6	44.6	0.541	0	0.636	0.623	0.282	0.633	2.41	4.75	1.84E-10	pGL2_BRI1_bri1_T-bri1_T	AT3G52700	NA	NA	Up	Proliferation Domain_Trichoblast_Up
AT3G10520	Proliferation Domain_Trichoblast	7.09	8.98	48.4	25.5	0.179	0.194	0.62	0.472	0.186	0.588	2.16	4.52	1.85E-10	pGL2_BRI1_bri1_T-bri1_T	AHB2	NA	NA	Up	Proliferation Domain_Trichoblast_Up
AT5G46350	Elongation_Atrichoblast	4.9	3.92	23.8	36.7	0.0347	0.0402	0.188	0.308	0.0368	0.221	2.69	4.2	1.86E-10	pGL2_BRI1_bri1_T-bri1_T	WRKY8	WRKY8	WRKY DNA-binding protein 8	Up	Elongation_Atrichoblast_Up
AT5G14200	Elongation_Pericycle	40.9	31.2	11.6	3.73	0.19	0.212	0.101	0.08	0.198	0.0933	-2.31	4.54	1.87E-10	pGL2_BRI1_bri1_T-bri1_T	IMDH3	NA	NA	Down	Elongation_Pericycle_Down
AT5G43890	Transition Domain_Atrichoblast	7.58	3.61	36.3	30.4	0.0633	0.0513	0.247	0.456	0.0585	0.289	2.58	4.36	1.87E-10	pGL2_BRI1_bri1_T-bri1_T	YUC5	NA	NA	Up	Transition Domain_Atrichoblast_Up
AT1G08500	Proliferation Domain_Atrichoblast	8.95	7.5	37.9	16	0.162	0.14	0.449	0.298	0.151	0.407	1.63	4.12	1.88E-10	pGL2_BRI1_bri1_T-bri1_T	ENODL18	NA	NA	Up	Proliferation Domain_Atrichoblast_Up
AT1G51760	Transition Domain_Atrichoblast	724	491	208	158	0.975	0.949	0.784	0.877	0.964	0.803	-1.72	8.63	1.89E-10	pGL2_BRI1_bri1_T-bri1_T	ILL4	NA	NA	Down	Transition Domain_Atrichoblast_Down
AT4G23420	Maturation_Atrichoblast	191	167	45.7	20.5	0.59	0.614	0.307	0.351	0.598	0.316	-2.5	6.76	1.92E-10	pGL2_BRI1_bri1_T-bri1_T	AT4G23420	NA	NA	Down	Maturation_Atrichoblast_Down
AT5G23220	Elongation_Pericycle	782	762	257	221	0.983	0.954	0.863	0.61	0.973	0.769	-1.69	8.99	1.93E-10	pGL2_BRI1_bri1_T-bri1_T	NIC3	NA	NA	Down	Elongation_Pericycle_Down
AT1G30690	Proliferation Domain_Atrichoblast	20.6	21.5	49.4	60.4	0.295	0.33	0.5	0.588	0.312	0.525	1.37	5.22	1.94E-10	pGL2_BRI1_bri1_T-bri1_T	PATL4	NA	NA	Up	Proliferation Domain_Atrichoblast_Up
AT5G56540	Elongation_Atrichoblast	10100	10100	4990	2700	1	0.994	1	0.99	0.998	0.997	-1.46	12.8	1.95E-10	pGL2_BRI1_bri1_T-bri1_T	AGP14	NA	NA	Down	Elongation_Atrichoblast_Down
AT1G67148	Elongation_Endodermis	2.03	1.82	10.9	13.4	0.0305	0.0288	0.118	0.177	0.0297	0.136	2.63	2.79	1.96E-10	pGL2_BRI1_bri1_T-bri1_T	AT1G67148	NA	NA	Up	Elongation_Endodermis_Up
AT3G59710	Elongation_Endodermis	383	320	117	151	0.864	0.835	0.569	0.566	0.851	0.568	-1.4	7.93	1.96E-10	pGL2_BRI1_bri1_T-bri1_T	AT3G59710	NA	NA	Down	Elongation_Endodermis_Down
AT1G28190	Elongation_Pericycle	36.5	25.2	9.69	3.03	0.272	0.16	0.196	0.09	0.234	0.157	-2.34	4.32	1.97E-10	pGL2_BRI1_bri1_T-bri1_T	AT1G28190	NA	NA	Down	Elongation_Pericycle_Down
AT3G59930	Proliferation Domain_Atrichoblast	15.5	5.14	2.14	2.46	0.234	0.114	0.0476	0.0439	0.177	0.0466	-2.18	2.82	1.97E-10	pGL2_BRI1_bri1_T-bri1_T	AT3G59930	NA	NA	Down	Proliferation Domain_Atrichoblast_Down
ATMG00690	Elongation_Endodermis	7.97	9.92	21.6	42.8	0.169	0.222	0.306	0.584	0.193	0.391	1.78	4.34	1.99E-10	pGL2_BRI1_bri1_T-bri1_T	ORF240A	NA	NA	Up	Elongation_Endodermis_Up
AT5G63450	Transition Domain_Cortex	228	211	67.5	53.9	0.653	0.634	0.356	0.419	0.644	0.373	-1.86	7.15	1.99E-10	pGL2_BRI1_bri1_T-bri1_T	CYP94B1	NA	NA	Down	Transition Domain_Cortex_Down
AT4G39700	Elongation_Pericycle	557	597	200	151	0.659	0.538	0.423	0.3	0.619	0.377	-1.73	8.56	2.00E-10	pGL2_BRI1_bri1_T-bri1_T	HIPP23	NA	NA	Down	Elongation_Pericycle_Down
AT5G42930	Maturation_Atrichoblast	122	185	18.8	35.8	0.382	0.551	0.146	0.243	0.438	0.167	-2.53	6.52	2.00E-10	pGL2_BRI1_bri1_T-bri1_T	AT5G42930	NA	NA	Down	Maturation_Atrichoblast_Down
AT4G25730	Proliferation Domain_Trichoblast	36.2	60.9	11.3	10.7	0.509	0.657	0.241	0.321	0.58	0.258	-2.07	4.92	2.00E-10	pGL2_BRI1_bri1_T-bri1_T	AT4G25730	NA	NA	Down	Proliferation Domain_Trichoblast_Down
AT5G48657	Maturation_Cortex	11.7	9.66	85.5	73.7	0.163	0.198	0.538	0.758	0.175	0.598	2.9	5.53	2.01E-10	pGL2_BRI1_bri1_T-bri1_T	AT5G48657	NA	NA	Up	Maturation_Cortex_Up
AT2G31083	Maturation_Atrichoblast	17.8	16.7	0.896	0	0.129	0.177	0.0146	0	0.145	0.0115	-4.87	3.4	2.05E-10	pGL2_BRI1_bri1_T-bri1_T	CLE5	NA	NA	Down	Maturation_Atrichoblast_Down
AT3G61560	Proximal Lateral Root Cap	21.6	20.7	8.76	4.98	0.182	0.189	0.0843	0.0841	0.185	0.0843	-1.58	3.89	2.05E-10	pGL2_BRI1_bri1_T-bri1_T	RTNLB6	NA	NA	Down	Proximal Lateral Root Cap_Down
AT4G39400	Elongation_Atrichoblast	16	16.2	57.5	102	0.142	0.149	0.449	0.769	0.145	0.537	2.23	5.61	2.06E-10	pGL2_BRI1_bri1_T-bri1_T	BRI1	NA	NA	Up	Elongation_Atrichoblast_Up
AT4G14746	Transition Domain_Atrichoblast	3.16	3.61	18.1	32.1	0.0422	0.0577	0.22	0.421	0.0483	0.261	2.82	3.88	2.06E-10	pGL2_BRI1_bri1_T-bri1_T	AT4G14746	NA	NA	Up	Transition Domain_Atrichoblast_Up
AT2G22870	Elongation_Pericycle	434	291	130	90.8	0.796	0.591	0.69	0.69	0.727	0.69	-1.71	7.89	2.07E-10	pGL2_BRI1_bri1_T-bri1_T	EMB2001	NA	NA	Down	Elongation_Pericycle_Down
AT1G54000	Elongation_Phloem	347	183	31.9	3.3	0.806	0.765	0.37	0.143	0.788	0.324	-3.98	7.22	2.09E-10	pGL2_BRI1_bri1_T-bri1_T	GLL22	NA	NA	Down	Elongation_Phloem_Down
AT3G43990	Distal Lateral Root Cap	0	0	16.2	0	0	0	0.133	0	0	0.105	8.18	2.56	2.12E-10	pGL2_BRI1_bri1_T-bri1_T	AT3G43990	NA	NA	Up	Distal Lateral Root Cap_Up
AT3G20360	Elongation_Atrichoblast	1.96	2.94	13.5	31.8	0.0208	0.0287	0.14	0.24	0.0238	0.168	3.11	3.74	2.12E-10	pGL2_BRI1_bri1_T-bri1_T	AT3G20360	NA	NA	Up	Elongation_Atrichoblast_Up
AT4G33550	Transition Domain_Trichoblast	19.9	7.9	0.345	0.827	0.205	0.0966	0.0135	0.0435	0.142	0.0206	-4.58	2.8	2.12E-10	pGL2_BRI1_bri1_T-bri1_T	AT4G33550	NA	NA	Down	Transition Domain_Trichoblast_Down
AT3G50660	Elongation_Cortex	80.4	60.8	19.8	13	0.531	0.603	0.253	0.221	0.556	0.247	-2.11	5.45	2.13E-10	pGL2_BRI1_bri1_T-bri1_T	CYP90B1	NA	NA	Down	Elongation_Cortex_Down
AT5G57785	Maturation_Atrichoblast	65.5	40	11.2	2.19	0.397	0.316	0.161	0.0541	0.371	0.138	-3.02	5	2.13E-10	pGL2_BRI1_bri1_T-bri1_T	AT5G57785	NA	NA	Down	Maturation_Atrichoblast_Down
AT5G26260	Elongation_Phloem	563	404	75.4	13.2	0.881	0.941	0.667	0.429	0.907	0.618	-3.62	8.09	2.17E-10	pGL2_BRI1_bri1_T-bri1_T	AT5G26260	NA	NA	Down	Elongation_Phloem_Down
AT5G15265	Maturation_Atrichoblast	213	180	48.8	24.9	0.814	0.791	0.482	0.405	0.806	0.466	-2.46	6.89	2.17E-10	pGL2_BRI1_bri1_T-bri1_T	AT5G15265	NA	NA	Down	Maturation_Atrichoblast_Down
AT3G54040	Maturation_Atrichoblast	33.4	21.3	148	156	0.199	0.177	0.635	0.595	0.192	0.626	2.49	6.48	2.17E-10	pGL2_BRI1_bri1_T-bri1_T	AT3G54040	NA	NA	Up	Maturation_Atrichoblast_Up
AT2G23960	Proximal Lateral Root Cap	11.8	10.2	3.55	1.59	0.109	0.0982	0.0367	0.0265	0.105	0.0349	-2.01	2.9	2.17E-10	pGL2_BRI1_bri1_T-bri1_T	GGP4	NA	NA	Down	Proximal Lateral Root Cap_Down
AT1G79840	Proliferation Domain_Trichoblast	0.535	0.609	9.65	5.1	0.0138	0.0149	0.31	0.264	0.0143	0.3	3.65	2.12	2.20E-10	pGL2_BRI1_bri1_T-bri1_T	GL2	GL2	HD-ZIP IV family of homeobox-leucine zipper protein with lipid-binding START domain-containing protein	Up	Proliferation Domain_Trichoblast_Up
AT3G14510	Proliferation Domain_Trichoblast	20.2	28.5	5.97	3.31	0.367	0.478	0.198	0.132	0.42	0.183	-2.31	3.91	2.26E-10	pGL2_BRI1_bri1_T-bri1_T	AT3G14510	NA	NA	Down	Proliferation Domain_Trichoblast_Down
AT1G73165	Transition Domain_Cortex	54.6	76.4	27.6	5.22	0.352	0.35	0.22	0.163	0.351	0.205	-2.01	5.42	2.28E-10	pGL2_BRI1_bri1_T-bri1_T	CLE1	NA	NA	Down	Transition Domain_Cortex_Down
AT3G09390	Elongation_Atrichoblast	78.8	85.8	131	781	0.382	0.448	0.489	0.692	0.407	0.545	1.96	8.08	2.33E-10	pGL2_BRI1_bri1_T-bri1_T	MT2A	NA	NA	Up	Elongation_Atrichoblast_Up
AT1G51800	Maturation_Cortex	2.97	1.78	20.9	26.7	0.0622	0.0541	0.317	0.503	0.0594	0.368	3.28	3.81	2.33E-10	pGL2_BRI1_bri1_T-bri1_T	IOS1	NA	NA	Up	Maturation_Cortex_Up
AT1G05190	Elongation_Cortex	0.869	1.68	11.2	13.3	0.0119	0.023	0.144	0.351	0.0157	0.178	3.29	2.88	2.35E-10	pGL2_BRI1_bri1_T-bri1_T	RPL6	NA	NA	Up	Elongation_Cortex_Up
AT2G18210	Elongation_Pericycle	1120	1360	407	350	0.972	0.935	0.845	0.76	0.959	0.813	-1.71	9.66	2.35E-10	pGL2_BRI1_bri1_T-bri1_T	AT2G18210	NA	NA	Down	Elongation_Pericycle_Down
AT4G29610	Transition Domain_Cortex	0	0	12	6.38	0	0	0.237	0.093	0	0.199	7.73	2.35	2.35E-10	pGL2_BRI1_bri1_T-bri1_T	CDA6	NA	NA	Up	Transition Domain_Cortex_Up
AT2G30395	Proliferation Domain_Atrichoblast	12.7	5.77	3.6	0.41	0.137	0.0926	0.0578	0.0175	0.116	0.0466	-2.21	2.7	2.37E-10	pGL2_BRI1_bri1_T-bri1_T	OFP17	NA	NA	Down	Proliferation Domain_Atrichoblast_Down
AT4G15340	Transition Domain_Atrichoblast	20.9	12.4	2.98	0.417	0.215	0.16	0.0352	0.0175	0.193	0.0317	-3.22	3.3	2.39E-10	pGL2_BRI1_bri1_T-bri1_T	PEN1	NA	NA	Down	Transition Domain_Atrichoblast_Down
AT5G01600	Proliferation Domain_Trichoblast	166	167	634	549	0.821	0.841	0.973	0.868	0.831	0.95	1.83	8.57	2.40E-10	pGL2_BRI1_bri1_T-bri1_T	FER1	NA	NA	Up	Proliferation Domain_Trichoblast_Up
AT4G28703	Proliferation Domain_Atrichoblast	10	8.41	24.5	30.7	0.1	0.105	0.296	0.377	0.103	0.319	1.57	4.15	2.43E-10	pGL2_BRI1_bri1_T-bri1_T	AT4G28703	NA	NA	Up	Proliferation Domain_Atrichoblast_Up
AT4G01480	Transition Domain_Cortex	165	173	67.2	27.8	0.886	0.885	0.763	0.442	0.886	0.677	-1.9	6.78	2.44E-10	pGL2_BRI1_bri1_T-bri1_T	PPA5	NA	NA	Down	Transition Domain_Cortex_Down
AT1G44350	Elongation_Pericycle	56.6	57.1	14.5	14	0.359	0.351	0.232	0.21	0.357	0.224	-1.99	5.2	2.49E-10	pGL2_BRI1_bri1_T-bri1_T	ILL6	NA	NA	Down	Elongation_Pericycle_Down
AT2G26380	Elongation_Pericycle	217	226	51	80.5	0.593	0.594	0.315	0.34	0.594	0.325	-1.78	7.18	2.49E-10	pGL2_BRI1_bri1_T-bri1_T	AT2G26380	NA	NA	Down	Elongation_Pericycle_Down
AT1G18860	Maturation_Cortex	4.16	1.78	17.3	48.3	0.0861	0.0541	0.243	0.497	0.075	0.312	3.23	4.24	2.49E-10	pGL2_BRI1_bri1_T-bri1_T	WRKY61	WRKY61	WRKY DNA-binding protein 61	Up	Maturation_Cortex_Up
AT2G43840	Elongation_Endodermis	4.06	2.15	19.6	10.9	0.061	0.0329	0.208	0.177	0.0483	0.198	2.29	3.21	2.50E-10	pGL2_BRI1_bri1_T-bri1_T	UGT74F1	NA	NA	Up	Elongation_Endodermis_Up
AT3G61430	Proliferation Domain_Atrichoblast	116	105	65.7	26.8	0.664	0.572	0.582	0.333	0.62	0.512	-1.35	6.31	2.50E-10	pGL2_BRI1_bri1_T-bri1_T	PIP1-1	NA	NA	Down	Proliferation Domain_Atrichoblast_Down
AT5G65040	Elongation_Pericycle	21.4	30.4	91.2	92.6	0.185	0.302	0.589	0.73	0.225	0.642	1.85	5.86	2.52E-10	pGL2_BRI1_bri1_T-bri1_T	IRM1	NA	NA	Up	Elongation_Pericycle_Up
AT5G65870	Elongation_Pericycle	55.2	48.9	16.4	8.87	0.323	0.255	0.232	0.2	0.3	0.22	-2.07	5.07	2.52E-10	pGL2_BRI1_bri1_T-bri1_T	PSK5	NA	NA	Down	Elongation_Pericycle_Down
AT3G09940	Elongation_Pericycle	169	133	61.7	25.7	0.807	0.738	0.696	0.47	0.784	0.612	-1.89	6.63	2.52E-10	pGL2_BRI1_bri1_T-bri1_T	MDAR3	NA	NA	Down	Elongation_Pericycle_Down
AT2G37760	Distal Lateral Root Cap	1.21	0.537	15.4	11.9	0.00943	0.00488	0.129	0.125	0.00816	0.129	3.81	3.06	2.55E-10	pGL2_BRI1_bri1_T-bri1_T	AKR4C8	NA	NA	Up	Distal Lateral Root Cap_Up
AT2G40113	Transition Domain_Atrichoblast	20.9	51.3	8.44	1.67	0.198	0.167	0.0881	0.0702	0.186	0.0845	-2.59	4.38	2.57E-10	pGL2_BRI1_bri1_T-bri1_T	AT2G40113	NA	NA	Down	Transition Domain_Atrichoblast_Down
AT5G04200	Transition Domain_Atrichoblast	54	42.1	12.2	7.09	0.101	0.135	0.176	0.211	0.115	0.183	-2.32	4.88	2.59E-10	pGL2_BRI1_bri1_T-bri1_T	AMC9	NA	NA	Down	Transition Domain_Atrichoblast_Down
AT2G34340	Elongation_Endodermis	129	137	56.1	40	0.631	0.621	0.463	0.319	0.626	0.418	-1.48	6.52	2.60E-10	pGL2_BRI1_bri1_T-bri1_T	AT2G34340	NA	NA	Down	Elongation_Endodermis_Down
AT2G01021	Elongation_Endodermis	16.8	23.6	37.6	92.2	0.305	0.444	0.541	0.681	0.368	0.584	1.57	5.39	2.61E-10	pGL2_BRI1_bri1_T-bri1_T	AT2G01021	NA	NA	Up	Elongation_Endodermis_Up
AT4G01360	Elongation_Endodermis	130	103	30.7	53.7	0.553	0.444	0.278	0.372	0.504	0.307	-1.51	6.33	2.63E-10	pGL2_BRI1_bri1_T-bri1_T	AT4G01360	NA	NA	Down	Elongation_Endodermis_Down
AT4G37850	Maturation_Atrichoblast	38.6	25.3	3.58	2.19	0.265	0.228	0.0584	0.0811	0.253	0.0632	-3.44	4.28	2.63E-10	pGL2_BRI1_bri1_T-bri1_T	BHLH25	AT4G37850	basic helix-loop-helix (bHLH) DNA-binding superfamily protein	Down	Maturation_Atrichoblast_Down
AT2G19580	Transition Domain_Cortex	6.94	10	59.6	22	0.0868	0.148	0.627	0.535	0.114	0.602	2.18	4.67	2.64E-10	pGL2_BRI1_bri1_T-bri1_T	TET2	NA	NA	Up	Transition Domain_Cortex_Up
AT2G24850	Maturation_Procambium	778	1200	148	225	0.98	0.966	0.655	0.778	0.974	0.723	-2.4	9.21	2.74E-10	pGL2_BRI1_bri1_T-bri1_T	TAT3	NA	NA	Down	Maturation_Procambium_Down
AT1G79700	Proliferation Domain_Atrichoblast	4.44	5.07	16.3	14.5	0.0851	0.107	0.316	0.333	0.0957	0.321	1.7	3.27	2.75E-10	pGL2_BRI1_bri1_T-bri1_T	AT1G79700	WRI4	Integrase-type DNA-binding superfamily protein	Up	Proliferation Domain_Atrichoblast_Up
AT2G38530	Elongation_Pericycle	67.2	67.9	23.8	5.6	0.188	0.151	0.0476	0.03	0.176	0.041	-2.36	5.41	2.76E-10	pGL2_BRI1_bri1_T-bri1_T	LTP2	NA	NA	Down	Elongation_Pericycle_Down
AT1G44800	Transition Domain_Trichoblast	17.8	9.48	0.689	0.551	0.164	0.0966	0.027	0.0217	0.125	0.0258	-4.41	2.8	2.81E-10	pGL2_BRI1_bri1_T-bri1_T	AT1G44800	NA	NA	Down	Transition Domain_Trichoblast_Down
AT3G47470	Transition Domain_Cortex	7.24	7.83	26.6	44.7	0.0776	0.0874	0.331	0.419	0.0821	0.354	2.19	4.39	2.82E-10	pGL2_BRI1_bri1_T-bri1_T	LHCA4	NA	NA	Up	Transition Domain_Cortex_Up
AT5G39080	Proliferation Domain_Atrichoblast	16.6	14.6	4.61	4.3	0.227	0.258	0.105	0.0965	0.242	0.103	-1.81	3.44	2.85E-10	pGL2_BRI1_bri1_T-bri1_T	AT5G39080	NA	NA	Down	Proliferation Domain_Atrichoblast_Down
AT2G30395	Elongation_Atrichoblast	20.9	16.7	3.09	1.12	0.128	0.0575	0.0331	0.0288	0.102	0.0319	-3.1	3.43	2.87E-10	pGL2_BRI1_bri1_T-bri1_T	OFP17	NA	NA	Down	Elongation_Atrichoblast_Down
AT5G48940	Proliferation Domain_Atrichoblast	9.24	11.6	28.6	31.5	0.145	0.172	0.354	0.43	0.158	0.375	1.54	4.3	2.87E-10	pGL2_BRI1_bri1_T-bri1_T	RCH1	NA	NA	Up	Proliferation Domain_Atrichoblast_Up
AT5G27420	Proximal Lateral Root Cap	21.1	21.3	58.7	46.4	0.14	0.154	0.301	0.319	0.145	0.304	1.31	5.2	2.87E-10	pGL2_BRI1_bri1_T-bri1_T	ATL31	NA	NA	Up	Proximal Lateral Root Cap_Up
AT1G06980	Maturation_Atrichoblast	42.2	31.9	0.896	8.04	0.148	0.184	0.0146	0.162	0.16	0.046	-3.31	4.5	2.88E-10	pGL2_BRI1_bri1_T-bri1_T	AT1G06980	NA	NA	Down	Maturation_Atrichoblast_Down
AT5G64620	Maturation_Atrichoblast	7.95	9.11	55.1	60.7	0.0662	0.0696	0.482	0.459	0.0674	0.477	2.76	5.04	2.88E-10	pGL2_BRI1_bri1_T-bri1_T	C/VIF2	NA	NA	Up	Maturation_Atrichoblast_Up
AT5G65040	Transition Domain_Trichoblast	3.24	5.37	19.3	66.2	0.0548	0.0725	0.23	0.37	0.0652	0.263	3.19	4.61	2.88E-10	pGL2_BRI1_bri1_T-bri1_T	IRM1	NA	NA	Up	Transition Domain_Trichoblast_Up
AT2G46740	Maturation_Atrichoblast	518	663	88.7	194	0.719	0.81	0.358	0.486	0.749	0.385	-2.16	8.52	2.89E-10	pGL2_BRI1_bri1_T-bri1_T	GULLO5	NA	NA	Down	Maturation_Atrichoblast_Down
AT4G33550	Elongation_Trichoblast	18	28.2	0.707	1.24	0.157	0.109	0.0216	0.0769	0.141	0.0303	-4.54	3.58	2.90E-10	pGL2_BRI1_bri1_T-bri1_T	AT4G33550	NA	NA	Down	Elongation_Trichoblast_Down
AT4G36740	Elongation_Trichoblast	1.08	2.12	19.8	48.8	0.0157	0.0326	0.216	0.346	0.0212	0.236	4.32	4.2	2.90E-10	pGL2_BRI1_bri1_T-bri1_T	HB-5	HB40	homeobox protein 40	Up	Elongation_Trichoblast_Up
AT5G57625	Elongation_Pericycle	26.3	9.27	4.63	0.467	0.276	0.16	0.125	0.02	0.237	0.0858	-2.88	3.53	2.92E-10	pGL2_BRI1_bri1_T-bri1_T	AT5G57625	NA	NA	Down	Elongation_Pericycle_Down
AT5G46890	Elongation_Pericycle	144	86.7	38.7	26.1	0.78	0.628	0.542	0.51	0.729	0.53	-1.82	6.24	2.95E-10	pGL2_BRI1_bri1_T-bri1_T	AT5G46890	NA	NA	Down	Elongation_Pericycle_Down
AT2G15220	Proximal Lateral Root Cap	11.8	15.2	38.7	30.8	0.0455	0.0548	0.131	0.124	0.0491	0.13	1.39	4.59	3.00E-10	pGL2_BRI1_bri1_T-bri1_T	AT2G15220	NA	NA	Up	Proximal Lateral Root Cap_Up
AT4G25820	Elongation_Pericycle	58.4	21.1	12	5.37	0.48	0.292	0.262	0.19	0.417	0.235	-2.16	4.69	3.02E-10	pGL2_BRI1_bri1_T-bri1_T	XTH14	NA	NA	Down	Elongation_Pericycle_Down
AT5G38980	Maturation_Cortex	0.793	0.508	16.2	7.32	0.00478	0.018	0.211	0.268	0.00938	0.227	4.14	2.82	3.04E-10	pGL2_BRI1_bri1_T-bri1_T	AT5G38980	NA	NA	Up	Maturation_Cortex_Up
AT4G02270	Proximal Lateral Root Cap	38.4	34.8	19.3	8.38	0.285	0.269	0.161	0.119	0.279	0.154	-1.41	4.71	3.04E-10	pGL2_BRI1_bri1_T-bri1_T	RHS13	NA	NA	Down	Proximal Lateral Root Cap_Down
AT2G47950	Proliferation Domain_Atrichoblast	52.7	36.1	21.9	11.3	0.513	0.405	0.316	0.298	0.461	0.311	-1.45	4.98	3.08E-10	pGL2_BRI1_bri1_T-bri1_T	AT2G47950	NA	NA	Down	Proliferation Domain_Atrichoblast_Down
AT5G04120	Proliferation Domain_Atrichoblast	32.5	29.5	15.4	5.94	0.367	0.345	0.279	0.158	0.357	0.245	-1.58	4.45	3.09E-10	pGL2_BRI1_bri1_T-bri1_T	IPSP	NA	NA	Down	Proliferation Domain_Atrichoblast_Down
AT1G54500	Elongation_Endodermis	3.77	1.65	16.1	11.7	0.0712	0.0288	0.208	0.221	0.052	0.212	2.37	3.06	3.10E-10	pGL2_BRI1_bri1_T-bri1_T	AT1G54500	NA	NA	Up	Elongation_Endodermis_Up
AT1G80120	Elongation_Pericycle	174	216	60.4	53.4	0.636	0.708	0.524	0.47	0.66	0.504	-1.77	6.99	3.12E-10	pGL2_BRI1_bri1_T-bri1_T	AT1G80120	NA	NA	Down	Elongation_Pericycle_Down
AT2G22750	Maturation_Atrichoblast	20.8	23.3	1.79	0.731	0.151	0.158	0.0292	0.027	0.154	0.0287	-3.95	3.73	3.13E-10	pGL2_BRI1_bri1_T-bri1_T	AT2G22750	AT2G22750	basic helix-loop-helix (bHLH) DNA-binding superfamily protein	Down	Maturation_Atrichoblast_Down
AT4G35783	Maturation_Atrichoblast	6.3	6.07	37.6	57	0.0505	0.0696	0.277	0.378	0.0568	0.299	2.86	4.72	3.13E-10	pGL2_BRI1_bri1_T-bri1_T	RTFL6	NA	NA	Up	Maturation_Atrichoblast_Up
AT2G26870	Transition Domain_Atrichoblast	5.69	7.62	43.2	30.9	0.0717	0.109	0.427	0.561	0.0865	0.454	2.48	4.52	3.13E-10	pGL2_BRI1_bri1_T-bri1_T	NPC2	NA	NA	Up	Transition Domain_Atrichoblast_Up
AT1G75500	Proliferation Domain_Endodermis	4.56	15.2	279	448	0.0833	0.119	0.423	0.6	0.111	0.472	5.09	7.55	3.15E-10	pGL2_BRI1_bri1_T-bri1_T	WAT1	NA	NA	Up	Proliferation Domain_Endodermis_Up
AT4G27260	Proliferation Domain_Endodermis	4.56	6.32	89.9	572	0.0833	0.119	0.346	0.4	0.111	0.361	6.03	7.36	3.15E-10	pGL2_BRI1_bri1_T-bri1_T	GH3.5	NA	NA	Up	Proliferation Domain_Endodermis_Up
AT3G28600	Transition Domain_Cortex	14.5	16.6	1.9	0	0.0959	0.115	0.0339	0	0.104	0.0248	-3.67	3.27	3.16E-10	pGL2_BRI1_bri1_T-bri1_T	AT3G28600	NA	NA	Down	Transition Domain_Cortex_Down
AT2G34020	Transition Domain_Cortex	48.3	45.4	13.9	8.12	0.388	0.426	0.203	0.209	0.405	0.205	-2.06	4.93	3.16E-10	pGL2_BRI1_bri1_T-bri1_T	AT2G34020	NA	NA	Down	Transition Domain_Cortex_Down
AT4G23750	Elongation_Pericycle	13.8	21	54.5	72.8	0.122	0.231	0.411	0.55	0.159	0.463	1.89	5.31	3.17E-10	pGL2_BRI1_bri1_T-bri1_T	CRF2	CRF2	cytokinin response factor 2	Up	Elongation_Pericycle_Up
AT2G44370	Maturation_Cortex	1.98	1.02	23.2	11.8	0.0383	0.027	0.258	0.255	0.0344	0.257	3.53	3.38	3.19E-10	pGL2_BRI1_bri1_T-bri1_T	AT2G44370	NA	NA	Up	Maturation_Cortex_Up
AT5G45490	Elongation_Endodermis	4.78	4.13	21.9	15.5	0.0983	0.0947	0.345	0.345	0.0967	0.345	2.06	3.54	3.21E-10	pGL2_BRI1_bri1_T-bri1_T	AT5G45490	NA	NA	Up	Elongation_Endodermis_Up
AT4G17670	Transition Domain_Trichoblast	25.1	11.1	160	80.8	0.185	0.126	0.547	0.565	0.15	0.552	2.76	6.14	3.22E-10	pGL2_BRI1_bri1_T-bri1_T	FLZ2	NA	NA	Up	Transition Domain_Trichoblast_Up
AT5G12030	Transition Domain_Cortex	51.6	27.9	80.2	289	0.297	0.235	0.237	0.372	0.269	0.273	1.98	6.78	3.24E-10	pGL2_BRI1_bri1_T-bri1_T	HSP17.7	NA	NA	Up	Transition Domain_Cortex_Up
AT1G07090	Proliferation Domain_Trichoblast	10.7	6.55	0.651	1.27	0.243	0.199	0.0267	0.0377	0.222	0.0292	-3.32	2.38	3.25E-10	pGL2_BRI1_bri1_T-bri1_T	LSH6	NA	NA	Down	Proliferation Domain_Trichoblast_Down
AT3G03780	Elongation_Atrichoblast	86.6	61.8	22.1	11.2	0.382	0.345	0.228	0.192	0.368	0.218	-2.18	5.52	3.30E-10	pGL2_BRI1_bri1_T-bri1_T	MS2	NA	NA	Down	Elongation_Atrichoblast_Down
AT1G60730	Proliferation Domain_Atrichoblast	130	115	67.9	33.6	0.698	0.65	0.731	0.649	0.675	0.708	-1.33	6.45	3.30E-10	pGL2_BRI1_bri1_T-bri1_T	AT1G60730	NA	NA	Down	Proliferation Domain_Atrichoblast_Down
AT5G59970	Maturation_Procambium	150	135	18.5	18.6	0.431	0.448	0.345	0.222	0.439	0.277	-2.92	6.41	3.31E-10	pGL2_BRI1_bri1_T-bri1_T	AT5G59970	NA	NA	Down	Maturation_Procambium_Down
AT2G04090	Proliferation Domain_Atrichoblast	19.9	22.8	8.44	4.3	0.304	0.367	0.187	0.132	0.334	0.172	-1.72	3.89	3.33E-10	pGL2_BRI1_bri1_T-bri1_T	DTX5	NA	NA	Down	Proliferation Domain_Atrichoblast_Down
AT1G78340	Transition Domain_Cortex	111	86.7	380	299	0.644	0.683	0.949	0.837	0.662	0.919	1.78	7.78	3.33E-10	pGL2_BRI1_bri1_T-bri1_T	GSTU22	NA	NA	Up	Transition Domain_Cortex_Up
AT1G33090	Proliferation Domain_Trichoblast	4.68	2.44	18.4	18.6	0.115	0.0746	0.348	0.264	0.0955	0.329	2.39	3.48	3.39E-10	pGL2_BRI1_bri1_T-bri1_T	DTX22	NA	NA	Up	Proliferation Domain_Trichoblast_Up
AT1G21528	Maturation_Phloem	284	232	0	3.06	0.429	0.387	0	0.1	0.412	0.0667	-6.6	7.19	3.42E-10	pGL2_BRI1_bri1_T-bri1_T	AT1G21528	NA	NA	Down	Maturation_Phloem_Down
AT1G15520	Elongation_Pericycle	90.6	85	25.5	23.3	0.46	0.385	0.321	0.28	0.435	0.306	-1.85	5.84	3.43E-10	pGL2_BRI1_bri1_T-bri1_T	ABCG40	NA	NA	Down	Elongation_Pericycle_Down
AT5G18130	Elongation_Endodermis	8.7	6.45	28.8	24.6	0.125	0.0947	0.255	0.212	0.112	0.242	1.82	4.1	3.51E-10	pGL2_BRI1_bri1_T-bri1_T	AT5G18130	NA	NA	Up	Elongation_Endodermis_Up
AT4G30280	Elongation_Pericycle	176	111	59.8	26.4	0.593	0.452	0.56	0.38	0.546	0.493	-1.8	6.57	3.51E-10	pGL2_BRI1_bri1_T-bri1_T	XTH18	NA	NA	Down	Elongation_Pericycle_Down
AT2G39518	Elongation_Atrichoblast	3.92	2.94	23.8	26.2	0.0347	0.023	0.25	0.317	0.0303	0.269	2.82	3.94	3.55E-10	pGL2_BRI1_bri1_T-bri1_T	AT2G39518	NA	NA	Up	Elongation_Atrichoblast_Up
AT1G54010	Proliferation Domain_Atrichoblast	439	544	217	189	0.751	0.809	0.68	0.737	0.779	0.696	-1.27	8.44	3.55E-10	pGL2_BRI1_bri1_T-bri1_T	GLL23	NA	NA	Down	Proliferation Domain_Atrichoblast_Down
AT5G04200	Distal Columella	29.1	15.2	103	131	0.11	0.117	0.198	0.223	0.112	0.204	2.4	6.14	3.58E-10	pGL2_BRI1_bri1_T-bri1_T	AMC9	NA	NA	Up	Distal Columella_Up
AT4G32880	Elongation_Pericycle	3.81	6.99	19.2	28.7	0.044	0.0677	0.244	0.34	0.052	0.28	2.17	3.81	3.59E-10	pGL2_BRI1_bri1_T-bri1_T	ATHB-8	HB-8	homeobox-leucine zipper protein ATHB-8	Up	Elongation_Pericycle_Up
AT1G03200	Elongation_Atrichoblast	9.81	7.35	25	88.7	0.0833	0.0747	0.232	0.433	0.0801	0.287	2.41	5.06	3.60E-10	pGL2_BRI1_bri1_T-bri1_T	AT1G03200	NA	NA	Up	Elongation_Atrichoblast_Up
AT5G46350	Transition Domain_Atrichoblast	0.632	3.21	21.4	12.9	0.00844	0.0385	0.181	0.263	0.0204	0.197	3.24	3.4	3.62E-10	pGL2_BRI1_bri1_T-bri1_T	WRKY8	WRKY8	WRKY DNA-binding protein 8	Up	Transition Domain_Atrichoblast_Up
AT1G72140	Elongation_Atrichoblast	128	151	29	40.8	0.455	0.557	0.169	0.269	0.494	0.197	-2.02	6.44	3.66E-10	pGL2_BRI1_bri1_T-bri1_T	NPF5.12	NA	NA	Down	Elongation_Atrichoblast_Down
AT3G16400	Elongation_Atrichoblast	431	386	99.4	137	0.684	0.678	0.496	0.654	0.682	0.54	-1.81	8.04	3.69E-10	pGL2_BRI1_bri1_T-bri1_T	NSP1	NA	NA	Down	Elongation_Atrichoblast_Down
AT2G26380	Elongation_Endodermis	55.7	49.6	15.8	19	0.441	0.387	0.106	0.159	0.416	0.122	-1.6	5.16	3.69E-10	pGL2_BRI1_bri1_T-bri1_T	AT2G26380	NA	NA	Down	Elongation_Endodermis_Down
AT1G69530	Transition Domain_Atrichoblast	67	55.3	273	177	0.367	0.417	0.74	0.772	0.387	0.746	1.86	7.17	3.70E-10	pGL2_BRI1_bri1_T-bri1_T	ATEXPA1	NA	NA	Up	Transition Domain_Atrichoblast_Up
AT4G34990	Elongation_Pericycle	31.8	27.2	8.63	3.97	0.154	0.209	0.107	0.08	0.173	0.097	-2.25	4.26	3.71E-10	pGL2_BRI1_bri1_T-bri1_T	MYB32	MYB32	myb domain protein 32	Down	Elongation_Pericycle_Down
AT2G25450	Proliferation Domain_Atrichoblast	470	444	207	174	0.98	0.967	0.922	0.895	0.974	0.914	-1.27	8.34	3.76E-10	pGL2_BRI1_bri1_T-bri1_T	GSL-OH	NA	NA	Down	Proliferation Domain_Atrichoblast_Down
AT3G50970	Proliferation Domain_Atrichoblast	899	769	444	272	0.995	0.991	0.983	0.947	0.993	0.973	-1.26	9.22	3.77E-10	pGL2_BRI1_bri1_T-bri1_T	XERO2	NA	NA	Down	Proliferation Domain_Atrichoblast_Down
AT3G29250	Transition Domain_Cortex	110	105	39.6	20.3	0.721	0.738	0.5	0.465	0.729	0.491	-1.87	6.14	3.79E-10	pGL2_BRI1_bri1_T-bri1_T	SDR4	NA	NA	Down	Transition Domain_Cortex_Down
AT1G12845	Elongation_Endodermis	6.52	9.42	29.4	25.6	0.115	0.148	0.314	0.292	0.13	0.307	1.8	4.14	3.84E-10	pGL2_BRI1_bri1_T-bri1_T	AT1G12845	NA	NA	Up	Elongation_Endodermis_Up
AT4G26220	Elongation_Cortex	105	71.5	17.4	25.4	0.234	0.293	0.113	0.221	0.254	0.131	-2.05	5.78	3.86E-10	pGL2_BRI1_bri1_T-bri1_T	AT4G26220	NA	NA	Down	Elongation_Cortex_Down
AT3G26830	Elongation_Pericycle	41.9	37.9	13.3	4.2	0.198	0.178	0.113	0.1	0.191	0.108	-2.27	4.68	3.88E-10	pGL2_BRI1_bri1_T-bri1_T	CYP71B15	NA	NA	Down	Elongation_Pericycle_Down
AT5G20790	Maturation_Atrichoblast	6.58	4.55	32.3	59.2	0.0379	0.0443	0.212	0.243	0.04	0.218	2.89	4.65	3.90E-10	pGL2_BRI1_bri1_T-bri1_T	AT5G20790	NA	NA	Up	Maturation_Atrichoblast_Up
AT2G44470	Elongation_Pericycle	0	0	14.7	0	0	0	0.28	0	0	0.175	8.8	1.75	4.02E-10	pGL2_BRI1_bri1_T-bri1_T	BGLU29	NA	NA	Up	Elongation_Pericycle_Up
AT4G22214	Distal Lateral Root Cap	48.9	54.2	13	7.13	0.298	0.317	0.11	0.0882	0.303	0.105	-2.31	4.96	4.08E-10	pGL2_BRI1_bri1_T-bri1_T	AT4G22214	NA	NA	Down	Distal Lateral Root Cap_Down
AT5G63600	Elongation_Pericycle	63.8	19.5	16.8	3.03	0.538	0.326	0.304	0.1	0.467	0.228	-2.18	4.77	4.10E-10	pGL2_BRI1_bri1_T-bri1_T	FLS5	NA	NA	Down	Elongation_Pericycle_Down
AT5G61550	Elongation_Atrichoblast	0.981	1.96	11.4	23.2	0.0104	0.023	0.125	0.231	0.0152	0.154	3.51	3.36	4.13E-10	pGL2_BRI1_bri1_T-bri1_T	AT5G61550	NA	NA	Up	Elongation_Atrichoblast_Up
AT2G42430	Elongation_Endodermis	27.3	16.9	72.6	54.2	0.285	0.156	0.341	0.301	0.227	0.329	1.54	5.42	4.13E-10	pGL2_BRI1_bri1_T-bri1_T	LBD16	LBD16	lateral organ boundaries-domain 16	Up	Elongation_Endodermis_Up
AT2G06925	Transition Domain_Cortex	51.6	51.3	176	190	0.356	0.426	0.763	0.698	0.388	0.745	1.83	6.87	4.16E-10	pGL2_BRI1_bri1_T-bri1_T	PLA2-ALPHA	NA	NA	Up	Transition Domain_Cortex_Up
AT3G22970	Elongation_Endodermis	24.1	25	71.5	69.2	0.295	0.313	0.545	0.558	0.303	0.549	1.52	5.56	4.19E-10	pGL2_BRI1_bri1_T-bri1_T	AT3G22970	NA	NA	Up	Elongation_Endodermis_Up
AT1G27400	Elongation_Atrichoblast	133	163	44.9	28.8	0.688	0.695	0.415	0.413	0.69	0.415	-2.01	6.53	4.23E-10	pGL2_BRI1_bri1_T-bri1_T	RPL17A	NA	NA	Down	Elongation_Atrichoblast_Down
AT1G61930	Elongation_Endodermis	7.1	6.78	24.9	25.1	0.129	0.119	0.302	0.407	0.125	0.334	1.84	3.99	4.24E-10	pGL2_BRI1_bri1_T-bri1_T	AT1G61930	NA	NA	Up	Elongation_Endodermis_Up
AT2G41810	Elongation_Pericycle	13.2	7.27	1.05	0.233	0.146	0.132	0.0298	0.01	0.141	0.0224	-3.96	2.72	4.26E-10	pGL2_BRI1_bri1_T-bri1_T	AT2G41810	NA	NA	Down	Elongation_Pericycle_Down
AT4G33220	Proliferation Domain_Atrichoblast	4.01	4.93	15.9	13.1	0.0801	0.0926	0.262	0.281	0.0861	0.267	1.7	3.19	4.38E-10	pGL2_BRI1_bri1_T-bri1_T	PME44	NA	NA	Up	Proliferation Domain_Atrichoblast_Up
AT5G62340	Elongation_Atrichoblast	35.3	56.9	11.9	5.61	0.163	0.201	0.11	0.106	0.177	0.109	-2.33	4.77	4.40E-10	pGL2_BRI1_bri1_T-bri1_T	AT5G62340	NA	NA	Down	Elongation_Atrichoblast_Down
AT5G17820	Distal Lateral Root Cap	149	138	43.2	29	0.579	0.585	0.283	0.316	0.581	0.29	-2	6.5	4.47E-10	pGL2_BRI1_bri1_T-bri1_T	AT5G17820	NA	NA	Down	Distal Lateral Root Cap_Down
AT2G28720	Maturation_Cortex	1.19	2.29	10.5	29.5	0.0144	0.0631	0.165	0.438	0.0312	0.239	3.44	3.56	4.53E-10	pGL2_BRI1_bri1_T-bri1_T	AT2G28720	NA	NA	Up	Maturation_Cortex_Up
AT5G45940	Proliferation Domain_Trichoblast	4.81	4.42	31.5	15.3	0.142	0.119	0.54	0.321	0.131	0.492	2.28	3.85	4.54E-10	pGL2_BRI1_bri1_T-bri1_T	NUDT11	NA	NA	Up	Proliferation Domain_Trichoblast_Up
AT4G23700	Distal Lateral Root Cap	3.39	6.98	25.8	36.1	0.0245	0.039	0.167	0.324	0.0286	0.201	2.65	4.21	4.56E-10	pGL2_BRI1_bri1_T-bri1_T	CHX17	NA	NA	Up	Distal Lateral Root Cap_Up
AT3G50290	Elongation_Endodermis	1.16	3.97	15.1	11.1	0.0203	0.07	0.208	0.186	0.0428	0.201	2.44	2.97	4.59E-10	pGL2_BRI1_bri1_T-bri1_T	AT3G50290	NA	NA	Up	Elongation_Endodermis_Up
AT4G34210	Proximal Lateral Root Cap	111	101	44.3	43.7	0.46	0.431	0.248	0.332	0.449	0.263	-1.27	6.24	4.63E-10	pGL2_BRI1_bri1_T-bri1_T	ASK11	NA	NA	Down	Proximal Lateral Root Cap_Down
AT1G70560	Elongation_Atrichoblast	5.88	5.39	38.7	27.3	0.0625	0.0632	0.338	0.298	0.0628	0.327	2.55	4.37	4.77E-10	pGL2_BRI1_bri1_T-bri1_T	TAA1	NA	NA	Up	Elongation_Atrichoblast_Up
AT4G30450	Elongation_Atrichoblast	11.8	12.3	1.19	0	0.101	0.115	0.0184	0	0.106	0.0133	-4.04	2.71	4.77E-10	pGL2_BRI1_bri1_T-bri1_T	AT4G30450	NA	NA	Down	Elongation_Atrichoblast_Down
AT5G58800	Proximal Lateral Root Cap	8.03	5.69	24.2	15.9	0.0755	0.0587	0.225	0.204	0.069	0.222	1.54	3.77	4.77E-10	pGL2_BRI1_bri1_T-bri1_T	AT5G58800	NA	NA	Up	Proximal Lateral Root Cap_Up
AT4G39700	Proximal Lateral Root Cap	37.5	20.5	13	7.93	0.255	0.176	0.117	0.124	0.224	0.118	-1.47	4.37	4.82E-10	pGL2_BRI1_bri1_T-bri1_T	HIPP23	NA	NA	Down	Proximal Lateral Root Cap_Down
AT2G44470	Distal Lateral Root Cap	0	0	15.6	0	0	0	0.139	0	0	0.11	8.13	2.52	4.83E-10	pGL2_BRI1_bri1_T-bri1_T	BGLU29	NA	NA	Up	Distal Lateral Root Cap_Up
AT1G01380	Proliferation Domain_Atrichoblast	4.51	7.22	13.2	24	0.0851	0.111	0.214	0.325	0.0974	0.245	1.64	3.52	4.83E-10	pGL2_BRI1_bri1_T-bri1_T	ETC1	ETC1	Homeodomain-like superfamily protein	Up	Proliferation Domain_Atrichoblast_Up
AT2G30400	Elongation_Atrichoblast	28.1	12.7	5.47	0	0.118	0.0805	0.0368	0	0.104	0.0266	-2.98	3.61	4.86E-10	pGL2_BRI1_bri1_T-bri1_T	OFP2	OFP2	ovate family protein 2	Down	Elongation_Atrichoblast_Down
AT3G16430	Maturation_Cortex	32.7	24.9	8.68	1.1	0.297	0.36	0.187	0.0719	0.319	0.155	-2.97	4.04	4.91E-10	pGL2_BRI1_bri1_T-bri1_T	PBP2	NA	NA	Down	Maturation_Cortex_Down
AT3G01420	Maturation_Atrichoblast	66	106	26	0.731	0.155	0.177	0.0146	0.027	0.162	0.0172	-2.83	5.68	4.92E-10	pGL2_BRI1_bri1_T-bri1_T	DOX1	NA	NA	Down	Maturation_Atrichoblast_Down
AT3G44006	Proliferation Domain_Trichoblast	0	0	3.69	5.1	0	0	0.118	0.0943	0	0.112	7.89	1.21	4.97E-10	pGL2_BRI1_bri1_T-bri1_T	AT3G44006	NA	NA	Up	Proliferation Domain_Trichoblast_Up
AT5G62210	Elongation_Pericycle	77.4	83.7	218	308	0.287	0.305	0.619	0.67	0.293	0.638	1.68	7.42	4.99E-10	pGL2_BRI1_bri1_T-bri1_T	AT5G62210	NA	NA	Up	Elongation_Pericycle_Up
AT1G11260	Proliferation Domain_Atrichoblast	22	25.4	59.2	59.8	0.284	0.33	0.534	0.579	0.306	0.547	1.33	5.36	5.02E-10	pGL2_BRI1_bri1_T-bri1_T	STP1	NA	NA	Up	Proliferation Domain_Atrichoblast_Up
AT1G12090	Transition Domain_Trichoblast	723	173	82.7	43.3	0.836	0.686	0.824	0.609	0.748	0.773	-2.57	7.99	5.06E-10	pGL2_BRI1_bri1_T-bri1_T	ELP	NA	NA	Down	Transition Domain_Trichoblast_Down
AT5G55110	Proliferation Domain_Atrichoblast	20.2	17.4	30.6	78.2	0.227	0.198	0.296	0.211	0.213	0.272	1.39	5.15	5.16E-10	pGL2_BRI1_bri1_T-bri1_T	AT5G55110	NA	NA	Up	Proliferation Domain_Atrichoblast_Up
AT4G21215	Elongation_Endodermis	7.39	5.29	23.9	22.6	0.132	0.115	0.294	0.327	0.125	0.304	1.87	3.88	5.22E-10	pGL2_BRI1_bri1_T-bri1_T	AT4G21215	NA	NA	Up	Elongation_Endodermis_Up
AT5G03545	Maturation_Procambium	1.19	2.55	29.6	42.2	0.0196	0.023	0.207	0.194	0.0212	0.2	4.2	4.23	5.25E-10	pGL2_BRI1_bri1_T-bri1_T	AT4	NA	NA	Up	Maturation_Procambium_Up
AT1G02360	Elongation_Pericycle	34.8	28.8	10.1	3.97	0.177	0.145	0.155	0.11	0.166	0.138	-2.22	4.37	5.30E-10	pGL2_BRI1_bri1_T-bri1_T	AT1G02360	NA	NA	Down	Elongation_Pericycle_Down
AT5G19875	Elongation_Cortex	4.13	1.68	11.5	31.3	0.0475	0.0345	0.142	0.182	0.0431	0.148	2.63	3.63	5.35E-10	pGL2_BRI1_bri1_T-bri1_T	AT5G19875	NA	NA	Up	Elongation_Cortex_Up
AT1G13245	Proximal Lateral Root Cap	6.97	6.51	16	24.7	0.065	0.0625	0.121	0.239	0.064	0.141	1.53	3.7	5.35E-10	pGL2_BRI1_bri1_T-bri1_T	RTFL17	NA	NA	Up	Proximal Lateral Root Cap_Up
AT5G45490	Proliferation Domain_Trichoblast	7.36	7.16	39.4	24.7	0.197	0.159	0.631	0.509	0.179	0.604	2.12	4.32	5.36E-10	pGL2_BRI1_bri1_T-bri1_T	AT5G45490	NA	NA	Up	Proliferation Domain_Trichoblast_Up
AT1G71880	Elongation_Cortex	14.8	18.8	86.4	57.9	0.122	0.236	0.384	0.429	0.16	0.391	2.09	5.5	5.37E-10	pGL2_BRI1_bri1_T-bri1_T	SUC1	NA	NA	Up	Elongation_Cortex_Up
AT3G16430	Maturation_Atrichoblast	364	333	95.4	55.6	0.71	0.671	0.401	0.378	0.697	0.397	-2.25	7.74	5.37E-10	pGL2_BRI1_bri1_T-bri1_T	PBP2	NA	NA	Down	Maturation_Atrichoblast_Down
AT2G07708	Elongation_Endodermis	145	163	258	612	0.861	0.811	0.91	0.965	0.838	0.927	1.37	8.2	5.40E-10	pGL2_BRI1_bri1_T-bri1_T	AT2G07708	NA	NA	Up	Elongation_Endodermis_Up
AT5G46890	Elongation_Endodermis	1200	1130	426	514	0.953	0.947	0.718	0.717	0.95	0.717	-1.32	9.68	5.42E-10	pGL2_BRI1_bri1_T-bri1_T	AT5G46890	NA	NA	Down	Elongation_Endodermis_Down
AT1G33560	Elongation_Endodermis	2.17	3.14	10.7	17	0.0441	0.07	0.18	0.274	0.0558	0.209	2.36	3.01	5.44E-10	pGL2_BRI1_bri1_T-bri1_T	ADR1	NA	NA	Up	Elongation_Endodermis_Up
AT5G15290	Maturation_Cortex	13.5	5.34	0.759	0.549	0.12	0.0991	0.0197	0.0196	0.112	0.0196	-3.76	2.24	5.52E-10	pGL2_BRI1_bri1_T-bri1_T	CASP5	NA	NA	Down	Maturation_Cortex_Down
ATCG00030	Elongation_Endodermis	47.7	52.4	86	217	0.542	0.531	0.651	0.903	0.537	0.728	1.46	6.65	5.56E-10	pGL2_BRI1_bri1_T-bri1_T	TRNK	NA	NA	Up	Elongation_Endodermis_Up
AT5G38710	Elongation_Atrichoblast	5.88	3.92	19.3	49.8	0.0556	0.0402	0.18	0.346	0.0498	0.226	2.58	4.36	5.60E-10	pGL2_BRI1_bri1_T-bri1_T	POX2	NA	NA	Up	Elongation_Atrichoblast_Up
AT2G17220	Distal Lateral Root Cap	3.15	7.52	24.5	37.5	0.0226	0.0634	0.175	0.309	0.034	0.204	2.64	4.21	5.63E-10	pGL2_BRI1_bri1_T-bri1_T	PIX13	NA	NA	Up	Distal Lateral Root Cap_Up
AT4G36500	Elongation_Pericycle	2300	2330	857	618	0.995	0.994	0.994	0.97	0.995	0.985	-1.67	10.6	5.64E-10	pGL2_BRI1_bri1_T-bri1_T	AT4G36500	NA	NA	Down	Elongation_Pericycle_Down
AT4G39190	Elongation_Pericycle	70.7	82.9	21.1	21.5	0.305	0.289	0.149	0.15	0.299	0.149	-1.85	5.65	5.64E-10	pGL2_BRI1_bri1_T-bri1_T	AT4G39190	NA	NA	Down	Elongation_Pericycle_Down
AT5G54790	Elongation_Endodermis	2.61	1.32	14.5	9.12	0.0271	0.0165	0.141	0.142	0.0223	0.141	2.58	2.8	5.71E-10	pGL2_BRI1_bri1_T-bri1_T	VUP4	NA	NA	Up	Elongation_Endodermis_Up
AT3G14550	Distal Lateral Root Cap	16.9	12.9	71.8	64.6	0.1	0.107	0.291	0.257	0.102	0.284	2.18	5.42	5.82E-10	pGL2_BRI1_bri1_T-bri1_T	GGPS3	NA	NA	Up	Distal Lateral Root Cap_Up
AT3G25760	Elongation_Pericycle	69	56.1	23.4	2.1	0.32	0.222	0.298	0.07	0.287	0.213	-2.62	5.29	5.89E-10	pGL2_BRI1_bri1_T-bri1_T	AOC1	NA	NA	Down	Elongation_Pericycle_Down
AT4G23690	Transition Domain_Atrichoblast	44.5	32.1	14.7	1.25	0.215	0.135	0.0969	0.0351	0.183	0.0845	-2.43	4.58	5.91E-10	pGL2_BRI1_bri1_T-bri1_T	DIR6	NA	NA	Down	Transition Domain_Atrichoblast_Down
AT1G75600	Distal Columella	87.7	50.9	320	295	0.268	0.196	0.513	0.524	0.247	0.516	2.19	7.57	5.92E-10	pGL2_BRI1_bri1_T-bri1_T	AT1G75600	NA	NA	Up	Distal Columella_Up
AT3G15450	Distal Columella	483	272	1060	1900	0.781	0.736	0.78	0.91	0.768	0.809	1.96	9.86	5.92E-10	pGL2_BRI1_bri1_T-bri1_T	AT3G15450	NA	NA	Up	Distal Columella_Up
AT5G25440	Maturation_Cortex	6.74	1.27	32.6	28.4	0.0766	0.045	0.319	0.431	0.0656	0.35	3.07	4.19	6.07E-10	pGL2_BRI1_bri1_T-bri1_T	AT5G25440	NA	NA	Up	Maturation_Cortex_Up
ATCG00400	Elongation_Endodermis	7.54	8.26	15.6	46.1	0.139	0.173	0.247	0.664	0.154	0.375	1.79	4.24	6.14E-10	pGL2_BRI1_bri1_T-bri1_T	TRNL.1	NA	NA	Up	Elongation_Endodermis_Up
AT3G57150	Proliferation Domain_Trichoblast	51.8	103	17.2	19.6	0.463	0.687	0.283	0.377	0.57	0.304	-1.98	5.6	6.15E-10	pGL2_BRI1_bri1_T-bri1_T	CBF5	NA	NA	Down	Proliferation Domain_Trichoblast_Down
AT5G23220	Proliferation Domain_Atrichoblast	102	60.6	48.3	19.2	0.74	0.653	0.646	0.395	0.698	0.576	-1.34	5.87	6.19E-10	pGL2_BRI1_bri1_T-bri1_T	NIC3	NA	NA	Down	Proliferation Domain_Atrichoblast_Down
AT5G43570	Elongation_Atrichoblast	32	57.3	3.09	19.1	0.156	0.23	0.0441	0.212	0.184	0.0904	-2.32	4.78	6.25E-10	pGL2_BRI1_bri1_T-bri1_T	AT5G43570	NA	NA	Down	Elongation_Atrichoblast_Down
AT1G07175	Transition Domain_Atrichoblast	29.4	36.5	117	134	0.266	0.34	0.608	0.684	0.295	0.623	1.94	6.32	6.25E-10	pGL2_BRI1_bri1_T-bri1_T	AT1G07175	NA	NA	Up	Transition Domain_Atrichoblast_Up
AT5G65020	Elongation_Pericycle	678	726	256	193	0.98	0.978	0.815	0.73	0.979	0.784	-1.65	8.86	6.32E-10	pGL2_BRI1_bri1_T-bri1_T	ANN2	NA	NA	Down	Elongation_Pericycle_Down
AT1G12560	Elongation_Cortex	16.1	16.3	3.74	1.13	0.122	0.126	0.0644	0.0519	0.123	0.0624	-2.64	3.25	6.35E-10	pGL2_BRI1_bri1_T-bri1_T	EXPA7	NA	NA	Down	Elongation_Cortex_Down
AT1G68238	Transition Domain_Cortex	0.604	0.313	13.9	8.7	0.00913	0.00546	0.178	0.14	0.00746	0.168	4.5	2.65	6.37E-10	pGL2_BRI1_bri1_T-bri1_T	AT1G68238	NA	NA	Up	Transition Domain_Cortex_Up
AT3G48280	Distal Lateral Root Cap	1.94	2.15	16.8	20	0.0132	0.0146	0.135	0.191	0.0136	0.147	3.13	3.45	6.38E-10	pGL2_BRI1_bri1_T-bri1_T	CYP71A25	NA	NA	Up	Distal Lateral Root Cap_Up
AT1G78860	Elongation_Pericycle	45.3	56.9	15	9.8	0.264	0.422	0.167	0.15	0.317	0.16	-2.04	5.04	6.38E-10	pGL2_BRI1_bri1_T-bri1_T	AT1G78860	NA	NA	Down	Elongation_Pericycle_Down
AT3G44510	Elongation_Endodermis	6.38	8.26	29.4	22	0.125	0.173	0.376	0.354	0.147	0.37	1.82	4.05	6.51E-10	pGL2_BRI1_bri1_T-bri1_T	AT3G44510	NA	NA	Up	Elongation_Endodermis_Up
AT2G17220	Proximal Lateral Root Cap	11.7	12	30.3	31.7	0.102	0.107	0.226	0.332	0.104	0.244	1.39	4.4	6.56E-10	pGL2_BRI1_bri1_T-bri1_T	PIX13	NA	NA	Up	Proximal Lateral Root Cap_Up
AT1G76240	Proliferation Domain_Atrichoblast	181	229	88.5	79	0.798	0.884	0.667	0.553	0.839	0.635	-1.28	7.18	6.70E-10	pGL2_BRI1_bri1_T-bri1_T	AT1G76240	NA	NA	Down	Proliferation Domain_Atrichoblast_Down
AT4G12520	Maturation_Xylem	481	166	11.6	4.39	0.345	0.286	0.167	0.125	0.322	0.152	-5.28	7.41	6.73E-10	pGL2_BRI1_bri1_T-bri1_T	AT4G12520	NA	NA	Down	Maturation_Xylem_Down
AT1G63245	Proximal Lateral Root Cap	48.7	59.7	122	135	0.295	0.352	0.573	0.681	0.317	0.591	1.26	6.51	6.73E-10	pGL2_BRI1_bri1_T-bri1_T	CLE14	NA	NA	Up	Proximal Lateral Root Cap_Up
AT2G28200	Elongation_Endodermis	24.1	28.9	88.5	62.8	0.241	0.3	0.584	0.522	0.268	0.565	1.5	5.68	6.76E-10	pGL2_BRI1_bri1_T-bri1_T	ZAT5	AT2G28200	C2H2-type zinc finger family protein	Up	Elongation_Endodermis_Up
AT3G14690	Elongation_Atrichoblast	7.52	6.37	37.3	38.2	0.059	0.046	0.257	0.279	0.0541	0.263	2.42	4.56	6.77E-10	pGL2_BRI1_bri1_T-bri1_T	CYP72A15	NA	NA	Up	Elongation_Atrichoblast_Up
AT2G44110	Elongation_Atrichoblast	111	106	30.7	22.1	0.559	0.644	0.268	0.279	0.591	0.271	-2.05	6.08	6.78E-10	pGL2_BRI1_bri1_T-bri1_T	MLO15	NA	NA	Down	Elongation_Atrichoblast_Down
AT3G43990	Elongation_Trichoblast	0	0	38.2	0	0	0	0.518	0	0	0.436	9.16	3.59	6.80E-10	pGL2_BRI1_bri1_T-bri1_T	AT3G43990	NA	NA	Up	Elongation_Trichoblast_Up
AT5G48657	Distal Lateral Root Cap	15.2	16.1	65.5	75.1	0.0943	0.112	0.4	0.544	0.0993	0.431	2.15	5.45	6.90E-10	pGL2_BRI1_bri1_T-bri1_T	AT5G48657	NA	NA	Up	Distal Lateral Root Cap_Up
AT2G19970	Distal Lateral Root Cap	24.4	26.3	104	105	0.109	0.137	0.367	0.39	0.117	0.371	2.04	6.04	6.90E-10	pGL2_BRI1_bri1_T-bri1_T	AT2G19970	NA	NA	Up	Distal Lateral Root Cap_Up
AT1G08500	Proximal Lateral Root Cap	24.2	20.8	77.9	36.9	0.194	0.188	0.478	0.425	0.192	0.469	1.3	5.34	6.91E-10	pGL2_BRI1_bri1_T-bri1_T	ENODL18	NA	NA	Up	Proximal Lateral Root Cap_Up
ATMG00660	Elongation_Endodermis	19.3	22.6	40.1	90.5	0.295	0.346	0.49	0.681	0.318	0.549	1.53	5.41	6.98E-10	pGL2_BRI1_bri1_T-bri1_T	ORF149	NA	NA	Up	Elongation_Endodermis_Up
AT4G20320	Elongation_Atrichoblast	2.62	1.96	14.7	27.3	0.0208	0.023	0.165	0.365	0.0216	0.221	3.05	3.66	7.02E-10	pGL2_BRI1_bri1_T-bri1_T	AT4G20320	NA	NA	Up	Elongation_Atrichoblast_Up
AT2G45220	Elongation_Pericycle	28.1	13.3	2.95	3.73	0.188	0.0738	0.0714	0.08	0.15	0.0746	-2.58	3.74	7.04E-10	pGL2_BRI1_bri1_T-bri1_T	PME17	NA	NA	Down	Elongation_Pericycle_Down
AT3G21560	Elongation_Endodermis	40.3	35.4	9.43	14.7	0.424	0.399	0.11	0.186	0.413	0.133	-1.68	4.68	7.08E-10	pGL2_BRI1_bri1_T-bri1_T	UGT84A2	NA	NA	Down	Elongation_Endodermis_Down
AT1G64660	Elongation_Pericycle	44	50.8	15.4	6.07	0.256	0.329	0.196	0.11	0.281	0.164	-2.19	4.92	7.10E-10	pGL2_BRI1_bri1_T-bri1_T	MGL	NA	NA	Down	Elongation_Pericycle_Down
AT5G24140	Elongation_Pericycle	12.5	5.28	0.632	0	0.149	0.0862	0.0179	0	0.128	0.0112	-4.73	2.53	7.10E-10	pGL2_BRI1_bri1_T-bri1_T	SQP2	NA	NA	Down	Elongation_Pericycle_Down
AT2G41800	Elongation_Pericycle	69.2	53.1	24	8.17	0.49	0.403	0.345	0.19	0.46	0.287	-2.03	5.32	7.10E-10	pGL2_BRI1_bri1_T-bri1_T	AT2G41800	NA	NA	Down	Elongation_Pericycle_Down
AT2G37080	Proliferation Domain_Atrichoblast	10.7	12.4	27.1	38.1	0.104	0.158	0.255	0.325	0.13	0.275	1.48	4.42	7.19E-10	pGL2_BRI1_bri1_T-bri1_T	ICR2	NA	NA	Up	Proliferation Domain_Atrichoblast_Up
AT5G47450	Transition Domain_Cortex	81.2	70.8	33.9	9.28	0.498	0.492	0.237	0.186	0.495	0.224	-1.9	5.66	7.20E-10	pGL2_BRI1_bri1_T-bri1_T	TIP2-3	NA	NA	Down	Transition Domain_Cortex_Down
AT1G16150	Proximal Lateral Root Cap	7.62	8.65	26.2	18.8	0.0699	0.0816	0.204	0.226	0.0744	0.208	1.48	3.95	7.22E-10	pGL2_BRI1_bri1_T-bri1_T	WAKL4	NA	NA	Up	Proximal Lateral Root Cap_Up
AT3G22660	Proliferation Domain_Trichoblast	87.1	136	33.1	23.7	0.761	0.851	0.551	0.528	0.804	0.546	-1.93	6.14	7.23E-10	pGL2_BRI1_bri1_T-bri1_T	EBP2	NA	NA	Down	Proliferation Domain_Trichoblast_Down
AT5G56540	Transition Domain_Trichoblast	914	483	178	83.8	0.986	0.952	0.959	0.935	0.966	0.954	-2.44	8.7	7.24E-10	pGL2_BRI1_bri1_T-bri1_T	AGP14	NA	NA	Down	Transition Domain_Trichoblast_Down
AT1G14240	Proliferation Domain_Atrichoblast	34.8	39.9	16.9	10	0.379	0.428	0.228	0.167	0.403	0.211	-1.47	4.72	7.27E-10	pGL2_BRI1_bri1_T-bri1_T	APY3	NA	NA	Down	Proliferation Domain_Atrichoblast_Down
AT3G21180	Transition Domain_Atrichoblast	9.16	10	55.1	39.2	0.11	0.115	0.445	0.561	0.112	0.468	2.29	4.88	7.27E-10	pGL2_BRI1_bri1_T-bri1_T	ACA9	NA	NA	Up	Transition Domain_Atrichoblast_Up
AT4G25820	Proximal Lateral Root Cap	49.6	37.7	22.6	12.2	0.329	0.284	0.194	0.181	0.312	0.192	-1.34	4.98	7.36E-10	pGL2_BRI1_bri1_T-bri1_T	XTH14	NA	NA	Down	Proximal Lateral Root Cap_Down
AT2G46240	Elongation_Cortex	10.4	12.6	26.2	103	0.11	0.0977	0.137	0.247	0.106	0.155	2.19	5.25	7.42E-10	pGL2_BRI1_bri1_T-bri1_T	BAG6	NA	NA	Up	Elongation_Cortex_Up
AT4G12545	Maturation_Atrichoblast	2370	2230	878	462	0.934	0.956	0.861	0.919	0.941	0.874	-1.85	10.5	7.47E-10	pGL2_BRI1_bri1_T-bri1_T	AIR1B	NA	NA	Down	Maturation_Atrichoblast_Down
AT1G02950	Elongation_Phloem	28.3	126	0	0	0.164	0.137	0	0	0.153	0	-8.3	5.51	7.58E-10	pGL2_BRI1_bri1_T-bri1_T	ATGSTF4	NA	NA	Down	Elongation_Phloem_Down
AT1G62380	Elongation_Cortex	118	69.3	45.3	9.32	0.531	0.471	0.284	0.156	0.511	0.262	-2.04	5.93	7.61E-10	pGL2_BRI1_bri1_T-bri1_T	ACO2	NA	NA	Down	Elongation_Cortex_Down
AT5G03204	Elongation_Pericycle	62.1	97.1	21.9	20.1	0.328	0.455	0.202	0.26	0.371	0.224	-1.88	5.69	7.61E-10	pGL2_BRI1_bri1_T-bri1_T	AT5G03204	NA	NA	Down	Elongation_Pericycle_Down
AT2G36100	Transition Domain_Atrichoblast	86.2	275	71.5	11.7	0.46	0.385	0.507	0.351	0.43	0.475	-2.16	6.8	7.61E-10	pGL2_BRI1_bri1_T-bri1_T	CASP1	NA	NA	Down	Transition Domain_Atrichoblast_Down
AT4G37850	Proliferation Domain_Atrichoblast	32.2	30.9	9.45	12.9	0.369	0.37	0.177	0.254	0.37	0.199	-1.52	4.47	7.71E-10	pGL2_BRI1_bri1_T-bri1_T	BHLH25	AT4G37850	basic helix-loop-helix (bHLH) DNA-binding superfamily protein	Down	Proliferation Domain_Atrichoblast_Down
AT3G56620	Elongation_Pericycle	51.2	40.9	12.6	11	0.234	0.249	0.131	0.12	0.239	0.127	-1.96	4.92	7.72E-10	pGL2_BRI1_bri1_T-bri1_T	AT3G56620	NA	NA	Down	Elongation_Pericycle_Down
AT4G36880	Elongation_Pericycle	75.4	59.2	12.6	21.7	0.502	0.422	0.19	0.16	0.475	0.179	-2	5.45	7.72E-10	pGL2_BRI1_bri1_T-bri1_T	CP1	NA	NA	Down	Elongation_Pericycle_Down
AT2G41730	Proliferation Domain_Atrichoblast	65	58.3	111	204	0.461	0.407	0.554	0.588	0.435	0.564	1.29	6.76	7.84E-10	pGL2_BRI1_bri1_T-bri1_T	AT2G41730	NA	NA	Up	Proliferation Domain_Atrichoblast_Up
AT2G19800	Distal Lateral Root Cap	176	158	511	681	0.432	0.434	0.845	0.875	0.433	0.851	1.82	8.58	7.88E-10	pGL2_BRI1_bri1_T-bri1_T	MIOX2	NA	NA	Up	Distal Lateral Root Cap_Up
AT3G23175	Proliferation Domain_Atrichoblast	27	29.3	12.9	5.94	0.316	0.338	0.201	0.149	0.326	0.186	-1.58	4.31	7.88E-10	pGL2_BRI1_bri1_T-bri1_T	AT3G23175	NA	NA	Down	Proliferation Domain_Atrichoblast_Down
AT2G28305	Elongation_Pericycle	23	21.1	5.9	2.8	0.126	0.111	0.107	0.06	0.121	0.0896	-2.35	3.85	7.92E-10	pGL2_BRI1_bri1_T-bri1_T	LOG1	NA	NA	Down	Elongation_Pericycle_Down
AT4G30460	Proliferation Domain_Atrichoblast	9.45	8.27	2.47	1.43	0.175	0.158	0.0408	0.0526	0.167	0.0441	-2.14	2.63	7.94E-10	pGL2_BRI1_bri1_T-bri1_T	AT4G30460	NA	NA	Down	Proliferation Domain_Atrichoblast_Down
AT1G30690	Transition Domain_Atrichoblast	98.9	96.2	304	358	0.549	0.551	0.815	0.86	0.55	0.824	1.76	7.75	7.96E-10	pGL2_BRI1_bri1_T-bri1_T	PATL4	NA	NA	Up	Transition Domain_Atrichoblast_Up
AT1G62800	Proliferation Domain_Trichoblast	8.29	5.02	33.6	24	0.193	0.119	0.508	0.377	0.158	0.479	2.12	4.17	7.97E-10	pGL2_BRI1_bri1_T-bri1_T	ASP4	NA	NA	Up	Proliferation Domain_Trichoblast_Up
AT5G34871	Proliferation Domain_Atrichoblast	66.2	62	131	184	0.357	0.323	0.435	0.623	0.341	0.488	1.27	6.78	8.06E-10	pGL2_BRI1_bri1_T-bri1_T	AT5G34871	NA	NA	Up	Proliferation Domain_Atrichoblast_Up
AT2G34600	Proximal Lateral Root Cap	20.1	24.2	6.86	8.84	0.149	0.167	0.044	0.106	0.156	0.0547	-1.51	3.95	8.07E-10	pGL2_BRI1_bri1_T-bri1_T	TIFY 5B	JAZ7	jasmonate-zim-domain protein 7	Down	Proximal Lateral Root Cap_Down
AT5G14200	Elongation_Endodermis	14.8	12.9	2.18	3.29	0.197	0.111	0.0275	0.0708	0.158	0.0408	-2.37	3.17	8.08E-10	pGL2_BRI1_bri1_T-bri1_T	IMDH3	NA	NA	Down	Elongation_Endodermis_Down
AT1G11580	Transition Domain_Trichoblast	32	16.1	3.27	1.65	0.315	0.169	0.108	0.109	0.229	0.108	-3.27	3.7	8.16E-10	pGL2_BRI1_bri1_T-bri1_T	ATPMEPCRA	NA	NA	Down	Transition Domain_Trichoblast_Down
AT2G43620	Maturation_Atrichoblast	2.19	3.04	30.9	18.3	0.0221	0.038	0.146	0.216	0.0274	0.161	3.28	3.8	8.28E-10	pGL2_BRI1_bri1_T-bri1_T	AT2G43620	NA	NA	Up	Maturation_Atrichoblast_Up
AT5G05220	Proliferation Domain_Atrichoblast	34.6	25.6	60.7	90.7	0.262	0.267	0.408	0.509	0.264	0.436	1.31	5.7	8.30E-10	pGL2_BRI1_bri1_T-bri1_T	AT5G05220	NA	NA	Up	Proliferation Domain_Atrichoblast_Up
AT5G63270	Proliferation Domain_Trichoblast	29	19.8	6.62	3.82	0.257	0.274	0.171	0.132	0.265	0.162	-2.23	3.94	8.33E-10	pGL2_BRI1_bri1_T-bri1_T	AT5G63270	NA	NA	Down	Proliferation Domain_Trichoblast_Down
AT1G17190	Distal Lateral Root Cap	2210	2270	793	599	1	0.995	0.96	0.919	0.999	0.951	-1.7	10.5	8.58E-10	pGL2_BRI1_bri1_T-bri1_T	GSTU26	NA	NA	Down	Distal Lateral Root Cap_Down
AT2G34500	Elongation_Pericycle	62.2	22.7	16.6	4.67	0.458	0.289	0.232	0.16	0.401	0.205	-2.04	4.81	8.63E-10	pGL2_BRI1_bri1_T-bri1_T	CYP710A1	NA	NA	Down	Elongation_Pericycle_Down
AT4G01700	Elongation_Pericycle	158	119	49.1	35.9	0.642	0.538	0.47	0.43	0.607	0.455	-1.71	6.52	8.63E-10	pGL2_BRI1_bri1_T-bri1_T	AT4G01700	NA	NA	Down	Elongation_Pericycle_Down
AT1G01170	Elongation_Cortex	1.3	0.841	11.9	10.2	0.0148	0.0172	0.116	0.195	0.0157	0.129	3.32	2.76	8.75E-10	pGL2_BRI1_bri1_T-bri1_T	AT1G01170	NA	NA	Up	Elongation_Cortex_Up
AT5G42030	Elongation_Cortex	16.7	18.5	73.3	71.7	0.139	0.218	0.379	0.571	0.166	0.411	2.04	5.52	8.75E-10	pGL2_BRI1_bri1_T-bri1_T	ABIL4	NA	NA	Up	Elongation_Cortex_Up
AT3G26470	Elongation_Cortex	5.87	7.57	47.6	23.2	0.0504	0.115	0.273	0.325	0.0724	0.282	2.35	4.47	8.75E-10	pGL2_BRI1_bri1_T-bri1_T	AT3G26470	NA	NA	Up	Elongation_Cortex_Up
AT2G28740	Maturation_Procambium	260	195	35.2	35.7	0.696	0.609	0.414	0.556	0.656	0.492	-2.64	7.09	8.83E-10	pGL2_BRI1_bri1_T-bri1_T	HIS4	NA	NA	Down	Maturation_Procambium_Down
AT3G15540	Transition Domain_Cortex	43.8	35.4	220	86.4	0.329	0.333	0.72	0.581	0.331	0.683	1.83	6.6	8.86E-10	pGL2_BRI1_bri1_T-bri1_T	IAA19	IAA19	indole-3-acetic acid inducible 19	Up	Transition Domain_Cortex_Up
AT3G15357	Proliferation Domain_Trichoblast	46.7	75.1	15.5	14.3	0.56	0.672	0.332	0.434	0.613	0.354	-1.97	5.26	9.09E-10	pGL2_BRI1_bri1_T-bri1_T	AT3G15357	NA	NA	Down	Proliferation Domain_Trichoblast_Down
AT4G25700	Elongation_Atrichoblast	7.52	14.7	74.9	35.9	0.0625	0.144	0.493	0.346	0.0931	0.452	2.32	5.12	9.16E-10	pGL2_BRI1_bri1_T-bri1_T	BETA-OHASE 1	NA	NA	Up	Elongation_Atrichoblast_Up
AT3G28550	Elongation_Pericycle	116	66.3	42.1	12.4	0.586	0.418	0.399	0.38	0.529	0.392	-1.88	5.92	9.27E-10	pGL2_BRI1_bri1_T-bri1_T	AT3G28550	NA	NA	Down	Elongation_Pericycle_Down
AT1G62980	Proximal Lateral Root Cap	16	14.8	5.12	4.53	0.131	0.126	0.0522	0.0708	0.129	0.0554	-1.66	3.42	9.27E-10	pGL2_BRI1_bri1_T-bri1_T	EXPA18	NA	NA	Down	Proximal Lateral Root Cap_Down
AT4G04223	Maturation_Cortex	24.6	42.2	2.78	7.59	0.172	0.297	0.0246	0.0654	0.216	0.0357	-2.78	4.23	9.40E-10	pGL2_BRI1_bri1_T-bri1_T	AT4G04223	NA	NA	Down	Maturation_Cortex_Down
AT1G50060	Elongation_Endodermis	41.3	78	27.8	10.9	0.376	0.321	0.275	0.248	0.351	0.266	-1.6	5.34	9.51E-10	pGL2_BRI1_bri1_T-bri1_T	AT1G50060	NA	NA	Down	Elongation_Endodermis_Down
AT4G15300	Transition Domain_Atrichoblast	1.9	0.802	22.1	7.92	0.00422	0.0128	0.172	0.175	0.00763	0.173	3.44	3.24	9.51E-10	pGL2_BRI1_bri1_T-bri1_T	CYP702A2	NA	NA	Up	Transition Domain_Atrichoblast_Up
AT3G04320	Elongation_Pericycle	36.3	30	11.6	3.03	0.338	0.28	0.155	0.06	0.318	0.119	-2.27	4.43	9.53E-10	pGL2_BRI1_bri1_T-bri1_T	AT3G04320	NA	NA	Down	Elongation_Pericycle_Down
AT4G27730	Elongation_Atrichoblast	0.327	0.49	10.9	11.2	0.00347	0.00575	0.143	0.212	0.00433	0.162	4.67	2.77	9.66E-10	pGL2_BRI1_bri1_T-bri1_T	OPT6	NA	NA	Up	Elongation_Atrichoblast_Up
AT5G24580	Transition Domain_Atrichoblast	1.58	2.81	12.2	25	0.0211	0.0449	0.159	0.333	0.0305	0.194	3.04	3.44	9.89E-10	pGL2_BRI1_bri1_T-bri1_T	HIPP09	NA	NA	Up	Transition Domain_Atrichoblast_Up
AT1G11210	Proliferation Domain_Trichoblast	5.62	4.57	25.5	21.1	0.115	0.119	0.385	0.321	0.117	0.371	2.19	3.85	9.94E-10	pGL2_BRI1_bri1_T-bri1_T	AT1G11210	NA	NA	Up	Proliferation Domain_Trichoblast_Up
AT3G15950	Elongation_Endodermis	59	94.2	31.9	20.3	0.569	0.621	0.325	0.257	0.593	0.304	-1.52	5.71	1.00E-09	pGL2_BRI1_bri1_T-bri1_T	NAI2	NA	NA	Down	Elongation_Endodermis_Down
AT2G28570	Elongation_Atrichoblast	4.58	3.92	30.4	23.2	0.0417	0.0345	0.176	0.231	0.039	0.191	2.65	4.07	1.01E-09	pGL2_BRI1_bri1_T-bri1_T	AT2G28570	NA	NA	Up	Elongation_Atrichoblast_Up
AT3G30350	Proliferation Domain_Atrichoblast	2.29	2.71	11.9	7.37	0.015	0.0381	0.109	0.0965	0.0261	0.105	1.94	2.54	1.01E-09	pGL2_BRI1_bri1_T-bri1_T	RGF4	NA	NA	Up	Proliferation Domain_Atrichoblast_Up
AT5G40510	Elongation_Pericycle	31.8	20.4	6.95	4.67	0.356	0.314	0.161	0.15	0.342	0.157	-2.16	4.11	1.03E-09	pGL2_BRI1_bri1_T-bri1_T	AT5G40510	NA	NA	Down	Elongation_Pericycle_Down
AT2G22460	Elongation_Pericycle	13.2	16.8	47	60.4	0.126	0.194	0.417	0.44	0.149	0.425	1.83	5.07	1.03E-09	pGL2_BRI1_bri1_T-bri1_T	AT2G22460	NA	NA	Up	Elongation_Pericycle_Up
AT4G05120	Elongation_Pericycle	61.6	49.4	11.4	17	0.25	0.295	0.167	0.2	0.265	0.179	-1.98	5.18	1.03E-09	pGL2_BRI1_bri1_T-bri1_T	ENT3	NA	NA	Down	Elongation_Pericycle_Down
AT5G02960	Elongation_Atrichoblast	389	432	165	85.3	0.941	0.954	0.801	0.683	0.946	0.769	-1.78	8.07	1.04E-09	pGL2_BRI1_bri1_T-bri1_T	RPS23B	NA	NA	Down	Elongation_Atrichoblast_Down
AT5G44585	Elongation_Atrichoblast	180	220	65.8	42.3	0.649	0.736	0.364	0.346	0.682	0.359	-1.9	6.99	1.04E-09	pGL2_BRI1_bri1_T-bri1_T	AT5G44585	NA	NA	Down	Elongation_Atrichoblast_Down
AT2G17880	Maturation_Atrichoblast	34.8	28.3	177	149	0.246	0.228	0.54	0.622	0.24	0.557	2.37	6.6	1.04E-09	pGL2_BRI1_bri1_T-bri1_T	AT2G17880	NA	NA	Up	Maturation_Atrichoblast_Up
AT1G79310	Elongation_Atrichoblast	67.3	62.2	18.8	10.9	0.424	0.385	0.206	0.202	0.409	0.205	-2.14	5.32	1.05E-09	pGL2_BRI1_bri1_T-bri1_T	AMC7	NA	NA	Down	Elongation_Atrichoblast_Down
AT1G08160	Maturation_Phloem	1710	416	0	113	0.367	0.129	0	0.3	0.275	0.2	-3.71	9.18	1.05E-09	pGL2_BRI1_bri1_T-bri1_T	AT1G08160	NA	NA	Down	Maturation_Phloem_Down
AT1G76890	Transition Domain_Cortex	4.53	5.01	35.2	18	0.0594	0.0765	0.339	0.349	0.0672	0.342	2.44	4.02	1.05E-09	pGL2_BRI1_bri1_T-bri1_T	GT-2	GT2	Duplicated homeodomain-like superfamily protein	Up	Transition Domain_Cortex_Up
AT3G05936	Maturation_Atrichoblast	5.21	1.52	20.2	49	0.0599	0.019	0.197	0.351	0.0463	0.23	3.04	4.2	1.06E-09	pGL2_BRI1_bri1_T-bri1_T	AT3G05936	NA	NA	Up	Maturation_Atrichoblast_Up
AT2G07671	Elongation_Endodermis	113	112	223	373	0.783	0.753	0.914	0.903	0.77	0.91	1.36	7.68	1.07E-09	pGL2_BRI1_bri1_T-bri1_T	AT2G07671	NA	NA	Up	Elongation_Endodermis_Up
AT5G53320	Elongation_Endodermis	14.2	19.8	53.2	45.9	0.227	0.292	0.522	0.54	0.257	0.527	1.56	5.05	1.09E-09	pGL2_BRI1_bri1_T-bri1_T	AT5G53320	NA	NA	Up	Elongation_Endodermis_Up
AT1G62380	Transition Domain_Cortex	49.5	26.3	8.87	8.12	0.411	0.301	0.169	0.209	0.361	0.18	-2.16	4.63	1.09E-09	pGL2_BRI1_bri1_T-bri1_T	ACO2	NA	NA	Down	Transition Domain_Cortex_Down
AT1G17190	Distal Columella	3170	3330	1170	837	0.997	1	0.957	0.974	0.998	0.961	-1.72	11.1	1.10E-09	pGL2_BRI1_bri1_T-bri1_T	GSTU26	NA	NA	Down	Distal Columella_Down
AT2G23680	Maturation_Cortex	0.991	0.508	15.9	7.32	0.0191	0.00901	0.241	0.288	0.0156	0.254	3.92	2.82	1.11E-09	pGL2_BRI1_bri1_T-bri1_T	AT2G23680	NA	NA	Up	Maturation_Cortex_Up
AT5G44020	Proliferation Domain_Atrichoblast	309	244	181	70.2	0.968	0.955	0.864	0.684	0.962	0.814	-1.27	7.66	1.12E-09	pGL2_BRI1_bri1_T-bri1_T	AT5G44020	NA	NA	Down	Proliferation Domain_Atrichoblast_Down
AT3G49630	Transition Domain_Atrichoblast	25	18	2.48	4.17	0.194	0.205	0.0308	0.0877	0.198	0.0423	-2.75	3.69	1.12E-09	pGL2_BRI1_bri1_T-bri1_T	AT3G49630	NA	NA	Down	Transition Domain_Atrichoblast_Down
AT4G28140	Transition Domain_Atrichoblast	0.948	1.2	14.9	11.3	0.00844	0.0192	0.0837	0.175	0.0127	0.102	3.58	3	1.12E-09	pGL2_BRI1_bri1_T-bri1_T	ERF054	AT4G28140	Integrase-type DNA-binding superfamily protein	Up	Transition Domain_Atrichoblast_Up
AT2G40113	Elongation_Atrichoblast	32.7	31.9	6.89	5.24	0.146	0.167	0.0919	0.0769	0.154	0.0878	-2.39	4.27	1.14E-09	pGL2_BRI1_bri1_T-bri1_T	AT2G40113	NA	NA	Down	Elongation_Atrichoblast_Down
AT2G19800	Proliferation Domain_Trichoblast	15.8	7.61	32.7	65.7	0.22	0.124	0.594	0.358	0.174	0.542	2.02	4.91	1.15E-09	pGL2_BRI1_bri1_T-bri1_T	MIOX2	NA	NA	Up	Proliferation Domain_Trichoblast_Up
AT1G60130	Transition Domain_Atrichoblast	1.26	1.6	11.7	18.3	0.0169	0.0256	0.159	0.333	0.0204	0.194	3.33	3.14	1.16E-09	pGL2_BRI1_bri1_T-bri1_T	JAL18	NA	NA	Up	Transition Domain_Atrichoblast_Up
AT1G29950	Elongation_Pericycle	5.71	8.56	23.2	33.1	0.0691	0.129	0.363	0.42	0.0894	0.384	1.98	4.09	1.17E-09	pGL2_BRI1_bri1_T-bri1_T	BHLH144	AT1G29950	basic helix-loop-helix (bHLH) DNA-binding superfamily protein	Up	Elongation_Pericycle_Up
AT3G17185	Elongation_Trichoblast	3.24	5.65	41.2	64.9	0.0314	0.0652	0.295	0.577	0.0424	0.339	3.58	4.88	1.17E-09	pGL2_BRI1_bri1_T-bri1_T	TASIR-ARF	NA	NA	Up	Elongation_Trichoblast_Up
AT1G73010	Elongation_Atrichoblast	9.15	4.41	34.5	39.3	0.0903	0.0517	0.228	0.308	0.0758	0.25	2.41	4.53	1.18E-09	pGL2_BRI1_bri1_T-bri1_T	PS2	NA	NA	Up	Elongation_Atrichoblast_Up
AT1G51760	Proliferation Domain_Atrichoblast	190	143	83.4	55.7	0.818	0.802	0.762	0.684	0.81	0.74	-1.27	6.89	1.19E-09	pGL2_BRI1_bri1_T-bri1_T	ILL4	NA	NA	Down	Proliferation Domain_Atrichoblast_Down
AT4G23690	Proximal Lateral Root Cap	34.4	30.4	18.6	6.34	0.161	0.161	0.0917	0.0973	0.161	0.0926	-1.4	4.55	1.24E-09	pGL2_BRI1_bri1_T-bri1_T	DIR6	NA	NA	Down	Proximal Lateral Root Cap_Down
AT4G30290	Transition Domain_Cortex	139	123	547	336	0.635	0.639	0.89	0.907	0.637	0.894	1.71	8.16	1.24E-09	pGL2_BRI1_bri1_T-bri1_T	XTH19	NA	NA	Up	Transition Domain_Cortex_Up
AT4G30450	Distal Columella	17.8	12.8	2.51	0.877	0.114	0.0943	0.0158	0.00858	0.108	0.0142	-3.11	3.14	1.25E-09	pGL2_BRI1_bri1_T-bri1_T	AT4G30450	NA	NA	Down	Distal Columella_Down
AT1G68825	Elongation_Pericycle	13.4	13.6	94.8	32.4	0.0832	0.114	0.28	0.15	0.0936	0.231	2.09	5.24	1.25E-09	pGL2_BRI1_bri1_T-bri1_T	DVL5	NA	NA	Up	Elongation_Pericycle_Up
AT5G54230	Maturation_Xylem	1.53	0	75.3	159	0.0182	0	0.333	0.5	0.0111	0.391	6.62	5.98	1.25E-09	pGL2_BRI1_bri1_T-bri1_T	MYB49	MYB49	myb domain protein 49	Up	Maturation_Xylem_Up
AT5G62340	Transition Domain_Cortex	38.3	42.9	17.1	1.74	0.274	0.268	0.169	0.0698	0.271	0.143	-2.1	4.75	1.25E-09	pGL2_BRI1_bri1_T-bri1_T	AT5G62340	NA	NA	Down	Transition Domain_Cortex_Down
AT5G65020	Proliferation Domain_Atrichoblast	402	415	188	160	0.957	0.976	0.888	0.895	0.966	0.89	-1.23	8.19	1.26E-09	pGL2_BRI1_bri1_T-bri1_T	ANN2	NA	NA	Down	Proliferation Domain_Atrichoblast_Down
AT3G49120	Transition Domain_Atrichoblast	3.16	1.6	15.6	22.9	0.0127	0.0128	0.15	0.298	0.0127	0.18	2.92	3.52	1.26E-09	pGL2_BRI1_bri1_T-bri1_T	PER34	NA	NA	Up	Transition Domain_Atrichoblast_Up
AT4G12430	Elongation_Cortex	12	4.49	27.1	60.4	0.092	0.0632	0.193	0.338	0.0822	0.217	2.3	4.72	1.27E-09	pGL2_BRI1_bri1_T-bri1_T	TPPF	NA	NA	Up	Elongation_Cortex_Up
AT1G59700	Transition Domain_Cortex	6.34	2.82	23.5	27.3	0.0594	0.0492	0.364	0.349	0.0547	0.36	2.46	3.89	1.28E-09	pGL2_BRI1_bri1_T-bri1_T	GSTU16	NA	NA	Up	Transition Domain_Cortex_Up
AT3G19200	Transition Domain_Cortex	6.34	8.14	45	22	0.0776	0.109	0.364	0.279	0.092	0.342	2.17	4.39	1.28E-09	pGL2_BRI1_bri1_T-bri1_T	AT3G19200	NA	NA	Up	Transition Domain_Cortex_Up
AT5G03860	Transition Domain_Cortex	18.7	31.9	2.85	5.8	0.201	0.284	0.0763	0.163	0.239	0.0994	-2.57	4.01	1.29E-09	pGL2_BRI1_bri1_T-bri1_T	MLS	NA	NA	Down	Transition Domain_Cortex_Down
AT5G52640	Elongation_Endodermis	24.2	17	39.7	88.7	0.203	0.185	0.227	0.363	0.195	0.269	1.54	5.39	1.30E-09	pGL2_BRI1_bri1_T-bri1_T	HSP90-1	NA	NA	Up	Elongation_Endodermis_Up
AT1G30900	Proliferation Domain_Atrichoblast	11	10.5	3.82	1.64	0.125	0.125	0.0816	0.0614	0.125	0.076	-1.93	2.92	1.30E-09	pGL2_BRI1_bri1_T-bri1_T	VSR6	NA	NA	Down	Proliferation Domain_Atrichoblast_Down
AT5G05500	Elongation_Pericycle	28	13.8	6.11	2.33	0.32	0.194	0.113	0.09	0.278	0.104	-2.32	3.79	1.31E-09	pGL2_BRI1_bri1_T-bri1_T	AT5G05500	NA	NA	Down	Elongation_Pericycle_Down
AT5G36925	Proliferation Domain_Atrichoblast	6.09	5.21	13.5	22.1	0.0902	0.0799	0.245	0.289	0.0852	0.257	1.61	3.46	1.31E-09	pGL2_BRI1_bri1_T-bri1_T	AT5G36925	NA	NA	Up	Proliferation Domain_Atrichoblast_Up
AT5G17820	Elongation_Atrichoblast	4420	4490	2130	1200	0.958	0.937	0.864	0.875	0.95	0.867	-1.48	11.6	1.33E-09	pGL2_BRI1_bri1_T-bri1_T	AT5G17820	NA	NA	Down	Elongation_Atrichoblast_Down
AT1G09490	Maturation_Atrichoblast	1.37	3.04	26	16.8	0.0158	0.038	0.285	0.27	0.0232	0.282	3.4	3.59	1.33E-09	pGL2_BRI1_bri1_T-bri1_T	AT1G09490	NA	NA	Up	Maturation_Atrichoblast_Up
AT5G44585	Maturation_Atrichoblast	74.8	60.7	10.8	10.2	0.461	0.424	0.153	0.27	0.448	0.178	-2.69	5.36	1.33E-09	pGL2_BRI1_bri1_T-bri1_T	AT5G44585	NA	NA	Down	Maturation_Atrichoblast_Down
AT3G13432	Proximal Lateral Root Cap	6.49	8.41	19.6	21.5	0.0593	0.0676	0.152	0.204	0.0625	0.161	1.48	3.78	1.35E-09	pGL2_BRI1_bri1_T-bri1_T	AT3G13432	NA	NA	Up	Proximal Lateral Root Cap_Up
AT1G66800	Elongation_Cortex	15	12.9	2.81	1.13	0.145	0.167	0.0335	0.0519	0.153	0.0366	-2.75	3.04	1.36E-09	pGL2_BRI1_bri1_T-bri1_T	AT1G66800	NA	NA	Down	Elongation_Cortex_Down
AT5G64580	Elongation_Cortex	2.39	0.841	8.96	19.8	0.0237	0.0172	0.108	0.182	0.0215	0.12	2.93	3.06	1.36E-09	pGL2_BRI1_bri1_T-bri1_T	FTSHI4	NA	NA	Up	Elongation_Cortex_Up
AT3G52110	Proliferation Domain_Atrichoblast	6.66	8.54	10.1	46.9	0.0851	0.0817	0.129	0.167	0.0835	0.14	1.6	4.06	1.36E-09	pGL2_BRI1_bri1_T-bri1_T	AT3G52110	NA	NA	Up	Proliferation Domain_Atrichoblast_Up
AT4G35783	Elongation_Endodermis	6.38	3.64	18	20.8	0.105	0.0741	0.22	0.319	0.0911	0.25	1.95	3.6	1.37E-09	pGL2_BRI1_bri1_T-bri1_T	RTFL6	NA	NA	Up	Elongation_Endodermis_Up
AT4G09990	Elongation_Pericycle	20.9	9.13	3.37	1.17	0.268	0.151	0.0952	0.04	0.229	0.0746	-2.73	3.31	1.37E-09	pGL2_BRI1_bri1_T-bri1_T	GXM2	NA	NA	Down	Elongation_Pericycle_Down
AT1G72140	Elongation_Endodermis	17.1	11.9	2.72	3.29	0.159	0.165	0.0353	0.0442	0.162	0.038	-2.28	3.25	1.38E-09	pGL2_BRI1_bri1_T-bri1_T	NPF5.12	NA	NA	Down	Elongation_Endodermis_Down
AT5G65690	Elongation_Pericycle	45.8	19.8	10.3	5.13	0.468	0.314	0.208	0.18	0.416	0.198	-2.06	4.44	1.39E-09	pGL2_BRI1_bri1_T-bri1_T	PCK2	NA	NA	Down	Elongation_Pericycle_Down
AT5G15050	Elongation_Atrichoblast	4.9	5.39	30	29.2	0.0451	0.0575	0.279	0.337	0.0498	0.295	2.52	4.21	1.40E-09	pGL2_BRI1_bri1_T-bri1_T	GLCAT14B	NA	NA	Up	Elongation_Atrichoblast_Up
AT4G28890	Elongation_Endodermis	19.3	19.2	56.1	54	0.268	0.276	0.525	0.593	0.271	0.546	1.52	5.21	1.40E-09	pGL2_BRI1_bri1_T-bri1_T	ATL42	NA	NA	Up	Elongation_Endodermis_Up
AT4G36900	Proliferation Domain_Atrichoblast	51.1	53.6	23.1	18	0.446	0.494	0.357	0.333	0.469	0.35	-1.35	5.22	1.41E-09	pGL2_BRI1_bri1_T-bri1_T	RAP2-10	RAP2.10	related to AP2 10	Down	Proliferation Domain_Atrichoblast_Down
AT3G44310	Proliferation Domain_Pericycle	385	255	69	55.7	0.909	0.917	0.786	0.727	0.914	0.769	-2.34	7.57	1.42E-09	pGL2_BRI1_bri1_T-bri1_T	NIT1	NA	NA	Down	Proliferation Domain_Pericycle_Down
AT1G52245	Proximal Lateral Root Cap	8.35	7.94	22.5	22.2	0.0788	0.074	0.177	0.239	0.0769	0.188	1.45	3.92	1.44E-09	pGL2_BRI1_bri1_T-bri1_T	AT1G52245	NA	NA	Up	Proximal Lateral Root Cap_Up
AT2G15620	Elongation_Endodermis	43.5	46.4	147	98.3	0.539	0.543	0.792	0.699	0.541	0.764	1.42	6.39	1.45E-09	pGL2_BRI1_bri1_T-bri1_T	NIR1	NA	NA	Up	Elongation_Endodermis_Up
AT2G30860	Proliferation Domain_Pericycle	865	1260	240	269	1	1	0.857	1	1	0.897	-2.04	9.36	1.49E-09	pGL2_BRI1_bri1_T-bri1_T	GSTF9	NA	NA	Down	Proliferation Domain_Pericycle_Down
AT1G70210	Transition Domain_Atrichoblast	1.9	0	11.4	14.6	0.0169	0	0.159	0.333	0.0102	0.194	3.58	2.95	1.49E-09	pGL2_BRI1_bri1_T-bri1_T	CYCD1-1	NA	NA	Up	Transition Domain_Atrichoblast_Up
AT1G78476	Maturation_Cortex	0	0	3.62	8.05	0	0	0.0958	0.333	0	0.161	8.47	1.87	1.50E-09	pGL2_BRI1_bri1_T-bri1_T	AT1G78476	NA	NA	Up	Maturation_Cortex_Up
AT1G15520	Transition Domain_Cortex	120	92	21.2	41.8	0.543	0.519	0.237	0.326	0.532	0.261	-1.82	6.13	1.51E-09	pGL2_BRI1_bri1_T-bri1_T	ABCG40	NA	NA	Down	Transition Domain_Cortex_Down
AT5G05880	Elongation_Atrichoblast	22.9	22.5	4.28	2.62	0.194	0.213	0.0662	0.0673	0.201	0.0665	-2.68	3.73	1.52E-09	pGL2_BRI1_bri1_T-bri1_T	UGT76C4	NA	NA	Down	Elongation_Atrichoblast_Down
AT5G59510	Elongation_Endodermis	120	77.2	37.4	33.2	0.651	0.634	0.314	0.265	0.643	0.299	-1.46	6.08	1.52E-09	pGL2_BRI1_bri1_T-bri1_T	RTFL5	NA	NA	Down	Elongation_Endodermis_Down
AT5G61890	Elongation_Endodermis	225	130	66.4	64.4	0.62	0.432	0.224	0.195	0.535	0.215	-1.39	6.94	1.52E-09	pGL2_BRI1_bri1_T-bri1_T	ERF114	AT5G61890	Integrase-type DNA-binding superfamily protein	Down	Elongation_Endodermis_Down
AT3G15356	Elongation_Endodermis	80.5	60.2	19.2	31.2	0.431	0.342	0.145	0.124	0.39	0.139	-1.51	5.6	1.52E-09	pGL2_BRI1_bri1_T-bri1_T	LEC	NA	NA	Down	Elongation_Endodermis_Down
AT5G66440	Proliferation Domain_Atrichoblast	50.8	60.6	32.4	12.7	0.538	0.572	0.435	0.281	0.554	0.392	-1.36	5.33	1.52E-09	pGL2_BRI1_bri1_T-bri1_T	AT5G66440	NA	NA	Down	Proliferation Domain_Atrichoblast_Down
AT5G15960	Transition Domain_Trichoblast	118	151	16.2	30	0.63	0.488	0.311	0.457	0.547	0.345	-2.59	6.29	1.53E-09	pGL2_BRI1_bri1_T-bri1_T	KIN1	NA	NA	Down	Transition Domain_Trichoblast_Down
AT4G23690	Transition Domain_Trichoblast	36.1	22.4	6.03	1.65	0.226	0.193	0.128	0.109	0.207	0.124	-3	4.03	1.53E-09	pGL2_BRI1_bri1_T-bri1_T	DIR6	NA	NA	Down	Transition Domain_Trichoblast_Down
AT2G16750	Elongation_Endodermis	12.3	15.7	45.4	38.3	0.207	0.239	0.482	0.442	0.221	0.47	1.58	4.8	1.55E-09	pGL2_BRI1_bri1_T-bri1_T	AT2G16750	NA	NA	Up	Elongation_Endodermis_Up
AT4G23730	Elongation_Pericycle	43.9	36.7	11.4	9.57	0.353	0.366	0.226	0.27	0.358	0.243	-1.94	4.73	1.56E-09	pGL2_BRI1_bri1_T-bri1_T	AT4G23730	NA	NA	Down	Elongation_Pericycle_Down
AT5G59220	Proliferation Domain_Trichoblast	9.36	5.02	23	40.3	0.147	0.119	0.412	0.472	0.134	0.425	2.09	4.26	1.56E-09	pGL2_BRI1_bri1_T-bri1_T	SAG113	NA	NA	Up	Proliferation Domain_Trichoblast_Up
AT5G57010	Proximal Lateral Root Cap	42.4	38.5	106	83.8	0.23	0.209	0.369	0.425	0.222	0.379	1.23	6.08	1.57E-09	pGL2_BRI1_bri1_T-bri1_T	IQM5	NA	NA	Up	Proximal Lateral Root Cap_Up
AT1G15100	Transition Domain_Atrichoblast	596	508	159	193	0.932	0.936	0.753	0.86	0.934	0.775	-1.65	8.51	1.59E-09	pGL2_BRI1_bri1_T-bri1_T	RHA2A	NA	NA	Down	Transition Domain_Atrichoblast_Down
AT3G18280	Elongation_Cortex	48.5	20.7	13.9	1.98	0.252	0.161	0.116	0.0909	0.221	0.112	-2.3	4.45	1.62E-09	pGL2_BRI1_bri1_T-bri1_T	AT3G18280	NA	NA	Down	Elongation_Cortex_Down
AT1G67900	Elongation_Endodermis	1.01	2.64	13.8	8.36	0.0203	0.0658	0.192	0.159	0.0409	0.182	2.62	2.71	1.63E-09	pGL2_BRI1_bri1_T-bri1_T	AT1G67900	NA	NA	Up	Elongation_Endodermis_Up
AT4G12550	Elongation_Atrichoblast	19.3	8.82	1.66	0.749	0.163	0.0977	0.0221	0.0192	0.139	0.0213	-3.5	3.02	1.64E-09	pGL2_BRI1_bri1_T-bri1_T	AIR1	NA	NA	Down	Elongation_Atrichoblast_Down
AT5G54370	Maturation_Atrichoblast	225	299	78	32.9	0.549	0.487	0.416	0.324	0.528	0.397	-2.31	7.33	1.65E-09	pGL2_BRI1_bri1_T-bri1_T	AT5G54370	NA	NA	Down	Maturation_Atrichoblast_Down
AT5G60530	Distal Columella	1320	1310	3510	4850	0.954	0.981	0.993	0.987	0.962	0.991	1.65	11.4	1.67E-09	pGL2_BRI1_bri1_T-bri1_T	AT5G60530	NA	NA	Up	Distal Columella_Up
AT5G43380	Elongation_Endodermis	20.7	19.5	7.07	3.29	0.247	0.193	0.0745	0.0973	0.223	0.0815	-1.95	3.75	1.68E-09	pGL2_BRI1_bri1_T-bri1_T	TOPP7	NA	NA	Down	Elongation_Endodermis_Down
AT5G25450	Transition Domain_Cortex	14.2	14.1	28.2	93.4	0.137	0.131	0.254	0.349	0.134	0.28	1.89	5.17	1.68E-09	pGL2_BRI1_bri1_T-bri1_T	QCR7-2	NA	NA	Up	Transition Domain_Cortex_Up
AT3G08740	Proliferation Domain_Atrichoblast	6.95	7.22	20.7	21.1	0.107	0.127	0.269	0.272	0.117	0.27	1.56	3.75	1.69E-09	pGL2_BRI1_bri1_T-bri1_T	AT3G08740	NA	NA	Up	Proliferation Domain_Atrichoblast_Up
AT1G44800	Elongation_Endodermis	9.86	23	3.45	3.04	0.163	0.136	0.0353	0.0442	0.151	0.038	-2.19	3.4	1.70E-09	pGL2_BRI1_bri1_T-bri1_T	AT1G44800	NA	NA	Down	Elongation_Endodermis_Down
AT2G17660	Proliferation Domain_Atrichoblast	9.31	9.59	19.5	36.9	0.139	0.129	0.184	0.263	0.134	0.206	1.5	4.16	1.70E-09	pGL2_BRI1_bri1_T-bri1_T	AT2G17660	NA	NA	Up	Proliferation Domain_Atrichoblast_Up
AT2G26560	Distal Columella	109	9.62	156	377	0.104	0.0453	0.133	0.193	0.0868	0.146	2.58	7.35	1.72E-09	pGL2_BRI1_bri1_T-bri1_T	PLP2	NA	NA	Up	Distal Columella_Up
AT4G22590	Elongation_Pericycle	207	168	76.9	44.6	0.79	0.72	0.69	0.58	0.766	0.649	-1.66	6.97	1.72E-09	pGL2_BRI1_bri1_T-bri1_T	TPPG	NA	NA	Down	Elongation_Pericycle_Down
AT4G22610	Proximal Lateral Root Cap	34.8	19	14.8	5.21	0.208	0.152	0.0596	0.0752	0.186	0.0623	-1.45	4.29	1.74E-09	pGL2_BRI1_bri1_T-bri1_T	AT4G22610	NA	NA	Down	Proximal Lateral Root Cap_Down
AT5G40690	Distal Lateral Root Cap	227	175	545	882	0.598	0.571	0.855	0.868	0.59	0.857	1.79	8.84	1.76E-09	pGL2_BRI1_bri1_T-bri1_T	AT5G40690	NA	NA	Up	Distal Lateral Root Cap_Up
AT1G71380	Maturation_Procambium	2.38	2.55	50	27.9	0.0392	0.0345	0.103	0.139	0.037	0.123	3.89	4.22	1.76E-09	pGL2_BRI1_bri1_T-bri1_T	CEL3	NA	NA	Up	Maturation_Procambium_Up
AT2G39518	Distal Columella	8.28	7.22	39.8	50.9	0.0379	0.0528	0.204	0.352	0.0423	0.237	2.5	4.78	1.81E-09	pGL2_BRI1_bri1_T-bri1_T	AT2G39518	NA	NA	Up	Distal Columella_Up
AT1G76070	Elongation_Pericycle	316	244	88.2	92.6	0.713	0.523	0.679	0.55	0.649	0.631	-1.62	7.54	1.81E-09	pGL2_BRI1_bri1_T-bri1_T	AT1G76070	NA	NA	Down	Elongation_Pericycle_Down
AT5G44585	Elongation_Pericycle	14.5	9.56	2.11	0.7	0.149	0.148	0.0595	0.03	0.149	0.0485	-3.09	2.97	1.81E-09	pGL2_BRI1_bri1_T-bri1_T	AT5G44585	NA	NA	Down	Elongation_Pericycle_Down
AT3G28600	Maturation_Cortex	17.1	4.32	1.26	0.457	0.129	0.0901	0.0197	0.0261	0.116	0.0214	-3.55	2.46	1.81E-09	pGL2_BRI1_bri1_T-bri1_T	AT3G28600	NA	NA	Down	Maturation_Cortex_Down
AT3G51600	Distal Lateral Root Cap	28.8	32.2	89.5	161	0.0528	0.0585	0.161	0.132	0.0544	0.155	1.96	6.29	1.86E-09	pGL2_BRI1_bri1_T-bri1_T	LTP5	NA	NA	Up	Distal Lateral Root Cap_Up
AT5G18310	Transition Domain_Cortex	20.8	20.3	60.5	84.1	0.205	0.257	0.585	0.628	0.229	0.596	1.79	5.52	1.86E-09	pGL2_BRI1_bri1_T-bri1_T	AT5G18310	NA	NA	Up	Transition Domain_Cortex_Up
AT5G05880	Maturation_Atrichoblast	22.7	11.6	0.896	0.731	0.205	0.133	0.0146	0.027	0.181	0.0172	-4.37	3.45	1.87E-09	pGL2_BRI1_bri1_T-bri1_T	UGT76C4	NA	NA	Down	Maturation_Atrichoblast_Down
AT4G30450	Maturation_Cortex	24	4.83	2.11	0.64	0.211	0.162	0.0442	0.0327	0.194	0.0411	-3.28	2.93	1.87E-09	pGL2_BRI1_bri1_T-bri1_T	AT4G30450	NA	NA	Down	Maturation_Cortex_Down
AT5G66780	Proximal Lateral Root Cap	47	40.6	91.9	114	0.197	0.19	0.298	0.363	0.195	0.309	1.22	6.19	1.87E-09	pGL2_BRI1_bri1_T-bri1_T	AT5G66780	NA	NA	Up	Proximal Lateral Root Cap_Up
AT1G12560	Elongation_Pericycle	23.2	6.42	3.79	0.467	0.245	0.114	0.0833	0.02	0.201	0.0597	-2.84	3.3	1.88E-09	pGL2_BRI1_bri1_T-bri1_T	EXPA7	NA	NA	Down	Elongation_Pericycle_Down
AT1G10550	Elongation_Cortex	2.39	4.21	15.5	21.7	0.0297	0.0632	0.193	0.299	0.0411	0.211	2.52	3.52	1.89E-09	pGL2_BRI1_bri1_T-bri1_T	XTH33	NA	NA	Up	Elongation_Cortex_Up
AT1G06120	Transition Domain_Atrichoblast	31.9	32.1	9.93	2.09	0.253	0.237	0.101	0.0877	0.247	0.0986	-2.42	4.3	1.90E-09	pGL2_BRI1_bri1_T-bri1_T	AT1G06120	NA	NA	Down	Transition Domain_Atrichoblast_Down
AT5G01040	Elongation_Pericycle	84.4	57.8	19.4	20.3	0.538	0.44	0.339	0.36	0.505	0.347	-1.82	5.55	1.93E-09	pGL2_BRI1_bri1_T-bri1_T	LAC8	NA	NA	Down	Elongation_Pericycle_Down
AT5G47990	Elongation_Trichoblast	206	316	42.6	17.3	0.723	0.826	0.424	0.538	0.756	0.442	-3.16	7.18	1.94E-09	pGL2_BRI1_bri1_T-bri1_T	CYP705A5	NA	NA	Down	Elongation_Trichoblast_Down
AT3G43990	Transition Domain_Trichoblast	0	0	28.8	0	0	0	0.378	0	0	0.289	8.55	3.14	1.95E-09	pGL2_BRI1_bri1_T-bri1_T	AT3G43990	NA	NA	Up	Transition Domain_Trichoblast_Up
AT1G21830	Elongation_Pericycle	143	154	45.7	49	0.477	0.502	0.512	0.45	0.485	0.489	-1.65	6.63	1.96E-09	pGL2_BRI1_bri1_T-bri1_T	AT1G21830	NA	NA	Down	Elongation_Pericycle_Down
AT4G15400	Proximal Lateral Root Cap	42.2	49.9	21.5	15.4	0.271	0.311	0.165	0.173	0.286	0.166	-1.29	5.04	1.96E-09	pGL2_BRI1_bri1_T-bri1_T	BIA1	NA	NA	Down	Proximal Lateral Root Cap_Down
AT5G23920	Elongation_Endodermis	17.4	20.2	60.6	46.9	0.241	0.235	0.49	0.531	0.238	0.503	1.51	5.18	1.99E-09	pGL2_BRI1_bri1_T-bri1_T	AT5G23920	NA	NA	Up	Elongation_Endodermis_Up
AT3G19660	Proximal Lateral Root Cap	56.9	59	123	150	0.333	0.369	0.498	0.611	0.347	0.517	1.23	6.6	1.99E-09	pGL2_BRI1_bri1_T-bri1_T	AT3G19660	NA	NA	Up	Proximal Lateral Root Cap_Up
AT4G36110	Transition Domain_Atrichoblast	14.2	13.6	81.7	43	0.127	0.0769	0.48	0.526	0.107	0.489	2.12	5.3	2.02E-09	pGL2_BRI1_bri1_T-bri1_T	AT4G36110	NA	NA	Up	Transition Domain_Atrichoblast_Up
AT5G35110	Proliferation Domain_Pericycle	0	0	3.83	63	0	0	0.107	0.0909	0	0.103	8.19	4.28	2.05E-09	pGL2_BRI1_bri1_T-bri1_T	AT5G35110	NA	NA	Up	Proliferation Domain_Pericycle_Up
AT5G04120	Proximal Lateral Root Cap	45.1	41.8	25.8	9.97	0.303	0.272	0.207	0.164	0.291	0.2	-1.31	4.99	2.05E-09	pGL2_BRI1_bri1_T-bri1_T	IPSP	NA	NA	Down	Proximal Lateral Root Cap_Down
AT5G23820	Transition Domain_Trichoblast	114	128	26.4	14.6	0.692	0.744	0.385	0.413	0.722	0.392	-2.6	6.14	2.07E-09	pGL2_BRI1_bri1_T-bri1_T	ML3	NA	NA	Down	Transition Domain_Trichoblast_Down
AT1G13930	Elongation_Cortex	3540	4730	1250	1920	0.955	0.977	0.91	0.987	0.963	0.923	-1.4	11.5	2.08E-09	pGL2_BRI1_bri1_T-bri1_T	AT1G13930	NA	NA	Down	Elongation_Cortex_Down
AT1G07650	Elongation_Cortex	7.39	7.29	40.8	29.4	0.0712	0.115	0.418	0.545	0.0861	0.439	2.25	4.46	2.09E-09	pGL2_BRI1_bri1_T-bri1_T	AT1G07650	NA	NA	Up	Elongation_Cortex_Up
AT1G08600	Elongation_Atrichoblast	15.7	11.8	51.6	74.9	0.149	0.126	0.43	0.663	0.141	0.495	2.15	5.31	2.13E-09	pGL2_BRI1_bri1_T-bri1_T	ATRX	ATRX	P-loop containing nucleoside triphosphate hydrolases superfamily protein	Up	Elongation_Atrichoblast_Up
AT4G18730	Elongation_Atrichoblast	188	199	74.6	35.6	0.819	0.868	0.574	0.548	0.838	0.566	-1.88	6.96	2.13E-09	pGL2_BRI1_bri1_T-bri1_T	RPL11C	NA	NA	Down	Elongation_Atrichoblast_Down
AT3G55970	Transition Domain_Atrichoblast	16.4	7.62	46.9	61.3	0.11	0.0833	0.225	0.351	0.0992	0.25	2.16	5.08	2.13E-09	pGL2_BRI1_bri1_T-bri1_T	JRG21	NA	NA	Up	Transition Domain_Atrichoblast_Up
AT3G55720	Elongation_Pericycle	149	120	42.3	41.8	0.553	0.437	0.423	0.36	0.514	0.399	-1.67	6.48	2.14E-09	pGL2_BRI1_bri1_T-bri1_T	AT3G55720	NA	NA	Down	Elongation_Pericycle_Down
AT2G02100	Maturation_Procambium	213	254	1130	1080	0.451	0.414	0.759	0.722	0.434	0.738	2.25	9.38	2.15E-09	pGL2_BRI1_bri1_T-bri1_T	PDF2.2	NA	NA	Up	Maturation_Procambium_Up
AT3G18000	Proliferation Domain_Trichoblast	53.4	84	16.4	19.1	0.656	0.746	0.412	0.415	0.699	0.412	-1.91	5.45	2.15E-09	pGL2_BRI1_bri1_T-bri1_T	NMT1	NA	NA	Down	Proliferation Domain_Trichoblast_Down
AT3G11930	Distal Lateral Root Cap	59.5	39.2	8.32	13.8	0.309	0.21	0.0697	0.132	0.282	0.0831	-2.24	4.95	2.19E-09	pGL2_BRI1_bri1_T-bri1_T	AT3G11930	NA	NA	Down	Distal Lateral Root Cap_Down
AT1G11580	Proliferation Domain_Atrichoblast	19.1	17.5	8.44	3.07	0.242	0.189	0.119	0.0526	0.217	0.1	-1.68	3.7	2.19E-09	pGL2_BRI1_bri1_T-bri1_T	ATPMEPCRA	NA	NA	Down	Proliferation Domain_Atrichoblast_Down
AT1G76790	Elongation_Endodermis	227	228	88.7	90.2	0.841	0.778	0.51	0.469	0.812	0.497	-1.35	7.32	2.23E-09	pGL2_BRI1_bri1_T-bri1_T	IGMT5	NA	NA	Down	Elongation_Endodermis_Down
AT2G16660	Proliferation Domain_Atrichoblast	119	108	41.6	53.8	0.758	0.715	0.405	0.509	0.737	0.434	-1.26	6.35	2.23E-09	pGL2_BRI1_bri1_T-bri1_T	AT2G16660	NA	NA	Down	Proliferation Domain_Atrichoblast_Down
AT5G17820	Elongation_Cortex	144	150	57.2	27.1	0.703	0.621	0.436	0.494	0.675	0.445	-1.87	6.57	2.24E-09	pGL2_BRI1_bri1_T-bri1_T	AT5G17820	NA	NA	Down	Elongation_Cortex_Down
AT5G58670	Elongation_Cortex	7.39	7.85	38.1	33.3	0.0772	0.0977	0.304	0.325	0.0841	0.308	2.23	4.49	2.24E-09	pGL2_BRI1_bri1_T-bri1_T	PLC1	NA	NA	Up	Elongation_Cortex_Up
AT3G04320	Elongation_Cortex	37.4	25.8	12.2	2.26	0.246	0.287	0.155	0.0649	0.26	0.14	-2.26	4.31	2.24E-09	pGL2_BRI1_bri1_T-bri1_T	AT3G04320	NA	NA	Down	Elongation_Cortex_Down
AT5G63600	Transition Domain_Cortex	38.9	41.3	16.8	2.32	0.393	0.415	0.237	0.093	0.403	0.199	-2.07	4.74	2.26E-09	pGL2_BRI1_bri1_T-bri1_T	FLS5	NA	NA	Down	Transition Domain_Cortex_Down
AT2G31945	Proximal Lateral Root Cap	231	254	756	511	0.516	0.491	0.81	0.748	0.506	0.8	1.36	8.78	2.27E-09	pGL2_BRI1_bri1_T-bri1_T	AT2G31945	NA	NA	Up	Proximal Lateral Root Cap_Up
AT4G26320	Maturation_Phloem	887	813	34.8	119	0.837	1	0.8	0.8	0.9	0.8	-3.46	8.91	2.29E-09	pGL2_BRI1_bri1_T-bri1_T	AGP13	NA	NA	Down	Maturation_Phloem_Down
AT1G32930	Elongation_Cortex	0.869	0.841	12.4	7.06	0.0119	0.0172	0.188	0.208	0.0137	0.191	3.49	2.63	2.31E-09	pGL2_BRI1_bri1_T-bri1_T	GALT31A	NA	NA	Up	Elongation_Cortex_Up
AT4G30460	Elongation_Cortex	15	10.1	2.01	1.41	0.154	0.126	0.0361	0.039	0.145	0.0366	-2.86	2.88	2.31E-09	pGL2_BRI1_bri1_T-bri1_T	AT4G30460	NA	NA	Down	Elongation_Cortex_Down
AT1G05650	Transition Domain_Atrichoblast	18	9.62	60.4	57.1	0.131	0.103	0.366	0.351	0.12	0.363	2.11	5.22	2.32E-09	pGL2_BRI1_bri1_T-bri1_T	AT1G05650	NA	NA	Up	Transition Domain_Atrichoblast_Up
AT3G53980	Transition Domain_Atrichoblast	17.7	9.22	1.74	0.834	0.131	0.0962	0.0308	0.0175	0.117	0.0282	-3.34	3.01	2.32E-09	pGL2_BRI1_bri1_T-bri1_T	AT3G53980	NA	NA	Down	Transition Domain_Atrichoblast_Down
AT1G07610	Transition Domain_Cortex	38.6	27.2	7.61	6.96	0.374	0.322	0.144	0.163	0.351	0.149	-2.18	4.43	2.32E-09	pGL2_BRI1_bri1_T-bri1_T	MT1C	NA	NA	Down	Transition Domain_Cortex_Down
AT5G42590	Transition Domain_Cortex	191	234	53.2	74.2	0.753	0.77	0.517	0.488	0.761	0.509	-1.75	7.13	2.32E-09	pGL2_BRI1_bri1_T-bri1_T	CYP71A16	NA	NA	Down	Transition Domain_Cortex_Down
AT2G45830	Transition Domain_Cortex	0.604	1.25	14.3	11	0.00913	0.0219	0.288	0.256	0.0149	0.28	3.72	2.82	2.32E-09	pGL2_BRI1_bri1_T-bri1_T	DTA2	NA	NA	Up	Transition Domain_Cortex_Up
AT3G15370	Transition Domain_Cortex	28.1	29.4	8.56	2.32	0.183	0.257	0.161	0.0698	0.216	0.137	-2.32	4.22	2.34E-09	pGL2_BRI1_bri1_T-bri1_T	ATEXPA12	NA	NA	Down	Transition Domain_Cortex_Down
AT5G04200	Maturation_Pericycle	2.63	5.16	6.62	487	0.0625	0.149	0.235	0.176	0.0931	0.206	4.68	6.84	2.35E-09	pGL2_BRI1_bri1_T-bri1_T	AMC9	NA	NA	Up	Maturation_Pericycle_Up
AT1G47410	Transition Domain_Atrichoblast	1.9	2	17.6	15	0.0253	0.0321	0.198	0.316	0.028	0.222	3.05	3.33	2.35E-09	pGL2_BRI1_bri1_T-bri1_T	AT1G47410	NA	NA	Up	Transition Domain_Atrichoblast_Up
AT1G14890	Elongation_Pericycle	212	202	81.5	54.1	0.449	0.329	0.381	0.29	0.409	0.347	-1.64	7.12	2.38E-09	pGL2_BRI1_bri1_T-bri1_T	AT1G14890	NA	NA	Down	Elongation_Pericycle_Down
AT4G37400	Transition Domain_Cortex	30.8	41.9	8.24	8.12	0.306	0.426	0.153	0.186	0.361	0.161	-2.1	4.57	2.38E-09	pGL2_BRI1_bri1_T-bri1_T	CYP81F3	NA	NA	Down	Transition Domain_Cortex_Down
AT4G22217	Elongation_Pericycle	36.2	23.4	8.84	5.83	0.414	0.366	0.214	0.21	0.398	0.213	-2.02	4.31	2.41E-09	pGL2_BRI1_bri1_T-bri1_T	AT4G22217	NA	NA	Down	Elongation_Pericycle_Down
AT2G06050	Elongation_Pericycle	193	190	43.4	78.9	0.735	0.729	0.565	0.54	0.733	0.556	-1.7	6.99	2.45E-09	pGL2_BRI1_bri1_T-bri1_T	OPR3	NA	NA	Down	Elongation_Pericycle_Down
AT4G34920	Elongation_Pericycle	28.9	26.7	8.21	5.13	0.292	0.194	0.196	0.14	0.259	0.175	-2.06	4.2	2.45E-09	pGL2_BRI1_bri1_T-bri1_T	AT4G34920	NA	NA	Down	Elongation_Pericycle_Down
AT4G00895	Proliferation Domain_Atrichoblast	27.9	21.5	59.3	60.4	0.304	0.327	0.629	0.588	0.315	0.618	1.28	5.38	2.45E-09	pGL2_BRI1_bri1_T-bri1_T	AT4G00895	NA	NA	Up	Proliferation Domain_Atrichoblast_Up
AT1G47510	Distal Lateral Root Cap	234	279	657	1100	0.53	0.6	0.91	0.941	0.55	0.917	1.73	9.15	2.46E-09	pGL2_BRI1_bri1_T-bri1_T	IP5P11	NA	NA	Up	Distal Lateral Root Cap_Up
AT5G01530	Elongation_Endodermis	5.22	4.46	17.8	19.5	0.0814	0.0864	0.259	0.327	0.0836	0.28	1.93	3.54	2.49E-09	pGL2_BRI1_bri1_T-bri1_T	LHCB4.1	NA	NA	Up	Elongation_Endodermis_Up
AT3G13110	Elongation_Atrichoblast	187	188	701	505	0.674	0.736	0.949	0.904	0.697	0.936	1.67	8.63	2.52E-09	pGL2_BRI1_bri1_T-bri1_T	SAT3	NA	NA	Up	Elongation_Atrichoblast_Up
AT2G28790	Proliferation Domain_Atrichoblast	7.38	5.14	16.8	20.5	0.0234	0.0309	0.119	0.14	0.027	0.125	1.57	3.57	2.53E-09	pGL2_BRI1_bri1_T-bri1_T	AT2G28790	NA	NA	Up	Proliferation Domain_Atrichoblast_Up
AT5G09570	Elongation_Endodermis	0.435	0.992	8.53	6.59	0.0102	0.0206	0.145	0.168	0.0149	0.152	3.4	2.07	2.59E-09	pGL2_BRI1_bri1_T-bri1_T	AT5G09570	NA	NA	Up	Elongation_Endodermis_Up
AT1G26770	Elongation_Cortex	71.9	49.3	11.4	18.6	0.359	0.414	0.129	0.247	0.378	0.148	-2.05	5.25	2.60E-09	pGL2_BRI1_bri1_T-bri1_T	ATEXPA10	NA	NA	Down	Elongation_Cortex_Down
AT3G59690	Elongation_Pericycle	7.31	7.99	20.6	44.1	0.1	0.126	0.351	0.55	0.109	0.425	1.98	4.27	2.60E-09	pGL2_BRI1_bri1_T-bri1_T	IQD13	NA	NA	Up	Elongation_Pericycle_Up
AT2G44450	Transition Domain_Atrichoblast	5.69	9.22	41.7	32.1	0.0633	0.135	0.357	0.491	0.0916	0.384	2.33	4.53	2.60E-09	pGL2_BRI1_bri1_T-bri1_T	BGLU15	NA	NA	Up	Transition Domain_Atrichoblast_Up
AT1G78190	Proliferation Domain_Atrichoblast	6.16	5	17.3	16.2	0.105	0.0817	0.245	0.281	0.0939	0.255	1.58	3.42	2.61E-09	pGL2_BRI1_bri1_T-bri1_T	TRM112B	NA	NA	Up	Proliferation Domain_Atrichoblast_Up
AT3G55120	Proximal Lateral Root Cap	48.1	33.3	23.1	10.2	0.328	0.283	0.181	0.15	0.311	0.176	-1.31	4.89	2.62E-09	pGL2_BRI1_bri1_T-bri1_T	CHI1	NA	NA	Down	Proximal Lateral Root Cap_Down
AT3G16330	Elongation_Atrichoblast	43.2	34.3	13.5	3.37	0.198	0.161	0.0919	0.0577	0.184	0.0824	-2.28	4.58	2.63E-09	pGL2_BRI1_bri1_T-bri1_T	AT3G16330	NA	NA	Down	Elongation_Atrichoblast_Down
AT4G30170	Elongation_Atrichoblast	2400	3210	1160	824	0.997	0.994	0.956	0.933	0.996	0.949	-1.5	10.9	2.63E-09	pGL2_BRI1_bri1_T-bri1_T	PER45	NA	NA	Down	Elongation_Atrichoblast_Down
AT3G20570	Maturation_Phloem	975	185	0	30.6	0.327	0.129	0	0.3	0.25	0.2	-4.16	8.31	2.63E-09	pGL2_BRI1_bri1_T-bri1_T	ENODL9	NA	NA	Down	Maturation_Phloem_Down
AT1G71710	Elongation_Cortex	6.95	6.73	24.7	43.2	0.0861	0.103	0.271	0.468	0.092	0.303	2.24	4.38	2.65E-09	pGL2_BRI1_bri1_T-bri1_T	IP5P3	NA	NA	Up	Elongation_Cortex_Up
AT1G06080	Distal Columella	2.42	1.2	22.9	10.2	0.0174	0.0113	0.116	0.116	0.0156	0.116	3.18	3.38	2.66E-09	pGL2_BRI1_bri1_T-bri1_T	ADS1	NA	NA	Up	Distal Columella_Up
AT5G65170	Distal Columella	1.62	1.2	13	16.4	0.0126	0.0113	0.0888	0.155	0.0122	0.103	3.26	3.14	2.66E-09	pGL2_BRI1_bri1_T-bri1_T	AT5G65170	NA	NA	Up	Distal Columella_Up
AT4G24960	Elongation_Cortex	226	173	825	446	0.706	0.672	0.923	0.727	0.695	0.89	1.62	8.71	2.68E-09	pGL2_BRI1_bri1_T-bri1_T	HVA22D	NA	NA	Up	Elongation_Cortex_Up
AT2G24850	Transition Domain_Atrichoblast	369	308	128	83.8	0.903	0.955	0.744	0.737	0.924	0.743	-1.7	7.8	2.68E-09	pGL2_BRI1_bri1_T-bri1_T	TAT3	NA	NA	Down	Transition Domain_Atrichoblast_Down
AT5G21105	Elongation_Endodermis	16.8	13.9	2.72	4.31	0.251	0.243	0.0431	0.0973	0.247	0.0598	-2.16	3.35	2.69E-09	pGL2_BRI1_bri1_T-bri1_T	AT5G21105	NA	NA	Down	Elongation_Endodermis_Down
AT4G15340	Elongation_Trichoblast	14.1	17.7	0.53	0	0.162	0.141	0.0216	0	0.155	0.0182	-5.14	3.03	2.69E-09	pGL2_BRI1_bri1_T-bri1_T	PEN1	NA	NA	Down	Elongation_Trichoblast_Down
AT4G37520	Proximal Lateral Root Cap	17.3	21.3	45.2	46.2	0.13	0.162	0.255	0.265	0.142	0.257	1.26	5.01	2.69E-09	pGL2_BRI1_bri1_T-bri1_T	PER50	NA	NA	Up	Proximal Lateral Root Cap_Up
AT3G14310	Elongation_Trichoblast	32.4	43.8	4.95	0.618	0.194	0.207	0.158	0.0385	0.198	0.139	-3.57	4.36	2.74E-09	pGL2_BRI1_bri1_T-bri1_T	PME3	NA	NA	Down	Elongation_Trichoblast_Down
AT3G04320	Elongation_Endodermis	15.9	23.5	6.17	3.55	0.251	0.317	0.098	0.0708	0.281	0.0897	-1.96	3.71	2.75E-09	pGL2_BRI1_bri1_T-bri1_T	AT3G04320	NA	NA	Down	Elongation_Endodermis_Down
AT3G47360	Proliferation Domain_Atrichoblast	3.94	2.99	12.6	10.4	0.0851	0.069	0.235	0.272	0.0774	0.245	1.73	2.84	2.75E-09	pGL2_BRI1_bri1_T-bri1_T	HSD3	NA	NA	Up	Proliferation Domain_Atrichoblast_Up
AT1G53708	Proximal Lateral Root Cap	9.81	11.1	18.3	40.8	0.0812	0.0855	0.143	0.314	0.0829	0.172	1.37	4.25	2.75E-09	pGL2_BRI1_bri1_T-bri1_T	RTFL9	NA	NA	Up	Proximal Lateral Root Cap_Up
AT3G18280	Proximal Lateral Root Cap	62.7	26.5	28.1	8.84	0.23	0.139	0.0779	0.115	0.195	0.0843	-1.32	5.04	2.77E-09	pGL2_BRI1_bri1_T-bri1_T	AT3G18280	NA	NA	Down	Proximal Lateral Root Cap_Down
AT4G27280	Elongation_Endodermis	899	823	293	427	0.929	0.934	0.816	0.77	0.931	0.802	-1.28	9.26	2.80E-09	pGL2_BRI1_bri1_T-bri1_T	KRP1	NA	NA	Down	Elongation_Endodermis_Down
AT2G38750	Elongation_Endodermis	129	114	49	43.1	0.824	0.782	0.525	0.513	0.805	0.522	-1.4	6.4	2.81E-09	pGL2_BRI1_bri1_T-bri1_T	ANN4	NA	NA	Down	Elongation_Endodermis_Down
AT5G47740	Proximal Lateral Root Cap	21.2	19.8	42.8	56.2	0.129	0.126	0.205	0.265	0.128	0.216	1.25	5.11	2.81E-09	pGL2_BRI1_bri1_T-bri1_T	AT5G47740	NA	NA	Up	Proximal Lateral Root Cap_Up
AT2G18600	Elongation_Cortex	10.9	14.9	1.6	1.98	0.104	0.155	0.0309	0.0909	0.121	0.0409	-2.81	2.89	2.83E-09	pGL2_BRI1_bri1_T-bri1_T	RCE2	NA	NA	Down	Elongation_Cortex_Down
AT1G49310	Elongation_Pericycle	18.6	17.7	56.2	66.7	0.192	0.252	0.524	0.59	0.212	0.549	1.75	5.29	2.83E-09	pGL2_BRI1_bri1_T-bri1_T	AT1G49310	NA	NA	Up	Elongation_Pericycle_Up
AT5G59690	Maturation_Procambium	209	168	13	45	0.598	0.54	0.241	0.556	0.571	0.415	-2.67	6.84	2.83E-09	pGL2_BRI1_bri1_T-bri1_T	AT5G59690	NA	NA	Down	Maturation_Procambium_Down
AT3G06125	Proliferation Domain_Atrichoblast	3.87	2.92	10.9	11.9	0.0735	0.0599	0.241	0.316	0.067	0.262	1.74	2.8	2.83E-09	pGL2_BRI1_bri1_T-bri1_T	AT3G06125	NA	NA	Up	Proliferation Domain_Atrichoblast_Up
AT4G29190	Proliferation Domain_Trichoblast	15.6	5.94	24	78.5	0.193	0.0995	0.364	0.358	0.148	0.362	2.07	4.93	2.83E-09	pGL2_BRI1_bri1_T-bri1_T	AT4G29190	OZF2	Zinc finger C-x8-C-x5-C-x3-H type family protein	Up	Proliferation Domain_Trichoblast_Up
AT5G51830	Proliferation Domain_Atrichoblast	234	221	112	83.9	0.848	0.893	0.772	0.781	0.87	0.775	-1.23	7.36	2.84E-09	pGL2_BRI1_bri1_T-bri1_T	AT5G51830	NA	NA	Down	Proliferation Domain_Atrichoblast_Down
AT4G25200	Elongation_Cortex	4.35	9.25	14.2	63.5	0.0534	0.0517	0.108	0.143	0.0528	0.114	2.3	4.51	2.88E-09	pGL2_BRI1_bri1_T-bri1_T	HSP23.6	NA	NA	Up	Elongation_Cortex_Up
ATMG00030	Transition Domain_Atrichoblast	481	667	849	2980	0.907	0.949	0.987	1	0.924	0.989	1.49	10.3	2.88E-09	pGL2_BRI1_bri1_T-bri1_T	ORF107A	NA	NA	Up	Transition Domain_Atrichoblast_Up
AT1G12080	Transition Domain_Cortex	58.6	39.1	19	6.96	0.288	0.301	0.263	0.163	0.294	0.236	-1.93	5.03	2.91E-09	pGL2_BRI1_bri1_T-bri1_T	AT1G12080	NA	NA	Down	Transition Domain_Cortex_Down
AT3G57010	Elongation_Atrichoblast	201	220	45.2	77.1	0.622	0.747	0.276	0.375	0.669	0.303	-1.83	7.08	2.93E-09	pGL2_BRI1_bri1_T-bri1_T	SSL8	NA	NA	Down	Elongation_Atrichoblast_Down
AT5G66780	Maturation_Procambium	9.54	3.19	66.7	45.7	0.118	0.0575	0.517	0.25	0.0899	0.369	3.2	4.87	2.93E-09	pGL2_BRI1_bri1_T-bri1_T	AT5G66780	NA	NA	Up	Maturation_Procambium_Up
AT3G19660	Maturation_Procambium	10.1	15.9	59.3	134	0.098	0.161	0.31	0.722	0.127	0.538	2.84	5.8	2.93E-09	pGL2_BRI1_bri1_T-bri1_T	AT3G19660	NA	NA	Up	Maturation_Procambium_Up
AT1G75500	Elongation_Endodermis	2.32	1.65	10.9	11.9	0.0373	0.0329	0.114	0.0973	0.0353	0.109	2.5	2.73	2.96E-09	pGL2_BRI1_bri1_T-bri1_T	WAT1	NA	NA	Up	Elongation_Endodermis_Up
AT5G19340	Elongation_Endodermis	130	164	59.5	52.7	0.647	0.716	0.51	0.372	0.678	0.467	-1.38	6.68	2.99E-09	pGL2_BRI1_bri1_T-bri1_T	AT5G19340	NA	NA	Down	Elongation_Endodermis_Down
AT1G53830	Elongation_Pericycle	30.2	15.7	7.79	2.57	0.27	0.188	0.143	0.1	0.242	0.127	-2.19	3.94	3.00E-09	pGL2_BRI1_bri1_T-bri1_T	PME2	NA	NA	Down	Elongation_Pericycle_Down
AT2G36100	Proximal Lateral Root Cap	133	118	82.6	31.5	0.445	0.413	0.424	0.394	0.433	0.419	-1.25	6.53	3.00E-09	pGL2_BRI1_bri1_T-bri1_T	CASP1	NA	NA	Down	Proximal Lateral Root Cap_Down
ATCG00110	Proliferation Domain_Atrichoblast	5.01	3.26	8.21	20.5	0.107	0.0744	0.19	0.404	0.0913	0.25	1.67	3.07	3.01E-09	pGL2_BRI1_bri1_T-bri1_T	TRNR.1	NA	NA	Up	Proliferation Domain_Atrichoblast_Up
AT1G64660	Proliferation Domain_Pericycle	79.8	47.8	12.5	0	0.545	0.375	0.143	0	0.429	0.103	-3.47	5.12	3.02E-09	pGL2_BRI1_bri1_T-bri1_T	MGL	NA	NA	Down	Proliferation Domain_Pericycle_Down
AT1G56630	Elongation_Atrichoblast	16.3	20.1	76.5	76	0.149	0.178	0.544	0.654	0.16	0.574	2.08	5.6	3.03E-09	pGL2_BRI1_bri1_T-bri1_T	AT1G56630	NA	NA	Up	Elongation_Atrichoblast_Up
AT1G15630	Elongation_Cortex	1.09	0.561	13	6.21	0.0148	0.0115	0.17	0.13	0.0137	0.163	3.5	2.62	3.05E-09	pGL2_BRI1_bri1_T-bri1_T	AT1G15630	NA	NA	Up	Elongation_Cortex_Up
AT2G41660	Proliferation Domain_Atrichoblast	280	292	163	89.7	0.942	0.922	0.82	0.781	0.932	0.809	-1.23	7.69	3.08E-09	pGL2_BRI1_bri1_T-bri1_T	MIZ1	NA	NA	Down	Proliferation Domain_Atrichoblast_Down
AT3G29250	Elongation_Atrichoblast	2130	2120	833	671	0.941	0.971	0.923	0.894	0.952	0.915	-1.51	10.5	3.09E-09	pGL2_BRI1_bri1_T-bri1_T	SDR4	NA	NA	Down	Elongation_Atrichoblast_Down
AT2G46740	Elongation_Pericycle	34.7	18.8	9.69	3.27	0.349	0.215	0.179	0.09	0.304	0.146	-2.09	4.16	3.17E-09	pGL2_BRI1_bri1_T-bri1_T	GULLO5	NA	NA	Down	Elongation_Pericycle_Down
AT5G53590	Elongation_Atrichoblast	8.83	2.45	32.6	28.8	0.066	0.0287	0.228	0.288	0.0519	0.245	2.45	4.29	3.18E-09	pGL2_BRI1_bri1_T-bri1_T	AT5G53590	NA	NA	Up	Elongation_Atrichoblast_Up
AT5G05880	Proliferation Domain_Atrichoblast	44.1	43.9	20	14.3	0.506	0.559	0.35	0.298	0.531	0.336	-1.36	4.98	3.19E-09	pGL2_BRI1_bri1_T-bri1_T	UGT76C4	NA	NA	Down	Proliferation Domain_Atrichoblast_Down
AT5G23760	Elongation_Endodermis	16.2	20.5	51.9	51.2	0.241	0.267	0.529	0.681	0.253	0.576	1.5	5.12	3.23E-09	pGL2_BRI1_bri1_T-bri1_T	AT5G23760	NA	NA	Up	Elongation_Endodermis_Up
AT1G33110	Proximal Lateral Root Cap	7.3	5.45	17.7	18.8	0.0626	0.0523	0.14	0.177	0.0586	0.147	1.5	3.6	3.23E-09	pGL2_BRI1_bri1_T-bri1_T	DTX21	NA	NA	Up	Proximal Lateral Root Cap_Up
AT5G67600	Maturation_Atrichoblast	616	691	1920	2590	0.694	0.766	0.942	1	0.718	0.954	1.77	10.5	3.25E-09	pGL2_BRI1_bri1_T-bri1_T	WIH1	NA	NA	Up	Maturation_Atrichoblast_Up
AT5G39740	Elongation_Atrichoblast	122	137	55.6	17.2	0.632	0.667	0.504	0.317	0.645	0.452	-1.98	6.37	3.27E-09	pGL2_BRI1_bri1_T-bri1_T	RPL5B	NA	NA	Down	Elongation_Atrichoblast_Down
AT2G43620	Elongation_Atrichoblast	7.19	5.39	41.1	25.8	0.0625	0.046	0.202	0.24	0.0563	0.213	2.4	4.41	3.27E-09	pGL2_BRI1_bri1_T-bri1_T	AT2G43620	NA	NA	Up	Elongation_Atrichoblast_Up
AT2G22122	Transition Domain_Atrichoblast	6.63	2.81	32.3	21.7	0.0717	0.0256	0.185	0.228	0.0534	0.194	2.52	4.08	3.27E-09	pGL2_BRI1_bri1_T-bri1_T	AT2G22122	NA	NA	Up	Transition Domain_Atrichoblast_Up
AT2G14960	Transition Domain_Atrichoblast	1.58	5.21	14.2	29.2	0.0211	0.0833	0.15	0.404	0.0458	0.201	2.73	3.69	3.28E-09	pGL2_BRI1_bri1_T-bri1_T	GH3.1	NA	NA	Up	Transition Domain_Atrichoblast_Up
AT3G03341	Transition Domain_Trichoblast	35.3	20.2	149	172	0.295	0.208	0.507	0.609	0.244	0.531	2.57	6.57	3.30E-09	pGL2_BRI1_bri1_T-bri1_T	AT3G03341	NA	NA	Up	Transition Domain_Trichoblast_Up
AT1G22630	Maturation_Cortex	0.595	0.508	11.9	7.22	0.0144	0.018	0.174	0.248	0.0156	0.195	4.08	2.56	3.31E-09	pGL2_BRI1_bri1_T-bri1_T	AT1G22630	NA	NA	Up	Maturation_Cortex_Up
AT5G07322	Proliferation Domain_Atrichoblast	9.88	7.43	3.37	0.614	0.147	0.113	0.0884	0.0263	0.13	0.0711	-2.07	2.62	3.33E-09	pGL2_BRI1_bri1_T-bri1_T	AT5G07322	NA	NA	Down	Proliferation Domain_Atrichoblast_Down
AT2G37170	Transition Domain_Atrichoblast	468	326	210	68	0.835	0.84	0.753	0.737	0.837	0.75	-1.69	8.07	3.34E-09	pGL2_BRI1_bri1_T-bri1_T	PIP2B	NA	NA	Down	Transition Domain_Atrichoblast_Down
AT2G32960	Elongation_Atrichoblast	2.94	1.96	17.8	21.3	0.0312	0.023	0.206	0.221	0.0281	0.21	2.92	3.6	3.41E-09	pGL2_BRI1_bri1_T-bri1_T	DSP2	NA	NA	Up	Elongation_Atrichoblast_Up
AT4G33660	Maturation_Atrichoblast	9.87	8.6	67.2	46.1	0.0852	0.0759	0.372	0.378	0.0821	0.374	2.61	5.05	3.43E-09	pGL2_BRI1_bri1_T-bri1_T	AT4G33660	NA	NA	Up	Maturation_Atrichoblast_Up
AT2G45760	Elongation_Atrichoblast	23.5	18.6	3.8	2.62	0.118	0.126	0.0515	0.0673	0.121	0.0559	-2.69	3.64	3.45E-09	pGL2_BRI1_bri1_T-bri1_T	BAP2	NA	NA	Down	Elongation_Atrichoblast_Down
AT1G21590	Elongation_Atrichoblast	1.31	0.98	15.9	12	0.0139	0.0115	0.173	0.24	0.013	0.191	3.56	3.13	3.49E-09	pGL2_BRI1_bri1_T-bri1_T	AT1G21590	NA	NA	Up	Elongation_Atrichoblast_Up
AT2G47180	Maturation_Procambium	10.7	1.91	40.8	73.6	0.137	0.0345	0.172	0.556	0.0899	0.385	3.23	5	3.50E-09	pGL2_BRI1_bri1_T-bri1_T	GOLS1	NA	NA	Up	Maturation_Procambium_Up
AT4G15920	Maturation_Procambium	2.38	3.19	46.3	31.4	0.0392	0.0575	0.345	0.389	0.0476	0.369	3.73	4.26	3.50E-09	pGL2_BRI1_bri1_T-bri1_T	SWEET17	NA	NA	Up	Maturation_Procambium_Up
AT1G78210	Transition Domain_Atrichoblast	121	106	41.2	22.1	0.532	0.583	0.414	0.351	0.552	0.401	-1.88	6.19	3.50E-09	pGL2_BRI1_bri1_T-bri1_T	AT1G78210	NA	NA	Down	Transition Domain_Atrichoblast_Down
AT3G16350	Transition Domain_Atrichoblast	31.9	41.3	6.95	7.92	0.325	0.372	0.106	0.263	0.344	0.137	-2.28	4.49	3.50E-09	pGL2_BRI1_bri1_T-bri1_T	AT3G16350	AT3G16350	Homeodomain-like superfamily protein	Down	Transition Domain_Atrichoblast_Down
AT2G21640	Transition Domain_Atrichoblast	25.6	21.7	103	78	0.181	0.173	0.348	0.439	0.178	0.366	1.93	5.86	3.50E-09	pGL2_BRI1_bri1_T-bri1_T	AT2G21640	NA	NA	Up	Transition Domain_Atrichoblast_Up
AT3G44326	Transition Domain_Atrichoblast	20.9	19.6	2.98	3.34	0.215	0.205	0.0485	0.105	0.211	0.0599	-2.68	3.61	3.55E-09	pGL2_BRI1_bri1_T-bri1_T	AT3G44326	NA	NA	Down	Transition Domain_Atrichoblast_Down
AT1G66280	Elongation_Pericycle	234	189	83.6	58.8	0.871	0.837	0.696	0.55	0.86	0.642	-1.58	7.16	3.61E-09	pGL2_BRI1_bri1_T-bri1_T	BGLU22	NA	NA	Down	Elongation_Pericycle_Down
AT5G11230	Elongation_Pericycle	152	119	55.8	33.1	0.719	0.671	0.613	0.54	0.703	0.586	-1.64	6.52	3.61E-09	pGL2_BRI1_bri1_T-bri1_T	AT5G11230	NA	NA	Down	Elongation_Pericycle_Down
AT2G29450	Elongation_Pericycle	1210	942	419	332	0.994	0.994	0.946	0.9	0.994	0.929	-1.52	9.51	3.61E-09	pGL2_BRI1_bri1_T-bri1_T	GSTU5	NA	NA	Down	Elongation_Pericycle_Down
AT1G22810	Maturation_Cortex	14.7	8.9	80	69.6	0.196	0.225	0.474	0.601	0.206	0.509	2.69	5.47	3.61E-09	pGL2_BRI1_bri1_T-bri1_T	ERF019	AT1G22810	Integrase-type DNA-binding superfamily protein	Up	Maturation_Cortex_Up
AT1G30820	Distal Lateral Root Cap	16	13.4	56.8	72.7	0.106	0.0976	0.259	0.324	0.103	0.273	2.09	5.34	3.67E-09	pGL2_BRI1_bri1_T-bri1_T	AT1G30820	NA	NA	Up	Distal Lateral Root Cap_Up
AT1G64380	Elongation_Atrichoblast	2.94	0.98	17.1	18.3	0.0243	0.0115	0.18	0.25	0.0195	0.199	3.06	3.46	3.69E-09	pGL2_BRI1_bri1_T-bri1_T	ERF061	AT1G64380	Integrase-type DNA-binding superfamily protein	Up	Elongation_Atrichoblast_Up
AT1G15385	Distal Columella	1230	853	3660	2850	0.918	0.936	0.996	0.931	0.923	0.982	1.66	11.1	3.75E-09	pGL2_BRI1_bri1_T-bri1_T	AT1G15385	NA	NA	Up	Distal Columella_Up
AT2G19810	Distal Columella	13.5	14.8	73.7	68.4	0.0868	0.106	0.313	0.472	0.0923	0.348	2.33	5.45	3.75E-09	pGL2_BRI1_bri1_T-bri1_T	AT2G19810	OZF1	CCCH-type zinc finger family protein	Up	Distal Columella_Up
[truncated: 21,015 more rows]
