# Supplementary material for: Brassinosteroid gene regulatory networks at cellular resolution in the Arabidopsis root
Source: Science. Author manuscript; Available in PMC 2023 Apr 21. (PMC10119888; doi:10.1126/science.adf4721)
Supplement: Data_S3 [file NIHMS1889089-supplement-Data_S3.zip › Data_S3/Data_S3_legend.csv]

Data S3. DEGs from pseudobulk analysis of scRNA-seq datasets.
Legend for column labels. This output is directly from Muscat differential expression analysis. See documentation for additional details.
gene	AGI geneid of the gene being tested
cluster_id	Cell type and developmental stage combination being tested for the pseduobulk differential expression
sc_[sample#].cpm	Counts per million summed gene expression values for the given sample and subpopulation. See Data S1 for sample metadata.
sc_[sample#].frq	Frequency of non-zero expression for the given sample and subpopulation.
logFC	log fold-change of the average expression between the two groups being compared. Positive values indicate that the gene is more highly expressed in the first group.
logCPM	Counts per million expression level. Higher values indicate increased expression levels.
p_adj.loc	Adjusted p-value from differential expression test
contrast	Indicates the two groups being compared. Resulting values from the contrast (e.g. logFC) are group1/group2
Name	Gene name
TF_Name	Name if the gene is a transcription factor. NA indicates the gene is not present in the TF list
Description	gene description
up_dn_label	Indicates if a gene is upregulated or downregulated in group 1 vs group 2 from the contrast
clust_up_dn	Combination of the celltype, developmental stage and direction of differential expression. Useful for filtering
