# Supplementary material for: Brassinosteroid gene regulatory networks at cellular resolution in the Arabidopsis root
Source: Science. Author manuscript; Available in PMC 2023 Apr 21. (PMC10119888; doi:10.1126/science.adf4721)
Supplement: Data_S3 [file NIHMS1889089-supplement-Data_S3.zip › Data_S3/Data_S3_BL2hour_vs_BRZ.csv]

gene	cluster_id	sc_2.cpm	sc_43.cpm	sc_50.cpm	sc_5.cpm	sc_46.cpm	sc_49.cpm	sc_2.frq	sc_43.frq	sc_50.frq	sc_5.frq	sc_46.frq	sc_49.frq	BRZ.frq	BL.frq	logFC	logCPM	p_adj.loc	contrast	Name	TF_Name	Description	up_dn_label	clust_up_dn
AT5G57785	Transition Domain_Trichoblast	261	313	256	0.16	0	3.18	0.608	0.387	0.465	0.0041	0	0.012	0.476	0.00578	-8.3	7.13	1.94E-233	BL-BRZ	AT5G57785	NA	NA	Down	Transition Domain_Trichoblast_Down
AT5G57785	Transition Domain_Atrichoblast	64.8	116	130	0.195	0	0.176	0.429	0.676	0.791	0.00245	0	0.00709	0.611	0.00273	-9.54	5.7	1.00E-165	BL-BRZ	AT5G57785	NA	NA	Down	Transition Domain_Atrichoblast_Down
AT2G39530	Transition Domain_Atrichoblast	8.2	15.7	24.5	138	735	879	0.0798	0.153	0.233	0.466	0.738	0.766	0.142	0.592	5.1	8.24	4.88E-158	BL-BRZ	AT2G39530	NA	NA	Up	Transition Domain_Atrichoblast_Up
AT5G57785	Elongation_Atrichoblast	247	522	757	0.911	1.22	7.05	0.535	0.775	0.796	0.00709	0.0116	0.0181	0.722	0.0111	-7.36	8	8.48E-142	BL-BRZ	AT5G57785	NA	NA	Down	Elongation_Atrichoblast_Down
AT2G39530	Transition Domain_Trichoblast	8.15	39.2	20.1	157	478	588	0.0882	0.0845	0.0941	0.541	0.56	0.337	0.0881	0.48	4.18	7.74	1.66E-139	BL-BRZ	AT2G39530	NA	NA	Up	Transition Domain_Trichoblast_Up
AT2G43890	Transition Domain_Atrichoblast	24.6	22.1	11.1	646	346	292	0.233	0.338	0.244	0.892	0.896	0.787	0.285	0.873	4.38	7.81	1.11E-134	BL-BRZ	AT2G43890	NA	NA	Up	Transition Domain_Atrichoblast_Up
AT1G12080	Transition Domain_Trichoblast	19.3	53.2	21.5	311	588	517	0.196	0.176	0.159	0.713	0.725	0.482	0.178	0.642	3.91	7.97	1.49E-133	BL-BRZ	AT1G12080	NA	NA	Up	Transition Domain_Trichoblast_Up
AT1G04610	Transition Domain_Atrichoblast	1.95	1.24	1.88	75.4	108	133	0.0245	0.0315	0.0581	0.488	0.743	0.801	0.034	0.612	6.09	5.79	2.32E-127	BL-BRZ	YUC3	NA	NA	Up	Transition Domain_Atrichoblast_Up
AT4G01630	Transition Domain_Trichoblast	28.5	42.3	33.7	346	557	490	0.358	0.229	0.294	0.77	0.807	0.47	0.286	0.682	3.72	7.96	1.01E-123	BL-BRZ	EXPA17	NA	NA	Up	Transition Domain_Trichoblast_Up
AT5G60520	Transition Domain_Atrichoblast	13.3	6.9	0.837	228	160	133	0.092	0.122	0.0465	0.608	0.678	0.723	0.0977	0.648	4.75	6.52	9.26E-121	BL-BRZ	AT5G60520	NA	NA	Up	Transition Domain_Atrichoblast_Up
AT5G57785	Transition Domain_Cortex	560	361	412	7.29	25.3	38.7	0.754	0.421	0.44	0.0525	0.0656	0.0566	0.556	0.0575	-4.51	7.89	6.58E-118	BL-BRZ	AT5G57785	NA	NA	Down	Transition Domain_Cortex_Down
AT4G11340	Elongation_Trichoblast	23.4	31.2	15	361	551	832	0.114	0.0262	0.043	0.524	0.355	0.414	0.0506	0.438	4.51	8.24	3.22E-109	BL-BRZ	AT4G11340	NA	NA	Up	Elongation_Trichoblast_Up
AT4G19520	Transition Domain_Trichoblast	3.36	7.02	6.07	102	120	139	0.0784	0.0739	0.1	0.578	0.578	0.337	0.0821	0.501	4.49	5.96	2.20E-108	BL-BRZ	AT4G19520	NA	NA	Up	Transition Domain_Trichoblast_Up
AT4G01630	Transition Domain_Atrichoblast	149	159	102	1240	1590	1410	0.644	0.757	0.849	0.971	0.995	0.943	0.735	0.971	3.37	9.6	3.36E-104	BL-BRZ	EXPA17	NA	NA	Up	Transition Domain_Atrichoblast_Up
AT1G12090	Transition Domain_Trichoblast	22.4	35.7	47.7	184	505	483	0.382	0.176	0.247	0.775	0.67	0.434	0.258	0.644	3.4	7.73	7.93E-103	BL-BRZ	ELP	NA	NA	Up	Transition Domain_Trichoblast_Up
AT5G20710	Elongation_Atrichoblast	209	128	146	3.95	1.22	1.41	0.554	0.524	0.493	0.0307	0.0154	0.0226	0.521	0.0244	-6.21	6.32	9.47E-99	BL-BRZ	BGAL7	NA	NA	Down	Elongation_Atrichoblast_Down
AT1G07985	Transition Domain_Atrichoblast	123	387	441	17	33.9	16.4	0.675	0.86	0.895	0.157	0.437	0.326	0.803	0.26	-3.69	7.41	1.37E-97	BL-BRZ	AT1G07985	NA	NA	Down	Transition Domain_Atrichoblast_Down
AT5G43350	Transition Domain_Atrichoblast	10.5	6.62	8.37	117	160	160	0.135	0.171	0.326	0.588	0.825	0.823	0.187	0.693	4.17	6.3	1.01E-96	BL-BRZ	PHT1-1	NA	NA	Up	Transition Domain_Atrichoblast_Up
AT5G48430	Elongation_Atrichoblast	7.77	2.51	1.91	258	203	191	0.0573	0.0258	0.0149	0.688	0.533	0.643	0.0302	0.632	5.89	6.82	3.90E-95	BL-BRZ	AT5G48430	NA	NA	Up	Elongation_Atrichoblast_Up
AT3G23730	Transition Domain_Cortex	2.65	5.18	1.17	151	144	95.3	0.0246	0.0158	0.016	0.538	0.365	0.311	0.0193	0.447	5.42	6.09	1.13E-94	BL-BRZ	XTH16	NA	NA	Up	Transition Domain_Cortex_Up
AT5G20710	Transition Domain_Atrichoblast	106	60.2	65.1	7.62	1.28	2.46	0.589	0.505	0.767	0.076	0.0383	0.0709	0.582	0.0656	-4.48	5.28	7.26E-94	BL-BRZ	BGAL7	NA	NA	Down	Transition Domain_Atrichoblast_Down
AT1G05650	Transition Domain_Atrichoblast	5.86	0.828	0	64.5	61.4	56.5	0.0613	0.027	0	0.453	0.601	0.553	0.034	0.51	5.29	5.03	1.20E-93	BL-BRZ	AT1G05650	NA	NA	Up	Transition Domain_Atrichoblast_Up
AT1G62480	Transition Domain_Trichoblast	59.6	119	82.5	417	598	1040	0.446	0.37	0.335	0.848	0.789	0.633	0.384	0.767	2.95	8.59	5.42E-91	BL-BRZ	AT1G62480	NA	NA	Up	Transition Domain_Trichoblast_Up
AT3G57010	Transition Domain_Cortex	412	229	296	18.4	24.9	19.8	0.887	0.611	0.672	0.147	0.115	0.0377	0.734	0.12	-3.89	7.41	4.88E-89	BL-BRZ	SSL8	NA	NA	Down	Transition Domain_Cortex_Down
AT3G50660	Transition Domain_Atrichoblast	54.3	73.8	74.3	2.93	2.08	4.58	0.466	0.721	0.767	0.0294	0.0601	0.0851	0.641	0.0478	-4.4	5.14	1.47E-88	BL-BRZ	CYP90B1	NA	NA	Down	Transition Domain_Atrichoblast_Down
AT2G06850	Transition Domain_Trichoblast	5.12	7.45	28.7	89.7	206	155	0.127	0.0845	0.0765	0.611	0.67	0.416	0.0957	0.561	3.58	6.35	6.05E-87	BL-BRZ	XTH4	NA	NA	Up	Transition Domain_Trichoblast_Up
AT3G57010	Transition Domain_Atrichoblast	139	51.9	54.6	10.9	2.72	1.76	0.785	0.617	0.744	0.103	0.0492	0.0567	0.699	0.0806	-4.13	5.37	9.62E-85	BL-BRZ	SSL8	NA	NA	Down	Transition Domain_Atrichoblast_Down
AT5G14330	Transition Domain_Atrichoblast	75.3	102	87.9	412	882	1130	0.546	0.685	0.686	0.895	0.945	0.957	0.637	0.919	3.11	8.81	1.05E-84	BL-BRZ	AT5G14330	NA	NA	Up	Transition Domain_Atrichoblast_Up
AT5G57785	Elongation_Cortex	813	1610	2270	34.4	61.6	51.1	0.723	0.62	0.852	0.0423	0.0437	0.0638	0.707	0.0487	-4.92	9.65	2.16E-84	BL-BRZ	AT5G57785	NA	NA	Down	Elongation_Cortex_Down
AT3G18450	Elongation_Atrichoblast	0	0	0	8.81	149	166	0	0	0	0.0426	0.402	0.493	0	0.256	11.5	5.81	6.19E-84	BL-BRZ	PCR5	NA	NA	Up	Elongation_Atrichoblast_Up
AT5G08640	Transition Domain_Atrichoblast	153	153	133	17.6	13.1	6.87	0.644	0.707	0.698	0.162	0.268	0.184	0.684	0.193	-3.58	6.3	1.96E-83	BL-BRZ	FLS1	NA	NA	Down	Transition Domain_Atrichoblast_Down
AT5G57785	Elongation_Trichoblast	95.4	84.1	84.7	1.37	0	0	0.453	0.159	0.301	0.0235	0	0	0.249	0.00937	-7.21	5.53	4.07E-82	BL-BRZ	AT5G57785	NA	NA	Down	Elongation_Trichoblast_Down
AT4G11340	Elongation_Atrichoblast	2.99	5.97	0.763	36.7	139	400	0.0255	0.0221	0.00995	0.139	0.228	0.321	0.0191	0.209	5.83	6.64	1.31E-80	BL-BRZ	AT4G11340	NA	NA	Up	Elongation_Atrichoblast_Up
AT2G43890	Elongation_Atrichoblast	4.18	2.83	1.53	196	149	83.8	0.0446	0.0221	0.0149	0.378	0.247	0.195	0.0254	0.296	5.63	6.23	5.14E-80	BL-BRZ	AT2G43890	NA	NA	Up	Elongation_Atrichoblast_Up
AT2G34880	Transition Domain_Atrichoblast	40.6	0	0	59	0	311	0.448	0	0	0.478	0	0.936	0.155	0.447	4.34	6.11	4.71E-79	BL-BRZ	JMJ15	MEE27	Transcription factor jumonji (jmj) family protein / zinc finger (C5HC2 type) family protein	Up	Transition Domain_Atrichoblast_Up
AT4G19520	Elongation_Atrichoblast	2.39	4.09	6.49	69.5	218	240	0.0255	0.0406	0.0498	0.293	0.568	0.629	0.0397	0.454	5.35	6.53	4.10E-78	BL-BRZ	AT4G19520	NA	NA	Up	Elongation_Atrichoblast_Up
AT1G59940	Transition Domain_Atrichoblast	85.5	250	296	14.3	20.3	22.4	0.62	0.892	0.919	0.147	0.355	0.348	0.803	0.238	-3.36	6.85	4.46E-78	BL-BRZ	ARR3	ARR3	response regulator 3	Down	Transition Domain_Atrichoblast_Down
AT3G18710	Transition Domain_Trichoblast	51.8	62.3	61.8	1.12	4.25	3.5	0.495	0.31	0.418	0.0287	0.101	0.0542	0.395	0.052	-4.42	4.98	5.01E-78	BL-BRZ	PUB29	NA	NA	Down	Transition Domain_Trichoblast_Down
AT1G59940	Transition Domain_Trichoblast	94.6	141	173	9.3	11.8	18.4	0.574	0.37	0.506	0.16	0.174	0.163	0.468	0.164	-3.38	6.23	4.19E-77	BL-BRZ	ARR3	ARR3	response regulator 3	Down	Transition Domain_Trichoblast_Down
AT3G50660	Elongation_Atrichoblast	84.9	85.5	81.3	1.82	1.52	0.564	0.49	0.472	0.473	0.0142	0.0116	0.00905	0.477	0.0122	-5.99	5.39	9.01E-76	BL-BRZ	CYP90B1	NA	NA	Down	Elongation_Atrichoblast_Down
AT2G06850	Transition Domain_Atrichoblast	34.4	72	213	540	781	836	0.288	0.586	0.779	0.917	0.973	0.965	0.518	0.94	2.93	8.7	2.14E-75	BL-BRZ	XTH4	NA	NA	Up	Transition Domain_Atrichoblast_Up
AT4G19520	Elongation_Trichoblast	2.97	5.3	3.12	65.9	135	158	0.0531	0.0246	0.0538	0.494	0.39	0.457	0.0348	0.45	4.8	5.92	3.24E-75	BL-BRZ	AT4G19520	NA	NA	Up	Elongation_Trichoblast_Up
ATCG00030	Transition Domain_Trichoblast	177	0	0	0	0	0	0.642	0	0	0	0	0	0.199	0	-11.6	5.02	3.68E-75	BL-BRZ	TRNK	NA	NA	Down	Transition Domain_Trichoblast_Down
AT2G24400	Transition Domain_Atrichoblast	4.68	50.5	29.9	72.5	370	352	0.0491	0.423	0.43	0.409	0.858	0.801	0.295	0.597	3.28	7.22	1.14E-74	BL-BRZ	AT2G24400	NA	NA	Up	Transition Domain_Atrichoblast_Up
AT3G18450	Elongation_Trichoblast	0.524	0.623	0	12.3	123	127	0.0122	0.00328	0	0.106	0.326	0.328	0.00527	0.239	6.89	5.41	2.30E-74	BL-BRZ	PCR5	NA	NA	Up	Elongation_Trichoblast_Up
AT1G08230	Transition Domain_Atrichoblast	23	31.7	46.9	1.17	0.32	0.352	0.245	0.401	0.663	0.0098	0.0109	0.0142	0.395	0.0109	-5.78	4.11	2.70E-74	BL-BRZ	GAT1	NA	NA	Down	Transition Domain_Atrichoblast_Down
AT3G50660	Transition Domain_Trichoblast	69.5	52.6	57.4	5.29	2.75	1.91	0.48	0.299	0.294	0.111	0.0734	0.0361	0.354	0.079	-4.11	5.03	4.32E-73	BL-BRZ	CYP90B1	NA	NA	Down	Transition Domain_Trichoblast_Down
AT4G08620	Elongation_Atrichoblast	0.598	0.314	0	39.8	90.1	96.4	0.00637	0.00369	0	0.191	0.328	0.344	0.00318	0.268	8.01	5.32	1.17E-72	BL-BRZ	SULTR1;1	NA	NA	Up	Elongation_Atrichoblast_Up
AT3G57010	Transition Domain_Trichoblast	82.7	50.2	54.1	6.74	1.25	3.18	0.564	0.246	0.359	0.127	0.0367	0.0301	0.374	0.0771	-4.06	5.1	1.28E-72	BL-BRZ	SSL8	NA	NA	Down	Transition Domain_Trichoblast_Down
AT2G39980	Transition Domain_Atrichoblast	4.68	6.76	5.65	40	103	99.1	0.0613	0.153	0.233	0.324	0.754	0.709	0.136	0.505	3.83	5.48	3.56E-72	BL-BRZ	AT2G39980	NA	NA	Up	Transition Domain_Atrichoblast_Up
AT3G23730	Proliferation Domain_Pericycle	11.3	24.4	NA	751	1270	722	0.375	0.312	0	0.923	0.947	0.864	0.308	0.907	5.59	9.14	9.72E-72	BL-BRZ	XTH16	NA	NA	Up	Proliferation Domain_Pericycle_Up
AT2G37700	Transition Domain_Atrichoblast	1.17	4	5.02	48.6	59.7	66.9	0.0184	0.108	0.14	0.38	0.645	0.695	0.0828	0.507	4.03	5.01	1.91E-71	BL-BRZ	AT2G37700	NA	NA	Up	Transition Domain_Atrichoblast_Up
AT4G19520	Transition Domain_Atrichoblast	4.29	1.93	1.47	34.2	51.4	61.1	0.0491	0.0541	0.0698	0.262	0.541	0.667	0.0552	0.41	4.46	4.75	6.38E-71	BL-BRZ	AT4G19520	NA	NA	Up	Transition Domain_Atrichoblast_Up
AT4G08620	Elongation_Trichoblast	5.24	0.623	0.623	77.2	75.9	104	0.0286	0.00328	0.0108	0.529	0.312	0.448	0.0105	0.436	4.96	5.44	2.99E-70	BL-BRZ	SULTR1;1	NA	NA	Up	Elongation_Trichoblast_Up
AT3G18200	Elongation_Trichoblast	23.6	22.7	22.4	306	259	315	0.282	0.0705	0.247	0.871	0.475	0.552	0.142	0.653	3.68	7.3	4.52E-70	BL-BRZ	AT3G18200	NA	NA	Up	Elongation_Trichoblast_Up
AT1G10550	Elongation_Atrichoblast	1.79	5.97	8.4	67.7	149	261	0.0191	0.0664	0.0697	0.305	0.525	0.71	0.0556	0.467	4.89	6.4	5.31E-70	BL-BRZ	XTH33	NA	NA	Up	Elongation_Atrichoblast_Up
AT2G39040	Transition Domain_Atrichoblast	245	157	144	27.3	15	21.1	0.81	0.806	0.907	0.196	0.246	0.305	0.826	0.23	-3.09	6.64	7.52E-70	BL-BRZ	PER24	NA	NA	Down	Transition Domain_Atrichoblast_Down
AT5G48430	Transition Domain_Atrichoblast	11.7	8.42	2.72	124	66.4	76.8	0.135	0.158	0.105	0.596	0.661	0.674	0.14	0.627	3.53	5.63	1.03E-69	BL-BRZ	AT5G48430	NA	NA	Up	Transition Domain_Atrichoblast_Up
AT5G08640	Transition Domain_Trichoblast	129	85.1	71.7	15.6	4.25	7.63	0.52	0.254	0.294	0.254	0.138	0.0783	0.347	0.173	-3.42	5.74	2.51E-68	BL-BRZ	FLS1	NA	NA	Down	Transition Domain_Trichoblast_Down
AT4G11340	Transition Domain_Trichoblast	1.76	2.13	0.552	23.6	59.6	42.6	0.0343	0.00704	0.0118	0.176	0.138	0.0843	0.0167	0.139	4.61	4.41	1.08E-67	BL-BRZ	AT4G11340	NA	NA	Up	Transition Domain_Trichoblast_Up
AT3G01970	Transition Domain_Atrichoblast	46.5	33	39.8	3.91	1.12	0.88	0.417	0.432	0.523	0.0441	0.0328	0.0284	0.444	0.0383	-4.42	4.33	4.56E-67	BL-BRZ	WRKY45	WRKY45	WRKY DNA-binding protein 45	Down	Transition Domain_Atrichoblast_Down
AT4G36780	Transition Domain_Trichoblast	161	171	143	26.5	14.8	20	0.681	0.504	0.565	0.381	0.33	0.169	0.574	0.303	-2.96	6.5	1.20E-66	BL-BRZ	BEH2	BEH2	BES1/BZR1 homolog 2	Down	Transition Domain_Trichoblast_Down
AT3G22540	Transition Domain_Atrichoblast	4.68	17.2	4.81	44.7	149	112	0.0613	0.239	0.163	0.289	0.678	0.589	0.163	0.444	3.45	5.84	1.21E-66	BL-BRZ	AT3G22540	NA	NA	Up	Transition Domain_Atrichoblast_Up
AT1G59940	Elongation_Atrichoblast	103	234	242	8.81	11	11	0.471	0.712	0.721	0.0496	0.0541	0.113	0.655	0.0664	-4.17	6.67	6.00E-66	BL-BRZ	ARR3	ARR3	response regulator 3	Down	Elongation_Atrichoblast_Down
AT2G06850	Elongation_Atrichoblast	30.5	60	237	946	1710	1760	0.166	0.354	0.433	0.934	0.942	0.928	0.332	0.935	3.95	9.63	6.32E-66	BL-BRZ	XTH4	NA	NA	Up	Elongation_Atrichoblast_Up
AT3G16570	Elongation_Atrichoblast	89	246	349	5.77	14.9	17.8	0.427	0.653	0.731	0.0402	0.116	0.149	0.622	0.0886	-4.12	6.92	1.00E-65	BL-BRZ	RALF23	NA	NA	Down	Elongation_Atrichoblast_Down
AT3G18200	Transition Domain_Trichoblast	14.9	14.3	18.5	154	101	133	0.216	0.106	0.182	0.717	0.569	0.434	0.16	0.595	3.03	6.18	1.25E-65	BL-BRZ	AT3G18200	NA	NA	Up	Transition Domain_Trichoblast_Up
AT4G27410	Transition Domain_Atrichoblast	123	102	104	26	7.84	6.87	0.65	0.595	0.686	0.218	0.137	0.156	0.631	0.186	-3.21	5.93	2.56E-65	BL-BRZ	RD26	RD26	NAC (No Apical Meristem) domain transcriptional regulator superfamily protein	Down	Transition Domain_Atrichoblast_Down
ATCG00030	Transition Domain_Cortex	245	0	0	0	0	0	0.665	0	0	0	0	0	0.261	0	-11.6	5.56	5.02E-65	BL-BRZ	TRNK	NA	NA	Down	Transition Domain_Cortex_Down
AT1G54950	Elongation_Atrichoblast	0	0.314	0	3.95	84.1	117	0	0.00369	0	0.0236	0.274	0.303	0.00159	0.164	8.81	5.18	3.61E-64	BL-BRZ	AT1G54950	NA	NA	Up	Elongation_Atrichoblast_Up
AT5G15230	Distal Columella	156	77.4	81.2	679	1490	1270	0.49	0.279	0.184	0.784	0.714	0.56	0.393	0.738	3.43	9.29	1.24E-63	BL-BRZ	GASA4	NA	NA	Up	Distal Columella_Up
AT2G06850	Elongation_Trichoblast	3.32	11.5	4.98	35.2	256	142	0.0571	0.0541	0.043	0.347	0.546	0.448	0.0538	0.44	4.15	6.21	2.06E-63	BL-BRZ	XTH4	NA	NA	Up	Elongation_Trichoblast_Up
AT5G48430	Maturation_Atrichoblast	0	0	0	187	255	251	0	0	0	0.442	0.576	0.613	0	0.532	11.7	6.87	2.38E-63	BL-BRZ	AT5G48430	NA	NA	Up	Maturation_Atrichoblast_Up
AT5G45490	Transition Domain_Trichoblast	8.79	16.2	15.5	88.1	119	118	0.186	0.162	0.159	0.648	0.706	0.41	0.169	0.584	3.04	5.92	6.84E-63	BL-BRZ	AT5G45490	NA	NA	Up	Transition Domain_Trichoblast_Up
AT4G04745	Transition Domain_Trichoblast	27.8	24.9	32.8	184	208	175	0.275	0.141	0.206	0.619	0.587	0.343	0.199	0.524	2.73	6.76	8.55E-63	BL-BRZ	AT4G04745	NA	NA	Up	Transition Domain_Trichoblast_Up
AT5G13930	Transition Domain_Trichoblast	362	310	157	91	32.8	24.8	0.716	0.511	0.371	0.684	0.468	0.139	0.538	0.464	-2.62	7.36	1.67E-62	BL-BRZ	CHS	NA	NA	Down	Transition Domain_Trichoblast_Down
AT5G06760	Maturation_Pericycle	285	411	466	66.7	27.6	18.5	0.61	0.874	0.916	0.284	0.274	0.25	0.849	0.271	-3.56	7.74	1.70E-62	BL-BRZ	LEA46	NA	NA	Down	Maturation_Pericycle_Down
AT2G44910	Transition Domain_Atrichoblast	18.7	22.1	21.1	0	0	0	0.233	0.36	0.465	0	0	0	0.335	0	-9.78	3.36	3.94E-62	BL-BRZ	ATHB-4	HB4	homeobox-leucine zipper protein 4	Down	Transition Domain_Atrichoblast_Down
AT4G36780	Transition Domain_Atrichoblast	167	274	279	24.4	33.1	46.3	0.761	0.887	0.93	0.228	0.53	0.617	0.851	0.378	-2.79	7.1	4.72E-62	BL-BRZ	BEH2	BEH2	BES1/BZR1 homolog 2	Down	Transition Domain_Atrichoblast_Down
AT4G23870	Transition Domain_Atrichoblast	2.73	1.1	2.3	22.7	40.5	51.2	0.0429	0.036	0.093	0.213	0.519	0.624	0.0488	0.369	4.43	4.41	1.79E-60	BL-BRZ	AT4G23870	NA	NA	Up	Transition Domain_Atrichoblast_Up
AT2G24400	Elongation_Atrichoblast	0	3.77	1.53	14.9	130	126	0	0.0258	0.0149	0.104	0.324	0.38	0.0159	0.235	5.58	5.59	1.91E-60	BL-BRZ	AT2G24400	NA	NA	Up	Elongation_Atrichoblast_Up
AT1G07985	Elongation_Atrichoblast	127	229	231	12.5	21	5.64	0.471	0.362	0.353	0.0875	0.0965	0.0633	0.386	0.0842	-3.87	6.7	1.92E-60	BL-BRZ	AT1G07985	NA	NA	Down	Elongation_Atrichoblast_Down
AT2G37040	Transition Domain_Cortex	814	333	469	136	75	40.6	0.916	0.616	0.712	0.572	0.262	0.142	0.757	0.406	-2.67	8.3	1.04E-58	BL-BRZ	PAL1	NA	NA	Down	Transition Domain_Cortex_Down
AT3G57010	Elongation_Atrichoblast	172	73.8	109	9.11	4.57	6.2	0.662	0.432	0.488	0.0496	0.0386	0.0452	0.507	0.0454	-4.13	5.93	1.36E-58	BL-BRZ	SSL8	NA	NA	Down	Elongation_Atrichoblast_Down
AT1G13110	Transition Domain_Cortex	2.87	5.18	1.75	54.9	85.4	82.1	0.0493	0.0316	0.016	0.346	0.398	0.358	0.0347	0.365	4.38	5.24	2.43E-58	BL-BRZ	CYP71B7	NA	NA	Up	Transition Domain_Cortex_Up
AT4G11340	Elongation_Cortex	5.33	0.499	0	114	115	115	0.0225	0.004	0	0.189	0.133	0.111	0.011	0.145	5.43	5.91	2.68E-58	BL-BRZ	AT4G11340	NA	NA	Up	Elongation_Cortex_Up
AT3G22540	Transition Domain_Trichoblast	5.28	7.66	4.41	45.7	79.1	53.7	0.113	0.0739	0.0588	0.426	0.422	0.187	0.0821	0.349	3.31	5.02	5.23E-58	BL-BRZ	AT3G22540	NA	NA	Up	Transition Domain_Trichoblast_Up
AT5G01595	Transition Domain_Atrichoblast	53.9	210	311	18.9	28	19.7	0.442	0.725	0.884	0.191	0.377	0.34	0.656	0.266	-2.89	6.75	1.73E-57	BL-BRZ	AT5G01595	NA	NA	Down	Transition Domain_Atrichoblast_Down
AT2G34880	Transition Domain_Trichoblast	44.8	0	0	64.6	0	222	0.475	0	0	0.635	0	0.512	0.147	0.462	3.37	5.76	3.81E-57	BL-BRZ	JMJ15	MEE27	Transcription factor jumonji (jmj) family protein / zinc finger (C5HC2 type) family protein	Up	Transition Domain_Trichoblast_Up
AT2G37870	Maturation_Pericycle	43.5	110	76.9	5.63	2.69	0.451	0.0732	0.198	0.205	0.0568	0.0316	0.0156	0.182	0.0364	-5.05	5.44	5.65E-57	BL-BRZ	AT2G37870	NA	NA	Down	Maturation_Pericycle_Down
AT4G16780	Transition Domain_Atrichoblast	12.5	46.1	45.6	2.73	1.28	1.06	0.147	0.491	0.581	0.0294	0.0383	0.0426	0.389	0.0342	-4.31	4.24	1.30E-56	BL-BRZ	HAT4	HB-2	homeobox protein 2	Down	Transition Domain_Atrichoblast_Down
AT5G53250	Transition Domain_Cortex	210	258	179	890	1430	1060	0.586	0.458	0.384	0.95	0.959	0.887	0.49	0.944	2.37	9.39	1.36E-56	BL-BRZ	AGP22	NA	NA	Up	Transition Domain_Cortex_Up
AT1G32190	Transition Domain_Atrichoblast	46.5	53	48.6	7.03	5.12	2.11	0.429	0.604	0.814	0.0686	0.142	0.0709	0.582	0.0874	-3.41	4.74	1.73E-56	BL-BRZ	AT1G32190	NA	NA	Down	Transition Domain_Atrichoblast_Down
AT4G22217	Transition Domain_Trichoblast	556	505	610	99.6	101	146	0.662	0.415	0.776	0.537	0.541	0.422	0.585	0.501	-2.28	8.4	1.95E-56	BL-BRZ	AT4G22217	NA	NA	Down	Transition Domain_Trichoblast_Down
AT5G67620	Transition Domain_Trichoblast	5.44	7.02	11.6	61.1	80.1	60.7	0.123	0.0704	0.106	0.553	0.505	0.295	0.0957	0.461	3.13	5.23	5.95E-56	BL-BRZ	AT5G67620	NA	NA	Up	Transition Domain_Trichoblast_Up
AT3G62100	Transition Domain_Trichoblast	46.4	52.1	59	4.81	3.25	6.67	0.348	0.229	0.329	0.0779	0.0917	0.0904	0.292	0.0848	-3.42	4.87	6.92E-56	BL-BRZ	IAA30	IAA30	indole-3-acetic acid inducible 30	Down	Transition Domain_Trichoblast_Down
AT3G18200	Transition Domain_Atrichoblast	18.7	19.2	15.9	178	97.1	129	0.196	0.338	0.395	0.75	0.743	0.858	0.299	0.769	2.84	6.27	7.92E-56	BL-BRZ	AT3G18200	NA	NA	Up	Transition Domain_Atrichoblast_Up
AT1G07985	Elongation_Trichoblast	229	165	221	36.2	19	4.69	0.588	0.228	0.462	0.347	0.106	0.0345	0.344	0.183	-3.46	6.83	1.11E-55	BL-BRZ	AT1G07985	NA	NA	Down	Elongation_Trichoblast_Down
AT5G17820	Transition Domain_Atrichoblast	21.5	17.8	10.3	56.8	179	167	0.141	0.162	0.198	0.39	0.459	0.525	0.161	0.433	2.98	6.26	1.17E-55	BL-BRZ	AT5G17820	NA	NA	Up	Transition Domain_Atrichoblast_Up
AT5G65140	Transition Domain_Atrichoblast	30.4	16.1	23.7	0.977	0.16	0.176	0.27	0.176	0.326	0.0123	0.00546	0.00709	0.236	0.00956	-5.75	3.48	1.22E-55	BL-BRZ	TPPJ	NA	NA	Down	Transition Domain_Atrichoblast_Down
AT5G43520	Elongation_Atrichoblast	4.18	5.03	2.29	27.3	159	128	0.0255	0.0517	0.0249	0.17	0.51	0.529	0.0366	0.355	4.75	5.82	1.26E-55	BL-BRZ	AT5G43520	NA	NA	Up	Elongation_Atrichoblast_Up
AT1G75250	Transition Domain_Atrichoblast	0.39	1.52	0.419	10.5	32.6	40.1	0.00613	0.0405	0.0233	0.0907	0.426	0.44	0.0255	0.242	5.03	3.95	6.81E-55	BL-BRZ	ATRL6	RL6	RAD-like 6	Up	Transition Domain_Atrichoblast_Up
AT1G75250	Transition Domain_Trichoblast	4.64	7.45	4.69	34.6	56.8	77.9	0.0882	0.0599	0.0529	0.32	0.385	0.187	0.0669	0.291	3.25	4.93	1.24E-54	BL-BRZ	ATRL6	RL6	RAD-like 6	Up	Transition Domain_Trichoblast_Up
AT1G20850	Transition Domain_Cortex	0.221	4.78	0.583	28.6	60.5	89.7	0.00493	0.0316	0.008	0.181	0.197	0.226	0.0154	0.193	4.97	4.81	1.31E-54	BL-BRZ	XCP2	NA	NA	Up	Transition Domain_Cortex_Up
AT1G62480	Transition Domain_Cortex	667	1750	1970	3640	6100	6640	0.916	0.905	0.872	0.995	1	0.991	0.902	0.996	2	11.8	1.48E-54	BL-BRZ	AT1G62480	NA	NA	Up	Transition Domain_Cortex_Up
AT3G01190	Transition Domain_Atrichoblast	186	99.1	76.4	565	529	736	0.479	0.423	0.395	0.762	0.76	0.879	0.437	0.784	2.44	8.52	2.02E-54	BL-BRZ	PER27	NA	NA	Up	Transition Domain_Atrichoblast_Up
AT5G05880	Transition Domain_Trichoblast	44.4	54	48	4.01	3.75	6.04	0.475	0.32	0.394	0.0902	0.119	0.0723	0.388	0.0906	-3.43	4.78	2.65E-54	BL-BRZ	UGT76C4	NA	NA	Down	Transition Domain_Trichoblast_Down
AT5G53250	Transition Domain_Trichoblast	181	191	182	587	924	1050	0.583	0.349	0.482	0.877	0.89	0.675	0.456	0.815	2.16	9.02	3.41E-54	BL-BRZ	AGP22	NA	NA	Up	Transition Domain_Trichoblast_Up
AT2G03760	Transition Domain_Atrichoblast	163	88.6	76.4	13.1	16	14.1	0.712	0.658	0.802	0.132	0.301	0.255	0.703	0.198	-2.83	5.91	8.66E-54	BL-BRZ	SOT12	NA	NA	Down	Transition Domain_Atrichoblast_Down
AT2G34880	Maturation_Pericycle	65.9	0	0	61	0	418	0.537	0	0	0.455	0	0.984	0.0756	0.417	4.28	6.52	1.96E-53	BL-BRZ	JMJ15	MEE27	Transcription factor jumonji (jmj) family protein / zinc finger (C5HC2 type) family protein	Up	Maturation_Pericycle_Up
AT5G46900	Transition Domain_Cortex	56.1	178	56	280	871	517	0.31	0.195	0.24	0.591	0.717	0.557	0.251	0.628	2.48	8.35	2.32E-53	BL-BRZ	AT5G46900	NA	NA	Up	Transition Domain_Cortex_Up
AT3G01190	Transition Domain_Cortex	23	15.5	9.33	211	133	101	0.227	0.105	0.08	0.675	0.52	0.425	0.147	0.587	3.2	6.4	3.19E-53	BL-BRZ	PER27	NA	NA	Up	Transition Domain_Cortex_Up
AT1G55020	Elongation_Atrichoblast	169	131	161	9.41	13.7	14.1	0.548	0.487	0.522	0.0709	0.12	0.14	0.514	0.102	-3.62	6.36	4.86E-53	BL-BRZ	LOX1	NA	NA	Down	Elongation_Atrichoblast_Down
AT5G05880	Transition Domain_Atrichoblast	42.2	78.9	77.4	7.42	8.48	8.63	0.405	0.743	0.895	0.0858	0.186	0.277	0.654	0.148	-2.99	5.23	1.77E-52	BL-BRZ	UGT76C4	NA	NA	Down	Transition Domain_Atrichoblast_Down
AT2G39530	Elongation_Trichoblast	40.9	132	131	163	1350	1010	0.335	0.139	0.366	0.606	0.596	0.552	0.212	0.588	2.79	8.88	1.93E-52	BL-BRZ	AT2G39530	NA	NA	Up	Elongation_Trichoblast_Up
AT1G59940	Transition Domain_Cortex	118	175	175	13	14.6	29.3	0.68	0.437	0.432	0.0945	0.0779	0.0377	0.531	0.0807	-3.15	6.46	2.23E-52	BL-BRZ	ARR3	ARR3	response regulator 3	Down	Transition Domain_Cortex_Down
AT1G12080	Elongation_Trichoblast	10.1	40.8	14.3	111	262	233	0.11	0.0934	0.14	0.453	0.475	0.457	0.102	0.461	3.2	6.79	6.08E-52	BL-BRZ	AT1G12080	NA	NA	Up	Elongation_Trichoblast_Up
AT2G47550	Distal Columella	4.79	4.15	1.28	67.5	55.6	96.8	0.014	0.0133	0.00323	0.17	0.24	0.297	0.0116	0.201	4.24	5.29	1.47E-51	BL-BRZ	PME20	NA	NA	Up	Distal Columella_Up
AT3G50660	Elongation_Trichoblast	98	77	69.2	6.49	5.13	2.82	0.592	0.164	0.43	0.0706	0.0496	0.0431	0.301	0.0562	-4.07	5.5	2.57E-51	BL-BRZ	CYP90B1	NA	NA	Down	Elongation_Trichoblast_Down
AT2G03760	Elongation_Atrichoblast	136	60.3	65.6	4.86	5.48	4.51	0.554	0.336	0.403	0.0331	0.0618	0.0588	0.412	0.0476	-4.05	5.48	7.45E-51	BL-BRZ	SOT12	NA	NA	Down	Elongation_Atrichoblast_Down
AT1G59940	Elongation_Trichoblast	70.6	96.9	107	12	3.08	1.88	0.527	0.189	0.484	0.112	0.0284	0.0172	0.305	0.0585	-3.91	5.63	1.05E-50	BL-BRZ	ARR3	ARR3	response regulator 3	Down	Elongation_Trichoblast_Down
ATCG00030	Maturation_Pericycle	642	0	0	0	0	0	0.78	0	0	0	0	0	0.11	0	-10.9	6.41	1.34E-50	BL-BRZ	TRNK	NA	NA	Down	Maturation_Pericycle_Down
AT5G13930	Transition Domain_Atrichoblast	959	702	421	301	108	74.1	0.914	0.838	0.744	0.806	0.623	0.603	0.847	0.721	-2.3	8.74	1.49E-50	BL-BRZ	CHS	NA	NA	Down	Transition Domain_Atrichoblast_Down
AT3G44310	Elongation_Atrichoblast	331	436	752	34.3	71.9	50.8	0.662	0.716	0.766	0.182	0.224	0.267	0.719	0.215	-3.27	8.12	1.59E-50	BL-BRZ	NIT1	NA	NA	Down	Elongation_Atrichoblast_Down
AT4G34710	Transition Domain_Atrichoblast	115	111	167	37.9	17.1	12	0.73	0.734	0.86	0.326	0.388	0.333	0.756	0.343	-2.68	6.25	2.16E-50	BL-BRZ	ADC2	NA	NA	Down	Transition Domain_Atrichoblast_Down
AT1G50090	Elongation_Atrichoblast	0.598	0	0	8.2	50.6	70.5	0.00637	0	0	0.0544	0.332	0.43	0.00159	0.226	8.07	4.55	2.50E-50	BL-BRZ	BCAT7	NA	NA	Up	Elongation_Atrichoblast_Up
AT2G06850	Transition Domain_Cortex	368	475	492	1580	2410	1710	0.808	0.684	0.736	0.99	0.992	0.915	0.745	0.979	2.1	10.2	2.51E-50	BL-BRZ	XTH4	NA	NA	Up	Transition Domain_Cortex_Up
AT4G04745	Transition Domain_Cortex	6.4	8.76	4.08	115	85	42.5	0.0788	0.0368	0.048	0.37	0.316	0.236	0.056	0.332	3.68	5.53	3.57E-50	BL-BRZ	AT4G04745	NA	NA	Up	Transition Domain_Cortex_Up
AT4G01630	Elongation_Trichoblast	25.3	35.2	31.8	128	463	242	0.269	0.0918	0.194	0.676	0.582	0.509	0.148	0.6	3.02	7.26	3.65E-50	BL-BRZ	EXPA17	NA	NA	Up	Elongation_Trichoblast_Up
AT4G24972	Elongation_Trichoblast	31.6	42.7	57.9	0	1.03	0.469	0.302	0.126	0.269	0	0.0142	0.00862	0.186	0.00703	-6.49	4.52	3.65E-50	BL-BRZ	TPD1	NA	NA	Down	Elongation_Trichoblast_Down
AT4G21850	Transition Domain_Trichoblast	529	1080	1050	2080	4280	3750	0.897	0.827	0.876	0.992	1	0.873	0.862	0.956	1.93	11.1	8.05E-50	BL-BRZ	MSRB9	NA	NA	Up	Transition Domain_Trichoblast_Up
AT4G04745	Transition Domain_Atrichoblast	6.64	108	128	90.6	564	491	0.0736	0.532	0.721	0.458	0.869	0.83	0.408	0.633	2.46	7.87	2.43E-49	BL-BRZ	AT4G04745	NA	NA	Up	Transition Domain_Atrichoblast_Up
AT5G67620	Transition Domain_Atrichoblast	21.1	31.5	34.7	100	213	217	0.221	0.468	0.628	0.608	0.88	0.851	0.412	0.723	2.58	6.71	2.86E-49	BL-BRZ	AT5G67620	NA	NA	Up	Transition Domain_Atrichoblast_Up
AT5G66170	Elongation_Atrichoblast	329	455	507	33.7	53.3	52.2	0.739	0.819	0.866	0.21	0.324	0.394	0.814	0.288	-3.22	7.89	4.43E-49	BL-BRZ	STR18	NA	NA	Down	Elongation_Atrichoblast_Down
AT1G37130	Transition Domain_Atrichoblast	248	345	362	58.4	62.1	63.4	0.798	0.865	0.93	0.458	0.716	0.667	0.854	0.563	-2.36	7.57	4.61E-49	BL-BRZ	NIA2	NA	NA	Down	Transition Domain_Atrichoblast_Down
AT4G23870	Transition Domain_Trichoblast	6.07	2.98	4.14	35.6	38.3	59.8	0.0735	0.0458	0.0412	0.418	0.413	0.271	0.0532	0.37	3.26	4.6	4.63E-49	BL-BRZ	AT4G23870	NA	NA	Up	Transition Domain_Trichoblast_Up
AT1G03790	Elongation_Atrichoblast	50.8	29.5	27.5	0.607	0.609	0	0.153	0.0996	0.0995	0.00473	0.00386	0	0.113	0.00332	-6.36	4.11	1.32E-48	BL-BRZ	SOM	SOM	Zinc finger C-x8-C-x5-C-x3-H type family protein	Down	Elongation_Atrichoblast_Down
AT4G24972	Transition Domain_Atrichoblast	15.2	87.7	141	2.54	11.7	16.2	0.184	0.671	0.837	0.0245	0.24	0.348	0.533	0.141	-2.96	5.55	2.58E-48	BL-BRZ	TPD1	NA	NA	Down	Transition Domain_Atrichoblast_Down
ATCG00030	Transition Domain_Atrichoblast	112	0	0	0	0	0	0.607	0	0	0	0	0	0.21	0	-10.4	3.81	3.39E-48	BL-BRZ	TRNK	NA	NA	Down	Transition Domain_Atrichoblast_Down
AT1G67750	Elongation_Atrichoblast	10.2	9.11	3.43	133	99.6	84.9	0.0828	0.0775	0.0348	0.522	0.456	0.443	0.0652	0.484	3.79	5.87	3.75E-48	BL-BRZ	AT1G67750	NA	NA	Up	Elongation_Atrichoblast_Up
AT3G55120	Transition Domain_Atrichoblast	58.2	25.5	19.3	6.25	1.92	0.528	0.423	0.311	0.372	0.0735	0.0492	0.0142	0.361	0.056	-3.68	4.1	4.23E-48	BL-BRZ	CHI1	NA	NA	Down	Transition Domain_Atrichoblast_Down
AT2G34880	Maturation_Procambium	53.9	0	0	73.3	0	500	0.451	0	0	0.563	0	1	0.087	0.485	4.09	6.69	4.74E-48	BL-BRZ	JMJ15	MEE27	Transcription factor jumonji (jmj) family protein / zinc finger (C5HC2 type) family protein	Up	Maturation_Procambium_Up
AT1G70990	Transition Domain_Atrichoblast	8.98	30.6	23.4	80.3	178	127	0.104	0.419	0.558	0.537	0.863	0.745	0.335	0.658	2.64	6.26	5.35E-48	BL-BRZ	AT1G70990	NA	NA	Up	Transition Domain_Atrichoblast_Up
AT5G43350	Transition Domain_Trichoblast	3.2	3.19	1.38	34.8	27.3	39.7	0.0784	0.0423	0.0235	0.402	0.33	0.217	0.0486	0.328	3.64	4.2	6.16E-48	BL-BRZ	PHT1-1	NA	NA	Up	Transition Domain_Trichoblast_Up
AT2G03760	Transition Domain_Trichoblast	160	34.5	32.3	11.7	7.26	5.09	0.632	0.257	0.288	0.18	0.193	0.0663	0.381	0.146	-3.07	5.46	1.20E-47	BL-BRZ	SOT12	NA	NA	Down	Transition Domain_Trichoblast_Down
AT1G67750	Transition Domain_Atrichoblast	25.4	15.6	13.4	153	95.7	88.6	0.178	0.288	0.337	0.743	0.874	0.837	0.259	0.794	2.64	6.05	1.24E-47	BL-BRZ	AT1G67750	NA	NA	Up	Transition Domain_Atrichoblast_Up
AT1G80280	Transition Domain_Atrichoblast	7.42	7.59	7.33	58	54.7	59.2	0.104	0.185	0.279	0.453	0.721	0.745	0.174	0.577	2.94	5.07	1.25E-47	BL-BRZ	AT1G80280	NA	NA	Up	Transition Domain_Atrichoblast_Up
AT5G26290	Transition Domain_Trichoblast	186	150	185	32.2	39	30.8	0.608	0.363	0.459	0.32	0.358	0.223	0.464	0.297	-2.35	6.71	1.65E-47	BL-BRZ	AT5G26290	NA	NA	Down	Transition Domain_Trichoblast_Down
AT5G19190	Transition Domain_Trichoblast	11.7	11.1	12.7	54.7	112	73.4	0.191	0.123	0.135	0.41	0.596	0.295	0.147	0.412	2.71	5.51	1.71E-47	BL-BRZ	AT5G19190	NA	NA	Up	Transition Domain_Trichoblast_Up
AT5G45500	Transition Domain_Atrichoblast	18.7	28.7	24.3	93	158	180	0.215	0.464	0.535	0.559	0.852	0.908	0.391	0.699	2.57	6.41	1.86E-47	BL-BRZ	AT5G45500	NA	NA	Up	Transition Domain_Atrichoblast_Up
AT5G53250	Transition Domain_Atrichoblast	134	280	224	483	1120	1430	0.663	0.901	0.942	0.931	0.978	1	0.826	0.956	2.18	9.26	1.99E-47	BL-BRZ	AGP22	NA	NA	Up	Transition Domain_Atrichoblast_Up
AT1G52343	Elongation_Atrichoblast	29.9	43.7	68.7	0.911	2.44	1.69	0.166	0.232	0.343	0.00709	0.0193	0.0226	0.251	0.0144	-4.79	4.61	6.76E-47	BL-BRZ	AT1G52343	NA	NA	Down	Elongation_Atrichoblast_Down
AT5G14920	Proximal Columella	192	141	94.4	1320	1350	1690	0.434	0.3	0.351	0.888	0.889	0.904	0.385	0.891	3.3	9.66	8.59E-47	BL-BRZ	GASA14	NA	NA	Up	Proximal Columella_Up
AT5G12170	Transition Domain_Atrichoblast	31.6	31.7	39.8	5.66	1.76	2.46	0.356	0.459	0.64	0.0637	0.0437	0.0922	0.456	0.0642	-3.46	4.22	9.28E-47	BL-BRZ	CLT3	NA	NA	Down	Transition Domain_Atrichoblast_Down
AT4G31470	Transition Domain_Atrichoblast	36.7	29.1	14.2	134	160	150	0.337	0.419	0.372	0.654	0.814	0.794	0.382	0.721	2.51	6.47	1.18E-46	BL-BRZ	AT4G31470	NA	NA	Up	Transition Domain_Atrichoblast_Up
AT1G07985	Transition Domain_Trichoblast	226	179	167	61.9	41.8	15.6	0.618	0.426	0.512	0.5	0.339	0.102	0.508	0.339	-2.3	6.86	1.57E-46	BL-BRZ	AT1G07985	NA	NA	Down	Transition Domain_Trichoblast_Down
AT1G08230	Elongation_Atrichoblast	33.5	33.6	63.7	1.21	0.609	2.26	0.159	0.221	0.323	0.00473	0.00386	0.0226	0.238	0.00886	-4.93	4.47	1.86E-46	BL-BRZ	GAT1	NA	NA	Down	Elongation_Atrichoblast_Down
AT2G16005	Transition Domain_Atrichoblast	429	166	153	74.6	11	56	0.178	0.131	0.14	0.11	0.0219	0.0922	0.149	0.0847	-2.35	7.19	2.21E-46	BL-BRZ	ROSY1	NA	NA	Down	Transition Domain_Atrichoblast_Down
AT3G13650	Elongation_Atrichoblast	24.5	41.2	35.1	201	333	412	0.166	0.218	0.224	0.636	0.645	0.729	0.207	0.661	3.21	7.46	2.38E-46	BL-BRZ	DIR7	NA	NA	Up	Elongation_Atrichoblast_Up
AT5G64260	Transition Domain_Trichoblast	330	518	617	121	118	100	0.814	0.669	0.906	0.742	0.67	0.343	0.775	0.599	-2.06	8.23	1.40E-45	BL-BRZ	EXL2	NA	NA	Down	Transition Domain_Trichoblast_Down
AT3G52870	Elongation_Atrichoblast	38.2	51.2	39.3	3.64	0.609	0.564	0.236	0.28	0.259	0.0284	0.00772	0.00452	0.262	0.0166	-4.77	4.46	5.27E-45	BL-BRZ	IQM3	NA	NA	Down	Elongation_Atrichoblast_Down
AT2G43890	Transition Domain_Trichoblast	16	11.9	20.7	133	87.1	64.2	0.245	0.106	0.206	0.66	0.624	0.223	0.175	0.513	2.54	5.81	1.17E-44	BL-BRZ	AT2G43890	NA	NA	Up	Transition Domain_Trichoblast_Up
AT4G36780	Elongation_Trichoblast	112	112	84.1	14.3	10.8	4.69	0.559	0.285	0.462	0.182	0.106	0.069	0.373	0.126	-3.38	5.87	1.65E-44	BL-BRZ	BEH2	BEH2	BES1/BZR1 homolog 2	Down	Elongation_Trichoblast_Down
AT5G40890	Transition Domain_Trichoblast	36.8	43.6	42.2	203	174	194	0.387	0.246	0.329	0.832	0.78	0.494	0.312	0.713	2.22	6.85	1.69E-44	BL-BRZ	CLC-A	NA	NA	Up	Transition Domain_Trichoblast_Up
AT5G13930	Elongation_Atrichoblast	1330	638	612	222	74	53.6	0.873	0.661	0.587	0.645	0.324	0.353	0.69	0.482	-3.05	8.93	1.76E-44	BL-BRZ	CHS	NA	NA	Down	Elongation_Atrichoblast_Down
AT5G45490	Transition Domain_Atrichoblast	18.3	42.9	46.3	116	218	223	0.19	0.595	0.721	0.659	0.907	0.922	0.478	0.772	2.4	6.81	2.24E-44	BL-BRZ	AT5G45490	NA	NA	Up	Transition Domain_Atrichoblast_Up
AT5G60660	Transition Domain_Atrichoblast	87.8	75.7	62	294	327	433	0.589	0.554	0.512	0.826	0.934	0.929	0.558	0.873	2.23	7.74	2.53E-44	BL-BRZ	PIP2-4	NA	NA	Up	Transition Domain_Atrichoblast_Up
AT1G27950	Transition Domain_Atrichoblast	44.1	10.9	7.74	181	68.2	71.5	0.202	0.158	0.14	0.598	0.585	0.56	0.17	0.587	2.57	6.01	3.29E-44	BL-BRZ	LTPG1	NA	NA	Up	Transition Domain_Atrichoblast_Up
AT1G59940	Elongation_Cortex	93.9	155	136	12.1	3.92	5.77	0.494	0.296	0.262	0.0394	0.0138	0.0268	0.372	0.0257	-4.1	6.07	5.76E-44	BL-BRZ	ARR3	ARR3	response regulator 3	Down	Elongation_Cortex_Down
ATCG00030	Elongation_Trichoblast	175	0	0	0	0	0	0.71	0	0	0	0	0	0.184	0	-10.7	5.12	5.98E-44	BL-BRZ	TRNK	NA	NA	Down	Elongation_Trichoblast_Down
AT3G45710	Elongation_Atrichoblast	115	97.4	116	6.38	11	14.7	0.529	0.491	0.517	0.0378	0.0811	0.145	0.509	0.0764	-3.37	5.89	6.28E-44	BL-BRZ	NPF2.5	NA	NA	Down	Elongation_Atrichoblast_Down
AT4G33800	Transition Domain_Atrichoblast	8.59	23.2	37.9	1.17	0.96	1.06	0.092	0.356	0.523	0.0147	0.0273	0.0355	0.295	0.0219	-4.4	3.65	1.01E-43	BL-BRZ	AT4G33800	NA	NA	Down	Transition Domain_Atrichoblast_Down
AT3G15670	Transition Domain_Atrichoblast	137	256	179	36.9	46.4	28.7	0.644	0.757	0.837	0.27	0.426	0.411	0.732	0.336	-2.33	6.84	1.10E-43	BL-BRZ	LEA29	NA	NA	Down	Transition Domain_Atrichoblast_Down
AT1G07400	Distal Columella	87.9	166	917	5.08	78.5	117	0.159	0.279	0.565	0.0179	0.201	0.286	0.264	0.0868	-2.85	7.82	1.37E-43	BL-BRZ	HSP17.8	NA	NA	Down	Distal Columella_Down
AT3G55120	Transition Domain_Trichoblast	35.8	13.8	13.2	1.6	0	0	0.294	0.0845	0.153	0.041	0	0	0.167	0.0193	-5.06	3.58	1.52E-43	BL-BRZ	CHI1	NA	NA	Down	Transition Domain_Trichoblast_Down
AT1G04610	Elongation_Trichoblast	0.524	1.25	0	21.5	40.5	46.5	0.0122	0.00164	0	0.229	0.206	0.328	0.00422	0.248	5.5	4.15	2.03E-43	BL-BRZ	YUC3	NA	NA	Up	Elongation_Trichoblast_Up
AT1G29025	Transition Domain_Trichoblast	12.6	30.6	20.1	101	112	110	0.225	0.183	0.159	0.746	0.606	0.295	0.19	0.572	2.4	6.01	2.04E-43	BL-BRZ	AT1G29025	NA	NA	Up	Transition Domain_Trichoblast_Up
AT5G66080	Transition Domain_Cortex	136	128	104	8.51	18.1	28.3	0.675	0.437	0.416	0.0709	0.139	0.151	0.525	0.105	-2.98	6.17	2.60E-43	BL-BRZ	AT5G66080	NA	NA	Down	Transition Domain_Cortex_Down
AT1G78020	Transition Domain_Trichoblast	0.16	0.213	0.828	12.2	22.8	22.6	0.0049	0.00352	0.0118	0.213	0.312	0.211	0.00608	0.233	5.62	3.26	7.37E-43	BL-BRZ	FLZ6	NA	NA	Up	Transition Domain_Trichoblast_Up
AT5G43350	Elongation_Atrichoblast	59.8	109	96.9	455	820	855	0.395	0.568	0.507	0.872	0.95	0.896	0.506	0.9	2.99	8.65	7.63E-43	BL-BRZ	PHT1-1	NA	NA	Up	Elongation_Atrichoblast_Up
AT1G26770	Transition Domain_Cortex	56.7	86	64.1	9.52	4.62	0	0.414	0.289	0.272	0.0892	0.0369	0	0.334	0.0588	-3.47	5.26	9.21E-43	BL-BRZ	ATEXPA10	NA	NA	Down	Transition Domain_Cortex_Down
AT1G04610	Transition Domain_Trichoblast	0.639	0.213	1.93	19.7	16	29.2	0.0196	0.00352	0.00588	0.307	0.284	0.277	0.00912	0.293	4.63	3.49	1.29E-42	BL-BRZ	YUC3	NA	NA	Up	Transition Domain_Trichoblast_Up
AT5G64260	Transition Domain_Cortex	443	332	462	149	82.5	30.2	0.818	0.505	0.648	0.591	0.291	0.151	0.662	0.427	-2.3	7.98	1.64E-42	BL-BRZ	EXL2	NA	NA	Down	Transition Domain_Cortex_Down
AT3G24300	Elongation_Atrichoblast	8.96	16.3	17.9	89.3	163	172	0.0701	0.14	0.134	0.433	0.614	0.697	0.121	0.549	3.29	6.32	2.25E-42	BL-BRZ	AMT1-3	NA	NA	Up	Elongation_Atrichoblast_Up
AT3G30180	Elongation_Atrichoblast	37.7	49.3	60.7	2.43	3.65	1.97	0.293	0.354	0.378	0.0165	0.0425	0.0271	0.347	0.0266	-4.18	4.69	3.96E-42	BL-BRZ	CYP85A2	NA	NA	Down	Elongation_Atrichoblast_Down
AT5G08640	Elongation_Atrichoblast	157	136	130	24	14.3	11.3	0.516	0.469	0.403	0.158	0.147	0.118	0.459	0.145	-3.14	6.29	4.24E-42	BL-BRZ	FLS1	NA	NA	Down	Elongation_Atrichoblast_Down
AT1G80280	Elongation_Cortex	0.71	1.5	1.64	43.4	51.8	60.8	0.0112	0.012	0.0082	0.251	0.186	0.228	0.011	0.219	5.46	4.8	4.91E-42	BL-BRZ	AT1G80280	NA	NA	Up	Elongation_Cortex_Up
AT1G49030	Transition Domain_Atrichoblast	0.39	9.93	3.56	10.4	65.3	53.2	0.00613	0.18	0.116	0.1	0.503	0.489	0.108	0.276	3.14	4.66	6.18E-42	BL-BRZ	PCR6	NA	NA	Up	Transition Domain_Atrichoblast_Up
AT1G78020	Elongation_Atrichoblast	1.2	2.2	0.382	16.1	60.9	55	0.0127	0.0221	0.00498	0.104	0.375	0.407	0.0143	0.256	5.1	4.61	1.36E-41	BL-BRZ	FLZ6	NA	NA	Up	Elongation_Atrichoblast_Up
AT5G06760	Elongation_Trichoblast	300	254	381	101	41	19.7	0.612	0.234	0.613	0.518	0.121	0.0948	0.369	0.272	-2.71	7.52	2.24E-41	BL-BRZ	LEA46	NA	NA	Down	Elongation_Trichoblast_Down
AT1G07175	Distal Columella	72.7	39.4	44.7	341	280	397	0.202	0.173	0.139	0.595	0.623	0.637	0.184	0.606	2.71	7.62	4.12E-41	BL-BRZ	AT1G07175	NA	NA	Up	Distal Columella_Up
AT4G27410	Elongation_Atrichoblast	434	299	328	91.4	44.8	19.2	0.739	0.41	0.338	0.407	0.131	0.149	0.469	0.265	-2.93	7.66	4.77E-41	BL-BRZ	RD26	RD26	NAC (No Apical Meristem) domain transcriptional regulator superfamily protein	Down	Elongation_Atrichoblast_Down
AT1G14540	Elongation_Atrichoblast	14.9	1.26	1.91	167	41.1	30.2	0.115	0.0111	0.0149	0.39	0.143	0.122	0.0382	0.254	3.93	5.47	1.14E-40	BL-BRZ	PER4	NA	NA	Up	Elongation_Atrichoblast_Up
AT3G24450	Transition Domain_Cortex	8.17	21.5	12.2	77.6	129	98.2	0.123	0.132	0.096	0.373	0.455	0.283	0.12	0.387	2.9	5.84	1.15E-40	BL-BRZ	AT3G24450	NA	NA	Up	Transition Domain_Cortex_Up
AT3G52870	Transition Domain_Atrichoblast	29.7	18.2	12.6	1.56	0.32	0.88	0.319	0.324	0.279	0.0147	0.0109	0.0142	0.314	0.0137	-4.47	3.3	1.20E-40	BL-BRZ	IQM3	NA	NA	Down	Transition Domain_Atrichoblast_Down
AT1G14550	Maturation_Atrichoblast	4.18	1.83	1.42	317	58.5	131	0.0161	0.0125	0.0178	0.442	0.229	0.423	0.0145	0.373	5.93	6.44	1.34E-40	BL-BRZ	PER5	NA	NA	Up	Maturation_Atrichoblast_Up
AT5G57785	Maturation_Atrichoblast	102	121	134	0	1.83	1.44	0.452	0.351	0.379	0	0.0139	0.00704	0.371	0.00619	-6.67	5.95	1.34E-40	BL-BRZ	AT5G57785	NA	NA	Down	Maturation_Atrichoblast_Down
AT4G15910	Transition Domain_Atrichoblast	81.2	110	118	23.2	18.4	17.3	0.497	0.662	0.721	0.199	0.328	0.34	0.616	0.258	-2.39	5.94	1.61E-40	BL-BRZ	ATDI21	NA	NA	Down	Transition Domain_Atrichoblast_Down
AT2G23620	Elongation_Atrichoblast	47.8	322	381	3.04	54.2	40.6	0.242	0.697	0.791	0.0213	0.278	0.294	0.614	0.162	-3.08	7.15	1.71E-40	BL-BRZ	MES1	NA	NA	Down	Elongation_Atrichoblast_Down
AT2G34880	Transition Domain_Cortex	55.2	0	0	79.6	0	309	0.532	0	0	0.504	0	0.566	0.208	0.345	3.19	6.07	2.43E-40	BL-BRZ	JMJ15	MEE27	Transcription factor jumonji (jmj) family protein / zinc finger (C5HC2 type) family protein	Up	Transition Domain_Cortex_Up
AT3G50660	Elongation_Cortex	82.8	65.3	56.6	3.02	1.96	4.44	0.536	0.24	0.221	0.0225	0.0115	0.0101	0.36	0.0147	-4.46	5.18	2.53E-40	BL-BRZ	CYP90B1	NA	NA	Down	Elongation_Cortex_Down
AT1G77760	Transition Domain_Atrichoblast	73.8	186	233	26.4	30.9	35.7	0.546	0.842	0.907	0.243	0.426	0.496	0.752	0.337	-2.3	6.62	3.02E-40	BL-BRZ	NIA1	NA	NA	Down	Transition Domain_Atrichoblast_Down
AT2G41380	Transition Domain_Atrichoblast	57.8	88.2	97.5	15.4	14.1	14.6	0.497	0.743	0.849	0.152	0.311	0.333	0.677	0.227	-2.45	5.59	3.11E-40	BL-BRZ	AT2G41380	NA	NA	Down	Transition Domain_Atrichoblast_Down
AT5G22570	Distal Columella	2.5	37.3	34.5	69.2	162	207	0.0108	0.133	0.0645	0.146	0.435	0.346	0.041	0.218	2.95	6.39	4.05E-40	BL-BRZ	WRKY38	WRKY38	WRKY DNA-binding protein 38	Up	Distal Columella_Up
AT3G24300	Transition Domain_Atrichoblast	43.3	43.5	24.7	205	158	167	0.374	0.545	0.558	0.804	0.902	0.908	0.488	0.848	2.24	6.76	4.17E-40	BL-BRZ	AMT1-3	NA	NA	Up	Transition Domain_Atrichoblast_Up
AT1G47840	Distal Columella	13.3	15.2	10.2	82.1	129	130	0.0625	0.0885	0.0419	0.259	0.494	0.462	0.0622	0.324	3.04	5.98	4.32E-40	BL-BRZ	HXK3	NA	NA	Up	Distal Columella_Up
AT1G28170	Transition Domain_Cortex	2.87	2.39	1.17	36	45.2	50	0.0591	0.0211	0.016	0.231	0.242	0.236	0.0347	0.235	4.13	4.5	5.73E-40	BL-BRZ	SOT7	NA	NA	Up	Transition Domain_Cortex_Up
AT4G08770	Maturation_Pericycle	6.59	25.5	4.83	53.5	133	175	0.0732	0.12	0.0482	0.182	0.326	0.422	0.0928	0.3	3.22	6.13	6.99E-40	BL-BRZ	PER37	NA	NA	Up	Maturation_Pericycle_Up
AT5G14330	Transition Domain_Trichoblast	398	390	442	1340	1270	1610	0.608	0.461	0.647	0.861	0.872	0.729	0.555	0.821	1.78	9.83	7.77E-40	BL-BRZ	AT5G14330	NA	NA	Up	Transition Domain_Trichoblast_Up
AT1G05010	Elongation_Atrichoblast	68.7	148	161	17.3	12.2	11	0.357	0.476	0.502	0.118	0.124	0.149	0.455	0.127	-3.16	6.13	8.45E-40	BL-BRZ	ACO4	NA	NA	Down	Elongation_Atrichoblast_Down
AT1G52690	Maturation_Pericycle	407	726	1350	182	185	62.8	0.634	0.605	0.687	0.386	0.347	0.281	0.632	0.344	-2.48	8.94	1.11E-39	BL-BRZ	LEA7	NA	NA	Down	Maturation_Pericycle_Down
AT1G73165	Transition Domain_Trichoblast	128	46	59.6	248	362	270	0.412	0.18	0.188	0.566	0.495	0.199	0.254	0.434	2.02	7.54	2.27E-39	BL-BRZ	CLE1	NA	NA	Up	Transition Domain_Trichoblast_Up
ATCG00030	Elongation_Cortex	254	0	0	0	0	0	0.715	0	0	0	0	0	0.299	0	-11.2	5.56	2.46E-39	BL-BRZ	TRNK	NA	NA	Down	Elongation_Cortex_Down
AT2G44110	Transition Domain_Atrichoblast	53.5	40.7	40.2	5.08	5.92	8.98	0.399	0.509	0.64	0.0588	0.131	0.213	0.495	0.107	-2.72	4.65	2.90E-39	BL-BRZ	MLO15	NA	NA	Down	Transition Domain_Atrichoblast_Down
AT3G15670	Elongation_Atrichoblast	283	380	277	69.5	41.7	24.8	0.497	0.399	0.294	0.272	0.162	0.149	0.39	0.21	-2.87	7.48	3.32E-39	BL-BRZ	LEA29	NA	NA	Down	Elongation_Atrichoblast_Down
AT2G19800	Maturation_Pericycle	13.2	19	12.9	86.4	163	129	0.122	0.162	0.133	0.409	0.6	0.562	0.148	0.522	3.09	6.2	5.45E-39	BL-BRZ	MIOX2	NA	NA	Up	Maturation_Pericycle_Up
AT2G44910	Transition Domain_Trichoblast	13.3	17.2	18.5	0.481	0	0	0.23	0.173	0.247	0.0123	0	0	0.21	0.00578	-5.99	3.13	9.07E-39	BL-BRZ	ATHB-4	HB4	homeobox-leucine zipper protein 4	Down	Transition Domain_Trichoblast_Down
AT1G18100	Transition Domain_Atrichoblast	27.7	134	107	11.9	18.4	13.4	0.172	0.45	0.523	0.103	0.12	0.0993	0.367	0.107	-2.47	5.73	1.24E-38	BL-BRZ	MFT	NA	NA	Down	Transition Domain_Atrichoblast_Down
AT2G41810	Transition Domain_Atrichoblast	53.1	50.2	34.5	223	235	157	0.331	0.486	0.395	0.708	0.88	0.745	0.416	0.758	2.16	6.98	1.26E-38	BL-BRZ	AT2G41810	NA	NA	Up	Transition Domain_Atrichoblast_Up
AT4G38140	Elongation_Atrichoblast	6.57	5.34	2.29	41	98.4	52.2	0.0573	0.048	0.0299	0.234	0.266	0.186	0.0445	0.231	3.79	5.17	1.41E-38	BL-BRZ	ATL18	AT4G38140	RING/U-box superfamily protein	Up	Elongation_Atrichoblast_Up
AT1G13110	Elongation_Cortex	7.28	16.5	9.84	92	148	190	0.109	0.076	0.0738	0.442	0.405	0.433	0.0892	0.425	3.64	6.29	1.89E-38	BL-BRZ	CYP71B7	NA	NA	Up	Elongation_Cortex_Up
AT3G57010	Elongation_Cortex	254	261	204	46.4	23.2	4.44	0.794	0.524	0.467	0.166	0.046	0.0201	0.626	0.0781	-3.45	7.05	1.89E-38	BL-BRZ	SSL8	NA	NA	Down	Elongation_Cortex_Down
AT3G24300	Transition Domain_Trichoblast	8.63	5.96	6.9	39.6	50.5	49.3	0.186	0.0739	0.0941	0.492	0.578	0.337	0.114	0.461	2.66	4.74	2.36E-38	BL-BRZ	AMT1-3	NA	NA	Up	Transition Domain_Trichoblast_Up
AT4G15300	Transition Domain_Atrichoblast	0.39	0.414	0	14.3	16.6	14.3	0.00613	0.0045	0	0.0907	0.208	0.262	0.00425	0.153	5.68	3.09	3.60E-38	BL-BRZ	CYP702A2	NA	NA	Up	Transition Domain_Atrichoblast_Up
AT5G05880	Elongation_Cortex	72.6	94.8	97.6	8.14	4.32	4.44	0.442	0.276	0.221	0.0535	0.0253	0.0235	0.335	0.034	-3.91	5.54	4.31E-38	BL-BRZ	UGT76C4	NA	NA	Down	Elongation_Cortex_Down
AT3G23800	Transition Domain_Cortex	11.9	19.9	6.41	83.4	99.2	102	0.138	0.105	0.056	0.446	0.426	0.349	0.106	0.425	2.83	5.74	4.40E-38	BL-BRZ	SBP3	NA	NA	Up	Transition Domain_Cortex_Up
AT1G29020	Elongation_Trichoblast	1.57	0.312	1.25	21.9	36.9	46.5	0.0327	0.00164	0.0215	0.218	0.227	0.284	0.0116	0.239	4.76	4.13	7.03E-38	BL-BRZ	AT1G29020	NA	NA	Up	Elongation_Trichoblast_Up
AT5G66080	Transition Domain_Trichoblast	45.4	73.8	75.9	8.66	12.3	14.3	0.431	0.349	0.447	0.18	0.294	0.169	0.4	0.2	-2.46	5.28	8.30E-38	BL-BRZ	AT5G66080	NA	NA	Down	Transition Domain_Trichoblast_Down
AT3G13650	Elongation_Trichoblast	10.8	29.3	23.7	80.2	154	197	0.18	0.0738	0.151	0.512	0.404	0.466	0.109	0.464	2.77	6.35	9.86E-38	BL-BRZ	DIR7	NA	NA	Up	Elongation_Trichoblast_Up
AT1G80280	Elongation_Atrichoblast	2.39	3.14	0.382	35.5	40.5	51.3	0.0255	0.0332	0.00498	0.227	0.32	0.394	0.0223	0.295	4.4	4.58	1.05E-37	BL-BRZ	AT1G80280	NA	NA	Up	Elongation_Atrichoblast_Up
AT1G78020	Elongation_Cortex	3.02	2	2.46	38	71.8	85.2	0.0337	0.016	0.0164	0.206	0.232	0.285	0.0235	0.238	4.38	5.12	1.18E-37	BL-BRZ	FLZ6	NA	NA	Up	Elongation_Cortex_Up
AT1G04610	Elongation_Atrichoblast	8.96	20.4	14.9	70.8	127	187	0.0828	0.151	0.149	0.324	0.49	0.638	0.134	0.449	3.1	6.2	1.35E-37	BL-BRZ	YUC3	NA	NA	Up	Elongation_Atrichoblast_Up
AT3G47380	Elongation_Atrichoblast	24.5	15.4	12.2	292	121	64	0.185	0.0923	0.0746	0.603	0.255	0.19	0.11	0.402	3.02	6.49	1.35E-37	BL-BRZ	PMEI11	NA	NA	Up	Elongation_Atrichoblast_Up
AT5G48880	Transition Domain_Cortex	442	176	248	87.1	42.7	48.1	0.877	0.4	0.448	0.42	0.152	0.151	0.598	0.291	-2.28	7.47	1.53E-37	BL-BRZ	KAT5	NA	NA	Down	Transition Domain_Cortex_Down
AT2G37970	Transition Domain_Atrichoblast	37.5	24.6	33.9	6.84	2.24	3.34	0.393	0.441	0.64	0.0833	0.071	0.106	0.461	0.0847	-3.02	4.12	1.92E-37	BL-BRZ	SOUL-1	NA	NA	Down	Transition Domain_Atrichoblast_Down
AT3G14280	Transition Domain_Trichoblast	20.9	16.4	16.8	63	96.3	116	0.25	0.123	0.135	0.512	0.459	0.271	0.166	0.424	2.28	5.77	2.20E-37	BL-BRZ	AT3G14280	NA	NA	Up	Transition Domain_Trichoblast_Up
AT4G33540	Transition Domain_Atrichoblast	68.3	64.3	90.8	23.4	11.7	10.6	0.632	0.64	0.872	0.25	0.29	0.277	0.679	0.265	-2.37	5.48	2.42E-37	BL-BRZ	AT4G33540	NA	NA	Down	Transition Domain_Atrichoblast_Down
AT4G34800	Transition Domain_Atrichoblast	10.9	54.5	80.2	42.8	316	341	0.153	0.568	0.756	0.275	0.831	0.787	0.459	0.512	2.23	7.16	2.42E-37	BL-BRZ	AT4G34800	NA	NA	Up	Transition Domain_Atrichoblast_Up
AT1G04180	Transition Domain_Atrichoblast	12.1	12.1	17.4	114	66.2	56	0.123	0.261	0.372	0.627	0.699	0.61	0.234	0.642	2.4	5.57	2.51E-37	BL-BRZ	YUC9	NA	NA	Up	Transition Domain_Atrichoblast_Up
AT5G20700	Transition Domain_Atrichoblast	185	374	520	62.7	106	83.4	0.804	0.896	0.942	0.441	0.727	0.716	0.873	0.566	-2.02	7.8	2.87E-37	BL-BRZ	FLZ14	NA	NA	Down	Transition Domain_Atrichoblast_Down
AT2G34880	Elongation_Atrichoblast	49	0	0	45.5	0	287	0.363	0	0	0.281	0	0.778	0.0906	0.322	3.76	6.03	2.90E-37	BL-BRZ	JMJ15	MEE27	Transcription factor jumonji (jmj) family protein / zinc finger (C5HC2 type) family protein	Up	Elongation_Atrichoblast_Up
AT4G36780	Elongation_Atrichoblast	96.8	171	139	17.9	18	16.4	0.471	0.568	0.532	0.109	0.139	0.158	0.533	0.13	-2.93	6.26	3.11E-37	BL-BRZ	BEH2	BEH2	BES1/BZR1 homolog 2	Down	Elongation_Atrichoblast_Down
AT3G09925	Transition Domain_Trichoblast	36.4	65.5	134	10.1	15.5	15.9	0.265	0.127	0.3	0.16	0.11	0.157	0.214	0.148	-2.39	5.52	3.31E-37	BL-BRZ	AT3G09925	NA	NA	Down	Transition Domain_Trichoblast_Down
AT5G17040	Transition Domain_Atrichoblast	34.7	36.4	38.1	7.42	5.92	2.46	0.307	0.423	0.558	0.0735	0.104	0.0709	0.408	0.0806	-2.82	4.37	3.85E-37	BL-BRZ	UGT78D4	NA	NA	Down	Transition Domain_Atrichoblast_Down
AT3G17185	Elongation_Trichoblast	4.72	8.1	8.1	50.9	53.8	86.9	0.0816	0.0361	0.0645	0.324	0.255	0.371	0.0506	0.314	3.23	5.13	4.39E-37	BL-BRZ	TASIR-ARF	NA	NA	Up	Elongation_Trichoblast_Up
AT3G03660	Maturation_Pericycle	0	4.61	0.403	29.1	48.1	51	0	0.0359	0.012	0.114	0.2	0.219	0.0241	0.174	4.22	4.6	5.47E-37	BL-BRZ	WOX11	WOX11	WUSCHEL related homeobox 11	Up	Maturation_Pericycle_Up
AT3G27950	Transition Domain_Atrichoblast	5.86	6.35	3.14	37.5	37.8	36.8	0.0736	0.144	0.14	0.289	0.557	0.546	0.119	0.406	2.85	4.47	6.29E-37	BL-BRZ	AT3G27950	NA	NA	Up	Transition Domain_Atrichoblast_Up
AT4G21850	Transition Domain_Cortex	1370	3010	2740	5010	8830	6760	0.975	0.963	0.968	1	0.996	0.991	0.969	0.997	1.58	12.2	6.78E-37	BL-BRZ	MSRB9	NA	NA	Up	Transition Domain_Cortex_Up
AT5G45500	Transition Domain_Trichoblast	19.7	31.7	27.6	106	104	135	0.284	0.208	0.288	0.697	0.743	0.434	0.252	0.622	2.15	6.14	7.41E-37	BL-BRZ	AT5G45500	NA	NA	Up	Transition Domain_Trichoblast_Up
AT4G34800	Transition Domain_Trichoblast	66.8	63.2	76.1	190	312	298	0.456	0.275	0.306	0.59	0.679	0.349	0.339	0.532	1.92	7.39	7.41E-37	BL-BRZ	AT4G34800	NA	NA	Up	Transition Domain_Trichoblast_Up
AT4G19420	Transition Domain_Atrichoblast	5.46	6.48	8.58	60	41.6	36.4	0.0736	0.162	0.314	0.456	0.672	0.61	0.159	0.54	2.65	4.78	8.47E-37	BL-BRZ	AT4G19420	NA	NA	Up	Transition Domain_Atrichoblast_Up
AT2G47770	Maturation_Pericycle	67.2	152	176	32.9	17.8	4.51	0.244	0.527	0.663	0.17	0.158	0.0938	0.526	0.146	-3.03	6.29	8.85E-37	BL-BRZ	TSPO	NA	NA	Down	Maturation_Pericycle_Down
AT4G04745	Elongation_Atrichoblast	5.98	12.3	14.9	26.7	162	158	0.0446	0.0664	0.114	0.149	0.324	0.416	0.0763	0.265	3.31	6.03	9.43E-37	BL-BRZ	AT4G04745	NA	NA	Up	Elongation_Atrichoblast_Up
AT5G03760	Transition Domain_Atrichoblast	92.5	87.6	73.7	437	280	316	0.626	0.689	0.779	0.912	0.945	0.943	0.684	0.926	2	7.75	1.12E-36	BL-BRZ	CSLA9	NA	NA	Up	Transition Domain_Atrichoblast_Up
AT5G45490	Elongation_Trichoblast	21	28.4	33.6	105	224	206	0.302	0.0902	0.29	0.618	0.525	0.543	0.165	0.567	2.64	6.68	1.16E-36	BL-BRZ	AT5G45490	NA	NA	Up	Elongation_Trichoblast_Up
AT3G55120	Transition Domain_Cortex	514	360	549	120	119	102	0.901	0.595	0.664	0.483	0.328	0.236	0.732	0.395	-2.05	8.21	1.20E-36	BL-BRZ	CHI1	NA	NA	Down	Transition Domain_Cortex_Down
AT1G76470	Transition Domain_Atrichoblast	15.6	18.6	50.2	4.88	1.6	2.46	0.172	0.239	0.349	0.0564	0.0437	0.0709	0.236	0.056	-3.25	3.97	1.27E-36	BL-BRZ	AT1G76470	NA	NA	Down	Transition Domain_Atrichoblast_Down
AT5G62900	Transition Domain_Atrichoblast	23	34.8	42.1	5.66	4.16	3.34	0.258	0.491	0.698	0.0515	0.0984	0.0922	0.448	0.071	-2.93	4.25	1.29E-36	BL-BRZ	AT5G62900	NA	NA	Down	Transition Domain_Atrichoblast_Down
AT3G55120	Elongation_Cortex	331	229	302	44.3	26.3	23.5	0.764	0.404	0.508	0.214	0.11	0.0906	0.574	0.139	-3.22	7.32	1.83E-36	BL-BRZ	CHI1	NA	NA	Down	Elongation_Cortex_Down
AT1G80280	Transition Domain_Trichoblast	0.959	0.426	1.1	20.9	14.3	20	0.0294	0.00704	0.0176	0.344	0.275	0.229	0.0167	0.293	4.46	3.3	3.44E-36	BL-BRZ	AT1G80280	NA	NA	Up	Transition Domain_Trichoblast_Up
AT1G15625	Elongation_Atrichoblast	0.598	7.54	11.4	8.81	117	123	0.00637	0.0554	0.0896	0.0615	0.432	0.448	0.0541	0.262	3.67	5.55	4.19E-36	BL-BRZ	AT1G15625	NA	NA	Up	Elongation_Atrichoblast_Up
AT4G37235	Transition Domain_Cortex	1.77	5.58	4.66	29.6	67.9	39.6	0.0345	0.0421	0.056	0.215	0.357	0.217	0.0425	0.263	3.61	4.64	4.37E-36	BL-BRZ	AT4G37235	NA	NA	Up	Transition Domain_Cortex_Up
AT2G21045	Distal Columella	71.5	31.8	49.2	233	289	386	0.226	0.142	0.161	0.502	0.623	0.632	0.199	0.54	2.55	7.47	4.70E-36	BL-BRZ	HAC1	NA	NA	Up	Distal Columella_Up
AT3G21560	Elongation_Atrichoblast	110	195	229	16.1	39.3	22	0.446	0.528	0.632	0.109	0.212	0.226	0.541	0.167	-2.79	6.67	4.86E-36	BL-BRZ	UGT84A2	NA	NA	Down	Elongation_Atrichoblast_Down
AT4G27410	Elongation_Trichoblast	354	251	300	112	47.7	23	0.727	0.254	0.57	0.618	0.199	0.138	0.407	0.349	-2.48	7.52	5.14E-36	BL-BRZ	RD26	RD26	NAC (No Apical Meristem) domain transcriptional regulator superfamily protein	Down	Elongation_Trichoblast_Down
AT5G66080	Transition Domain_Atrichoblast	74.9	87.7	93.8	12.7	18.1	23.4	0.564	0.77	0.86	0.127	0.388	0.553	0.715	0.275	-2.26	5.69	6.94E-36	BL-BRZ	AT5G66080	NA	NA	Down	Transition Domain_Atrichoblast_Down
AT1G52200	Elongation_Atrichoblast	4.78	0.629	4.2	28.5	50.6	64.9	0.0382	0.00369	0.0199	0.147	0.22	0.222	0.0175	0.186	4.04	4.77	7.45E-36	BL-BRZ	PCR8	NA	NA	Up	Elongation_Atrichoblast_Up
AT4G01630	Elongation_Cortex	9.23	10.5	9.02	104	139	107	0.146	0.06	0.0656	0.434	0.306	0.289	0.097	0.343	3.58	6.01	8.73E-36	BL-BRZ	EXPA17	NA	NA	Up	Elongation_Cortex_Up
AT1G05660	Transition Domain_Cortex	4.19	0.797	0	54.1	24.9	28.3	0.0591	0.0105	0	0.36	0.123	0.17	0.027	0.253	4.2	4.35	1.31E-35	BL-BRZ	AT1G05660	NA	NA	Up	Transition Domain_Cortex_Up
AT2G04100	Transition Domain_Atrichoblast	50	42.6	57.4	17.4	5.92	6.34	0.479	0.617	0.733	0.176	0.175	0.135	0.59	0.168	-2.47	4.88	1.41E-35	BL-BRZ	DTX6	NA	NA	Down	Transition Domain_Atrichoblast_Down
AT4G27410	Transition Domain_Trichoblast	101	54.3	38.1	19.4	7.51	9.54	0.539	0.246	0.253	0.283	0.156	0.0783	0.339	0.191	-2.42	5.31	1.63E-35	BL-BRZ	RD26	RD26	NAC (No Apical Meristem) domain transcriptional regulator superfamily protein	Down	Transition Domain_Trichoblast_Down
AT1G52245	Transition Domain_Atrichoblast	7.81	31.6	31.4	38.1	153	156	0.0982	0.464	0.547	0.304	0.738	0.745	0.352	0.497	2.29	6.16	1.88E-35	BL-BRZ	AT1G52245	NA	NA	Up	Transition Domain_Atrichoblast_Up
AT1G12950	Transition Domain_Trichoblast	136	106	136	33.4	23.5	32.4	0.588	0.363	0.594	0.418	0.376	0.241	0.492	0.353	-2.08	6.3	2.08E-35	BL-BRZ	DTX31	NA	NA	Down	Transition Domain_Trichoblast_Down
AT1G65920	Transition Domain_Atrichoblast	25.8	27	26.4	4.49	2.08	2.64	0.307	0.455	0.605	0.0417	0.0546	0.078	0.431	0.0519	-3.15	3.87	3.65E-35	BL-BRZ	AT1G65920	NA	NA	Down	Transition Domain_Atrichoblast_Down
AT3G54830	Transition Domain_Cortex	1.32	0	2.33	34.4	27.7	29.3	0.0197	0	0.024	0.255	0.201	0.16	0.0135	0.223	4.73	4.04	8.77E-35	BL-BRZ	AT3G54830	NA	NA	Up	Transition Domain_Cortex_Up
AT5G17860	Elongation_Atrichoblast	58.6	41.5	32.4	9.41	2.13	0.282	0.401	0.221	0.199	0.052	0.0193	0.00452	0.259	0.031	-3.72	4.54	9.05E-35	BL-BRZ	CCX1	NA	NA	Down	Elongation_Atrichoblast_Down
AT1G66800	Elongation_Atrichoblast	80.1	194	248	9.41	30.8	40	0.389	0.638	0.711	0.0473	0.158	0.226	0.599	0.123	-2.76	6.66	1.17E-34	BL-BRZ	AT1G66800	NA	NA	Down	Elongation_Atrichoblast_Down
AT3G14370	Elongation_Cortex	0.71	1.5	2.46	29.3	49.4	48.8	0.0112	0.012	0.0246	0.158	0.131	0.181	0.0141	0.153	4.93	4.53	1.36E-34	BL-BRZ	WAG2	NA	NA	Up	Elongation_Cortex_Up
AT1G78260	Transition Domain_Trichoblast	11.2	16.2	9.66	50	68.1	69.6	0.221	0.13	0.118	0.512	0.541	0.319	0.155	0.457	2.31	5.22	1.46E-34	BL-BRZ	AT1G78260	NA	NA	Up	Transition Domain_Trichoblast_Up
AT4G24780	Transition Domain_Atrichoblast	17.2	13.1	9.42	72.7	57.3	65	0.16	0.212	0.209	0.498	0.617	0.773	0.193	0.581	2.31	5.32	1.86E-34	BL-BRZ	AT4G24780	NA	NA	Up	Transition Domain_Atrichoblast_Up
AT3G18710	Elongation_Atrichoblast	19.7	32.7	28.6	1.82	0.609	0	0.121	0.221	0.234	0.0142	0.00772	0	0.2	0.00886	-5.02	3.81	1.88E-34	BL-BRZ	PUB29	NA	NA	Down	Elongation_Atrichoblast_Down
AT1G12080	Proliferation Domain_Pericycle	337	856	NA	1550	5320	2680	0.75	0.875	1	1	1	1	0.846	1	2.22	11.1	1.96E-34	BL-BRZ	AT1G12080	NA	NA	Up	Proliferation Domain_Pericycle_Up
AT1G05660	Transition Domain_Atrichoblast	470	271	196	1600	794	873	0.951	0.878	0.93	0.983	0.984	0.979	0.913	0.982	1.81	9.45	2.24E-34	BL-BRZ	AT1G05660	NA	NA	Up	Transition Domain_Atrichoblast_Up
AT1G12090	Transition Domain_Atrichoblast	47.2	23.5	7.54	139	66.1	116	0.344	0.23	0.14	0.684	0.497	0.44	0.253	0.59	2.18	6.07	2.40E-34	BL-BRZ	ELP	NA	NA	Up	Transition Domain_Atrichoblast_Up
AT1G65481	Elongation_Atrichoblast	37.7	22.6	18.3	135	161	228	0.293	0.17	0.184	0.501	0.61	0.656	0.205	0.57	2.78	6.67	3.02E-34	BL-BRZ	AT1G65481	NA	NA	Up	Elongation_Atrichoblast_Up
AT1G71000	Elongation_Cortex	206	193	755	48.9	62.4	14.7	0.408	0.168	0.148	0.144	0.117	0.0537	0.264	0.108	-3.08	7.72	3.36E-34	BL-BRZ	AT1G71000	NA	NA	Down	Elongation_Cortex_Down
AT1G14550	Elongation_Atrichoblast	6.57	0.314	0.382	87.2	27.7	14.1	0.0318	0.00369	0.00498	0.288	0.0927	0.0769	0.0111	0.181	4.43	4.6	3.47E-34	BL-BRZ	PER5	NA	NA	Up	Elongation_Atrichoblast_Up
AT3G15670	Maturation_Pericycle	215	380	436	98.6	44.7	52.8	0.683	0.79	0.867	0.409	0.411	0.422	0.797	0.413	-2.48	7.7	5.31E-34	BL-BRZ	LEA29	NA	NA	Down	Maturation_Pericycle_Down
AT5G62900	Transition Domain_Cortex	73.1	81.3	102	9.72	16.7	11.3	0.586	0.347	0.424	0.0997	0.107	0.066	0.459	0.0971	-2.73	5.64	5.39E-34	BL-BRZ	AT5G62900	NA	NA	Down	Transition Domain_Cortex_Down
AT2G47770	Transition Domain_Trichoblast	38.8	27.2	34.2	7.06	2.25	4.77	0.348	0.18	0.235	0.131	0.055	0.0422	0.246	0.0867	-2.82	4.32	7.85E-34	BL-BRZ	TSPO	NA	NA	Down	Transition Domain_Trichoblast_Down
AT3G18200	Elongation_Cortex	39.4	39.4	46.7	432	259	353	0.348	0.156	0.197	0.763	0.444	0.567	0.244	0.582	3.06	7.62	1.04E-33	BL-BRZ	AT3G18200	NA	NA	Up	Elongation_Cortex_Up
AT1G52245	Elongation_Atrichoblast	8.37	17	24.8	52.2	184	150	0.0828	0.103	0.119	0.279	0.363	0.443	0.103	0.343	2.93	6.22	1.39E-33	BL-BRZ	AT1G52245	NA	NA	Up	Elongation_Atrichoblast_Up
AT2G34880	Elongation_Trichoblast	52.8	0	0	69.3	0	217	0.482	0	0	0.594	0	0.638	0.124	0.41	3.17	5.84	1.74E-33	BL-BRZ	JMJ15	MEE27	Transcription factor jumonji (jmj) family protein / zinc finger (C5HC2 type) family protein	Up	Elongation_Trichoblast_Up
AT5G01595	Transition Domain_Trichoblast	67.3	78.1	91.9	25.5	12	13	0.466	0.303	0.359	0.332	0.229	0.108	0.368	0.239	-2.22	5.61	1.85E-33	BL-BRZ	AT5G01595	NA	NA	Down	Transition Domain_Trichoblast_Down
AT3G06125	Transition Domain_Trichoblast	106	60.6	62.4	19.9	12.3	16.5	0.534	0.246	0.324	0.283	0.257	0.157	0.356	0.237	-2.23	5.57	2.31E-33	BL-BRZ	AT3G06125	NA	NA	Down	Transition Domain_Trichoblast_Down
AT1G78000	Transition Domain_Trichoblast	3.52	8.72	11.9	52.1	38	37.5	0.0931	0.0915	0.106	0.422	0.413	0.163	0.0957	0.337	2.52	4.68	2.92E-33	BL-BRZ	SULTR1;2	NA	NA	Up	Transition Domain_Trichoblast_Up
AT4G08950	Elongation_Cortex	8.88	16	18.9	60.6	132	287	0.12	0.08	0.082	0.259	0.285	0.409	0.097	0.311	3.3	6.46	3.03E-33	BL-BRZ	EXO	NA	NA	Up	Elongation_Cortex_Up
AT4G23750	Transition Domain_Trichoblast	27	41.3	35.6	5.61	5	4.13	0.333	0.282	0.312	0.111	0.138	0.0602	0.305	0.1	-2.74	4.35	3.79E-33	BL-BRZ	CRF2	CRF2	cytokinin response factor 2	Down	Transition Domain_Trichoblast_Down
AT1G65310	Elongation_Trichoblast	7.86	15.6	21.2	32.4	238	68.1	0.0939	0.0557	0.0645	0.294	0.376	0.31	0.0665	0.326	2.75	5.96	3.89E-33	BL-BRZ	ATXTH17	NA	NA	Up	Elongation_Trichoblast_Up
AT5G25460	Transition Domain_Trichoblast	153	323	315	77.2	64.8	65.8	0.662	0.563	0.688	0.586	0.606	0.337	0.626	0.511	-1.84	7.38	4.32E-33	BL-BRZ	AT5G25460	NA	NA	Down	Transition Domain_Trichoblast_Down
AT3G16430	Elongation_Atrichoblast	124	237	316	17	39.6	57	0.465	0.701	0.816	0.116	0.239	0.348	0.679	0.208	-2.62	7.04	4.43E-33	BL-BRZ	PBP2	NA	NA	Down	Elongation_Atrichoblast_Down
AT3G01970	Elongation_Atrichoblast	82.5	32.1	44.7	9.41	3.65	2.82	0.363	0.203	0.259	0.052	0.0386	0.0362	0.261	0.0443	-3.37	4.81	5.85E-33	BL-BRZ	WRKY45	WRKY45	WRKY DNA-binding protein 45	Down	Elongation_Atrichoblast_Down
AT2G03760	Transition Domain_Cortex	291	135	122	36.9	35.9	33	0.842	0.458	0.464	0.283	0.176	0.113	0.61	0.223	-2.31	6.81	6.90E-33	BL-BRZ	SOT12	NA	NA	Down	Transition Domain_Cortex_Down
AT5G26290	Transition Domain_Atrichoblast	35.5	34.8	38.7	7.62	7.36	3.34	0.313	0.514	0.64	0.0809	0.148	0.0851	0.467	0.0984	-2.58	4.39	1.03E-32	BL-BRZ	AT5G26290	NA	NA	Down	Transition Domain_Atrichoblast_Down
AT5G54790	Elongation_Trichoblast	0.349	1.56	0	10.2	37.9	41.8	0.00816	0.0082	0	0.129	0.177	0.198	0.00738	0.164	5.09	3.87	1.55E-32	BL-BRZ	VUP4	NA	NA	Up	Elongation_Trichoblast_Up
AT1G62480	Transition Domain_Atrichoblast	190	304	399	552	1040	1540	0.571	0.77	0.802	0.904	0.967	0.986	0.707	0.936	1.77	9.39	1.56E-32	BL-BRZ	AT1G62480	NA	NA	Up	Transition Domain_Atrichoblast_Up
AT3G55120	Elongation_Atrichoblast	73.5	18.9	15.3	5.77	0.305	0.282	0.338	0.125	0.134	0.0449	0.00386	0.00452	0.181	0.0233	-4.26	4.12	1.66E-32	BL-BRZ	CHI1	NA	NA	Down	Elongation_Atrichoblast_Down
AT4G33467	Elongation_Atrichoblast	451	134	181	97.2	33.5	11.6	0.592	0.262	0.274	0.385	0.143	0.0724	0.348	0.239	-2.59	7.22	1.66E-32	BL-BRZ	AT4G33467	NA	NA	Down	Elongation_Atrichoblast_Down
AT4G25700	Maturation_Pericycle	100	242	269	17.8	37	47	0.585	0.778	0.819	0.148	0.421	0.453	0.763	0.332	-2.58	6.95	1.68E-32	BL-BRZ	BETA-OHASE 1	NA	NA	Down	Maturation_Pericycle_Down
AT5G06760	Elongation_Atrichoblast	228	354	293	67.4	52.4	29.3	0.592	0.317	0.289	0.314	0.158	0.127	0.377	0.224	-2.58	7.41	1.80E-32	BL-BRZ	LEA46	NA	NA	Down	Elongation_Atrichoblast_Down
AT5G66170	Transition Domain_Atrichoblast	144	212	183	43.4	42.2	50.7	0.761	0.887	0.942	0.355	0.557	0.66	0.854	0.464	-1.97	6.82	1.82E-32	BL-BRZ	STR18	NA	NA	Down	Transition Domain_Atrichoblast_Down
AT5G19440	Transition Domain_Atrichoblast	368	477	596	121	155	127	0.933	0.901	0.953	0.659	0.858	0.78	0.921	0.732	-1.82	8.26	2.18E-32	BL-BRZ	AT5G19440	NA	NA	Down	Transition Domain_Atrichoblast_Down
AT2G34880	Distal Columella	58.3	0	0	76.5	0	275	0.244	0	0	0.292	0	0.841	0.154	0.341	2.98	6.13	2.52E-32	BL-BRZ	JMJ15	MEE27	Transcription factor jumonji (jmj) family protein / zinc finger (C5HC2 type) family protein	Up	Distal Columella_Up
AT1G78020	Transition Domain_Cortex	2.21	1.2	0.583	31.2	31.3	29.3	0.0296	0.0105	0.008	0.228	0.189	0.16	0.0174	0.205	4.29	4.05	2.53E-32	BL-BRZ	FLZ6	NA	NA	Up	Transition Domain_Cortex_Up
AT3G20370	Elongation_Atrichoblast	759	410	523	117	72.5	102	0.968	0.845	0.881	0.501	0.324	0.52	0.887	0.455	-2.51	8.36	3.19E-32	BL-BRZ	AT3G20370	NA	NA	Down	Elongation_Atrichoblast_Down
ATCG00030	Proliferation Domain_Pericycle	839	0	NA	0	0	0	1	0	0	0	0	0	0.308	0	-10.1	7.35	3.44E-32	BL-BRZ	TRNK	NA	NA	Down	Proliferation Domain_Pericycle_Down
AT3G16570	Transition Domain_Trichoblast	89.4	94.3	115	17.8	27.8	28	0.495	0.303	0.324	0.287	0.385	0.175	0.368	0.272	-2.05	5.97	3.49E-32	BL-BRZ	RALF23	NA	NA	Down	Transition Domain_Trichoblast_Down
AT1G08230	Elongation_Cortex	87	94.3	85.3	8.75	7.06	8.88	0.427	0.24	0.23	0.0592	0.0276	0.0503	0.316	0.0441	-3.42	5.6	4.43E-32	BL-BRZ	GAT1	NA	NA	Down	Elongation_Cortex_Down
AT5G66080	Elongation_Cortex	63.2	86.8	63.1	4.22	7.46	6.22	0.427	0.276	0.139	0.0338	0.0368	0.0403	0.313	0.0368	-3.6	5.27	4.43E-32	BL-BRZ	AT5G66080	NA	NA	Down	Elongation_Cortex_Down
AT1G54950	Maturation_Atrichoblast	0	0.731	0	10.9	52.1	92.2	0	0.00627	0	0.0302	0.174	0.225	0.00364	0.13	7.24	4.8	4.79E-32	BL-BRZ	AT1G54950	NA	NA	Up	Maturation_Atrichoblast_Up
AT1G55020	Elongation_Trichoblast	214	128	118	32.8	26.2	19.7	0.539	0.151	0.398	0.265	0.135	0.129	0.275	0.185	-2.53	6.53	5.83E-32	BL-BRZ	LOX1	NA	NA	Down	Elongation_Trichoblast_Down
AT1G71000	Elongation_Trichoblast	149	79.8	140	35.2	23.6	3.29	0.469	0.11	0.312	0.212	0.106	0.0431	0.223	0.131	-2.64	6.2	6.87E-32	BL-BRZ	AT1G71000	NA	NA	Down	Elongation_Trichoblast_Down
AT4G33467	Elongation_Cortex	373	54.4	88.5	59.7	4.71	4	0.509	0.112	0.0738	0.268	0.0276	0.0201	0.271	0.104	-3.34	6.65	7.47E-32	BL-BRZ	AT4G33467	NA	NA	Down	Elongation_Cortex_Down
AT3G18710	Transition Domain_Atrichoblast	18	22.6	17	1.76	1.12	2.11	0.233	0.45	0.5	0.0196	0.0273	0.078	0.384	0.0328	-3.53	3.39	7.60E-32	BL-BRZ	PUB29	NA	NA	Down	Transition Domain_Atrichoblast_Down
AT1G30690	Transition Domain_Cortex	164	107	70.5	548	421	296	0.517	0.289	0.256	0.874	0.725	0.585	0.371	0.782	1.92	8.08	9.13E-32	BL-BRZ	PATL4	NA	NA	Up	Transition Domain_Cortex_Up
AT5G05880	Elongation_Atrichoblast	29.3	32.4	32.4	3.04	1.52	1.13	0.261	0.24	0.249	0.0236	0.0193	0.0181	0.248	0.021	-4.05	4.04	1.00E-31	BL-BRZ	UGT76C4	NA	NA	Down	Elongation_Atrichoblast_Down
AT4G20260	Transition Domain_Atrichoblast	90.6	87.1	82.9	154	426	483	0.589	0.572	0.558	0.743	0.863	0.922	0.575	0.807	1.91	7.79	1.01E-31	BL-BRZ	PCAP1	NA	NA	Up	Transition Domain_Atrichoblast_Up
AT4G04930	Transition Domain_Trichoblast	20.6	18.9	21.5	2.25	1	1.59	0.333	0.165	0.206	0.0533	0.0367	0.0181	0.228	0.0385	-3.58	3.54	1.14E-31	BL-BRZ	DES-1-LIKE	NA	NA	Down	Transition Domain_Trichoblast_Down
AT2G46600	Transition Domain_Trichoblast	20	27	27.6	52.9	127	145	0.27	0.151	0.2	0.467	0.505	0.277	0.201	0.414	2.02	6.04	1.32E-31	BL-BRZ	KIC	NA	NA	Up	Transition Domain_Trichoblast_Up
AT4G11340	Maturation_Atrichoblast	19.5	5.12	0.949	56.8	97	550	0.0161	0.0094	0.0118	0.166	0.326	0.423	0.0109	0.289	5.12	6.96	1.39E-31	BL-BRZ	AT4G11340	NA	NA	Up	Maturation_Atrichoblast_Up
AT5G08640	Elongation_Trichoblast	108	59.2	46.1	9.9	9.74	7.51	0.469	0.175	0.269	0.135	0.106	0.0948	0.261	0.115	-2.96	5.42	1.44E-31	BL-BRZ	FLS1	NA	NA	Down	Elongation_Trichoblast_Down
AT1G11260	Transition Domain_Cortex	28	7.57	7	96.2	88.6	66.1	0.251	0.0632	0.08	0.525	0.398	0.302	0.141	0.45	2.62	5.65	1.65E-31	BL-BRZ	STP1	NA	NA	Up	Transition Domain_Cortex_Up
AT3G09390	Transition Domain_Atrichoblast	189	302	188	72.5	58.4	51.4	0.718	0.82	0.919	0.502	0.541	0.475	0.803	0.507	-1.9	7.17	1.69E-31	BL-BRZ	MT2A	NA	NA	Down	Transition Domain_Atrichoblast_Down
AT3G57010	Elongation_Trichoblast	66.4	55.1	53	9.9	5.13	5.16	0.514	0.141	0.387	0.141	0.0496	0.0776	0.262	0.0937	-3.1	5.1	2.00E-31	BL-BRZ	SSL8	NA	NA	Down	Elongation_Trichoblast_Down
AT4G01630	Transition Domain_Cortex	4.86	5.58	1.75	53.9	46.2	22.7	0.0788	0.0474	0.024	0.352	0.258	0.123	0.0541	0.287	3.32	4.61	2.35E-31	BL-BRZ	EXPA17	NA	NA	Up	Transition Domain_Cortex_Up
AT3G16570	Elongation_Trichoblast	66.5	90	97.2	7.85	16.4	14.1	0.441	0.154	0.355	0.112	0.149	0.129	0.248	0.129	-2.76	5.63	2.48E-31	BL-BRZ	RALF23	NA	NA	Down	Elongation_Trichoblast_Down
AT5G48000	Elongation_Atrichoblast	797	755	898	138	98.4	204	0.879	0.838	0.886	0.336	0.243	0.353	0.863	0.313	-2.48	8.91	2.53E-31	BL-BRZ	CYP708A2	NA	NA	Down	Elongation_Atrichoblast_Down
AT5G15970	Elongation_Atrichoblast	1320	839	925	259	208	91.7	0.917	0.642	0.647	0.638	0.39	0.294	0.712	0.483	-2.49	9.24	2.74E-31	BL-BRZ	KIN2	NA	NA	Down	Elongation_Atrichoblast_Down
AT3G09390	Elongation_Trichoblast	263	186	131	107	24.1	8.45	0.604	0.203	0.344	0.553	0.135	0.069	0.321	0.283	-2.48	6.94	3.30E-31	BL-BRZ	MT2A	NA	NA	Down	Elongation_Trichoblast_Down
AT4G35660	Transition Domain_Trichoblast	24.3	5.32	14.6	68.8	60.3	62.6	0.294	0.0739	0.129	0.471	0.44	0.217	0.157	0.383	2.18	5.31	3.72E-31	BL-BRZ	AT4G35660	NA	NA	Up	Transition Domain_Trichoblast_Up
AT1G80280	Transition Domain_Cortex	5.3	4.78	4.66	48.2	43.7	45.3	0.108	0.0632	0.048	0.357	0.266	0.217	0.0772	0.306	3.2	4.68	3.81E-31	BL-BRZ	AT1G80280	NA	NA	Up	Transition Domain_Cortex_Up
ATCG00030	Elongation_Phloem	240	0	0	0	0	0	0.55	0	0	0	0	0	0.117	0	-9.84	5.42	4.35E-31	BL-BRZ	TRNK	NA	NA	Down	Elongation_Phloem_Down
AT5G67620	Elongation_Atrichoblast	25.1	48.4	82.4	150	295	454	0.191	0.332	0.388	0.532	0.656	0.769	0.315	0.626	2.54	7.48	5.44E-31	BL-BRZ	AT5G67620	NA	NA	Up	Elongation_Atrichoblast_Up
AT4G24972	Transition Domain_Trichoblast	14.4	22.6	18.5	0.802	1	2.22	0.206	0.151	0.165	0.0164	0.0275	0.0422	0.172	0.027	-3.85	3.38	6.35E-31	BL-BRZ	TPD1	NA	NA	Down	Transition Domain_Trichoblast_Down
AT5G62150	Elongation_Atrichoblast	7.77	6.6	5.34	35.5	71.6	76.4	0.0828	0.0775	0.0597	0.222	0.409	0.471	0.0731	0.337	3.23	5.15	7.38E-31	BL-BRZ	AT5G62150	NA	NA	Up	Elongation_Atrichoblast_Up
AT5G15970	Elongation_Trichoblast	584	655	528	167	178	74.6	0.922	0.47	0.72	0.712	0.355	0.388	0.612	0.506	-2.08	8.52	7.40E-31	BL-BRZ	KIN2	NA	NA	Down	Elongation_Trichoblast_Down
AT4G12545	Transition Domain_Atrichoblast	5.46	19.7	21.1	18.7	91	118	0.0675	0.18	0.163	0.169	0.432	0.532	0.138	0.305	2.26	5.56	1.02E-30	BL-BRZ	AIR1B	NA	NA	Up	Transition Domain_Atrichoblast_Up
AT5G38790	Elongation_Atrichoblast	0	0.314	0.763	12.1	26.2	31.3	0	0.00369	0.00498	0.0827	0.197	0.244	0.00318	0.155	5.83	3.74	1.04E-30	BL-BRZ	AT5G38790	NA	NA	Up	Elongation_Atrichoblast_Up
AT4G34710	Elongation_Atrichoblast	203	256	411	73.8	53.9	26.8	0.675	0.664	0.776	0.418	0.34	0.271	0.703	0.36	-2.52	7.42	1.08E-30	BL-BRZ	ADC2	NA	NA	Down	Elongation_Atrichoblast_Down
AT3G50660	Transition Domain_Cortex	65.1	39.4	49.5	9.92	4.98	1.89	0.552	0.284	0.288	0.0892	0.0369	0.0189	0.39	0.0616	-3.04	4.93	1.12E-30	BL-BRZ	CYP90B1	NA	NA	Down	Transition Domain_Cortex_Down
AT1G76500	Transition Domain_Atrichoblast	10.9	14.1	13.8	1.56	0	0.176	0.147	0.279	0.407	0.0172	0	0.00709	0.257	0.0109	-4.6	2.79	1.42E-30	BL-BRZ	AHL29	NA	NA	Down	Transition Domain_Atrichoblast_Down
AT5G60520	Elongation_Atrichoblast	20.3	8.8	4.96	92	64.9	79	0.0701	0.0627	0.0498	0.336	0.32	0.389	0.0604	0.344	2.93	5.54	1.49E-30	BL-BRZ	AT5G60520	NA	NA	Up	Elongation_Atrichoblast_Up
AT3G56060	Transition Domain_Atrichoblast	4.29	2.9	3.77	27.1	22.4	30.1	0.0552	0.0856	0.151	0.257	0.475	0.532	0.087	0.365	2.91	3.99	1.51E-30	BL-BRZ	AT3G56060	NA	NA	Up	Transition Domain_Atrichoblast_Up
AT1G61170	Transition Domain_Atrichoblast	8.98	25.5	28.9	41.6	120	114	0.123	0.432	0.547	0.343	0.82	0.816	0.346	0.553	2.13	5.86	1.54E-30	BL-BRZ	AT1G61170	NA	NA	Up	Transition Domain_Atrichoblast_Up
AT5G62210	Transition Domain_Cortex	604	331	556	209	128	85.9	0.926	0.521	0.68	0.633	0.398	0.264	0.718	0.501	-1.85	8.33	1.66E-30	BL-BRZ	AT5G62210	NA	NA	Down	Transition Domain_Cortex_Down
AT1G05650	Transition Domain_Trichoblast	1.44	0.638	0.552	13.8	19	16.8	0.0196	0.0106	0.0118	0.234	0.275	0.163	0.0137	0.22	4.06	3.14	1.77E-30	BL-BRZ	AT1G05650	NA	NA	Up	Transition Domain_Trichoblast_Up
AT5G17040	Transition Domain_Trichoblast	17.1	21.9	16.3	2.25	0	1.59	0.245	0.148	0.129	0.0451	0	0.0301	0.173	0.0308	-3.73	3.4	2.23E-30	BL-BRZ	UGT78D4	NA	NA	Down	Transition Domain_Trichoblast_Down
AT1G37130	Elongation_Atrichoblast	231	378	389	72.3	53.6	51.6	0.65	0.756	0.761	0.392	0.332	0.376	0.731	0.371	-2.47	7.61	2.41E-30	BL-BRZ	NIA2	NA	NA	Down	Elongation_Atrichoblast_Down
AT1G73330	Maturation_Pericycle	158	86	112	45.1	12.4	11.3	0.0732	0.114	0.241	0.0795	0.0632	0.109	0.144	0.081	-2.62	6.09	2.41E-30	BL-BRZ	ATDR4	NA	NA	Down	Maturation_Pericycle_Down
AT2G01670	Elongation_Atrichoblast	4.78	3.46	6.87	36.4	55.7	59.2	0.0318	0.0369	0.0597	0.199	0.278	0.317	0.0429	0.25	3.35	4.88	2.89E-30	BL-BRZ	NUDT17	NA	NA	Up	Elongation_Atrichoblast_Up
AT3G23730	Transition Domain_Pericycle	58.9	0	38.7	798	905	1010	0.364	0	0.5	1	0.931	0.9	0.276	0.939	4.49	8.96	4.13E-30	BL-BRZ	XTH16	NA	NA	Up	Transition Domain_Pericycle_Up
AT5G25460	Transition Domain_Atrichoblast	534	491	591	245	118	141	0.92	0.937	0.953	0.855	0.858	0.844	0.934	0.854	-1.75	8.46	6.23E-30	BL-BRZ	AT5G25460	NA	NA	Down	Transition Domain_Atrichoblast_Down
AT1G75750	Elongation_Atrichoblast	1270	2770	3420	278	590	411	0.796	0.72	0.761	0.504	0.448	0.525	0.752	0.493	-2.48	10.5	7.21E-30	BL-BRZ	GASA1	NA	NA	Down	Elongation_Atrichoblast_Down
AT3G58850	Transition Domain_Trichoblast	36.9	42.1	26.5	102	174	118	0.373	0.225	0.224	0.537	0.679	0.361	0.271	0.511	1.87	6.38	7.80E-30	BL-BRZ	PAR2	NA	NA	Up	Transition Domain_Trichoblast_Up
AT3G51750	Transition Domain_Trichoblast	47	49.2	67	12.8	12.3	9.54	0.402	0.208	0.288	0.221	0.239	0.0783	0.289	0.179	-2.19	5.07	7.93E-30	BL-BRZ	AT3G51750	NA	NA	Down	Transition Domain_Trichoblast_Down
AT1G13110	Transition Domain_Trichoblast	0.32	2.34	1.66	8.82	19	29.6	0.0098	0.0317	0.0235	0.176	0.321	0.199	0.0228	0.214	3.76	3.3	8.54E-30	BL-BRZ	CYP71B7	NA	NA	Up	Transition Domain_Trichoblast_Up
AT4G30530	Transition Domain_Trichoblast	127	144	119	266	583	421	0.779	0.38	0.365	0.939	0.67	0.434	0.5	0.721	1.64	8.11	1.26E-29	BL-BRZ	GGP1	NA	NA	Up	Transition Domain_Trichoblast_Up
AT3G63060	Transition Domain_Atrichoblast	69.9	70.4	87.3	18.7	21.8	14.6	0.491	0.662	0.802	0.179	0.421	0.355	0.628	0.273	-2.04	5.55	1.29E-29	BL-BRZ	EDL3	NA	NA	Down	Transition Domain_Atrichoblast_Down
AT5G21105	Transition Domain_Atrichoblast	67.5	26.2	30.6	11.7	6.08	5.63	0.552	0.428	0.64	0.118	0.131	0.177	0.51	0.133	-2.36	4.54	1.54E-29	BL-BRZ	AT5G21105	NA	NA	Down	Transition Domain_Atrichoblast_Down
AT4G16780	Transition Domain_Trichoblast	15	31.3	22.3	2.09	2.75	2.54	0.25	0.232	0.241	0.041	0.0734	0.0422	0.24	0.0482	-3.15	3.72	1.54E-29	BL-BRZ	HAT4	HB-2	homeobox protein 2	Down	Transition Domain_Trichoblast_Down
AT5G48430	Transition Domain_Trichoblast	0.16	0.213	0.276	11.9	9.26	14.3	0.0049	0.00352	0.00588	0.176	0.147	0.108	0.00456	0.148	5.66	2.63	1.73E-29	BL-BRZ	AT5G48430	NA	NA	Up	Transition Domain_Trichoblast_Up
AT1G30690	Transition Domain_Atrichoblast	190	145	175	512	574	596	0.791	0.775	0.872	0.963	0.951	1	0.798	0.967	1.73	8.52	1.78E-29	BL-BRZ	PATL4	NA	NA	Up	Transition Domain_Atrichoblast_Up
AT4G21840	Transition Domain_Atrichoblast	51.1	204	236	133	925	734	0.27	0.671	0.802	0.549	0.836	0.83	0.556	0.675	1.76	8.58	1.97E-29	BL-BRZ	MSRB8	NA	NA	Up	Transition Domain_Atrichoblast_Up
AT5G15970	Elongation_Cortex	3140	1420	3020	681	476	195	0.989	0.644	0.852	0.777	0.375	0.275	0.828	0.479	-2.55	10.5	1.99E-29	BL-BRZ	KIN2	NA	NA	Down	Elongation_Cortex_Down
AT3G10020	Elongation_Trichoblast	154	227	201	56.3	39.5	20.2	0.502	0.221	0.419	0.429	0.163	0.129	0.313	0.26	-2.34	6.88	2.13E-29	BL-BRZ	AT3G10020	NA	NA	Down	Elongation_Trichoblast_Down
AT5G28510	Maturation_Pericycle	87	257	379	15	49.5	72.7	0.415	0.683	0.651	0.148	0.242	0.312	0.636	0.227	-2.41	7.22	2.27E-29	BL-BRZ	BGLU24	NA	NA	Down	Maturation_Pericycle_Down
AT3G25290	Transition Domain_Trichoblast	5.76	8.51	8	33.4	47.8	32.7	0.123	0.088	0.0941	0.426	0.394	0.211	0.1	0.351	2.37	4.51	2.60E-29	BL-BRZ	AT3G25290	NA	NA	Up	Transition Domain_Trichoblast_Up
AT1G70560	Elongation_Atrichoblast	1.79	16.3	17.9	51.6	104	92.8	0.0191	0.0775	0.0896	0.293	0.34	0.348	0.0668	0.32	2.85	5.62	2.76E-29	BL-BRZ	TAA1	NA	NA	Up	Elongation_Atrichoblast_Up
AT5G47370	Transition Domain_Atrichoblast	41.4	88.2	85.4	13.1	17.9	19	0.387	0.716	0.826	0.137	0.361	0.39	0.622	0.242	-2.07	5.48	2.84E-29	BL-BRZ	HAT2	HAT2	Homeobox-leucine zipper protein 4 (HB-4) / HD-ZIP protein	Down	Transition Domain_Atrichoblast_Down
AT4G15230	Transition Domain_Atrichoblast	157	45.1	59	39.6	13.6	11.1	0.834	0.599	0.814	0.328	0.29	0.291	0.72	0.311	-2.03	5.7	3.06E-29	BL-BRZ	ABCG30	NA	NA	Down	Transition Domain_Atrichoblast_Down
AT3G13650	Transition Domain_Atrichoblast	38.3	53.9	64.1	106	241	244	0.35	0.523	0.767	0.62	0.814	0.823	0.507	0.708	1.88	6.98	3.50E-29	BL-BRZ	DIR7	NA	NA	Up	Transition Domain_Atrichoblast_Up
AT1G11210	Transition Domain_Trichoblast	27.8	43.4	60.1	6.42	9.76	9.85	0.328	0.204	0.329	0.111	0.193	0.0904	0.275	0.121	-2.3	4.73	4.87E-29	BL-BRZ	AT1G11210	NA	NA	Down	Transition Domain_Trichoblast_Down
AT5G43520	Transition Domain_Atrichoblast	0	0.828	0.209	6.25	15.4	15	0	0.0225	0.0116	0.0637	0.208	0.241	0.0127	0.134	4.8	2.83	5.64E-29	BL-BRZ	AT5G43520	NA	NA	Up	Transition Domain_Atrichoblast_Up
AT1G07985	Elongation_Cortex	317	320	346	54.9	58.1	31.1	0.637	0.356	0.352	0.208	0.147	0.101	0.473	0.154	-2.77	7.55	5.80E-29	BL-BRZ	AT1G07985	NA	NA	Down	Elongation_Cortex_Down
AT4G15910	Transition Domain_Cortex	185	212	221	67.4	33.8	48.1	0.704	0.368	0.416	0.336	0.184	0.17	0.512	0.261	-2.07	7.02	5.83E-29	BL-BRZ	ATDI21	NA	NA	Down	Transition Domain_Cortex_Down
AT4G02290	Transition Domain_Trichoblast	7.67	11.7	7.17	27.3	47.3	59.4	0.147	0.127	0.0882	0.377	0.468	0.271	0.123	0.362	2.25	4.72	8.11E-29	BL-BRZ	AtGH9B13	NA	NA	Up	Transition Domain_Trichoblast_Up
AT3G63060	Transition Domain_Trichoblast	109	106	103	37.2	26.8	21.6	0.588	0.37	0.494	0.48	0.45	0.187	0.47	0.38	-1.9	6.09	8.56E-29	BL-BRZ	EDL3	NA	NA	Down	Transition Domain_Trichoblast_Down
AT4G34800	Transition Domain_Cortex	30.9	44.6	55.4	158	244	124	0.271	0.163	0.168	0.438	0.496	0.349	0.207	0.445	2.07	6.79	8.59E-29	BL-BRZ	AT4G34800	NA	NA	Up	Transition Domain_Cortex_Up
AT3G43720	Transition Domain_Atrichoblast	57.8	26.5	55.9	276	147	114	0.356	0.252	0.442	0.755	0.716	0.66	0.323	0.727	1.87	6.83	9.28E-29	BL-BRZ	LTPG2	NA	NA	Up	Transition Domain_Atrichoblast_Up
AT5G35740	Transition Domain_Atrichoblast	64	165	167	268	450	555	0.485	0.775	0.814	0.797	0.962	0.95	0.682	0.867	1.74	8.13	1.01E-28	BL-BRZ	AT5G35740	NA	NA	Up	Transition Domain_Atrichoblast_Up
AT1G65920	Elongation_Atrichoblast	34.1	37.1	42.7	4.55	3.05	3.38	0.242	0.24	0.294	0.0307	0.0309	0.0362	0.258	0.0321	-3.37	4.37	1.04E-28	BL-BRZ	AT1G65920	NA	NA	Down	Elongation_Atrichoblast_Down
AT3G10020	Transition Domain_Trichoblast	137	83	108	37.4	33.3	16.8	0.539	0.296	0.388	0.41	0.376	0.157	0.395	0.322	-1.89	6.13	1.09E-28	BL-BRZ	AT3G10020	NA	NA	Down	Transition Domain_Trichoblast_Down
AT1G78000	Elongation_Trichoblast	14.5	19.6	21.2	135	112	59.2	0.233	0.0623	0.204	0.635	0.454	0.362	0.12	0.501	2.5	5.91	1.10E-28	BL-BRZ	SULTR1;2	NA	NA	Up	Elongation_Trichoblast_Up
AT2G34880	Elongation_Phloem	54.4	0	0	68.5	0	362	0.37	0	0	0.358	0	0.641	0.0784	0.309	3.35	6.38	1.16E-28	BL-BRZ	JMJ15	MEE27	Transcription factor jumonji (jmj) family protein / zinc finger (C5HC2 type) family protein	Up	Elongation_Phloem_Up
AT1G37130	Transition Domain_Trichoblast	98.5	102	113	31.3	24.5	28	0.623	0.423	0.594	0.471	0.404	0.211	0.529	0.374	-1.9	6.06	1.42E-28	BL-BRZ	NIA2	NA	NA	Down	Transition Domain_Trichoblast_Down
AT2G37970	Elongation_Atrichoblast	87.3	52.2	77.9	19.1	9.14	5.92	0.452	0.384	0.453	0.135	0.104	0.0814	0.423	0.113	-2.76	5.36	1.51E-28	BL-BRZ	SOUL-1	NA	NA	Down	Elongation_Atrichoblast_Down
AT5G60660	Transition Domain_Trichoblast	54.4	65.7	42.2	143	160	250	0.436	0.257	0.265	0.697	0.679	0.488	0.315	0.626	1.73	6.89	1.61E-28	BL-BRZ	PIP2-4	NA	NA	Up	Transition Domain_Trichoblast_Up
AT4G33467	Distal Columella	175	89.2	109	42.1	9.27	18.6	0.334	0.243	0.161	0.145	0.0714	0.0604	0.283	0.121	-2.46	6.26	2.04E-28	BL-BRZ	AT4G33467	NA	NA	Down	Distal Columella_Down
AT5G45490	Transition Domain_Cortex	4.86	4.38	2.33	36.7	39.8	40.6	0.0985	0.0474	0.032	0.323	0.287	0.245	0.0637	0.3	3.21	4.44	2.40E-28	BL-BRZ	AT5G45490	NA	NA	Up	Transition Domain_Cortex_Up
AT4G25250	Transition Domain_Atrichoblast	82	57.9	27.6	283	135	174	0.644	0.703	0.663	0.877	0.891	0.972	0.675	0.899	1.82	6.99	2.47E-28	BL-BRZ	PMEI4	NA	NA	Up	Transition Domain_Atrichoblast_Up
AT5G06760	Elongation_Phloem	111	177	85	28.2	10.8	5.45	0.36	0.132	0.0949	0.2	0.0243	0.0299	0.169	0.0799	-3.1	6.17	2.67E-28	BL-BRZ	LEA46	NA	NA	Down	Elongation_Phloem_Down
AT4G20260	Transition Domain_Trichoblast	69.5	83.6	60.1	140	267	322	0.569	0.275	0.365	0.795	0.716	0.566	0.389	0.705	1.69	7.29	3.30E-28	BL-BRZ	PCAP1	NA	NA	Up	Transition Domain_Trichoblast_Up
AT1G08990	Elongation_Atrichoblast	84.9	58.1	65.6	13.7	7.92	9.59	0.503	0.376	0.443	0.0827	0.0695	0.113	0.429	0.0864	-2.75	5.3	3.39E-28	BL-BRZ	GUX5	NA	NA	Down	Elongation_Atrichoblast_Down
AT1G11260	Transition Domain_Atrichoblast	247	139	96.7	777	345	426	0.89	0.838	0.872	0.985	0.973	0.993	0.862	0.984	1.69	8.4	3.53E-28	BL-BRZ	STP1	NA	NA	Up	Transition Domain_Atrichoblast_Up
AT1G54690	Transition Domain_Atrichoblast	10.5	19.6	69.3	89.8	165	99.6	0.141	0.198	0.337	0.203	0.53	0.504	0.204	0.343	1.95	6.27	3.53E-28	BL-BRZ	HTA3	GAMMA-H2AX	gamma histone variant H2AX	Up	Transition Domain_Atrichoblast_Up
AT2G04100	Elongation_Atrichoblast	40.6	16	16.8	1.82	0.609	0.564	0.299	0.125	0.144	0.0118	0.00386	0.00452	0.175	0.00775	-4.58	3.57	3.70E-28	BL-BRZ	DTX6	NA	NA	Down	Elongation_Atrichoblast_Down
AT5G05880	Transition Domain_Cortex	110	159	117	24.3	28.5	32.1	0.66	0.484	0.44	0.213	0.156	0.151	0.542	0.185	-2.2	6.31	3.71E-28	BL-BRZ	UGT76C4	NA	NA	Down	Transition Domain_Cortex_Down
AT2G43140	Transition Domain_Atrichoblast	1.17	3.04	1.88	7.62	23.5	29	0.0123	0.0856	0.093	0.0907	0.47	0.532	0.0616	0.27	3.28	3.59	4.02E-28	BL-BRZ	AT2G43140	AT2G43140	basic helix-loop-helix (bHLH) DNA-binding superfamily protein	Up	Transition Domain_Atrichoblast_Up
AT5G65140	Elongation_Atrichoblast	56.8	30.8	33.6	6.98	2.74	3.1	0.255	0.162	0.204	0.0355	0.0193	0.0317	0.199	0.0299	-3.26	4.43	4.08E-28	BL-BRZ	TPPJ	NA	NA	Down	Elongation_Atrichoblast_Down
AT1G54010	Maturation_Pericycle	25	5.7	1.61	115	56.9	21.7	0.0976	0.0539	0.0241	0.193	0.0632	0.0625	0.0515	0.109	2.91	5.13	4.19E-28	BL-BRZ	GLL23	NA	NA	Up	Maturation_Pericycle_Up
AT3G18200	Elongation_Atrichoblast	87.3	133	143	537	538	743	0.484	0.554	0.617	0.875	0.857	0.914	0.556	0.879	2.34	8.51	4.22E-28	BL-BRZ	AT3G18200	NA	NA	Up	Elongation_Atrichoblast_Up
AT4G31920	Transition Domain_Trichoblast	31.7	24.7	17.1	91.4	76.8	108	0.422	0.201	0.224	0.689	0.578	0.367	0.275	0.563	1.91	5.87	4.71E-28	BL-BRZ	ARR10	RR10	response regulator 10	Up	Transition Domain_Trichoblast_Up
AT2G34880	Maturation_Endodermis	49.3	0	0	59.4	0	346	0.333	0	0	0.305	0	0.809	0.108	0.352	4.7	6.26	5.15E-28	BL-BRZ	JMJ15	MEE27	Transcription factor jumonji (jmj) family protein / zinc finger (C5HC2 type) family protein	Up	Maturation_Endodermis_Up
AT3G61430	Transition Domain_Cortex	85.7	155	79.9	307	486	327	0.542	0.295	0.24	0.806	0.803	0.594	0.378	0.774	1.8	7.91	5.25E-28	BL-BRZ	PIP1-1	NA	NA	Up	Transition Domain_Cortex_Up
AT5G39610	Transition Domain_Atrichoblast	22.6	17.8	12.4	5.66	0.32	0.528	0.19	0.207	0.291	0.049	0.0109	0.0213	0.217	0.0342	-3.37	3.26	5.50E-28	BL-BRZ	NAC92	NAC6	NAC domain containing protein 6	Down	Transition Domain_Atrichoblast_Down
AT3G18200	Maturation_Atrichoblast	9.74	20.8	28	251	419	260	0.0806	0.132	0.178	0.518	0.611	0.676	0.14	0.592	3.99	7.37	5.53E-28	BL-BRZ	AT3G18200	NA	NA	Up	Maturation_Atrichoblast_Up
AT3G16390	Transition Domain_Trichoblast	351	189	294	107	52.3	107	0.574	0.254	0.653	0.504	0.367	0.343	0.456	0.424	-1.65	7.53	5.66E-28	BL-BRZ	NSP3	NA	NA	Down	Transition Domain_Trichoblast_Down
AT4G29905	Elongation_Atrichoblast	63.9	165	266	7.59	54.8	35	0.325	0.472	0.567	0.0544	0.193	0.195	0.466	0.128	-2.46	6.63	5.71E-28	BL-BRZ	AT4G29905	NA	NA	Down	Elongation_Atrichoblast_Down
AT2G31083	Elongation_Trichoblast	55.5	23.1	48	8.54	2.56	1.41	0.314	0.0541	0.194	0.0588	0.00709	0.0172	0.135	0.0304	-3.3	4.63	7.20E-28	BL-BRZ	CLE5	NA	NA	Down	Elongation_Trichoblast_Down
AT5G65690	Distal Columella	29	51.8	26.8	172	156	181	0.07	0.137	0.0839	0.399	0.468	0.505	0.0833	0.426	2.28	6.69	8.47E-28	BL-BRZ	PCK2	NA	NA	Up	Distal Columella_Up
AT3G63200	Transition Domain_Atrichoblast	46.1	80.4	76.6	17	19.7	13	0.362	0.581	0.756	0.167	0.301	0.27	0.537	0.22	-2.01	5.41	9.16E-28	BL-BRZ	PLP9	NA	NA	Down	Transition Domain_Atrichoblast_Down
AT4G03460	Elongation_Atrichoblast	0.598	0.314	0	19.7	24.4	15.8	0.00637	0.00369	0	0.135	0.162	0.145	0.00318	0.145	6	3.53	9.88E-28	BL-BRZ	AT4G03460	NA	NA	Up	Elongation_Atrichoblast_Up
AT3G45070	Maturation_Pericycle	68.5	63.8	109	18.8	9.76	12.6	0.463	0.365	0.506	0.102	0.116	0.0938	0.419	0.105	-2.67	5.59	1.09E-27	BL-BRZ	AT3G45070	NA	NA	Down	Maturation_Pericycle_Down
AT5G13870	Transition Domain_Atrichoblast	40.6	127	151	324	390	270	0.258	0.468	0.535	0.684	0.76	0.745	0.408	0.714	1.76	7.77	1.09E-27	BL-BRZ	XTH5	NA	NA	Up	Transition Domain_Atrichoblast_Up
AT3G06070	Transition Domain_Atrichoblast	12.1	23.6	17.4	39.1	96	87	0.129	0.32	0.384	0.272	0.787	0.709	0.265	0.485	2.04	5.56	1.41E-27	BL-BRZ	AT3G06070	NA	NA	Up	Transition Domain_Atrichoblast_Up
AT3G25660	Elongation_Atrichoblast	34.7	49.7	58.4	4.86	5.48	7.05	0.229	0.343	0.343	0.0378	0.0579	0.0905	0.315	0.0565	-3.02	4.74	1.46E-27	BL-BRZ	GATA	NA	NA	Down	Elongation_Atrichoblast_Down
AT4G34810	Transition Domain_Atrichoblast	8.2	27.7	43.7	23.4	158	158	0.0982	0.405	0.698	0.199	0.798	0.723	0.352	0.449	2.04	6.16	1.49E-27	BL-BRZ	AT4G34810	NA	NA	Up	Transition Domain_Atrichoblast_Up
AT5G20250	Transition Domain_Cortex	123	120	114	306	416	539	0.65	0.4	0.416	0.795	0.775	0.726	0.502	0.778	1.78	8.06	1.55E-27	BL-BRZ	DIN10	NA	NA	Up	Transition Domain_Cortex_Up
AT2G03760	Elongation_Trichoblast	104	19.3	6.85	7.51	1.54	0.939	0.592	0.0787	0.108	0.1	0.0213	0.0172	0.214	0.0515	-3.7	4.79	1.75E-27	BL-BRZ	SOT12	NA	NA	Down	Elongation_Trichoblast_Down
AT4G33905	Elongation_Cortex	174	80.8	133	22.6	23.5	3.55	0.438	0.108	0.131	0.118	0.0322	0.0201	0.25	0.057	-2.94	6.2	1.98E-27	BL-BRZ	AT4G33905	NA	NA	Down	Elongation_Cortex_Down
AT3G14370	Elongation_Trichoblast	4.02	15	5.61	33.1	50.2	85	0.0735	0.0459	0.086	0.324	0.206	0.276	0.057	0.272	2.73	4.99	1.99E-27	BL-BRZ	WAG2	NA	NA	Up	Elongation_Trichoblast_Up
AT4G33550	Maturation_Pericycle	163	698	808	82.6	123	138	0.268	0.617	0.771	0.352	0.389	0.406	0.612	0.381	-2.11	8.42	2.13E-27	BL-BRZ	AT4G33550	NA	NA	Down	Maturation_Pericycle_Down
AT5G64260	Transition Domain_Atrichoblast	987	1090	1100	495	328	248	0.988	0.95	0.965	0.922	0.852	0.766	0.966	0.874	-1.62	9.47	2.14E-27	BL-BRZ	EXL2	NA	NA	Down	Transition Domain_Atrichoblast_Down
AT1G30690	Transition Domain_Trichoblast	144	106	118	378	318	398	0.564	0.317	0.547	0.881	0.761	0.572	0.453	0.757	1.58	7.93	2.27E-27	BL-BRZ	PATL4	NA	NA	Up	Transition Domain_Trichoblast_Up
AT5G50300	Elongation_Atrichoblast	1.79	1.26	1.14	15.8	29.2	35.3	0.0191	0.0148	0.0149	0.113	0.224	0.299	0.0159	0.19	4.32	3.96	2.69E-27	BL-BRZ	AZG2	NA	NA	Up	Elongation_Atrichoblast_Up
AT5G17850	Transition Domain_Atrichoblast	75.7	59.9	46.5	19.3	14.1	12.5	0.521	0.568	0.709	0.167	0.284	0.241	0.577	0.21	-1.99	5.22	2.86E-27	BL-BRZ	CCX2	NA	NA	Down	Transition Domain_Atrichoblast_Down
AT1G02360	Elongation_Atrichoblast	127	37.1	36.3	627	215	161	0.484	0.251	0.174	0.868	0.595	0.588	0.285	0.721	2.33	7.66	3.43E-27	BL-BRZ	AT1G02360	NA	NA	Up	Elongation_Atrichoblast_Up
AT1G70560	Transition Domain_Trichoblast	16	12.3	13.2	74.9	47.5	49.6	0.186	0.127	0.165	0.561	0.56	0.307	0.155	0.48	2.04	5.18	3.86E-27	BL-BRZ	TAA1	NA	NA	Up	Transition Domain_Trichoblast_Up
AT1G11260	Transition Domain_Trichoblast	35.8	34.5	35.6	96.4	120	155	0.426	0.236	0.318	0.689	0.743	0.44	0.316	0.62	1.78	6.31	3.92E-27	BL-BRZ	STP1	NA	NA	Up	Transition Domain_Trichoblast_Up
AT1G01780	Transition Domain_Atrichoblast	4.68	4.14	2.93	14.3	26.4	35.7	0.0491	0.104	0.116	0.15	0.47	0.56	0.087	0.309	2.75	3.97	4.08E-27	BL-BRZ	PLIM2B	PLIM2b	GATA type zinc finger transcription factor family protein	Up	Transition Domain_Atrichoblast_Up
AT5G26280	Distal Columella	315	351	318	1410	1230	1390	0.561	0.588	0.326	0.915	0.903	0.802	0.516	0.895	2.04	9.71	4.15E-27	BL-BRZ	AT5G26280	NA	NA	Up	Distal Columella_Up
AT1G12110	Elongation_Trichoblast	23.4	29.6	41.7	106	163	180	0.29	0.105	0.312	0.682	0.461	0.543	0.173	0.571	2.25	6.49	4.22E-27	BL-BRZ	NPF6.3	NA	NA	Up	Elongation_Trichoblast_Up
AT2G02130	Transition Domain_Atrichoblast	48.8	36.7	43.3	36.3	3.04	3.34	0.092	0.0856	0.0581	0.123	0.0656	0.0922	0.0828	0.102	-2.24	4.81	4.42E-27	BL-BRZ	PDF2.3	NA	NA	Down	Transition Domain_Atrichoblast_Down
AT3G13730	Elongation_Atrichoblast	12.6	16.3	24.4	0	0.609	0.282	0.121	0.137	0.194	0	0.00772	0.00452	0.151	0.00332	-5.73	3.19	4.60E-27	BL-BRZ	CYP90D1	NA	NA	Down	Elongation_Atrichoblast_Down
AT3G58850	Transition Domain_Cortex	34.2	36.6	46.1	115	207	165	0.251	0.189	0.192	0.478	0.582	0.425	0.214	0.505	2.03	6.64	5.65E-27	BL-BRZ	PAR2	NA	NA	Up	Transition Domain_Cortex_Up
AT5G19190	Transition Domain_Atrichoblast	21.1	57.9	82.9	65.6	249	272	0.209	0.599	0.802	0.424	0.885	0.872	0.501	0.626	1.83	6.98	6.54E-27	BL-BRZ	AT5G19190	NA	NA	Up	Transition Domain_Atrichoblast_Up
AT2G44910	Transition Domain_Cortex	39.1	46.6	50.7	3.44	7.11	10.4	0.389	0.237	0.296	0.0262	0.0492	0.066	0.311	0.0397	-2.91	4.74	6.95E-27	BL-BRZ	ATHB-4	HB4	homeobox-leucine zipper protein 4	Down	Transition Domain_Cortex_Down
AT1G28170	Transition Domain_Atrichoblast	0.39	0	0	3.12	9.12	15.1	0.00613	0	0	0.0319	0.224	0.348	0.00212	0.141	6.78	2.42	7.50E-27	BL-BRZ	SOT7	NA	NA	Up	Transition Domain_Atrichoblast_Up
AT2G45180	Elongation_Endodermis	105	67.5	55.5	897	1360	1100	0.42	0.356	0.277	0.873	0.836	0.786	0.356	0.839	3.91	9.22	7.83E-27	BL-BRZ	AT2G45180	NA	NA	Up	Elongation_Endodermis_Up
AT5G65140	Transition Domain_Trichoblast	30.2	17.7	19.3	2.89	0.25	6.36	0.328	0.0845	0.147	0.041	0.00917	0.0241	0.176	0.0289	-2.94	3.76	7.89E-27	BL-BRZ	TPPJ	NA	NA	Down	Transition Domain_Trichoblast_Down
AT2G03760	Elongation_Cortex	263	151	148	32.9	25.5	20.9	0.719	0.42	0.426	0.189	0.101	0.101	0.546	0.13	-2.8	6.75	8.11E-27	BL-BRZ	SOT12	NA	NA	Down	Elongation_Cortex_Down
AT1G52890	Elongation_Atrichoblast	17.3	39	28.2	4.86	0.305	1.13	0.134	0.14	0.134	0.0331	0.00386	0.00452	0.137	0.0177	-3.78	3.95	8.22E-27	BL-BRZ	NAC019	NAC019	NAC domain containing protein 19	Down	Elongation_Atrichoblast_Down
AT1G78260	Transition Domain_Cortex	44.6	49.8	29.7	159	209	132	0.305	0.195	0.136	0.648	0.615	0.415	0.224	0.603	2	6.71	9.50E-27	BL-BRZ	AT1G78260	NA	NA	Up	Transition Domain_Cortex_Up
AT1G49030	Elongation_Trichoblast	1.75	3.74	3.74	14.3	62	32.9	0.0367	0.018	0.043	0.176	0.255	0.216	0.0253	0.213	3.44	4.24	1.18E-26	BL-BRZ	PCR6	NA	NA	Up	Elongation_Trichoblast_Up
AT5G20710	Transition Domain_Trichoblast	36.1	41.5	45	11.2	5.51	9.22	0.348	0.204	0.312	0.189	0.147	0.0843	0.277	0.146	-2.21	4.67	1.18E-26	BL-BRZ	BGAL7	NA	NA	Down	Transition Domain_Trichoblast_Down
AT3G20110	Transition Domain_Trichoblast	1.44	0.851	0	14.3	13.5	14.3	0.0294	0.0141	0	0.234	0.229	0.181	0.0152	0.216	3.99	2.94	1.23E-26	BL-BRZ	CYP705A20	NA	NA	Up	Transition Domain_Trichoblast_Up
AT4G34810	Transition Domain_Trichoblast	17.7	16.2	20.4	63	85.1	59.8	0.23	0.13	0.153	0.443	0.468	0.283	0.167	0.397	1.94	5.45	1.23E-26	BL-BRZ	AT4G34810	NA	NA	Up	Transition Domain_Trichoblast_Up
AT2G44380	Elongation_Atrichoblast	5.98	37.4	34.7	35.8	195	220	0.0446	0.255	0.239	0.201	0.571	0.615	0.197	0.409	2.53	6.49	1.66E-26	BL-BRZ	AT2G44380	NA	NA	Up	Elongation_Atrichoblast_Up
AT2G40330	Transition Domain_Cortex	3.09	3.19	0	24.5	28.1	43.4	0.0443	0.0316	0	0.228	0.221	0.17	0.029	0.218	3.58	4.03	1.70E-26	BL-BRZ	PYL6	NA	NA	Up	Transition Domain_Cortex_Up
AT3G61890	Maturation_Atrichoblast	335	180	210	38.9	4.57	12	0.323	0.185	0.278	0.0804	0.0347	0.0915	0.229	0.0701	-3.92	7.02	2.16E-26	BL-BRZ	ATHB-12	HB-12	homeobox 12	Down	Maturation_Atrichoblast_Down
AT1G49030	Elongation_Atrichoblast	7.17	28.6	23.3	22.5	210	164	0.051	0.129	0.114	0.139	0.409	0.439	0.105	0.29	2.63	6.28	2.23E-26	BL-BRZ	PCR6	NA	NA	Up	Elongation_Atrichoblast_Up
AT4G02280	Transition Domain_Atrichoblast	76.9	46.9	43.3	18.2	11.2	12.5	0.577	0.581	0.698	0.196	0.295	0.333	0.601	0.247	-1.98	5.08	2.35E-26	BL-BRZ	SUS3	NA	NA	Down	Transition Domain_Atrichoblast_Down
AT1G76220	Transition Domain_Trichoblast	7.67	11.7	19.6	0.16	0.751	0.636	0.172	0.113	0.182	0.0041	0.0183	0.012	0.149	0.00963	-4.65	2.81	2.65E-26	BL-BRZ	AT1G76220	NA	NA	Down	Transition Domain_Trichoblast_Down
AT3G05936	Transition Domain_Atrichoblast	5.07	12.6	12.1	13.7	65.9	62	0.0613	0.225	0.291	0.135	0.557	0.525	0.18	0.316	2.21	4.9	2.91E-26	BL-BRZ	AT3G05936	NA	NA	Up	Transition Domain_Atrichoblast_Up
AT4G25640	Transition Domain_Cortex	130	51	76.4	30.6	10.3	9.44	0.635	0.247	0.344	0.239	0.0779	0.0566	0.423	0.159	-2.38	5.76	3.10E-26	BL-BRZ	ATDTX35	NA	NA	Down	Transition Domain_Cortex_Down
AT1G08230	Transition Domain_Cortex	53.4	32.3	51.3	2.23	7.11	16	0.36	0.147	0.264	0.0236	0.0287	0.0377	0.259	0.0274	-2.91	4.79	3.11E-26	BL-BRZ	GAT1	NA	NA	Down	Transition Domain_Cortex_Down
AT1G22530	Transition Domain_Cortex	50.8	29.9	14	137	125	139	0.409	0.121	0.088	0.619	0.525	0.415	0.226	0.558	2.09	6.37	3.11E-26	BL-BRZ	PATL2	NA	NA	Up	Transition Domain_Cortex_Up
AT3G23730	Elongation_Phloem	9.75	15.7	28	88.7	186	114	0.08	0.0596	0.0949	0.267	0.223	0.228	0.0742	0.238	2.9	6.22	3.46E-26	BL-BRZ	XTH16	NA	NA	Up	Elongation_Phloem_Up
AT5G57785	Elongation_Endodermis	65.5	31	19.9	0.27	0.466	0.591	0.33	0.208	0.17	0.0056	0.00783	0.00612	0.236	0.00642	-6.53	4.28	3.56E-26	BL-BRZ	AT5G57785	NA	NA	Down	Elongation_Endodermis_Down
AT1G14540	Maturation_Atrichoblast	45.9	35.1	21.8	620	341	394	0.226	0.179	0.124	0.648	0.583	0.732	0.167	0.654	3.7	7.93	4.22E-26	BL-BRZ	PER4	NA	NA	Up	Maturation_Atrichoblast_Up
AT1G52200	Maturation_Atrichoblast	13.9	53.3	37.5	158	741	668	0.129	0.219	0.172	0.422	0.757	0.754	0.195	0.619	3.85	8.13	4.22E-26	BL-BRZ	PCR8	NA	NA	Up	Maturation_Atrichoblast_Up
AT4G36780	Transition Domain_Cortex	250	242	250	55.3	64	91.5	0.783	0.579	0.664	0.344	0.262	0.358	0.68	0.319	-1.87	7.32	4.45E-26	BL-BRZ	BEH2	BEH2	BES1/BZR1 homolog 2	Down	Transition Domain_Cortex_Down
AT1G58340	Transition Domain_Cortex	201	112	92.7	62.6	24.9	8.49	0.576	0.311	0.312	0.388	0.131	0.0566	0.415	0.254	-2.11	6.45	4.61E-26	BL-BRZ	DTX48	NA	NA	Down	Transition Domain_Cortex_Down
AT4G20840	Transition Domain_Atrichoblast	83.5	53.1	57.6	19.7	11.7	19	0.669	0.617	0.802	0.191	0.268	0.397	0.669	0.25	-1.93	5.32	4.63E-26	BL-BRZ	AT4G20840	NA	NA	Down	Transition Domain_Atrichoblast_Down
AT1G65920	Transition Domain_Trichoblast	18.4	17.2	18.2	1.76	1.5	2.22	0.304	0.148	0.194	0.0451	0.055	0.0241	0.208	0.0405	-3.3	3.4	5.02E-26	BL-BRZ	AT1G65920	NA	NA	Down	Transition Domain_Trichoblast_Down
AT5G06760	Maturation_Procambium	238	243	206	60.4	50.4	22.7	0.549	0.48	0.458	0.378	0.148	0.154	0.486	0.25	-2.38	7.11	5.31E-26	BL-BRZ	LEA46	NA	NA	Down	Maturation_Procambium_Down
AT5G06760	Elongation_Cortex	161	71.3	133	28.7	18.4	4.44	0.517	0.136	0.139	0.169	0.046	0.0235	0.296	0.08	-2.87	6.13	5.74E-26	BL-BRZ	LEA46	NA	NA	Down	Elongation_Cortex_Down
AT1G07400	Elongation_Cortex	19.4	45.9	207	3.92	13.3	8.88	0.12	0.124	0.156	0.0282	0.0437	0.0336	0.128	0.0358	-3.17	5.53	5.77E-26	BL-BRZ	HSP17.8	NA	NA	Down	Elongation_Cortex_Down
AT3G16450	Elongation_Atrichoblast	89.6	147	281	20	40.5	41.7	0.42	0.362	0.527	0.128	0.139	0.172	0.429	0.142	-2.31	6.69	5.84E-26	BL-BRZ	JAL33	NA	NA	Down	Elongation_Atrichoblast_Down
AT2G28160	Elongation_Trichoblast	28.6	30.8	21.8	80.2	163	177	0.29	0.107	0.194	0.529	0.39	0.509	0.162	0.478	2.24	6.38	7.27E-26	BL-BRZ	FIT	FRU	FER-like regulator of iron uptake	Up	Elongation_Trichoblast_Up
AT3G05490	Transition Domain_Trichoblast	337	296	315	725	955	924	0.647	0.458	0.518	0.852	0.844	0.512	0.532	0.742	1.45	9.21	7.44E-26	BL-BRZ	RALFL22	NA	NA	Up	Transition Domain_Trichoblast_Up
ATCG00030	Transition Domain_Pericycle	846	0	0	0	0	0	1	0	0	0	0	0	0.379	0	-10.5	7.17	8.10E-26	BL-BRZ	TRNK	NA	NA	Down	Transition Domain_Pericycle_Down
AT3G51750	Elongation_Cortex	33.7	36.9	48.4	4.22	3.14	0.888	0.213	0.084	0.107	0.0366	0.0138	0.00671	0.142	0.0193	-3.73	4.39	8.31E-26	BL-BRZ	AT3G51750	NA	NA	Down	Elongation_Cortex_Down
AT1G19900	Elongation_Atrichoblast	761	1090	1070	169	201	246	0.783	0.838	0.866	0.348	0.448	0.502	0.833	0.414	-2.23	9.2	8.40E-26	BL-BRZ	AT1G19900	NA	NA	Down	Elongation_Atrichoblast_Down
AT4G15610	Transition Domain_Atrichoblast	229	174	190	82.2	61.1	40.7	0.896	0.806	0.93	0.537	0.464	0.426	0.86	0.497	-1.72	7.01	8.47E-26	BL-BRZ	AT4G15610	NA	NA	Down	Transition Domain_Atrichoblast_Down
AT2G28200	Transition Domain_Cortex	10.4	10.8	8.16	50	69	53.8	0.143	0.0421	0.064	0.31	0.275	0.179	0.0869	0.279	2.51	5.09	9.01E-26	BL-BRZ	ZAT5	AT2G28200	C2H2-type zinc finger family protein	Up	Transition Domain_Cortex_Up
AT5G05270	Transition Domain_Trichoblast	69.9	49.4	32.6	17	9.01	10.8	0.387	0.225	0.194	0.266	0.193	0.102	0.267	0.198	-2.05	5.03	9.26E-26	BL-BRZ	CHI3	NA	NA	Down	Transition Domain_Trichoblast_Down
AT1G80160	Transition Domain_Atrichoblast	3.9	1.93	0.628	8.79	24.2	21.1	0.0491	0.0495	0.0233	0.0858	0.273	0.241	0.0446	0.163	3.26	3.45	9.76E-26	BL-BRZ	AT1G80160	NA	NA	Up	Transition Domain_Atrichoblast_Up
AT5G23870	Transition Domain_Cortex	3.75	4.78	5.83	36	44.5	29.3	0.064	0.0474	0.064	0.315	0.258	0.179	0.0579	0.276	3.02	4.42	1.09E-25	BL-BRZ	PAE9	NA	NA	Up	Transition Domain_Cortex_Up
AT2G47770	Transition Domain_Atrichoblast	17.6	15.6	18	4.49	1.12	0.704	0.184	0.216	0.349	0.0466	0.0273	0.0213	0.229	0.0369	-3.18	3.24	1.10E-25	BL-BRZ	TSPO	NA	NA	Down	Transition Domain_Atrichoblast_Down
AT5G46650	Transition Domain_Cortex	1.77	4.38	6.41	26.7	31.7	49.1	0.0345	0.0526	0.08	0.226	0.217	0.16	0.0521	0.213	3.22	4.24	1.15E-25	BL-BRZ	ATL30	NA	NA	Up	Transition Domain_Cortex_Up
AT3G18200	Transition Domain_Cortex	1.32	1.99	1.17	63.4	9.6	7.55	0.0246	0.0211	0.016	0.283	0.082	0.0566	0.0212	0.183	4.31	4.13	1.19E-25	BL-BRZ	AT3G18200	NA	NA	Up	Transition Domain_Cortex_Up
AT2G21880	Transition Domain_Trichoblast	8.31	7.23	11	28.2	46.3	46.4	0.162	0.0845	0.0824	0.406	0.431	0.241	0.108	0.358	2.15	4.61	1.26E-25	BL-BRZ	RABG2	NA	NA	Up	Transition Domain_Trichoblast_Up
AT2G34500	Transition Domain_Atrichoblast	83.1	22.4	13.4	17	4.96	2.29	0.368	0.221	0.233	0.125	0.071	0.0638	0.274	0.0997	-2.3	4.44	1.33E-25	BL-BRZ	CYP710A1	NA	NA	Down	Transition Domain_Atrichoblast_Down
AT2G04100	Elongation_Trichoblast	56.1	50.8	54.8	13	5.13	5.63	0.502	0.121	0.355	0.171	0.0709	0.0948	0.243	0.117	-2.74	5.02	1.35E-25	BL-BRZ	DTX6	NA	NA	Down	Elongation_Trichoblast_Down
AT2G46750	Transition Domain_Trichoblast	14.5	11.3	11	0.962	0	0.636	0.25	0.127	0.171	0.0205	0	0.012	0.176	0.0135	-4.4	2.83	1.43E-25	BL-BRZ	GULLO2	NA	NA	Down	Transition Domain_Trichoblast_Down
AT4G22666	Transition Domain_Atrichoblast	167	100	108	349	376	411	0.644	0.523	0.593	0.755	0.836	0.887	0.577	0.801	1.64	7.98	1.45E-25	BL-BRZ	AT4G22666	NA	NA	Up	Transition Domain_Atrichoblast_Up
AT5G15970	Transition Domain_Cortex	1370	651	688	412	262	215	0.975	0.626	0.736	0.774	0.398	0.292	0.79	0.579	-1.57	9.24	1.57E-25	BL-BRZ	KIN2	NA	NA	Down	Transition Domain_Cortex_Down
AT4G34810	Transition Domain_Cortex	6.4	9.56	8.16	42.3	62.6	42.5	0.0887	0.0789	0.064	0.22	0.217	0.208	0.0792	0.218	2.64	4.86	1.57E-25	BL-BRZ	AT4G34810	NA	NA	Up	Transition Domain_Cortex_Up
AT2G44370	Elongation_Atrichoblast	4.18	5.97	6.49	24.6	70.7	45.1	0.0255	0.0554	0.0547	0.156	0.405	0.394	0.0477	0.286	3.07	4.8	1.59E-25	BL-BRZ	AT2G44370	NA	NA	Up	Elongation_Atrichoblast_Up
AT5G13330	Transition Domain_Atrichoblast	69.9	137	134	34.8	32.5	26.1	0.546	0.775	0.907	0.282	0.486	0.397	0.72	0.355	-1.83	6.19	1.62E-25	BL-BRZ	ERF113	Rap2.6L	related to AP2 6l	Down	Transition Domain_Atrichoblast_Down
AT1G22530	Transition Domain_Trichoblast	27	25.7	15.2	74.8	65.6	107	0.324	0.173	0.165	0.66	0.532	0.325	0.217	0.526	1.84	5.72	1.70E-25	BL-BRZ	PATL2	NA	NA	Up	Transition Domain_Trichoblast_Up
AT4G36880	Transition Domain_Trichoblast	97.7	108	116	307	309	316	0.495	0.303	0.494	0.713	0.78	0.398	0.412	0.626	1.54	7.71	1.81E-25	BL-BRZ	CP1	NA	NA	Up	Transition Domain_Trichoblast_Up
AT5G05460	Transition Domain_Atrichoblast	42.5	49.8	37.1	14.3	7.04	10.6	0.399	0.599	0.767	0.162	0.197	0.319	0.561	0.201	-2.07	4.74	1.90E-25	BL-BRZ	ENGASE1	NA	NA	Down	Transition Domain_Atrichoblast_Down
AT4G25250	Transition Domain_Trichoblast	42.5	43	31.7	101	130	162	0.466	0.243	0.3	0.693	0.743	0.494	0.327	0.64	1.71	6.41	2.12E-25	BL-BRZ	PMEI4	NA	NA	Up	Transition Domain_Trichoblast_Up
AT5G47990	Elongation_Atrichoblast	2010	1410	1840	440	224	449	0.987	0.952	0.95	0.645	0.456	0.575	0.96	0.574	-2.25	10.1	2.13E-25	BL-BRZ	CYP705A5	NA	NA	Down	Elongation_Atrichoblast_Down
AT5G10430	Transition Domain_Cortex	43.1	55.4	49.5	172	226	151	0.409	0.247	0.312	0.627	0.652	0.462	0.326	0.611	1.91	6.87	2.13E-25	BL-BRZ	AGP4	NA	NA	Up	Transition Domain_Cortex_Up
AT1G17300	Transition Domain_Cortex	103	58.2	52.5	232	267	249	0.537	0.237	0.28	0.748	0.664	0.481	0.365	0.681	1.83	7.33	2.18E-25	BL-BRZ	AT1G17300	NA	NA	Up	Transition Domain_Cortex_Up
AT1G33090	Transition Domain_Trichoblast	109	57.9	80.6	29	11.8	28	0.51	0.229	0.371	0.34	0.275	0.217	0.353	0.287	-1.86	5.75	2.39E-25	BL-BRZ	DTX22	NA	NA	Down	Transition Domain_Trichoblast_Down
AT5G03670	Transition Domain_Trichoblast	17.1	17.7	25.1	3.21	2	1.59	0.255	0.151	0.224	0.0697	0.0642	0.0301	0.202	0.0559	-3.01	3.54	2.39E-25	BL-BRZ	AT5G03670	NA	NA	Down	Transition Domain_Trichoblast_Down
AT4G23020	Transition Domain_Trichoblast	27.2	31.3	28.1	2.73	4.75	10.2	0.358	0.218	0.294	0.0615	0.101	0.0904	0.281	0.079	-2.44	4.16	2.40E-25	BL-BRZ	AT4G23020	NA	NA	Down	Transition Domain_Trichoblast_Down
AT3G18710	Transition Domain_Cortex	75.3	55.8	45.5	8.91	9.25	16	0.557	0.284	0.312	0.0919	0.0861	0.104	0.398	0.0917	-2.54	5.2	2.58E-25	BL-BRZ	PUB29	NA	NA	Down	Transition Domain_Cortex_Down
AT2G45180	Transition Domain_Cortex	1190	1390	1370	3130	4090	2990	0.956	0.795	0.848	0.997	0.996	0.943	0.871	0.989	1.37	11.2	2.92E-25	BL-BRZ	AT2G45180	NA	NA	Up	Transition Domain_Cortex_Up
AT2G28960	Elongation_Atrichoblast	2.39	0	0.382	16.4	21	25.7	0.0191	0	0.00498	0.109	0.178	0.281	0.00636	0.171	4.86	3.63	3.13E-25	BL-BRZ	AT2G28960	NA	NA	Up	Elongation_Atrichoblast_Up
AT5G26290	Elongation_Trichoblast	56.2	36.5	30.5	7.17	2.56	5.16	0.4	0.108	0.226	0.0882	0.0355	0.069	0.195	0.0656	-3.04	4.66	3.33E-25	BL-BRZ	AT5G26290	NA	NA	Down	Elongation_Trichoblast_Down
AT2G25130	Transition Domain_Atrichoblast	8.98	16.4	19	1.95	1.28	0.88	0.117	0.248	0.442	0.0245	0.0383	0.0213	0.238	0.0273	-3.43	3.07	3.93E-25	BL-BRZ	AT2G25130	NA	NA	Down	Transition Domain_Atrichoblast_Down
AT3G52561	Transition Domain_Atrichoblast	1.95	4.55	1.47	14.6	20.6	26.2	0.0184	0.113	0.0814	0.15	0.448	0.489	0.0743	0.29	2.86	3.65	3.98E-25	BL-BRZ	AT3G52561	NA	NA	Up	Transition Domain_Atrichoblast_Up
AT4G31320	Transition Domain_Atrichoblast	100	327	300	244	1110	935	0.638	0.856	0.86	0.75	0.934	0.908	0.781	0.827	1.58	8.98	3.98E-25	BL-BRZ	AT4G31320	NA	NA	Up	Transition Domain_Atrichoblast_Up
AT5G03760	Elongation_Atrichoblast	18.5	14.1	8.78	108	60.3	75.6	0.153	0.122	0.0896	0.447	0.286	0.38	0.119	0.384	2.54	5.62	4.10E-25	BL-BRZ	CSLA9	NA	NA	Up	Elongation_Atrichoblast_Up
AT3G63200	Transition Domain_Trichoblast	17.4	38.3	26.2	5.61	2.5	5.09	0.284	0.257	0.253	0.111	0.055	0.0783	0.264	0.0886	-2.51	4.03	5.47E-25	BL-BRZ	PLP9	NA	NA	Down	Transition Domain_Trichoblast_Down
AT3G24300	Elongation_Trichoblast	13.3	10.6	9.97	45.8	76.4	79.3	0.204	0.0459	0.118	0.447	0.383	0.431	0.0939	0.422	2.46	5.28	5.62E-25	BL-BRZ	AMT1-3	NA	NA	Up	Elongation_Trichoblast_Up
AT1G69930	Elongation_Atrichoblast	12.6	12.6	8.4	53.7	107	48.2	0.0701	0.048	0.0398	0.255	0.181	0.163	0.0509	0.212	2.64	5.39	5.73E-25	BL-BRZ	GSTU11	NA	NA	Up	Elongation_Atrichoblast_Up
AT5G38970	Elongation_Atrichoblast	13.7	17	24.8	0.607	0.609	0.564	0.108	0.137	0.209	0.00473	0.00772	0.00905	0.153	0.00664	-4.86	3.27	6.56E-25	BL-BRZ	CYP85A1	NA	NA	Down	Elongation_Atrichoblast_Down
AT1G29270	Maturation_Atrichoblast	0	1.1	0	13.2	48.5	49	0	0.0094	0	0.0503	0.257	0.324	0.00545	0.192	6.19	4.31	6.59E-25	BL-BRZ	AT1G29270	NA	NA	Up	Maturation_Atrichoblast_Up
AT5G36180	Elongation_Atrichoblast	248	280	495	45.9	75.8	108	0.707	0.657	0.781	0.182	0.282	0.326	0.709	0.246	-2.19	7.71	6.63E-25	BL-BRZ	SCPL1	NA	NA	Down	Elongation_Atrichoblast_Down
AT4G21870	Transition Domain_Atrichoblast	0.781	3.31	0.837	4.3	17.8	29.9	0.0123	0.0766	0.0349	0.0466	0.366	0.411	0.0467	0.197	3.3	3.39	7.21E-25	BL-BRZ	HSP15.4	NA	NA	Up	Transition Domain_Atrichoblast_Up
AT5G14470	Transition Domain_Atrichoblast	5.46	4	4.4	24.8	27.7	24.8	0.0798	0.0856	0.14	0.206	0.366	0.362	0.0934	0.276	2.52	4	7.26E-25	BL-BRZ	GLCAK2	NA	NA	Up	Transition Domain_Atrichoblast_Up
AT5G15970	Elongation_Phloem	1060	1330	866	314	326	270	0.86	0.34	0.314	0.721	0.209	0.126	0.443	0.34	-1.84	9.45	7.29E-25	BL-BRZ	KIN2	NA	NA	Down	Elongation_Phloem_Down
AT3G17580	Transition Domain_Cortex	18.5	19.1	23.9	97.6	115	53.8	0.241	0.116	0.144	0.396	0.373	0.226	0.172	0.364	2.18	5.81	7.31E-25	BL-BRZ	AT3G17580	NA	NA	Up	Transition Domain_Cortex_Up
AT2G34880	Elongation_Cortex	54.3	0	0	68.8	0	277	0.449	0	0	0.349	0	0.534	0.188	0.26	3.42	6.09	8.37E-25	BL-BRZ	JMJ15	MEE27	Transcription factor jumonji (jmj) family protein / zinc finger (C5HC2 type) family protein	Up	Elongation_Cortex_Up
AT5G03760	Transition Domain_Trichoblast	65.5	61.7	46.4	200	164	168	0.461	0.303	0.371	0.762	0.743	0.464	0.369	0.663	1.61	6.88	8.50E-25	BL-BRZ	CSLA9	NA	NA	Up	Transition Domain_Trichoblast_Up
AT2G40750	Elongation_Atrichoblast	0	1.89	0.763	3.04	32	35.5	0	0.0221	0.00995	0.0236	0.255	0.281	0.0127	0.153	4.61	3.78	8.91E-25	BL-BRZ	WRKY54	WRKY54	WRKY DNA-binding protein 54	Up	Elongation_Atrichoblast_Up
AT3G13650	Transition Domain_Trichoblast	32.1	48.7	50.8	91.1	174	158	0.358	0.204	0.247	0.602	0.578	0.343	0.263	0.514	1.66	6.52	9.57E-25	BL-BRZ	DIR7	NA	NA	Up	Transition Domain_Trichoblast_Up
AT1G09950	Elongation_Atrichoblast	8.96	36.5	32.8	52.2	183	172	0.0892	0.155	0.139	0.288	0.34	0.326	0.134	0.312	2.39	6.37	9.71E-25	BL-BRZ	RAS1	NA	NA	Up	Elongation_Atrichoblast_Up
AT5G14750	Transition Domain_Trichoblast	5.12	4.68	4.69	20.9	32.5	28.3	0.098	0.0669	0.0765	0.266	0.413	0.205	0.079	0.277	2.44	4	1.03E-24	BL-BRZ	WER	MYB66	myb domain protein 66	Up	Transition Domain_Trichoblast_Up
AT1G01380	Transition Domain_Atrichoblast	9.76	18.2	11.1	32.6	64	60.2	0.123	0.306	0.256	0.287	0.678	0.66	0.234	0.456	1.98	5.08	1.12E-24	BL-BRZ	ETC1	ETC1	Homeodomain-like superfamily protein	Up	Transition Domain_Atrichoblast_Up
AT2G43140	Transition Domain_Trichoblast	0.32	1.06	0.552	10.3	12	14.6	0.0098	0.0176	0.00588	0.205	0.294	0.163	0.0122	0.21	4.22	2.71	1.15E-24	BL-BRZ	AT2G43140	AT2G43140	basic helix-loop-helix (bHLH) DNA-binding superfamily protein	Up	Transition Domain_Trichoblast_Up
AT5G54510	Transition Domain_Atrichoblast	19.5	29.5	40.2	6.05	3.84	7.75	0.202	0.414	0.628	0.0613	0.0984	0.177	0.38	0.0929	-2.33	4.17	1.29E-24	BL-BRZ	GH3.6	NA	NA	Down	Transition Domain_Atrichoblast_Down
AT5G54510	Transition Domain_Trichoblast	54.7	57	61.5	14.8	11	20.3	0.471	0.268	0.424	0.266	0.229	0.175	0.371	0.229	-1.92	5.21	1.55E-24	BL-BRZ	GH3.6	NA	NA	Down	Transition Domain_Trichoblast_Down
AT4G15300	Distal Columella	8.54	20	23	41.5	83.5	140	0.0323	0.0708	0.0677	0.108	0.305	0.33	0.0458	0.171	2.34	5.7	2.06E-24	BL-BRZ	CYP702A2	NA	NA	Up	Distal Columella_Up
AT5G43350	Elongation_Trichoblast	69.9	45.8	54.2	159	322	238	0.457	0.1	0.29	0.759	0.574	0.526	0.211	0.635	2.03	7.21	2.12E-24	BL-BRZ	PHT1-1	NA	NA	Up	Elongation_Trichoblast_Up
AT1G75250	Elongation_Trichoblast	10.8	17.8	8.72	28.7	96.9	114	0.131	0.0426	0.0753	0.259	0.305	0.362	0.0686	0.302	2.39	5.5	2.16E-24	BL-BRZ	ATRL6	RL6	RAD-like 6	Up	Elongation_Trichoblast_Up
AT1G28390	Transition Domain_Trichoblast	39.3	40.6	39.5	7.7	9.26	11.8	0.466	0.282	0.376	0.148	0.211	0.12	0.363	0.152	-2.09	4.66	2.28E-24	BL-BRZ	AT1G28390	NA	NA	Down	Transition Domain_Trichoblast_Down
AT2G39180	Elongation_Atrichoblast	10.8	11	11.4	75	56.9	71.3	0.0892	0.107	0.119	0.404	0.394	0.538	0.107	0.434	2.59	5.36	2.34E-24	BL-BRZ	CCR2	NA	NA	Up	Elongation_Atrichoblast_Up
AT5G65340	Transition Domain_Trichoblast	7.19	10.9	9.66	0.16	0	0	0.132	0.109	0.118	0.0041	0	0	0.119	0.00193	-6.46	2.36	2.44E-24	BL-BRZ	AT5G65340	NA	NA	Down	Transition Domain_Trichoblast_Down
AT2G34880	Maturation_Atrichoblast	37.6	0	0	44.4	0	360	0.29	0	0	0.246	0	0.782	0.0327	0.33	4.78	6.26	2.46E-24	BL-BRZ	JMJ15	MEE27	Transcription factor jumonji (jmj) family protein / zinc finger (C5HC2 type) family protein	Up	Maturation_Atrichoblast_Up
AT3G03270	Transition Domain_Trichoblast	43.5	54	66.5	135	202	159	0.348	0.275	0.347	0.57	0.624	0.373	0.316	0.518	1.6	6.78	2.78E-24	BL-BRZ	AT3G03270	NA	NA	Up	Transition Domain_Trichoblast_Up
AT1G72140	Elongation_Trichoblast	91.7	69.2	71.7	16	21.5	7.04	0.596	0.146	0.376	0.165	0.121	0.0776	0.285	0.126	-2.39	5.58	2.94E-24	BL-BRZ	NPF5.12	NA	NA	Down	Elongation_Trichoblast_Down
AT5G43350	Maturation_Atrichoblast	29.2	62.5	33.2	244	771	577	0.258	0.292	0.272	0.578	0.861	0.838	0.282	0.738	3.6	8.17	3.27E-24	BL-BRZ	PHT1-1	NA	NA	Up	Maturation_Atrichoblast_Up
AT2G19800	Transition Domain_Trichoblast	49.2	61.3	48.8	92.2	185	247	0.392	0.197	0.282	0.635	0.661	0.416	0.28	0.57	1.61	6.82	3.92E-24	BL-BRZ	MIOX2	NA	NA	Up	Transition Domain_Trichoblast_Up
AT1G23330	Elongation_Atrichoblast	37.7	22.6	44.7	4.86	5.79	1.97	0.287	0.199	0.358	0.0378	0.0579	0.0317	0.272	0.0421	-3.05	4.26	4.20E-24	BL-BRZ	AT1G23330	NA	NA	Down	Elongation_Atrichoblast_Down
AT2G25160	Transition Domain_Cortex	500	447	472	140	146	177	0.872	0.747	0.688	0.57	0.475	0.406	0.782	0.514	-1.63	8.3	4.20E-24	BL-BRZ	CYP82F1	NA	NA	Down	Transition Domain_Cortex_Down
ATCG00030	Elongation_Endodermis	138	0	0	0	0	0	0.79	0	0	0	0	0	0.242	0	-11.8	4.5	4.46E-24	BL-BRZ	TRNK	NA	NA	Down	Elongation_Endodermis_Down
AT3G06125	Elongation_Trichoblast	110	80.4	51.1	24.9	11.8	11.3	0.522	0.133	0.301	0.259	0.121	0.147	0.25	0.183	-2.37	5.67	4.89E-24	BL-BRZ	AT3G06125	NA	NA	Down	Elongation_Trichoblast_Down
AT4G36790	Transition Domain_Atrichoblast	26.2	32.6	33.5	10.9	6.08	3.52	0.319	0.518	0.686	0.115	0.164	0.142	0.48	0.133	-2.25	4.24	5.04E-24	BL-BRZ	AT4G36790	NA	NA	Down	Transition Domain_Atrichoblast_Down
AT5G49800	Transition Domain_Atrichoblast	8.59	7.04	14.4	19.3	51	57.7	0.123	0.153	0.349	0.191	0.59	0.66	0.178	0.381	2.11	4.78	5.74E-24	BL-BRZ	AT5G49800	NA	NA	Up	Transition Domain_Atrichoblast_Up
AT5G40780	Transition Domain_Atrichoblast	142	237	183	483	542	601	0.742	0.892	0.93	0.958	0.989	0.993	0.847	0.973	1.54	8.52	5.81E-24	BL-BRZ	LHT1	NA	NA	Up	Transition Domain_Atrichoblast_Up
AT2G35270	Transition Domain_Cortex	3.97	5.58	6.41	33.6	41.6	36.8	0.069	0.0632	0.072	0.273	0.25	0.208	0.0676	0.256	2.87	4.43	6.30E-24	BL-BRZ	AHL21	NA	NA	Up	Transition Domain_Cortex_Up
AT4G23420	Elongation_Atrichoblast	68.7	113	141	15.5	22.2	26.5	0.401	0.535	0.627	0.0922	0.178	0.267	0.531	0.159	-2.31	6.02	6.38E-24	BL-BRZ	AT4G23420	NA	NA	Down	Elongation_Atrichoblast_Down
AT5G67620	Elongation_Trichoblast	14	19.9	23.1	70.3	74.3	121	0.224	0.0656	0.215	0.506	0.34	0.422	0.121	0.429	2.25	5.74	6.70E-24	BL-BRZ	AT5G67620	NA	NA	Up	Elongation_Trichoblast_Up
AT5G17860	Transition Domain_Cortex	47	37	32.1	4.66	5.69	7.55	0.404	0.242	0.272	0.042	0.041	0.0189	0.313	0.0383	-2.85	4.57	7.13E-24	BL-BRZ	CCX1	NA	NA	Down	Transition Domain_Cortex_Down
AT1G31885	Elongation_Atrichoblast	2.39	5.34	4.2	8.5	52.4	58.1	0.0255	0.048	0.0398	0.0615	0.371	0.389	0.0397	0.23	3.28	4.56	7.43E-24	BL-BRZ	NIP3-1	NA	NA	Up	Elongation_Atrichoblast_Up
AT3G18710	Elongation_Trichoblast	22.2	28	19.3	2.05	0.513	0.469	0.29	0.1	0.151	0.0353	0.00709	0.00862	0.154	0.0187	-4.34	3.78	7.63E-24	BL-BRZ	PUB29	NA	NA	Down	Elongation_Trichoblast_Down
AT3G46080	Elongation_Atrichoblast	31.1	11.6	13	64.1	79.2	141	0.172	0.0664	0.0995	0.239	0.247	0.312	0.103	0.259	2.45	5.86	7.87E-24	BL-BRZ	ZAT8	AT3G46080	C2H2-type zinc finger family protein	Up	Elongation_Atrichoblast_Up
AT3G19450	Elongation_Atrichoblast	183	234	281	55.6	47.8	51.9	0.726	0.712	0.811	0.272	0.243	0.317	0.747	0.275	-2.16	7.15	8.17E-24	BL-BRZ	CAD4	NA	NA	Down	Elongation_Atrichoblast_Down
AT3G47980	Elongation_Atrichoblast	10.2	15.7	17.2	49.8	104	89.7	0.0892	0.0959	0.0498	0.307	0.347	0.367	0.0795	0.333	2.49	5.63	8.38E-24	BL-BRZ	AT3G47980	NA	NA	Up	Elongation_Atrichoblast_Up
AT5G15960	Elongation_Cortex	450	214	237	85.7	50.2	25.8	0.584	0.188	0.262	0.237	0.0713	0.0403	0.368	0.117	-2.5	7.48	8.90E-24	BL-BRZ	KIN1	NA	NA	Down	Elongation_Cortex_Down
AT3G15540	Elongation_Trichoblast	104	107	166	378	429	532	0.51	0.175	0.505	0.824	0.461	0.397	0.294	0.588	1.84	8.16	9.40E-24	BL-BRZ	IAA19	IAA19	indole-3-acetic acid inducible 19	Up	Elongation_Trichoblast_Up
AT5G40450	Transition Domain_Cortex	331	118	55.4	550	403	380	0.626	0.221	0.208	0.835	0.721	0.491	0.376	0.747	1.65	8.27	9.90E-24	BL-BRZ	AT5G40450	NA	NA	Up	Transition Domain_Cortex_Up
AT1G13110	Elongation_Atrichoblast	12.6	10.4	10.3	50.1	69.4	77.8	0.102	0.0959	0.0796	0.314	0.456	0.561	0.0922	0.415	2.58	5.32	1.12E-23	BL-BRZ	CYP71B7	NA	NA	Up	Elongation_Atrichoblast_Up
AT3G01190	Elongation_Cortex	223	314	279	1160	1330	1520	0.738	0.452	0.607	0.946	0.802	0.852	0.601	0.863	2.3	9.65	1.14E-23	BL-BRZ	PER27	NA	NA	Up	Elongation_Cortex_Up
AT3G01980	Transition Domain_Atrichoblast	24.2	35.2	44.4	7.42	9.92	5.99	0.239	0.527	0.709	0.0833	0.24	0.142	0.461	0.134	-2.13	4.42	1.43E-23	BL-BRZ	AT3G01980	NA	NA	Down	Transition Domain_Atrichoblast_Down
AT3G09950	Transition Domain_Atrichoblast	1.56	7.86	5.23	15.6	33.9	30.8	0.0245	0.167	0.163	0.137	0.464	0.433	0.117	0.276	2.41	4.09	1.43E-23	BL-BRZ	AT3G09950	NA	NA	Up	Transition Domain_Atrichoblast_Up
AT4G12520	Transition Domain_Atrichoblast	156	323	302	244	1100	1300	0.632	0.698	0.698	0.801	0.918	0.972	0.675	0.863	1.53	9.16	1.60E-23	BL-BRZ	AT4G12520	NA	NA	Up	Transition Domain_Atrichoblast_Up
AT4G21850	Maturation_Pericycle	344	372	573	579	2070	2230	0.878	0.737	0.735	0.966	1	0.969	0.756	0.98	1.74	10	1.86E-23	BL-BRZ	MSRB9	NA	NA	Up	Maturation_Pericycle_Up
AT2G01880	Transition Domain_Atrichoblast	280	165	205	104	55	57.9	0.908	0.82	0.942	0.522	0.596	0.716	0.873	0.578	-1.61	7.16	2.09E-23	BL-BRZ	PAP7	NA	NA	Down	Transition Domain_Atrichoblast_Down
AT5G14730	Transition Domain_Cortex	321	75.3	43.1	526	333	236	0.719	0.326	0.248	0.824	0.533	0.528	0.461	0.684	1.69	8.02	2.19E-23	BL-BRZ	AT5G14730	NA	NA	Up	Transition Domain_Cortex_Up
AT1G58270	Elongation_Atrichoblast	181	127	101	57.4	20.1	19.5	0.554	0.376	0.363	0.296	0.166	0.163	0.417	0.226	-2.21	6.38	2.46E-23	BL-BRZ	ZW9	NA	NA	Down	Elongation_Atrichoblast_Down
AT1G07430	Maturation_Pericycle	35.6	47.2	50.7	12.2	6.73	2.71	0.22	0.431	0.506	0.0909	0.0947	0.0625	0.423	0.085	-2.84	4.77	2.46E-23	BL-BRZ	AIP1	NA	NA	Down	Maturation_Pericycle_Down
AT1G69930	Transition Domain_Atrichoblast	66	83.5	91.5	126	377	287	0.368	0.459	0.535	0.581	0.798	0.738	0.442	0.665	1.62	7.44	2.49E-23	BL-BRZ	GSTU11	NA	NA	Up	Transition Domain_Atrichoblast_Up
AT1G12090	Elongation_Phloem	37.4	49.5	10.8	207	287	45.4	0.34	0.179	0.0657	0.673	0.398	0.186	0.18	0.416	2.42	6.75	2.65E-23	BL-BRZ	ELP	NA	NA	Up	Elongation_Phloem_Up
AT4G25700	Maturation_Procambium	95.5	194	208	32.5	20.6	38.5	0.423	0.497	0.593	0.21	0.148	0.292	0.514	0.21	-2.39	6.67	2.71E-23	BL-BRZ	BETA-OHASE 1	NA	NA	Down	Maturation_Procambium_Down
AT5G66780	Transition Domain_Atrichoblast	28.1	26.5	31.2	8.4	6.24	3.7	0.196	0.288	0.36	0.0858	0.126	0.0922	0.27	0.097	-2.26	4.1	2.81E-23	BL-BRZ	AT5G66780	NA	NA	Down	Transition Domain_Atrichoblast_Down
AT3G47380	Transition Domain_Atrichoblast	195	108	81	600	285	255	0.724	0.698	0.826	0.951	0.902	0.801	0.73	0.91	1.55	7.99	3.09E-23	BL-BRZ	PMEI11	NA	NA	Up	Transition Domain_Atrichoblast_Up
AT2G33830	Distal Columella	56.1	36.6	78	202	249	239	0.083	0.0885	0.129	0.328	0.403	0.423	0.0936	0.354	2	7.17	3.17E-23	BL-BRZ	DRMH1	NA	NA	Up	Distal Columella_Up
AT2G19800	Transition Domain_Cortex	148	190	139	334	596	547	0.64	0.363	0.36	0.816	0.766	0.698	0.471	0.782	1.58	8.34	3.27E-23	BL-BRZ	MIOX2	NA	NA	Up	Transition Domain_Cortex_Up
AT2G36800	Transition Domain_Cortex	110	0.398	0	4.46	1.07	0	0.468	0.00526	0	0.042	0.0123	0	0.185	0.026	-4.2	4.59	3.29E-23	BL-BRZ	UGT73C5	NA	NA	Down	Transition Domain_Cortex_Down
AT4G27410	Transition Domain_Cortex	120	62.1	58.9	28.1	9.6	16	0.567	0.305	0.24	0.27	0.0533	0.0566	0.392	0.167	-2.23	5.69	3.29E-23	BL-BRZ	RD26	RD26	NAC (No Apical Meristem) domain transcriptional regulator superfamily protein	Down	Transition Domain_Cortex_Down
AT5G40590	Maturation_Atrichoblast	2.78	6.21	2.85	24.1	145	62.9	0.0323	0.0439	0.0355	0.101	0.417	0.366	0.04	0.272	4.29	5.37	3.38E-23	BL-BRZ	AT5G40590	NA	NA	Up	Maturation_Atrichoblast_Up
AT3G03780	Elongation_Atrichoblast	62.8	113	164	30.1	14.9	22	0.261	0.417	0.488	0.168	0.0927	0.176	0.401	0.148	-2.31	6.09	3.82E-23	BL-BRZ	MS2	NA	NA	Down	Elongation_Atrichoblast_Down
AT2G41380	Transition Domain_Trichoblast	25.7	28.9	38.4	8.18	5.51	5.09	0.328	0.218	0.335	0.152	0.138	0.0663	0.283	0.121	-2.23	4.26	3.85E-23	BL-BRZ	AT2G41380	NA	NA	Down	Transition Domain_Trichoblast_Down
AT5G20150	Transition Domain_Atrichoblast	13.3	14.6	24.1	28.1	94.1	74.6	0.153	0.234	0.477	0.218	0.749	0.702	0.251	0.444	1.89	5.42	4.03E-23	BL-BRZ	SPX1	NA	NA	Up	Transition Domain_Atrichoblast_Up
AT5G03210	Transition Domain_Atrichoblast	200	687	767	95.3	268	167	0.748	0.829	0.93	0.471	0.71	0.638	0.82	0.563	-1.53	8.51	4.05E-23	BL-BRZ	AT5G03210	NA	NA	Down	Transition Domain_Atrichoblast_Down
AT5G04970	Transition Domain_Trichoblast	15	25.7	25.4	68.2	67.1	84.9	0.225	0.225	0.235	0.557	0.569	0.367	0.228	0.499	1.77	5.57	4.20E-23	BL-BRZ	PME47	NA	NA	Up	Transition Domain_Trichoblast_Up
AT2G32510	Maturation_Pericycle	51.4	167	244	19.7	46.1	28	0.341	0.635	0.711	0.114	0.263	0.25	0.615	0.206	-2.25	6.61	4.30E-23	BL-BRZ	MAPKKK17	NA	NA	Down	Maturation_Pericycle_Down
AT3G61890	Maturation_Pericycle	154	274	342	45.1	86.1	55.1	0.463	0.76	0.783	0.193	0.463	0.5	0.725	0.377	-2.02	7.35	4.31E-23	BL-BRZ	ATHB-12	HB-12	homeobox 12	Down	Maturation_Pericycle_Down
AT4G04700	Maturation_Atrichoblast	0	1.1	1.42	9.34	60.4	49	0	0.0094	0.0118	0.0503	0.278	0.352	0.00909	0.206	5.4	4.41	4.36E-23	BL-BRZ	CPK27	NA	NA	Up	Maturation_Atrichoblast_Up
AT5G51520	Transition Domain_Atrichoblast	19.5	46.2	26.8	87.1	118	104	0.215	0.486	0.453	0.461	0.776	0.652	0.386	0.577	1.74	6.09	4.62E-23	BL-BRZ	AT5G51520	NA	NA	Up	Transition Domain_Atrichoblast_Up
AT5G61340	Transition Domain_Atrichoblast	4.29	3.59	3.35	15.2	20.2	30.5	0.0675	0.0946	0.174	0.176	0.393	0.56	0.0998	0.305	2.61	3.77	4.67E-23	BL-BRZ	AT5G61340	NA	NA	Up	Transition Domain_Atrichoblast_Up
AT5G23860	Elongation_Atrichoblast	4.18	15.4	8.78	32.2	61.5	84	0.0446	0.114	0.0796	0.196	0.305	0.353	0.0859	0.266	2.64	5.18	4.68E-23	BL-BRZ	TUBB8	NA	NA	Up	Elongation_Atrichoblast_Up
AT4G16146	Elongation_Cortex	20.1	29.4	56.6	2.71	3.53	0.888	0.217	0.092	0.189	0.0254	0.0161	0.00671	0.163	0.0165	-3.7	4.15	4.86E-23	BL-BRZ	AT4G16146	NA	NA	Down	Elongation_Cortex_Down
AT2G36120	Maturation_Procambium	3.67	2.83	1.79	24.2	31.4	77.9	0.0282	0.0279	0.0169	0.134	0.216	0.262	0.0245	0.191	4.12	4.6	4.92E-23	BL-BRZ	DOT1	NA	NA	Up	Maturation_Procambium_Up
AT3G05800	Elongation_Atrichoblast	1.2	8.8	13	24.9	53.9	73.6	0.0127	0.0812	0.109	0.144	0.351	0.457	0.0731	0.28	2.77	4.96	5.02E-23	BL-BRZ	BHLH150	AIF1	AtBS1(activation-tagged BRI1 suppressor 1)-interacting factor 1	Up	Elongation_Atrichoblast_Up
AT2G41730	Transition Domain_Cortex	118	7.57	5.83	12.2	0.711	0	0.547	0.0421	0.04	0.0761	0.0082	0	0.239	0.0424	-3.32	4.85	5.03E-23	BL-BRZ	AT2G41730	NA	NA	Down	Transition Domain_Cortex_Down
AT5G49800	Transition Domain_Trichoblast	2.56	2.55	1.38	15.1	17.3	21.6	0.0441	0.0317	0.0176	0.262	0.257	0.187	0.0319	0.237	2.96	3.34	5.26E-23	BL-BRZ	AT5G49800	NA	NA	Up	Transition Domain_Trichoblast_Up
AT1G53540	Maturation_Procambium	12.2	22.7	72.8	0.756	0	0.875	0.0563	0.0894	0.237	0.0084	0	0.0154	0.13	0.00735	-5.76	4.44	5.46E-23	BL-BRZ	HSP17.6C	NA	NA	Down	Maturation_Procambium_Down
AT3G21510	Transition Domain_Atrichoblast	67.5	155	186	31.2	44.6	43.8	0.46	0.806	0.895	0.272	0.497	0.532	0.703	0.378	-1.7	6.47	5.46E-23	BL-BRZ	AHP1	NA	NA	Down	Transition Domain_Atrichoblast_Down
AT1G59940	Elongation_Endodermis	174	249	286	30	22.1	32.6	0.743	0.664	0.714	0.239	0.162	0.168	0.701	0.197	-3.03	7.04	5.95E-23	BL-BRZ	ARR3	ARR3	response regulator 3	Down	Elongation_Endodermis_Down
AT4G36790	Transition Domain_Trichoblast	36.8	36.6	33.1	10.3	6.26	8.26	0.475	0.299	0.271	0.209	0.183	0.102	0.347	0.17	-2.09	4.5	5.97E-23	BL-BRZ	AT4G36790	NA	NA	Down	Transition Domain_Trichoblast_Down
AT5G14330	Elongation_Atrichoblast	243	480	443	728	2160	2810	0.618	0.808	0.816	0.927	0.95	0.955	0.763	0.94	2.15	10.2	6.87E-23	BL-BRZ	AT5G14330	NA	NA	Up	Elongation_Atrichoblast_Up
AT1G57560	Transition Domain_Trichoblast	2.24	4.04	5.52	27.8	14.5	24.5	0.0539	0.0352	0.0529	0.324	0.248	0.181	0.0456	0.262	2.57	3.74	7.32E-23	BL-BRZ	AtMYB50	MYB50	myb domain protein 50	Up	Transition Domain_Trichoblast_Up
AT3G19200	Transition Domain_Trichoblast	48.9	65.3	50.2	18.9	14.3	11.1	0.324	0.268	0.324	0.258	0.22	0.0663	0.299	0.189	-1.86	5.15	7.32E-23	BL-BRZ	AT3G19200	NA	NA	Down	Transition Domain_Trichoblast_Down
AT2G06850	Elongation_Cortex	434	922	794	1930	3930	4080	0.914	0.74	0.73	0.986	0.989	0.97	0.811	0.983	2.2	11	7.77E-23	BL-BRZ	XTH4	NA	NA	Up	Elongation_Cortex_Up
AT1G10550	Elongation_Trichoblast	0	0.312	0	3.76	32.3	19.7	0	0.00164	0	0.0588	0.191	0.181	0.00105	0.136	6.67	3.11	7.96E-23	BL-BRZ	XTH33	NA	NA	Up	Elongation_Trichoblast_Up
AT5G66400	Elongation_Trichoblast	42.6	55.8	89.7	12.3	17.4	2.82	0.241	0.082	0.161	0.1	0.0496	0.0345	0.131	0.0656	-2.45	5.21	8.02E-23	BL-BRZ	RAB18	NA	NA	Down	Elongation_Trichoblast_Down
AT3G15670	Transition Domain_Trichoblast	392	235	220	131	89.8	81.1	0.657	0.38	0.465	0.549	0.358	0.211	0.488	0.401	-1.47	7.59	8.27E-23	BL-BRZ	LEA29	NA	NA	Down	Transition Domain_Trichoblast_Down
AT3G19930	Transition Domain_Atrichoblast	63.2	68.7	60.3	238	170	189	0.577	0.748	0.86	0.873	0.923	0.943	0.709	0.899	1.61	7.05	8.53E-23	BL-BRZ	STP4	NA	NA	Up	Transition Domain_Atrichoblast_Up
AT1G78390	Transition Domain_Cortex	0.221	0.797	0.583	11.9	23.1	23.6	0.00493	0.0105	0.008	0.113	0.18	0.0755	0.00772	0.13	5.13	3.29	8.96E-23	BL-BRZ	NCED9	NA	NA	Up	Transition Domain_Cortex_Up
AT1G07985	Elongation_Endodermis	254	167	166	41.8	20	11.7	0.649	0.393	0.424	0.315	0.144	0.0765	0.479	0.2	-3.09	6.78	9.46E-23	BL-BRZ	AT1G07985	NA	NA	Down	Elongation_Endodermis_Down
AT5G40780	Elongation_Cortex	9.41	21	9.84	100	85.9	83.9	0.135	0.116	0.0738	0.42	0.195	0.235	0.116	0.279	2.78	5.73	9.54E-23	BL-BRZ	LHT1	NA	NA	Up	Elongation_Cortex_Up
AT2G47770	Elongation_Trichoblast	31.3	24.3	30.5	3.76	2.56	0.939	0.249	0.077	0.194	0.0588	0.0355	0.0172	0.133	0.0398	-3.5	4.09	1.03E-22	BL-BRZ	TSPO	NA	NA	Down	Elongation_Trichoblast_Down
AT4G38860	Elongation_Cortex	7.64	6.48	0	50.1	43.2	53.3	0.0974	0.028	0	0.203	0.115	0.164	0.0516	0.157	3.16	4.82	1.05E-22	BL-BRZ	AT4G38860	NA	NA	Up	Elongation_Cortex_Up
AT1G07400	Maturation_Procambium	39.2	397	1090	10.6	131	186	0.239	0.508	0.712	0.0672	0.386	0.369	0.522	0.243	-2.17	8.3	1.11E-22	BL-BRZ	HSP17.8	NA	NA	Down	Maturation_Procambium_Down
AT5G03760	Transition Domain_Cortex	215	225	179	557	567	666	0.7	0.611	0.552	0.911	0.828	0.689	0.631	0.851	1.52	8.65	1.16E-22	BL-BRZ	CSLA9	NA	NA	Up	Transition Domain_Cortex_Up
AT1G65481	Maturation_Atrichoblast	1.39	0.731	0.475	40.5	34.8	33.6	0.0161	0.00627	0.00592	0.171	0.188	0.218	0.00727	0.19	5.45	4.28	1.20E-22	BL-BRZ	AT1G65481	NA	NA	Up	Maturation_Atrichoblast_Up
AT4G36360	Transition Domain_Atrichoblast	44.1	28.4	19.7	143	86.6	74.6	0.368	0.495	0.488	0.718	0.776	0.738	0.45	0.736	1.72	6.06	1.24E-22	BL-BRZ	BGAL3	NA	NA	Up	Transition Domain_Atrichoblast_Up
AT1G73165	Transition Domain_Atrichoblast	87.4	339	254	294	905	645	0.423	0.73	0.791	0.797	0.836	0.745	0.635	0.796	1.5	8.72	1.29E-22	BL-BRZ	CLE1	NA	NA	Up	Transition Domain_Atrichoblast_Up
AT1G72630	Elongation_Atrichoblast	10.8	15.1	25.2	34.6	118	130	0.108	0.148	0.214	0.194	0.51	0.597	0.159	0.383	2.41	5.84	1.37E-22	BL-BRZ	EFL2	NA	NA	Up	Elongation_Atrichoblast_Up
AT4G13890	Maturation_Atrichoblast	1.39	1.83	11.4	35.8	94.2	109	0.0161	0.0094	0.0118	0.171	0.306	0.437	0.0109	0.289	4.06	5.45	1.39E-22	BL-BRZ	SHM5	NA	NA	Up	Maturation_Atrichoblast_Up
AT3G12830	Transition Domain_Trichoblast	4.64	10.9	9.93	20.5	50	35.9	0.0931	0.106	0.129	0.287	0.422	0.193	0.108	0.285	2.08	4.44	1.47E-22	BL-BRZ	SAUR72	NA	NA	Up	Transition Domain_Trichoblast_Up
AT1G07985	Maturation_Atrichoblast	75.2	115	154	14	8.23	2.88	0.355	0.248	0.32	0.0553	0.0347	0.0282	0.282	0.0412	-3.88	6	1.52E-22	BL-BRZ	AT1G07985	NA	NA	Down	Maturation_Atrichoblast_Down
AT2G06850	Maturation_Atrichoblast	8.35	19.4	15.2	132	177	208	0.0806	0.116	0.101	0.427	0.493	0.542	0.107	0.48	3.58	6.57	1.57E-22	BL-BRZ	XTH4	NA	NA	Up	Maturation_Atrichoblast_Up
AT3G51750	Elongation_Trichoblast	39.5	55.1	75.4	9.56	10.8	8.45	0.339	0.11	0.247	0.129	0.0709	0.069	0.182	0.0937	-2.49	5.07	1.60E-22	BL-BRZ	AT3G51750	NA	NA	Down	Elongation_Trichoblast_Down
AT4G38140	Transition Domain_Atrichoblast	30.8	83.7	82.3	99.8	262	240	0.239	0.604	0.744	0.574	0.792	0.702	0.503	0.653	1.62	7.07	1.67E-22	BL-BRZ	ATL18	AT4G38140	RING/U-box superfamily protein	Up	Transition Domain_Atrichoblast_Up
AT5G45490	Distal Columella	14.2	19.4	10.9	44.3	111	86.4	0.0625	0.0929	0.0516	0.173	0.468	0.357	0.0649	0.244	2.28	5.55	1.92E-22	BL-BRZ	AT5G45490	NA	NA	Up	Distal Columella_Up
AT4G25110	Elongation_Atrichoblast	5.38	7.86	6.49	12.1	58.2	81.8	0.0446	0.059	0.0597	0.0686	0.351	0.484	0.0556	0.251	2.87	4.92	1.93E-22	BL-BRZ	AMC2	MC2	metacaspase 2	Up	Elongation_Atrichoblast_Up
AT5G67450	Transition Domain_Atrichoblast	1.56	2.62	2.72	11.1	21	20.1	0.0245	0.0721	0.128	0.115	0.366	0.411	0.0658	0.235	2.91	3.43	1.94E-22	BL-BRZ	AZF1	ZF1	zinc-finger protein 1	Up	Transition Domain_Atrichoblast_Up
AT4G21840	Maturation_Pericycle	13.2	38.3	31.8	31.9	194	187	0.146	0.192	0.169	0.205	0.558	0.578	0.179	0.437	2.28	6.46	2.10E-22	BL-BRZ	MSRB8	NA	NA	Up	Maturation_Pericycle_Up
AT1G67750	Elongation_Trichoblast	5.41	8.41	14.3	43	61.5	40.4	0.0816	0.0344	0.129	0.4	0.298	0.25	0.0559	0.326	2.51	4.83	2.19E-22	BL-BRZ	AT1G67750	NA	NA	Up	Elongation_Trichoblast_Up
AT3G14990	Transition Domain_Atrichoblast	182	139	168	86.7	52.2	29.4	0.613	0.617	0.698	0.51	0.475	0.418	0.631	0.484	-1.62	6.77	2.34E-22	BL-BRZ	DJ1A	NA	NA	Down	Transition Domain_Atrichoblast_Down
AT3G15950	Elongation_Atrichoblast	1110	1040	1270	350	191	280	0.994	0.963	0.965	0.801	0.625	0.733	0.971	0.734	-2.08	9.46	2.36E-22	BL-BRZ	NAI2	NA	NA	Down	Elongation_Atrichoblast_Down
AT3G45070	Elongation_Atrichoblast	49	69.8	171	5.77	25.9	32.4	0.236	0.266	0.463	0.0426	0.1	0.0995	0.321	0.0731	-2.28	5.89	2.36E-22	BL-BRZ	AT3G45070	NA	NA	Down	Elongation_Atrichoblast_Down
AT3G60550	Transition Domain_Atrichoblast	17.6	23.5	28.3	3.52	2.88	6.51	0.178	0.405	0.581	0.0392	0.0874	0.163	0.359	0.0751	-2.42	3.79	2.40E-22	BL-BRZ	CYCU2-2	NA	NA	Down	Transition Domain_Atrichoblast_Down
AT5G45920	Transition Domain_Atrichoblast	10.9	42.2	48.4	6.25	7.68	7.39	0.147	0.5	0.756	0.0613	0.186	0.191	0.425	0.117	-2.16	4.41	2.48E-22	BL-BRZ	AT5G45920	NA	NA	Down	Transition Domain_Atrichoblast_Down
AT3G50660	Proliferation Domain_Atrichoblast	66.5	53.9	58.1	3.04	1.22	1.31	0.778	0.653	0.769	0.0631	0.0409	0.045	0.698	0.0477	-5.17	4.93	2.56E-22	BL-BRZ	CYP90B1	NA	NA	Down	Proliferation Domain_Atrichoblast_Down
AT2G36780	Distal Columella	213	32.5	47.9	58.7	2.14	5.22	0.306	0.0664	0.0581	0.143	0.0195	0.0275	0.217	0.107	-2.43	6.04	2.79E-22	BL-BRZ	UGT73C3	NA	NA	Down	Distal Columella_Down
AT1G60730	Transition Domain_Atrichoblast	202	251	340	95.1	100	72.2	0.822	0.788	0.884	0.52	0.699	0.667	0.817	0.593	-1.55	7.47	3.13E-22	BL-BRZ	AT1G60730	NA	NA	Down	Transition Domain_Atrichoblast_Down
AT5G39610	Elongation_Atrichoblast	56.8	49	30.5	16.7	4.57	3.67	0.274	0.181	0.139	0.106	0.0347	0.0407	0.191	0.0698	-2.64	4.73	3.47E-22	BL-BRZ	NAC92	NAC6	NAC domain containing protein 6	Down	Elongation_Atrichoblast_Down
AT1G66725	Elongation_Atrichoblast	94.4	77.9	163	10.9	38.7	28.2	0.344	0.446	0.557	0.0638	0.243	0.276	0.456	0.167	-2.2	6.1	3.88E-22	BL-BRZ	MIR163	NA	NA	Down	Elongation_Atrichoblast_Down
AT4G25433	Elongation_Cortex	114	67.8	18.9	22.6	7.85	0	0.412	0.076	0.0574	0.062	0.0161	0	0.213	0.0267	-2.91	5.35	4.02E-22	BL-BRZ	AT4G25433	NA	NA	Down	Elongation_Cortex_Down
AT4G08950	Transition Domain_Cortex	23.2	57	65.3	118	193	163	0.276	0.284	0.336	0.593	0.529	0.443	0.293	0.55	1.82	6.68	4.18E-22	BL-BRZ	EXO	NA	NA	Up	Transition Domain_Cortex_Up
AT1G68825	Maturation_Pericycle	11.9	22.5	9.66	77.9	80.4	74	0.122	0.108	0.0482	0.193	0.337	0.281	0.0928	0.271	2.3	5.57	4.19E-22	BL-BRZ	DVL5	NA	NA	Up	Maturation_Pericycle_Up
AT3G46080	Elongation_Trichoblast	56.1	24.6	41.1	167	129	177	0.376	0.0672	0.151	0.606	0.333	0.31	0.155	0.436	2	6.64	4.29E-22	BL-BRZ	ZAT8	AT3G46080	C2H2-type zinc finger family protein	Up	Elongation_Trichoblast_Up
AT3G30180	Elongation_Cortex	51	37.9	37.7	3.02	5.49	5.33	0.416	0.156	0.205	0.0254	0.0184	0.0268	0.274	0.023	-3.23	4.59	4.59E-22	BL-BRZ	CYP85A2	NA	NA	Down	Elongation_Cortex_Down
AT4G18280	Distal Columella	22.3	74.6	30	169	193	114	0.0366	0.124	0.0645	0.205	0.325	0.22	0.056	0.224	2.03	6.65	4.69E-22	BL-BRZ	AT4G18280	NA	NA	Up	Distal Columella_Up
AT3G30180	Transition Domain_Cortex	63.1	52.6	43.1	9.32	9.25	15.1	0.542	0.305	0.312	0.0866	0.0738	0.0943	0.4	0.0834	-2.38	5.06	4.95E-22	BL-BRZ	CYP85A2	NA	NA	Down	Transition Domain_Cortex_Down
AT5G05270	Transition Domain_Atrichoblast	123	111	89.6	41.6	34.2	27.1	0.558	0.622	0.709	0.311	0.475	0.454	0.616	0.38	-1.66	6.14	5.23E-22	BL-BRZ	CHI3	NA	NA	Down	Transition Domain_Atrichoblast_Down
AT5G44020	Transition Domain_Atrichoblast	718	1240	1330	1710	3620	3440	0.939	0.968	0.965	0.993	1	0.993	0.958	0.995	1.39	11	5.65E-22	BL-BRZ	AT5G44020	NA	NA	Up	Transition Domain_Atrichoblast_Up
AT4G35180	Maturation_Pericycle	2.64	15.2	10.1	42.3	33	96.6	0.0244	0.0958	0.0843	0.205	0.263	0.422	0.0825	0.283	2.45	5.14	5.86E-22	BL-BRZ	LHT7	NA	NA	Up	Maturation_Pericycle_Up
AT5G03510	Transition Domain_Atrichoblast	5.07	4.41	5.86	11.9	30.1	35.4	0.0675	0.104	0.174	0.125	0.448	0.454	0.104	0.269	2.38	4.03	5.96E-22	BL-BRZ	AT5G03510	AT5G03510	C2H2-type zinc finger family protein	Up	Transition Domain_Atrichoblast_Up
AT5G20250	Transition Domain_Trichoblast	70.8	83.2	56.3	163	209	224	0.529	0.31	0.412	0.82	0.743	0.548	0.404	0.717	1.48	7.07	6.13E-22	BL-BRZ	DIN10	NA	NA	Up	Transition Domain_Trichoblast_Up
AT4G08770	Elongation_Endodermis	74.1	133	158	479	734	775	0.446	0.416	0.482	0.836	0.812	0.746	0.442	0.805	2.48	8.62	7.22E-22	BL-BRZ	PER37	NA	NA	Up	Elongation_Endodermis_Up
AT4G37370	Elongation_Atrichoblast	61	10.7	12.2	217	70.3	61.5	0.357	0.0775	0.0846	0.508	0.205	0.195	0.149	0.344	2.25	6.2	7.66E-22	BL-BRZ	CYP81D8	NA	NA	Up	Elongation_Atrichoblast_Up
AT4G36780	Proliferation Domain_Atrichoblast	227	167	196	17.9	12.5	12.7	0.949	0.893	0.909	0.306	0.325	0.36	0.904	0.329	-3.79	6.72	7.70E-22	BL-BRZ	BEH2	BEH2	BES1/BZR1 homolog 2	Down	Proliferation Domain_Atrichoblast_Down
AT5G06760	Transition Domain_Trichoblast	68.1	45.3	44.4	20.2	16	7.63	0.5	0.155	0.218	0.283	0.202	0.0783	0.278	0.2	-1.83	5.12	8.74E-22	BL-BRZ	LEA46	NA	NA	Down	Transition Domain_Trichoblast_Down
AT3G57020	Elongation_Cortex	501	430	649	155	102	72.8	0.94	0.604	0.746	0.586	0.267	0.285	0.772	0.376	-2.3	8.31	8.95E-22	BL-BRZ	SSL9	NA	NA	Down	Elongation_Cortex_Down
AT5G57785	Maturation_Endodermis	36.6	34.4	44.5	2.16	1.11	3.09	0.192	0.139	0.236	0.0115	0.00629	0.0355	0.183	0.0169	-4.19	4.47	9.59E-22	BL-BRZ	AT5G57785	NA	NA	Down	Maturation_Endodermis_Down
AT2G39530	Elongation_Atrichoblast	187	799	1020	721	3840	4430	0.561	0.804	0.791	0.894	0.961	0.946	0.739	0.926	2.11	10.8	9.85E-22	BL-BRZ	AT2G39530	NA	NA	Up	Elongation_Atrichoblast_Up
AT4G15230	Elongation_Atrichoblast	105	34.6	50.4	23.7	4.57	9.02	0.497	0.225	0.274	0.158	0.0425	0.0769	0.308	0.105	-2.43	5.19	9.91E-22	BL-BRZ	ABCG30	NA	NA	Down	Elongation_Atrichoblast_Down
AT3G19370	Elongation_Atrichoblast	46	138	199	10.6	39.9	32.7	0.274	0.506	0.617	0.0591	0.208	0.249	0.483	0.148	-2.19	6.29	9.93E-22	BL-BRZ	AT3G19370	NA	NA	Down	Elongation_Atrichoblast_Down
AT2G33330	Elongation_Cortex	1.95	2.49	0.82	20.2	31.4	38.2	0.0337	0.016	0.0082	0.138	0.124	0.154	0.0219	0.137	3.78	4.07	1.00E-21	BL-BRZ	CRRSP11	NA	NA	Up	Elongation_Cortex_Up
AT5G24580	Elongation_Cortex	8.88	3.49	3.28	52.5	29.8	61.7	0.112	0.028	0.0164	0.239	0.126	0.218	0.061	0.188	3.11	4.81	1.03E-21	BL-BRZ	HIPP09	NA	NA	Up	Elongation_Cortex_Up
AT4G39675	Maturation_Procambium	3.67	215	131	209	581	360	0.0423	0.156	0.169	0.319	0.386	0.354	0.139	0.349	2.05	7.98	1.08E-21	BL-BRZ	AT4G39675	NA	NA	Up	Maturation_Procambium_Up
AT5G17860	Transition Domain_Atrichoblast	19.1	7.59	7.54	1.76	0.64	0	0.215	0.144	0.209	0.0147	0.0109	0	0.18	0.0109	-3.89	2.47	1.09E-21	BL-BRZ	CCX1	NA	NA	Down	Transition Domain_Atrichoblast_Down
AT5G01595	Transition Domain_Cortex	152	194	237	85.1	62.6	15.1	0.576	0.316	0.464	0.352	0.143	0.113	0.454	0.248	-1.77	6.98	1.10E-21	BL-BRZ	AT5G01595	NA	NA	Down	Transition Domain_Cortex_Down
AT1G31885	Elongation_Trichoblast	15	15.6	23.1	45.8	108	101	0.196	0.0525	0.183	0.371	0.298	0.379	0.102	0.349	2.16	5.66	1.18E-21	BL-BRZ	NIP3-1	NA	NA	Up	Elongation_Trichoblast_Up
AT3G61610	Transition Domain_Atrichoblast	10.5	16.7	16.3	0.781	2.88	1.58	0.135	0.333	0.488	0.0098	0.082	0.0638	0.293	0.0383	-3.03	3.08	1.20E-21	BL-BRZ	AT3G61610	NA	NA	Down	Transition Domain_Atrichoblast_Down
AT1G52690	Distal Columella	204	1120	889	83.8	369	91.6	0.38	0.394	0.203	0.228	0.227	0.148	0.345	0.215	-1.85	8.83	1.21E-21	BL-BRZ	LEA7	NA	NA	Down	Distal Columella_Down
AT4G22217	Elongation_Trichoblast	657	643	882	268	178	232	0.637	0.326	0.667	0.735	0.44	0.431	0.44	0.555	-1.69	8.9	1.33E-21	BL-BRZ	AT4G22217	NA	NA	Down	Elongation_Trichoblast_Down
AT3G50660	Elongation_Endodermis	94.7	100	95.3	13.1	12.6	18	0.656	0.499	0.576	0.174	0.159	0.187	0.566	0.173	-2.74	5.8	1.52E-21	BL-BRZ	CYP90B1	NA	NA	Down	Elongation_Endodermis_Down
AT3G55120	Proliferation Domain_Pericycle	647	321	NA	108	62.8	23.4	1	1	0.5	0.769	0.737	0.5	0.962	0.648	-2.75	7.85	1.52E-21	BL-BRZ	CHI1	NA	NA	Down	Proliferation Domain_Pericycle_Down
AT4G11210	Proliferation Domain_Pericycle	732	427	NA	85.1	67.9	96.5	0.75	0.75	0.5	0.692	0.526	0.545	0.731	0.574	-2.68	8.13	1.52E-21	BL-BRZ	DIR14	NA	NA	Down	Proliferation Domain_Pericycle_Down
AT1G12090	Maturation_Procambium	116	22.7	5.37	396	165	12.2	0.479	0.173	0.0593	0.79	0.409	0.215	0.196	0.529	2.26	6.91	1.58E-21	BL-BRZ	ELP	NA	NA	Up	Maturation_Procambium_Up
AT3G54830	Transition Domain_Atrichoblast	0.781	0	0.628	19.5	6.72	5.46	0.0123	0	0.0349	0.179	0.164	0.17	0.0106	0.173	4.52	2.6	1.69E-21	BL-BRZ	AT3G54830	NA	NA	Up	Transition Domain_Atrichoblast_Up
AT1G23205	Elongation_Cortex	66.9	114	50.8	11.8	13.3	10.7	0.539	0.308	0.23	0.0817	0.0368	0.057	0.39	0.057	-2.69	5.49	1.70E-21	BL-BRZ	AT1G23205	NA	NA	Down	Elongation_Cortex_Down
AT3G51750	Transition Domain_Cortex	36.6	45.4	44.3	7.09	8.18	4.72	0.296	0.2	0.216	0.0735	0.0656	0.0377	0.241	0.0657	-2.53	4.66	1.72E-21	BL-BRZ	AT3G51750	NA	NA	Down	Transition Domain_Cortex_Down
AT2G15830	Transition Domain_Trichoblast	10.9	5.75	6.07	41.9	35.5	17.5	0.176	0.0528	0.0647	0.348	0.183	0.0542	0.0942	0.22	2.08	4.35	1.76E-21	BL-BRZ	AT2G15830	NA	NA	Up	Transition Domain_Trichoblast_Up
AT2G26820	Maturation_Atrichoblast	2.78	3.65	1.42	16.3	81.4	58.1	0.0323	0.0251	0.0178	0.0704	0.299	0.345	0.0236	0.219	4.41	4.82	1.80E-21	BL-BRZ	ATPP2-A3	NA	NA	Up	Maturation_Atrichoblast_Up
AT4G15920	Transition Domain_Atrichoblast	1.17	3.45	1.26	10.5	18.2	19.2	0.0184	0.0676	0.0465	0.12	0.317	0.383	0.0467	0.22	2.93	3.31	1.82E-21	BL-BRZ	SWEET17	NA	NA	Up	Transition Domain_Atrichoblast_Up
AT1G12080	Distal Columella	15.8	6.91	7.03	58.4	76.3	35.9	0.0582	0.0354	0.029	0.155	0.136	0.121	0.0485	0.147	2.42	5.1	1.96E-21	BL-BRZ	AT1G12080	NA	NA	Up	Distal Columella_Up
AT2G39200	Transition Domain_Atrichoblast	38.3	19.9	14	125	59.7	53.2	0.454	0.36	0.384	0.716	0.721	0.709	0.397	0.716	1.71	5.71	2.42E-21	BL-BRZ	MLO12	NA	NA	Up	Transition Domain_Atrichoblast_Up
AT5G40730	Transition Domain_Cortex	800	915	241	2300	1640	1100	0.897	0.589	0.504	0.987	0.955	0.868	0.689	0.959	1.34	10.2	2.44E-21	BL-BRZ	AGP24	NA	NA	Up	Transition Domain_Cortex_Up
AT2G01420	Elongation_Atrichoblast	40	23.9	64.5	3.64	9.44	8.18	0.236	0.144	0.229	0.026	0.0425	0.0452	0.194	0.0354	-2.61	4.62	2.50E-21	BL-BRZ	PIN4	NA	NA	Down	Elongation_Atrichoblast_Down
AT4G01630	Proliferation Domain_Atrichoblast	12	6.87	11.5	209	142	142	0.253	0.148	0.269	0.806	0.537	0.605	0.192	0.624	4.02	6.45	2.52E-21	BL-BRZ	EXPA17	NA	NA	Up	Proliferation Domain_Atrichoblast_Up
AT3G21680	Transition Domain_Cortex	209	254	181	538	715	541	0.66	0.426	0.44	0.827	0.82	0.623	0.521	0.795	1.47	8.67	2.68E-21	BL-BRZ	AT3G21680	NA	NA	Up	Transition Domain_Cortex_Up
AT5G15970	Transition Domain_Atrichoblast	441	739	744	218	323	151	0.939	0.824	0.942	0.757	0.77	0.674	0.885	0.745	-1.44	8.77	3.05E-21	BL-BRZ	KIN2	NA	NA	Down	Transition Domain_Atrichoblast_Down
AT2G22460	Elongation_Endodermis	4.01	10.6	8.84	69.5	76.2	60.5	0.0797	0.0777	0.129	0.429	0.324	0.26	0.0912	0.352	3.17	5.28	3.26E-21	BL-BRZ	AT2G22460	NA	NA	Up	Elongation_Endodermis_Up
AT2G45180	Maturation_Pericycle	11.9	3.26	1.21	43.2	38	21.7	0.122	0.0539	0.0241	0.364	0.368	0.281	0.055	0.344	3.11	4.3	3.41E-21	BL-BRZ	AT2G45180	NA	NA	Up	Maturation_Pericycle_Up
AT3G22060	Transition Domain_Atrichoblast	51.9	19.5	20.3	9.18	5.6	4.75	0.282	0.23	0.267	0.076	0.082	0.128	0.255	0.0874	-2.14	4.11	3.49E-21	BL-BRZ	CRRSP38	NA	NA	Down	Transition Domain_Atrichoblast_Down
AT4G08950	Elongation_Atrichoblast	0.598	5.34	8.01	20.3	32.3	53.3	0.00637	0.0443	0.0647	0.128	0.263	0.407	0.0413	0.235	2.93	4.44	3.67E-21	BL-BRZ	EXO	NA	NA	Up	Elongation_Atrichoblast_Up
AT1G32190	Transition Domain_Trichoblast	15.8	19.6	17.1	2.09	2.25	3.18	0.275	0.18	0.188	0.0533	0.0826	0.0542	0.211	0.0597	-2.82	3.4	3.70E-21	BL-BRZ	AT1G32190	NA	NA	Down	Transition Domain_Trichoblast_Down
AT2G25150	Elongation_Cortex	26.8	84.8	221	6.94	13.3	26.6	0.154	0.14	0.287	0.0282	0.0253	0.0537	0.174	0.034	-2.65	5.91	3.79E-21	BL-BRZ	SCT	NA	NA	Down	Elongation_Cortex_Down
AT5G24100	Transition Domain_Cortex	41.7	31.1	26.2	104	113	158	0.419	0.237	0.152	0.577	0.496	0.396	0.288	0.524	1.87	6.28	3.79E-21	BL-BRZ	AT5G24100	NA	NA	Up	Transition Domain_Cortex_Up
AT5G65390	Transition Domain_Trichoblast	109	191	221	306	537	467	0.652	0.461	0.529	0.877	0.881	0.62	0.538	0.796	1.36	8.25	3.92E-21	BL-BRZ	AGP7	NA	NA	Up	Transition Domain_Trichoblast_Up
AT1G78860	Elongation_Endodermis	29.2	42.4	28.7	143	267	235	0.351	0.346	0.308	0.729	0.705	0.661	0.338	0.704	2.64	6.96	4.18E-21	BL-BRZ	AT1G78860	NA	NA	Up	Elongation_Endodermis_Up
AT5G66080	Elongation_Endodermis	41	40.2	31.8	3.96	4.2	4.43	0.486	0.318	0.339	0.0709	0.0705	0.0765	0.375	0.0722	-3.17	4.38	4.18E-21	BL-BRZ	AT5G66080	NA	NA	Down	Elongation_Endodermis_Down
AT3G51750	Elongation_Endodermis	46.4	50.3	55.8	7.47	7.34	5.02	0.333	0.266	0.308	0.0989	0.102	0.0612	0.297	0.0899	-2.92	4.84	4.61E-21	BL-BRZ	AT3G51750	NA	NA	Down	Elongation_Endodermis_Down
AT5G65300	Elongation_Trichoblast	891	983	1410	389	386	282	0.751	0.38	0.688	0.706	0.284	0.293	0.506	0.454	-1.62	9.5	4.63E-21	BL-BRZ	AT5G65300	NA	NA	Down	Elongation_Trichoblast_Down
AT3G63060	Transition Domain_Cortex	113	88.8	109	28.6	32.4	17	0.562	0.368	0.36	0.22	0.172	0.0849	0.442	0.185	-1.93	6.05	4.66E-21	BL-BRZ	EDL3	NA	NA	Down	Transition Domain_Cortex_Down
AT4G22710	Maturation_Procambium	12.2	41.4	38.2	58.9	138	254	0.0845	0.117	0.144	0.277	0.375	0.585	0.12	0.382	2.29	6.52	4.75E-21	BL-BRZ	CYP706A2	NA	NA	Up	Maturation_Procambium_Up
AT5G58070	Elongation_Atrichoblast	221	114	124	51.3	34.7	23.7	0.624	0.428	0.448	0.274	0.216	0.231	0.483	0.247	-2.05	6.55	5.21E-21	BL-BRZ	TIL	NA	NA	Down	Elongation_Atrichoblast_Down
AT3G15670	Elongation_Cortex	111	34.9	70.5	33.2	5.49	1.33	0.453	0.16	0.139	0.183	0.0253	0.0101	0.279	0.0726	-2.81	5.46	5.56E-21	BL-BRZ	LEA29	NA	NA	Down	Elongation_Cortex_Down
AT1G47840	Elongation_Atrichoblast	12.6	6.91	8.4	34	60.3	64.9	0.121	0.0664	0.0896	0.215	0.459	0.498	0.0874	0.354	2.55	5.03	5.77E-21	BL-BRZ	HXK3	NA	NA	Up	Elongation_Atrichoblast_Up
AT3G15670	Elongation_Trichoblast	777	664	803	407	233	119	0.682	0.366	0.688	0.735	0.248	0.224	0.479	0.436	-1.68	8.97	5.87E-21	BL-BRZ	LEA29	NA	NA	Down	Elongation_Trichoblast_Down
AT1G26770	Elongation_Cortex	33.9	30.9	13.1	3.02	1.57	0.888	0.258	0.116	0.0738	0.0197	0.0069	0.00671	0.167	0.011	-3.81	3.92	6.18E-21	BL-BRZ	ATEXPA10	NA	NA	Down	Elongation_Cortex_Down
AT2G27690	Elongation_Atrichoblast	2.39	1.57	0.763	15.2	22.8	26.2	0.0255	0.0185	0.00995	0.0969	0.166	0.24	0.0175	0.152	3.84	3.69	6.25E-21	BL-BRZ	CYP94C1	NA	NA	Up	Elongation_Atrichoblast_Up
AT3G51750	Transition Domain_Atrichoblast	13.7	60	51.3	7.42	16.5	6.69	0.117	0.509	0.605	0.076	0.295	0.156	0.391	0.146	-1.93	4.75	6.69E-21	BL-BRZ	AT3G51750	NA	NA	Down	Transition Domain_Atrichoblast_Down
AT3G15670	Maturation_Procambium	154	140	105	52.1	28.9	7	0.549	0.33	0.347	0.336	0.114	0.0615	0.378	0.199	-2.28	6.37	6.70E-21	BL-BRZ	LEA29	NA	NA	Down	Maturation_Procambium_Down
AT5G01595	Elongation_Trichoblast	83.8	91	141	26	20	27.2	0.433	0.185	0.419	0.241	0.142	0.172	0.272	0.19	-2.07	6.03	7.02E-21	BL-BRZ	AT5G01595	NA	NA	Down	Elongation_Trichoblast_Down
AT1G75750	Transition Domain_Atrichoblast	185	185	215	135	69.3	21.7	0.497	0.387	0.267	0.453	0.246	0.312	0.403	0.374	-1.57	7.08	7.11E-21	BL-BRZ	GASA1	NA	NA	Down	Transition Domain_Atrichoblast_Down
AT5G19190	Elongation_Atrichoblast	8.96	16	27.1	18.5	128	150	0.0764	0.107	0.164	0.0993	0.448	0.489	0.118	0.295	2.37	5.91	7.13E-21	BL-BRZ	AT5G19190	NA	NA	Up	Elongation_Atrichoblast_Up
AT3G12920	Transition Domain_Trichoblast	92.7	105	106	36.9	28.5	34.6	0.564	0.454	0.588	0.492	0.477	0.229	0.523	0.405	-1.59	6.08	7.14E-21	BL-BRZ	BRG3	NA	NA	Down	Transition Domain_Trichoblast_Down
AT2G40750	Transition Domain_Trichoblast	1.44	0.851	0.828	10.3	12	15.9	0.0294	0.0141	0.0176	0.184	0.257	0.181	0.0198	0.198	3.48	2.8	7.14E-21	BL-BRZ	WRKY54	WRKY54	WRKY DNA-binding protein 54	Up	Transition Domain_Trichoblast_Up
AT1G04610	Elongation_Cortex	0.888	0	0.82	19	15.3	25.8	0.0187	0	0.0082	0.135	0.069	0.111	0.00939	0.102	4.84	3.49	7.39E-21	BL-BRZ	YUC3	NA	NA	Up	Elongation_Cortex_Up
AT4G03460	Maturation_Atrichoblast	0	2.19	1.9	33.5	35.7	48.5	0	0.0188	0.0237	0.181	0.181	0.331	0.0182	0.225	4.53	4.43	8.01E-21	BL-BRZ	AT4G03460	NA	NA	Up	Maturation_Atrichoblast_Up
AT5G46890	Transition Domain_Cortex	103	428	144	275	987	598	0.399	0.347	0.28	0.643	0.82	0.764	0.351	0.72	1.45	8.72	8.18E-21	BL-BRZ	AT5G46890	NA	NA	Up	Transition Domain_Cortex_Up
AT1G73500	Transition Domain_Trichoblast	31.8	27.2	24.6	6.58	7.01	5.09	0.412	0.232	0.276	0.139	0.165	0.0783	0.299	0.125	-2.16	4.16	8.42E-21	BL-BRZ	MKK9	NA	NA	Down	Transition Domain_Trichoblast_Down
AT3G11930	Transition Domain_Atrichoblast	32	18.1	22	19.7	1.12	1.41	0.252	0.14	0.233	0.0613	0.0219	0.0284	0.195	0.0451	-2.32	3.92	8.52E-21	BL-BRZ	AT3G11930	NA	NA	Down	Transition Domain_Atrichoblast_Down
AT5G48010	Elongation_Atrichoblast	1420	1250	1600	322	263	481	0.924	0.882	0.915	0.612	0.514	0.579	0.903	0.576	-2	9.8	8.62E-21	BL-BRZ	THAS1	NA	NA	Down	Elongation_Atrichoblast_Down
AT1G70850	Transition Domain_Atrichoblast	729	631	824	196	316	327	0.957	0.91	0.942	0.728	0.776	0.865	0.932	0.766	-1.41	8.98	8.67E-21	BL-BRZ	MLP34	NA	NA	Down	Transition Domain_Atrichoblast_Down
AT5G54790	Elongation_Atrichoblast	1.2	1.57	1.14	3.34	25	37.2	0.0127	0.0185	0.0149	0.026	0.193	0.204	0.0159	0.117	4.09	3.71	8.94E-21	BL-BRZ	VUP4	NA	NA	Up	Elongation_Atrichoblast_Up
AT5G05880	Elongation_Endodermis	36.5	48.8	46.1	6.48	4.2	4.58	0.399	0.311	0.321	0.118	0.0731	0.0612	0.34	0.0891	-3.08	4.61	9.58E-21	BL-BRZ	UGT76C4	NA	NA	Down	Elongation_Endodermis_Down
AT4G26200	Elongation_Endodermis	45	42.7	61.7	3.06	3.96	8.71	0.384	0.248	0.366	0.0261	0.0392	0.0398	0.319	0.0337	-3.32	4.77	9.58E-21	BL-BRZ	ACS7	NA	NA	Down	Elongation_Endodermis_Down
AT5G43520	Maturation_Atrichoblast	5.57	39.8	57	75.5	494	510	0.0323	0.15	0.16	0.241	0.722	0.732	0.14	0.528	3.43	7.64	9.66E-21	BL-BRZ	AT5G43520	NA	NA	Up	Maturation_Atrichoblast_Up
AT5G67190	Transition Domain_Atrichoblast	8.2	22.5	18	25	89.6	56.9	0.104	0.374	0.419	0.206	0.683	0.56	0.289	0.393	1.8	5.25	9.72E-21	BL-BRZ	ERF010	DEAR2	DREB and EAR motif protein 2	Up	Transition Domain_Atrichoblast_Up
AT3G14530	Transition Domain_Atrichoblast	8.98	2.62	2.72	21.7	21.3	22	0.092	0.0721	0.0814	0.201	0.311	0.27	0.0807	0.242	2.42	3.78	9.72E-21	BL-BRZ	GGPPS9	NA	NA	Up	Transition Domain_Atrichoblast_Up
AT1G28580	Elongation_Atrichoblast	125	92.4	121	37.4	21.6	22	0.624	0.554	0.677	0.232	0.212	0.253	0.61	0.231	-2.1	6.12	9.79E-21	BL-BRZ	AT1G28580	NA	NA	Down	Elongation_Atrichoblast_Down
AT2G37970	Transition Domain_Trichoblast	38.4	17.4	24.3	12.4	3	2.22	0.387	0.155	0.188	0.221	0.0917	0.0361	0.236	0.135	-2.23	4.12	9.81E-21	BL-BRZ	SOUL-1	NA	NA	Down	Transition Domain_Trichoblast_Down
AT5G47560	Transition Domain_Atrichoblast	48	43.6	53.4	17	15.2	10.6	0.479	0.563	0.721	0.184	0.284	0.284	0.563	0.228	-1.77	4.96	9.93E-21	BL-BRZ	TDT	NA	NA	Down	Transition Domain_Atrichoblast_Down
AT5G64240	Transition Domain_Atrichoblast	249	152	131	122	37.8	42.6	0.877	0.784	0.849	0.659	0.536	0.574	0.828	0.612	-1.55	6.92	9.93E-21	BL-BRZ	AMC3	NA	NA	Down	Transition Domain_Atrichoblast_Down
AT1G65570	Distal Columella	715	243	4460	504	178	659	0.333	0.142	0.571	0.264	0.221	0.346	0.354	0.271	-1.84	10.1	1.01E-20	BL-BRZ	AT1G65570	NA	NA	Down	Distal Columella_Down
AT4G37235	Elongation_Cortex	1.78	4.49	4.92	13.6	44.7	63.9	0.0337	0.032	0.041	0.0901	0.17	0.144	0.0344	0.137	3.31	4.52	1.07E-20	BL-BRZ	AT4G37235	NA	NA	Up	Elongation_Cortex_Up
AT3G23190	Elongation_Atrichoblast	4.18	16.7	19.1	31	92	83.2	0.0318	0.133	0.169	0.189	0.475	0.516	0.119	0.351	2.4	5.42	1.08E-20	BL-BRZ	AT3G23190	NA	NA	Up	Elongation_Atrichoblast_Up
AT5G12030	Maturation_Procambium	8.57	87.8	263	7.56	26.4	17.5	0.0563	0.179	0.458	0.0504	0.136	0.0769	0.245	0.0846	-2.62	6.21	1.08E-20	BL-BRZ	HSP17.7	NA	NA	Down	Maturation_Procambium_Down
AT2G24400	Elongation_Trichoblast	6.81	11.5	5.61	29.7	63.1	47.4	0.106	0.0459	0.086	0.3	0.284	0.284	0.0654	0.29	2.41	4.75	1.09E-20	BL-BRZ	AT2G24400	NA	NA	Up	Elongation_Trichoblast_Up
AT2G14820	Elongation_Atrichoblast	2.39	4.71	2.29	34.6	24.7	28.2	0.0255	0.048	0.0249	0.208	0.193	0.222	0.035	0.207	3.1	4.14	1.10E-20	BL-BRZ	NPY2	NA	NA	Up	Elongation_Atrichoblast_Up
AT5G04590	Transition Domain_Atrichoblast	139	128	109	59.6	38.7	30.8	0.748	0.784	0.884	0.478	0.634	0.546	0.79	0.53	-1.59	6.39	1.21E-20	BL-BRZ	SIR	NA	NA	Down	Transition Domain_Atrichoblast_Down
AT2G21140	Elongation_Atrichoblast	52.6	9.11	30.2	6.98	1.22	3.1	0.229	0.0406	0.124	0.0378	0.0154	0.0226	0.114	0.0277	-3.02	4.01	1.23E-20	BL-BRZ	PRP2	NA	NA	Down	Elongation_Atrichoblast_Down
AT4G25640	Elongation_Cortex	140	61.4	113	45.8	11.8	5.77	0.592	0.236	0.336	0.248	0.0644	0.0302	0.404	0.115	-2.58	5.99	1.23E-20	BL-BRZ	ATDTX35	NA	NA	Down	Elongation_Cortex_Down
AT3G49160	Transition Domain_Atrichoblast	22.6	13.8	12.4	2.93	3.04	0.88	0.245	0.297	0.372	0.0368	0.0765	0.0284	0.293	0.0451	-2.79	3.15	1.23E-20	BL-BRZ	PKP4	NA	NA	Down	Transition Domain_Atrichoblast_Down
AT2G29500	Elongation_Cortex	36.4	74.8	184	10.3	20.8	11.5	0.288	0.12	0.197	0.0507	0.0598	0.0403	0.205	0.0515	-2.6	5.75	1.24E-20	BL-BRZ	HSP17.6B	NA	NA	Down	Elongation_Cortex_Down
AT3G11930	Transition Domain_Trichoblast	29.6	13	6.9	5.13	0.5	0.954	0.294	0.0986	0.1	0.107	0.00917	0.0181	0.16	0.0578	-2.94	3.41	1.27E-20	BL-BRZ	AT3G11930	NA	NA	Down	Transition Domain_Trichoblast_Down
AT4G04745	Elongation_Trichoblast	5.24	9.04	3.12	31.1	49.7	33.3	0.0776	0.0393	0.0323	0.271	0.27	0.259	0.0485	0.267	2.59	4.44	1.38E-20	BL-BRZ	AT4G04745	NA	NA	Up	Elongation_Trichoblast_Up
AT5G01595	Elongation_Atrichoblast	61	122	153	22.5	26.2	24.8	0.28	0.269	0.254	0.118	0.151	0.154	0.267	0.136	-2.13	6.1	1.39E-20	BL-BRZ	AT5G01595	NA	NA	Down	Elongation_Atrichoblast_Down
AT3G06125	Elongation_Atrichoblast	42.4	49.7	64.5	6.38	10.7	12.7	0.229	0.332	0.408	0.0449	0.0811	0.095	0.331	0.0676	-2.4	4.96	1.41E-20	BL-BRZ	AT3G06125	NA	NA	Down	Elongation_Atrichoblast_Down
AT2G02620	Transition Domain_Atrichoblast	0.781	1.1	0.628	5.66	10.7	16.2	0.0123	0.036	0.0349	0.0613	0.208	0.34	0.0276	0.152	3.7	2.72	1.42E-20	BL-BRZ	AT2G02620	NA	NA	Up	Transition Domain_Atrichoblast_Up
AT2G40750	Transition Domain_Atrichoblast	0.39	3.45	2.72	7.23	17	25	0.00613	0.0946	0.116	0.0784	0.35	0.489	0.0679	0.225	2.84	3.36	1.43E-20	BL-BRZ	WRKY54	WRKY54	WRKY DNA-binding protein 54	Up	Transition Domain_Atrichoblast_Up
AT1G64160	Maturation_Pericycle	0	3.26	1.21	5.63	23.2	40.6	0	0.012	0.0361	0.0455	0.2	0.203	0.0172	0.146	3.73	3.86	1.46E-20	BL-BRZ	DIR5	NA	NA	Up	Maturation_Pericycle_Up
AT3G15500	Elongation_Trichoblast	97.5	80.4	88.5	36.5	14.4	13.1	0.527	0.144	0.398	0.359	0.121	0.069	0.268	0.201	-2.12	5.82	1.48E-20	BL-BRZ	NAC055	NAC3	NAC domain containing protein 3	Down	Elongation_Trichoblast_Down
AT3G07255	Transition Domain_Atrichoblast	74.2	107	136	18.2	58.2	30.3	0.54	0.653	0.779	0.154	0.525	0.362	0.637	0.287	-1.62	6.15	1.51E-20	BL-BRZ	AT3G07255	NA	NA	Down	Transition Domain_Atrichoblast_Down
AT5G10770	Elongation_Atrichoblast	156	246	249	40.7	60.3	62.6	0.624	0.694	0.761	0.21	0.293	0.33	0.698	0.264	-1.99	7.09	1.53E-20	BL-BRZ	AT5G10770	NA	NA	Down	Elongation_Atrichoblast_Down
AT4G01630	Distal Columella	2.08	0	2.56	33.3	18.5	13.3	0.0108	0	0.0129	0.114	0.0844	0.0879	0.00956	0.106	3.81	3.72	1.54E-20	BL-BRZ	EXPA17	NA	NA	Up	Distal Columella_Up
AT2G41810	Transition Domain_Trichoblast	6.39	3.83	6.35	17.8	39.8	21.6	0.0882	0.0458	0.0706	0.234	0.376	0.151	0.0653	0.237	2.19	4	1.59E-20	BL-BRZ	AT2G41810	NA	NA	Up	Transition Domain_Trichoblast_Up
AT2G43890	Proliferation Domain_Atrichoblast	2.4	1.77	2.28	110	31.4	41.3	0.0606	0.0473	0.0673	0.617	0.294	0.355	0.0541	0.393	4.48	4.94	1.67E-20	BL-BRZ	AT2G43890	NA	NA	Up	Proliferation Domain_Atrichoblast_Up
AT1G64930	Transition Domain_Trichoblast	49.9	26.6	44.1	11.7	9.26	11.8	0.451	0.243	0.365	0.209	0.229	0.133	0.339	0.189	-1.88	4.72	1.69E-20	BL-BRZ	CYP89A7	NA	NA	Down	Transition Domain_Trichoblast_Down
AT3G50660	Maturation_Atrichoblast	20.9	35.8	38.5	0.778	0.915	0	0.177	0.216	0.237	0.00503	0.00694	0	0.218	0.00412	-5.93	4.19	1.86E-20	BL-BRZ	CYP90B1	NA	NA	Down	Maturation_Atrichoblast_Down
AT1G78020	Elongation_Endodermis	3.72	2.26	6.04	29.3	49.8	46.8	0.058	0.0326	0.0804	0.373	0.41	0.379	0.0523	0.386	3.38	4.55	1.98E-20	BL-BRZ	FLZ6	NA	NA	Up	Elongation_Endodermis_Up
AT3G03341	Transition Domain_Atrichoblast	33.6	85.3	99.4	15.2	34.1	14.8	0.209	0.532	0.721	0.123	0.388	0.277	0.454	0.219	-1.7	5.58	2.04E-20	BL-BRZ	AT3G03341	NA	NA	Down	Transition Domain_Atrichoblast_Down
AT3G23730	Elongation_Endodermis	300	405	449	1450	1970	1730	0.601	0.524	0.482	0.763	0.731	0.685	0.537	0.733	2.17	10	2.17E-20	BL-BRZ	XTH16	NA	NA	Up	Elongation_Endodermis_Up
AT1G03870	Elongation_Trichoblast	170	205	143	364	661	699	0.763	0.348	0.581	0.947	0.716	0.724	0.478	0.81	1.67	8.54	2.46E-20	BL-BRZ	FLA9	NA	NA	Up	Elongation_Trichoblast_Up
AT1G52890	Transition Domain_Trichoblast	11.4	9.58	5.79	0.802	0	0	0.196	0.0775	0.0882	0.0205	0	0	0.117	0.00963	-4.66	2.42	2.50E-20	BL-BRZ	NAC019	NAC019	NAC domain containing protein 19	Down	Transition Domain_Trichoblast_Down
AT1G69930	Transition Domain_Cortex	56.5	27.1	18.1	133	127	90.6	0.32	0.0842	0.12	0.444	0.283	0.264	0.185	0.364	1.84	6.27	2.52E-20	BL-BRZ	GSTU11	NA	NA	Up	Transition Domain_Cortex_Up
AT3G52870	Maturation_Atrichoblast	26.4	52.2	38	2.34	0	1.44	0.177	0.219	0.243	0.0151	0	0.0141	0.222	0.0103	-4.8	4.48	2.59E-20	BL-BRZ	IQM3	NA	NA	Down	Maturation_Atrichoblast_Down
AT3G21180	Elongation_Atrichoblast	4.78	4.4	7.63	36.7	38.7	37.2	0.0446	0.0443	0.0846	0.22	0.266	0.317	0.0572	0.257	2.74	4.53	2.68E-20	BL-BRZ	ACA9	NA	NA	Up	Elongation_Atrichoblast_Up
AT5G06990	Elongation_Trichoblast	56.2	42.7	54.2	16.4	6.67	6.1	0.465	0.0984	0.333	0.218	0.0709	0.069	0.216	0.129	-2.39	4.99	2.89E-20	BL-BRZ	AT5G06990	NA	NA	Down	Elongation_Trichoblast_Down
AT2G26870	Transition Domain_Atrichoblast	37.5	17.9	13.4	7.81	3.84	2.11	0.399	0.374	0.477	0.0882	0.12	0.0709	0.401	0.0929	-2.33	3.69	3.01E-20	BL-BRZ	NPC2	NA	NA	Down	Transition Domain_Atrichoblast_Down
AT4G15920	Elongation_Endodermis	7.02	13.8	16.8	38	115	87.3	0.109	0.15	0.17	0.399	0.548	0.459	0.142	0.461	2.64	5.54	3.12E-20	BL-BRZ	SWEET17	NA	NA	Up	Elongation_Endodermis_Up
AT4G20260	Transition Domain_Cortex	673	639	567	1390	1870	1400	0.906	0.732	0.696	0.974	0.98	0.868	0.792	0.96	1.31	10.1	3.25E-20	BL-BRZ	PCAP1	NA	NA	Up	Transition Domain_Cortex_Up
AT4G11190	Maturation_Pericycle	125	93.6	188	79.8	21.9	20.8	0.512	0.365	0.53	0.148	0.0842	0.172	0.433	0.13	-2.05	6.45	3.32E-20	BL-BRZ	DIR13	NA	NA	Down	Maturation_Pericycle_Down
AT5G57780	Elongation_Atrichoblast	5.38	13.8	23.7	0	0.609	0.564	0.0446	0.125	0.214	0	0.00772	0.00905	0.134	0.00443	-5.05	2.95	3.42E-20	BL-BRZ	AT5G57780	NA	NA	Down	Elongation_Atrichoblast_Down
AT5G40730	Transition Domain_Trichoblast	1240	1180	1060	2580	2670	2820	0.931	0.658	0.841	0.984	0.927	0.922	0.79	0.952	1.21	10.9	3.43E-20	BL-BRZ	AGP24	NA	NA	Up	Transition Domain_Trichoblast_Up
AT5G06760	Transition Domain_Atrichoblast	60.1	106	69.9	28.3	30.9	16.2	0.46	0.518	0.593	0.213	0.355	0.277	0.512	0.261	-1.65	5.71	3.47E-20	BL-BRZ	LEA46	NA	NA	Down	Transition Domain_Atrichoblast_Down
AT4G25260	Transition Domain_Trichoblast	16.3	21.1	16.6	47.5	66.8	62.6	0.289	0.187	0.194	0.52	0.56	0.343	0.22	0.472	1.69	5.26	3.73E-20	BL-BRZ	PMEI7	NA	NA	Up	Transition Domain_Trichoblast_Up
AT5G66590	Transition Domain_Atrichoblast	125	188	162	65.4	49	49.3	0.54	0.77	0.884	0.439	0.607	0.624	0.711	0.516	-1.54	6.74	4.01E-20	BL-BRZ	AT5G66590	NA	NA	Down	Transition Domain_Atrichoblast_Down
AT1G15630	Transition Domain_Atrichoblast	1.95	3.73	2.72	15.2	16.8	21.5	0.0245	0.104	0.128	0.157	0.355	0.418	0.0807	0.257	2.61	3.48	4.40E-20	BL-BRZ	AT1G15630	NA	NA	Up	Transition Domain_Atrichoblast_Up
AT1G08430	Elongation_Endodermis	23.6	145	146	6.39	15.5	15.5	0.239	0.541	0.621	0.0784	0.144	0.147	0.468	0.116	-2.85	5.87	4.51E-20	BL-BRZ	ALMT1	NA	NA	Down	Elongation_Endodermis_Down
AT1G67750	Transition Domain_Trichoblast	21.6	31.1	33.9	93.4	78.6	84.5	0.353	0.257	0.318	0.684	0.734	0.41	0.302	0.607	1.6	5.84	4.91E-20	BL-BRZ	AT1G67750	NA	NA	Up	Transition Domain_Trichoblast_Up
AT4G31470	Transition Domain_Trichoblast	76.7	86.4	76.7	195	229	210	0.461	0.303	0.424	0.73	0.697	0.44	0.383	0.63	1.4	7.19	5.03E-20	BL-BRZ	AT4G31470	NA	NA	Up	Transition Domain_Trichoblast_Up
AT5G08640	Proliferation Domain_Pericycle	1090	684	NA	203	178	138	1	0.938	0.5	1	0.842	0.773	0.923	0.852	-2.25	8.84	5.16E-20	BL-BRZ	FLS1	NA	NA	Down	Proliferation Domain_Pericycle_Down
AT5G63590	Maturation_Atrichoblast	2.78	4.38	3.8	7.01	114	70.6	0.0323	0.0282	0.0473	0.0352	0.403	0.43	0.0345	0.26	4.19	5.12	5.24E-20	BL-BRZ	FLS3	NA	NA	Up	Maturation_Atrichoblast_Up
AT2G28160	Elongation_Atrichoblast	34.1	79.5	59.5	68.3	365	396	0.242	0.351	0.348	0.336	0.676	0.697	0.323	0.522	2.04	7.4	5.49E-20	BL-BRZ	FIT	FRU	FER-like regulator of iron uptake	Up	Elongation_Atrichoblast_Up
AT4G27410	Elongation_Endodermis	195	204	294	36.5	44.5	53.6	0.717	0.476	0.522	0.368	0.201	0.153	0.562	0.26	-2.37	7.11	5.55E-20	BL-BRZ	RD26	RD26	NAC (No Apical Meristem) domain transcriptional regulator superfamily protein	Down	Elongation_Endodermis_Down
AT3G18450	Maturation_Atrichoblast	0	1.1	0.475	4.67	28.4	54.3	0	0.00627	0.00592	0.0201	0.118	0.246	0.00545	0.115	5.57	4.05	5.80E-20	BL-BRZ	PCR5	NA	NA	Up	Maturation_Atrichoblast_Up
AT4G35660	Transition Domain_Cortex	23.4	19.1	15.7	76.1	88.6	67	0.291	0.137	0.088	0.354	0.25	0.179	0.185	0.294	1.98	5.62	5.82E-20	BL-BRZ	AT4G35660	NA	NA	Up	Transition Domain_Cortex_Up
AT4G31920	Elongation_Trichoblast	16.2	15.6	11.2	46.4	80	77.5	0.249	0.0672	0.118	0.435	0.383	0.345	0.119	0.393	2.13	5.36	5.92E-20	BL-BRZ	ARR10	RR10	response regulator 10	Up	Elongation_Trichoblast_Up
AT2G22660	Transition Domain_Atrichoblast	76.5	53.5	48.6	27	14.6	15.7	0.638	0.631	0.826	0.252	0.355	0.355	0.669	0.298	-1.67	5.27	6.19E-20	BL-BRZ	GRDP1	NA	NA	Down	Transition Domain_Atrichoblast_Down
AT1G77885	Maturation_Pericycle	42.2	212	181	151	684	650	0.317	0.749	0.747	0.375	0.958	0.953	0.687	0.749	1.78	8.35	6.46E-20	BL-BRZ	AT1G77885	NA	NA	Up	Maturation_Pericycle_Up
AT3G50060	Transition Domain_Trichoblast	27.2	48.3	33.4	6.58	10	13.3	0.338	0.239	0.3	0.135	0.193	0.12	0.286	0.143	-1.9	4.56	7.21E-20	BL-BRZ	MYB77	MYB77	myb domain protein 77	Down	Transition Domain_Trichoblast_Down
AT4G36780	Elongation_Cortex	143	132	130	24.1	27.1	26.2	0.573	0.372	0.27	0.161	0.0966	0.124	0.437	0.125	-2.39	6.34	7.44E-20	BL-BRZ	BEH2	BEH2	BES1/BZR1 homolog 2	Down	Elongation_Cortex_Down
AT5G54165	Distal Columella	656	462	433	147	109	191	0.613	0.496	0.381	0.365	0.318	0.253	0.546	0.34	-1.77	8.39	7.53E-20	BL-BRZ	AT5G54165	NA	NA	Down	Distal Columella_Down
AT1G75590	Transition Domain_Cortex	166	251	160	61.2	57.6	62.3	0.714	0.463	0.448	0.375	0.287	0.198	0.558	0.32	-1.66	7	7.59E-20	BL-BRZ	AT1G75590	NA	NA	Down	Transition Domain_Cortex_Down
AT5G08640	Transition Domain_Cortex	829	626	807	308	272	284	0.946	0.705	0.752	0.675	0.512	0.292	0.811	0.565	-1.39	9.03	8.38E-20	BL-BRZ	FLS1	NA	NA	Down	Transition Domain_Cortex_Down
AT1G78520	Proximal Columella	612	531	548	1610	2150	2680	0.628	0.529	0.514	0.855	0.852	0.904	0.583	0.864	1.89	10.4	8.48E-20	BL-BRZ	AT1G78520	NA	NA	Up	Proximal Columella_Up
AT1G11260	Elongation_Cortex	80.4	86.8	41.8	281	326	399	0.524	0.324	0.262	0.775	0.566	0.698	0.396	0.67	2.24	7.67	8.67E-20	BL-BRZ	STP1	NA	NA	Up	Elongation_Cortex_Up
AT3G55120	Elongation_Endodermis	123	59.9	77	26	11.7	8.12	0.616	0.351	0.402	0.271	0.146	0.11	0.445	0.19	-2.57	5.67	9.15E-20	BL-BRZ	CHI1	NA	NA	Down	Elongation_Endodermis_Down
AT3G57020	Elongation_Atrichoblast	675	494	571	222	126	125	0.975	0.875	0.93	0.747	0.622	0.652	0.917	0.688	-1.92	8.52	9.19E-20	BL-BRZ	SSL9	NA	NA	Down	Elongation_Atrichoblast_Down
AT1G52245	Transition Domain_Cortex	19	34.7	36.1	82.2	113	118	0.241	0.142	0.104	0.341	0.32	0.179	0.172	0.311	1.85	6.05	9.21E-20	BL-BRZ	AT1G52245	NA	NA	Up	Transition Domain_Cortex_Up
AT5G03670	Transition Domain_Atrichoblast	13.3	13.2	12.4	0.977	1.92	1.76	0.166	0.302	0.372	0.0123	0.0437	0.0638	0.268	0.0301	-3.02	2.87	9.73E-20	BL-BRZ	AT5G03670	NA	NA	Down	Transition Domain_Atrichoblast_Down
AT2G41380	Elongation_Atrichoblast	121	177	185	41.6	42	37.2	0.522	0.627	0.682	0.227	0.247	0.285	0.618	0.247	-1.98	6.65	9.85E-20	BL-BRZ	AT2G41380	NA	NA	Down	Elongation_Atrichoblast_Down
AT3G05800	Transition Domain_Cortex	11.7	5.18	3.5	48.2	37.7	28.3	0.167	0.0474	0.032	0.333	0.209	0.16	0.0907	0.267	2.46	4.59	1.07E-19	BL-BRZ	BHLH150	AIF1	AtBS1(activation-tagged BRI1 suppressor 1)-interacting factor 1	Up	Transition Domain_Cortex_Up
AT5G50300	Transition Domain_Atrichoblast	3.12	2.76	3.35	15.8	17.8	20.2	0.0491	0.0766	0.151	0.174	0.383	0.418	0.0807	0.273	2.57	3.5	1.09E-19	BL-BRZ	AZG2	NA	NA	Up	Transition Domain_Atrichoblast_Up
AT5G65800	Transition Domain_Atrichoblast	0	0	0	5.08	5.44	7.39	0	0	0	0.0466	0.131	0.22	0	0.101	8.03	1.84	1.12E-19	BL-BRZ	ACS5	NA	NA	Up	Transition Domain_Atrichoblast_Up
AT1G78000	Elongation_Atrichoblast	155	177	178	760	633	560	0.541	0.583	0.507	0.934	0.892	0.814	0.548	0.893	1.93	8.69	1.13E-19	BL-BRZ	SULTR1;2	NA	NA	Up	Elongation_Atrichoblast_Up
AT2G44470	Transition Domain_Trichoblast	0	0	0	24.7	0	0	0	0	0	0.41	0	0	0	0.193	8.6	2.45	1.13E-19	BL-BRZ	BGLU29	NA	NA	Up	Transition Domain_Trichoblast_Up
AT3G26760	Elongation_Endodermis	11.6	16.4	33.3	110	156	129	0.152	0.175	0.312	0.597	0.608	0.529	0.202	0.583	2.74	6.26	1.14E-19	BL-BRZ	AT3G26760	NA	NA	Up	Elongation_Endodermis_Up
AT4G16780	Proliferation Domain_Atrichoblast	54	57	56.2	3.99	4.29	5.76	0.687	0.708	0.736	0.068	0.13	0.185	0.713	0.128	-3.57	4.92	1.14E-19	BL-BRZ	HAT4	HB-2	homeobox protein 2	Down	Proliferation Domain_Atrichoblast_Down
AT1G47510	Transition Domain_Atrichoblast	87.8	27	29.5	32.6	6.72	7.22	0.491	0.32	0.395	0.265	0.137	0.121	0.393	0.205	-1.78	4.92	1.16E-19	BL-BRZ	IP5P11	NA	NA	Down	Transition Domain_Atrichoblast_Down
AT1G14970	Transition Domain_Atrichoblast	23	10.6	9.21	2.93	1.28	1.23	0.252	0.248	0.384	0.0368	0.0328	0.0496	0.274	0.0383	-2.96	2.9	1.21E-19	BL-BRZ	OFUT4	NA	NA	Down	Transition Domain_Atrichoblast_Down
AT1G76090	Transition Domain_Atrichoblast	178	212	207	496	527	538	0.785	0.887	0.919	0.941	0.978	0.979	0.858	0.958	1.39	8.49	1.21E-19	BL-BRZ	SMT3	NA	NA	Up	Transition Domain_Atrichoblast_Up
AT3G16570	Transition Domain_Atrichoblast	46.5	160	192	21.5	43	61.1	0.411	0.842	0.86	0.199	0.563	0.631	0.696	0.373	-1.58	6.46	1.21E-19	BL-BRZ	RALF23	NA	NA	Down	Transition Domain_Atrichoblast_Down
AT3G11210	Elongation_Atrichoblast	24.5	33.9	58	3.95	9.14	6.49	0.185	0.247	0.363	0.0307	0.0811	0.0814	0.269	0.0576	-2.57	4.51	1.26E-19	BL-BRZ	CPRD49	NA	NA	Down	Elongation_Atrichoblast_Down
AT2G41100	Maturation_Pericycle	83	249	312	418	788	730	0.488	0.754	0.747	0.545	0.989	0.969	0.715	0.826	1.68	8.77	1.26E-19	BL-BRZ	CML12	NA	NA	Up	Maturation_Pericycle_Up
AT2G25160	Transition Domain_Atrichoblast	70.7	26.2	19.7	19.9	7.2	4.93	0.503	0.423	0.488	0.172	0.115	0.0851	0.463	0.141	-1.88	4.54	1.28E-19	BL-BRZ	CYP82F1	NA	NA	Down	Transition Domain_Atrichoblast_Down
AT5G20150	Transition Domain_Cortex	12.6	10.8	10.5	30.8	96.4	36.8	0.167	0.105	0.064	0.22	0.27	0.189	0.12	0.233	2.15	5.07	1.30E-19	BL-BRZ	SPX1	NA	NA	Up	Transition Domain_Cortex_Up
AT3G30775	Transition Domain_Trichoblast	135	133	79.7	284	254	346	0.642	0.43	0.365	0.906	0.734	0.602	0.479	0.773	1.35	7.68	1.31E-19	BL-BRZ	POX1	NA	NA	Up	Transition Domain_Trichoblast_Up
AT1G58270	Elongation_Cortex	274	273	403	89.6	76.5	37.3	0.794	0.42	0.434	0.456	0.172	0.144	0.579	0.257	-2.24	7.58	1.37E-19	BL-BRZ	ZW9	NA	NA	Down	Elongation_Cortex_Down
AT1G14920	Transition Domain_Atrichoblast	12.5	12	7.54	0.586	0.8	1.41	0.19	0.275	0.302	0.00735	0.0273	0.0567	0.251	0.0219	-3.47	2.54	1.38E-19	BL-BRZ	GAI	GAI	GRAS family transcription factor family protein	Down	Transition Domain_Atrichoblast_Down
AT4G16380	Transition Domain_Cortex	106	167	88	290	425	310	0.517	0.332	0.296	0.766	0.779	0.613	0.396	0.748	1.5	7.85	1.43E-19	BL-BRZ	AT4G16380	NA	NA	Up	Transition Domain_Cortex_Up
AT4G35660	Elongation_Trichoblast	19.6	12.2	16.8	60.1	74.3	74.6	0.269	0.0443	0.14	0.406	0.248	0.284	0.112	0.321	2.09	5.42	1.44E-19	BL-BRZ	AT4G35660	NA	NA	Up	Elongation_Trichoblast_Up
AT1G21100	Maturation_Atrichoblast	82.1	132	81.2	13.2	5.49	8.16	0.258	0.26	0.195	0.0503	0.0208	0.0704	0.24	0.0474	-3.47	5.8	1.44E-19	BL-BRZ	IGMT1	NA	NA	Down	Maturation_Atrichoblast_Down
AT1G22440	Elongation_Atrichoblast	100	138	184	27.3	46.3	32.1	0.42	0.613	0.612	0.177	0.305	0.321	0.564	0.249	-1.99	6.46	1.50E-19	BL-BRZ	AT1G22440	NA	NA	Down	Elongation_Atrichoblast_Down
AT3G13650	Maturation_Atrichoblast	19.5	39.8	46	235	251	436	0.177	0.226	0.29	0.553	0.597	0.732	0.24	0.619	3.15	7.44	1.50E-19	BL-BRZ	DIR7	NA	NA	Up	Maturation_Atrichoblast_Up
AT2G25450	Elongation_Trichoblast	375	316	348	140	93.8	90.1	0.837	0.428	0.688	0.688	0.333	0.284	0.559	0.461	-1.7	7.84	1.51E-19	BL-BRZ	GSL-OH	NA	NA	Down	Elongation_Trichoblast_Down
AT3G54560	Transition Domain_Atrichoblast	7.03	28.6	87.7	55.9	122	155	0.0859	0.32	0.349	0.233	0.492	0.518	0.244	0.352	1.62	6.28	1.64E-19	BL-BRZ	H2AV	NA	NA	Up	Transition Domain_Atrichoblast_Up
AT4G04930	Elongation_Trichoblast	26.9	22.4	20.6	3.76	1.54	0.469	0.331	0.0656	0.204	0.0588	0.0213	0.00862	0.148	0.0328	-3.52	3.84	1.65E-19	BL-BRZ	DES-1-LIKE	NA	NA	Down	Elongation_Trichoblast_Down
AT3G03270	Transition Domain_Cortex	8.39	12	29.7	51.2	75	60.4	0.133	0.0842	0.144	0.281	0.23	0.226	0.118	0.256	2.07	5.29	1.66E-19	BL-BRZ	AT3G03270	NA	NA	Up	Transition Domain_Cortex_Up
AT3G50350	Transition Domain_Trichoblast	3.84	3.62	2.21	17.8	24	14.3	0.103	0.0458	0.0353	0.283	0.284	0.145	0.0608	0.239	2.49	3.5	1.66E-19	BL-BRZ	AT3G50350	NA	NA	Up	Transition Domain_Trichoblast_Up
AT1G22330	Transition Domain_Trichoblast	21.4	12.6	5.24	37.9	45.3	52.1	0.328	0.137	0.0706	0.455	0.514	0.307	0.179	0.42	1.76	4.87	1.67E-19	BL-BRZ	AT1G22330	NA	NA	Up	Transition Domain_Trichoblast_Up
AT1G13110	Maturation_Atrichoblast	8.35	5.48	2.37	34.3	66.8	90.8	0.0806	0.0376	0.0296	0.176	0.347	0.613	0.04	0.355	3.76	5.17	1.68E-19	BL-BRZ	CYP71B7	NA	NA	Up	Maturation_Atrichoblast_Up
AT3G16420	Elongation_Atrichoblast	2390	4280	6080	477	1390	1490	0.994	1	1	0.879	0.911	0.959	0.998	0.908	-2.01	11.4	1.75E-19	BL-BRZ	PBP1	NA	NA	Down	Elongation_Atrichoblast_Down
AT3G20360	Transition Domain_Atrichoblast	0.39	3.17	3.56	13.5	18.9	16.5	0.00613	0.0811	0.14	0.118	0.273	0.262	0.0658	0.184	2.68	3.36	1.75E-19	BL-BRZ	AT3G20360	NA	NA	Up	Transition Domain_Atrichoblast_Up
AT4G15230	Transition Domain_Trichoblast	48.1	27.9	34.5	9.79	8.76	11.8	0.48	0.204	0.306	0.156	0.202	0.133	0.316	0.158	-1.88	4.6	1.75E-19	BL-BRZ	ABCG30	NA	NA	Down	Transition Domain_Trichoblast_Down
AT5G65140	Elongation_Trichoblast	33.5	19.6	21.2	4.44	2.05	0.469	0.306	0.0607	0.215	0.0588	0.00709	0.00862	0.139	0.0281	-3.38	3.95	1.80E-19	BL-BRZ	TPPJ	NA	NA	Down	Elongation_Trichoblast_Down
AT5G13930	Elongation_Trichoblast	271	160	62.9	67.6	52.3	13.1	0.755	0.3	0.355	0.482	0.326	0.19	0.423	0.351	-1.88	6.75	1.92E-19	BL-BRZ	CHS	NA	NA	Down	Elongation_Trichoblast_Down
AT1G78020	Transition Domain_Atrichoblast	7.03	22.4	18.2	23	59	78.9	0.0798	0.338	0.442	0.206	0.743	0.766	0.268	0.448	1.75	5.17	2.04E-19	BL-BRZ	FLZ6	NA	NA	Up	Transition Domain_Atrichoblast_Up
AT4G25434	Maturation_Pericycle	5.27	23.9	8.05	25.4	81.4	79.5	0.0732	0.138	0.133	0.159	0.421	0.406	0.127	0.324	2.26	5.35	2.13E-19	BL-BRZ	ATNUDT10	NA	NA	Up	Maturation_Pericycle_Up
AT4G21840	Transition Domain_Trichoblast	61.1	66.8	84.1	127	258	189	0.422	0.148	0.218	0.549	0.486	0.235	0.251	0.435	1.4	7.03	2.31E-19	BL-BRZ	MSRB8	NA	NA	Up	Transition Domain_Trichoblast_Up
AT2G06850	Elongation_Endodermis	109	159	184	478	840	656	0.627	0.524	0.531	0.899	0.807	0.722	0.557	0.824	2.13	8.66	2.38E-19	BL-BRZ	XTH4	NA	NA	Up	Elongation_Endodermis_Up
AT1G07175	Elongation_Atrichoblast	10.8	28	26.3	83.2	105	89.7	0.0955	0.181	0.184	0.39	0.537	0.48	0.161	0.454	2.12	5.88	2.43E-19	BL-BRZ	AT1G07175	NA	NA	Up	Elongation_Atrichoblast_Up
AT1G11210	Transition Domain_Atrichoblast	16.8	20.7	24.9	5.47	4.16	3.17	0.19	0.333	0.453	0.0588	0.0929	0.0851	0.306	0.0724	-2.3	3.66	2.48E-19	BL-BRZ	AT1G11210	NA	NA	Down	Transition Domain_Atrichoblast_Down
AT1G73480	Transition Domain_Atrichoblast	124	126	93.8	52.5	38.9	29.2	0.755	0.761	0.884	0.444	0.579	0.539	0.781	0.496	-1.54	6.27	2.49E-19	BL-BRZ	AT1G73480	NA	NA	Down	Transition Domain_Atrichoblast_Down
AT2G44380	Transition Domain_Atrichoblast	2.34	10.3	12.6	8.98	48.6	44.4	0.0307	0.207	0.337	0.0956	0.464	0.518	0.17	0.269	2.02	4.49	2.53E-19	BL-BRZ	AT2G44380	NA	NA	Up	Transition Domain_Atrichoblast_Up
AT5G52310	Maturation_Pericycle	1010	768	646	474	193	194	0.902	0.94	0.916	0.682	0.653	0.75	0.928	0.688	-1.61	9.09	2.54E-19	BL-BRZ	RD29A	NA	NA	Down	Maturation_Pericycle_Down
AT3G47980	Transition Domain_Trichoblast	0.799	2.98	1.1	13.8	14.5	11.8	0.0245	0.0387	0.0176	0.234	0.266	0.139	0.0289	0.21	3.06	2.96	2.59E-19	BL-BRZ	AT3G47980	NA	NA	Up	Transition Domain_Trichoblast_Up
AT2G38310	Elongation_Atrichoblast	21.5	30.2	33.6	48.3	153	190	0.197	0.251	0.284	0.267	0.633	0.778	0.248	0.497	2.08	6.34	2.62E-19	BL-BRZ	PYL4	NA	NA	Up	Elongation_Atrichoblast_Up
AT2G24400	Transition Domain_Trichoblast	43.2	67.7	62.9	135	201	125	0.382	0.299	0.312	0.598	0.642	0.301	0.328	0.513	1.43	6.72	2.62E-19	BL-BRZ	AT2G24400	NA	NA	Up	Transition Domain_Trichoblast_Up
AT4G13620	Transition Domain_Trichoblast	7.83	15.3	19.9	33.2	46.5	57.8	0.142	0.127	0.182	0.418	0.505	0.349	0.146	0.414	1.73	4.9	2.73E-19	BL-BRZ	ERF062	AT4G13620	Integrase-type DNA-binding superfamily protein	Up	Transition Domain_Trichoblast_Up
AT5G55910	Elongation_Atrichoblast	8.96	11.3	10.7	28.8	62.7	74.2	0.0892	0.111	0.124	0.177	0.421	0.548	0.11	0.338	2.39	5.11	3.06E-19	BL-BRZ	D6PK	NA	NA	Up	Elongation_Atrichoblast_Up
AT5G42785	Transition Domain_Atrichoblast	3.51	3.45	2.3	6.64	20.3	27.6	0.0552	0.0811	0.0698	0.0735	0.311	0.426	0.0701	0.201	2.6	3.53	3.13E-19	BL-BRZ	AT5G42785	NA	NA	Up	Transition Domain_Atrichoblast_Up
AT1G73165	Elongation_Atrichoblast	176	287	172	385	1410	894	0.459	0.28	0.209	0.702	0.371	0.312	0.302	0.512	1.94	9.12	3.20E-19	BL-BRZ	CLE1	NA	NA	Up	Elongation_Atrichoblast_Up
AT2G23180	Elongation_Cortex	32	30.4	25.4	4.22	1.57	2.66	0.348	0.136	0.131	0.0338	0.0092	0.0168	0.224	0.0193	-3.35	4.06	3.20E-19	BL-BRZ	CYP96A1	NA	NA	Down	Elongation_Cortex_Down
AT4G13890	Elongation_Atrichoblast	1.2	6.6	0	9.72	28.6	38.9	0.00637	0.0185	0	0.0638	0.154	0.226	0.00954	0.13	3.21	3.98	3.35E-19	BL-BRZ	SHM5	NA	NA	Up	Elongation_Atrichoblast_Up
AT3G58850	Transition Domain_Atrichoblast	29.3	82.6	76.2	85.4	231	216	0.282	0.707	0.814	0.485	0.88	0.865	0.58	0.657	1.51	6.93	3.45E-19	BL-BRZ	PAR2	NA	NA	Up	Transition Domain_Atrichoblast_Up
AT5G25240	Transition Domain_Cortex	3.09	5.18	4.66	19.6	38.1	33	0.0493	0.0579	0.056	0.176	0.225	0.142	0.0541	0.187	2.77	4.09	3.49E-19	BL-BRZ	AT5G25240	NA	NA	Up	Transition Domain_Cortex_Up
AT2G27810	Elongation_Atrichoblast	77.7	47.5	49.2	21.9	13.1	3.95	0.287	0.177	0.159	0.144	0.0888	0.0588	0.199	0.107	-2.25	5.12	3.54E-19	BL-BRZ	ATNAT12	NA	NA	Down	Elongation_Atrichoblast_Down
AT1G78340	Transition Domain_Trichoblast	257	138	148	384	508	406	0.691	0.433	0.553	0.857	0.817	0.53	0.544	0.744	1.3	8.26	3.59E-19	BL-BRZ	GSTU22	NA	NA	Up	Transition Domain_Trichoblast_Up
AT2G40330	Elongation_Trichoblast	0.873	0	0	8.54	20	21.1	0.0204	0	0	0.106	0.121	0.224	0.00527	0.143	4.83	3.03	3.67E-19	BL-BRZ	PYL6	NA	NA	Up	Elongation_Trichoblast_Up
AT1G67590	Transition Domain_Trichoblast	38	61.5	67	14.8	19.3	16.2	0.417	0.363	0.376	0.279	0.321	0.12	0.383	0.237	-1.68	5.19	3.71E-19	BL-BRZ	AT1G67590	NA	NA	Down	Transition Domain_Trichoblast_Down
AT1G10370	Transition Domain_Atrichoblast	19.9	18.9	27.6	11.5	1.44	3.7	0.184	0.0811	0.093	0.0882	0.0328	0.0426	0.119	0.0656	-2.24	3.78	3.80E-19	BL-BRZ	GSTU17	NA	NA	Down	Transition Domain_Atrichoblast_Down
AT3G53160	Transition Domain_Atrichoblast	113	85.4	95.2	42	28.5	30.1	0.65	0.613	0.744	0.321	0.415	0.355	0.65	0.351	-1.56	6.02	3.80E-19	BL-BRZ	UGT73C7	NA	NA	Down	Transition Domain_Atrichoblast_Down
AT2G39450	Transition Domain_Atrichoblast	96	110	148	50.6	34.4	38	0.687	0.797	0.895	0.453	0.585	0.61	0.777	0.516	-1.54	6.31	3.94E-19	BL-BRZ	MTP11	NA	NA	Down	Transition Domain_Atrichoblast_Down
AT1G12370	Elongation_Atrichoblast	21.5	26.4	29	3.34	2.44	3.95	0.197	0.203	0.204	0.026	0.027	0.0498	0.202	0.0321	-2.96	3.86	3.95E-19	BL-BRZ	PHR1	NA	NA	Down	Elongation_Atrichoblast_Down
AT1G10550	Elongation_Endodermis	1.86	1.06	2.36	12	31.6	36.3	0.029	0.0175	0.0402	0.17	0.311	0.275	0.0267	0.241	3.84	3.86	4.01E-19	BL-BRZ	XTH33	NA	NA	Up	Elongation_Endodermis_Up
AT5G04330	Elongation_Endodermis	118	120	101	23.8	18.5	26	0.703	0.519	0.612	0.267	0.225	0.254	0.598	0.25	-2.32	6.08	4.01E-19	BL-BRZ	CYP84A4	NA	NA	Down	Elongation_Endodermis_Down
AT2G17300	Transition Domain_Trichoblast	14.2	13.4	24.8	36.7	71.3	61	0.279	0.127	0.241	0.426	0.523	0.295	0.204	0.405	1.66	5.19	4.09E-19	BL-BRZ	AT2G17300	NA	NA	Up	Transition Domain_Trichoblast_Up
AT1G71880	Elongation_Cortex	17.6	19	15.6	103	66.7	119	0.172	0.1	0.0984	0.38	0.182	0.248	0.13	0.265	2.46	5.86	4.26E-19	BL-BRZ	SUC1	NA	NA	Up	Elongation_Cortex_Up
AT5G15180	Elongation_Atrichoblast	287	381	499	75.9	136	105	0.643	0.675	0.746	0.208	0.382	0.353	0.69	0.293	-1.88	7.95	4.28E-19	BL-BRZ	PER56	NA	NA	Down	Elongation_Atrichoblast_Down
AT5G15960	Elongation_Atrichoblast	152	132	96.2	41.3	42.3	14.1	0.414	0.218	0.199	0.163	0.0927	0.0769	0.261	0.122	-1.97	6.3	4.34E-19	BL-BRZ	KIN1	NA	NA	Down	Elongation_Atrichoblast_Down
AT1G62480	Elongation_Cortex	386	1220	985	1310	3470	6020	0.708	0.66	0.549	0.873	0.929	0.953	0.659	0.917	1.99	11.1	4.60E-19	BL-BRZ	AT1G62480	NA	NA	Up	Elongation_Cortex_Up
AT2G43880	Elongation_Atrichoblast	35.9	26.4	14.9	134	96.5	84.9	0.178	0.118	0.0995	0.435	0.336	0.326	0.127	0.38	2.05	6.06	4.67E-19	BL-BRZ	AT2G43880	NA	NA	Up	Elongation_Atrichoblast_Up
AT5G04330	Elongation_Atrichoblast	55.6	34.6	40.5	7.59	8.22	8.18	0.376	0.266	0.279	0.0544	0.0656	0.109	0.297	0.0709	-2.41	4.66	4.69E-19	BL-BRZ	CYP84A4	NA	NA	Down	Elongation_Atrichoblast_Down
AT3G02240	Elongation_Trichoblast	6.81	9.97	11.2	20.1	70.8	62.9	0.122	0.0377	0.14	0.229	0.333	0.397	0.0696	0.309	2.29	4.88	4.97E-19	BL-BRZ	RGF7	NA	NA	Up	Elongation_Trichoblast_Up
AT3G14280	Elongation_Trichoblast	59.4	82.9	70.4	130	318	323	0.416	0.128	0.301	0.612	0.454	0.5	0.219	0.529	1.74	7.35	4.97E-19	BL-BRZ	AT3G14280	NA	NA	Up	Elongation_Trichoblast_Up
ATCG00030	Maturation_Procambium	122	0	0	0	0	0	0.606	0	0	0	0	0	0.117	0	-8.84	4.04	4.97E-19	BL-BRZ	TRNK	NA	NA	Down	Maturation_Procambium_Down
AT3G11930	Elongation_Endodermis	351	189	188	61.1	50	43	0.699	0.371	0.531	0.306	0.136	0.153	0.512	0.213	-2.19	7.2	5.00E-19	BL-BRZ	AT3G11930	NA	NA	Down	Elongation_Endodermis_Down
AT3G01820	Transition Domain_Atrichoblast	61.3	52.6	50.4	24.4	16.2	13.4	0.454	0.568	0.721	0.221	0.295	0.22	0.556	0.239	-1.64	5.17	5.06E-19	BL-BRZ	AT3G01820	NA	NA	Down	Transition Domain_Atrichoblast_Down
AT5G16010	Elongation_Atrichoblast	178	47.1	63.4	61.6	13.7	5.92	0.522	0.155	0.184	0.234	0.104	0.0633	0.256	0.155	-2.1	5.91	5.22E-19	BL-BRZ	AT5G16010	NA	NA	Down	Elongation_Atrichoblast_Down
AT4G22710	Maturation_Pericycle	15.8	11.7	13.3	42.3	65.3	68.2	0.122	0.144	0.169	0.239	0.526	0.562	0.148	0.433	2.23	5.24	5.22E-19	BL-BRZ	CYP706A2	NA	NA	Up	Maturation_Pericycle_Up
AT3G14440	Maturation_Atrichoblast	379	280	456	58.4	22	53.8	0.484	0.335	0.361	0.181	0.0833	0.239	0.36	0.169	-3.06	7.71	5.33E-19	BL-BRZ	NCED3	NA	NA	Down	Maturation_Atrichoblast_Down
AT4G25110	Elongation_Trichoblast	5.94	5.3	4.36	20.1	37.9	50.2	0.106	0.018	0.043	0.241	0.255	0.319	0.0432	0.267	2.58	4.34	5.47E-19	BL-BRZ	AMC2	MC2	metacaspase 2	Up	Elongation_Trichoblast_Up
AT4G21850	Elongation_Phloem	146	284	91.5	534	544	643	0.78	0.391	0.307	0.982	0.684	0.581	0.449	0.743	1.72	8.55	5.71E-19	BL-BRZ	MSRB9	NA	NA	Up	Elongation_Phloem_Up
AT5G14750	Transition Domain_Cortex	5.3	3.59	3.5	29	37.7	16	0.0542	0.0368	0.008	0.194	0.201	0.0755	0.0367	0.179	2.74	4.11	5.93E-19	BL-BRZ	WER	MYB66	myb domain protein 66	Up	Transition Domain_Cortex_Up
AT4G18940	Maturation_Atrichoblast	4.18	3.29	4.75	11.7	91.5	73.5	0.0484	0.0251	0.0414	0.0704	0.347	0.366	0.0327	0.239	3.98	5.02	5.98E-19	BL-BRZ	AT4G18940	NA	NA	Up	Maturation_Atrichoblast_Up
AT3G16460	Elongation_Atrichoblast	405	201	291	148	56.3	57	0.873	0.738	0.816	0.593	0.375	0.434	0.797	0.492	-1.89	7.59	6.00E-19	BL-BRZ	JAL34	NA	NA	Down	Elongation_Atrichoblast_Down
AT5G36180	Elongation_Endodermis	257	334	394	69.3	57.2	81.4	0.866	0.734	0.817	0.41	0.352	0.346	0.795	0.376	-2.23	7.63	6.16E-19	BL-BRZ	SCPL1	NA	NA	Down	Elongation_Endodermis_Down
AT5G28630	Maturation_Procambium	3.67	28.3	17.9	48.4	84.2	126	0.0423	0.134	0.136	0.227	0.432	0.554	0.117	0.371	2.36	5.72	6.18E-19	BL-BRZ	AT5G28630	NA	NA	Up	Maturation_Procambium_Up
AT3G52870	Elongation_Cortex	153	146	131	25.6	40	20.9	0.536	0.3	0.262	0.149	0.149	0.101	0.391	0.136	-2.32	6.43	6.19E-19	BL-BRZ	IQM3	NA	NA	Down	Elongation_Cortex_Down
AT2G40610	Transition Domain_Trichoblast	5.12	4.04	2.76	16.2	23.5	23.5	0.0882	0.0423	0.0588	0.299	0.394	0.223	0.0608	0.295	2.31	3.65	6.19E-19	BL-BRZ	EXPA8	NA	NA	Up	Transition Domain_Trichoblast_Up
AT3G17580	Elongation_Cortex	7.28	18.5	18	39.2	78.1	136	0.0936	0.092	0.0656	0.183	0.221	0.238	0.0876	0.213	2.5	5.65	6.28E-19	BL-BRZ	AT3G17580	NA	NA	Up	Elongation_Cortex_Up
AT4G19230	Maturation_Pericycle	73.8	43.1	46.3	32.9	7.4	3.61	0.39	0.257	0.325	0.239	0.0632	0.109	0.296	0.138	-2.29	5.03	6.29E-19	BL-BRZ	CYP707A1	NA	NA	Down	Maturation_Pericycle_Down
AT2G41380	Elongation_Cortex	40.1	102	108	15.7	15.7	7.1	0.36	0.18	0.295	0.115	0.0368	0.0336	0.277	0.0616	-2.53	5.55	6.31E-19	BL-BRZ	AT2G41380	NA	NA	Down	Elongation_Cortex_Down
AT2G02810	Transition Domain_Atrichoblast	10.9	9.52	10.9	45.5	33	34.7	0.153	0.203	0.43	0.375	0.514	0.553	0.227	0.444	1.83	4.64	6.70E-19	BL-BRZ	UTR1	NA	NA	Up	Transition Domain_Atrichoblast_Up
AT4G00490	Transition Domain_Atrichoblast	25.4	17.8	26.6	9.18	5.28	2.11	0.276	0.374	0.674	0.103	0.137	0.078	0.395	0.107	-2.15	3.82	7.20E-19	BL-BRZ	BAM2	NA	NA	Down	Transition Domain_Atrichoblast_Down
AT3G17580	Elongation_Atrichoblast	2.39	5.34	0.763	9.11	35.3	34.7	0.0255	0.0517	0.00995	0.0662	0.197	0.208	0.0318	0.138	3.17	4.01	7.23E-19	BL-BRZ	AT3G17580	NA	NA	Up	Elongation_Atrichoblast_Up
AT4G35790	Elongation_Atrichoblast	219	276	321	67.1	74	78.7	0.803	0.815	0.841	0.392	0.475	0.597	0.82	0.466	-1.88	7.43	7.23E-19	BL-BRZ	PLDDELTA	NA	NA	Down	Elongation_Atrichoblast_Down
AT1G13610	Transition Domain_Trichoblast	12.9	8.51	11.6	1.28	0.751	0.636	0.25	0.0915	0.1	0.0287	0.0183	0.00602	0.143	0.0193	-3.54	2.72	7.27E-19	BL-BRZ	AT1G13610	NA	NA	Down	Transition Domain_Trichoblast_Down
AT1G22530	Transition Domain_Atrichoblast	52.7	25.2	15.3	80.5	74.7	99.8	0.393	0.297	0.267	0.529	0.721	0.83	0.325	0.635	1.6	5.87	7.38E-19	BL-BRZ	PATL2	NA	NA	Up	Transition Domain_Atrichoblast_Up
AT2G45180	Distal Columella	15	3.46	0.639	89.8	13.6	20.9	0.0733	0.0177	0.00323	0.273	0.117	0.0879	0.0499	0.221	2.72	4.78	7.46E-19	BL-BRZ	AT2G45180	NA	NA	Up	Distal Columella_Up
AT3G30775	Transition Domain_Cortex	251	347	317	559	864	939	0.788	0.563	0.648	0.932	0.918	0.755	0.672	0.902	1.34	9.09	7.52E-19	BL-BRZ	POX1	NA	NA	Up	Transition Domain_Cortex_Up
AT1G78260	Transition Domain_Atrichoblast	44.5	26.9	24.5	82.8	90.6	102	0.411	0.423	0.5	0.527	0.732	0.851	0.433	0.641	1.58	5.97	7.61E-19	BL-BRZ	AT1G78260	NA	NA	Up	Transition Domain_Atrichoblast_Up
AT5G65990	Elongation_Atrichoblast	95.6	75.4	64.9	32.2	14.6	12.1	0.471	0.299	0.279	0.199	0.12	0.14	0.335	0.162	-2.09	5.6	7.62E-19	BL-BRZ	AVT3A	NA	NA	Down	Elongation_Atrichoblast_Down
AT2G39010	Elongation_Atrichoblast	62.8	73.8	132	288	379	312	0.312	0.225	0.299	0.709	0.517	0.534	0.27	0.611	1.89	7.71	7.65E-19	BL-BRZ	PIP2-6	NA	NA	Up	Elongation_Atrichoblast_Up
AT5G11950	Transition Domain_Atrichoblast	33.6	33	44.2	13.1	9.6	9.33	0.319	0.473	0.709	0.135	0.224	0.262	0.463	0.182	-1.81	4.57	7.68E-19	BL-BRZ	LOG8	NA	NA	Down	Transition Domain_Atrichoblast_Down
AT1G73480	Elongation_Trichoblast	168	194	204	81.9	54.9	28.6	0.702	0.175	0.473	0.641	0.255	0.276	0.341	0.415	-1.81	6.94	7.76E-19	BL-BRZ	AT1G73480	NA	NA	Down	Elongation_Trichoblast_Down
AT1G06980	Elongation_Endodermis	25.4	12	10.2	0.81	0.583	0.886	0.29	0.133	0.17	0.0131	0.0131	0.0153	0.19	0.0136	-4.39	3.04	7.83E-19	BL-BRZ	AT1G06980	NA	NA	Down	Elongation_Endodermis_Down
AT5G17050	Transition Domain_Cortex	225	151	223	89.5	59.7	47.2	0.768	0.5	0.592	0.486	0.32	0.226	0.627	0.393	-1.61	7.07	8.14E-19	BL-BRZ	UGT78D2	NA	NA	Down	Transition Domain_Cortex_Down
AT5G61010	Transition Domain_Atrichoblast	41	17.1	20.3	8.98	3.84	5.28	0.387	0.374	0.581	0.098	0.115	0.177	0.416	0.117	-2.09	3.92	8.20E-19	BL-BRZ	ATEXO70E2	NA	NA	Down	Transition Domain_Atrichoblast_Down
AT3G25770	Elongation_Cortex	325	208	221	68.2	82.8	10.7	0.704	0.316	0.311	0.208	0.0713	0.0436	0.477	0.108	-2.21	7.26	8.24E-19	BL-BRZ	AOC2	NA	NA	Down	Elongation_Cortex_Down
AT1G07985	Proliferation Domain_Atrichoblast	162	176	228	23	21.8	16.4	0.899	0.746	0.822	0.325	0.33	0.285	0.784	0.317	-3.22	6.71	8.40E-19	BL-BRZ	AT1G07985	NA	NA	Down	Proliferation Domain_Atrichoblast_Down
AT5G45500	Proliferation Domain_Atrichoblast	6.95	5.32	3.75	66.9	44.1	52.2	0.202	0.178	0.168	0.655	0.619	0.74	0.178	0.659	3.35	4.9	8.64E-19	BL-BRZ	AT5G45500	NA	NA	Up	Proliferation Domain_Atrichoblast_Up
AT1G10370	Transition Domain_Cortex	138	46.6	47.8	37.3	13.5	5.66	0.616	0.2	0.24	0.27	0.0492	0.0566	0.373	0.166	-2	5.7	9.56E-19	BL-BRZ	GSTU17	NA	NA	Down	Transition Domain_Cortex_Down
AT2G20670	Transition Domain_Trichoblast	31.7	27.7	17.4	72.3	81.1	75	0.392	0.158	0.141	0.52	0.55	0.325	0.226	0.464	1.56	5.68	9.97E-19	BL-BRZ	AT2G20670	NA	NA	Up	Transition Domain_Trichoblast_Up
AT4G15150	Elongation_Atrichoblast	95.6	89.6	48.5	33.7	17.1	8.74	0.414	0.306	0.224	0.182	0.112	0.0769	0.307	0.136	-2.09	5.6	1.01E-18	BL-BRZ	AT4G15150	NA	NA	Down	Elongation_Atrichoblast_Down
AT5G04120	Elongation_Atrichoblast	158	185	583	24.6	92.3	165	0.331	0.395	0.463	0.128	0.185	0.321	0.401	0.192	-1.9	7.65	1.03E-18	BL-BRZ	IPSP	NA	NA	Down	Elongation_Atrichoblast_Down
AT3G21330	Elongation_Atrichoblast	19.7	19.5	35.9	1.21	4.57	3.95	0.159	0.177	0.289	0.00946	0.0386	0.0452	0.208	0.0266	-2.96	3.82	1.16E-18	BL-BRZ	BHLH87	AT3G21330	basic helix-loop-helix (bHLH) DNA-binding superfamily protein	Down	Elongation_Atrichoblast_Down
AT5G53010	Transition Domain_Atrichoblast	19.9	10.5	10.9	2.54	1.76	1.23	0.227	0.23	0.407	0.0294	0.0492	0.0426	0.261	0.0369	-2.86	2.88	1.18E-18	BL-BRZ	AT5G53010	NA	NA	Down	Transition Domain_Atrichoblast_Down
AT1G22440	Transition Domain_Atrichoblast	98.8	241	342	40.4	111	94.4	0.589	0.829	0.942	0.355	0.76	0.766	0.766	0.536	-1.44	7.28	1.21E-18	BL-BRZ	AT1G22440	NA	NA	Down	Transition Domain_Atrichoblast_Down
AT4G25260	Transition Domain_Atrichoblast	128	111	83.3	404	231	239	0.73	0.797	0.93	0.912	0.978	0.915	0.798	0.929	1.4	7.65	1.21E-18	BL-BRZ	PMEI7	NA	NA	Up	Transition Domain_Atrichoblast_Up
AT5G59220	Elongation_Trichoblast	126	131	171	75.5	32.8	16.4	0.571	0.156	0.473	0.559	0.135	0.0948	0.294	0.293	-1.9	6.54	1.28E-18	BL-BRZ	SAG113	NA	NA	Down	Elongation_Trichoblast_Down
AT2G26560	Distal Columella	109	44.9	401	75.7	24.3	45.2	0.125	0.0752	0.326	0.108	0.0779	0.126	0.16	0.107	-1.87	6.87	1.32E-18	BL-BRZ	PLP2	NA	NA	Down	Distal Columella_Down
AT3G25770	Maturation_Atrichoblast	184	22.7	56.5	16.3	0.915	4.32	0.274	0.0846	0.142	0.0754	0.00694	0.0352	0.124	0.0433	-3.58	5.49	1.39E-18	BL-BRZ	AOC2	NA	NA	Down	Maturation_Atrichoblast_Down
AT1G54120	Transition Domain_Cortex	22.7	40.6	30.3	102	120	87.8	0.3	0.221	0.168	0.444	0.373	0.255	0.239	0.393	1.78	6.09	1.41E-18	BL-BRZ	AT1G54120	NA	NA	Up	Transition Domain_Cortex_Up
AT5G01040	Transition Domain_Cortex	212	80.9	79.9	323	333	310	0.631	0.279	0.32	0.824	0.594	0.528	0.427	0.705	1.5	7.81	1.50E-18	BL-BRZ	LAC8	NA	NA	Up	Transition Domain_Cortex_Up
AT1G68150	Elongation_Trichoblast	11.4	15.9	9.97	38.6	66.1	68.1	0.184	0.0689	0.118	0.406	0.326	0.405	0.103	0.379	2.11	5.12	1.55E-18	BL-BRZ	WRKY9	WRKY9	WRKY DNA-binding protein 9	Up	Elongation_Trichoblast_Up
AT1G05700	Maturation_Atrichoblast	0	0	0	6.23	27.4	25.5	0	0	0	0.0251	0.174	0.148	0	0.105	8.31	3.45	1.55E-18	BL-BRZ	AT1G05700	NA	NA	Up	Maturation_Atrichoblast_Up
AT5G67390	Transition Domain_Cortex	18.5	33.9	43.1	78.6	154	72.7	0.192	0.153	0.152	0.333	0.311	0.264	0.168	0.316	1.77	6.07	1.56E-18	BL-BRZ	AT5G67390	NA	NA	Up	Transition Domain_Cortex_Up
AT5G04120	Elongation_Trichoblast	75.6	50.5	58.6	27.3	5.64	10.8	0.331	0.0689	0.215	0.159	0.0496	0.0862	0.151	0.103	-2.14	5.32	1.59E-18	BL-BRZ	IPSP	NA	NA	Down	Elongation_Trichoblast_Down
ATCG00030	Maturation_Endodermis	202	0	0	0	0	0	0.717	0	0	0	0	0	0.232	0	-9.16	5.12	1.64E-18	BL-BRZ	TRNK	NA	NA	Down	Maturation_Endodermis_Down
AT1G37130	Elongation_Trichoblast	156	150	136	70.3	33.3	26.3	0.686	0.307	0.602	0.547	0.277	0.284	0.434	0.386	-1.85	6.6	1.65E-18	BL-BRZ	NIA2	NA	NA	Down	Elongation_Trichoblast_Down
AT1G47510	Elongation_Atrichoblast	151	52.8	40.5	68.3	7.92	4.23	0.382	0.155	0.124	0.305	0.0618	0.0317	0.202	0.168	-2.15	5.73	1.66E-18	BL-BRZ	IP5P11	NA	NA	Down	Elongation_Atrichoblast_Down
AT5G65810	Elongation_Atrichoblast	8.96	17.9	19.8	94.1	51.5	73.3	0.0828	0.14	0.144	0.397	0.29	0.367	0.127	0.359	2.16	5.52	1.66E-18	BL-BRZ	CGR3	NA	NA	Up	Elongation_Atrichoblast_Up
AT3G51660	Transition Domain_Atrichoblast	92.5	163	129	144	492	483	0.607	0.766	0.86	0.679	0.913	0.901	0.728	0.78	1.4	7.98	1.68E-18	BL-BRZ	AT3G51660	NA	NA	Up	Transition Domain_Atrichoblast_Up
AT5G17800	Elongation_Cortex	13.3	14.5	15.6	0.302	0	0	0.157	0.064	0.0656	0.00282	0	0	0.103	0.000919	-6.43	2.94	1.71E-18	BL-BRZ	MYB56	MYB56	myb domain protein 56	Down	Elongation_Cortex_Down
AT5G06760	Distal Columella	51.7	131	107	25.7	25	14.5	0.195	0.35	0.187	0.106	0.13	0.0714	0.217	0.104	-1.98	5.87	1.77E-18	BL-BRZ	LEA46	NA	NA	Down	Distal Columella_Down
AT2G28960	Maturation_Atrichoblast	0	0.731	0.949	18.7	29.3	32.7	0	0.00627	0.0118	0.106	0.174	0.268	0.00727	0.173	5.24	3.89	1.77E-18	BL-BRZ	AT2G28960	NA	NA	Up	Maturation_Atrichoblast_Up
AT3G16330	Transition Domain_Pericycle	6.54	0	0	116	235	125	0.182	0	0	0.394	0.19	0.175	0.069	0.237	5.5	6.61	1.84E-18	BL-BRZ	AT3G16330	NA	NA	Up	Transition Domain_Pericycle_Up
AT1G67590	Transition Domain_Atrichoblast	33.6	33.2	33.9	11.7	7.68	9.33	0.282	0.468	0.605	0.13	0.197	0.22	0.429	0.164	-1.83	4.42	1.92E-18	BL-BRZ	AT1G67590	NA	NA	Down	Transition Domain_Atrichoblast_Down
AT4G24972	Proliferation Domain_Atrichoblast	11	23.7	43.3	0	0.753	0.404	0.253	0.292	0.409	0	0.0256	0.02	0.317	0.0176	-5.83	3.82	1.93E-18	BL-BRZ	TPD1	NA	NA	Down	Proliferation Domain_Atrichoblast_Down
AT3G16400	Elongation_Atrichoblast	255	453	901	52.2	189	236	0.561	0.686	0.766	0.225	0.425	0.529	0.68	0.357	-1.86	8.44	1.94E-18	BL-BRZ	NSP1	NA	NA	Down	Elongation_Atrichoblast_Down
AT4G33540	Elongation_Atrichoblast	63.9	39.3	44.3	24.3	6.4	4.51	0.363	0.262	0.264	0.163	0.0695	0.0543	0.288	0.11	-2.3	4.9	1.98E-18	BL-BRZ	AT4G33540	NA	NA	Down	Elongation_Atrichoblast_Down
AT4G15120	Transition Domain_Atrichoblast	37.9	35.6	36.4	19.9	6.56	8.45	0.319	0.351	0.523	0.184	0.126	0.128	0.372	0.158	-1.79	4.58	2.02E-18	BL-BRZ	AT4G15120	NA	NA	Down	Transition Domain_Atrichoblast_Down
AT5G57420	Proximal Columella	23.4	93.8	124	259	544	420	0.0828	0.1	0.162	0.283	0.648	0.481	0.0992	0.399	2.58	7.93	2.03E-18	BL-BRZ	IAA33	IAA33	indole-3-acetic acid inducible 33	Up	Proximal Columella_Up
AT5G14470	Transition Domain_Trichoblast	10.1	7.45	1.38	37.1	22.3	19.7	0.132	0.0775	0.0294	0.365	0.275	0.151	0.0821	0.277	2.03	4.1	2.15E-18	BL-BRZ	GLCAK2	NA	NA	Up	Transition Domain_Trichoblast_Up
AT3G45970	Transition Domain_Atrichoblast	62.1	76.3	80.8	154	240	201	0.497	0.617	0.814	0.716	0.88	0.844	0.611	0.781	1.44	7.1	2.36E-18	BL-BRZ	EXLA1	NA	NA	Up	Transition Domain_Atrichoblast_Up
AT2G45180	Transition Domain_Trichoblast	2.08	3.62	1.38	19.2	11.5	16.2	0.0441	0.0317	0.0118	0.262	0.229	0.0783	0.0304	0.197	2.7	3.23	2.37E-18	BL-BRZ	AT2G45180	NA	NA	Up	Transition Domain_Trichoblast_Up
AT3G30775	Proximal Columella	379	191	206	993	953	1220	0.462	0.286	0.324	0.829	0.704	0.712	0.393	0.779	2.05	9.38	2.48E-18	BL-BRZ	POX1	NA	NA	Up	Proximal Columella_Up
AT4G26080	Transition Domain_Cortex	299	286	278	154	96	61.3	0.813	0.537	0.568	0.64	0.389	0.217	0.653	0.495	-1.5	7.63	2.59E-18	BL-BRZ	ABI1	NA	NA	Down	Transition Domain_Cortex_Down
AT5G42590	Elongation_Endodermis	38.4	33.3	36.7	6.12	6.06	6.35	0.38	0.241	0.335	0.104	0.0836	0.0734	0.307	0.0899	-2.55	4.4	2.61E-18	BL-BRZ	CYP71A16	NA	NA	Down	Elongation_Endodermis_Down
AT2G18690	Transition Domain_Atrichoblast	105	45.1	46.1	36.9	14.4	15	0.613	0.545	0.721	0.289	0.24	0.27	0.601	0.273	-1.59	5.41	2.61E-18	BL-BRZ	AT2G18690	NA	NA	Down	Transition Domain_Atrichoblast_Down
AT1G12080	Elongation_Endodermis	10.5	14.8	24	91.9	130	72.9	0.105	0.0852	0.067	0.263	0.214	0.19	0.0868	0.229	2.62	5.86	2.76E-18	BL-BRZ	AT1G12080	NA	NA	Up	Elongation_Endodermis_Up
AT3G15500	Distal Columella	117	54.6	290	59.3	20	45.8	0.264	0.195	0.487	0.165	0.13	0.203	0.301	0.167	-1.84	6.62	2.77E-18	BL-BRZ	NAC055	NAC3	NAC domain containing protein 3	Down	Distal Columella_Down
AT1G52690	Elongation_Endodermis	564	469	581	165	126	98	0.703	0.358	0.397	0.494	0.211	0.131	0.474	0.312	-2.07	8.38	2.78E-18	BL-BRZ	LEA7	NA	NA	Down	Elongation_Endodermis_Down
AT2G30930	Transition Domain_Cortex	45.9	25.1	15.2	106	107	80.2	0.443	0.137	0.072	0.556	0.406	0.321	0.241	0.472	1.8	6.01	2.86E-18	BL-BRZ	AT2G30930	NA	NA	Up	Transition Domain_Cortex_Up
AT1G11720	Transition Domain_Atrichoblast	54.6	36.1	34.5	22.3	11.4	6.87	0.485	0.55	0.674	0.196	0.262	0.163	0.55	0.206	-1.71	4.76	2.91E-18	BL-BRZ	ATSS3	NA	NA	Down	Transition Domain_Atrichoblast_Down
AT5G15230	Transition Domain_Trichoblast	109	224	231	339	598	358	0.681	0.683	0.612	0.934	0.972	0.62	0.664	0.842	1.26	8.27	2.93E-18	BL-BRZ	GASA4	NA	NA	Up	Transition Domain_Trichoblast_Up
AT1G27210	Transition Domain_Cortex	35.3	59.4	51.9	131	159	160	0.384	0.247	0.28	0.562	0.504	0.5	0.309	0.534	1.64	6.62	2.94E-18	BL-BRZ	TOR1L4	NA	NA	Up	Transition Domain_Cortex_Up
AT3G46550	Transition Domain_Atrichoblast	17.2	22.8	18.8	6.45	2.72	3.7	0.221	0.414	0.581	0.076	0.0656	0.113	0.378	0.0806	-2.26	3.6	3.33E-18	BL-BRZ	FLA4	NA	NA	Down	Transition Domain_Atrichoblast_Down
AT3G52870	Transition Domain_Cortex	91.6	43.8	39.6	8.91	17.4	17	0.419	0.184	0.16	0.0971	0.123	0.132	0.27	0.111	-2.1	5.26	3.33E-18	BL-BRZ	IQM3	NA	NA	Down	Transition Domain_Cortex_Down
AT3G01980	Elongation_Atrichoblast	22.1	18.5	27.1	3.04	3.05	1.97	0.166	0.159	0.194	0.0213	0.0347	0.0271	0.172	0.0266	-3.06	3.65	3.45E-18	BL-BRZ	AT3G01980	NA	NA	Down	Elongation_Atrichoblast_Down
AT3G44310	Transition Domain_Atrichoblast	38.6	56.2	78.1	24.2	13.9	18.5	0.356	0.527	0.628	0.233	0.24	0.355	0.486	0.258	-1.62	5.27	3.51E-18	BL-BRZ	NIT1	NA	NA	Down	Transition Domain_Atrichoblast_Down
AT2G40330	Transition Domain_Trichoblast	0	0.426	0	5.61	6.76	9.54	0	0.00704	0	0.107	0.165	0.127	0.00304	0.125	5.43	1.95	3.51E-18	BL-BRZ	PYL6	NA	NA	Up	Transition Domain_Trichoblast_Up
AT3G56060	Elongation_Atrichoblast	4.78	1.89	3.82	32.2	26.2	20.9	0.0446	0.0185	0.0299	0.175	0.216	0.167	0.0286	0.185	2.96	4.03	3.54E-18	BL-BRZ	AT3G56060	NA	NA	Up	Elongation_Atrichoblast_Up
AT3G48000	Transition Domain_Cortex	874	1010	1060	331	381	501	0.97	0.837	0.84	0.819	0.689	0.566	0.89	0.739	-1.29	9.44	3.55E-18	BL-BRZ	ALDH2B4	NA	NA	Down	Transition Domain_Cortex_Down
AT3G50060	Elongation_Trichoblast	86.1	111	140	27.3	31.3	30.5	0.547	0.177	0.462	0.276	0.191	0.216	0.301	0.232	-1.89	6.16	3.60E-18	BL-BRZ	MYB77	MYB77	myb domain protein 77	Down	Elongation_Trichoblast_Down
AT2G47520	Transition Domain_Trichoblast	145	5.75	11.3	9.3	8.76	5.09	0.466	0.0387	0.0824	0.16	0.101	0.0542	0.182	0.114	-2.15	5.06	3.75E-18	BL-BRZ	ERF071	ERF71	Integrase-type DNA-binding superfamily protein	Down	Transition Domain_Trichoblast_Down
AT4G23430	Elongation_Atrichoblast	24.5	62.9	96.9	5.77	18.6	14.9	0.197	0.354	0.483	0.0402	0.139	0.154	0.356	0.0963	-2.21	5.24	3.78E-18	BL-BRZ	TIC32	NA	NA	Down	Elongation_Atrichoblast_Down
AT3G55150	Transition Domain_Atrichoblast	7.42	2.76	2.72	13.1	16.6	28.2	0.104	0.0721	0.116	0.125	0.322	0.496	0.0913	0.246	2.35	3.63	3.82E-18	BL-BRZ	ATEXO70H1	NA	NA	Up	Transition Domain_Atrichoblast_Up
AT1G72140	Elongation_Atrichoblast	310	157	193	65.6	60.3	50.2	0.815	0.605	0.682	0.326	0.243	0.317	0.682	0.3	-1.86	7.11	3.83E-18	BL-BRZ	NPF5.12	NA	NA	Down	Elongation_Atrichoblast_Down
AT2G37700	Elongation_Atrichoblast	1.79	1.26	0	16.7	18.3	14.7	0.00637	0.0111	0	0.0993	0.0965	0.127	0.00636	0.105	4.06	3.33	3.93E-18	BL-BRZ	AT2G37700	NA	NA	Up	Elongation_Atrichoblast_Up
AT1G60740	Transition Domain_Atrichoblast	6.25	10.9	21.4	2.34	0.96	1.76	0.0675	0.185	0.302	0.0221	0.0164	0.0496	0.166	0.026	-2.91	2.92	4.10E-18	BL-BRZ	PRXIID	NA	NA	Down	Transition Domain_Atrichoblast_Down
AT4G23400	Elongation_Trichoblast	22.4	48.6	26.2	52.2	180	162	0.257	0.13	0.215	0.453	0.482	0.474	0.171	0.468	1.84	6.35	4.11E-18	BL-BRZ	PIP1-5	NA	NA	Up	Elongation_Trichoblast_Up
AT5G03520	Transition Domain_Atrichoblast	41.8	90.1	109	95.9	267	304	0.38	0.694	0.919	0.576	0.885	0.929	0.626	0.721	1.43	7.25	4.29E-18	BL-BRZ	RABE1D	NA	NA	Up	Transition Domain_Atrichoblast_Up
AT2G46860	Transition Domain_Trichoblast	20	16	22.1	4.97	1.75	4.45	0.265	0.123	0.153	0.0615	0.0367	0.0542	0.175	0.0539	-2.36	3.6	4.30E-18	BL-BRZ	PPA3	NA	NA	Down	Transition Domain_Trichoblast_Down
AT2G19590	Elongation_Endodermis	0.573	0.665	0.589	15.5	12.8	12	0.0109	0.0125	0.0179	0.166	0.146	0.113	0.0133	0.146	4.42	2.93	4.36E-18	BL-BRZ	ACO1	NA	NA	Up	Elongation_Endodermis_Up
AT1G58340	Elongation_Atrichoblast	54.4	20.1	16.8	16.1	1.22	0.846	0.306	0.0959	0.0647	0.0875	0.0154	0.0136	0.138	0.0487	-2.75	4.12	4.44E-18	BL-BRZ	DTX48	NA	NA	Down	Elongation_Atrichoblast_Down
AT1G59940	Distal Columella	61.1	71.9	107	17.8	20	21.5	0.237	0.332	0.365	0.0768	0.143	0.165	0.279	0.1	-1.98	5.65	4.63E-18	BL-BRZ	ARR3	ARR3	response regulator 3	Down	Distal Columella_Down
AT1G55020	Maturation_Atrichoblast	228	98.6	71.7	11.7	16.5	10.1	0.597	0.332	0.355	0.0704	0.111	0.12	0.369	0.0969	-3.23	6.16	4.74E-18	BL-BRZ	LOX1	NA	NA	Down	Maturation_Atrichoblast_Down
AT1G09932	Maturation_Atrichoblast	2.78	2.56	4.75	35	38.4	59.6	0.0323	0.0157	0.0296	0.141	0.153	0.232	0.0218	0.171	3.75	4.66	4.77E-18	BL-BRZ	AT1G09932	NA	NA	Up	Maturation_Atrichoblast_Up
AT5G42020	Transition Domain_Atrichoblast	413	228	163	1310	443	420	0.914	0.883	0.907	0.985	0.967	0.972	0.898	0.978	1.31	8.95	4.92E-18	BL-BRZ	BIP	NA	NA	Up	Transition Domain_Atrichoblast_Up
AT2G28160	Transition Domain_Atrichoblast	31.6	146	143	92	349	391	0.245	0.689	0.837	0.525	0.858	0.858	0.563	0.672	1.41	7.6	4.93E-18	BL-BRZ	FIT	FRU	FER-like regulator of iron uptake	Up	Transition Domain_Atrichoblast_Up
AT4G25640	Transition Domain_Trichoblast	24.6	20.6	21.2	7.22	4.5	2.54	0.289	0.187	0.265	0.16	0.101	0.0361	0.239	0.108	-2.18	3.84	4.99E-18	BL-BRZ	ATDTX35	NA	NA	Down	Transition Domain_Trichoblast_Down
AT1G54870	Transition Domain_Atrichoblast	3.12	10.3	9.63	0.195	0.64	0.352	0.0245	0.149	0.279	0.00245	0.0219	0.0142	0.13	0.00956	-4.19	2.19	5.14E-18	BL-BRZ	AT1G54870	NA	NA	Down	Transition Domain_Atrichoblast_Down
AT2G47460	Elongation_Atrichoblast	69.3	84.5	79	17	19.8	20	0.293	0.317	0.348	0.102	0.181	0.167	0.321	0.141	-2.03	5.59	5.26E-18	BL-BRZ	MYB12	MYB12	myb domain protein 12	Down	Elongation_Atrichoblast_Down
AT5G54160	Transition Domain_Trichoblast	133	104	113	50.7	34.5	44.8	0.696	0.38	0.541	0.566	0.477	0.343	0.52	0.476	-1.44	6.34	5.30E-18	BL-BRZ	OMT1	NA	NA	Down	Transition Domain_Trichoblast_Down
AT1G58270	Elongation_Endodermis	138	133	190	30.4	28.9	41.5	0.616	0.396	0.531	0.338	0.164	0.165	0.497	0.239	-2.19	6.55	5.54E-18	BL-BRZ	ZW9	NA	NA	Down	Elongation_Endodermis_Down
AT3G46280	Maturation_Atrichoblast	68.2	112	80.2	515	829	654	0.323	0.345	0.314	0.683	0.854	0.831	0.333	0.777	2.93	8.56	5.62E-18	BL-BRZ	AT3G46280	NA	NA	Up	Maturation_Atrichoblast_Up
AT5G07110	Elongation_Atrichoblast	34.1	54.1	45	91.4	182	245	0.223	0.28	0.259	0.411	0.517	0.679	0.259	0.507	1.9	6.79	5.92E-18	BL-BRZ	PRA1B6	NA	NA	Up	Elongation_Atrichoblast_Up
AT1G76890	Transition Domain_Cortex	11.5	10.4	1.75	44.3	46.9	25.5	0.158	0.0684	0.016	0.286	0.279	0.16	0.0907	0.265	2.25	4.65	5.97E-18	BL-BRZ	GT-2	GT2	Duplicated homeodomain-like superfamily protein	Up	Transition Domain_Cortex_Up
AT5G53250	Proliferation Domain_Atrichoblast	28.6	16.6	17.1	197	112	174	0.434	0.237	0.216	0.84	0.586	0.69	0.256	0.678	2.99	6.5	6.13E-18	BL-BRZ	AGP22	NA	NA	Up	Proliferation Domain_Atrichoblast_Up
AT2G36410	Transition Domain_Cortex	5.74	5.58	4.66	21.5	44.8	32.1	0.0936	0.0421	0.04	0.213	0.262	0.189	0.0618	0.226	2.49	4.26	6.32E-18	BL-BRZ	AT2G36410	NA	NA	Up	Transition Domain_Cortex_Up
AT3G27170	Transition Domain_Cortex	63.4	30.3	26.8	147	107	126	0.512	0.237	0.24	0.667	0.557	0.443	0.346	0.598	1.7	6.4	6.36E-18	BL-BRZ	CLC-B	NA	NA	Up	Transition Domain_Cortex_Up
AT2G36780	Transition Domain_Atrichoblast	15.6	5.79	2.3	0.977	0	0	0.166	0.0856	0.093	0.0123	0	0	0.115	0.00683	-4.72	1.87	6.41E-18	BL-BRZ	UGT73C3	NA	NA	Down	Transition Domain_Atrichoblast_Down
AT4G28720	Transition Domain_Atrichoblast	5.86	1.79	0.209	19.9	13.4	10	0.0736	0.027	0.0116	0.176	0.251	0.206	0.0403	0.201	2.72	3.17	6.41E-18	BL-BRZ	YUC8	NA	NA	Up	Transition Domain_Atrichoblast_Up
AT1G62480	Elongation_Atrichoblast	97.4	176	148	316	519	684	0.408	0.295	0.338	0.742	0.68	0.656	0.337	0.703	1.83	8.35	6.57E-18	BL-BRZ	AT1G62480	NA	NA	Up	Elongation_Atrichoblast_Up
AT3G14260	Elongation_Trichoblast	146	158	184	54.6	54.9	31.9	0.502	0.141	0.387	0.453	0.149	0.164	0.258	0.274	-1.78	6.72	6.67E-18	BL-BRZ	AT3G14260	NA	NA	Down	Elongation_Trichoblast_Down
AT3G15700	Elongation_Trichoblast	27.9	26.2	26.2	4.1	4.61	1.41	0.273	0.0672	0.194	0.0588	0.0355	0.0172	0.133	0.0398	-2.97	4.04	6.71E-18	BL-BRZ	AT3G15700	NA	NA	Down	Elongation_Trichoblast_Down
AT4G11290	Maturation_Pericycle	3.95	4.88	0.403	11.3	17.5	47.4	0.0732	0.0659	0.012	0.125	0.105	0.219	0.0515	0.142	3.16	3.98	6.86E-18	BL-BRZ	PER39	NA	NA	Up	Maturation_Pericycle_Up
AT3G05936	Transition Domain_Trichoblast	26.9	17.2	24.6	70.4	76.8	52.8	0.314	0.109	0.141	0.52	0.495	0.259	0.181	0.432	1.55	5.5	6.94E-18	BL-BRZ	AT3G05936	NA	NA	Up	Transition Domain_Trichoblast_Up
AT5G49360	Transition Domain_Trichoblast	53.7	60.6	45	127	133	160	0.456	0.261	0.294	0.648	0.697	0.494	0.33	0.609	1.39	6.59	7.06E-18	BL-BRZ	BXL1	NA	NA	Up	Transition Domain_Trichoblast_Up
AT3G48520	Elongation_Atrichoblast	301	48.4	60.3	124	13.4	5.36	0.51	0.159	0.134	0.319	0.0618	0.0362	0.238	0.176	-2	6.49	7.14E-18	BL-BRZ	CYP94B3	NA	NA	Down	Elongation_Atrichoblast_Down
AT1G13430	Elongation_Cortex	0.888	6.48	6.56	13.3	39.2	53.7	0.0187	0.032	0.0328	0.0958	0.145	0.191	0.0266	0.142	3.09	4.36	7.34E-18	BL-BRZ	STO9	NA	NA	Up	Elongation_Cortex_Up
AT4G19420	Transition Domain_Trichoblast	5.6	2.98	3.86	17	20	24.8	0.137	0.0423	0.0706	0.311	0.376	0.223	0.079	0.297	2.25	3.64	7.44E-18	BL-BRZ	AT4G19420	NA	NA	Up	Transition Domain_Trichoblast_Up
AT4G25110	Maturation_Atrichoblast	1.39	0.731	5.22	9.34	60.4	50.9	0.0161	0.00627	0.0355	0.0603	0.278	0.366	0.0164	0.214	4.16	4.49	7.59E-18	BL-BRZ	AMC2	MC2	metacaspase 2	Up	Maturation_Atrichoblast_Up
AT5G64410	Transition Domain_Atrichoblast	49.2	31	46.3	13.3	12.5	13	0.472	0.505	0.791	0.135	0.262	0.298	0.546	0.198	-1.68	4.76	7.68E-18	BL-BRZ	OPT4	NA	NA	Down	Transition Domain_Atrichoblast_Down
AT4G12545	Transition Domain_Cortex	3.75	19.5	8.16	24.9	67.2	40.6	0.069	0.1	0.072	0.218	0.316	0.208	0.0811	0.249	2.17	4.76	7.78E-18	BL-BRZ	AIR1B	NA	NA	Up	Transition Domain_Cortex_Up
AT3G05685	Transition Domain_Atrichoblast	19.9	21.4	35	3.71	6.88	8.45	0.215	0.293	0.5	0.0417	0.169	0.22	0.304	0.108	-2	4	7.87E-18	BL-BRZ	AT3G05685	NA	NA	Down	Transition Domain_Atrichoblast_Down
AT3G43430	Elongation_Atrichoblast	23.3	53.4	66	105	204	206	0.185	0.24	0.338	0.421	0.517	0.606	0.258	0.494	1.89	6.8	8.10E-18	BL-BRZ	AT3G43430	AT3G43430	RING/U-box superfamily protein	Up	Elongation_Atrichoblast_Up
AT1G61840	Transition Domain_Atrichoblast	1.17	0.966	0.419	7.62	8.32	12.9	0.0184	0.0315	0.0233	0.0809	0.191	0.248	0.0255	0.141	3.54	2.56	8.12E-18	BL-BRZ	AT1G61840	NA	NA	Up	Transition Domain_Atrichoblast_Up
AT3G61430	Transition Domain_Trichoblast	53.7	92.8	93	155	232	202	0.471	0.324	0.365	0.783	0.697	0.524	0.38	0.682	1.33	7.11	8.61E-18	BL-BRZ	PIP1-1	NA	NA	Up	Transition Domain_Trichoblast_Up
AT2G28160	Distal Columella	16.3	36.6	33.2	71.1	83.5	148	0.0582	0.164	0.0839	0.22	0.396	0.429	0.0799	0.278	1.88	6.01	8.66E-18	BL-BRZ	FIT	FRU	FER-like regulator of iron uptake	Up	Distal Columella_Up
AT3G43110	Transition Domain_Trichoblast	25.9	34.9	19	6.42	8.76	5.09	0.328	0.208	0.235	0.135	0.128	0.0602	0.252	0.11	-1.97	4.13	8.66E-18	BL-BRZ	AT3G43110	NA	NA	Down	Transition Domain_Trichoblast_Down
AT5G06760	Maturation_Atrichoblast	515	731	629	95.7	18.3	130	0.516	0.317	0.361	0.296	0.0833	0.183	0.353	0.2	-2.92	8.47	8.70E-18	BL-BRZ	LEA46	NA	NA	Down	Maturation_Atrichoblast_Down
AT4G30270	Elongation_Cortex	80.1	87.8	164	29.9	18.4	16.4	0.345	0.2	0.336	0.146	0.0644	0.0503	0.286	0.0873	-2.32	6.02	8.75E-18	BL-BRZ	XTH24	NA	NA	Down	Elongation_Cortex_Down
AT4G15610	Elongation_Cortex	523	436	437	151	137	53.7	0.899	0.504	0.697	0.451	0.152	0.124	0.706	0.242	-2.06	8.18	9.15E-18	BL-BRZ	AT4G15610	NA	NA	Down	Elongation_Cortex_Down
AT1G16022	Transition Domain_Pericycle	2.18	0	106	0	0	0	0.0909	0	0.25	0	0	0	0.103	0	-8.37	3.93	9.47E-18	BL-BRZ	AT1G16022	NA	NA	Down	Transition Domain_Pericycle_Down
AT1G05660	Elongation_Atrichoblast	194	189	128	768	507	548	0.561	0.45	0.393	0.78	0.703	0.724	0.459	0.744	1.82	8.61	9.54E-18	BL-BRZ	AT1G05660	NA	NA	Up	Elongation_Atrichoblast_Up
AT5G40780	Transition Domain_Trichoblast	33.3	43.2	34.5	84.7	124	95	0.387	0.282	0.294	0.635	0.716	0.416	0.318	0.582	1.44	6.11	9.70E-18	BL-BRZ	LHT1	NA	NA	Up	Transition Domain_Trichoblast_Up
AT1G59940	Elongation_Phloem	58.5	60.2	60.3	9.41	1.08	10.9	0.33	0.14	0.226	0.0727	0.00485	0.024	0.206	0.0316	-2.98	5.13	9.88E-18	BL-BRZ	ARR3	ARR3	response regulator 3	Down	Elongation_Phloem_Down
AT5G06760	Transition Domain_Cortex	44.6	37.8	16.3	12.4	3.91	0	0.374	0.116	0.072	0.134	0.0287	0	0.207	0.0793	-2.45	4.44	9.95E-18	BL-BRZ	LEA46	NA	NA	Down	Transition Domain_Cortex_Down
AT4G21850	Elongation_Trichoblast	253	590	506	476	1990	1680	0.812	0.582	0.753	0.935	0.922	0.819	0.658	0.899	1.47	9.84	1.01E-17	BL-BRZ	MSRB9	NA	NA	Up	Elongation_Trichoblast_Up
AT4G36990	Transition Domain_Atrichoblast	87	50.8	59.9	50.6	15.4	12	0.601	0.414	0.535	0.348	0.284	0.227	0.501	0.309	-1.57	5.5	1.07E-17	BL-BRZ	HSFB1	HSF4	heat shock factor 4	Down	Transition Domain_Atrichoblast_Down
AT1G72150	Transition Domain_Trichoblast	60	67.2	65.1	155	136	200	0.52	0.335	0.382	0.844	0.716	0.41	0.404	0.678	1.35	6.83	1.10E-17	BL-BRZ	PATL1	NA	NA	Up	Transition Domain_Trichoblast_Up
AT3G10020	Elongation_Cortex	73.9	79.8	106	16.9	19.2	13.8	0.371	0.16	0.148	0.093	0.0529	0.0436	0.246	0.0634	-2.35	5.68	1.11E-17	BL-BRZ	AT3G10020	NA	NA	Down	Elongation_Cortex_Down
AT3G15356	Maturation_Procambium	22	66.3	42.4	107	220	183	0.0986	0.207	0.254	0.361	0.466	0.492	0.201	0.426	1.98	6.76	1.11E-17	BL-BRZ	LEC	NA	NA	Up	Maturation_Procambium_Up
AT1G68150	Elongation_Atrichoblast	8.96	30.8	28.6	38.6	116	128	0.0701	0.207	0.184	0.222	0.533	0.597	0.165	0.403	2.05	5.92	1.12E-17	BL-BRZ	WRKY9	WRKY9	WRKY DNA-binding protein 9	Up	Elongation_Atrichoblast_Up
AT4G39070	Transition Domain_Atrichoblast	17.2	16.3	34.1	5.47	6.72	3.34	0.184	0.311	0.512	0.0515	0.164	0.121	0.304	0.0929	-2.1	3.79	1.12E-17	BL-BRZ	BBX20	BZS1	B-box zinc finger family protein	Down	Transition Domain_Atrichoblast_Down
AT5G07110	Transition Domain_Atrichoblast	91	141	134	233	344	359	0.613	0.865	0.93	0.819	0.956	0.965	0.79	0.881	1.35	7.77	1.13E-17	BL-BRZ	PRA1B6	NA	NA	Up	Transition Domain_Atrichoblast_Up
AT5G42510	Transition Domain_Trichoblast	15.7	22.3	50.2	4.81	4.25	13.3	0.211	0.0951	0.147	0.082	0.0826	0.127	0.144	0.0963	-1.96	4.2	1.13E-17	BL-BRZ	DIR1	NA	NA	Down	Transition Domain_Trichoblast_Down
AT5G44820	Transition Domain_Atrichoblast	22.6	36	47.5	10.5	10.9	9.15	0.264	0.581	0.698	0.118	0.257	0.241	0.493	0.176	-1.78	4.53	1.15E-17	BL-BRZ	AT5G44820	NA	NA	Down	Transition Domain_Atrichoblast_Down
AT4G39700	Transition Domain_Pericycle	19.6	0	0	106	412	208	0.182	0	0	0.212	0.207	0.1	0.069	0.176	4.43	7.18	1.16E-17	BL-BRZ	HIPP23	NA	NA	Up	Transition Domain_Pericycle_Up
AT4G22010	Elongation_Atrichoblast	201	212	172	840	623	619	0.611	0.41	0.323	0.861	0.699	0.683	0.432	0.771	1.81	8.8	1.18E-17	BL-BRZ	sks4	NA	NA	Up	Elongation_Atrichoblast_Up
AT5G14880	Transition Domain_Trichoblast	13.7	11.3	12.4	1.44	0.5	2.86	0.25	0.134	0.147	0.0328	0.0183	0.0542	0.173	0.0366	-3.04	2.93	1.18E-17	BL-BRZ	POT8	NA	NA	Down	Transition Domain_Trichoblast_Down
AT5G36180	Elongation_Cortex	157	224	415	61.8	54.9	52.8	0.693	0.348	0.582	0.211	0.12	0.148	0.537	0.157	-2.15	7.32	1.22E-17	BL-BRZ	SCPL1	NA	NA	Down	Elongation_Cortex_Down
AT3G15670	Elongation_Endodermis	75.5	34.7	34.9	19.7	5.25	4.72	0.42	0.231	0.237	0.228	0.0653	0.0428	0.29	0.129	-2.42	4.87	1.25E-17	BL-BRZ	LEA29	NA	NA	Down	Elongation_Endodermis_Down
AT2G44910	Elongation_Endodermis	11.5	15	13.7	0.36	0.117	1.18	0.207	0.16	0.17	0.00746	0.00261	0.0214	0.177	0.00963	-4.68	2.79	1.29E-17	BL-BRZ	ATHB-4	HB4	homeobox-leucine zipper protein 4	Down	Elongation_Endodermis_Down
AT5G50175	Transition Domain_Atrichoblast	8.98	17.2	22.6	36.5	58.4	54.6	0.123	0.36	0.558	0.348	0.683	0.652	0.314	0.49	1.63	5.1	1.32E-17	BL-BRZ	AT5G50175	NA	NA	Up	Transition Domain_Atrichoblast_Up
AT1G26690	Transition Domain_Cortex	35.1	29.9	40.8	8.1	4.98	6.61	0.399	0.174	0.248	0.0866	0.041	0.0472	0.28	0.0657	-2.39	4.45	1.34E-17	BL-BRZ	AT1G26690	NA	NA	Down	Transition Domain_Cortex_Down
AT1G28170	Elongation_Cortex	1.42	2	4.92	13	22	50.6	0.03	0.016	0.041	0.0817	0.092	0.154	0.0266	0.106	3.36	4.02	1.40E-17	BL-BRZ	SOT7	NA	NA	Up	Elongation_Cortex_Up
AT1G52690	Proximal Columella	1780	513	448	285	151	133	0.752	0.5	0.514	0.454	0.259	0.115	0.647	0.345	-2.12	9.17	1.45E-17	BL-BRZ	LEA7	NA	NA	Down	Proximal Columella_Down
AT3G53620	Transition Domain_Trichoblast	41.6	44.7	47.2	94.8	157	105	0.407	0.239	0.247	0.598	0.477	0.229	0.293	0.455	1.4	6.35	1.49E-17	BL-BRZ	PPA4	NA	NA	Up	Transition Domain_Trichoblast_Up
AT2G35270	Transition Domain_Atrichoblast	10.9	22.9	14.4	32.6	57.6	60.7	0.135	0.383	0.442	0.294	0.678	0.674	0.308	0.463	1.63	5.1	1.51E-17	BL-BRZ	AHL21	NA	NA	Up	Transition Domain_Atrichoblast_Up
AT5G21020	Transition Domain_Atrichoblast	84.3	102	91.7	41.2	28.2	30.6	0.546	0.739	0.895	0.365	0.568	0.638	0.701	0.469	-1.5	5.98	1.54E-17	BL-BRZ	AT5G21020	NA	NA	Down	Transition Domain_Atrichoblast_Down
AT1G17060	Transition Domain_Cortex	17.2	9.56	5.83	46.4	54.8	43.4	0.236	0.0789	0.064	0.339	0.246	0.198	0.137	0.287	2.08	4.92	1.56E-17	BL-BRZ	CYP72C1	NA	NA	Up	Transition Domain_Cortex_Up
AT5G09430	Elongation_Endodermis	5.73	9.58	9.57	33.2	49	43.7	0.116	0.13	0.174	0.354	0.368	0.339	0.137	0.355	2.35	4.68	1.57E-17	BL-BRZ	AT5G09430	NA	NA	Up	Elongation_Endodermis_Up
AT2G22460	Elongation_Phloem	5.69	23.1	26.9	82	113	88.9	0.06	0.0638	0.0949	0.212	0.141	0.204	0.072	0.182	2.46	5.86	1.58E-17	BL-BRZ	AT2G22460	NA	NA	Up	Elongation_Phloem_Up
AT3G15500	Elongation_Atrichoblast	104	110	86.6	40.1	28.6	13.5	0.49	0.266	0.219	0.222	0.147	0.104	0.307	0.172	-1.94	5.99	1.60E-17	BL-BRZ	NAC055	NAC3	NAC domain containing protein 3	Down	Elongation_Atrichoblast_Down
AT1G12950	Transition Domain_Cortex	44.2	18.7	15.2	4.05	2.49	6.61	0.374	0.121	0.128	0.0394	0.0205	0.0189	0.222	0.0301	-2.85	4.09	1.64E-17	BL-BRZ	DTX31	NA	NA	Down	Transition Domain_Cortex_Down
AT1G78860	Transition Domain_Cortex	0	1.2	0.583	8.51	21	15.1	0	0.0158	0.008	0.0814	0.152	0.123	0.00772	0.111	4.76	2.97	1.64E-17	BL-BRZ	AT1G78860	NA	NA	Up	Transition Domain_Cortex_Up
AT1G13110	Elongation_Endodermis	0.287	0.532	0.884	9	16.4	12.8	0.00725	0.00752	0.0179	0.121	0.201	0.147	0.01	0.152	4.48	2.83	1.67E-17	BL-BRZ	CYP71B7	NA	NA	Up	Elongation_Endodermis_Up
AT1G78520	Proliferation Domain_Cortex	5.89	6.01	1.31	42	145	181	0.0526	0.0909	0.0526	0.455	0.417	0.371	0.0732	0.402	4.78	6.1	1.69E-17	BL-BRZ	AT1G78520	NA	NA	Up	Proliferation Domain_Cortex_Up
AT3G53980	Maturation_Pericycle	307	1910	1220	186	349	507	0.244	0.599	0.747	0.273	0.4	0.438	0.591	0.364	-1.53	9.56	1.77E-17	BL-BRZ	AT3G53980	NA	NA	Down	Maturation_Pericycle_Down
AT3G26830	Maturation_Pericycle	19.8	17.9	10.5	61	85.1	46.1	0.146	0.144	0.145	0.261	0.474	0.422	0.144	0.385	2.06	5.37	1.81E-17	BL-BRZ	CYP71B15	NA	NA	Up	Maturation_Pericycle_Up
AT1G07400	Maturation_Atrichoblast	221	455	509	15.6	96	62.9	0.306	0.216	0.272	0.0553	0.132	0.12	0.244	0.0969	-2.94	7.84	1.82E-17	BL-BRZ	HSP17.8	NA	NA	Down	Maturation_Atrichoblast_Down
AT2G29460	Transition Domain_Atrichoblast	96.8	178	169	46.5	66.4	47.9	0.607	0.707	0.849	0.328	0.541	0.433	0.699	0.402	-1.43	6.66	1.87E-17	BL-BRZ	GSTU4	NA	NA	Down	Transition Domain_Atrichoblast_Down
AT3G60550	Transition Domain_Trichoblast	12.3	25.7	21.2	2.41	3.25	6.67	0.225	0.183	0.212	0.0492	0.101	0.0602	0.204	0.0636	-2.3	3.61	1.88E-17	BL-BRZ	CYCU2-2	NA	NA	Down	Transition Domain_Trichoblast_Down
AT4G25640	Elongation_Atrichoblast	100	58.1	50.8	21.6	13.7	14.4	0.51	0.387	0.373	0.147	0.124	0.118	0.413	0.133	-2.05	5.41	1.90E-17	BL-BRZ	ATDTX35	NA	NA	Down	Elongation_Atrichoblast_Down
AT5G59220	Transition Domain_Cortex	41.1	60.2	65.9	18.2	13.2	2.83	0.424	0.221	0.224	0.176	0.102	0.0283	0.301	0.13	-2.02	5.12	1.90E-17	BL-BRZ	SAG113	NA	NA	Down	Transition Domain_Cortex_Down
AT3G53260	Transition Domain_Cortex	135	55.4	79.3	34.6	22.4	17	0.704	0.321	0.376	0.325	0.143	0.0755	0.485	0.228	-1.82	5.9	1.90E-17	BL-BRZ	PAL2	NA	NA	Down	Transition Domain_Cortex_Down
AT3G10020	Maturation_Procambium	208	421	575	89.1	116	131	0.465	0.559	0.644	0.361	0.398	0.415	0.568	0.386	-1.76	8.03	1.94E-17	BL-BRZ	AT3G10020	NA	NA	Down	Maturation_Procambium_Down
AT1G78340	Elongation_Trichoblast	121	61.7	54.2	177	320	260	0.629	0.17	0.344	0.741	0.589	0.569	0.306	0.644	1.7	7.37	1.95E-17	BL-BRZ	GSTU22	NA	NA	Up	Elongation_Trichoblast_Up
AT1G78390	Transition Domain_Atrichoblast	0.39	0.138	0.837	7.23	6.88	9.15	0.00613	0.0045	0.0349	0.0858	0.169	0.191	0.0106	0.127	4.16	2.24	2.11E-17	BL-BRZ	NCED9	NA	NA	Up	Transition Domain_Atrichoblast_Up
AT5G15130	Elongation_Atrichoblast	5.38	3.77	0.763	12.1	27.7	36.1	0.051	0.0369	0.00995	0.0733	0.193	0.33	0.0318	0.171	2.99	3.97	2.15E-17	BL-BRZ	WRKY72	WRKY72	WRKY DNA-binding protein 72	Up	Elongation_Atrichoblast_Up
AT3G46280	Elongation_Trichoblast	129	133	92.8	322	350	400	0.539	0.221	0.409	0.865	0.56	0.509	0.322	0.667	1.58	7.89	2.25E-17	BL-BRZ	AT3G46280	NA	NA	Up	Elongation_Trichoblast_Up
AT1G04610	Proliferation Domain_Atrichoblast	1.07	0.136	0.489	30.6	12.6	14.2	0.0404	0.00394	0.0192	0.369	0.197	0.27	0.0123	0.26	5.37	3.24	2.29E-17	BL-BRZ	YUC3	NA	NA	Up	Proliferation Domain_Atrichoblast_Up
AT1G76500	Proliferation Domain_Atrichoblast	55.3	52.1	50.3	7.6	7.59	7.27	0.707	0.789	0.779	0.15	0.256	0.26	0.776	0.23	-2.8	4.91	2.29E-17	BL-BRZ	AHL29	NA	NA	Down	Proliferation Domain_Atrichoblast_Down
AT2G41380	Proliferation Domain_Atrichoblast	36.3	28.3	39.3	4.75	2.43	1.92	0.566	0.462	0.543	0.117	0.0716	0.08	0.495	0.0853	-3.63	4.23	2.29E-17	BL-BRZ	AT2G41380	NA	NA	Down	Proliferation Domain_Atrichoblast_Down
AT5G19440	Transition Domain_Cortex	481	342	361	160	141	148	0.887	0.6	0.616	0.598	0.385	0.302	0.716	0.484	-1.39	8.1	2.35E-17	BL-BRZ	AT5G19440	NA	NA	Down	Transition Domain_Cortex_Down
AT2G18980	Transition Domain_Atrichoblast	402	261	273	1130	518	682	0.914	0.887	0.953	0.985	0.989	0.993	0.909	0.988	1.28	9.09	2.43E-17	BL-BRZ	PER16	NA	NA	Up	Transition Domain_Atrichoblast_Up
AT3G30180	Elongation_Endodermis	222	212	199	49.5	55	60.2	0.815	0.674	0.741	0.489	0.426	0.382	0.734	0.441	-1.95	7.05	2.50E-17	BL-BRZ	CYP85A2	NA	NA	Down	Elongation_Endodermis_Down
AT1G05660	Transition Domain_Trichoblast	88.6	84.3	82.8	237	208	185	0.51	0.32	0.429	0.803	0.789	0.446	0.407	0.686	1.3	7.21	2.51E-17	BL-BRZ	AT1G05660	NA	NA	Up	Transition Domain_Trichoblast_Up
AT5G45490	Elongation_Atrichoblast	26.9	84.8	84	91.1	308	316	0.197	0.472	0.537	0.433	0.803	0.796	0.424	0.628	1.85	7.27	2.52E-17	BL-BRZ	AT5G45490	NA	NA	Up	Elongation_Atrichoblast_Up
AT3G30775	Elongation_Endodermis	141	135	144	409	581	627	0.645	0.454	0.513	0.92	0.877	0.856	0.527	0.89	1.92	8.41	2.61E-17	BL-BRZ	POX1	NA	NA	Up	Elongation_Endodermis_Up
AT4G25640	Elongation_Endodermis	132	52.7	63.8	31.4	12.7	14.5	0.62	0.353	0.433	0.356	0.133	0.138	0.455	0.23	-2.09	5.68	2.61E-17	BL-BRZ	ATDTX35	NA	NA	Down	Elongation_Endodermis_Down
AT1G28960	Transition Domain_Atrichoblast	19.5	41	46.3	7.62	11.2	12.1	0.215	0.514	0.744	0.076	0.257	0.291	0.452	0.163	-1.76	4.55	2.69E-17	BL-BRZ	ATNUDT15	NA	NA	Down	Transition Domain_Atrichoblast_Down
AT2G04100	Transition Domain_Trichoblast	49.2	51.5	53.5	14.9	16.3	20.3	0.5	0.289	0.335	0.266	0.312	0.199	0.366	0.254	-1.6	5.12	2.71E-17	BL-BRZ	DTX6	NA	NA	Down	Transition Domain_Trichoblast_Down
AT1G31885	Transition Domain_Trichoblast	2.56	7.23	7.45	15.1	27.5	27	0.0588	0.0845	0.0765	0.23	0.312	0.175	0.0745	0.229	2.08	3.84	2.72E-17	BL-BRZ	NIP3-1	NA	NA	Up	Transition Domain_Trichoblast_Up
AT5G05440	Transition Domain_Trichoblast	32.1	24	15.2	72.7	66.8	64.8	0.358	0.169	0.171	0.615	0.55	0.313	0.228	0.505	1.52	5.54	2.72E-17	BL-BRZ	PYL5	NA	NA	Up	Transition Domain_Trichoblast_Up
AT2G15960	Transition Domain_Trichoblast	123	53.6	40.6	210	175	124	0.436	0.141	0.124	0.607	0.422	0.193	0.228	0.435	1.34	6.93	2.72E-17	BL-BRZ	AT2G15960	NA	NA	Up	Transition Domain_Trichoblast_Up
AT4G36790	Proliferation Domain_Atrichoblast	42.8	36.7	38.4	5.7	3.94	5.05	0.687	0.611	0.688	0.126	0.136	0.175	0.64	0.143	-3.03	4.46	2.74E-17	BL-BRZ	AT4G36790	NA	NA	Down	Proliferation Domain_Atrichoblast_Down
AT5G59220	Transition Domain_Trichoblast	35.5	37.4	21.8	14.4	6.76	5.72	0.387	0.197	0.188	0.209	0.128	0.0482	0.254	0.141	-1.82	4.41	2.75E-17	BL-BRZ	SAG113	NA	NA	Down	Transition Domain_Trichoblast_Down
AT3G17185	Elongation_Atrichoblast	3.59	9.74	10.7	17.6	49	62.3	0.0382	0.0923	0.0995	0.0851	0.32	0.344	0.0811	0.216	2.42	4.76	2.77E-17	BL-BRZ	TASIR-ARF	NA	NA	Up	Elongation_Atrichoblast_Up
AT5G14750	Transition Domain_Atrichoblast	17.2	50.2	53.4	38.3	165	153	0.178	0.568	0.767	0.279	0.831	0.83	0.469	0.523	1.51	6.34	2.80E-17	BL-BRZ	WER	MYB66	myb domain protein 66	Up	Transition Domain_Atrichoblast_Up
AT1G30320	Elongation_Atrichoblast	35.9	19.8	21	13.7	0.914	0.564	0.229	0.14	0.149	0.078	0.00772	0.00905	0.165	0.041	-2.81	3.9	2.85E-17	BL-BRZ	AT1G30320	NA	NA	Down	Elongation_Atrichoblast_Down
AT1G16030	Maturation_Procambium	71	129	347	28.7	51.2	49.9	0.324	0.436	0.636	0.143	0.318	0.4	0.478	0.261	-1.98	6.87	2.85E-17	BL-BRZ	HSP70-5	NA	NA	Down	Maturation_Procambium_Down
AT1G71000	Transition Domain_Cortex	248	190	125	77	78.6	29.3	0.507	0.189	0.288	0.147	0.143	0.113	0.338	0.141	-1.54	7	2.86E-17	BL-BRZ	AT1G71000	NA	NA	Down	Transition Domain_Cortex_Down
AT3G03780	Elongation_Phloem	377	226	371	73.2	53.9	154	0.45	0.136	0.146	0.273	0.107	0.114	0.206	0.16	-1.79	7.72	3.00E-17	BL-BRZ	MS2	NA	NA	Down	Elongation_Phloem_Down
AT1G23205	Elongation_Atrichoblast	30.5	25.5	57.2	1.52	9.75	12.1	0.172	0.122	0.249	0.00946	0.0309	0.0498	0.175	0.0255	-2.37	4.51	3.02E-17	BL-BRZ	AT1G23205	NA	NA	Down	Elongation_Atrichoblast_Down
AT2G16005	Elongation_Atrichoblast	540	342	1610	109	214	446	0.197	0.133	0.204	0.113	0.0772	0.118	0.172	0.104	-1.8	9.09	3.08E-17	BL-BRZ	ROSY1	NA	NA	Down	Elongation_Atrichoblast_Down
AT3G14440	Elongation_Atrichoblast	60.4	40.2	49.6	13.1	9.14	11	0.338	0.196	0.179	0.0827	0.0656	0.095	0.226	0.0808	-2.17	4.91	3.09E-17	BL-BRZ	NCED3	NA	NA	Down	Elongation_Atrichoblast_Down
AT5G66080	Proliferation Domain_Atrichoblast	69.5	39.7	49	9.31	5.27	6.97	0.788	0.604	0.678	0.199	0.179	0.21	0.645	0.192	-2.88	4.87	3.11E-17	BL-BRZ	AT5G66080	NA	NA	Down	Proliferation Domain_Atrichoblast_Down
AT2G22121	Transition Domain_Atrichoblast	4.68	27.3	12.1	14.5	69.8	61.1	0.0552	0.333	0.302	0.142	0.459	0.404	0.231	0.272	1.68	5.05	3.18E-17	BL-BRZ	LCR35	NA	NA	Up	Transition Domain_Atrichoblast_Up
AT1G08430	Elongation_Atrichoblast	2.99	16.3	48.1	0.607	1.83	4.23	0.0191	0.125	0.234	0.00473	0.0232	0.0543	0.134	0.0221	-3.25	3.68	3.35E-17	BL-BRZ	ALMT1	NA	NA	Down	Elongation_Atrichoblast_Down
AT5G45380	Elongation_Atrichoblast	10.8	4.71	3.82	37.7	35.6	29.3	0.0892	0.048	0.0398	0.22	0.232	0.276	0.0556	0.237	2.51	4.43	3.39E-17	BL-BRZ	DUR3	NA	NA	Up	Elongation_Atrichoblast_Up
AT5G45500	Elongation_Trichoblast	44	47.4	63.6	112	212	199	0.433	0.133	0.441	0.682	0.532	0.534	0.241	0.593	1.71	6.81	3.42E-17	BL-BRZ	AT5G45500	NA	NA	Up	Elongation_Trichoblast_Up
AT4G01750	Transition Domain_Atrichoblast	39.8	55.5	56.5	112	156	140	0.405	0.658	0.849	0.669	0.88	0.858	0.605	0.758	1.43	6.56	3.47E-17	BL-BRZ	RGXT2	NA	NA	Up	Transition Domain_Atrichoblast_Up
AT3G16570	Elongation_Cortex	200	359	358	42.5	64	117	0.573	0.424	0.475	0.18	0.177	0.245	0.496	0.197	-2.07	7.56	3.61E-17	BL-BRZ	RALF23	NA	NA	Down	Elongation_Cortex_Down
AT5G64850	Transition Domain_Atrichoblast	8.2	21.4	20.5	17.2	71	73.9	0.0798	0.32	0.453	0.15	0.634	0.667	0.261	0.37	1.65	5.2	3.68E-17	BL-BRZ	AT5G64850	NA	NA	Up	Transition Domain_Atrichoblast_Up
AT2G45180	Proliferation Domain_Pericycle	108	9.78	NA	339	430	281	0.875	0.0625	0.5	1	0.789	0.773	0.346	0.833	3.08	7.9	3.70E-17	BL-BRZ	AT2G45180	NA	NA	Up	Proliferation Domain_Pericycle_Up
AT4G27260	Proliferation Domain_Pericycle	1.89	0	NA	91.7	0	186	0.125	0	0.5	0.231	0	0.136	0.0769	0.111	6.49	5.92	3.72E-17	BL-BRZ	GH3.5	NA	NA	Up	Proliferation Domain_Pericycle_Up
AT3G06770	Transition Domain_Trichoblast	9.11	13.4	9.93	31.1	33.3	43.5	0.206	0.127	0.141	0.439	0.45	0.295	0.155	0.395	1.72	4.55	3.79E-17	BL-BRZ	AT3G06770	NA	NA	Up	Transition Domain_Trichoblast_Up
AT4G24310	Transition Domain_Atrichoblast	18.3	13	18	39.1	51	56.7	0.233	0.27	0.512	0.358	0.661	0.681	0.301	0.496	1.61	5.07	3.85E-17	BL-BRZ	DMP3	NA	NA	Up	Transition Domain_Atrichoblast_Up
AT1G64660	Elongation_Endodermis	43.8	25.3	16.3	4.95	1.63	4.28	0.239	0.123	0.116	0.0616	0.0261	0.0398	0.157	0.0449	-2.99	4	3.91E-17	BL-BRZ	MGL	NA	NA	Down	Elongation_Endodermis_Down
AT5G65990	Elongation_Endodermis	134	135	125	29.5	37.1	34.4	0.692	0.409	0.513	0.33	0.282	0.229	0.522	0.289	-1.97	6.37	3.91E-17	BL-BRZ	AVT3A	NA	NA	Down	Elongation_Endodermis_Down
AT5G14330	Elongation_Trichoblast	1700	1450	1320	2920	4030	4670	0.722	0.441	0.699	0.994	0.766	0.707	0.539	0.841	1.36	11.4	4.01E-17	BL-BRZ	AT5G14330	NA	NA	Up	Elongation_Trichoblast_Up
AT2G42060	Elongation_Atrichoblast	7.17	45.6	51.5	21.6	205	209	0.051	0.236	0.274	0.0946	0.452	0.48	0.202	0.291	2.01	6.52	4.03E-17	BL-BRZ	AT2G42060	NA	NA	Up	Elongation_Atrichoblast_Up
AT1G54890	Distal Columella	3.33	4.15	6.39	32.5	25	27.2	0.0162	0.0265	0.0258	0.115	0.123	0.176	0.0198	0.126	2.75	4.11	4.05E-17	BL-BRZ	AT1G54890	NA	NA	Up	Distal Columella_Up
AT3G14415	Elongation_Endodermis	1.29	1.2	2.36	12.6	17.8	23.2	0.029	0.0226	0.0402	0.185	0.222	0.239	0.0289	0.21	3.46	3.34	4.09E-17	BL-BRZ	AT3G14415	NA	NA	Up	Elongation_Endodermis_Up
AT1G31885	Maturation_Atrichoblast	0	5.12	4.27	13.2	67.7	52.8	0	0.0408	0.0473	0.0704	0.312	0.373	0.0382	0.231	3.74	4.65	4.38E-17	BL-BRZ	NIP3-1	NA	NA	Up	Maturation_Atrichoblast_Up
AT5G40890	Transition Domain_Atrichoblast	402	245	197	1140	471	517	0.951	0.914	0.988	0.973	0.984	0.979	0.941	0.977	1.27	8.95	4.38E-17	BL-BRZ	CLC-A	NA	NA	Up	Transition Domain_Atrichoblast_Up
AT1G52890	Elongation_Endodermis	158	243	247	40.9	60.6	72.9	0.627	0.434	0.527	0.25	0.175	0.15	0.516	0.201	-1.9	7.1	4.46E-17	BL-BRZ	NAC019	NAC019	NAC domain containing protein 19	Down	Elongation_Endodermis_Down
AT5G52830	Elongation_Atrichoblast	2.99	10.1	6.87	17.6	46.9	47.9	0.0255	0.111	0.0697	0.128	0.328	0.371	0.0763	0.245	2.48	4.57	4.63E-17	BL-BRZ	WRKY27	WRKY27	WRKY DNA-binding protein 27	Up	Elongation_Atrichoblast_Up
ATCG00030	Proliferation Domain_Atrichoblast	137	0	0	0	0	0	0.949	0	0	0	0	0	0.115	0	-11	4.18	4.74E-17	BL-BRZ	TRNK	NA	NA	Down	Proliferation Domain_Atrichoblast_Down
AT5G13870	Proximal Columella	66.2	81.3	47.2	269	667	256	0.138	0.2	0.162	0.375	0.407	0.404	0.159	0.388	2.45	7.87	4.75E-17	BL-BRZ	XTH5	NA	NA	Up	Proximal Columella_Up
AT2G38320	Elongation_Trichoblast	11.5	7.79	8.1	33.8	38.5	59.2	0.184	0.0262	0.118	0.347	0.248	0.371	0.0759	0.321	2.18	4.72	4.77E-17	BL-BRZ	TBL34	NA	NA	Up	Elongation_Trichoblast_Up
AT2G28200	Elongation_Trichoblast	12.6	12.2	15	49.2	37.9	74.2	0.18	0.0475	0.118	0.347	0.248	0.302	0.0886	0.302	2.03	5.06	4.80E-17	BL-BRZ	ZAT5	AT2G28200	C2H2-type zinc finger family protein	Up	Elongation_Trichoblast_Up
AT3G15352	Elongation_Atrichoblast	68.1	17.9	21.8	11.2	3.96	3.38	0.299	0.137	0.209	0.0804	0.0463	0.0498	0.2	0.0631	-2.5	4.31	4.82E-17	BL-BRZ	ATCOX17	NA	NA	Down	Elongation_Atrichoblast_Down
AT5G63350	Transition Domain_Trichoblast	43.3	34	41.4	15.7	12	8.9	0.456	0.215	0.3	0.279	0.202	0.0723	0.312	0.197	-1.68	4.74	4.87E-17	BL-BRZ	AT5G63350	NA	NA	Down	Transition Domain_Trichoblast_Down
AT1G54780	Transition Domain_Trichoblast	13.1	13.6	16	2.41	3.25	0.318	0.255	0.144	0.188	0.0615	0.101	0.00602	0.19	0.052	-2.71	3.12	4.94E-17	BL-BRZ	TLP18.3	NA	NA	Down	Transition Domain_Trichoblast_Down
AT5G57990	Transition Domain_Atrichoblast	46.5	21.4	14.7	19.3	3.52	3.17	0.436	0.414	0.442	0.181	0.0984	0.106	0.427	0.146	-1.92	4.1	5.07E-17	BL-BRZ	UBP23	NA	NA	Down	Transition Domain_Atrichoblast_Down
AT1G64640	Elongation_Atrichoblast	20.9	44	42.4	65.3	147	196	0.172	0.269	0.279	0.307	0.506	0.656	0.248	0.45	1.89	6.45	5.08E-17	BL-BRZ	ENODL8	NA	NA	Up	Elongation_Atrichoblast_Up
AT4G04700	Elongation_Atrichoblast	0.598	1.57	0	4.55	17.4	22.8	0.00637	0.0111	0	0.0355	0.178	0.195	0.00636	0.115	4.28	3.2	5.18E-17	BL-BRZ	CPK27	NA	NA	Up	Elongation_Atrichoblast_Up
AT5G57660	Elongation_Trichoblast	120	137	143	43	47.7	26.3	0.596	0.207	0.548	0.382	0.177	0.241	0.341	0.276	-1.77	6.45	5.44E-17	BL-BRZ	COL5	COL5	CONSTANS-like 5	Down	Elongation_Trichoblast_Down
AT5G28510	Maturation_Procambium	26.9	216	261	13.6	59.5	34.1	0.113	0.391	0.415	0.0588	0.0795	0.138	0.345	0.0846	-2.09	6.75	5.51E-17	BL-BRZ	BGLU24	NA	NA	Down	Maturation_Procambium_Down
AT2G29500	Maturation_Procambium	55.1	231	628	28	85.1	105	0.352	0.497	0.695	0.168	0.432	0.492	0.533	0.331	-1.9	7.6	5.51E-17	BL-BRZ	HSP17.6B	NA	NA	Down	Maturation_Procambium_Down
AT4G39000	Elongation_Atrichoblast	7.77	36.8	32.8	1.21	6.4	3.1	0.0446	0.199	0.169	0.00946	0.0309	0.0317	0.151	0.021	-2.84	3.94	5.82E-17	BL-BRZ	AtGH9B17	NA	NA	Down	Elongation_Atrichoblast_Down
AT4G24972	Elongation_Atrichoblast	19.1	70.1	60.7	2.73	16.4	14.1	0.153	0.266	0.259	0.0213	0.124	0.113	0.235	0.0731	-2.23	4.96	5.83E-17	BL-BRZ	TPD1	NA	NA	Down	Elongation_Atrichoblast_Down
AT5G44020	Proliferation Domain_Atrichoblast	70.5	38	44.6	337	234	228	0.586	0.357	0.389	0.917	0.604	0.65	0.393	0.696	2.41	7.31	5.87E-17	BL-BRZ	AT5G44020	NA	NA	Up	Proliferation Domain_Atrichoblast_Up
AT1G22330	Transition Domain_Cortex	33.3	20.7	11.7	74.1	86.4	72.7	0.33	0.168	0.112	0.407	0.377	0.292	0.218	0.38	1.8	5.66	5.89E-17	BL-BRZ	AT1G22330	NA	NA	Up	Transition Domain_Cortex_Up
AT4G12545	Transition Domain_Trichoblast	0.16	4.68	1.93	4.01	14	28.6	0.0049	0.0423	0.0294	0.0984	0.183	0.12	0.0274	0.123	2.81	3.05	5.97E-17	BL-BRZ	AIR1B	NA	NA	Up	Transition Domain_Trichoblast_Up
AT3G17580	Elongation_Endodermis	0.86	3.19	2.36	21.5	20.7	19.8	0.0217	0.0426	0.0357	0.233	0.217	0.15	0.0345	0.206	3.28	3.58	6.00E-17	BL-BRZ	AT3G17580	NA	NA	Up	Elongation_Endodermis_Up
AT1G58270	Maturation_Pericycle	68.5	157	215	55.4	25.2	43.8	0.439	0.569	0.651	0.295	0.274	0.344	0.574	0.3	-1.88	6.61	6.02E-17	BL-BRZ	ZW9	NA	NA	Down	Maturation_Pericycle_Down
AT5G23860	Elongation_Cortex	10.8	13.5	18	38.3	73.8	129	0.142	0.076	0.0738	0.225	0.234	0.289	0.103	0.246	2.38	5.58	6.05E-17	BL-BRZ	TUBB8	NA	NA	Up	Elongation_Cortex_Up
AT3G45070	Elongation_Cortex	132	308	481	46.7	81.6	71.9	0.468	0.292	0.549	0.158	0.101	0.134	0.415	0.129	-2.07	7.53	6.05E-17	BL-BRZ	AT3G45070	NA	NA	Down	Elongation_Cortex_Down
AT2G20750	Elongation_Cortex	28.4	24.9	18.9	80.8	126	161	0.277	0.108	0.0902	0.375	0.34	0.372	0.175	0.36	2.25	6.22	6.05E-17	BL-BRZ	EXPB1	NA	NA	Up	Elongation_Cortex_Up
AT5G60520	Proliferation Domain_Atrichoblast	8.02	1.73	0.896	69.4	19.2	33.3	0.0909	0.0335	0.0385	0.32	0.202	0.32	0.0418	0.262	3.84	4.41	6.10E-17	BL-BRZ	AT5G60520	NA	NA	Up	Proliferation Domain_Atrichoblast_Up
AT4G01750	Elongation_Atrichoblast	15.5	23.3	30.2	56.8	105	110	0.146	0.181	0.239	0.31	0.521	0.566	0.191	0.433	1.97	5.87	6.15E-17	BL-BRZ	RGXT2	NA	NA	Up	Elongation_Atrichoblast_Up
AT3G14660	Transition Domain_Atrichoblast	200	58.6	65.3	76.4	21.8	21.8	0.773	0.55	0.721	0.483	0.388	0.369	0.658	0.437	-1.46	6.17	6.15E-17	BL-BRZ	CYP72A13	NA	NA	Down	Transition Domain_Atrichoblast_Down
AT5G15970	Transition Domain_Trichoblast	337	202	255	109	115	102	0.931	0.574	0.553	0.738	0.532	0.325	0.679	0.563	-1.26	7.55	6.22E-17	BL-BRZ	KIN2	NA	NA	Down	Transition Domain_Trichoblast_Down
AT1G30690	Proliferation Domain_Atrichoblast	20.8	14.6	12.6	166	72.6	82.8	0.343	0.239	0.221	0.796	0.57	0.69	0.247	0.659	2.65	5.93	6.28E-17	BL-BRZ	PATL4	NA	NA	Up	Proliferation Domain_Atrichoblast_Up
AT2G33330	Transition Domain_Cortex	2.65	6.77	1.17	18	30.9	29.3	0.0493	0.0579	0.016	0.163	0.189	0.189	0.0444	0.175	2.77	3.88	6.41E-17	BL-BRZ	CRRSP11	NA	NA	Up	Transition Domain_Cortex_Up
AT2G36080	Transition Domain_Atrichoblast	45.3	89.5	111	21.1	35.5	27.6	0.374	0.743	0.849	0.196	0.497	0.482	0.635	0.327	-1.5	5.8	6.50E-17	BL-BRZ	ARF31	ABS2	AP2/B3-like transcriptional factor family protein	Down	Transition Domain_Atrichoblast_Down
AT5G14750	Elongation_Cortex	1.95	2.99	1.64	13	27.5	40.8	0.0337	0.02	0.0164	0.101	0.122	0.151	0.025	0.123	3.31	3.95	6.73E-17	BL-BRZ	WER	MYB66	myb domain protein 66	Up	Elongation_Cortex_Up
AT4G15610	Elongation_Atrichoblast	1040	1060	1360	392	361	255	0.981	0.978	0.97	0.82	0.703	0.719	0.976	0.762	-1.79	9.54	6.93E-17	BL-BRZ	AT4G15610	NA	NA	Down	Elongation_Atrichoblast_Down
AT5G66170	Transition Domain_Cortex	197	192	182	55.1	61.9	88.7	0.788	0.532	0.512	0.339	0.242	0.217	0.627	0.289	-1.52	7.03	7.11E-17	BL-BRZ	STR18	NA	NA	Down	Transition Domain_Cortex_Down
AT5G04120	Elongation_Endodermis	370	1070	1550	121	255	345	0.736	0.759	0.812	0.513	0.54	0.581	0.765	0.539	-1.96	9.27	7.44E-17	BL-BRZ	IPSP	NA	NA	Down	Elongation_Endodermis_Down
AT5G61590	Elongation_Endodermis	7.88	7.98	8.69	42.7	46.9	32.9	0.138	0.0827	0.0848	0.382	0.295	0.248	0.1	0.32	2.32	4.65	7.44E-17	BL-BRZ	ERF107	AT5G61590	Integrase-type DNA-binding superfamily protein	Up	Elongation_Endodermis_Up
AT1G23720	Elongation_Cortex	15.4	8.98	8.2	122	38.1	40.4	0.176	0.068	0.0656	0.53	0.147	0.154	0.113	0.274	2.54	5.35	7.55E-17	BL-BRZ	AT1G23720	NA	NA	Up	Elongation_Cortex_Up
AT2G26820	Maturation_Trichoblast	4.4	2.55	3.23	41.7	64.3	87	0.0781	0.0429	0.0548	0.358	0.484	0.51	0.0585	0.429	4.16	5.07	7.61E-17	BL-BRZ	ATPP2-A3	NA	NA	Up	Maturation_Trichoblast_Up
AT1G77760	Elongation_Cortex	70.9	374	351	36.5	60.4	50.2	0.434	0.372	0.516	0.2	0.103	0.148	0.426	0.147	-2.14	7.28	7.78E-17	BL-BRZ	NIA1	NA	NA	Down	Elongation_Cortex_Down
AT2G38120	Elongation_Endodermis	9.03	9.45	7.81	37.7	47.7	40.5	0.188	0.113	0.161	0.412	0.363	0.306	0.148	0.369	2.25	4.69	7.90E-17	BL-BRZ	AUX1	NA	NA	Up	Elongation_Endodermis_Up
AT1G22400	Elongation_Atrichoblast	513	194	180	144	69.1	43.1	0.701	0.347	0.348	0.485	0.228	0.199	0.436	0.341	-1.77	7.56	7.93E-17	BL-BRZ	UGT85A1	NA	NA	Down	Elongation_Atrichoblast_Down
AT5G60800	Transition Domain_Atrichoblast	18	15.2	14.2	41.4	48.2	51.6	0.178	0.171	0.209	0.275	0.459	0.418	0.18	0.348	1.6	5.01	8.10E-17	BL-BRZ	AT5G60800	NA	NA	Up	Transition Domain_Atrichoblast_Up
AT1G75250	Proliferation Domain_Atrichoblast	0.534	1	0.489	10.6	21.6	18.8	0.0202	0.0276	0.0192	0.141	0.309	0.28	0.0246	0.258	4.61	3.23	8.19E-17	BL-BRZ	ATRL6	RL6	RAD-like 6	Up	Proliferation Domain_Atrichoblast_Up
AT1G32930	Elongation_Trichoblast	4.54	1.56	1.87	27.7	15.4	24.4	0.0898	0.0082	0.0215	0.3	0.163	0.259	0.0306	0.244	3.02	3.69	8.20E-17	BL-BRZ	GALT31A	NA	NA	Up	Elongation_Trichoblast_Up
AT4G31920	Transition Domain_Cortex	45.3	38.2	35.6	134	115	121	0.394	0.205	0.192	0.554	0.467	0.358	0.276	0.497	1.63	6.36	8.34E-17	BL-BRZ	ARR10	RR10	response regulator 10	Up	Transition Domain_Cortex_Up
AT1G51790	Maturation_Atrichoblast	2.78	8.04	2.85	28.8	75.9	51.9	0.0323	0.0658	0.0296	0.156	0.389	0.387	0.0509	0.293	3.46	4.88	8.54E-17	BL-BRZ	AT1G51790	NA	NA	Up	Maturation_Atrichoblast_Up
AT2G01890	Elongation_Atrichoblast	29.9	12.9	16.8	3.95	2.13	0.564	0.204	0.114	0.129	0.0236	0.00772	0.00905	0.141	0.0155	-3.2	3.4	8.79E-17	BL-BRZ	PAP8	NA	NA	Down	Elongation_Atrichoblast_Down
AT1G03870	Transition Domain_Trichoblast	227	292	279	486	665	655	0.745	0.581	0.724	0.967	0.982	0.765	0.669	0.906	1.17	8.76	8.99E-17	BL-BRZ	FLA9	NA	NA	Up	Transition Domain_Trichoblast_Up
AT4G15610	Transition Domain_Trichoblast	282	234	248	118	98.8	103	0.652	0.394	0.665	0.689	0.477	0.355	0.544	0.538	-1.25	7.5	8.99E-17	BL-BRZ	AT4G15610	NA	NA	Down	Transition Domain_Trichoblast_Down
AT4G35660	Elongation_Atrichoblast	5.38	6.6	3.43	9.41	39.9	51	0.0446	0.0517	0.0448	0.0638	0.22	0.24	0.0477	0.152	2.65	4.38	9.06E-17	BL-BRZ	AT4G35660	NA	NA	Up	Elongation_Atrichoblast_Up
AT4G16146	Transition Domain_Cortex	16.3	12.3	26.2	1.42	0.356	2.83	0.202	0.1	0.192	0.0184	0.0041	0.0189	0.162	0.0137	-3.76	3.36	9.17E-17	BL-BRZ	AT4G16146	NA	NA	Down	Transition Domain_Cortex_Down
AT1G04980	Transition Domain_Atrichoblast	46.1	20.6	24.3	153	56	59	0.448	0.356	0.593	0.743	0.683	0.652	0.431	0.71	1.49	5.91	9.24E-17	BL-BRZ	PDIL2-2	NA	NA	Up	Transition Domain_Atrichoblast_Up
AT4G21902	Transition Domain_Atrichoblast	3.51	11.6	13.4	12.9	46.2	41	0.0491	0.239	0.372	0.127	0.585	0.56	0.197	0.325	1.82	4.5	9.24E-17	BL-BRZ	AT4G21902	NA	NA	Up	Transition Domain_Atrichoblast_Up
AT3G01190	Elongation_Trichoblast	966	798	695	1530	2400	2640	0.731	0.423	0.645	0.971	0.766	0.681	0.524	0.824	1.4	10.6	9.29E-17	BL-BRZ	PER27	NA	NA	Up	Elongation_Trichoblast_Up
AT5G58070	Transition Domain_Atrichoblast	81.2	30.9	32.9	22.7	12.8	10.4	0.577	0.387	0.523	0.218	0.257	0.227	0.478	0.23	-1.59	4.93	9.40E-17	BL-BRZ	TIL	NA	NA	Down	Transition Domain_Atrichoblast_Down
AT1G75440	Transition Domain_Atrichoblast	46.5	112	186	21.1	48.8	50.7	0.38	0.748	0.93	0.203	0.634	0.709	0.654	0.408	-1.46	6.29	9.85E-17	BL-BRZ	UBC16	NA	NA	Down	Transition Domain_Atrichoblast_Down
AT5G15960	Maturation_Atrichoblast	473	419	423	87.2	41.2	61.5	0.597	0.248	0.331	0.231	0.0972	0.148	0.313	0.167	-2.82	7.98	9.91E-17	BL-BRZ	KIN1	NA	NA	Down	Maturation_Atrichoblast_Down
AT5G54790	Elongation_Endodermis	0.143	1.6	1.18	8.28	14.6	22.6	0.00362	0.0175	0.0268	0.112	0.144	0.177	0.0156	0.139	3.97	3.06	9.99E-17	BL-BRZ	VUP4	NA	NA	Up	Elongation_Endodermis_Up
AT3G01290	Transition Domain_Trichoblast	25.3	15.7	16.6	55.8	43	69	0.328	0.116	0.171	0.549	0.44	0.307	0.196	0.449	1.54	5.24	1.03E-16	BL-BRZ	HIR3	NA	NA	Up	Transition Domain_Trichoblast_Up
AT3G17580	Transition Domain_Atrichoblast	8.59	29.7	41.9	41.6	91.8	86.8	0.0798	0.437	0.616	0.304	0.732	0.73	0.346	0.493	1.53	5.68	1.04E-16	BL-BRZ	AT3G17580	NA	NA	Up	Transition Domain_Atrichoblast_Up
AT2G15830	Transition Domain_Atrichoblast	26.5	24.3	11.9	46.5	70.9	62.5	0.196	0.27	0.267	0.299	0.448	0.482	0.244	0.372	1.54	5.37	1.04E-16	BL-BRZ	AT2G15830	NA	NA	Up	Transition Domain_Atrichoblast_Up
AT2G43060	Elongation_Atrichoblast	31.7	37.1	31.7	6.98	5.48	6.77	0.191	0.258	0.239	0.0473	0.0502	0.0724	0.235	0.0543	-2.38	4.32	1.05E-16	BL-BRZ	IBH1	IBH1	ILI1 binding bHLH 1	Down	Elongation_Atrichoblast_Down
AT3G18280	Proliferation Domain_Pericycle	0	4.89	NA	108	17	190	0	0.125	1	0.308	0.105	0.182	0.154	0.185	5.23	6.1	1.10E-16	BL-BRZ	AT3G18280	NA	NA	Up	Proliferation Domain_Pericycle_Up
AT3G24450	Elongation_Cortex	10.5	33.9	21.3	38.3	117	187	0.101	0.124	0.0574	0.203	0.32	0.336	0.102	0.286	2.24	6.1	1.12E-16	BL-BRZ	AT3G24450	NA	NA	Up	Elongation_Cortex_Up
AT5G61590	Transition Domain_Atrichoblast	5.86	11.5	14	13.7	51.7	42.8	0.0798	0.234	0.442	0.14	0.519	0.539	0.219	0.311	1.77	4.61	1.12E-16	BL-BRZ	ERF107	AT5G61590	Integrase-type DNA-binding superfamily protein	Up	Transition Domain_Atrichoblast_Up
AT5G13930	Transition Domain_Cortex	6050	4910	5140	2970	2710	2040	1	0.995	0.944	0.995	0.992	0.858	0.985	0.974	-1.06	12	1.13E-16	BL-BRZ	CHS	NA	NA	Down	Transition Domain_Cortex_Down
AT5G67390	Transition Domain_Atrichoblast	9.37	51.2	65.5	37.9	151	146	0.11	0.523	0.709	0.272	0.754	0.745	0.414	0.484	1.49	6.3	1.14E-16	BL-BRZ	AT5G67390	NA	NA	Up	Transition Domain_Atrichoblast_Up
AT3G51680	Transition Domain_Trichoblast	2.08	1.92	1.93	9.79	13.3	18.8	0.0588	0.0282	0.0353	0.164	0.22	0.169	0.0395	0.177	2.72	2.99	1.14E-16	BL-BRZ	SDR2A	NA	NA	Up	Transition Domain_Trichoblast_Up
AT5G45490	Proliferation Domain_Atrichoblast	20.8	25.6	31.5	140	154	150	0.485	0.525	0.644	0.883	0.803	0.845	0.55	0.834	2.51	6.45	1.18E-16	BL-BRZ	AT5G45490	NA	NA	Up	Proliferation Domain_Atrichoblast_Up
AT3G50630	Elongation_Atrichoblast	40.6	133	164	10.6	36.5	43.4	0.274	0.572	0.701	0.0662	0.255	0.339	0.539	0.187	-1.9	6.17	1.21E-16	BL-BRZ	KRP2	NA	NA	Down	Elongation_Atrichoblast_Down
AT4G15120	Elongation_Atrichoblast	111	104	94.6	45.5	27.1	16.6	0.395	0.255	0.219	0.241	0.151	0.131	0.278	0.188	-1.87	6.05	1.21E-16	BL-BRZ	AT4G15120	NA	NA	Down	Elongation_Atrichoblast_Down
AT4G28270	Elongation_Endodermis	6.73	9.58	11.6	37.1	54.3	40	0.105	0.123	0.205	0.347	0.381	0.281	0.138	0.34	2.25	4.76	1.21E-16	BL-BRZ	RMA2	RMA2	RING membrane-anchor 2	Up	Elongation_Endodermis_Up
AT2G39980	Transition Domain_Trichoblast	1.12	1.06	1.66	8.82	14.8	9.85	0.0343	0.0176	0.0353	0.152	0.239	0.0783	0.0274	0.146	3.11	2.68	1.24E-16	BL-BRZ	AT2G39980	NA	NA	Up	Transition Domain_Trichoblast_Up
AT1G51830	Transition Domain_Atrichoblast	29.7	21.8	35.2	12.1	5.6	7.75	0.221	0.306	0.349	0.103	0.158	0.199	0.285	0.135	-1.81	4.2	1.27E-16	BL-BRZ	AT1G51830	NA	NA	Down	Transition Domain_Atrichoblast_Down
AT2G40890	Transition Domain_Cortex	159	66.1	78.1	45.6	21	24.5	0.754	0.321	0.416	0.331	0.148	0.189	0.514	0.249	-1.73	6.1	1.27E-16	BL-BRZ	CYP98A3	NA	NA	Down	Transition Domain_Cortex_Down
AT4G25250	Transition Domain_Cortex	3.31	1.99	0.583	18.2	23.5	21.7	0.0591	0.0158	0.008	0.192	0.205	0.16	0.0309	0.192	3.16	3.58	1.27E-16	BL-BRZ	PMEI4	NA	NA	Up	Transition Domain_Cortex_Up
AT2G43140	Elongation_Atrichoblast	0	2.2	1.91	5.47	27.1	20.6	0	0.0221	0.0249	0.0402	0.208	0.186	0.0175	0.124	3.62	3.45	1.31E-16	BL-BRZ	AT2G43140	AT2G43140	basic helix-loop-helix (bHLH) DNA-binding superfamily protein	Up	Elongation_Atrichoblast_Up
AT2G43820	Transition Domain_Trichoblast	307	216	163	668	445	432	0.667	0.359	0.541	0.93	0.771	0.506	0.502	0.761	1.18	8.54	1.31E-16	BL-BRZ	UGT74F2	NA	NA	Up	Transition Domain_Trichoblast_Up
AT5G62140	Transition Domain_Atrichoblast	8.59	4.28	11.1	0.586	0.48	0.528	0.123	0.131	0.349	0.00735	0.0109	0.0213	0.168	0.0109	-3.83	2.06	1.33E-16	BL-BRZ	AT5G62140	NA	NA	Down	Transition Domain_Atrichoblast_Down
AT2G40330	Elongation_Endodermis	0.287	0.266	0.147	7.2	8.86	14.9	0.00725	0.00501	0.00446	0.108	0.146	0.193	0.00556	0.142	5.35	2.49	1.34E-16	BL-BRZ	PYL6	NA	NA	Up	Elongation_Endodermis_Up
AT4G00900	Elongation_Trichoblast	23.8	12.2	8.72	58.4	69.7	49.8	0.343	0.0459	0.108	0.582	0.376	0.353	0.129	0.452	1.97	5.23	1.36E-16	BL-BRZ	ECA2	NA	NA	Up	Elongation_Trichoblast_Up
AT1G05650	Elongation_Trichoblast	6.11	4.99	6.23	18.8	30.8	53.5	0.102	0.0148	0.0645	0.235	0.213	0.259	0.0422	0.234	2.41	4.3	1.41E-16	BL-BRZ	AT1G05650	NA	NA	Up	Elongation_Trichoblast_Up
AT5G17050	Transition Domain_Trichoblast	41.7	42.8	38.4	17.3	14	7.63	0.446	0.275	0.353	0.34	0.294	0.108	0.348	0.256	-1.63	4.8	1.42E-16	BL-BRZ	UGT78D2	NA	NA	Down	Transition Domain_Trichoblast_Down
AT1G61170	Transition Domain_Trichoblast	5.92	11.3	12.1	26.6	39.8	28.6	0.137	0.123	0.206	0.369	0.468	0.187	0.149	0.331	1.75	4.38	1.52E-16	BL-BRZ	AT1G61170	NA	NA	Up	Transition Domain_Trichoblast_Up
AT1G10682	Transition Domain_Trichoblast	125	122	102	55.8	43.5	36.2	0.539	0.32	0.465	0.475	0.431	0.181	0.426	0.372	-1.37	6.35	1.53E-16	BL-BRZ	AT1G10682	NA	NA	Down	Transition Domain_Trichoblast_Down
AT3G05860	Transition Domain_Trichoblast	1.12	1.28	1.38	8.66	8.01	17.5	0.0343	0.0176	0.0176	0.143	0.174	0.139	0.0228	0.148	3.11	2.66	1.55E-16	BL-BRZ	AT3G05860	AT3G05860	MADS-box transcription factor family protein	Up	Transition Domain_Trichoblast_Up
AT3G27390	Transition Domain_Cortex	126	75.3	70	249	209	271	0.67	0.358	0.376	0.811	0.697	0.557	0.485	0.736	1.45	7.38	1.56E-16	BL-BRZ	AT3G27390	NA	NA	Up	Transition Domain_Cortex_Up
AT3G05685	Elongation_Atrichoblast	53.8	45.9	50.8	10	13.7	11	0.274	0.251	0.274	0.0591	0.131	0.113	0.264	0.093	-2.11	4.94	1.57E-16	BL-BRZ	AT3G05685	NA	NA	Down	Elongation_Atrichoblast_Down
AT4G04700	Elongation_Trichoblast	5.41	4.67	5.61	20.1	32.8	42.3	0.098	0.0213	0.086	0.235	0.22	0.284	0.0475	0.244	2.48	4.19	1.58E-16	BL-BRZ	CPK27	NA	NA	Up	Elongation_Trichoblast_Up
AT5G20670	Transition Domain_Cortex	7.51	21.5	18.7	33.6	77.5	60.4	0.138	0.153	0.136	0.21	0.279	0.226	0.143	0.235	1.91	5.16	1.60E-16	BL-BRZ	AT5G20670	NA	NA	Up	Transition Domain_Cortex_Up
AT1G10550	Maturation_Atrichoblast	0	1.46	0.949	7.01	43	29.8	0	0.0125	0.0118	0.0352	0.16	0.254	0.0109	0.136	4.82	3.87	1.62E-16	BL-BRZ	XTH33	NA	NA	Up	Maturation_Atrichoblast_Up
AT1G15460	Maturation_Atrichoblast	43.1	34.7	29	1.56	2.74	1.92	0.306	0.21	0.201	0.0101	0.0139	0.0282	0.218	0.0165	-4.06	4.3	1.62E-16	BL-BRZ	BOR4	NA	NA	Down	Maturation_Atrichoblast_Down
AT5G62210	Proliferation Domain_Pericycle	1390	640	NA	268	232	163	1	0.938	0.5	0.846	0.842	0.773	0.923	0.815	-1.99	9.07	1.65E-16	BL-BRZ	AT5G62210	NA	NA	Down	Proliferation Domain_Pericycle_Down
AT2G17680	Elongation_Trichoblast	2.79	4.67	5.61	12.3	33.8	43.2	0.0449	0.0148	0.0538	0.118	0.0922	0.19	0.0264	0.129	2.66	4.04	1.68E-16	BL-BRZ	AT2G17680	NA	NA	Up	Elongation_Trichoblast_Up
AT3G09220	Maturation_Atrichoblast	97.4	174	93.5	6.23	21	20.2	0.371	0.495	0.414	0.0302	0.0972	0.113	0.456	0.0742	-3.01	6.15	1.74E-16	BL-BRZ	LAC7	NA	NA	Down	Maturation_Atrichoblast_Down
AT5G07860	Elongation_Atrichoblast	111	93	50	226	317	316	0.497	0.28	0.184	0.683	0.452	0.407	0.304	0.549	1.77	7.55	1.78E-16	BL-BRZ	AT5G07860	NA	NA	Up	Elongation_Atrichoblast_Up
AT1G66760	Transition Domain_Atrichoblast	21.9	7.31	8.16	2.93	0.8	1.23	0.215	0.144	0.209	0.0319	0.0273	0.0355	0.18	0.0314	-2.9	2.67	1.78E-16	BL-BRZ	DTX9	NA	NA	Down	Transition Domain_Atrichoblast_Down
AT1G32090	Transition Domain_Trichoblast	16.5	15.5	15.5	41.2	47.8	53.4	0.304	0.141	0.194	0.549	0.569	0.307	0.205	0.476	1.56	4.99	1.78E-16	BL-BRZ	AT1G32090	NA	NA	Up	Transition Domain_Trichoblast_Up
AT2G27660	Elongation_Atrichoblast	24.5	32.7	17.9	58	119	117	0.172	0.262	0.169	0.322	0.533	0.593	0.21	0.449	1.92	5.98	1.80E-16	BL-BRZ	AT2G27660	NA	NA	Up	Elongation_Atrichoblast_Up
AT5G48880	Elongation_Cortex	225	73.3	68	37.7	18	16.9	0.509	0.192	0.189	0.189	0.0667	0.0537	0.324	0.103	-2.23	6.24	1.81E-16	BL-BRZ	KAT5	NA	NA	Down	Elongation_Cortex_Down
AT5G42590	Maturation_Atrichoblast	210	368	229	28	21	62.4	0.71	0.715	0.615	0.151	0.125	0.254	0.684	0.173	-2.83	7.28	1.93E-16	BL-BRZ	CYP71A16	NA	NA	Down	Maturation_Atrichoblast_Down
AT5G46890	Transition Domain_Atrichoblast	62.8	92.6	211	22.1	65.8	50	0.405	0.419	0.384	0.186	0.383	0.291	0.408	0.255	-1.42	6.4	1.96E-16	BL-BRZ	AT5G46890	NA	NA	Down	Transition Domain_Atrichoblast_Down
AT3G23630	Transition Domain_Atrichoblast	2.73	8.14	4.81	0.195	0	0	0.0307	0.153	0.151	0.00245	0	0	0.11	0.00137	-6.03	1.66	1.96E-16	BL-BRZ	IPT7	NA	NA	Down	Transition Domain_Atrichoblast_Down
AT2G35270	Elongation_Endodermis	9.74	18	15.6	48.9	69.5	59.8	0.199	0.203	0.268	0.491	0.527	0.489	0.218	0.502	2.06	5.22	1.99E-16	BL-BRZ	AHL21	NA	NA	Up	Elongation_Endodermis_Up
AT4G22590	Transition Domain_Trichoblast	240	164	152	438	407	406	0.701	0.363	0.553	0.914	0.771	0.518	0.517	0.757	1.19	8.24	2.11E-16	BL-BRZ	TPPG	NA	NA	Up	Transition Domain_Trichoblast_Up
AT4G26220	Elongation_Atrichoblast	22.7	35.8	45.8	3.34	10	7.33	0.108	0.151	0.224	0.0165	0.0347	0.0633	0.164	0.0332	-2.35	4.4	2.15E-16	BL-BRZ	AT4G26220	NA	NA	Down	Elongation_Atrichoblast_Down
AT1G10550	Transition Domain_Trichoblast	0.16	0.213	1.1	3.53	7.51	15.3	0.0049	0.00352	0.0176	0.082	0.156	0.12	0.0076	0.11	4.17	2.15	2.20E-16	BL-BRZ	XTH33	NA	NA	Up	Transition Domain_Trichoblast_Up
AT4G14550	Transition Domain_Cortex	3.75	3.19	0	26.7	22.1	12.3	0.064	0.0263	0	0.22	0.139	0.0472	0.0347	0.168	3.02	3.7	2.26E-16	BL-BRZ	IAA14	IAA14	indole-3-acetic acid inducible 14	Up	Transition Domain_Cortex_Up
AT2G46510	Transition Domain_Atrichoblast	49.2	87.5	66.8	25.4	24.6	22.2	0.485	0.662	0.779	0.223	0.393	0.362	0.622	0.292	-1.49	5.54	2.27E-16	BL-BRZ	AIB	AIB	ABA-inducible BHLH-type transcription factor	Down	Transition Domain_Atrichoblast_Down
AT5G57785	Proliferation Domain_Atrichoblast	16.8	8.19	10.3	0.19	0.0579	0	0.374	0.118	0.125	0.00485	0.00256	0	0.151	0.00251	-7.17	2.48	2.30E-16	BL-BRZ	AT5G57785	NA	NA	Down	Proliferation Domain_Atrichoblast_Down
AT2G24400	Proliferation Domain_Atrichoblast	4.54	20.1	20.9	80	139	116	0.131	0.331	0.317	0.646	0.706	0.73	0.303	0.696	2.93	6.01	2.30E-16	BL-BRZ	AT2G24400	NA	NA	Up	Proliferation Domain_Atrichoblast_Up
AT3G09390	Elongation_Atrichoblast	284	210	186	101	59.4	48.5	0.573	0.292	0.219	0.416	0.212	0.199	0.339	0.305	-1.75	7.21	2.37E-16	BL-BRZ	MT2A	NA	NA	Down	Elongation_Atrichoblast_Down
AT4G12510	Transition Domain_Atrichoblast	67.5	139	173	95.3	432	564	0.436	0.536	0.5	0.517	0.77	0.823	0.495	0.639	1.33	7.95	2.37E-16	BL-BRZ	AT4G12510	NA	NA	Up	Transition Domain_Atrichoblast_Up
AT2G43620	Transition Domain_Atrichoblast	5.07	9.52	5.44	28.9	32.8	16.5	0.0736	0.113	0.163	0.201	0.328	0.326	0.108	0.257	1.88	4.12	2.48E-16	BL-BRZ	AT2G43620	NA	NA	Up	Transition Domain_Atrichoblast_Up
AT5G13330	Transition Domain_Trichoblast	51.5	50.6	64.6	28.9	12	16.8	0.5	0.299	0.429	0.402	0.239	0.151	0.395	0.287	-1.54	5.25	2.55E-16	BL-BRZ	ERF113	Rap2.6L	related to AP2 6l	Down	Transition Domain_Trichoblast_Down
AT1G66760	Elongation_Cortex	185	73.3	71.3	53.1	16.9	7.99	0.678	0.224	0.131	0.256	0.0414	0.0336	0.396	0.109	-2.23	6.12	2.56E-16	BL-BRZ	DTX9	NA	NA	Down	Elongation_Cortex_Down
AT3G24500	Elongation_Cortex	74.4	120	411	25.3	65.9	36	0.386	0.24	0.262	0.144	0.161	0.128	0.305	0.146	-2.1	6.9	2.56E-16	BL-BRZ	MBF1C	MBF1C	multiprotein bridging factor 1C	Down	Elongation_Cortex_Down
AT3G09940	Transition Domain_Trichoblast	107	145	129	308	264	311	0.696	0.496	0.476	0.934	0.807	0.596	0.553	0.8	1.22	7.72	2.77E-16	BL-BRZ	MDAR3	NA	NA	Up	Transition Domain_Trichoblast_Up
AT3G57880	Distal Columella	27.5	22.8	27.5	2.82	2.85	5.8	0.126	0.124	0.103	0.0128	0.026	0.044	0.121	0.0197	-2.82	4	2.81E-16	BL-BRZ	AT3G57880	NA	NA	Down	Distal Columella_Down
AT2G43140	Transition Domain_Cortex	2.43	2.39	1.75	19.4	23.8	17	0.0493	0.0263	0.016	0.181	0.156	0.113	0.0328	0.163	3.14	3.57	3.00E-16	BL-BRZ	AT2G43140	AT2G43140	basic helix-loop-helix (bHLH) DNA-binding superfamily protein	Up	Transition Domain_Cortex_Up
AT5G67390	Elongation_Trichoblast	20.4	31.2	34.3	53.3	123	134	0.257	0.0934	0.226	0.435	0.369	0.405	0.149	0.405	1.78	6.03	3.03E-16	BL-BRZ	AT5G67390	NA	NA	Up	Elongation_Trichoblast_Up
AT1G52070	Transition Domain_Phloem	65	5.59	8.12	84.3	1010	15.2	0.5	0.0278	0.0769	0.436	0.224	0.174	0.0909	0.266	3.64	7.84	3.03E-16	BL-BRZ	JAL10	NA	NA	Up	Transition Domain_Phloem_Up
AT5G55850	Transition Domain_Trichoblast	145	141	173	286	390	386	0.657	0.408	0.453	0.799	0.688	0.452	0.497	0.665	1.2	7.99	3.03E-16	BL-BRZ	NOI	NA	NA	Up	Transition Domain_Trichoblast_Up
AT5G50460	Transition Domain_Atrichoblast	160	351	373	306	894	1000	0.656	0.833	0.907	0.809	0.967	0.972	0.786	0.88	1.24	9.01	3.18E-16	BL-BRZ	SEC61G2	NA	NA	Up	Transition Domain_Atrichoblast_Up
AT4G26200	Elongation_Atrichoblast	35.3	20.4	18.3	5.77	4.26	1.41	0.236	0.173	0.144	0.0402	0.027	0.0181	0.18	0.031	-2.71	3.79	3.25E-16	BL-BRZ	ACS7	NA	NA	Down	Elongation_Atrichoblast_Down
AT1G14210	Elongation_Trichoblast	58.9	48.3	52.3	109	209	219	0.49	0.149	0.376	0.718	0.511	0.517	0.259	0.595	1.67	6.86	3.32E-16	BL-BRZ	AT1G14210	NA	NA	Up	Elongation_Trichoblast_Up
AT5G48880	Elongation_Endodermis	121	52.7	52.6	35.7	12.8	12	0.522	0.273	0.272	0.289	0.17	0.153	0.349	0.217	-1.96	5.58	3.42E-16	BL-BRZ	KAT5	NA	NA	Down	Elongation_Endodermis_Down
AT4G39070	Transition Domain_Trichoblast	30.4	27	35.3	8.18	8.01	11.4	0.353	0.165	0.253	0.172	0.165	0.12	0.246	0.154	-1.76	4.36	3.42E-16	BL-BRZ	BBX20	BZS1	B-box zinc finger family protein	Down	Transition Domain_Trichoblast_Down
AT5G61590	Transition Domain_Cortex	17	12.3	6.41	51.2	61.5	27.4	0.197	0.0789	0.056	0.281	0.299	0.123	0.12	0.264	1.97	4.96	3.44E-16	BL-BRZ	ERF107	AT5G61590	Integrase-type DNA-binding superfamily protein	Up	Transition Domain_Cortex_Up
AT4G30060	Transition Domain_Cortex	107	86.8	116	258	290	268	0.64	0.432	0.488	0.785	0.705	0.519	0.527	0.72	1.4	7.55	3.44E-16	BL-BRZ	AT4G30060	NA	NA	Up	Transition Domain_Cortex_Up
AT2G41730	Transition Domain_Trichoblast	227	8.94	16.6	18.8	11	10.2	0.485	0.0528	0.0588	0.238	0.165	0.0663	0.188	0.168	-1.85	5.68	3.45E-16	BL-BRZ	AT2G41730	NA	NA	Down	Transition Domain_Trichoblast_Down
AT4G14030	Elongation_Atrichoblast	64.5	62.9	45.4	30.1	7.61	10.2	0.382	0.365	0.338	0.208	0.0927	0.104	0.361	0.15	-2.04	5.19	3.48E-16	BL-BRZ	SBP1	NA	NA	Down	Elongation_Atrichoblast_Down
AT5G05880	Elongation_Trichoblast	15	18.7	15	1.71	0	0.939	0.224	0.0836	0.183	0.0235	0	0.00862	0.13	0.0117	-3.99	3.31	3.48E-16	BL-BRZ	UGT76C4	NA	NA	Down	Elongation_Trichoblast_Down
AT3G25070	Transition Domain_Atrichoblast	22.6	44.4	54.2	7.42	18.9	12.7	0.252	0.545	0.802	0.0809	0.399	0.319	0.49	0.206	-1.63	4.77	3.56E-16	BL-BRZ	RIN4	NA	NA	Down	Transition Domain_Atrichoblast_Down
AT1G29025	Transition Domain_Cortex	581	653	566	1480	1590	996	0.793	0.537	0.632	0.979	0.955	0.792	0.66	0.944	1.17	9.93	3.57E-16	BL-BRZ	AT1G29025	NA	NA	Up	Transition Domain_Cortex_Up
AT1G76500	Transition Domain_Cortex	29.8	36.6	40.2	7.29	6.4	8.49	0.365	0.2	0.28	0.0682	0.0656	0.0566	0.284	0.0657	-2.25	4.46	3.57E-16	BL-BRZ	AHL29	NA	NA	Down	Transition Domain_Cortex_Down
AT1G64950	Elongation_Trichoblast	163	128	123	51.6	47.7	27.7	0.653	0.252	0.462	0.512	0.227	0.233	0.377	0.342	-1.71	6.52	3.77E-16	BL-BRZ	CYP89A5	NA	NA	Down	Elongation_Trichoblast_Down
AT2G22680	Transition Domain_Atrichoblast	29.3	14.1	9.63	10.2	1.76	1.23	0.325	0.288	0.337	0.11	0.0492	0.0426	0.31	0.082	-2.29	3.37	3.78E-16	BL-BRZ	WAVH1	NA	NA	Down	Transition Domain_Atrichoblast_Down
AT5G67400	Elongation_Trichoblast	161	125	167	438	449	389	0.465	0.138	0.398	0.818	0.369	0.44	0.248	0.567	1.5	8.17	3.82E-16	BL-BRZ	PER73	NA	NA	Up	Elongation_Trichoblast_Up
AT5G40730	Transition Domain_Atrichoblast	970	1650	1400	1650	3690	4300	0.994	0.995	0.988	1	0.989	1	0.994	0.997	1.18	11.2	3.82E-16	BL-BRZ	AGP24	NA	NA	Up	Transition Domain_Atrichoblast_Up
AT3G16410	Elongation_Atrichoblast	347	423	495	101	108	178	0.72	0.756	0.816	0.435	0.498	0.584	0.766	0.489	-1.72	8.1	3.85E-16	BL-BRZ	NSP4	NA	NA	Down	Elongation_Atrichoblast_Down
AT4G13620	Transition Domain_Cortex	1.77	1.2	4.08	18.6	21.7	19.8	0.0394	0.0158	0.056	0.168	0.156	0.123	0.0347	0.157	3.21	3.53	3.91E-16	BL-BRZ	ERF062	AT4G13620	Integrase-type DNA-binding superfamily protein	Up	Transition Domain_Cortex_Up
AT1G51790	Elongation_Atrichoblast	10.8	11.9	9.92	30.4	60	58.4	0.102	0.103	0.109	0.21	0.413	0.462	0.105	0.33	2.17	4.99	3.92E-16	BL-BRZ	AT1G51790	NA	NA	Up	Elongation_Atrichoblast_Up
AT1G80280	Proliferation Domain_Atrichoblast	9.62	8.33	4.48	55.9	47.6	61.9	0.263	0.205	0.168	0.646	0.701	0.795	0.203	0.71	2.92	4.98	3.93E-16	BL-BRZ	AT1G80280	NA	NA	Up	Proliferation Domain_Atrichoblast_Up
AT3G18830	Elongation_Atrichoblast	23.9	10.1	16.4	90.5	49.3	59.8	0.217	0.0923	0.109	0.409	0.382	0.425	0.129	0.405	2.01	5.43	3.94E-16	BL-BRZ	PLT5	NA	NA	Up	Elongation_Atrichoblast_Up
AT5G66170	Elongation_Cortex	162	194	217	48	40.8	46.6	0.577	0.364	0.426	0.265	0.126	0.191	0.465	0.189	-2.07	6.88	3.96E-16	BL-BRZ	STR18	NA	NA	Down	Elongation_Cortex_Down
AT1G13600	Maturation_Pericycle	6.59	83.6	48.3	48.8	190	246	0.0976	0.365	0.277	0.136	0.632	0.781	0.302	0.494	1.84	6.78	3.99E-16	BL-BRZ	AtbZIP58	bZIP58	basic leucine-zipper 58	Up	Maturation_Pericycle_Up
AT1G22640	Maturation_Pericycle	19.8	37.4	14.5	77	114	77.7	0.22	0.317	0.253	0.261	0.653	0.562	0.285	0.49	1.87	5.88	3.99E-16	BL-BRZ	MYB3	MYB3	myb domain protein 3	Up	Maturation_Pericycle_Up
AT1G07175	Transition Domain_Atrichoblast	13.7	26.2	24.9	64.6	56	65	0.123	0.441	0.593	0.439	0.694	0.688	0.359	0.551	1.5	5.42	4.04E-16	BL-BRZ	AT1G07175	NA	NA	Up	Transition Domain_Atrichoblast_Up
AT1G55330	Transition Domain_Cortex	198	35.5	23.9	388	134	84	0.468	0.1	0.096	0.609	0.377	0.302	0.243	0.487	1.51	7.22	4.21E-16	BL-BRZ	AGP21	NA	NA	Up	Transition Domain_Cortex_Up
AT1G14960	Transition Domain_Atrichoblast	106	256	352	38.5	120	134	0.515	0.725	0.814	0.301	0.541	0.624	0.669	0.423	-1.32	7.4	4.26E-16	BL-BRZ	AT1G14960	NA	NA	Down	Transition Domain_Atrichoblast_Down
AT4G22214	Transition Domain_Trichoblast	662	576	773	295	301	316	0.765	0.521	0.847	0.742	0.734	0.458	0.681	0.649	-1.14	8.93	4.28E-16	BL-BRZ	AT4G22214	NA	NA	Down	Transition Domain_Trichoblast_Down
AT5G03760	Proliferation Domain_Atrichoblast	24	19.9	16.4	193	80.6	134	0.414	0.406	0.413	0.859	0.706	0.79	0.409	0.767	2.69	6.28	4.50E-16	BL-BRZ	CSLA9	NA	NA	Up	Proliferation Domain_Atrichoblast_Up
AT5G57685	Elongation_Endodermis	0.86	8.12	8.54	11.6	37.2	48.7	0.0217	0.0777	0.0759	0.153	0.238	0.248	0.0601	0.204	2.57	4.28	4.54E-16	BL-BRZ	GDU3	NA	NA	Up	Elongation_Endodermis_Up
AT5G28540	Transition Domain_Atrichoblast	304	133	100	905	245	257	0.883	0.829	0.872	0.983	0.951	0.943	0.856	0.967	1.26	8.34	4.66E-16	BL-BRZ	MED37A	NA	NA	Up	Transition Domain_Atrichoblast_Up
AT4G19230	Proliferation Domain_Atrichoblast	109	51.9	53	23	9.56	9.4	0.818	0.477	0.572	0.374	0.164	0.19	0.543	0.225	-2.39	5.38	4.87E-16	BL-BRZ	CYP707A1	NA	NA	Down	Proliferation Domain_Atrichoblast_Down
AT3G11930	Transition Domain_Cortex	71.3	13.1	14	9.32	2.85	5.66	0.315	0.0579	0.088	0.0682	0.0123	0.0377	0.166	0.0451	-2.53	4.49	4.92E-16	BL-BRZ	AT3G11930	NA	NA	Down	Transition Domain_Cortex_Down
AT3G01970	Proliferation Domain_Atrichoblast	36.6	8.96	20.2	1.71	0.232	0.101	0.495	0.158	0.298	0.0291	0.0102	0.005	0.235	0.0138	-5.37	3.35	5.08E-16	BL-BRZ	WRKY45	WRKY45	WRKY DNA-binding protein 45	Down	Proliferation Domain_Atrichoblast_Down
AT5G13370	Transition Domain_Cortex	47.7	33.1	23.9	9.32	7.47	4.72	0.473	0.205	0.176	0.0971	0.0615	0.0377	0.303	0.0766	-2.23	4.52	5.13E-16	BL-BRZ	AT5G13370	NA	NA	Down	Transition Domain_Cortex_Down
AT3G15670	Transition Domain_Cortex	68.4	28.3	30.3	23.1	3.91	2.83	0.438	0.179	0.16	0.207	0.041	0.0283	0.276	0.126	-2.14	4.86	5.13E-16	BL-BRZ	LEA29	NA	NA	Down	Transition Domain_Cortex_Down
AT4G04745	Elongation_Cortex	6.22	23.9	39.3	64.2	96.1	110	0.105	0.076	0.0984	0.245	0.253	0.221	0.0923	0.242	2.25	5.84	5.27E-16	BL-BRZ	AT4G04745	NA	NA	Up	Elongation_Cortex_Up
AT3G22540	Transition Domain_Cortex	67.8	88	31.5	205	188	135	0.384	0.232	0.192	0.507	0.488	0.377	0.282	0.482	1.48	6.92	5.38E-16	BL-BRZ	AT3G22540	NA	NA	Up	Transition Domain_Cortex_Up
AT1G11260	Proliferation Domain_Atrichoblast	28.1	11.7	14.3	160	60.6	87.9	0.434	0.256	0.312	0.83	0.624	0.695	0.292	0.695	2.52	5.9	5.70E-16	BL-BRZ	STP1	NA	NA	Up	Proliferation Domain_Atrichoblast_Up
AT2G25160	Proliferation Domain_Pericycle	104	79.9	NA	14.7	1.7	2.81	0.75	0.688	0.5	0.308	0.0526	0.0909	0.692	0.13	-3.97	5.3	5.76E-16	BL-BRZ	CYP82F1	NA	NA	Down	Proliferation Domain_Pericycle_Down
AT2G19800	Elongation_Endodermis	22.9	19.8	21.9	73.3	77.5	126	0.257	0.138	0.129	0.563	0.402	0.385	0.172	0.467	2.08	5.84	5.84E-16	BL-BRZ	MIOX2	NA	NA	Up	Elongation_Endodermis_Up
AT3G25655	Elongation_Endodermis	40.3	29.5	30	8.73	7.11	5.46	0.33	0.168	0.228	0.106	0.0757	0.0581	0.232	0.0843	-2.22	4.33	5.86E-16	BL-BRZ	IDL1	NA	NA	Down	Elongation_Endodermis_Down
AT1G64640	Elongation_Cortex	90.2	110	116	191	354	867	0.375	0.244	0.205	0.445	0.487	0.624	0.291	0.511	1.98	8.17	5.87E-16	BL-BRZ	ENODL8	NA	NA	Up	Elongation_Cortex_Up
AT1G74310	Distal Columella	118	155	548	24.6	94.2	182	0.346	0.487	0.729	0.0935	0.448	0.604	0.449	0.226	-1.63	7.54	5.97E-16	BL-BRZ	CLPB1	NA	NA	Down	Distal Columella_Down
AT1G15640	Transition Domain_Trichoblast	1.92	2.13	2.76	14.3	13.8	12.7	0.0539	0.0282	0.0471	0.234	0.294	0.139	0.041	0.216	2.61	3.04	6.03E-16	BL-BRZ	AT1G15640	NA	NA	Up	Transition Domain_Trichoblast_Up
AT5G16600	Transition Domain_Cortex	7.06	9.56	2.91	33	37.7	25.5	0.069	0.0632	0.032	0.202	0.164	0.179	0.0579	0.186	2.25	4.34	6.15E-16	BL-BRZ	MYB43	MYB43	myb domain protein 43	Up	Transition Domain_Cortex_Up
AT5G48430	Proliferation Domain_Atrichoblast	3.21	0.273	0.733	44.7	9.27	10.5	0.0707	0.0118	0.024	0.442	0.169	0.215	0.0221	0.251	4.18	3.38	6.17E-16	BL-BRZ	AT5G48430	NA	NA	Up	Proliferation Domain_Atrichoblast_Up
AT1G52890	Elongation_Trichoblast	24.6	19.9	13.1	5.12	0.513	0	0.269	0.0705	0.14	0.0471	0.00709	0	0.129	0.0211	-3.31	3.65	6.20E-16	BL-BRZ	NAC019	NAC019	NAC domain containing protein 19	Down	Elongation_Trichoblast_Down
AT5G06760	Elongation_Endodermis	141	168	250	32.5	41.4	68.2	0.598	0.393	0.442	0.293	0.175	0.135	0.468	0.215	-2	6.87	6.25E-16	BL-BRZ	LEA46	NA	NA	Down	Elongation_Endodermis_Down
AT5G63270	Elongation_Atrichoblast	108	78.9	108	23.4	40.5	19.2	0.274	0.185	0.194	0.125	0.104	0.0995	0.21	0.113	-1.83	5.97	6.35E-16	BL-BRZ	AT5G63270	NA	NA	Down	Elongation_Atrichoblast_Down
AT3G29250	Distal Columella	111	78.8	107	53.1	17.8	18	0.3	0.186	0.161	0.206	0.0974	0.0989	0.253	0.174	-1.81	6.05	6.46E-16	BL-BRZ	SDR4	NA	NA	Down	Distal Columella_Down
AT5G61590	Elongation_Atrichoblast	7.17	15.1	15.3	18.8	88.9	65.7	0.0637	0.0812	0.124	0.111	0.344	0.339	0.0906	0.234	2.15	5.2	6.48E-16	BL-BRZ	ERF107	AT5G61590	Integrase-type DNA-binding superfamily protein	Up	Elongation_Atrichoblast_Up
AT5G48900	Elongation_Cortex	46.7	42.9	48.4	179	219	180	0.393	0.188	0.0984	0.546	0.389	0.433	0.257	0.452	2.06	6.91	6.52E-16	BL-BRZ	AT5G48900	NA	NA	Up	Elongation_Cortex_Up
AT3G18710	Elongation_Cortex	45.8	59.4	39.3	9.35	8.24	8.88	0.303	0.2	0.189	0.0648	0.0437	0.0604	0.241	0.0551	-2.45	4.85	6.52E-16	BL-BRZ	PUB29	NA	NA	Down	Elongation_Cortex_Down
AT5G08640	Elongation_Endodermis	392	230	224	127	70.9	50.3	0.707	0.551	0.562	0.629	0.431	0.352	0.602	0.495	-1.81	7.51	6.67E-16	BL-BRZ	FLS1	NA	NA	Down	Elongation_Endodermis_Down
AT3G05150	Transition Domain_Atrichoblast	23.8	23.5	13.8	61.7	56	54.4	0.27	0.378	0.337	0.488	0.661	0.709	0.333	0.574	1.49	5.31	6.77E-16	BL-BRZ	AT3G05150	NA	NA	Up	Transition Domain_Atrichoblast_Up
AT5G45380	Maturation_Atrichoblast	1.39	2.92	2.85	26.5	49.4	30.3	0.0161	0.0251	0.0355	0.126	0.215	0.261	0.0273	0.192	3.78	4.3	6.89E-16	BL-BRZ	DUR3	NA	NA	Up	Maturation_Atrichoblast_Up
AT4G16370	Elongation_Endodermis	68.3	51.8	41.4	18.7	8.63	12.4	0.598	0.396	0.424	0.243	0.141	0.122	0.465	0.18	-2.05	5.07	7.04E-16	BL-BRZ	ATOPT3	NA	NA	Down	Elongation_Endodermis_Down
AT2G14900	Elongation_Cortex	13.1	5.49	13.1	94.7	36.1	43.1	0.127	0.032	0.0574	0.256	0.0805	0.111	0.0767	0.146	2.48	5.16	7.06E-16	BL-BRZ	GASA7	NA	NA	Up	Elongation_Cortex_Up
AT4G15480	Elongation_Cortex	46.9	28.4	23.8	7.84	3.14	3.55	0.296	0.112	0.139	0.0507	0.0184	0.0168	0.194	0.0285	-2.78	4.33	7.06E-16	BL-BRZ	UGT84A1	NA	NA	Down	Elongation_Cortex_Down
AT2G44790	Transition Domain_Cortex	168	115	47.8	320	262	253	0.621	0.305	0.288	0.845	0.725	0.613	0.425	0.772	1.38	7.61	7.28E-16	BL-BRZ	UCC2	NA	NA	Up	Transition Domain_Cortex_Up
AT5G62900	Proliferation Domain_Atrichoblast	38.2	41.5	48	5.51	6.95	8.69	0.677	0.659	0.716	0.136	0.212	0.27	0.676	0.207	-2.59	4.65	7.35E-16	BL-BRZ	AT5G62900	NA	NA	Down	Proliferation Domain_Atrichoblast_Down
AT2G40970	Elongation_Trichoblast	32.1	47.4	39.9	81.9	165	156	0.335	0.118	0.269	0.553	0.468	0.474	0.189	0.504	1.69	6.44	7.37E-16	BL-BRZ	MYBC1	MYBC1	Homeodomain-like superfamily protein	Up	Elongation_Trichoblast_Up
AT4G03390	Transition Domain_Atrichoblast	72.2	33.2	27.6	219	68.2	81.2	0.626	0.559	0.663	0.9	0.82	0.858	0.601	0.872	1.39	6.39	7.48E-16	BL-BRZ	SRF3	NA	NA	Up	Transition Domain_Atrichoblast_Up
AT2G40330	Elongation_Cortex	7.46	3.49	6.56	22.9	33	73.3	0.0936	0.02	0.0328	0.155	0.149	0.235	0.0532	0.175	2.63	4.66	7.50E-16	BL-BRZ	PYL6	NA	NA	Up	Elongation_Cortex_Up
AT4G11210	Elongation_Endodermis	99.1	172	223	41.9	29.5	29.7	0.246	0.248	0.353	0.144	0.0914	0.131	0.274	0.124	-2.23	6.63	7.58E-16	BL-BRZ	DIR14	NA	NA	Down	Elongation_Endodermis_Down
AT5G08640	Proliferation Domain_Atrichoblast	211	69.7	65.4	36.3	12.6	15.6	0.848	0.444	0.5	0.413	0.22	0.245	0.507	0.276	-2.36	6.06	7.82E-16	BL-BRZ	FLS1	NA	NA	Down	Proliferation Domain_Atrichoblast_Down
AT4G37235	Transition Domain_Trichoblast	0.16	0.213	0	4.01	5.76	10.5	0.0049	0.00352	0	0.0861	0.147	0.108	0.00304	0.106	5.27	1.81	8.06E-16	BL-BRZ	AT4G37235	NA	NA	Up	Transition Domain_Trichoblast_Up
AT3G15540	Elongation_Atrichoblast	73.5	124	110	142	426	581	0.306	0.317	0.274	0.482	0.61	0.665	0.3	0.564	1.75	7.94	8.08E-16	BL-BRZ	IAA19	IAA19	indole-3-acetic acid inducible 19	Up	Elongation_Atrichoblast_Up
AT1G72430	Elongation_Endodermis	14.6	111	104	145	322	385	0.21	0.404	0.46	0.496	0.663	0.581	0.358	0.57	2.17	7.5	8.17E-16	BL-BRZ	SAUR78	NA	NA	Up	Elongation_Endodermis_Up
AT5G20250	Elongation_Endodermis	66.5	72.4	53.8	188	233	290	0.518	0.451	0.446	0.808	0.752	0.768	0.471	0.78	1.87	7.24	8.17E-16	BL-BRZ	DIN10	NA	NA	Up	Elongation_Endodermis_Up
AT1G79320	Elongation_Trichoblast	8.56	12.8	11.8	26	56.4	62.9	0.155	0.0508	0.14	0.3	0.298	0.405	0.0865	0.328	2.03	4.87	8.61E-16	BL-BRZ	AMC6	NA	NA	Up	Elongation_Trichoblast_Up
AT5G05220	Elongation_Phloem	110	166	173	41	7.55	57.2	0.16	0.132	0.131	0.0848	0.0291	0.0359	0.138	0.0483	-2.02	6.56	8.76E-16	BL-BRZ	AT5G05220	NA	NA	Down	Elongation_Phloem_Down
AT3G52870	Transition Domain_Trichoblast	11.7	6.81	6.62	1.12	0	0.636	0.186	0.0739	0.106	0.0246	0	0.012	0.117	0.0154	-3.76	2.38	8.87E-16	BL-BRZ	IQM3	NA	NA	Down	Transition Domain_Trichoblast_Down
AT4G25830	Elongation_Atrichoblast	240	378	494	55.9	135	169	0.79	0.827	0.91	0.303	0.56	0.692	0.844	0.472	-1.71	7.94	8.94E-16	BL-BRZ	AT4G25830	NA	NA	Down	Elongation_Atrichoblast_Down
AT1G78860	Proliferation Domain_Pericycle	0	0	NA	34.4	137	81.5	0	0	0	0.538	0.789	0.727	0	0.704	8.9	5.83	9.10E-16	BL-BRZ	AT1G78860	NA	NA	Up	Proliferation Domain_Pericycle_Up
AT1G09000	Elongation_Atrichoblast	35.9	12.6	14.5	4.55	1.83	1.41	0.242	0.0996	0.114	0.0355	0.0154	0.0226	0.14	0.0266	-3	3.47	9.19E-16	BL-BRZ	ANP1	NA	NA	Down	Elongation_Atrichoblast_Down
AT3G08030	Elongation_Endodermis	124	106	113	44.7	26.9	19	0.71	0.449	0.473	0.414	0.277	0.19	0.535	0.313	-1.97	6.17	9.31E-16	BL-BRZ	AT3G08030	NA	NA	Down	Elongation_Endodermis_Down
AT1G55330	Proliferation Domain_Pericycle	261	37.5	NA	935	240	375	1	0.562	0.5	0.923	1	0.818	0.692	0.907	2.41	8.54	9.44E-16	BL-BRZ	AGP21	NA	NA	Up	Proliferation Domain_Pericycle_Up
AT1G64440	Transition Domain_Cortex	80.4	102	59.5	216	241	193	0.542	0.368	0.272	0.677	0.684	0.415	0.413	0.642	1.42	7.22	9.45E-16	BL-BRZ	UGE4	NA	NA	Up	Transition Domain_Cortex_Up
AT5G15960	Elongation_Phloem	398	455	367	112	49.6	231	0.37	0.123	0.139	0.188	0.034	0.024	0.18	0.0781	-1.63	8.08	9.60E-16	BL-BRZ	KIN1	NA	NA	Down	Elongation_Phloem_Down
AT2G22660	Transition Domain_Cortex	138	151	137	61.2	38.4	47.2	0.709	0.532	0.488	0.433	0.234	0.226	0.591	0.337	-1.54	6.6	9.61E-16	BL-BRZ	GRDP1	NA	NA	Down	Transition Domain_Cortex_Down
AT4G08770	Elongation_Phloem	59.3	42.9	52.7	206	140	223	0.18	0.0596	0.0876	0.333	0.204	0.156	0.0932	0.229	1.89	6.94	9.79E-16	BL-BRZ	PER37	NA	NA	Up	Elongation_Phloem_Up
AT3G06270	Transition Domain_Cortex	28.3	16.7	18.1	3.04	2.49	2.83	0.369	0.147	0.168	0.0341	0.0287	0.0283	0.239	0.0315	-2.97	3.73	1.04E-15	BL-BRZ	AT3G06270	NA	NA	Down	Transition Domain_Cortex_Down
AT5G24640	Transition Domain_Cortex	29.8	3.59	4.08	1.01	0	0	0.266	0.0211	0.056	0.0131	0	0	0.125	0.00684	-4.95	3.12	1.05E-15	BL-BRZ	AT5G24640	NA	NA	Down	Transition Domain_Cortex_Down
AT1G64640	Transition Domain_Cortex	325	298	328	691	839	690	0.887	0.568	0.656	0.932	0.857	0.66	0.714	0.867	1.22	9.05	1.09E-15	BL-BRZ	ENODL8	NA	NA	Up	Transition Domain_Cortex_Up
AT5G66160	Elongation_Atrichoblast	35.9	30.2	41.2	4.25	10.7	7.9	0.293	0.269	0.363	0.0331	0.0965	0.113	0.305	0.0709	-2.24	4.43	1.10E-15	BL-BRZ	RMR1	RMR1	receptor homology region transmembrane domain ring H2 motif protein 1	Down	Elongation_Atrichoblast_Down
AT5G10430	Transition Domain_Trichoblast	11.5	21.5	25.1	51.5	54.6	50.2	0.255	0.197	0.259	0.533	0.541	0.295	0.231	0.459	1.5	5.16	1.12E-15	BL-BRZ	AGP4	NA	NA	Up	Transition Domain_Trichoblast_Up
AT1G54030	Elongation_Atrichoblast	148	94	135	56.8	27.4	31	0.694	0.557	0.667	0.319	0.22	0.281	0.626	0.281	-1.77	6.35	1.14E-15	BL-BRZ	MVP1	NA	NA	Down	Elongation_Atrichoblast_Down
AT1G47720	Transition Domain_Atrichoblast	27.7	35.2	18.6	68.2	71.2	83.8	0.282	0.486	0.535	0.387	0.672	0.709	0.425	0.52	1.44	5.69	1.15E-15	BL-BRZ	OSB1	NA	NA	Up	Transition Domain_Atrichoblast_Up
AT3G16330	Proliferation Domain_Pericycle	1.89	0	NA	113	0	119	0.125	0	0	0.308	0	0.0909	0.0385	0.111	6.37	5.65	1.18E-15	BL-BRZ	AT3G16330	NA	NA	Up	Proliferation Domain_Pericycle_Up
AT3G01820	Elongation_Atrichoblast	82.5	83	81.3	41.6	21.9	10.2	0.414	0.28	0.234	0.239	0.147	0.113	0.299	0.182	-1.88	5.73	1.20E-15	BL-BRZ	AT3G01820	NA	NA	Down	Elongation_Atrichoblast_Down
AT4G15910	Elongation_Trichoblast	47.3	71.7	20.6	12	13.8	9.39	0.433	0.213	0.215	0.171	0.163	0.138	0.27	0.159	-2.03	4.97	1.20E-15	BL-BRZ	ATDI21	NA	NA	Down	Elongation_Trichoblast_Down
AT3G55120	Transition Domain_Pericycle	403	407	359	68.2	46	43.6	0.909	0.5	1	0.576	0.414	0.375	0.793	0.443	-2.9	7.67	1.20E-15	BL-BRZ	CHI1	NA	NA	Down	Transition Domain_Pericycle_Down
AT4G33905	Elongation_Atrichoblast	37.7	15.1	13.4	6.07	1.22	1.97	0.185	0.0886	0.0846	0.0426	0.0154	0.0136	0.111	0.0277	-2.88	3.57	1.23E-15	BL-BRZ	AT4G33905	NA	NA	Down	Elongation_Atrichoblast_Down
AT4G11190	Elongation_Endodermis	560	936	1320	181	255	368	0.775	0.687	0.812	0.476	0.436	0.446	0.745	0.456	-1.78	9.24	1.27E-15	BL-BRZ	DIR13	NA	NA	Down	Elongation_Endodermis_Down
AT5G13330	Transition Domain_Cortex	117	141	121	64.4	35.2	26.4	0.665	0.374	0.456	0.328	0.156	0.123	0.508	0.241	-1.58	6.43	1.28E-15	BL-BRZ	ERF113	Rap2.6L	related to AP2 6l	Down	Transition Domain_Cortex_Down
AT5G18270	Transition Domain_Trichoblast	8.79	5.11	4.97	21.5	23.8	27	0.167	0.0669	0.0824	0.344	0.44	0.199	0.102	0.318	1.89	3.94	1.29E-15	BL-BRZ	ANAC087	ANAC087	NAC domain containing protein 87	Up	Transition Domain_Trichoblast_Up
AT3G55120	Proliferation Domain_Atrichoblast	72.9	17.2	10.9	7.79	1.8	1.62	0.626	0.233	0.226	0.146	0.0614	0.065	0.279	0.0841	-3.11	4.05	1.30E-15	BL-BRZ	CHI1	NA	NA	Down	Proliferation Domain_Atrichoblast_Down
AT2G41730	Proliferation Domain_Atrichoblast	178	15.6	34.5	13.7	3.07	3.33	0.758	0.181	0.298	0.16	0.0767	0.055	0.281	0.0928	-3.24	5.25	1.30E-15	BL-BRZ	AT2G41730	NA	NA	Down	Proliferation Domain_Atrichoblast_Down
AT5G48900	Elongation_Atrichoblast	89.6	110	92.7	483	266	261	0.408	0.328	0.289	0.73	0.498	0.566	0.335	0.623	1.71	7.77	1.37E-15	BL-BRZ	AT5G48900	NA	NA	Up	Elongation_Atrichoblast_Up
AT2G47950	Elongation_Atrichoblast	102	63.2	57.2	47.1	15.2	7.61	0.35	0.166	0.154	0.236	0.0772	0.0633	0.208	0.148	-1.91	5.59	1.39E-15	BL-BRZ	AT2G47950	NA	NA	Down	Elongation_Atrichoblast_Down
AT2G40330	Transition Domain_Atrichoblast	0.39	1.66	1.05	7.62	8.96	12.5	0.00613	0.045	0.0465	0.0833	0.251	0.39	0.0318	0.184	3.08	2.61	1.39E-15	BL-BRZ	PYL6	NA	NA	Up	Transition Domain_Atrichoblast_Up
AT2G39300	Transition Domain_Atrichoblast	14.4	14.3	18.6	4.49	3.36	2.11	0.19	0.311	0.442	0.0441	0.0765	0.0638	0.293	0.056	-2.27	3.26	1.41E-15	BL-BRZ	AT2G39300	NA	NA	Down	Transition Domain_Atrichoblast_Down
AT3G59930	Elongation_Atrichoblast	56.8	41.5	38.5	10	16.1	5.64	0.236	0.129	0.104	0.0496	0.0734	0.0452	0.148	0.0554	-2.09	4.79	1.44E-15	BL-BRZ	AT3G59930	NA	NA	Down	Elongation_Atrichoblast_Down
AT1G15625	Maturation_Atrichoblast	8.35	22.3	19	28	261	167	0.0484	0.138	0.166	0.121	0.632	0.62	0.136	0.419	3.08	6.41	1.46E-15	BL-BRZ	AT1G15625	NA	NA	Up	Maturation_Atrichoblast_Up
AT3G55970	Transition Domain_Atrichoblast	13.3	10.6	15.1	43.7	45.1	29	0.16	0.153	0.14	0.294	0.388	0.284	0.153	0.316	1.6	4.75	1.49E-15	BL-BRZ	JRG21	NA	NA	Up	Transition Domain_Atrichoblast_Up
AT1G07400	Elongation_Phloem	75.6	265	538	19.5	111	133	0.16	0.132	0.204	0.0667	0.155	0.0599	0.159	0.0985	-1.77	7.57	1.52E-15	BL-BRZ	HSP17.8	NA	NA	Down	Elongation_Phloem_Down
AT3G12830	Elongation_Trichoblast	4.89	8.41	6.23	18.1	28.2	57.7	0.0857	0.0328	0.086	0.194	0.163	0.207	0.0517	0.187	2.28	4.34	1.53E-15	BL-BRZ	SAUR72	NA	NA	Up	Elongation_Trichoblast_Up
AT5G25460	Elongation_Atrichoblast	146	224	385	102	43.5	75.9	0.522	0.642	0.711	0.437	0.332	0.443	0.634	0.409	-1.75	7.35	1.54E-15	BL-BRZ	AT5G25460	NA	NA	Down	Elongation_Atrichoblast_Down
AT2G16740	Maturation_Pericycle	36.9	27.7	37.5	21.6	4.71	0.451	0.22	0.156	0.241	0.0909	0.0947	0.0156	0.189	0.0729	-2.46	4.4	1.55E-15	BL-BRZ	UBC29	NA	NA	Down	Maturation_Pericycle_Down
AT3G16450	Transition Domain_Atrichoblast	79.2	97.5	91.5	41.2	25.9	35.4	0.344	0.432	0.442	0.262	0.301	0.326	0.403	0.284	-1.41	5.95	1.59E-15	BL-BRZ	JAL33	NA	NA	Down	Transition Domain_Atrichoblast_Down
AT5G12340	Transition Domain_Trichoblast	7.99	4.47	3.31	28.6	17.5	17.5	0.181	0.0423	0.0353	0.328	0.174	0.0723	0.0836	0.214	2	3.79	1.59E-15	BL-BRZ	AT5G12340	NA	NA	Up	Transition Domain_Trichoblast_Up
AT1G80240	Transition Domain_Trichoblast	30.7	46.2	34.8	107	66.6	112	0.387	0.261	0.282	0.627	0.578	0.416	0.305	0.549	1.36	6.05	1.60E-15	BL-BRZ	AT1G80240	NA	NA	Up	Transition Domain_Trichoblast_Up
AT3G01730	Transition Domain_Trichoblast	5.6	2.55	4.69	11.9	22.3	26.4	0.137	0.0317	0.0471	0.213	0.339	0.193	0.0684	0.233	2.11	3.59	1.60E-15	BL-BRZ	AT3G01730	NA	NA	Up	Transition Domain_Trichoblast_Up
AT3G63060	Elongation_Endodermis	112	91.5	128	33.6	29.7	29.5	0.587	0.414	0.558	0.396	0.285	0.232	0.503	0.319	-1.84	6.15	1.61E-15	BL-BRZ	EDL3	NA	NA	Down	Elongation_Endodermis_Down
AT5G08640	Elongation_Cortex	567	435	675	170	135	149	0.7	0.564	0.623	0.394	0.343	0.352	0.632	0.362	-1.89	8.47	1.69E-15	BL-BRZ	FLS1	NA	NA	Down	Elongation_Cortex_Down
AT5G55180	Transition Domain_Cortex	282	221	239	125	97.4	59.5	0.616	0.426	0.464	0.459	0.27	0.189	0.51	0.357	-1.39	7.43	1.73E-15	BL-BRZ	AT5G55180	NA	NA	Down	Transition Domain_Cortex_Down
AT3G59710	Elongation_Trichoblast	114	79.8	82.9	52.6	21.5	12.7	0.637	0.123	0.344	0.412	0.106	0.138	0.277	0.237	-1.79	5.97	1.80E-15	BL-BRZ	AT3G59710	NA	NA	Down	Elongation_Trichoblast_Down
AT3G24500	Distal Columella	275	420	1640	85	284	463	0.523	0.681	0.919	0.242	0.701	0.846	0.631	0.404	-1.54	9.04	1.85E-15	BL-BRZ	MBF1C	MBF1C	multiprotein bridging factor 1C	Down	Distal Columella_Down
AT2G29500	Distal Columella	121	165	695	23.4	140	220	0.287	0.372	0.555	0.0858	0.338	0.5	0.357	0.188	-1.6	7.82	1.85E-15	BL-BRZ	HSP17.6B	NA	NA	Down	Distal Columella_Down
AT4G31320	Distal Columella	20.6	32.5	27.5	72.3	131	70.1	0.0787	0.111	0.0742	0.209	0.286	0.264	0.0827	0.228	1.76	5.88	1.85E-15	BL-BRZ	AT4G31320	NA	NA	Up	Distal Columella_Up
AT2G44370	Maturation_Atrichoblast	4.18	17.2	8.55	37.4	117	98.5	0.0484	0.113	0.0769	0.161	0.493	0.563	0.0945	0.377	3.05	5.6	1.87E-15	BL-BRZ	AT2G44370	NA	NA	Up	Maturation_Atrichoblast_Up
AT1G47840	Maturation_Atrichoblast	0	2.19	0.949	15.6	40.2	24.5	0	0.0188	0.0118	0.0955	0.25	0.239	0.0145	0.184	4.35	3.88	1.89E-15	BL-BRZ	HXK3	NA	NA	Up	Maturation_Atrichoblast_Up
AT5G24640	Transition Domain_Trichoblast	43.3	1.06	4.97	1.12	3	0.954	0.294	0.0141	0.0235	0.0123	0.0183	0.012	0.103	0.0135	-3.04	3.41	1.89E-15	BL-BRZ	AT5G24640	NA	NA	Down	Transition Domain_Trichoblast_Down
AT2G26710	Transition Domain_Trichoblast	6.55	8.09	11.6	25.7	28.3	32.1	0.167	0.0986	0.165	0.434	0.45	0.283	0.137	0.389	1.75	4.23	1.91E-15	BL-BRZ	CYP734A1	NA	NA	Up	Transition Domain_Trichoblast_Up
AT2G46240	Maturation_Atrichoblast	51.5	55.2	110	7.78	10.1	7.68	0.258	0.138	0.207	0.0352	0.0417	0.0634	0.173	0.0454	-3.09	5.4	1.92E-15	BL-BRZ	BAG6	NA	NA	Down	Maturation_Atrichoblast_Down
AT4G08950	Elongation_Endodermis	14.5	19.4	15.5	47.5	62.7	88.6	0.174	0.168	0.17	0.362	0.332	0.291	0.17	0.334	1.98	5.38	1.98E-15	BL-BRZ	EXO	NA	NA	Up	Elongation_Endodermis_Up
AT5G57660	Elongation_Atrichoblast	68.7	94.9	73.3	21	29.2	15.5	0.338	0.339	0.289	0.151	0.178	0.154	0.323	0.159	-1.85	5.66	2.03E-15	BL-BRZ	COL5	COL5	CONSTANS-like 5	Down	Elongation_Atrichoblast_Down
AT3G12830	Transition Domain_Atrichoblast	0.39	1.24	0.837	5.08	9.12	12	0.00613	0.0405	0.0465	0.0564	0.24	0.255	0.0297	0.141	3.31	2.46	2.07E-15	BL-BRZ	SAUR72	NA	NA	Up	Transition Domain_Atrichoblast_Up
AT2G40330	Proliferation Domain_Atrichoblast	0	0.364	0.163	7.98	10.8	13.6	0	0.0138	0.00962	0.165	0.294	0.415	0.0111	0.291	5.48	2.53	2.14E-15	BL-BRZ	PYL6	NA	NA	Up	Proliferation Domain_Atrichoblast_Up
AT5G10625	Distal Columella	351	62.9	56.3	54.5	31.4	22	0.466	0.199	0.0935	0.125	0.11	0.0934	0.346	0.118	-1.82	6.67	2.15E-15	BL-BRZ	FLP2	NA	NA	Down	Distal Columella_Down
AT2G37970	Elongation_Trichoblast	54.3	23.1	24.9	14.3	3.59	2.82	0.437	0.0787	0.215	0.194	0.0426	0.0259	0.185	0.0984	-2.35	4.52	2.16E-15	BL-BRZ	SOUL-1	NA	NA	Down	Elongation_Trichoblast_Down
AT5G40780	Elongation_Atrichoblast	216	310	235	660	839	964	0.764	0.764	0.697	0.936	0.915	0.955	0.742	0.935	1.69	9.07	2.18E-15	BL-BRZ	LHT1	NA	NA	Up	Elongation_Atrichoblast_Up
AT4G22212	Transition Domain_Atrichoblast	7.03	41	45.4	34	107	102	0.0982	0.387	0.442	0.221	0.699	0.667	0.297	0.426	1.47	5.85	2.18E-15	BL-BRZ	AT4G22212	NA	NA	Up	Transition Domain_Atrichoblast_Up
AT3G05936	Elongation_Cortex	11.9	14.5	22.1	42.5	61.6	136	0.142	0.064	0.115	0.183	0.207	0.285	0.106	0.221	2.23	5.61	2.20E-15	BL-BRZ	AT3G05936	NA	NA	Up	Elongation_Cortex_Up
AT3G18200	Maturation_Trichoblast	3.91	1.5	1.08	35	42.1	35.1	0.0688	0.0171	0.0183	0.29	0.323	0.317	0.036	0.305	4.09	4.29	2.30E-15	BL-BRZ	AT3G18200	NA	NA	Up	Maturation_Trichoblast_Up
AT5G52830	Transition Domain_Trichoblast	3.84	10.4	3.86	20.4	23.3	24.2	0.108	0.109	0.0706	0.299	0.385	0.229	0.0988	0.295	1.91	3.85	2.30E-15	BL-BRZ	WRKY27	WRKY27	WRKY DNA-binding protein 27	Up	Transition Domain_Trichoblast_Up
AT1G15580	Elongation_Trichoblast	9.96	7.79	26.8	58.4	40.5	54	0.118	0.0213	0.0968	0.341	0.191	0.207	0.0538	0.255	1.96	5.03	2.32E-15	BL-BRZ	IAA5	IAA5	indole-3-acetic acid inducible 5	Up	Elongation_Trichoblast_Up
AT5G65990	Transition Domain_Cortex	78.6	64.9	49.5	18.4	21.3	16	0.507	0.289	0.312	0.184	0.131	0.113	0.38	0.156	-1.78	5.44	2.32E-15	BL-BRZ	AVT3A	NA	NA	Down	Transition Domain_Cortex_Down
AT1G76890	Transition Domain_Trichoblast	7.83	9.58	12.1	24.7	31	39.4	0.167	0.109	0.1	0.361	0.431	0.271	0.125	0.347	1.68	4.37	2.32E-15	BL-BRZ	GT-2	GT2	Duplicated homeodomain-like superfamily protein	Up	Transition Domain_Trichoblast_Up
AT4G23870	Transition Domain_Cortex	7.06	7.57	2.33	34.6	34.5	15.1	0.0837	0.0316	0.032	0.247	0.209	0.113	0.0521	0.215	2.31	4.22	2.40E-15	BL-BRZ	AT4G23870	NA	NA	Up	Transition Domain_Cortex_Up
AT3G51950	Elongation_Atrichoblast	17.9	32.1	43.5	4.55	4.57	8.74	0.153	0.244	0.279	0.0355	0.0502	0.0769	0.232	0.0498	-2.35	4.24	2.41E-15	BL-BRZ	AT3G51950	AT3G51950	Zinc finger (CCCH-type) family protein / RNA recognition motif (RRM)-containing protein	Down	Elongation_Atrichoblast_Down
AT1G56630	Transition Domain_Atrichoblast	33.6	19.6	15.5	86.1	45.9	54.2	0.331	0.36	0.465	0.544	0.601	0.709	0.369	0.59	1.45	5.43	2.44E-15	BL-BRZ	AT1G56630	NA	NA	Up	Transition Domain_Atrichoblast_Up
AT5G58070	Transition Domain_Trichoblast	45.2	20.9	20.4	13.5	6.76	4.77	0.461	0.18	0.212	0.266	0.174	0.0602	0.275	0.181	-1.78	4.31	2.44E-15	BL-BRZ	TIL	NA	NA	Down	Transition Domain_Trichoblast_Down
AT1G53633	Transition Domain_Trichoblast	7.19	1.28	1.1	17.6	16	13.7	0.157	0.0141	0.0235	0.25	0.193	0.0663	0.0608	0.179	2.34	3.32	2.49E-15	BL-BRZ	AT1G53633	NA	NA	Up	Transition Domain_Trichoblast_Up
AT5G14330	Maturation_Atrichoblast	61.2	110	79.3	218	888	779	0.274	0.376	0.361	0.583	0.861	0.831	0.36	0.738	2.75	8.48	2.53E-15	BL-BRZ	AT5G14330	NA	NA	Up	Maturation_Atrichoblast_Up
AT5G66580	Elongation_Trichoblast	19.9	31.5	17.4	39.9	96.4	131	0.233	0.115	0.183	0.294	0.333	0.302	0.152	0.309	1.76	5.8	2.54E-15	BL-BRZ	AT5G66580	NA	NA	Up	Elongation_Trichoblast_Up
AT1G59940	Proliferation Domain_Atrichoblast	48.9	57.7	91.6	11.8	4.98	6.47	0.646	0.436	0.543	0.223	0.118	0.125	0.489	0.147	-3.23	5.22	2.55E-15	BL-BRZ	ARR3	ARR3	response regulator 3	Down	Proliferation Domain_Atrichoblast_Down
AT1G80240	Proliferation Domain_Atrichoblast	439	228	290	110	52.8	62.2	0.99	0.834	0.889	0.762	0.611	0.68	0.867	0.668	-2.11	7.61	2.55E-15	BL-BRZ	AT1G80240	NA	NA	Down	Proliferation Domain_Atrichoblast_Down
AT1G52890	Distal Columella	30.8	76.7	65.2	12.7	22.8	4.06	0.083	0.168	0.126	0.0448	0.0714	0.033	0.105	0.0466	-1.99	5.12	2.56E-15	BL-BRZ	NAC019	NAC019	NAC domain containing protein 19	Down	Distal Columella_Down
AT5G46890	Elongation_Atrichoblast	1520	3800	6830	270	1750	2180	0.994	0.974	1	0.586	0.869	0.9	0.987	0.744	-1.78	11.4	2.58E-15	BL-BRZ	AT5G46890	NA	NA	Down	Elongation_Atrichoblast_Down
AT5G43350	Proliferation Domain_Atrichoblast	0.534	0.409	0.489	20.5	7.94	13.9	0.0202	0.0138	0.0192	0.282	0.153	0.23	0.016	0.206	4.7	2.81	2.65E-15	BL-BRZ	PHT1-1	NA	NA	Up	Proliferation Domain_Atrichoblast_Up
AT5G65660	Proliferation Domain_Pericycle	92.6	65.2	NA	506	392	345	0.875	0.812	1	1	0.842	0.682	0.846	0.815	2.47	8.15	2.74E-15	BL-BRZ	AT5G65660	NA	NA	Up	Proliferation Domain_Pericycle_Up
AT4G04700	Transition Domain_Atrichoblast	0.39	0.138	0	6.05	4.64	6.51	0.00613	0.0045	0	0.0686	0.12	0.206	0.00425	0.108	5.12	1.81	2.80E-15	BL-BRZ	CPK27	NA	NA	Up	Transition Domain_Atrichoblast_Up
AT5G43040	Transition Domain_Trichoblast	12.1	18.3	21	39.8	44.5	58.5	0.25	0.144	0.229	0.459	0.505	0.295	0.199	0.416	1.5	5.01	2.86E-15	BL-BRZ	AT5G43040	NA	NA	Up	Transition Domain_Trichoblast_Up
AT2G40330	Elongation_Atrichoblast	12.6	6.29	6.49	17.9	47.2	56.7	0.0764	0.048	0.0697	0.121	0.378	0.43	0.062	0.27	2.28	4.7	2.89E-15	BL-BRZ	PYL6	NA	NA	Up	Elongation_Atrichoblast_Up
AT2G25450	Transition Domain_Trichoblast	171	133	156	102	63.1	34	0.721	0.433	0.582	0.746	0.376	0.235	0.561	0.505	-1.27	6.79	3.02E-15	BL-BRZ	GSL-OH	NA	NA	Down	Transition Domain_Trichoblast_Down
ATCG00030	Maturation_Trichoblast	119	0	0	0	0	0	0.734	0	0	0	0	0	0.264	0	-11	4.42	3.04E-15	BL-BRZ	TRNK	NA	NA	Down	Maturation_Trichoblast_Down
AT4G26200	Elongation_Cortex	41.2	21.4	23.8	4.52	2.75	4.44	0.318	0.108	0.107	0.031	0.0138	0.0168	0.196	0.0202	-2.87	4.13	3.05E-15	BL-BRZ	ACS7	NA	NA	Down	Elongation_Cortex_Down
AT5G22570	Elongation_Trichoblast	5.24	4.67	9.35	47.8	17.4	27.2	0.0816	0.0197	0.0968	0.365	0.149	0.198	0.0432	0.248	2.4	4.24	3.05E-15	BL-BRZ	WRKY38	WRKY38	WRKY DNA-binding protein 38	Up	Elongation_Trichoblast_Up
AT1G07985	Maturation_Pericycle	30.3	47.8	39.9	16.9	6.39	7.22	0.341	0.305	0.41	0.125	0.116	0.0781	0.34	0.109	-2.22	4.71	3.13E-15	BL-BRZ	AT1G07985	NA	NA	Down	Maturation_Pericycle_Down
AT3G56930	Transition Domain_Atrichoblast	5.46	2.62	1.05	14.3	11.7	17.1	0.0675	0.0766	0.0465	0.154	0.251	0.397	0.0679	0.225	2.39	3.21	3.16E-15	BL-BRZ	PAT04	NA	NA	Up	Transition Domain_Atrichoblast_Up
AT4G13620	Transition Domain_Atrichoblast	1.17	1.1	0.419	5.86	9.28	10.7	0.0123	0.0315	0.0233	0.0637	0.23	0.277	0.0234	0.146	3.3	2.44	3.16E-15	BL-BRZ	ERF062	AT4G13620	Integrase-type DNA-binding superfamily protein	Up	Transition Domain_Atrichoblast_Up
AT5G20700	Transition Domain_Trichoblast	196	253	313	107	134	86.5	0.623	0.479	0.659	0.648	0.67	0.446	0.57	0.588	-1.19	7.51	3.19E-15	BL-BRZ	FLZ14	NA	NA	Down	Transition Domain_Trichoblast_Down
AT1G13430	Elongation_Endodermis	3.72	7.58	9.13	19.8	34.6	38.7	0.0543	0.1	0.152	0.228	0.319	0.333	0.099	0.283	2.21	4.27	3.26E-15	BL-BRZ	STO9	NA	NA	Up	Elongation_Endodermis_Up
AT1G70410	Elongation_Endodermis	28.5	24.2	20.8	69.5	107	118	0.362	0.206	0.241	0.629	0.567	0.477	0.263	0.57	1.98	5.95	3.26E-15	BL-BRZ	BCA4	NA	NA	Up	Elongation_Endodermis_Up
AT1G57560	Elongation_Trichoblast	47	34.3	33	106	124	139	0.416	0.0869	0.269	0.576	0.44	0.5	0.19	0.511	1.67	6.33	3.26E-15	BL-BRZ	AtMYB50	MYB50	myb domain protein 50	Up	Elongation_Trichoblast_Up
AT5G42590	Elongation_Atrichoblast	308	371	344	143	61.5	122	0.771	0.79	0.761	0.544	0.344	0.516	0.776	0.48	-1.68	7.81	3.27E-15	BL-BRZ	CYP71A16	NA	NA	Down	Elongation_Atrichoblast_Down
AT1G27350	Transition Domain_Atrichoblast	78.1	214	222	159	506	595	0.472	0.802	0.93	0.657	0.951	0.936	0.711	0.784	1.24	8.22	3.27E-15	BL-BRZ	AT1G27350	NA	NA	Up	Transition Domain_Atrichoblast_Up
AT4G25640	Transition Domain_Atrichoblast	64.4	38.9	29.3	19.1	15.7	10.2	0.497	0.536	0.616	0.191	0.344	0.262	0.537	0.243	-1.52	4.85	3.28E-15	BL-BRZ	ATDTX35	NA	NA	Down	Transition Domain_Atrichoblast_Down
AT1G05260	Elongation_Cortex	20.4	13.5	4.92	236	19.2	38.6	0.176	0.056	0.0328	0.208	0.0345	0.0235	0.102	0.0882	2.46	5.85	3.39E-15	BL-BRZ	PER3	NA	NA	Up	Elongation_Cortex_Up
AT4G37235	Elongation_Endodermis	2.01	3.73	3.83	11.9	19.8	31.7	0.0362	0.0501	0.067	0.151	0.206	0.196	0.0501	0.18	2.71	3.64	3.42E-15	BL-BRZ	AT4G37235	NA	NA	Up	Elongation_Endodermis_Up
AT1G15640	Transition Domain_Atrichoblast	1.17	1.93	0.628	5.86	13.1	10.9	0.0123	0.0495	0.0349	0.0662	0.317	0.291	0.034	0.172	2.96	2.67	3.44E-15	BL-BRZ	AT1G15640	NA	NA	Up	Transition Domain_Atrichoblast_Up
AT1G07690	Maturation_Atrichoblast	5.57	6.21	3.32	12.5	90.6	50.4	0.0645	0.0439	0.0355	0.0754	0.319	0.331	0.0436	0.223	3.41	4.85	3.45E-15	BL-BRZ	AT1G07690	NA	NA	Up	Maturation_Atrichoblast_Up
AT1G09330	Transition Domain_Atrichoblast	79.2	120	139	184	313	316	0.558	0.766	0.895	0.833	0.94	0.908	0.718	0.874	1.26	7.59	3.47E-15	BL-BRZ	ECH	NA	NA	Up	Transition Domain_Atrichoblast_Up
AT3G05936	Transition Domain_Cortex	9.05	7.17	9.33	42.1	43	17.9	0.118	0.0684	0.064	0.265	0.205	0.104	0.0869	0.222	2.1	4.54	3.55E-15	BL-BRZ	AT3G05936	NA	NA	Up	Transition Domain_Cortex_Up
AT3G18450	Maturation_Trichoblast	3.3	8.85	8.84	23	89.4	92.6	0.0656	0.114	0.105	0.234	0.573	0.579	0.0945	0.409	3.2	5.22	3.56E-15	BL-BRZ	PCR5	NA	NA	Up	Maturation_Trichoblast_Up
AT5G59220	Transition Domain_Atrichoblast	89.8	90.1	59.7	48	27.2	20.6	0.65	0.698	0.779	0.36	0.448	0.411	0.696	0.392	-1.4	5.8	3.56E-15	BL-BRZ	SAG113	NA	NA	Down	Transition Domain_Atrichoblast_Down
AT4G15560	Transition Domain_Atrichoblast	30.4	41.1	32.4	15.8	10.4	8.98	0.356	0.622	0.744	0.159	0.257	0.248	0.552	0.201	-1.61	4.55	3.62E-15	BL-BRZ	DXS	NA	NA	Down	Transition Domain_Atrichoblast_Down
AT3G55120	Elongation_Trichoblast	26	13.4	6.23	2.05	1.03	0	0.253	0.0525	0.086	0.0353	0.0142	0	0.108	0.0187	-3.88	3.39	3.63E-15	BL-BRZ	CHI1	NA	NA	Down	Elongation_Trichoblast_Down
AT3G10740	Distal Columella	36	11.7	96.5	15	5.71	10.4	0.115	0.0531	0.255	0.0474	0.039	0.0495	0.135	0.0466	-2.06	4.9	3.74E-15	BL-BRZ	ASD1	NA	NA	Down	Distal Columella_Down
AT1G71000	Elongation_Atrichoblast	32.3	28	28.2	3.64	11.6	2.26	0.166	0.107	0.119	0.0284	0.0579	0.0226	0.126	0.0354	-2.35	4.13	3.84E-15	BL-BRZ	AT1G71000	NA	NA	Down	Elongation_Atrichoblast_Down
AT5G13370	Elongation_Cortex	52.6	27.9	18.9	5.73	5.49	3.55	0.408	0.096	0.0984	0.0451	0.0253	0.0201	0.227	0.0303	-2.72	4.36	3.86E-15	BL-BRZ	AT5G13370	NA	NA	Down	Elongation_Cortex_Down
AT3G18830	Transition Domain_Cortex	177	203	199	469	475	440	0.724	0.505	0.52	0.885	0.783	0.689	0.595	0.822	1.26	8.35	3.99E-15	BL-BRZ	PLT5	NA	NA	Up	Transition Domain_Cortex_Up
AT1G69530	Maturation_Atrichoblast	11.1	5.12	5.7	60.7	61.3	49.5	0.0645	0.0376	0.0414	0.261	0.229	0.275	0.0418	0.256	3.09	5.04	4.01E-15	BL-BRZ	ATEXPA1	NA	NA	Up	Maturation_Atrichoblast_Up
AT1G03610	Transition Domain_Atrichoblast	23	31.2	31	8.2	9.6	8.1	0.276	0.514	0.663	0.0931	0.224	0.241	0.459	0.154	-1.71	4.23	4.03E-15	BL-BRZ	AT1G03610	NA	NA	Down	Transition Domain_Atrichoblast_Down
AT4G24780	Transition Domain_Cortex	4.86	12.7	8.74	32.2	33.8	43.4	0.0985	0.0842	0.088	0.276	0.209	0.236	0.0907	0.248	2.12	4.48	4.12E-15	BL-BRZ	AT4G24780	NA	NA	Up	Transition Domain_Cortex_Up
AT5G49360	Elongation_Endodermis	33	31.9	33	95.7	112	127	0.37	0.253	0.277	0.608	0.493	0.471	0.295	0.537	1.76	6.18	4.21E-15	BL-BRZ	BXL1	NA	NA	Up	Elongation_Endodermis_Up
AT5G03520	Transition Domain_Cortex	76.8	80.9	65.9	164	265	171	0.478	0.3	0.288	0.591	0.578	0.434	0.367	0.564	1.41	7.1	4.41E-15	BL-BRZ	RABE1D	NA	NA	Up	Transition Domain_Cortex_Up
AT5G19440	Elongation_Cortex	546	355	460	173	116	87.5	0.839	0.504	0.582	0.563	0.283	0.255	0.659	0.367	-1.88	8.18	4.43E-15	BL-BRZ	AT5G19440	NA	NA	Down	Elongation_Cortex_Down
AT1G11580	Proximal Columella	2.76	9.38	0	91.3	95.3	105	0.0069	0.0286	0	0.184	0.0926	0.192	0.0119	0.167	4.4	5.8	4.51E-15	BL-BRZ	ATPMEPCRA	NA	NA	Up	Proximal Columella_Up
ATCG00030	Proximal Columella	204	0	0	0	0	0	0.469	0	0	0	0	0	0.27	0	-8.41	5.74	4.51E-15	BL-BRZ	TRNK	NA	NA	Down	Proximal Columella_Down
AT3G62100	Transition Domain_Atrichoblast	3.51	11.7	16.7	1.95	1.12	1.23	0.0429	0.194	0.291	0.0098	0.0273	0.0426	0.159	0.0205	-2.85	2.71	4.52E-15	BL-BRZ	IAA30	IAA30	indole-3-acetic acid inducible 30	Down	Transition Domain_Atrichoblast_Down
AT2G01670	Transition Domain_Atrichoblast	1.17	2.9	3.77	11.1	12.3	18.8	0.0184	0.0405	0.128	0.0956	0.213	0.284	0.0488	0.161	2.39	3.19	4.52E-15	BL-BRZ	NUDT17	NA	NA	Up	Transition Domain_Atrichoblast_Up
AT1G05010	Transition Domain_Atrichoblast	30.1	23.2	18.2	13.3	5.6	3.17	0.202	0.207	0.256	0.118	0.071	0.078	0.214	0.0984	-1.83	3.93	4.54E-15	BL-BRZ	ACO4	NA	NA	Down	Transition Domain_Atrichoblast_Down
AT2G26870	Transition Domain_Cortex	28	17.9	12.8	4.25	0.711	2.83	0.365	0.163	0.12	0.0551	0.0082	0.0283	0.232	0.0356	-3	3.66	4.60E-15	BL-BRZ	NPC2	NA	NA	Down	Transition Domain_Cortex_Down
AT3G13650	Proliferation Domain_Pericycle	47.3	16.3	NA	306	293	70.3	0.875	0.312	0.5	1	0.789	0.455	0.5	0.704	3.06	7.23	4.72E-15	BL-BRZ	DIR7	NA	NA	Up	Proliferation Domain_Pericycle_Up
AT4G13620	Elongation_Endodermis	11.6	24.7	20	52.8	70.7	78.1	0.196	0.253	0.25	0.446	0.496	0.465	0.235	0.466	1.87	5.44	4.75E-15	BL-BRZ	ERF062	AT4G13620	Integrase-type DNA-binding superfamily protein	Up	Elongation_Endodermis_Up
AT5G53250	Proliferation Domain_Pericycle	115	279	NA	561	1000	921	0.875	0.938	0	1	0.947	0.955	0.846	0.963	1.99	9.18	4.78E-15	BL-BRZ	AGP22	NA	NA	Up	Proliferation Domain_Pericycle_Up
AT2G28210	Elongation_Endodermis	4.87	6.65	10	26.6	30.3	44	0.058	0.0426	0.0714	0.153	0.128	0.141	0.0545	0.142	2.24	4.38	4.88E-15	BL-BRZ	ATACA2	NA	NA	Up	Elongation_Endodermis_Up
AT1G66760	Elongation_Atrichoblast	35.9	10.7	19.1	8.5	2.13	0.282	0.274	0.0812	0.0846	0.0544	0.0193	0.00452	0.13	0.0321	-2.8	3.6	4.94E-15	BL-BRZ	DTX9	NA	NA	Down	Elongation_Atrichoblast_Down
AT4G15630	Elongation_Cortex	62.5	32.9	27.9	8.75	6.67	5.77	0.326	0.104	0.107	0.0592	0.0161	0.0369	0.197	0.0358	-2.51	4.67	5.19E-15	BL-BRZ	AT4G15630	NA	NA	Down	Elongation_Cortex_Down
AT5G38100	Transition Domain_Trichoblast	0.48	0.426	1.1	7.54	7.76	9.22	0.0147	0.00704	0.0176	0.152	0.174	0.12	0.0122	0.146	3.64	2.22	5.32E-15	BL-BRZ	AT5G38100	NA	NA	Up	Transition Domain_Trichoblast_Up
AT1G03870	Transition Domain_Cortex	1890	1280	1440	3230	3230	2970	0.985	0.905	0.896	1	1	0.981	0.934	0.997	1.05	11.2	5.43E-15	BL-BRZ	FLA9	NA	NA	Up	Transition Domain_Cortex_Up
AT5G58070	Elongation_Trichoblast	149	58.6	76	36.5	24.1	20.2	0.657	0.131	0.398	0.376	0.135	0.19	0.293	0.246	-1.76	5.98	5.45E-15	BL-BRZ	TIL	NA	NA	Down	Elongation_Trichoblast_Down
AT3G20110	Proliferation Domain_Atrichoblast	6.68	2.37	3.18	35.3	21.2	24.1	0.202	0.0828	0.135	0.485	0.432	0.485	0.111	0.459	2.88	3.93	5.47E-15	BL-BRZ	CYP705A20	NA	NA	Up	Proliferation Domain_Atrichoblast_Up
AT2G19590	Transition Domain_Cortex	23	34.7	31.5	66.4	119	86.8	0.315	0.158	0.232	0.386	0.393	0.302	0.237	0.376	1.61	5.91	5.57E-15	BL-BRZ	ACO1	NA	NA	Up	Transition Domain_Cortex_Up
AT3G16280	Transition Domain_Atrichoblast	1.95	13.8	10.9	7.81	37.8	46.3	0.0307	0.18	0.233	0.0809	0.41	0.489	0.138	0.242	1.78	4.39	5.65E-15	BL-BRZ	AT3G16280	AT3G16280	Integrase-type DNA-binding superfamily protein	Up	Transition Domain_Atrichoblast_Up
AT2G43140	Elongation_Endodermis	7.02	5.32	6.04	26	33	27.5	0.141	0.0752	0.107	0.299	0.319	0.239	0.103	0.289	2.23	4.17	5.81E-15	BL-BRZ	AT2G43140	AT2G43140	basic helix-loop-helix (bHLH) DNA-binding superfamily protein	Up	Elongation_Endodermis_Up
AT2G25160	Maturation_Pericycle	58	69.2	73.3	19.7	15.8	20.3	0.561	0.491	0.566	0.193	0.284	0.438	0.522	0.291	-1.89	5.46	5.93E-15	BL-BRZ	CYP82F1	NA	NA	Down	Maturation_Pericycle_Down
AT5G15600	Transition Domain_Atrichoblast	7.03	12.7	13.4	13.7	42.2	51.1	0.092	0.252	0.337	0.157	0.568	0.652	0.212	0.355	1.66	4.61	6.00E-15	BL-BRZ	SP1L4	NA	NA	Up	Transition Domain_Atrichoblast_Up
AT2G16700	Elongation_Endodermis	83.7	91.7	93.7	26.4	25.3	28.8	0.594	0.494	0.518	0.28	0.222	0.193	0.531	0.239	-1.74	5.86	6.12E-15	BL-BRZ	ADF5	NA	NA	Down	Elongation_Endodermis_Down
AT3G13080	Elongation_Atrichoblast	58.6	9.43	4.58	9.72	0.609	0	0.338	0.0443	0.0398	0.0591	0.00772	0	0.116	0.0299	-3.07	3.63	6.27E-15	BL-BRZ	ABCC3	NA	NA	Down	Elongation_Atrichoblast_Down
AT2G47770	Elongation_Endodermis	16.6	10.6	14.4	2.7	0.35	0.295	0.156	0.0952	0.138	0.0392	0.00783	0.00612	0.125	0.0209	-3.65	2.91	6.30E-15	BL-BRZ	TSPO	NA	NA	Down	Elongation_Endodermis_Down
AT1G12080	Transition Domain_Cortex	11.7	13.5	26.8	46.2	67.6	56.6	0.0887	0.0579	0.072	0.199	0.107	0.132	0.0734	0.159	1.79	5.2	6.30E-15	BL-BRZ	AT1G12080	NA	NA	Up	Transition Domain_Cortex_Up
AT1G49030	Transition Domain_Trichoblast	0.32	1.06	0.276	7.54	7.26	8.58	0.0098	0.0176	0.00588	0.143	0.147	0.0843	0.0122	0.125	3.75	2.15	6.33E-15	BL-BRZ	PCR6	NA	NA	Up	Transition Domain_Trichoblast_Up
AT4G12530	Elongation_Endodermis	14.2	20.5	29.9	3.51	3.61	2.21	0.207	0.168	0.219	0.0541	0.0574	0.0336	0.192	0.0498	-2.7	3.62	6.42E-15	BL-BRZ	AT4G12530	NA	NA	Down	Elongation_Endodermis_Down
AT1G03230	Maturation_Pericycle	43.5	30.9	10.1	82.6	76.4	107	0.268	0.311	0.253	0.398	0.6	0.641	0.289	0.538	1.79	5.88	6.43E-15	BL-BRZ	AT1G03230	NA	NA	Up	Maturation_Pericycle_Up
AT1G53700	Elongation_Atrichoblast	7.17	15.4	14.1	46.5	56	48.8	0.0637	0.122	0.124	0.27	0.313	0.362	0.108	0.305	2.03	5.04	6.45E-15	BL-BRZ	WAG1	NA	NA	Up	Elongation_Atrichoblast_Up
AT1G65481	Elongation_Trichoblast	0.349	0	0.623	4.1	25.1	10.8	0.00816	0	0.0108	0.0706	0.163	0.112	0.00316	0.112	4.96	2.68	6.48E-15	BL-BRZ	AT1G65481	NA	NA	Up	Elongation_Trichoblast_Up
AT1G72630	Transition Domain_Trichoblast	28.5	26.4	35	64.2	85.8	83.9	0.353	0.19	0.259	0.545	0.541	0.295	0.258	0.464	1.37	5.75	6.51E-15	BL-BRZ	EFL2	NA	NA	Up	Transition Domain_Trichoblast_Up
AT1G32010	Transition Domain_Atrichoblast	15.6	0	148	40.2	175	203	0.184	0	0.942	0.402	0.923	0.879	0.236	0.624	1.38	6.62	6.52E-15	BL-BRZ	AT1G32010	NA	NA	Up	Transition Domain_Atrichoblast_Up
AT4G23870	Elongation_Trichoblast	26.2	27.7	18.7	69.7	74.3	105	0.278	0.0639	0.172	0.506	0.312	0.388	0.13	0.41	1.72	5.75	6.53E-15	BL-BRZ	AT4G23870	NA	NA	Up	Elongation_Trichoblast_Up
AT5G24570	Elongation_Trichoblast	224	130	92.8	86	35.9	29.1	0.531	0.131	0.29	0.435	0.156	0.172	0.25	0.272	-1.63	6.68	6.59E-15	BL-BRZ	AT5G24570	NA	NA	Down	Elongation_Trichoblast_Down
AT1G54690	Transition Domain_Trichoblast	8.47	26	19.3	36.3	70.1	34.3	0.172	0.194	0.141	0.283	0.349	0.163	0.173	0.258	1.48	5.02	6.59E-15	BL-BRZ	HTA3	GAMMA-H2AX	gamma histone variant H2AX	Up	Transition Domain_Trichoblast_Up
AT3G22540	Proliferation Domain_Atrichoblast	6.15	10.4	9.21	54.9	46.8	45.1	0.172	0.183	0.192	0.515	0.43	0.51	0.184	0.472	2.43	4.86	6.68E-15	BL-BRZ	AT3G22540	NA	NA	Up	Proliferation Domain_Atrichoblast_Up
AT3G12610	Transition Domain_Atrichoblast	332	423	374	945	744	862	0.926	0.95	0.953	0.98	0.984	0.965	0.943	0.978	1.17	9.26	6.75E-15	BL-BRZ	DRT100	NA	NA	Up	Transition Domain_Atrichoblast_Up
AT2G23180	Elongation_Endodermis	18.5	18.1	18.4	3.6	2.21	3.25	0.297	0.233	0.277	0.0672	0.0444	0.0581	0.264	0.0578	-2.6	3.41	6.82E-15	BL-BRZ	CYP96A1	NA	NA	Down	Elongation_Endodermis_Down
AT1G28960	Elongation_Atrichoblast	16.7	22.9	30.2	6.07	3.96	1.69	0.14	0.162	0.259	0.0449	0.0347	0.0226	0.188	0.0365	-2.6	3.79	6.86E-15	BL-BRZ	ATNUDT15	NA	NA	Down	Elongation_Atrichoblast_Down
AT2G38010	Transition Domain_Atrichoblast	49.6	26.4	22.6	21.5	6.88	6.16	0.466	0.486	0.616	0.213	0.208	0.199	0.503	0.209	-1.64	4.42	7.08E-15	BL-BRZ	AT2G38010	NA	NA	Down	Transition Domain_Atrichoblast_Down
AT3G14380	Maturation_Atrichoblast	0	0	0	2.34	30.2	14.4	0	0	0	0.0151	0.167	0.169	0	0.105	8	3.09	7.09E-15	BL-BRZ	AT3G14380	NA	NA	Up	Maturation_Atrichoblast_Up
AT1G25450	Transition Domain_Trichoblast	0.639	1.49	0.552	7.06	11	9.54	0.0147	0.0246	0.0118	0.115	0.239	0.0964	0.0182	0.135	3.29	2.38	7.17E-15	BL-BRZ	KCS5	NA	NA	Up	Transition Domain_Trichoblast_Up
AT3G55880	Transition Domain_Cortex	41.5	31.9	22.2	95.4	112	81.2	0.414	0.174	0.136	0.478	0.385	0.311	0.259	0.423	1.59	6.02	7.26E-15	BL-BRZ	SUE4	NA	NA	Up	Transition Domain_Cortex_Up
AT5G57050	Elongation_Endodermis	29.2	43.2	46.1	8.46	11.1	11.2	0.373	0.306	0.406	0.14	0.157	0.138	0.352	0.144	-1.93	4.64	7.67E-15	BL-BRZ	ABI2	NA	NA	Down	Elongation_Endodermis_Down
AT2G28200	Elongation_Cortex	13	12	13.1	32.9	65.5	113	0.142	0.04	0.0574	0.175	0.195	0.235	0.0861	0.199	2.26	5.41	7.72E-15	BL-BRZ	ZAT5	AT2G28200	C2H2-type zinc finger family protein	Up	Elongation_Cortex_Up
AT4G10380	Transition Domain_Atrichoblast	245	500	394	506	1030	1070	0.822	0.955	0.977	0.944	0.967	0.936	0.913	0.948	1.17	9.29	7.74E-15	BL-BRZ	NIP5-1	NA	NA	Up	Transition Domain_Atrichoblast_Up
AT3G03780	Elongation_Trichoblast	56.1	52	21.2	11.3	12.3	8.92	0.441	0.154	0.215	0.153	0.156	0.103	0.234	0.141	-2.03	4.87	7.75E-15	BL-BRZ	MS2	NA	NA	Down	Elongation_Trichoblast_Down
AT1G52890	Transition Domain_Cortex	15.2	32.7	14	3.04	2.13	1.89	0.187	0.168	0.144	0.0289	0.0205	0.0189	0.17	0.0246	-2.92	3.63	7.87E-15	BL-BRZ	NAC019	NAC019	NAC domain containing protein 19	Down	Transition Domain_Cortex_Down
AT2G23050	Proximal Columella	59.3	197	130	8.15	11.9	3.5	0.166	0.357	0.297	0.0263	0.0556	0.0192	0.238	0.031	-3.75	6.09	7.98E-15	BL-BRZ	NPY4	NA	NA	Down	Proximal Columella_Down
AT1G05650	Elongation_Atrichoblast	32.3	29.2	30.2	104	125	82.6	0.255	0.221	0.189	0.444	0.521	0.443	0.219	0.466	1.77	6.1	8.25E-15	BL-BRZ	AT1G05650	NA	NA	Up	Elongation_Atrichoblast_Up
AT5G66080	Elongation_Trichoblast	32.8	34.3	33.6	6.49	5.13	9.39	0.4	0.121	0.269	0.1	0.0638	0.129	0.208	0.096	-2.25	4.43	8.29E-15	BL-BRZ	AT5G66080	NA	NA	Down	Elongation_Trichoblast_Down
AT5G47980	Elongation_Atrichoblast	95.6	172	307	21.9	63	105	0.363	0.498	0.632	0.113	0.17	0.317	0.507	0.179	-1.68	7	8.30E-15	BL-BRZ	BAHD1	NA	NA	Down	Elongation_Atrichoblast_Down
AT2G06850	Distal Columella	9.79	8.99	3.84	71.4	19.3	20.3	0.0463	0.0487	0.0161	0.254	0.13	0.115	0.0403	0.214	2.33	4.64	8.87E-15	BL-BRZ	XTH4	NA	NA	Up	Distal Columella_Up
AT4G01750	Elongation_Endodermis	9.46	10.4	7.95	31.4	42.8	39.4	0.159	0.123	0.147	0.375	0.389	0.324	0.14	0.366	2.02	4.59	8.87E-15	BL-BRZ	RGXT2	NA	NA	Up	Elongation_Endodermis_Up
AT5G65800	Transition Domain_Trichoblast	0.799	0.426	0.276	5.13	6.51	13	0.0196	0.00704	0.00588	0.115	0.128	0.145	0.0106	0.127	3.74	2.13	8.92E-15	BL-BRZ	ACS5	NA	NA	Up	Transition Domain_Trichoblast_Up
AT2G37870	Maturation_Procambium	20.8	78.2	62.6	14.4	6.61	5.25	0.113	0.196	0.136	0.0672	0.0455	0.0615	0.16	0.0588	-2.53	5.13	9.11E-15	BL-BRZ	AT2G37870	NA	NA	Down	Maturation_Procambium_Down
AT5G15970	Distal Columella	1470	3070	2520	513	1380	681	0.802	0.659	0.387	0.569	0.468	0.374	0.692	0.523	-1.47	10.7	9.36E-15	BL-BRZ	KIN2	NA	NA	Down	Distal Columella_Down
AT1G52890	Elongation_Phloem	119	146	109	24.2	14	54.5	0.28	0.136	0.131	0.097	0.0194	0.0359	0.165	0.0483	-2.01	6.31	9.69E-15	BL-BRZ	NAC019	NAC019	NAC domain containing protein 19	Down	Elongation_Phloem_Down
AT4G11340	Maturation_Trichoblast	29.6	13.9	11.4	145	352	330	0.0906	0.0371	0.0183	0.277	0.328	0.248	0.0517	0.286	3.91	7.2	9.94E-15	BL-BRZ	AT4G11340	NA	NA	Up	Maturation_Trichoblast_Up
AT1G06570	Transition Domain_Cortex	19.9	12	22.7	2.03	2.13	0.944	0.276	0.1	0.152	0.0262	0.0205	0.00943	0.181	0.0219	-3.24	3.43	1.00E-14	BL-BRZ	HPD	NA	NA	Down	Transition Domain_Cortex_Down
AT5G64260	Proliferation Domain_Atrichoblast	711	585	701	209	180	171	0.99	0.937	0.957	0.83	0.754	0.765	0.948	0.777	-1.84	8.73	1.02E-14	BL-BRZ	EXL2	NA	NA	Down	Proliferation Domain_Atrichoblast_Down
AT3G53230	Elongation_Atrichoblast	125	65	51.9	24.3	25.6	14.9	0.529	0.299	0.299	0.154	0.181	0.145	0.356	0.159	-1.82	5.65	1.03E-14	BL-BRZ	CDC48D	NA	NA	Down	Elongation_Atrichoblast_Down
AT5G20230	Elongation_Trichoblast	183	173	71.7	56	35.4	48.8	0.604	0.138	0.172	0.418	0.149	0.19	0.262	0.267	-1.61	6.6	1.03E-14	BL-BRZ	BCB	NA	NA	Down	Elongation_Trichoblast_Down
AT3G12560	Transition Domain_Cortex	12.6	91.2	86.3	88.3	173	167	0.148	0.353	0.344	0.501	0.545	0.462	0.27	0.51	1.49	6.66	1.03E-14	BL-BRZ	TRP3	NA	NA	Up	Transition Domain_Cortex_Up
AT2G39530	Maturation_Atrichoblast	30.6	174	160	237	1040	923	0.242	0.502	0.521	0.518	0.889	0.824	0.478	0.718	2.66	8.74	1.05E-14	BL-BRZ	AT2G39530	NA	NA	Up	Maturation_Atrichoblast_Up
AT5G19440	Elongation_Atrichoblast	297	338	339	135	111	70.8	0.752	0.642	0.617	0.541	0.398	0.43	0.661	0.473	-1.64	7.75	1.07E-14	BL-BRZ	AT5G19440	NA	NA	Down	Elongation_Atrichoblast_Down
AT5G20250	Proximal Columella	150	119	82.6	481	536	525	0.317	0.2	0.243	0.618	0.685	0.654	0.274	0.64	2.07	8.34	1.09E-14	BL-BRZ	DIN10	NA	NA	Up	Proximal Columella_Up
AT4G29905	Transition Domain_Trichoblast	13.9	18.3	17.1	3.21	2.25	5.09	0.216	0.0986	0.153	0.0738	0.0459	0.0663	0.149	0.0655	-2.23	3.39	1.11E-14	BL-BRZ	AT4G29905	NA	NA	Down	Transition Domain_Trichoblast_Down
AT2G30520	Transition Domain_Cortex	254	223	195	499	472	603	0.818	0.526	0.576	0.903	0.848	0.67	0.653	0.851	1.22	8.55	1.16E-14	BL-BRZ	RPT2	NA	NA	Up	Transition Domain_Cortex_Up
AT3G18710	Elongation_Endodermis	64.5	77.8	70.8	18.4	15	25.5	0.551	0.434	0.482	0.235	0.225	0.254	0.482	0.237	-1.86	5.5	1.17E-14	BL-BRZ	PUB29	NA	NA	Down	Elongation_Endodermis_Down
AT2G25160	Elongation_Endodermis	566	629	599	204	169	221	0.967	0.88	0.906	0.761	0.574	0.584	0.913	0.657	-1.6	8.64	1.17E-14	BL-BRZ	CYP82F1	NA	NA	Down	Elongation_Endodermis_Down
AT2G41810	Elongation_Atrichoblast	29.3	13.5	8.78	65.3	90.1	25.7	0.14	0.0923	0.0647	0.239	0.232	0.181	0.0954	0.223	1.93	5.32	1.18E-14	BL-BRZ	AT2G41810	NA	NA	Up	Elongation_Atrichoblast_Up
AT3G57010	Maturation_Atrichoblast	136	127	144	45.9	11.9	11	0.532	0.332	0.391	0.146	0.0486	0.0634	0.373	0.0928	-2.83	6.33	1.20E-14	BL-BRZ	SSL8	NA	NA	Down	Maturation_Atrichoblast_Down
AT4G28940	Elongation_Atrichoblast	333	142	166	81.4	53	58.9	0.815	0.524	0.612	0.336	0.27	0.303	0.625	0.309	-1.65	7.11	1.21E-14	BL-BRZ	AT4G28940	NA	NA	Down	Elongation_Atrichoblast_Down
AT4G35100	Transition Domain_Atrichoblast	779	939	1020	1250	2350	2670	0.933	0.887	0.977	0.98	0.989	1	0.919	0.986	1.14	10.6	1.21E-14	BL-BRZ	PIP2-7	NA	NA	Up	Transition Domain_Atrichoblast_Up
AT3G25290	Elongation_Trichoblast	10.8	18.7	14.3	34.1	88.2	43.7	0.147	0.0721	0.161	0.341	0.355	0.259	0.1	0.323	1.85	5.11	1.22E-14	BL-BRZ	AT3G25290	NA	NA	Up	Elongation_Trichoblast_Up
AT4G15610	Elongation_Trichoblast	857	871	975	323	421	320	0.841	0.43	0.71	0.924	0.553	0.552	0.563	0.7	-1.35	9.3	1.22E-14	BL-BRZ	AT4G15610	NA	NA	Down	Elongation_Trichoblast_Down
AT2G17680	Elongation_Cortex	1.42	13	27.1	23.5	69.8	65.3	0.03	0.036	0.0492	0.115	0.122	0.178	0.036	0.135	2.36	5.07	1.23E-14	BL-BRZ	AT2G17680	NA	NA	Up	Elongation_Cortex_Up
AT1G73680	Transition Domain_Trichoblast	9.27	14	16	2.09	3	0.954	0.211	0.137	0.176	0.0492	0.0917	0.0181	0.17	0.0482	-2.57	3	1.23E-14	BL-BRZ	ALPHA DOX2	NA	NA	Down	Transition Domain_Trichoblast_Down
AT3G61820	Elongation_Atrichoblast	10.8	17.3	9.54	51.6	50.2	51	0.0955	0.122	0.0995	0.272	0.301	0.317	0.108	0.291	2	5.06	1.24E-14	BL-BRZ	AT3G61820	NA	NA	Up	Elongation_Atrichoblast_Up
AT4G28830	Transition Domain_Atrichoblast	3.51	8.14	11.5	0.391	0.48	1.23	0.0368	0.18	0.349	0.0049	0.0164	0.0284	0.161	0.0123	-3.42	2.21	1.28E-14	BL-BRZ	AT4G28830	NA	NA	Down	Transition Domain_Atrichoblast_Down
AT3G13760	Elongation_Endodermis	1.15	2.13	1.62	9.9	14.1	17	0.0254	0.0351	0.0446	0.17	0.214	0.242	0.0345	0.202	3.05	3.01	1.29E-14	BL-BRZ	AT3G13760	NA	NA	Up	Elongation_Endodermis_Up
AT5G40630	Elongation_Atrichoblast	21.5	11.6	24	3.04	2.13	2.54	0.115	0.0775	0.154	0.0236	0.027	0.0362	0.111	0.0277	-2.86	3.41	1.31E-14	BL-BRZ	AT5G40630	NA	NA	Down	Elongation_Atrichoblast_Down
AT5G62150	Elongation_Trichoblast	2.62	2.18	2.49	13.3	21	27.7	0.0449	0.0115	0.0323	0.182	0.163	0.241	0.0222	0.192	2.93	3.51	1.31E-14	BL-BRZ	AT5G62150	NA	NA	Up	Elongation_Trichoblast_Up
AT2G22122	Maturation_Cortex	0	2.08	1.61	14.5	263	104	0	0.022	0.0156	0.0649	0.0833	0.191	0.0133	0.108	6.38	5.69	1.34E-14	BL-BRZ	AT2G22122	NA	NA	Up	Maturation_Cortex_Up
AT5G07460	Distal Columella	29.2	35.2	38.4	81.3	133	118	0.113	0.119	0.0806	0.274	0.37	0.313	0.107	0.294	1.66	6.18	1.35E-14	BL-BRZ	MRSA2	NA	NA	Up	Distal Columella_Up
AT1G52750	Transition Domain_Cortex	66.7	73.3	65.9	193	198	150	0.453	0.284	0.264	0.646	0.607	0.538	0.346	0.617	1.4	6.97	1.37E-14	BL-BRZ	AT1G52750	NA	NA	Up	Transition Domain_Cortex_Up
AT1G69410	Elongation_Cortex	262	367	529	124	124	56.8	0.625	0.356	0.451	0.403	0.218	0.148	0.487	0.259	-1.89	7.92	1.38E-14	BL-BRZ	ELF5A-3	NA	NA	Down	Elongation_Cortex_Down
AT1G62422	Transition Domain_Atrichoblast	28.9	90.8	114	14.3	41	28.7	0.307	0.712	0.802	0.145	0.53	0.418	0.588	0.294	-1.41	5.75	1.38E-14	BL-BRZ	AT1G62422	NA	NA	Down	Transition Domain_Atrichoblast_Down
AT2G28160	Transition Domain_Trichoblast	27.3	43.8	48.3	69	103	122	0.338	0.229	0.282	0.545	0.56	0.331	0.277	0.48	1.3	6.1	1.39E-14	BL-BRZ	FIT	FRU	FER-like regulator of iron uptake	Up	Transition Domain_Trichoblast_Up
AT1G15580	Maturation_Pericycle	25	21.2	34.2	6.57	5.72	0.903	0.122	0.114	0.205	0.0455	0.0632	0.0312	0.141	0.0486	-2.67	4.04	1.40E-14	BL-BRZ	IAA5	IAA5	indole-3-acetic acid inducible 5	Down	Maturation_Pericycle_Down
AT2G37170	Elongation_Atrichoblast	1140	2150	2820	512	692	603	0.981	0.97	0.985	0.87	0.784	0.792	0.978	0.826	-1.68	10.4	1.48E-14	BL-BRZ	PIP2B	NA	NA	Down	Elongation_Atrichoblast_Down
AT5G64570	Transition Domain_Cortex	1.77	2.79	2.91	10.5	23.5	33	0.0345	0.0316	0.032	0.11	0.139	0.16	0.0328	0.127	3	3.5	1.49E-14	BL-BRZ	BXL4	NA	NA	Up	Transition Domain_Cortex_Up
AT3G15115	Transition Domain_Cortex	42.8	37.8	35	112	149	64.2	0.345	0.184	0.216	0.522	0.475	0.264	0.255	0.469	1.52	6.24	1.53E-14	BL-BRZ	AT3G15115	NA	NA	Up	Transition Domain_Cortex_Up
AT4G38860	Transition Domain_Cortex	10.4	17.5	20.4	68.4	53.3	34	0.163	0.126	0.12	0.328	0.238	0.179	0.139	0.276	1.82	5.15	1.53E-14	BL-BRZ	AT4G38860	NA	NA	Up	Transition Domain_Cortex_Up
AT2G39200	Elongation_Atrichoblast	45.4	25.8	17.2	150	80.4	69.1	0.331	0.218	0.144	0.636	0.467	0.457	0.223	0.544	1.77	6.04	1.56E-14	BL-BRZ	MLO12	NA	NA	Up	Elongation_Atrichoblast_Up
AT3G15670	Maturation_Atrichoblast	490	681	680	97.3	85.1	121	0.548	0.326	0.373	0.256	0.0903	0.218	0.365	0.196	-2.59	8.5	1.56E-14	BL-BRZ	LEA29	NA	NA	Down	Maturation_Atrichoblast_Down
AT1G32190	Transition Domain_Cortex	83	88	77.5	28.6	26	25.5	0.626	0.411	0.392	0.22	0.18	0.104	0.49	0.19	-1.63	5.81	1.57E-14	BL-BRZ	AT1G32190	NA	NA	Down	Transition Domain_Cortex_Down
AT4G01750	Transition Domain_Cortex	31.6	41.8	34.4	95	118	98.2	0.32	0.268	0.256	0.585	0.459	0.33	0.286	0.506	1.54	6.13	1.57E-14	BL-BRZ	RGXT2	NA	NA	Up	Transition Domain_Cortex_Up
AT2G18630	Elongation_Atrichoblast	74.1	48.4	46.6	26.1	11.3	10.2	0.439	0.347	0.368	0.165	0.108	0.0995	0.377	0.133	-1.91	5.15	1.58E-14	BL-BRZ	AT2G18630	NA	NA	Down	Elongation_Atrichoblast_Down
AT5G41600	Transition Domain_Trichoblast	25.3	33.6	25.1	8.98	8.51	7.95	0.333	0.278	0.247	0.184	0.211	0.12	0.287	0.17	-1.7	4.24	1.67E-14	BL-BRZ	RTNLB4	NA	NA	Down	Transition Domain_Trichoblast_Down
AT1G04703	Transition Domain_Trichoblast	12	5.32	2.21	30.8	15.3	23.5	0.211	0.0669	0.0412	0.414	0.303	0.187	0.105	0.318	1.84	3.96	1.70E-14	BL-BRZ	AT1G04703	NA	NA	Up	Transition Domain_Trichoblast_Up
AT3G53230	Distal Columella	494	556	685	136	253	249	0.777	0.881	0.845	0.396	0.773	0.742	0.807	0.504	-1.49	8.63	1.71E-14	BL-BRZ	CDC48D	NA	NA	Down	Distal Columella_Down
AT5G62150	Transition Domain_Atrichoblast	1.17	2.21	1.26	7.42	11	13.4	0.0184	0.0631	0.0698	0.0784	0.191	0.277	0.0488	0.145	2.73	2.77	1.71E-14	BL-BRZ	AT5G62150	NA	NA	Up	Transition Domain_Atrichoblast_Up
AT5G66780	Elongation_Atrichoblast	22.7	48.7	28.6	20.6	2.44	3.38	0.146	0.155	0.104	0.0851	0.027	0.0317	0.137	0.0554	-2.26	4.43	1.72E-14	BL-BRZ	AT5G66780	NA	NA	Down	Elongation_Atrichoblast_Down
AT4G16660	Transition Domain_Atrichoblast	92.9	62.2	55.9	319	122	120	0.638	0.712	0.791	0.855	0.863	0.872	0.701	0.861	1.28	7.01	1.73E-14	BL-BRZ	AT4G16660	NA	NA	Up	Transition Domain_Atrichoblast_Up
AT1G72150	Transition Domain_Cortex	209	129	90.4	402	308	301	0.655	0.289	0.296	0.835	0.738	0.632	0.434	0.773	1.28	7.91	1.75E-14	BL-BRZ	PATL1	NA	NA	Up	Transition Domain_Cortex_Up
AT4G28650	Elongation_Atrichoblast	20.3	31.1	16.4	111	52.1	86.6	0.134	0.155	0.109	0.395	0.301	0.389	0.135	0.367	1.81	5.77	1.76E-14	BL-BRZ	MIK1	NA	NA	Up	Elongation_Atrichoblast_Up
AT4G27410	Elongation_Cortex	332	202	210	104	76.9	22.6	0.708	0.308	0.246	0.366	0.117	0.0537	0.463	0.181	-1.91	7.31	1.77E-14	BL-BRZ	RD26	RD26	NAC (No Apical Meristem) domain transcriptional regulator superfamily protein	Down	Elongation_Cortex_Down
AT5G65800	Elongation_Trichoblast	1.92	1.87	3.12	11.6	20.5	27.2	0.0327	0.0082	0.0538	0.171	0.17	0.233	0.019	0.187	3.03	3.43	1.79E-14	BL-BRZ	ACS5	NA	NA	Up	Elongation_Trichoblast_Up
AT1G64930	Transition Domain_Atrichoblast	73	36	34.7	26	11.4	15	0.583	0.536	0.767	0.25	0.273	0.369	0.594	0.279	-1.45	4.99	1.79E-14	BL-BRZ	CYP89A7	NA	NA	Down	Transition Domain_Atrichoblast_Down
AT1G02460	Maturation_Pericycle	129	74.1	69.3	225	277	255	0.463	0.431	0.422	0.545	0.842	0.766	0.433	0.717	1.56	7.43	1.83E-14	BL-BRZ	AT1G02460	NA	NA	Up	Maturation_Pericycle_Up
AT1G64950	Transition Domain_Trichoblast	176	187	186	88.5	80.8	69.6	0.696	0.563	0.665	0.689	0.633	0.289	0.631	0.549	-1.2	7.05	1.84E-14	BL-BRZ	CYP89A5	NA	NA	Down	Transition Domain_Trichoblast_Down
AT4G14640	Elongation_Endodermis	11.6	15.2	19.1	40.1	60.7	59.9	0.185	0.153	0.205	0.437	0.436	0.361	0.176	0.417	1.81	5.12	1.87E-14	BL-BRZ	CML8	NA	NA	Up	Elongation_Endodermis_Up
AT1G17310	Elongation_Endodermis	59.6	54.2	49.2	20.1	10.7	15.2	0.475	0.333	0.402	0.237	0.128	0.144	0.394	0.179	-1.85	5.12	1.89E-14	BL-BRZ	AT1G17310	AT1G17310	MADS-box transcription factor family protein	Down	Elongation_Endodermis_Down
AT2G44470	Transition Domain_Cortex	0	0	0	26.7	0	0	0	0	0	0.244	0	0	0	0.127	8.32	2.82	1.89E-14	BL-BRZ	BGLU29	NA	NA	Up	Transition Domain_Cortex_Up
AT1G03457	Transition Domain_Cortex	11.7	25.1	19.8	46.4	77.9	54.7	0.187	0.174	0.152	0.362	0.393	0.33	0.174	0.368	1.72	5.3	1.97E-14	BL-BRZ	AT1G03457	NA	NA	Up	Transition Domain_Cortex_Up
AT5G62900	Elongation_Cortex	40.5	38.9	32.8	6.33	8.24	5.77	0.311	0.124	0.164	0.0479	0.0345	0.0235	0.21	0.0358	-2.47	4.5	1.98E-14	BL-BRZ	AT5G62900	NA	NA	Down	Elongation_Cortex_Down
AT3G26610	Maturation_Pericycle	67.2	90.1	98.7	253	236	270	0.439	0.533	0.422	0.705	0.821	0.734	0.488	0.757	1.55	7.42	2.01E-14	BL-BRZ	AT3G26610	NA	NA	Up	Maturation_Pericycle_Up
AT1G12110	Proliferation Domain_Atrichoblast	57.5	61.1	73.6	15.8	12.5	14.1	0.667	0.714	0.764	0.262	0.302	0.34	0.721	0.301	-2.2	5.3	2.02E-14	BL-BRZ	NPF6.3	NA	NA	Down	Proliferation Domain_Atrichoblast_Down
AT3G06070	Transition Domain_Trichoblast	7.03	3.62	8.28	17.5	29	22.6	0.147	0.0493	0.129	0.303	0.376	0.187	0.1	0.281	1.84	3.88	2.04E-14	BL-BRZ	AT3G06070	NA	NA	Up	Transition Domain_Trichoblast_Up
AT3G22540	Elongation_Endodermis	71.1	76.4	74.1	232	254	197	0.388	0.378	0.402	0.623	0.611	0.563	0.387	0.604	1.62	7.24	2.05E-14	BL-BRZ	AT3G22540	NA	NA	Up	Elongation_Endodermis_Up
AT5G36180	Maturation_Pericycle	44.8	15.7	23.4	7.51	2.36	2.71	0.439	0.234	0.277	0.0682	0.0421	0.0625	0.275	0.0567	-2.8	3.87	2.07E-14	BL-BRZ	SCPL1	NA	NA	Down	Maturation_Pericycle_Down
AT1G49860	Proliferation Domain_Atrichoblast	0.267	0.364	0.326	9.88	10.8	8.28	0.0101	0.00986	0.00962	0.121	0.136	0.13	0.00983	0.13	4.79	2.37	2.07E-14	BL-BRZ	GSTF14	NA	NA	Up	Proliferation Domain_Atrichoblast_Up
AT3G23630	Proliferation Domain_Atrichoblast	9.09	7.69	9.45	0	0.174	0	0.222	0.181	0.236	0	0.00256	0	0.2	0.00125	-6.42	2.18	2.12E-14	BL-BRZ	IPT7	NA	NA	Down	Proliferation Domain_Atrichoblast_Down
AT2G34650	Elongation_Atrichoblast	1.79	3.46	0.763	10.3	16.1	26.5	0.0127	0.0369	0.00995	0.0591	0.139	0.181	0.0223	0.112	3.1	3.49	2.15E-14	BL-BRZ	PID	NA	NA	Up	Elongation_Atrichoblast_Up
AT1G30690	Elongation_Endodermis	79.7	72.5	73.3	235	229	214	0.612	0.434	0.473	0.871	0.718	0.713	0.498	0.783	1.59	7.24	2.15E-14	BL-BRZ	PATL4	NA	NA	Up	Elongation_Endodermis_Up
AT3G16690	Transition Domain_Trichoblast	20.5	24.5	14.6	38.3	69.8	57.8	0.304	0.165	0.159	0.475	0.523	0.283	0.207	0.424	1.41	5.23	2.37E-14	BL-BRZ	SWEET16	NA	NA	Up	Transition Domain_Trichoblast_Up
AT3G44720	Elongation_Atrichoblast	19.7	25.5	30.5	3.04	4.57	6.49	0.102	0.21	0.249	0.0236	0.0502	0.0679	0.196	0.0421	-2.42	3.92	2.41E-14	BL-BRZ	ADT4	NA	NA	Down	Elongation_Atrichoblast_Down
AT3G09390	Transition Domain_Trichoblast	198	89.6	58.2	81.5	38.3	21.3	0.637	0.299	0.335	0.549	0.349	0.157	0.413	0.382	-1.29	6.37	2.41E-14	BL-BRZ	MT2A	NA	NA	Down	Transition Domain_Trichoblast_Down
AT3G29250	Elongation_Atrichoblast	1310	2600	3320	283	960	1250	0.949	0.978	0.995	0.667	0.907	0.946	0.976	0.804	-1.68	10.7	2.42E-14	BL-BRZ	SDR4	NA	NA	Down	Elongation_Atrichoblast_Down
AT1G32930	Transition Domain_Atrichoblast	2.73	0.552	1.05	15	6.4	8.45	0.0429	0.018	0.0349	0.147	0.191	0.22	0.0297	0.172	2.95	2.62	2.43E-14	BL-BRZ	GALT31A	NA	NA	Up	Transition Domain_Atrichoblast_Up
AT4G16140	Transition Domain_Trichoblast	11.7	22.8	35	4.49	8.26	4.45	0.201	0.173	0.247	0.0902	0.138	0.0482	0.201	0.0867	-1.88	3.87	2.49E-14	BL-BRZ	AT4G16140	NA	NA	Down	Transition Domain_Trichoblast_Down
AT3G59930	Elongation_Trichoblast	50.5	77.9	23.1	18.4	21	2.82	0.298	0.0803	0.14	0.206	0.078	0.0431	0.142	0.119	-1.88	5.11	2.52E-14	BL-BRZ	AT3G59930	NA	NA	Down	Elongation_Trichoblast_Down
AT1G66200	Elongation_Trichoblast	58.5	38.9	41.1	150	95.4	168	0.478	0.126	0.269	0.682	0.355	0.414	0.231	0.501	1.59	6.53	2.55E-14	BL-BRZ	ATGSR2	NA	NA	Up	Elongation_Trichoblast_Up
AT2G45050	Transition Domain_Trichoblast	26.5	66.6	44.4	13.8	22.3	10.2	0.314	0.317	0.271	0.156	0.294	0.0964	0.304	0.166	-1.47	4.96	2.55E-14	BL-BRZ	GATA2	GATA2	GATA transcription factor 2	Down	Transition Domain_Trichoblast_Down
AT2G47950	Elongation_Trichoblast	262	151	191	155	64.1	20.2	0.592	0.152	0.376	0.588	0.17	0.103	0.288	0.319	-1.55	7.16	2.56E-14	BL-BRZ	AT2G47950	NA	NA	Down	Elongation_Trichoblast_Down
AT2G03350	Transition Domain_Trichoblast	58.8	81.5	75.9	137	192	167	0.485	0.359	0.341	0.676	0.697	0.355	0.394	0.578	1.2	6.89	2.58E-14	BL-BRZ	AT2G03350	NA	NA	Up	Transition Domain_Trichoblast_Up
AT1G27210	Elongation_Cortex	26.8	44.4	32.8	87.2	146	198	0.296	0.136	0.156	0.352	0.356	0.466	0.207	0.385	1.98	6.49	2.66E-14	BL-BRZ	TOR1L4	NA	NA	Up	Elongation_Cortex_Up
AT1G52690	Transition Domain_Atrichoblast	41	58.1	32.9	30.5	14.6	8.27	0.356	0.194	0.256	0.255	0.148	0.0993	0.261	0.198	-1.47	4.96	2.76E-14	BL-BRZ	LEA7	NA	NA	Down	Transition Domain_Atrichoblast_Down
AT1G74940	Elongation_Trichoblast	24.5	37.7	42.4	69.7	111	146	0.265	0.0918	0.301	0.476	0.348	0.353	0.157	0.4	1.63	6.16	2.79E-14	BL-BRZ	FLZ13	NA	NA	Up	Elongation_Trichoblast_Up
AT2G25160	Elongation_Atrichoblast	281	192	254	88.7	42.9	105	0.796	0.664	0.756	0.305	0.212	0.385	0.727	0.298	-1.61	7.32	2.88E-14	BL-BRZ	CYP82F1	NA	NA	Down	Elongation_Atrichoblast_Down
AT2G01890	Maturation_Atrichoblast	33.4	54.1	54.1	6.23	6.4	3.36	0.258	0.26	0.266	0.0251	0.0208	0.0493	0.262	0.0309	-3.2	4.82	2.91E-14	BL-BRZ	PAP8	NA	NA	Down	Maturation_Atrichoblast_Down
AT4G36920	Elongation_Trichoblast	16.9	20.3	7.48	42	54.4	74.2	0.278	0.0787	0.108	0.429	0.383	0.457	0.133	0.422	1.8	5.17	2.93E-14	BL-BRZ	AP2	AP2	Integrase-type DNA-binding superfamily protein	Up	Elongation_Trichoblast_Up
AT2G30930	Transition Domain_Trichoblast	108	126	106	172	293	318	0.603	0.278	0.347	0.754	0.752	0.596	0.397	0.703	1.15	7.55	2.96E-14	BL-BRZ	AT2G30930	NA	NA	Up	Transition Domain_Trichoblast_Up
AT1G26690	Elongation_Cortex	59.7	53.4	58.2	16.9	14.1	5.77	0.476	0.196	0.189	0.113	0.0506	0.0235	0.311	0.0634	-2.21	5.13	3.00E-14	BL-BRZ	AT1G26690	NA	NA	Down	Elongation_Cortex_Down
AT4G20320	Proliferation Domain_Atrichoblast	1.6	6.28	3.18	15.4	33.4	34.6	0.0606	0.136	0.101	0.267	0.54	0.44	0.118	0.444	2.85	4.04	3.02E-14	BL-BRZ	AT4G20320	NA	NA	Up	Proliferation Domain_Atrichoblast_Up
AT2G26150	Elongation_Cortex	36	43.4	148	7.24	25.1	19.5	0.303	0.112	0.131	0.0423	0.0805	0.0705	0.196	0.0653	-2.14	5.47	3.07E-14	BL-BRZ	HSFA2	HSFA2	heat shock transcription factor A2	Down	Elongation_Cortex_Down
AT1G73480	Elongation_Atrichoblast	197	159	132	87.2	46.6	32.1	0.637	0.314	0.269	0.435	0.247	0.235	0.38	0.332	-1.64	6.76	3.10E-14	BL-BRZ	AT1G73480	NA	NA	Down	Elongation_Atrichoblast_Down
AT5G52310	Elongation_Trichoblast	147	137	133	64.5	63.6	13.1	0.637	0.239	0.495	0.476	0.227	0.0517	0.367	0.279	-1.6	6.56	3.12E-14	BL-BRZ	RD29A	NA	NA	Down	Elongation_Trichoblast_Down
AT3G14680	Maturation_Atrichoblast	6.96	5.85	6.17	45.9	66.8	40.8	0.0806	0.0376	0.0592	0.191	0.306	0.261	0.0491	0.245	3.04	4.88	3.18E-14	BL-BRZ	CYP72A14	NA	NA	Up	Maturation_Atrichoblast_Up
AT5G17390	Transition Domain_Trichoblast	52.6	13.2	23.2	19.1	3.25	5.72	0.363	0.123	0.165	0.27	0.0642	0.0783	0.208	0.166	-1.73	4.38	3.18E-14	BL-BRZ	AT5G17390	NA	NA	Down	Transition Domain_Trichoblast_Down
AT1G04360	Transition Domain_Cortex	8.17	15.1	15.7	29.2	45.5	71.7	0.163	0.132	0.168	0.244	0.299	0.274	0.153	0.267	1.86	4.86	3.31E-14	BL-BRZ	ATL1	AT1G04360	RING/U-box superfamily protein	Up	Transition Domain_Cortex_Up
AT1G64900	Transition Domain_Cortex	109	53.8	57.7	24.3	18.1	28.3	0.66	0.337	0.312	0.226	0.119	0.113	0.458	0.174	-1.69	5.66	3.35E-14	BL-BRZ	CYP89A2	NA	NA	Down	Transition Domain_Cortex_Down
AT1G07980	Transition Domain_Atrichoblast	25.8	49.5	62.4	10.4	20.6	18.5	0.27	0.59	0.767	0.108	0.415	0.376	0.512	0.236	-1.46	4.99	3.46E-14	BL-BRZ	NF-YC10	NF-YC10	nuclear factor Y, subunit C10	Down	Transition Domain_Atrichoblast_Down
AT1G31772	Transition Domain_Atrichoblast	15.2	10.8	9	20.9	29.9	52.3	0.129	0.216	0.244	0.159	0.415	0.567	0.191	0.302	1.6	4.57	3.48E-14	BL-BRZ	AT1G31772	NA	NA	Up	Transition Domain_Atrichoblast_Up
AT1G62570	Elongation_Endodermis	375	213	285	127	72.1	88.1	0.768	0.461	0.558	0.763	0.326	0.214	0.58	0.485	-1.61	7.6	3.49E-14	BL-BRZ	FMOGS-OX4	NA	NA	Down	Elongation_Endodermis_Down
AT5G60760	Elongation_Atrichoblast	12	13.2	16.4	31.3	62.4	70.5	0.0955	0.114	0.139	0.196	0.382	0.448	0.118	0.311	1.96	5.16	3.50E-14	BL-BRZ	AT5G60760	NA	NA	Up	Elongation_Atrichoblast_Up
AT3G06070	Transition Domain_Cortex	30.5	27.1	32.1	63.8	129	80.2	0.365	0.179	0.176	0.357	0.414	0.34	0.251	0.373	1.56	5.92	3.55E-14	BL-BRZ	AT3G06070	NA	NA	Up	Transition Domain_Cortex_Up
AT3G46400	Elongation_Trichoblast	3.32	3.43	4.98	15	27.7	31	0.0653	0.018	0.0645	0.2	0.213	0.276	0.0348	0.225	2.59	3.8	3.56E-14	BL-BRZ	AT3G46400	NA	NA	Up	Elongation_Trichoblast_Up
AT2G38310	Elongation_Trichoblast	29	27.1	17.4	48.5	106	110	0.396	0.0918	0.204	0.424	0.404	0.491	0.181	0.436	1.7	5.81	3.56E-14	BL-BRZ	PYL4	NA	NA	Up	Elongation_Trichoblast_Up
AT1G13430	Elongation_Atrichoblast	4.18	4.09	6.11	8.5	34.1	40.3	0.0318	0.0332	0.0597	0.052	0.255	0.353	0.0413	0.184	2.51	4.14	3.59E-14	BL-BRZ	STO9	NA	NA	Up	Elongation_Atrichoblast_Up
AT1G68620	Maturation_Atrichoblast	174	34	41.8	5.45	9.15	8.16	0.355	0.0846	0.13	0.0352	0.0347	0.0704	0.129	0.0454	-3.03	5.43	3.60E-14	BL-BRZ	CXE6	NA	NA	Down	Maturation_Atrichoblast_Down
AT5G64850	Transition Domain_Cortex	25.2	29.5	24.5	72.3	110	52.9	0.222	0.121	0.112	0.354	0.324	0.264	0.158	0.331	1.59	5.74	3.62E-14	BL-BRZ	AT5G64850	NA	NA	Up	Transition Domain_Cortex_Up
AT5G47370	Proliferation Domain_Atrichoblast	56.6	54.3	64.4	13.5	12	15	0.768	0.576	0.683	0.233	0.258	0.31	0.627	0.265	-2.13	5.17	3.63E-14	BL-BRZ	HAT2	HAT2	Homeobox-leucine zipper protein 4 (HB-4) / HD-ZIP protein	Down	Proliferation Domain_Atrichoblast_Down
AT1G67750	Elongation_Cortex	19	25.9	26.2	82.9	92.2	117	0.202	0.148	0.115	0.397	0.269	0.268	0.164	0.311	2.05	5.94	3.64E-14	BL-BRZ	AT1G67750	NA	NA	Up	Elongation_Cortex_Up
AT5G22920	Transition Domain_Trichoblast	11.2	17	13.5	34.5	40.8	42	0.225	0.144	0.124	0.426	0.477	0.241	0.164	0.378	1.49	4.73	3.64E-14	BL-BRZ	RZPF34	NA	NA	Up	Transition Domain_Trichoblast_Up
AT4G15630	Elongation_Atrichoblast	29.9	25.8	24.8	6.07	3.65	6.2	0.197	0.199	0.194	0.0473	0.0386	0.0588	0.197	0.0476	-2.32	4	3.65E-14	BL-BRZ	AT4G15630	NA	NA	Down	Elongation_Atrichoblast_Down
AT1G68570	Elongation_Endodermis	8.88	13.4	13.1	25.6	53.6	52.3	0.174	0.163	0.214	0.332	0.457	0.361	0.179	0.378	1.85	4.81	3.65E-14	BL-BRZ	NPF3.1	NA	NA	Up	Elongation_Endodermis_Up
AT2G40475	Transition Domain_Atrichoblast	14.8	72.2	78.5	57.2	170	159	0.166	0.613	0.744	0.397	0.82	0.844	0.482	0.589	1.33	6.55	3.65E-14	BL-BRZ	AT2G40475	NA	NA	Up	Transition Domain_Atrichoblast_Up
AT1G10960	Transition Domain_Cortex	166	111	117	65.6	37	40.6	0.67	0.379	0.456	0.399	0.23	0.217	0.512	0.316	-1.48	6.52	3.66E-14	BL-BRZ	FD1	NA	NA	Down	Transition Domain_Cortex_Down
AT5G03210	Transition Domain_Cortex	179	208	132	112	65.1	22.7	0.591	0.332	0.384	0.402	0.295	0.123	0.446	0.326	-1.41	6.94	3.66E-14	BL-BRZ	AT5G03210	NA	NA	Down	Transition Domain_Cortex_Down
AT1G70990	Transition Domain_Trichoblast	1.12	1.92	1.1	7.22	15	9.22	0.0245	0.0246	0.0118	0.156	0.257	0.0964	0.0213	0.158	2.86	2.61	3.67E-14	BL-BRZ	AT1G70990	NA	NA	Up	Transition Domain_Trichoblast_Up
AT3G23190	Maturation_Atrichoblast	2.78	12.8	9.97	26.5	103	75.4	0.0323	0.0909	0.107	0.141	0.389	0.444	0.0891	0.303	2.98	5.31	3.71E-14	BL-BRZ	AT3G23190	NA	NA	Up	Maturation_Atrichoblast_Up
AT2G17500	Elongation_Cortex	183	158	160	66.4	43.6	24.4	0.633	0.284	0.352	0.346	0.103	0.0973	0.443	0.181	-1.95	6.73	3.72E-14	BL-BRZ	PILS5	NA	NA	Down	Elongation_Cortex_Down
AT5G57785	Proliferation Domain_Trichoblast	180	138	162	4.58	0.797	0.406	0.525	0.464	0.577	0.046	0.00962	0.0139	0.507	0.0228	-6.65	6.35	3.80E-14	BL-BRZ	AT5G57785	NA	NA	Down	Proliferation Domain_Trichoblast_Down
AT4G19520	Proliferation Domain_Trichoblast	0.564	0.451	0.649	36.2	27.6	21.1	0.0247	0.0221	0.0563	0.483	0.442	0.278	0.029	0.411	5.65	3.82	3.80E-14	BL-BRZ	AT4G19520	NA	NA	Up	Proliferation Domain_Trichoblast_Up
AT1G28390	Elongation_Atrichoblast	49.6	55.9	34.7	12.5	11.9	12.1	0.376	0.306	0.249	0.0851	0.108	0.14	0.305	0.105	-1.94	4.88	3.82E-14	BL-BRZ	AT1G28390	NA	NA	Down	Elongation_Atrichoblast_Down
AT1G44170	Elongation_Atrichoblast	46	93.3	104	12.8	28.9	29.9	0.274	0.406	0.483	0.0851	0.243	0.276	0.397	0.177	-1.77	5.73	3.82E-14	BL-BRZ	ALDH3H1	NA	NA	Down	Elongation_Atrichoblast_Down
AT4G33700	Transition Domain_Atrichoblast	37.9	28.8	34.1	19.9	9.76	6.87	0.368	0.441	0.616	0.191	0.235	0.17	0.448	0.198	-1.56	4.5	3.82E-14	BL-BRZ	CBSDUF6	NA	NA	Down	Transition Domain_Atrichoblast_Down
AT1G53633	Transition Domain_Atrichoblast	20.7	29	33.3	28.7	114	92.1	0.196	0.41	0.547	0.228	0.579	0.574	0.361	0.383	1.41	5.76	3.86E-14	BL-BRZ	AT1G53633	NA	NA	Up	Transition Domain_Atrichoblast_Up
AT1G28170	Transition Domain_Trichoblast	1.6	1.92	3.31	9.3	14.8	14.3	0.049	0.0246	0.0588	0.176	0.275	0.163	0.041	0.193	2.51	2.92	3.87E-14	BL-BRZ	SOT7	NA	NA	Up	Transition Domain_Trichoblast_Up
AT5G25460	Proliferation Domain_Atrichoblast	345	231	302	97.3	41.7	65.6	0.98	0.795	0.841	0.704	0.568	0.675	0.829	0.63	-2.16	7.49	3.92E-14	BL-BRZ	AT5G25460	NA	NA	Down	Proliferation Domain_Atrichoblast_Down
AT1G61170	Elongation_Atrichoblast	1.79	2.83	2.67	9.11	23.1	24.5	0.0191	0.0332	0.0299	0.0662	0.162	0.217	0.0286	0.131	2.96	3.59	3.94E-14	BL-BRZ	AT1G61170	NA	NA	Up	Elongation_Atrichoblast_Up
AT1G22400	Elongation_Trichoblast	57.5	40.2	18.7	18.8	7.18	3.76	0.457	0.103	0.161	0.224	0.0496	0.0517	0.2	0.119	-2.06	4.75	4.02E-14	BL-BRZ	UGT85A1	NA	NA	Down	Elongation_Trichoblast_Down
AT3G48520	Transition Domain_Atrichoblast	46.8	18.8	12.6	24.8	2.08	3.52	0.239	0.104	0.128	0.118	0.0383	0.0355	0.155	0.082	-1.77	4.09	4.13E-14	BL-BRZ	CYP94B3	NA	NA	Down	Transition Domain_Atrichoblast_Down
AT5G65990	Transition Domain_Atrichoblast	60.1	61.1	40.8	34	18.9	12.9	0.503	0.626	0.756	0.321	0.404	0.284	0.607	0.335	-1.39	5.24	4.15E-14	BL-BRZ	AVT3A	NA	NA	Down	Transition Domain_Atrichoblast_Down
AT5G54165	Elongation_Phloem	539	292	483	255	87.4	136	0.54	0.187	0.204	0.552	0.155	0.0719	0.267	0.251	-1.53	8.23	4.21E-14	BL-BRZ	AT5G54165	NA	NA	Down	Elongation_Phloem_Down
AT4G33905	Elongation_Phloem	159	159	337	41.7	24.8	133	0.32	0.0979	0.117	0.152	0.0728	0.0659	0.15	0.0948	-1.72	7.16	4.21E-14	BL-BRZ	AT4G33905	NA	NA	Down	Elongation_Phloem_Down
AT1G11380	Transition Domain_Cortex	23.2	24.3	22.2	67.8	83.2	64.2	0.296	0.163	0.136	0.472	0.43	0.321	0.208	0.436	1.63	5.59	4.24E-14	BL-BRZ	AT1G11380	NA	NA	Up	Transition Domain_Cortex_Up
AT2G16740	Transition Domain_Pericycle	129	20.9	101	26.4	1.21	4.36	0.545	0.1	0.625	0.152	0.0172	0.075	0.414	0.0687	-3.47	5.49	4.24E-14	BL-BRZ	UBC29	NA	NA	Down	Transition Domain_Pericycle_Down
AT4G16780	Transition Domain_Cortex	16.8	41.4	33.8	3.44	3.91	16	0.236	0.216	0.256	0.0394	0.0369	0.0943	0.234	0.0465	-2.26	4.23	4.25E-14	BL-BRZ	HAT4	HB-2	homeobox protein 2	Down	Transition Domain_Cortex_Down
AT3G20250	Elongation_Atrichoblast	46	53.1	64.5	13.7	12.2	18.3	0.287	0.328	0.423	0.0946	0.116	0.176	0.348	0.121	-1.88	5.12	4.36E-14	BL-BRZ	APUM5	NA	NA	Down	Elongation_Atrichoblast_Down
AT1G67910	Elongation_Atrichoblast	53.2	123	156	9.11	40.5	61.8	0.261	0.498	0.557	0.0544	0.216	0.294	0.458	0.159	-1.72	6.22	4.43E-14	BL-BRZ	AT1G67910	NA	NA	Down	Elongation_Atrichoblast_Down
AT4G15610	Transition Domain_Cortex	90.7	43.8	22.2	27.9	11.4	2.83	0.522	0.163	0.152	0.234	0.0451	0.0189	0.301	0.14	-1.83	5.2	4.51E-14	BL-BRZ	AT4G15610	NA	NA	Down	Transition Domain_Cortex_Down
AT2G38010	Transition Domain_Trichoblast	45.7	33.4	33.4	15.1	12.3	11.8	0.441	0.25	0.312	0.27	0.275	0.169	0.325	0.239	-1.52	4.71	4.53E-14	BL-BRZ	AT2G38010	NA	NA	Down	Transition Domain_Trichoblast_Down
AT4G22590	Transition Domain_Cortex	370	350	222	625	732	753	0.783	0.426	0.416	0.903	0.779	0.689	0.564	0.83	1.16	8.99	4.55E-14	BL-BRZ	TPPG	NA	NA	Up	Transition Domain_Cortex_Up
AT1G13430	Transition Domain_Cortex	0.221	2.39	0.583	12.8	17.1	9.44	0.00493	0.0211	0.008	0.105	0.131	0.0849	0.0116	0.111	3.79	2.99	4.63E-14	BL-BRZ	STO9	NA	NA	Up	Transition Domain_Cortex_Up
AT5G54710	Maturation_Atrichoblast	1.39	0.731	2.37	26.5	23.8	26.4	0.0161	0.00627	0.0237	0.151	0.153	0.225	0.0127	0.173	4.06	3.86	4.66E-14	BL-BRZ	AT5G54710	NA	NA	Up	Maturation_Atrichoblast_Up
AT4G02170	Transition Domain_Atrichoblast	0.781	1.1	1.88	1.17	14.4	13.4	0.0123	0.0315	0.0465	0.0123	0.24	0.312	0.0276	0.127	3.03	2.64	4.66E-14	BL-BRZ	AT4G02170	NA	NA	Up	Transition Domain_Atrichoblast_Up
AT4G34500	Transition Domain_Atrichoblast	10.1	18.6	14.9	44.7	41.9	38.7	0.135	0.351	0.465	0.373	0.634	0.56	0.297	0.474	1.48	4.87	4.86E-14	BL-BRZ	AT4G34500	NA	NA	Up	Transition Domain_Atrichoblast_Up
AT4G20780	Elongation_Trichoblast	16.9	14.3	12.5	52.9	50.2	54	0.257	0.0557	0.14	0.494	0.248	0.336	0.116	0.37	1.82	5.07	4.89E-14	BL-BRZ	CML42	NA	NA	Up	Elongation_Trichoblast_Up
AT5G23220	Elongation_Atrichoblast	163	343	374	89	103	80.1	0.561	0.62	0.716	0.426	0.347	0.335	0.636	0.381	-1.62	7.59	5.02E-14	BL-BRZ	NIC3	NA	NA	Down	Elongation_Atrichoblast_Down
AT1G45145	Elongation_Trichoblast	1200	896	752	525	368	271	0.89	0.405	0.742	0.9	0.539	0.491	0.563	0.67	-1.31	9.39	5.04E-14	BL-BRZ	TRX5	NA	NA	Down	Elongation_Trichoblast_Down
AT3G63060	Elongation_Atrichoblast	46.6	56.9	44.7	16.7	12.2	11	0.293	0.232	0.159	0.116	0.1	0.104	0.224	0.109	-1.91	4.97	5.12E-14	BL-BRZ	EDL3	NA	NA	Down	Elongation_Atrichoblast_Down
AT5G19190	Transition Domain_Cortex	44.6	75.7	81	136	230	141	0.448	0.263	0.312	0.457	0.529	0.491	0.347	0.486	1.38	6.88	5.16E-14	BL-BRZ	AT5G19190	NA	NA	Up	Transition Domain_Cortex_Up
AT3G21510	Transition Domain_Trichoblast	101	86.8	110	51.3	32.3	39.7	0.544	0.324	0.371	0.545	0.339	0.229	0.404	0.401	-1.28	6.15	5.21E-14	BL-BRZ	AHP1	NA	NA	Down	Transition Domain_Trichoblast_Down
AT5G23860	Transition Domain_Cortex	66.9	151	152	188	338	344	0.552	0.468	0.472	0.677	0.648	0.575	0.502	0.653	1.28	7.68	5.37E-14	BL-BRZ	TUBB8	NA	NA	Up	Transition Domain_Cortex_Up
AT1G25230	Transition Domain_Atrichoblast	12.1	14.3	27	20.1	64.8	65.7	0.11	0.239	0.326	0.199	0.361	0.454	0.21	0.288	1.47	5.13	5.39E-14	BL-BRZ	AT1G25230	NA	NA	Up	Transition Domain_Atrichoblast_Up
AT1G53560	Transition Domain_Atrichoblast	105	226	281	35.4	111	125	0.681	0.82	0.919	0.309	0.716	0.723	0.79	0.49	-1.24	7.21	5.42E-14	BL-BRZ	AT1G53560	NA	NA	Down	Transition Domain_Atrichoblast_Down
AT2G39450	Elongation_Atrichoblast	54.4	70.7	92.7	33.7	16.7	14.7	0.357	0.387	0.458	0.217	0.154	0.172	0.402	0.188	-1.81	5.56	5.43E-14	BL-BRZ	MTP11	NA	NA	Down	Elongation_Atrichoblast_Down
AT3G61430	Proliferation Domain_Pericycle	11.3	19.6	NA	188	165	120	0.625	0.125	0.5	0.769	0.789	0.636	0.308	0.722	3.33	6.72	5.43E-14	BL-BRZ	PIP1-1	NA	NA	Up	Proliferation Domain_Pericycle_Up
AT4G02270	Elongation_Trichoblast	159	114	181	311	458	446	0.335	0.102	0.247	0.618	0.319	0.379	0.176	0.454	1.4	8.12	5.49E-14	BL-BRZ	RHS13	NA	NA	Up	Elongation_Trichoblast_Up
AT3G03780	Elongation_Cortex	499	476	594	154	153	147	0.798	0.6	0.746	0.462	0.368	0.389	0.71	0.404	-1.79	8.4	5.50E-14	BL-BRZ	MS2	NA	NA	Down	Elongation_Cortex_Down
AT3G48690	Transition Domain_Cortex	29.6	26.7	25.1	8.3	2.13	6.61	0.369	0.179	0.2	0.0892	0.0205	0.0472	0.259	0.0602	-2.31	4.13	5.51E-14	BL-BRZ	CXE12	NA	NA	Down	Transition Domain_Cortex_Down
AT1G71000	Maturation_Atrichoblast	98.8	123	130	17.1	19.2	17.3	0.161	0.172	0.166	0.0503	0.0556	0.0986	0.169	0.066	-2.71	6.11	5.71E-14	BL-BRZ	AT1G71000	NA	NA	Down	Maturation_Atrichoblast_Down
AT4G20840	Transition Domain_Cortex	66.7	40.6	23.3	21.1	7.47	6.61	0.473	0.205	0.128	0.173	0.0615	0.066	0.292	0.12	-1.91	4.92	5.87E-14	BL-BRZ	AT4G20840	NA	NA	Down	Transition Domain_Cortex_Down
AT1G35910	Proximal Columella	6.89	6.25	17.7	76.6	159	130	0.0276	0.0286	0.0541	0.138	0.259	0.25	0.0317	0.186	3.6	6.08	5.88E-14	BL-BRZ	TPPD	NA	NA	Up	Proximal Columella_Up
AT4G33467	Proximal Columella	885	266	147	191	23.8	63	0.621	0.229	0.351	0.375	0.0741	0.115	0.472	0.26	-2.23	8.16	5.88E-14	BL-BRZ	AT4G33467	NA	NA	Down	Proximal Columella_Down
AT1G58270	Transition Domain_Atrichoblast	285	211	224	201	88.6	56.3	0.791	0.788	0.907	0.62	0.727	0.574	0.811	0.638	-1.22	7.47	5.88E-14	BL-BRZ	ZW9	NA	NA	Down	Transition Domain_Atrichoblast_Down
AT2G25130	Transition Domain_Trichoblast	10.1	7.66	9.93	0.802	2	0.318	0.147	0.102	0.141	0.0164	0.0459	0.00602	0.126	0.0193	-3.1	2.51	5.88E-14	BL-BRZ	AT2G25130	NA	NA	Down	Transition Domain_Trichoblast_Down
AT3G25655	Elongation_Cortex	68.7	46.9	35.2	15.1	7.46	9.32	0.39	0.124	0.0984	0.093	0.0299	0.047	0.23	0.0551	-2.26	4.98	5.90E-14	BL-BRZ	IDL1	NA	NA	Down	Elongation_Cortex_Down
AT5G52882	Transition Domain_Trichoblast	20.5	24.5	27.3	59.2	56.6	69	0.324	0.236	0.259	0.578	0.606	0.373	0.269	0.518	1.37	5.42	5.90E-14	BL-BRZ	AT5G52882	NA	NA	Up	Transition Domain_Trichoblast_Up
AT1G80280	Elongation_Endodermis	17.5	19.3	13.7	50.4	61.3	62	0.257	0.201	0.214	0.459	0.426	0.376	0.221	0.427	1.77	5.24	5.94E-14	BL-BRZ	AT1G80280	NA	NA	Up	Elongation_Endodermis_Up
AT3G43720	Proliferation Domain_Atrichoblast	91.4	39	62.2	345	212	218	0.798	0.479	0.572	0.83	0.693	0.69	0.542	0.728	2.04	7.33	6.05E-14	BL-BRZ	LTPG2	NA	NA	Up	Proliferation Domain_Atrichoblast_Up
AT3G47980	Transition Domain_Atrichoblast	16.4	41.7	47.1	44.1	120	103	0.196	0.491	0.674	0.343	0.754	0.766	0.423	0.527	1.36	5.99	6.05E-14	BL-BRZ	AT3G47980	NA	NA	Up	Transition Domain_Atrichoblast_Up
AT3G58850	Elongation_Cortex	6.75	6.48	19.7	19.9	54.5	102	0.0861	0.036	0.0574	0.113	0.172	0.208	0.061	0.163	2.27	5.14	6.11E-14	BL-BRZ	PAR2	NA	NA	Up	Elongation_Cortex_Up
AT3G54400	Transition Domain_Atrichoblast	25.4	19	11.9	98.2	39.2	30.8	0.196	0.284	0.337	0.493	0.464	0.461	0.263	0.48	1.41	5.25	6.16E-14	BL-BRZ	AT3G54400	NA	NA	Up	Transition Domain_Atrichoblast_Up
AT5G43520	Elongation_Trichoblast	2.79	5.3	4.98	20.5	28.2	23.9	0.0449	0.0131	0.0645	0.2	0.135	0.138	0.0264	0.162	2.52	3.82	6.21E-14	BL-BRZ	AT5G43520	NA	NA	Up	Elongation_Trichoblast_Up
AT3G45230	Transition Domain_Atrichoblast	25.4	34.5	33.3	95.5	74.6	72.2	0.27	0.514	0.628	0.574	0.765	0.766	0.45	0.658	1.35	5.83	6.41E-14	BL-BRZ	AT3G45230	NA	NA	Up	Transition Domain_Atrichoblast_Up
AT4G30280	Transition Domain_Trichoblast	20.6	42.3	38.6	53.6	105	90.6	0.328	0.232	0.294	0.516	0.615	0.277	0.278	0.461	1.3	5.86	6.51E-14	BL-BRZ	XTH18	NA	NA	Up	Transition Domain_Trichoblast_Up
AT5G11540	Transition Domain_Atrichoblast	42.2	17.7	7.54	96.5	33.8	40.8	0.411	0.338	0.314	0.615	0.579	0.723	0.359	0.627	1.4	5.32	6.52E-14	BL-BRZ	GULLO3	NA	NA	Up	Transition Domain_Atrichoblast_Up
AT2G39050	Transition Domain_Atrichoblast	72.6	117	126	29.7	49.4	48.8	0.552	0.752	0.884	0.248	0.617	0.674	0.707	0.422	-1.3	6.22	6.52E-14	BL-BRZ	EULS3	NA	NA	Down	Transition Domain_Atrichoblast_Down
AT2G37970	Elongation_Endodermis	55.2	32.7	37.1	20	8.04	7.97	0.464	0.333	0.469	0.272	0.151	0.116	0.407	0.194	-1.86	4.75	6.66E-14	BL-BRZ	SOUL-1	NA	NA	Down	Elongation_Endodermis_Down
AT4G12420	Transition Domain_Cortex	368	317	324	813	657	766	0.828	0.663	0.672	0.969	0.869	0.821	0.73	0.914	1.15	9.08	6.67E-14	BL-BRZ	SKU5	NA	NA	Up	Transition Domain_Cortex_Up
AT5G12050	Elongation_Atrichoblast	2.39	2.2	2.29	8.2	24.7	21.7	0.0255	0.0258	0.0249	0.0615	0.158	0.172	0.0254	0.116	3.01	3.53	6.74E-14	BL-BRZ	AT5G12050	NA	NA	Up	Elongation_Atrichoblast_Up
AT2G39890	Transition Domain_Atrichoblast	5.07	5.24	4.61	20.3	18.9	18.5	0.0736	0.149	0.209	0.208	0.393	0.447	0.134	0.301	1.93	3.68	6.92E-14	BL-BRZ	PROT1	NA	NA	Up	Transition Domain_Atrichoblast_Up
AT1G05660	Proliferation Domain_Atrichoblast	59.1	8.74	13.5	244	50.4	90.1	0.434	0.132	0.163	0.67	0.284	0.42	0.177	0.418	2.46	6.25	7.03E-14	BL-BRZ	AT1G05660	NA	NA	Up	Proliferation Domain_Atrichoblast_Up
AT3G09350	Elongation_Atrichoblast	92.6	90.2	95.8	30.4	39.6	16.1	0.357	0.269	0.259	0.191	0.162	0.122	0.288	0.166	-1.7	5.92	7.08E-14	BL-BRZ	Fes1A	NA	NA	Down	Elongation_Atrichoblast_Down
AT2G23910	Elongation_Endodermis	47.6	23.2	19	13.6	4.78	4.43	0.428	0.211	0.192	0.172	0.0679	0.0673	0.273	0.112	-2.02	4.23	7.14E-14	BL-BRZ	AT2G23910	NA	NA	Down	Elongation_Endodermis_Down
AT4G21120	Distal Columella	67.3	37.3	48.6	13.8	12.8	14.5	0.25	0.181	0.177	0.0538	0.0909	0.115	0.224	0.0689	-1.92	5.1	7.15E-14	BL-BRZ	CAT1	NA	NA	Down	Distal Columella_Down
AT5G45920	Transition Domain_Trichoblast	12.8	19.8	24.8	4.01	7.51	1.91	0.24	0.169	0.229	0.082	0.147	0.0301	0.207	0.079	-1.99	3.61	7.18E-14	BL-BRZ	AT5G45920	NA	NA	Down	Transition Domain_Trichoblast_Down
AT3G17609	Transition Domain_Atrichoblast	11.3	8.42	15.1	4.88	0.96	1.23	0.16	0.198	0.488	0.0539	0.0328	0.0426	0.238	0.0464	-2.48	2.79	7.29E-14	BL-BRZ	HYH	HYH	HY5-homolog	Down	Transition Domain_Atrichoblast_Down
AT4G37370	Transition Domain_Atrichoblast	41.4	13.2	15.3	95.1	35.7	44.7	0.35	0.239	0.384	0.5	0.421	0.418	0.304	0.464	1.39	5.36	7.47E-14	BL-BRZ	CYP81D8	NA	NA	Up	Transition Domain_Atrichoblast_Up
AT2G25450	Transition Domain_Atrichoblast	541	1030	1260	296	546	416	0.963	0.946	0.953	0.875	0.852	0.766	0.953	0.848	-1.12	9.41	7.80E-14	BL-BRZ	GSL-OH	NA	NA	Down	Transition Domain_Atrichoblast_Down
AT1G77330	Elongation_Trichoblast	99.9	100	84.7	258	231	288	0.563	0.29	0.419	0.812	0.589	0.534	0.373	0.663	1.44	7.47	7.82E-14	BL-BRZ	AT1G77330	NA	NA	Up	Elongation_Trichoblast_Up
AT3G62100	Elongation_Trichoblast	44.2	52.3	122	19.5	11.8	29.6	0.339	0.105	0.409	0.171	0.078	0.138	0.195	0.131	-1.73	5.53	7.98E-14	BL-BRZ	IAA30	IAA30	indole-3-acetic acid inducible 30	Down	Elongation_Trichoblast_Down
AT5G41080	Transition Domain_Cortex	113	236	262	290	527	556	0.601	0.484	0.528	0.738	0.697	0.585	0.541	0.702	1.2	8.36	8.06E-14	BL-BRZ	GDPD2	NA	NA	Up	Transition Domain_Cortex_Up
AT1G03610	Proliferation Domain_Atrichoblast	37.7	36.7	33.2	7.03	8.69	5.96	0.667	0.659	0.678	0.16	0.23	0.19	0.665	0.202	-2.28	4.43	8.17E-14	BL-BRZ	AT1G03610	NA	NA	Down	Proliferation Domain_Atrichoblast_Down
AT1G64640	Transition Domain_Trichoblast	119	138	155	222	347	336	0.593	0.461	0.5	0.787	0.817	0.524	0.512	0.709	1.11	7.78	8.30E-14	BL-BRZ	ENODL8	NA	NA	Up	Transition Domain_Trichoblast_Up
AT5G01595	Elongation_Cortex	145	138	281	57.6	45.9	43.5	0.438	0.228	0.32	0.237	0.133	0.114	0.333	0.162	-1.91	6.87	8.33E-14	BL-BRZ	AT5G01595	NA	NA	Down	Elongation_Cortex_Down
AT3G14990	Transition Domain_Cortex	690	213	284	270	119	98.2	0.916	0.495	0.608	0.761	0.463	0.321	0.687	0.598	-1.24	8.15	8.40E-14	BL-BRZ	DJ1A	NA	NA	Down	Transition Domain_Cortex_Down
AT5G47100	Transition Domain_Trichoblast	129	107	120	53.4	44.5	53.4	0.525	0.335	0.382	0.533	0.459	0.283	0.406	0.437	-1.24	6.41	8.41E-14	BL-BRZ	CBL9	NA	NA	Down	Transition Domain_Trichoblast_Down
AT1G32870	Transition Domain_Atrichoblast	36.3	7.86	5.65	7.03	1.76	1.06	0.374	0.18	0.186	0.0711	0.0546	0.0426	0.248	0.0615	-2.31	3.11	8.44E-14	BL-BRZ	ANAC13	NAC13	NAC domain protein 13	Down	Transition Domain_Atrichoblast_Down
AT1G63720	Transition Domain_Atrichoblast	7.81	7.73	10	1.37	0.48	1.41	0.123	0.194	0.36	0.0172	0.0164	0.0567	0.2	0.0246	-2.98	2.3	8.54E-14	BL-BRZ	AT1G63720	NA	NA	Down	Transition Domain_Atrichoblast_Down
AT1G79040	Transition Domain_Cortex	127	90.8	140	76.1	38.4	14.2	0.542	0.258	0.296	0.349	0.197	0.0755	0.378	0.259	-1.49	6.38	8.74E-14	BL-BRZ	PSBR	NA	NA	Down	Transition Domain_Cortex_Down
AT5G15120	Transition Domain_Trichoblast	1.44	1.06	2.76	6.74	14.5	13.3	0.0294	0.0176	0.0353	0.115	0.22	0.151	0.0258	0.148	2.68	2.73	8.79E-14	BL-BRZ	PCO1	NA	NA	Up	Transition Domain_Trichoblast_Up
AT5G50180	Transition Domain_Atrichoblast	53.1	118	180	23.8	61.8	54.4	0.436	0.784	0.907	0.208	0.683	0.695	0.686	0.421	-1.3	6.37	8.88E-14	BL-BRZ	AT5G50180	NA	NA	Down	Transition Domain_Atrichoblast_Down
AT5G54165	Elongation_Cortex	763	257	615	321	148	59.5	0.693	0.296	0.221	0.515	0.239	0.134	0.448	0.301	-1.78	8.5	9.15E-14	BL-BRZ	AT5G54165	NA	NA	Down	Elongation_Cortex_Down
AT5G64570	Elongation_Cortex	2.31	3.49	15.6	24.7	34.5	39.5	0.0449	0.024	0.107	0.163	0.126	0.174	0.0485	0.152	2.55	4.36	9.15E-14	BL-BRZ	BXL4	NA	NA	Up	Elongation_Cortex_Up
AT1G60750	Transition Domain_Atrichoblast	58.6	14.5	25.3	23.4	6.56	4.58	0.331	0.185	0.349	0.179	0.0929	0.121	0.265	0.146	-1.61	4.38	9.23E-14	BL-BRZ	AT1G60750	NA	NA	Down	Transition Domain_Atrichoblast_Down
AT1G56600	Elongation_Endodermis	42.6	47.9	44.5	16.9	11.4	9.6	0.268	0.211	0.219	0.172	0.112	0.0826	0.23	0.13	-1.84	4.85	9.33E-14	BL-BRZ	GOLS2	NA	NA	Down	Elongation_Endodermis_Down
AT4G21410	Elongation_Atrichoblast	12.6	5.97	2.29	26.1	30.8	33.8	0.121	0.0664	0.0299	0.156	0.255	0.335	0.0684	0.228	2.26	4.31	9.51E-14	BL-BRZ	CRK29	NA	NA	Up	Elongation_Atrichoblast_Up
AT1G30720	Transition Domain_Trichoblast	18.7	13	25.1	7.86	1.75	4.45	0.314	0.137	0.294	0.156	0.0459	0.0422	0.233	0.0963	-1.98	3.63	9.52E-14	BL-BRZ	AT1G30720	NA	NA	Down	Transition Domain_Trichoblast_Down
AT4G36880	Transition Domain_Pericycle	2.18	0	5.17	61.9	174	98.6	0.0909	0	0.125	0.364	0.276	0.2	0.069	0.275	4.92	6.18	9.65E-14	BL-BRZ	CP1	NA	NA	Up	Transition Domain_Pericycle_Up
AT4G28270	Maturation_Pericycle	11.9	25.5	20.1	55.4	68.3	82.6	0.146	0.299	0.277	0.25	0.611	0.656	0.271	0.494	1.79	5.53	9.66E-14	BL-BRZ	RMA2	RMA2	RING membrane-anchor 2	Up	Maturation_Pericycle_Up
AT5G07110	Transition Domain_Cortex	182	169	187	379	507	358	0.744	0.426	0.56	0.84	0.811	0.594	0.583	0.795	1.21	8.22	9.83E-14	BL-BRZ	PRA1B6	NA	NA	Up	Transition Domain_Cortex_Up
AT4G21410	Maturation_Atrichoblast	6.96	9.5	7.12	38.1	76.8	62	0.0806	0.0658	0.0769	0.201	0.389	0.451	0.0709	0.33	2.91	5.11	9.93E-14	BL-BRZ	CRK29	NA	NA	Up	Maturation_Atrichoblast_Up
AT1G14210	Transition Domain_Atrichoblast	78.1	92.6	94.6	200	192	224	0.546	0.788	0.884	0.816	0.918	0.908	0.722	0.859	1.22	7.21	1.06E-13	BL-BRZ	AT1G14210	NA	NA	Up	Transition Domain_Atrichoblast_Up
AT5G15740	Elongation_Trichoblast	163	160	145	80.6	46.1	39	0.604	0.2	0.43	0.606	0.284	0.276	0.327	0.41	-1.54	6.74	1.08E-13	BL-BRZ	OFUT34	NA	NA	Down	Elongation_Trichoblast_Down
AT1G68795	Transition Domain_Trichoblast	7.03	5.32	4.69	20.5	27	14.3	0.157	0.0528	0.0588	0.303	0.303	0.12	0.0866	0.245	1.84	3.76	1.08E-13	BL-BRZ	CLE12	NA	NA	Up	Transition Domain_Trichoblast_Up
AT5G65640	Elongation_Atrichoblast	17.9	33	25.6	40.1	125	107	0.121	0.17	0.134	0.213	0.32	0.285	0.146	0.261	1.76	5.9	1.11E-13	BL-BRZ	BHLH93	bHLH093	beta HLH protein 93	Up	Elongation_Atrichoblast_Up
AT3G15540	Elongation_Cortex	45.3	82.3	136	202	417	271	0.371	0.184	0.156	0.47	0.476	0.403	0.257	0.454	1.83	7.59	1.12E-13	BL-BRZ	IAA19	IAA19	indole-3-acetic acid inducible 19	Up	Elongation_Cortex_Up
AT5G17050	Elongation_Atrichoblast	46	50.9	57.6	17.3	14	11.3	0.357	0.369	0.398	0.123	0.147	0.154	0.375	0.137	-1.87	5.04	1.13E-13	BL-BRZ	UGT78D2	NA	NA	Down	Elongation_Atrichoblast_Down
AT5G40630	Elongation_Endodermis	45.6	85.2	111	18.4	28.7	20.8	0.322	0.353	0.411	0.16	0.175	0.15	0.358	0.162	-1.76	5.69	1.18E-13	BL-BRZ	AT5G40630	NA	NA	Down	Elongation_Endodermis_Down
AT5G41600	Transition Domain_Atrichoblast	27.3	39.2	46.5	11.9	17.1	10.9	0.294	0.509	0.733	0.125	0.317	0.277	0.476	0.202	-1.49	4.69	1.20E-13	BL-BRZ	RTNLB4	NA	NA	Down	Transition Domain_Atrichoblast_Down
AT2G46680	Maturation_Atrichoblast	64	89.1	137	14	23.8	6.24	0.145	0.135	0.166	0.0704	0.0417	0.0352	0.145	0.0515	-2.77	5.85	1.22E-13	BL-BRZ	ATHB-7	HB-7	homeobox 7	Down	Maturation_Atrichoblast_Down
AT2G37640	Transition Domain_Atrichoblast	84.7	71.9	76.4	49	32.2	16.7	0.607	0.644	0.86	0.341	0.426	0.298	0.671	0.354	-1.32	5.78	1.22E-13	BL-BRZ	EXPA3	NA	NA	Down	Transition Domain_Atrichoblast_Down
AT5G65390	Elongation_Trichoblast	38.8	74.8	55.5	75.1	256	200	0.42	0.233	0.237	0.5	0.582	0.534	0.282	0.536	1.52	6.86	1.23E-13	BL-BRZ	AGP7	NA	NA	Up	Elongation_Trichoblast_Up
AT2G43600	Transition Domain_Atrichoblast	7.42	8.28	9.84	36.9	24.5	23.1	0.0982	0.198	0.221	0.297	0.421	0.433	0.168	0.354	1.65	4.25	1.26E-13	BL-BRZ	AT2G43600	NA	NA	Up	Transition Domain_Atrichoblast_Up
AT3G43430	Elongation_Cortex	8.35	7.98	12.3	45.5	30.6	59.5	0.0712	0.032	0.0328	0.203	0.106	0.124	0.0485	0.142	2.29	4.82	1.27E-13	BL-BRZ	AT3G43430	AT3G43430	RING/U-box superfamily protein	Up	Elongation_Cortex_Up
AT2G16790	Transition Domain_Atrichoblast	13.7	29.1	35.8	5.86	9.28	8.8	0.19	0.441	0.674	0.0662	0.251	0.241	0.397	0.146	-1.68	4.14	1.28E-13	BL-BRZ	AT2G16790	NA	NA	Down	Transition Domain_Atrichoblast_Down
AT5G21120	Elongation_Trichoblast	0.699	0.312	0.623	19.8	7.18	7.04	0.0163	0.00164	0.0108	0.229	0.0638	0.112	0.00633	0.143	4.45	2.68	1.30E-13	BL-BRZ	EIL2	EIL2	ETHYLENE-INSENSITIVE3-like 2	Up	Elongation_Trichoblast_Up
AT4G15230	Elongation_Trichoblast	45.6	20.9	34.9	12.6	4.61	5.16	0.433	0.0656	0.301	0.165	0.0496	0.0603	0.184	0.0984	-2.16	4.48	1.30E-13	BL-BRZ	ABCG30	NA	NA	Down	Elongation_Trichoblast_Down
AT5G43040	Elongation_Atrichoblast	3.59	10.1	6.87	16.7	30.5	49.6	0.0382	0.0923	0.0697	0.111	0.212	0.353	0.0715	0.199	2.22	4.4	1.31E-13	BL-BRZ	AT5G43040	NA	NA	Up	Elongation_Atrichoblast_Up
AT3G14850	Transition Domain_Atrichoblast	2.73	2.35	0.419	14.1	12.2	6.87	0.0429	0.0676	0.0233	0.115	0.208	0.177	0.051	0.15	2.54	2.82	1.32E-13	BL-BRZ	TBL41	NA	NA	Up	Transition Domain_Atrichoblast_Up
AT1G62380	Elongation_Endodermis	32.7	67.2	90.3	12.2	14.7	23.6	0.243	0.231	0.201	0.106	0.107	0.0856	0.227	0.101	-1.85	5.32	1.34E-13	BL-BRZ	ACO2	NA	NA	Down	Elongation_Endodermis_Down
AT2G41810	Proliferation Domain_Atrichoblast	14.4	17	24.5	92	80.7	80.6	0.232	0.268	0.298	0.597	0.524	0.595	0.271	0.561	2.15	5.7	1.34E-13	BL-BRZ	AT2G41810	NA	NA	Up	Proliferation Domain_Atrichoblast_Up
AT3G45680	Elongation_Endodermis	20.8	38.5	47.3	6.48	2.8	9.74	0.228	0.243	0.353	0.056	0.0444	0.0734	0.266	0.057	-2.43	4.38	1.38E-13	BL-BRZ	NPF2.3	NA	NA	Down	Elongation_Endodermis_Down
AT5G03670	Transition Domain_Cortex	33.1	31.5	19.2	4.86	7.11	8.49	0.325	0.237	0.208	0.0551	0.0738	0.066	0.264	0.0629	-2.19	4.21	1.39E-13	BL-BRZ	AT5G03670	NA	NA	Down	Transition Domain_Cortex_Down
AT3G05936	Elongation_Trichoblast	29	19.3	22.4	64.9	70.8	92	0.237	0.0557	0.183	0.435	0.277	0.362	0.115	0.363	1.67	5.64	1.40E-13	BL-BRZ	AT3G05936	NA	NA	Up	Elongation_Trichoblast_Up
AT3G01190	Transition Domain_Trichoblast	795	761	651	1460	1340	1630	0.627	0.458	0.759	0.869	0.817	0.747	0.588	0.819	1.01	10.1	1.42E-13	BL-BRZ	PER27	NA	NA	Up	Transition Domain_Trichoblast_Up
AT2G37600	Transition Domain_Trichoblast	34.2	57.5	45.5	15.9	21	12.7	0.382	0.37	0.312	0.266	0.312	0.108	0.359	0.225	-1.42	4.99	1.43E-13	BL-BRZ	RPL36A	NA	NA	Down	Transition Domain_Trichoblast_Down
AT1G23720	Transition Domain_Atrichoblast	113	80.2	41	178	184	165	0.417	0.419	0.407	0.613	0.557	0.617	0.416	0.6	1.23	6.99	1.44E-13	BL-BRZ	AT1G23720	NA	NA	Up	Transition Domain_Atrichoblast_Up
AT1G65060	Elongation_Cortex	67.3	49.9	52.5	14.2	10.6	13.3	0.345	0.164	0.156	0.0761	0.0391	0.0503	0.238	0.0542	-2.15	5.14	1.46E-13	BL-BRZ	4CL3	NA	NA	Down	Elongation_Cortex_Down
AT2G38400	Elongation_Atrichoblast	52	41.5	37	130	136	135	0.35	0.203	0.179	0.53	0.382	0.38	0.232	0.451	1.64	6.49	1.48E-13	BL-BRZ	AGT3	NA	NA	Up	Elongation_Atrichoblast_Up
AT1G76220	Transition Domain_Atrichoblast	2.34	5.66	6.49	0.391	0	0	0.0245	0.117	0.256	0.00245	0	0	0.11	0.00137	-5.1	1.53	1.48E-13	BL-BRZ	AT1G76220	NA	NA	Down	Transition Domain_Atrichoblast_Down
AT2G27690	Transition Domain_Cortex	8.83	5.18	4.08	31.2	26	29.3	0.143	0.0579	0.04	0.249	0.16	0.0943	0.0869	0.197	2.17	4.18	1.49E-13	BL-BRZ	CYP94C1	NA	NA	Up	Transition Domain_Cortex_Up
AT1G01380	Elongation_Atrichoblast	2.99	7.54	3.43	15.2	33.5	27.6	0.0318	0.048	0.0348	0.104	0.189	0.176	0.0397	0.146	2.41	4.04	1.53E-13	BL-BRZ	ETC1	ETC1	Homeodomain-like superfamily protein	Up	Elongation_Atrichoblast_Up
AT4G15910	Transition Domain_Trichoblast	149	103	76.7	55.2	51.3	29.9	0.623	0.528	0.429	0.533	0.495	0.247	0.532	0.434	-1.24	6.3	1.54E-13	BL-BRZ	ATDI21	NA	NA	Down	Transition Domain_Trichoblast_Down
AT2G41312	Elongation_Atrichoblast	10.2	12.3	22.9	0.304	3.05	1.97	0.0764	0.0923	0.179	0.00236	0.027	0.0271	0.116	0.0155	-3.1	3.12	1.56E-13	BL-BRZ	AT2G41312	NA	NA	Down	Elongation_Atrichoblast_Down
AT5G55400	Elongation_Trichoblast	98.9	96.3	113	44.7	24.6	31.5	0.6	0.162	0.43	0.488	0.199	0.259	0.302	0.33	-1.61	6.12	1.58E-13	BL-BRZ	FIM3	NA	NA	Down	Elongation_Trichoblast_Down
AT2G26870	Transition Domain_Trichoblast	8.95	5.11	11	1.44	0.5	0.318	0.196	0.0775	0.165	0.0328	0.0183	0.00602	0.137	0.0212	-3.27	2.35	1.58E-13	BL-BRZ	NPC2	NA	NA	Down	Transition Domain_Trichoblast_Down
AT3G53230	Transition Domain_Cortex	56.5	10.4	14	8.51	4.27	0.944	0.433	0.0895	0.12	0.0997	0.0287	0.00943	0.232	0.0629	-2.4	4.23	1.59E-13	BL-BRZ	CDC48D	NA	NA	Down	Transition Domain_Cortex_Down
AT5G59480	Elongation_Trichoblast	101	82.6	87.2	39.9	27.2	20.7	0.624	0.151	0.398	0.365	0.213	0.172	0.297	0.262	-1.64	5.94	1.60E-13	BL-BRZ	AT5G59480	NA	NA	Down	Elongation_Trichoblast_Down
AT4G22214	Elongation_Trichoblast	418	475	688	264	179	174	0.567	0.3	0.624	0.712	0.333	0.293	0.401	0.473	-1.36	8.52	1.60E-13	BL-BRZ	AT4G22214	NA	NA	Down	Elongation_Trichoblast_Down
AT5G22140	Elongation_Atrichoblast	40.6	15.7	17.6	72.6	85.9	72.5	0.217	0.118	0.129	0.345	0.386	0.398	0.146	0.37	1.77	5.7	1.65E-13	BL-BRZ	AT5G22140	NA	NA	Up	Elongation_Atrichoblast_Up
AT1G29025	Proliferation Domain_Cortex	11.8	5.01	5.23	145	65.4	102	0.263	0.0682	0.158	0.727	0.444	0.286	0.134	0.415	3.85	5.73	1.67E-13	BL-BRZ	AT1G29025	NA	NA	Up	Proliferation Domain_Cortex_Up
AT3G29250	Elongation_Cortex	82	130	346	55.5	34.5	39.5	0.494	0.196	0.41	0.273	0.0874	0.101	0.362	0.152	-1.96	6.81	1.68E-13	BL-BRZ	SDR4	NA	NA	Down	Elongation_Cortex_Down
AT5G51440	Elongation_Cortex	69.8	26.4	73	14.5	16.9	5.33	0.356	0.068	0.139	0.0761	0.0552	0.0302	0.202	0.0551	-2.16	5.11	1.69E-13	BL-BRZ	HSP23.5	NA	NA	Down	Elongation_Cortex_Down
AT2G40270	Transition Domain_Atrichoblast	35.1	15.9	12.6	68.7	42.7	43.8	0.325	0.338	0.477	0.512	0.661	0.638	0.359	0.574	1.38	5.2	1.72E-13	BL-BRZ	AT2G40270	NA	NA	Up	Transition Domain_Atrichoblast_Up
AT3G58620	Transition Domain_Cortex	90.5	77.3	59.5	202	206	162	0.562	0.321	0.32	0.703	0.607	0.453	0.415	0.635	1.33	7.07	1.72E-13	BL-BRZ	TTL4	NA	NA	Up	Transition Domain_Cortex_Up
AT2G46520	Elongation_Trichoblast	147	164	138	74.4	54.4	29.6	0.551	0.177	0.366	0.459	0.262	0.207	0.292	0.326	-1.54	6.68	1.74E-13	BL-BRZ	CAS	NA	NA	Down	Elongation_Trichoblast_Down
AT3G07255	Elongation_Endodermis	159	105	162	36.8	54.1	37.8	0.525	0.341	0.375	0.28	0.3	0.162	0.406	0.255	-1.73	6.53	1.76E-13	BL-BRZ	AT3G07255	NA	NA	Down	Elongation_Endodermis_Down
AT3G19320	Elongation_Trichoblast	0.524	0.935	1.25	4.1	27.7	14.6	0.0122	0.00492	0.0215	0.0588	0.191	0.147	0.00844	0.126	3.86	2.94	1.77E-13	BL-BRZ	AT3G19320	NA	NA	Up	Elongation_Trichoblast_Up
AT4G10770	Transition Domain_Atrichoblast	10.5	8.14	5.44	30.9	22.6	23.6	0.123	0.203	0.186	0.306	0.475	0.582	0.172	0.402	1.68	4.13	1.80E-13	BL-BRZ	OPT7	NA	NA	Up	Transition Domain_Atrichoblast_Up
AT5G03204	Elongation_Endodermis	89	65.5	42.4	24.1	13.3	19.8	0.402	0.298	0.326	0.213	0.12	0.128	0.337	0.162	-1.78	5.4	1.82E-13	BL-BRZ	AT5G03204	NA	NA	Down	Elongation_Endodermis_Down
AT5G17800	Elongation_Endodermis	4.58	9.45	7.66	0.36	0.233	0.295	0.0978	0.1	0.138	0.00746	0.00522	0.00612	0.109	0.00642	-4.44	1.93	1.82E-13	BL-BRZ	MYB56	MYB56	myb domain protein 56	Down	Elongation_Endodermis_Down
AT5G17780	Transition Domain_Cortex	35.5	28.7	34.4	13.2	3.56	6.61	0.365	0.163	0.256	0.131	0.0369	0.066	0.264	0.0903	-2.06	4.43	1.82E-13	BL-BRZ	AT5G17780	NA	NA	Down	Transition Domain_Cortex_Down
AT2G33570	Transition Domain_Cortex	63.1	47.8	50.7	147	133	147	0.567	0.258	0.344	0.74	0.553	0.453	0.4	0.636	1.4	6.62	1.82E-13	BL-BRZ	GALS1	NA	NA	Up	Transition Domain_Cortex_Up
AT4G38620	Transition Domain_Cortex	74.2	19.1	16.9	25.5	1.07	2.83	0.394	0.105	0.104	0.186	0.0082	0.0283	0.218	0.104	-2.1	4.75	1.82E-13	BL-BRZ	MYB4	MYB4	myb domain protein 4	Down	Transition Domain_Cortex_Down
AT1G22440	Elongation_Cortex	298	338	600	111	123	118	0.697	0.464	0.566	0.366	0.294	0.315	0.581	0.324	-1.78	8.04	1.84E-13	BL-BRZ	AT1G22440	NA	NA	Down	Elongation_Cortex_Down
AT3G62700	Elongation_Endodermis	193	223	192	70.7	72.8	69.2	0.797	0.554	0.634	0.608	0.457	0.407	0.648	0.509	-1.51	7.09	1.85E-13	BL-BRZ	ABCC14	NA	NA	Down	Elongation_Endodermis_Down
AT2G25140	Elongation_Endodermis	21.5	19.8	18.4	5.31	3.61	4.13	0.344	0.228	0.321	0.097	0.0705	0.0734	0.287	0.0827	-2.19	3.6	1.85E-13	BL-BRZ	CLPB4	NA	NA	Down	Elongation_Endodermis_Down
AT1G22360	Transition Domain_Atrichoblast	231	186	169	99.8	76.2	78	0.908	0.829	0.93	0.632	0.765	0.787	0.875	0.695	-1.2	7.12	1.85E-13	BL-BRZ	UGT85A2	NA	NA	Down	Transition Domain_Atrichoblast_Down
AT1G56280	Transition Domain_Atrichoblast	192	427	625	99	220	224	0.791	0.892	0.977	0.576	0.847	0.844	0.873	0.695	-1.15	8.22	1.86E-13	BL-BRZ	ATDI19	NA	NA	Down	Transition Domain_Atrichoblast_Down
AT2G34600	Elongation_Trichoblast	201	180	179	82.6	81	38	0.445	0.103	0.247	0.312	0.121	0.069	0.206	0.183	-1.49	7.01	1.89E-13	BL-BRZ	TIFY 5B	JAZ7	jasmonate-zim-domain protein 7	Down	Elongation_Trichoblast_Down
AT3G09350	Distal Columella	269	383	867	72.3	223	311	0.571	0.712	0.839	0.228	0.662	0.769	0.65	0.376	-1.45	8.46	1.91E-13	BL-BRZ	Fes1A	NA	NA	Down	Distal Columella_Down
AT5G16590	Transition Domain_Cortex	166	181	161	420	359	394	0.714	0.542	0.576	0.898	0.766	0.604	0.618	0.811	1.2	8.13	1.98E-13	BL-BRZ	LRR1	NA	NA	Up	Transition Domain_Cortex_Up
AT1G65310	Transition Domain_Trichoblast	2.88	4.68	4.41	11.9	14.3	25.1	0.0343	0.0387	0.0294	0.197	0.202	0.133	0.035	0.177	2.07	3.38	2.00E-13	BL-BRZ	ATXTH17	NA	NA	Up	Transition Domain_Trichoblast_Up
AT2G39410	Transition Domain_Trichoblast	6.55	8.3	7.45	14	27.3	36.9	0.142	0.081	0.0941	0.225	0.358	0.235	0.103	0.256	1.7	4.04	2.01E-13	BL-BRZ	AT2G39410	NA	NA	Up	Transition Domain_Trichoblast_Up
AT4G33905	Transition Domain_Atrichoblast	11.7	10.3	19.7	4.69	1.6	3.17	0.147	0.0901	0.151	0.0392	0.0437	0.0355	0.121	0.0396	-2.19	3.1	2.04E-13	BL-BRZ	AT4G33905	NA	NA	Down	Transition Domain_Atrichoblast_Down
AT2G40890	Elongation_Atrichoblast	136	114	132	65.6	34.4	30.7	0.535	0.421	0.527	0.3	0.247	0.199	0.483	0.26	-1.62	6.41	2.06E-13	BL-BRZ	CYP98A3	NA	NA	Down	Elongation_Atrichoblast_Down
AT4G39010	Elongation_Atrichoblast	7.17	17.9	19.8	0.911	1.83	2.26	0.0701	0.151	0.174	0.00709	0.0193	0.0271	0.138	0.0155	-3.12	3.13	2.06E-13	BL-BRZ	AtGH9B18	NA	NA	Down	Elongation_Atrichoblast_Down
AT5G15130	Transition Domain_Atrichoblast	9.37	13	13.2	24.6	38.6	39.4	0.123	0.252	0.384	0.245	0.53	0.596	0.231	0.384	1.53	4.58	2.12E-13	BL-BRZ	WRKY72	WRKY72	WRKY DNA-binding protein 72	Up	Transition Domain_Atrichoblast_Up
AT1G25400	Transition Domain_Trichoblast	138	86.6	53.8	246	181	168	0.613	0.243	0.376	0.734	0.495	0.331	0.392	0.555	1.14	7.19	2.12E-13	BL-BRZ	AT1G25400	NA	NA	Up	Transition Domain_Trichoblast_Up
AT1G32190	Elongation_Cortex	20.2	15	13.1	3.02	0.392	0.444	0.247	0.084	0.0656	0.0254	0.0023	0.00336	0.149	0.0101	-3.58	3.27	2.13E-13	BL-BRZ	AT1G32190	NA	NA	Down	Elongation_Cortex_Down
AT3G20830	Transition Domain_Trichoblast	7.03	5.75	5.24	0.642	0	0	0.147	0.0704	0.1	0.0164	0	0	0.102	0.00771	-4.35	1.9	2.13E-13	BL-BRZ	UCNL	NA	NA	Down	Transition Domain_Trichoblast_Down
AT3G45070	Elongation_Endodermis	323	651	877	136	171	266	0.732	0.687	0.853	0.39	0.41	0.477	0.742	0.419	-1.62	8.66	2.15E-13	BL-BRZ	AT3G45070	NA	NA	Down	Elongation_Endodermis_Down
AT1G07985	Maturation_Trichoblast	182	125	79.1	29.4	9.85	15.8	0.653	0.366	0.269	0.255	0.0885	0.117	0.445	0.176	-2.86	6.22	2.21E-13	BL-BRZ	AT1G07985	NA	NA	Down	Maturation_Trichoblast_Down
AT2G39180	Elongation_Cortex	11	8.98	10.7	39.8	55.7	52.8	0.172	0.052	0.0902	0.273	0.202	0.211	0.11	0.228	2.22	4.95	2.25E-13	BL-BRZ	CCR2	NA	NA	Up	Elongation_Cortex_Up
AT2G36780	Elongation_Cortex	37.8	8.48	13.9	5.13	0.785	0.444	0.243	0.036	0.0164	0.0423	0.0023	0.00336	0.119	0.0156	-3.26	3.69	2.29E-13	BL-BRZ	UGT73C3	NA	NA	Down	Elongation_Cortex_Down
AT3G14940	Elongation_Endodermis	111	141	94.3	427	439	255	0.572	0.459	0.518	0.858	0.718	0.569	0.508	0.739	1.69	7.94	2.34E-13	BL-BRZ	PPC3	NA	NA	Up	Elongation_Endodermis_Up
AT5G47370	Transition Domain_Trichoblast	65.4	81.9	81.1	24.1	34.8	35.3	0.495	0.37	0.341	0.344	0.367	0.217	0.401	0.308	-1.29	5.76	2.35E-13	BL-BRZ	HAT2	HAT2	Homeobox-leucine zipper protein 4 (HB-4) / HD-ZIP protein	Down	Transition Domain_Trichoblast_Down
AT5G12170	Transition Domain_Trichoblast	15	11.7	15.7	7.22	0.751	0.636	0.23	0.12	0.176	0.143	0.0275	0.012	0.169	0.0771	-2.29	3.22	2.36E-13	BL-BRZ	CLT3	NA	NA	Down	Transition Domain_Trichoblast_Down
AT4G31470	Transition Domain_Cortex	61.8	66.5	46.1	177	160	115	0.478	0.311	0.288	0.709	0.529	0.443	0.371	0.61	1.37	6.73	2.37E-13	BL-BRZ	AT4G31470	NA	NA	Up	Transition Domain_Cortex_Up
AT3G23730	Proliferation Domain_Cortex	0	1	0	0	55.9	76.4	0	0.0227	0	0	0.417	0.257	0.0122	0.293	6.37	4.79	2.41E-13	BL-BRZ	XTH16	NA	NA	Up	Proliferation Domain_Cortex_Up
AT1G15400	Transition Domain_Trichoblast	178	202	246	310	499	524	0.637	0.43	0.465	0.77	0.78	0.56	0.503	0.705	1.06	8.35	2.47E-13	BL-BRZ	AT1G15400	NA	NA	Up	Transition Domain_Trichoblast_Up
AT4G33467	Elongation_Endodermis	285	102	148	75.3	35.3	51.8	0.583	0.263	0.335	0.407	0.175	0.116	0.379	0.259	-1.66	6.86	2.53E-13	BL-BRZ	AT4G33467	NA	NA	Down	Elongation_Endodermis_Down
AT5G67390	Transition Domain_Trichoblast	37.1	41.5	77.3	89	143	124	0.377	0.215	0.353	0.594	0.651	0.373	0.301	0.536	1.21	6.41	2.53E-13	BL-BRZ	AT5G67390	NA	NA	Up	Transition Domain_Trichoblast_Up
AT2G39050	Elongation_Cortex	41.6	46.4	93.5	18.4	10.2	10.7	0.33	0.14	0.27	0.146	0.0483	0.047	0.244	0.08	-2.13	5.16	2.54E-13	BL-BRZ	EULS3	NA	NA	Down	Elongation_Cortex_Down
AT5G04970	Elongation_Trichoblast	9.78	14	10.6	41.7	45.6	38.5	0.155	0.0623	0.108	0.388	0.312	0.345	0.0907	0.351	1.87	4.74	2.56E-13	BL-BRZ	PME47	NA	NA	Up	Elongation_Trichoblast_Up
AT1G73260	Maturation_Atrichoblast	514	489	813	171	86.9	78.3	0.581	0.241	0.343	0.342	0.0972	0.134	0.311	0.208	-2.52	8.49	2.56E-13	BL-BRZ	KTI1	NA	NA	Down	Maturation_Atrichoblast_Down
AT4G37450	Transition Domain_Cortex	25.6	49.8	45.5	75.5	141	108	0.276	0.168	0.2	0.441	0.443	0.321	0.218	0.424	1.45	6.2	2.60E-13	BL-BRZ	AGP18	NA	NA	Up	Transition Domain_Cortex_Up
AT5G46900	Transition Domain_Trichoblast	538	1120	1550	990	2900	2560	0.549	0.444	0.718	0.82	0.817	0.771	0.547	0.803	0.982	10.7	2.61E-13	BL-BRZ	AT5G46900	NA	NA	Up	Transition Domain_Trichoblast_Up
AT3G02240	Transition Domain_Trichoblast	1.28	2.77	1.38	7.38	9.76	17.5	0.0294	0.0246	0.0176	0.111	0.165	0.139	0.0243	0.131	2.59	2.73	2.61E-13	BL-BRZ	RGF7	NA	NA	Up	Transition Domain_Trichoblast_Up
AT1G02360	Transition Domain_Atrichoblast	70.7	29.4	28	144	79.4	74.3	0.479	0.401	0.547	0.674	0.738	0.674	0.454	0.69	1.28	6.15	2.63E-13	BL-BRZ	AT1G02360	NA	NA	Up	Transition Domain_Atrichoblast_Up
AT1G04180	Proliferation Domain_Atrichoblast	2.14	2.91	5.3	38	20.5	27	0.0606	0.101	0.168	0.49	0.368	0.465	0.113	0.424	2.86	3.99	2.64E-13	BL-BRZ	YUC9	NA	NA	Up	Proliferation Domain_Atrichoblast_Up
AT1G08430	Proliferation Domain_Atrichoblast	7.48	42	47.1	2.85	7.01	6.77	0.172	0.566	0.596	0.0583	0.199	0.2	0.526	0.163	-2.5	4.34	2.64E-13	BL-BRZ	ALMT1	NA	NA	Down	Proliferation Domain_Atrichoblast_Down
AT5G53010	Proliferation Domain_Atrichoblast	15.2	15.6	12.9	2.09	1.62	1.21	0.434	0.402	0.423	0.0485	0.0563	0.05	0.412	0.0527	-3.18	3.04	2.64E-13	BL-BRZ	AT5G53010	NA	NA	Down	Proliferation Domain_Atrichoblast_Down
AT1G28390	Transition Domain_Atrichoblast	62.5	57.5	51.1	23	18.9	25.7	0.528	0.703	0.849	0.216	0.372	0.489	0.669	0.307	-1.34	5.31	2.65E-13	BL-BRZ	AT1G28390	NA	NA	Down	Transition Domain_Atrichoblast_Down
AT1G61740	Transition Domain_Trichoblast	13.1	8.51	8.55	34.2	31.3	23.8	0.265	0.109	0.135	0.439	0.431	0.187	0.164	0.356	1.57	4.35	2.70E-13	BL-BRZ	AT1G61740	NA	NA	Up	Transition Domain_Trichoblast_Up
AT1G62480	Elongation_Trichoblast	59.2	189	87.2	198	327	329	0.38	0.284	0.409	0.641	0.702	0.569	0.321	0.642	1.4	7.63	2.71E-13	BL-BRZ	AT1G62480	NA	NA	Up	Elongation_Trichoblast_Up
AT5G45490	Proliferation Domain_Trichoblast	3.83	6.32	7.01	76.6	84.7	89.2	0.179	0.249	0.408	0.931	0.904	0.806	0.249	0.886	3.89	5.47	2.74E-13	BL-BRZ	AT5G45490	NA	NA	Up	Proliferation Domain_Trichoblast_Up
AT5G53250	Proliferation Domain_Trichoblast	27.4	34.8	27.4	269	383	323	0.506	0.376	0.465	0.931	0.808	0.806	0.442	0.848	3.43	7.47	2.74E-13	BL-BRZ	AGP22	NA	NA	Up	Proliferation Domain_Trichoblast_Up
AT1G52890	Maturation_Procambium	432	537	589	239	169	156	0.775	0.737	0.78	0.672	0.432	0.508	0.758	0.555	-1.48	8.48	2.75E-13	BL-BRZ	NAC019	NAC019	NAC domain containing protein 19	Down	Maturation_Procambium_Down
AT2G47950	Elongation_Phloem	569	319	495	173	53.9	264	0.47	0.119	0.146	0.321	0.0631	0.0539	0.201	0.139	-1.47	8.29	2.76E-13	BL-BRZ	AT2G47950	NA	NA	Down	Elongation_Phloem_Down
AT1G12500	Elongation_Cortex	29.7	37.9	33.6	104	125	157	0.345	0.188	0.156	0.479	0.379	0.423	0.247	0.424	1.91	6.36	2.78E-13	BL-BRZ	AT1G12500	NA	NA	Up	Elongation_Cortex_Up
AT1G32930	Elongation_Cortex	4.44	2.49	1.64	23.2	21.2	25.3	0.0824	0.016	0.0082	0.149	0.0966	0.094	0.0423	0.113	2.85	3.82	2.78E-13	BL-BRZ	GALT31A	NA	NA	Up	Elongation_Cortex_Up
AT4G02860	Elongation_Cortex	37.5	70.8	86.1	11.8	14.1	17.8	0.326	0.22	0.279	0.0732	0.0621	0.0805	0.275	0.0708	-2.08	5.28	2.78E-13	BL-BRZ	AT4G02860	NA	NA	Down	Elongation_Cortex_Down
AT5G01600	Transition Domain_Atrichoblast	15.6	13.8	11.3	4.88	2.56	1.94	0.184	0.297	0.43	0.0588	0.0874	0.078	0.282	0.0697	-2.18	3.05	2.78E-13	BL-BRZ	FER1	NA	NA	Down	Transition Domain_Atrichoblast_Down
AT1G29050	Elongation_Trichoblast	4.89	13.1	11.8	21.9	52.3	39.9	0.0939	0.0541	0.108	0.224	0.305	0.336	0.0696	0.281	1.96	4.55	2.82E-13	BL-BRZ	TBL38	NA	NA	Up	Elongation_Trichoblast_Up
AT2G25160	Transition Domain_Pericycle	159	0	101	10.9	7.86	10.5	0.727	0	0.875	0.182	0.138	0.15	0.517	0.153	-3.28	5.59	2.93E-13	BL-BRZ	CYP82F1	NA	NA	Down	Transition Domain_Pericycle_Down
AT5G10130	Maturation_Procambium	15.9	4.53	9.55	92.2	58.6	8.75	0.169	0.0447	0.0339	0.336	0.102	0.138	0.0652	0.213	2.36	5.04	2.98E-13	BL-BRZ	DFC	NA	NA	Up	Maturation_Procambium_Up
AT5G55850	Transition Domain_Cortex	201	207	177	391	583	353	0.7	0.468	0.488	0.774	0.725	0.538	0.564	0.724	1.18	8.32	2.98E-13	BL-BRZ	NOI	NA	NA	Up	Transition Domain_Cortex_Up
AT3G16390	Elongation_Trichoblast	750	491	712	466	182	202	0.686	0.243	0.656	0.894	0.418	0.448	0.398	0.616	-1.32	8.87	3.04E-13	BL-BRZ	NSP3	NA	NA	Down	Elongation_Trichoblast_Down
AT2G02950	Elongation_Atrichoblast	13.7	23.9	45.8	3.95	5.18	7.9	0.0955	0.17	0.264	0.0307	0.0425	0.0769	0.181	0.0454	-2.24	4.1	3.05E-13	BL-BRZ	PKS1	NA	NA	Down	Elongation_Atrichoblast_Down
AT5G25460	Elongation_Trichoblast	44.5	83.2	91.6	24.2	21.5	17.8	0.404	0.215	0.398	0.294	0.213	0.172	0.282	0.234	-1.69	5.57	3.09E-13	BL-BRZ	AT5G25460	NA	NA	Down	Elongation_Trichoblast_Down
AT3G18280	Proximal Columella	93.7	0	41.3	315	87.3	312	0.145	0	0.135	0.211	0.0926	0.0962	0.103	0.163	2.51	7.26	3.09E-13	BL-BRZ	AT3G18280	NA	NA	Up	Proximal Columella_Up
AT5G60660	Proliferation Domain_Atrichoblast	4.81	2.87	1.14	31	15	21.6	0.162	0.071	0.0529	0.383	0.228	0.28	0.0774	0.281	2.98	3.63	3.15E-13	BL-BRZ	PIP2-4	NA	NA	Up	Proliferation Domain_Atrichoblast_Up
AT4G31800	Transition Domain_Trichoblast	31.3	32.3	6.62	58.1	59.1	62.6	0.412	0.173	0.118	0.619	0.431	0.205	0.233	0.447	1.33	5.39	3.16E-13	BL-BRZ	WRKY18	WRKY18	WRKY DNA-binding protein 18	Up	Transition Domain_Trichoblast_Up
AT3G49160	Elongation_Atrichoblast	38.2	19.5	22.9	14	2.44	3.1	0.261	0.144	0.174	0.0922	0.027	0.0362	0.183	0.0598	-2.26	4.03	3.17E-13	BL-BRZ	PKP4	NA	NA	Down	Elongation_Atrichoblast_Down
AT3G49220	Transition Domain_Cortex	57.8	41.8	20.4	164	94.2	75.5	0.463	0.226	0.128	0.709	0.48	0.321	0.295	0.576	1.46	6.29	3.18E-13	BL-BRZ	AT3G49220	NA	NA	Up	Transition Domain_Cortex_Up
AT2G40610	Transition Domain_Atrichoblast	0.781	0.552	0	6.05	5.92	6.51	0.0123	0.018	0	0.0711	0.175	0.213	0.0127	0.124	3.82	1.95	3.20E-13	BL-BRZ	EXPA8	NA	NA	Up	Transition Domain_Atrichoblast_Up
AT5G55050	Elongation_Atrichoblast	80.7	137	148	32.2	37.5	47.1	0.433	0.598	0.652	0.203	0.263	0.344	0.574	0.255	-1.62	6.33	3.21E-13	BL-BRZ	AT5G55050	NA	NA	Down	Elongation_Atrichoblast_Down
AT1G05680	Transition Domain_Atrichoblast	705	761	721	321	395	302	0.939	0.869	0.93	0.838	0.842	0.73	0.904	0.818	-1.1	9.06	3.22E-13	BL-BRZ	UGT74E2	NA	NA	Down	Transition Domain_Atrichoblast_Down
AT1G16030	Maturation_Atrichoblast	146	252	351	36.6	48.5	39.9	0.258	0.188	0.225	0.0955	0.0833	0.0845	0.207	0.0887	-2.53	7.21	3.24E-13	BL-BRZ	HSP70-5	NA	NA	Down	Maturation_Atrichoblast_Down
AT1G70990	Proliferation Domain_Atrichoblast	4.81	3.73	2.61	28.9	20.5	17.3	0.141	0.0828	0.0865	0.379	0.256	0.3	0.0909	0.299	2.55	3.69	3.29E-13	BL-BRZ	AT1G70990	NA	NA	Up	Proliferation Domain_Atrichoblast_Up
AT1G63245	Transition Domain_Atrichoblast	8.2	38.4	32.2	28.1	84.2	86.4	0.11	0.482	0.616	0.255	0.694	0.674	0.378	0.445	1.37	5.58	3.29E-13	BL-BRZ	CLE14	NA	NA	Up	Transition Domain_Atrichoblast_Up
AT5G22740	Transition Domain_Atrichoblast	11.7	14.1	9.84	52.1	34.7	22	0.135	0.297	0.326	0.346	0.432	0.44	0.246	0.385	1.49	4.64	3.29E-13	BL-BRZ	CSLA2	NA	NA	Up	Transition Domain_Atrichoblast_Up
AT3G14560	Transition Domain_Atrichoblast	34.7	46.5	49.8	13.3	15.8	20.6	0.282	0.468	0.535	0.123	0.295	0.298	0.416	0.199	-1.4	4.92	3.32E-13	BL-BRZ	AT3G14560	NA	NA	Down	Transition Domain_Atrichoblast_Down
AT5G10430	Transition Domain_Atrichoblast	18.7	33	43.7	77.3	76.3	81.2	0.233	0.468	0.791	0.549	0.798	0.801	0.446	0.66	1.32	5.81	3.34E-13	BL-BRZ	AGP4	NA	NA	Up	Transition Domain_Atrichoblast_Up
AT2G25150	Elongation_Endodermis	24.8	68	105	7.11	13.1	29.4	0.163	0.206	0.379	0.0429	0.0366	0.0795	0.236	0.0506	-1.97	5.36	3.37E-13	BL-BRZ	SCT	NA	NA	Down	Elongation_Endodermis_Down
AT1G14210	Maturation_Atrichoblast	5.57	8.77	8.55	27.2	71.3	71.1	0.0645	0.0627	0.071	0.141	0.333	0.465	0.0655	0.293	2.9	5.06	3.45E-13	BL-BRZ	AT1G14210	NA	NA	Up	Maturation_Atrichoblast_Up
AT5G25170	Transition Domain_Trichoblast	22.2	20.2	21.8	56.1	58.6	48.3	0.377	0.187	0.247	0.561	0.523	0.307	0.261	0.472	1.35	5.26	3.48E-13	BL-BRZ	AT5G25170	NA	NA	Up	Transition Domain_Trichoblast_Up
AT5G49360	Proliferation Domain_Atrichoblast	15	12.8	17.2	92.9	47.3	73.7	0.232	0.235	0.288	0.67	0.437	0.535	0.248	0.522	2.19	5.43	3.49E-13	BL-BRZ	BXL1	NA	NA	Up	Proliferation Domain_Atrichoblast_Up
AT1G25230	Transition Domain_Cortex	64.7	68.5	65.9	159	211	129	0.32	0.2	0.16	0.551	0.434	0.302	0.237	0.476	1.34	6.88	3.49E-13	BL-BRZ	AT1G25230	NA	NA	Up	Transition Domain_Cortex_Up
AT3G57540	Maturation_Pericycle	1.32	36.9	35	4.69	5.05	4.06	0.0244	0.347	0.373	0.0227	0.0842	0.0938	0.309	0.0648	-2.58	4.18	3.52E-13	BL-BRZ	REM4.1	NA	NA	Down	Maturation_Pericycle_Down
AT5G23530	Transition Domain_Atrichoblast	0	3.45	2.09	8.4	13.8	11.3	0	0.0811	0.0581	0.0931	0.257	0.234	0.0488	0.161	2.43	2.88	3.52E-13	BL-BRZ	CXE18	NA	NA	Up	Transition Domain_Atrichoblast_Up
AT4G17500	Proliferation Domain_Atrichoblast	195	166	251	60.8	51.2	47	0.889	0.803	0.851	0.65	0.46	0.405	0.826	0.496	-1.96	7	3.56E-13	BL-BRZ	ERF1A	ERF-1	ethylene responsive element binding factor 1	Down	Proliferation Domain_Atrichoblast_Down
AT5G55960	Transition Domain_Atrichoblast	57	40.7	31.6	128	86.6	94.5	0.54	0.622	0.756	0.723	0.858	0.858	0.618	0.783	1.27	6.2	3.56E-13	BL-BRZ	AT5G55960	NA	NA	Up	Transition Domain_Atrichoblast_Up
AT3G10020	Elongation_Atrichoblast	31.1	33.3	29.4	11.2	8.83	2.82	0.185	0.133	0.134	0.078	0.0579	0.0271	0.146	0.0598	-2.09	4.28	3.59E-13	BL-BRZ	AT3G10020	NA	NA	Down	Elongation_Atrichoblast_Down
AT1G28130	Elongation_Atrichoblast	14.9	31.7	25.2	50.7	85.9	103	0.134	0.192	0.169	0.274	0.371	0.498	0.17	0.357	1.73	5.74	3.61E-13	BL-BRZ	GH3.17	NA	NA	Up	Elongation_Atrichoblast_Up
AT3G07255	Elongation_Cortex	43.9	47.9	43.4	9.05	16.5	3.55	0.303	0.116	0.0656	0.0704	0.0621	0.0201	0.185	0.0533	-2.2	4.79	3.61E-13	BL-BRZ	AT3G07255	NA	NA	Down	Elongation_Cortex_Down
AT3G14395	Elongation_Endodermis	28.7	83.6	140	12.8	26.3	15.1	0.214	0.226	0.339	0.151	0.159	0.122	0.25	0.146	-2.03	5.67	3.66E-13	BL-BRZ	AT3G14395	NA	NA	Down	Elongation_Endodermis_Down
AT2G47800	Elongation_Atrichoblast	368	154	143	184	45.7	34.4	0.796	0.542	0.637	0.624	0.282	0.285	0.636	0.443	-1.57	7.26	3.70E-13	BL-BRZ	ABCC4	NA	NA	Down	Elongation_Atrichoblast_Down
AT1G75170	Transition Domain_Atrichoblast	23.4	27.9	29.7	8.4	12	6.16	0.294	0.486	0.651	0.0931	0.295	0.22	0.45	0.168	-1.6	4.18	3.70E-13	BL-BRZ	AT1G75170	NA	NA	Down	Transition Domain_Atrichoblast_Down
AT5G11920	Elongation_Atrichoblast	0.598	5.03	9.16	7.29	31.7	39.2	0.00637	0.0554	0.0697	0.0473	0.29	0.357	0.0477	0.193	2.43	4.09	3.78E-13	BL-BRZ	CWINV6	NA	NA	Up	Elongation_Atrichoblast_Up
AT4G24780	Elongation_Phloem	66.6	134	61.3	134	438	285	0.32	0.247	0.117	0.424	0.379	0.443	0.225	0.413	1.6	7.55	3.79E-13	BL-BRZ	AT4G24780	NA	NA	Up	Elongation_Phloem_Up
AT3G02620	Transition Domain_Atrichoblast	3.9	6.35	8.58	8.01	29	29.2	0.0552	0.14	0.174	0.0882	0.437	0.504	0.117	0.255	1.82	3.92	3.84E-13	BL-BRZ	AT3G02620	NA	NA	Up	Transition Domain_Atrichoblast_Up
AT4G20070	Transition Domain_Atrichoblast	12.5	13.8	18	8.2	2.4	1.41	0.166	0.27	0.442	0.0931	0.0656	0.0567	0.265	0.0792	-2.1	3.25	3.84E-13	BL-BRZ	AAH	NA	NA	Down	Transition Domain_Atrichoblast_Down
AT3G13650	Elongation_Endodermis	75.6	144	162	271	454	336	0.428	0.434	0.513	0.743	0.637	0.572	0.452	0.665	1.52	7.91	3.88E-13	BL-BRZ	DIR7	NA	NA	Up	Elongation_Endodermis_Up
AT5G20820	Proliferation Domain_Pericycle	11.3	6.52	NA	252	5.09	103	0.25	0.0625	0.5	0.385	0.105	0.136	0.154	0.185	3.86	6.27	3.95E-13	BL-BRZ	SAUR76	NA	NA	Up	Proliferation Domain_Pericycle_Up
AT2G34600	Elongation_Cortex	148	133	79.5	46.4	27.5	24.4	0.345	0.128	0.0738	0.146	0.069	0.057	0.208	0.091	-1.91	6.28	3.97E-13	BL-BRZ	TIFY 5B	JAZ7	jasmonate-zim-domain protein 7	Down	Elongation_Cortex_Down
AT2G40330	Maturation_Atrichoblast	6.96	4.02	7.6	33.5	45.7	55.7	0.0806	0.0313	0.0592	0.171	0.201	0.38	0.0455	0.241	2.96	4.74	4.03E-13	BL-BRZ	PYL6	NA	NA	Up	Maturation_Atrichoblast_Up
AT2G42060	Maturation_Atrichoblast	40.4	119	82.1	115	993	583	0.258	0.464	0.42	0.296	0.896	0.852	0.427	0.637	2.56	8.34	4.03E-13	BL-BRZ	AT2G42060	NA	NA	Up	Maturation_Atrichoblast_Up
AT3G01190	Elongation_Endodermis	7.31	4.79	2.21	39.4	17.9	13.1	0.101	0.0752	0.0536	0.362	0.188	0.183	0.0779	0.262	2.26	3.9	4.05E-13	BL-BRZ	PER27	NA	NA	Up	Elongation_Endodermis_Up
AT1G75580	Transition Domain_Cortex	18.5	8.76	7	0.405	1.07	0.944	0.212	0.0632	0.072	0.00525	0.0082	0.00943	0.124	0.00684	-4.11	2.91	4.07E-13	BL-BRZ	AT1G75580	NA	NA	Down	Transition Domain_Cortex_Down
AT2G15370	Transition Domain_Cortex	5.74	5.58	4.08	26.9	30.2	15.1	0.103	0.0474	0.032	0.241	0.201	0.113	0.0656	0.209	2.26	4	4.08E-13	BL-BRZ	FUT5	NA	NA	Up	Transition Domain_Cortex_Up
AT5G47980	Elongation_Cortex	31.4	55.4	134	13.3	12.9	20.9	0.195	0.124	0.23	0.0563	0.0299	0.0604	0.174	0.0469	-2.06	5.42	4.15E-13	BL-BRZ	BAHD1	NA	NA	Down	Elongation_Cortex_Down
AT2G17300	Transition Domain_Cortex	44.2	47.4	30.3	107	124	100	0.365	0.216	0.216	0.454	0.451	0.358	0.274	0.439	1.43	6.25	4.16E-13	BL-BRZ	AT2G17300	NA	NA	Up	Transition Domain_Cortex_Up
AT3G44450	Transition Domain_Trichoblast	20.8	10.6	14.1	4.81	3.75	1.27	0.299	0.123	0.147	0.115	0.119	0.0181	0.184	0.0848	-2.16	3.33	4.20E-13	BL-BRZ	BIC2	NA	NA	Down	Transition Domain_Trichoblast_Down
AT4G04840	Elongation_Atrichoblast	61	51.9	37.4	24	12.2	8.46	0.312	0.188	0.144	0.144	0.0618	0.0498	0.205	0.0975	-1.84	5.01	4.34E-13	BL-BRZ	MSRB6	NA	NA	Down	Elongation_Atrichoblast_Down
AT1G29310	Transition Domain_Atrichoblast	82.4	77.3	72	255	151	148	0.589	0.707	0.884	0.882	0.891	0.908	0.699	0.889	1.2	7.04	4.35E-13	BL-BRZ	AT1G29310	NA	NA	Up	Transition Domain_Atrichoblast_Up
AT1G78000	Maturation_Atrichoblast	122	225	165	903	981	872	0.5	0.483	0.462	0.859	0.931	0.88	0.478	0.887	2.45	9.09	4.36E-13	BL-BRZ	SULTR1;2	NA	NA	Up	Maturation_Atrichoblast_Up
AT4G28840	Elongation_Phloem	61.7	115	131	18.1	12.9	42.7	0.25	0.0766	0.146	0.0909	0.034	0.0419	0.133	0.0539	-2	6.02	4.38E-13	BL-BRZ	SPEAR3	NA	NA	Down	Elongation_Phloem_Down
AT2G21880	Transition Domain_Atrichoblast	10.5	19.2	20.5	11.7	66.6	69	0.135	0.306	0.349	0.123	0.634	0.688	0.255	0.359	1.45	5.09	4.38E-13	BL-BRZ	RABG2	NA	NA	Up	Transition Domain_Atrichoblast_Up
AT3G12560	Elongation_Cortex	10.3	25.9	35.2	40.4	111	127	0.146	0.112	0.123	0.254	0.308	0.362	0.128	0.305	1.98	5.88	4.40E-13	BL-BRZ	TRP3	NA	NA	Up	Elongation_Cortex_Up
AT5G65040	Transition Domain_Atrichoblast	9.37	29.9	41.2	8.59	9.76	5.81	0.104	0.338	0.535	0.0735	0.191	0.128	0.293	0.113	-1.66	4.18	4.46E-13	BL-BRZ	IRM1	NA	NA	Down	Transition Domain_Atrichoblast_Down
AT5G62210	Elongation_Endodermis	144	73.7	85	56.7	27.2	21.3	0.406	0.296	0.281	0.349	0.18	0.171	0.326	0.25	-1.58	6.09	4.49E-13	BL-BRZ	AT5G62210	NA	NA	Down	Elongation_Endodermis_Down
AT5G47920	Transition Domain_Pericycle	28.3	10.4	0	149	216	146	0.273	0.1	0	0.212	0.19	0.175	0.138	0.191	3.65	6.76	4.54E-13	BL-BRZ	AT5G47920	NA	NA	Up	Transition Domain_Pericycle_Up
AT1G80110	Transition Domain_Trichoblast	29.9	25.5	30.9	8.02	15	5.72	0.382	0.183	0.241	0.168	0.275	0.0843	0.26	0.164	-1.58	4.31	4.66E-13	BL-BRZ	PP2B11	NA	NA	Down	Transition Domain_Trichoblast_Down
AT2G37640	Transition Domain_Cortex	76.2	51.8	49.5	22.5	20.3	11.3	0.473	0.205	0.264	0.152	0.0697	0.0472	0.324	0.109	-1.65	5.35	4.67E-13	BL-BRZ	EXPA3	NA	NA	Down	Transition Domain_Cortex_Down
AT1G64640	Elongation_Trichoblast	12.9	21.5	18.7	33.8	79	69	0.18	0.0869	0.129	0.335	0.369	0.293	0.115	0.335	1.7	5.27	4.71E-13	BL-BRZ	ENODL8	NA	NA	Up	Elongation_Trichoblast_Up
AT1G73480	Transition Domain_Trichoblast	87.4	62.1	57.4	31.9	25.3	26.1	0.525	0.257	0.335	0.443	0.33	0.157	0.36	0.328	-1.31	5.62	4.75E-13	BL-BRZ	AT1G73480	NA	NA	Down	Transition Domain_Trichoblast_Down
AT4G19120	Elongation_Atrichoblast	74.1	64.7	54.6	368	136	142	0.446	0.288	0.269	0.768	0.475	0.475	0.321	0.612	1.58	7.14	4.78E-13	BL-BRZ	ERD3	NA	NA	Up	Elongation_Atrichoblast_Up
AT4G34710	Transition Domain_Trichoblast	46.7	64.5	68.7	33.4	15	21.6	0.569	0.38	0.512	0.52	0.367	0.235	0.473	0.397	-1.35	5.4	4.80E-13	BL-BRZ	ADC2	NA	NA	Down	Transition Domain_Trichoblast_Down
AT4G09460	Maturation_Pericycle	19.8	54.3	47.9	104	155	118	0.171	0.263	0.253	0.284	0.642	0.625	0.247	0.51	1.61	6.43	4.86E-13	BL-BRZ	MYB6	MYB6	myb domain protein 6	Up	Maturation_Pericycle_Up
AT4G29930	Elongation_Cortex	58.4	53.9	46.7	18.4	10.2	8.44	0.33	0.084	0.107	0.13	0.0253	0.0336	0.191	0.0616	-2.12	5.06	4.94E-13	BL-BRZ	BHLH27	AT4G29930	basic helix-loop-helix (bHLH) DNA-binding superfamily protein	Down	Elongation_Cortex_Down
AT1G63245	Elongation_Atrichoblast	7.77	18.5	23.3	26.1	80.7	72.8	0.0637	0.133	0.134	0.161	0.293	0.376	0.116	0.251	1.85	5.32	5.02E-13	BL-BRZ	CLE14	NA	NA	Up	Elongation_Atrichoblast_Up
AT4G16146	Elongation_Atrichoblast	12.6	12.3	19.5	1.21	2.44	1.69	0.0892	0.118	0.194	0.00946	0.0193	0.0271	0.135	0.0166	-3.02	3.07	5.05E-13	BL-BRZ	AT4G16146	NA	NA	Down	Elongation_Atrichoblast_Down
AT1G09540	Elongation_Endodermis	5.16	5.46	6.48	24.7	23	22	0.0942	0.0702	0.125	0.274	0.206	0.19	0.0912	0.231	2.03	3.91	5.07E-13	BL-BRZ	MYB61	MYB61	myb domain protein 61	Up	Elongation_Endodermis_Up
AT4G17870	Transition Domain_Cortex	96	119	96.8	207	259	286	0.631	0.426	0.408	0.706	0.611	0.575	0.502	0.655	1.25	7.46	5.07E-13	BL-BRZ	PYR1	NA	NA	Up	Transition Domain_Cortex_Up
AT2G46510	Elongation_Atrichoblast	52	81.7	58	19.1	18.6	19.5	0.338	0.273	0.214	0.116	0.151	0.14	0.27	0.132	-1.74	5.38	5.13E-13	BL-BRZ	AIB	AIB	ABA-inducible BHLH-type transcription factor	Down	Elongation_Atrichoblast_Down
AT1G22910	Transition Domain_Trichoblast	6.39	6.6	5.24	24.1	18.3	20.7	0.142	0.0845	0.0824	0.344	0.33	0.199	0.102	0.295	1.78	3.8	5.19E-13	BL-BRZ	AT1G22910	NA	NA	Up	Transition Domain_Trichoblast_Up
AT1G65590	Elongation_Atrichoblast	105	97.7	98.1	27.6	32.9	36.9	0.586	0.568	0.612	0.17	0.27	0.385	0.587	0.251	-1.62	6.05	5.29E-13	BL-BRZ	HEXO3	NA	NA	Down	Elongation_Atrichoblast_Down
AT3G29370	Elongation_Atrichoblast	8.96	7.54	11.8	6.68	60.3	70.2	0.0446	0.059	0.0846	0.0378	0.232	0.267	0.0636	0.15	2.11	4.86	5.32E-13	BL-BRZ	AT3G29370	NA	NA	Up	Elongation_Atrichoblast_Up
AT2G46600	Transition Domain_Cortex	46.8	46.6	89.8	124	199	132	0.429	0.253	0.36	0.499	0.525	0.387	0.347	0.491	1.35	6.73	5.33E-13	BL-BRZ	KIC	NA	NA	Up	Transition Domain_Cortex_Up
AT2G01900	Elongation_Atrichoblast	13.1	34.9	42	0.911	9.14	11.3	0.108	0.277	0.269	0.00709	0.0888	0.122	0.232	0.0587	-2.17	4.26	5.47E-13	BL-BRZ	AT2G01900	NA	NA	Down	Elongation_Atrichoblast_Down
AT3G25580	Transition Domain_Atrichoblast	7.03	33.8	34.5	29.1	81.1	75.5	0.092	0.5	0.744	0.243	0.776	0.738	0.403	0.471	1.36	5.49	5.51E-13	BL-BRZ	AT3G25580	NA	NA	Up	Transition Domain_Atrichoblast_Up
AT4G25434	Maturation_Procambium	6.12	18.7	10.7	35.5	28.9	102	0.0563	0.095	0.0678	0.185	0.136	0.215	0.0788	0.176	2.2	5.12	5.52E-13	BL-BRZ	ATNUDT10	NA	NA	Up	Maturation_Procambium_Up
AT3G06500	Elongation_Trichoblast	811	591	698	472	224	214	0.837	0.361	0.667	0.876	0.433	0.388	0.514	0.597	-1.29	8.98	5.55E-13	BL-BRZ	INVC	NA	NA	Down	Elongation_Trichoblast_Down
AT3G53650	Proliferation Domain_Pericycle	24.6	13	NA	350	67	82.5	0.625	0.25	1	0.846	0.526	0.409	0.423	0.556	3.23	6.77	5.61E-13	BL-BRZ	AT3G53650	NA	NA	Up	Proliferation Domain_Pericycle_Up
AT4G21850	Proliferation Domain_Pericycle	278	124	NA	773	668	624	1	0.812	0.5	1	1	1	0.846	1	1.97	8.96	5.61E-13	BL-BRZ	MSRB9	NA	NA	Up	Proliferation Domain_Pericycle_Up
AT4G06746	Transition Domain_Trichoblast	19.3	17	4.97	31.9	49.3	34	0.211	0.0634	0.0235	0.311	0.211	0.114	0.0988	0.227	1.43	4.72	5.68E-13	BL-BRZ	RAP2-9	RAP2.9	related to AP2 9	Up	Transition Domain_Trichoblast_Up
AT5G11920	Maturation_Atrichoblast	1.39	6.58	2.37	9.34	37.5	57.6	0.0161	0.0502	0.0296	0.0553	0.222	0.401	0.04	0.206	3.3	4.38	5.75E-13	BL-BRZ	CWINV6	NA	NA	Up	Maturation_Atrichoblast_Up
AT1G75600	Transition Domain_Trichoblast	5.12	7.23	5.79	19.2	23.3	19.7	0.0833	0.0493	0.0588	0.221	0.202	0.108	0.0623	0.181	1.78	3.77	5.80E-13	BL-BRZ	AT1G75600	NA	NA	Up	Transition Domain_Trichoblast_Up
AT5G22920	Transition Domain_Atrichoblast	14.8	29.2	29.9	31.8	87.2	71.8	0.166	0.464	0.674	0.284	0.71	0.695	0.399	0.47	1.35	5.5	5.81E-13	BL-BRZ	RZPF34	NA	NA	Up	Transition Domain_Atrichoblast_Up
AT3G16440	Transition Domain_Atrichoblast	9.37	6.48	10	38.7	17.9	26.1	0.0368	0.0541	0.0814	0.206	0.082	0.0638	0.0531	0.148	1.62	4.22	5.81E-13	BL-BRZ	ATMLP-300B	NA	NA	Up	Transition Domain_Atrichoblast_Up
AT1G59940	Proliferation Domain_Pericycle	113	61.9	NA	11.5	3.39	5.62	1	0.938	0.5	0.231	0.158	0.136	0.923	0.167	-3.55	5.25	5.82E-13	BL-BRZ	ARR3	ARR3	response regulator 3	Down	Proliferation Domain_Pericycle_Down
AT1G71080	Transition Domain_Atrichoblast	33.6	32.1	31.2	16.6	11	7.92	0.344	0.514	0.686	0.174	0.301	0.213	0.486	0.213	-1.5	4.46	5.83E-13	BL-BRZ	AT1G71080	NA	NA	Down	Transition Domain_Atrichoblast_Down
AT2G43535	Elongation_Cortex	527	1190	2430	331	453	333	0.787	0.448	0.672	0.473	0.303	0.322	0.632	0.364	-1.7	9.77	5.86E-13	BL-BRZ	ATTI4	NA	NA	Down	Elongation_Cortex_Down
AT3G62100	Maturation_Atrichoblast	58.5	39.1	102	1.56	11.9	16.8	0.129	0.113	0.178	0.0101	0.0486	0.0845	0.135	0.0433	-2.76	5.32	5.96E-13	BL-BRZ	IAA30	IAA30	indole-3-acetic acid inducible 30	Down	Maturation_Atrichoblast_Down
AT4G36500	Proliferation Domain_Pericycle	418	52.2	NA	1140	394	270	1	0.5	1	1	0.842	0.636	0.692	0.796	2.05	8.83	6.14E-13	BL-BRZ	AT4G36500	NA	NA	Up	Proliferation Domain_Pericycle_Up
AT2G40970	Transition Domain_Trichoblast	42	43.8	44.4	87.6	111	106	0.417	0.261	0.359	0.615	0.578	0.355	0.334	0.524	1.21	6.18	6.23E-13	BL-BRZ	MYBC1	MYBC1	Homeodomain-like superfamily protein	Up	Transition Domain_Trichoblast_Up
AT2G28960	Transition Domain_Trichoblast	4.48	2.13	4.41	12.8	13.3	22.2	0.0882	0.0317	0.0647	0.242	0.22	0.151	0.0578	0.208	2.08	3.31	6.26E-13	BL-BRZ	AT2G28960	NA	NA	Up	Transition Domain_Trichoblast_Up
AT5G66170	Distal Columella	86.7	91.9	69	28.5	29.2	22	0.295	0.327	0.177	0.101	0.175	0.137	0.275	0.117	-1.64	5.8	6.27E-13	BL-BRZ	STR18	NA	NA	Down	Distal Columella_Down
AT5G04250	Transition Domain_Atrichoblast	41.4	16.3	17.4	13.3	7.2	2.99	0.337	0.297	0.36	0.13	0.169	0.0709	0.323	0.128	-1.68	3.95	6.34E-13	BL-BRZ	AT5G04250	NA	NA	Down	Transition Domain_Atrichoblast_Down
AT5G44585	Elongation_Atrichoblast	32.9	101	105	67.1	329	387	0.178	0.446	0.438	0.34	0.73	0.733	0.377	0.548	1.59	7.43	6.42E-13	BL-BRZ	AT5G44585	NA	NA	Up	Elongation_Atrichoblast_Up
AT2G19580	Elongation_Cortex	9.77	12.5	21.3	50.7	66.3	58.2	0.146	0.08	0.172	0.315	0.214	0.265	0.125	0.261	2.09	5.22	6.48E-13	BL-BRZ	TET2	NA	NA	Up	Elongation_Cortex_Up
AT3G28180	Transition Domain_Cortex	285	296	256	600	600	625	0.808	0.632	0.592	0.934	0.848	0.764	0.691	0.881	1.12	8.79	6.52E-13	BL-BRZ	CSLC4	NA	NA	Up	Transition Domain_Cortex_Up
AT1G72630	Transition Domain_Atrichoblast	15.6	33.8	33.7	28.1	95.7	94.9	0.184	0.541	0.686	0.245	0.765	0.801	0.444	0.482	1.34	5.69	6.56E-13	BL-BRZ	EFL2	NA	NA	Up	Transition Domain_Atrichoblast_Up
AT4G01950	Transition Domain_Atrichoblast	111	147	171	350	325	271	0.632	0.797	0.872	0.882	0.94	0.83	0.754	0.887	1.15	7.85	6.75E-13	BL-BRZ	ATGPAT3	NA	NA	Up	Transition Domain_Atrichoblast_Up
AT3G05490	Transition Domain_Cortex	283	316	223	696	691	410	0.719	0.479	0.504	0.892	0.828	0.651	0.579	0.836	1.12	8.78	6.93E-13	BL-BRZ	RALFL22	NA	NA	Up	Transition Domain_Cortex_Up
AT2G29500	Maturation_Atrichoblast	273	499	821	32.7	154	135	0.516	0.257	0.32	0.121	0.118	0.183	0.305	0.138	-2.45	8.33	6.99E-13	BL-BRZ	HSP17.6B	NA	NA	Down	Maturation_Atrichoblast_Down
AT4G25240	Transition Domain_Atrichoblast	1.95	10.1	10.7	10.4	30.2	32.7	0.0307	0.221	0.349	0.103	0.481	0.546	0.178	0.283	1.71	4.1	7.10E-13	BL-BRZ	SKS1	NA	NA	Up	Transition Domain_Atrichoblast_Up
AT3G22400	Elongation_Atrichoblast	12	16.3	16.4	1.82	1.83	1.97	0.0892	0.144	0.159	0.0142	0.0193	0.0317	0.135	0.0199	-2.96	3.11	7.16E-13	BL-BRZ	LOX5	NA	NA	Down	Elongation_Atrichoblast_Down
AT4G10380	Transition Domain_Trichoblast	388	271	244	667	553	584	0.73	0.444	0.653	0.828	0.752	0.53	0.587	0.717	1.02	8.82	7.34E-13	BL-BRZ	NIP5-1	NA	NA	Up	Transition Domain_Trichoblast_Up
AT3G27950	Proliferation Domain_Atrichoblast	0.534	0.5	1.14	13.9	8.52	12.3	0.0202	0.0138	0.0433	0.204	0.184	0.24	0.0221	0.203	3.89	2.61	7.37E-13	BL-BRZ	AT3G27950	NA	NA	Up	Proliferation Domain_Atrichoblast_Up
AT2G33570	Transition Domain_Trichoblast	4.32	4.89	4.41	15.9	17.3	19.7	0.108	0.0775	0.0824	0.27	0.312	0.181	0.0881	0.25	1.94	3.49	7.42E-13	BL-BRZ	GALS1	NA	NA	Up	Transition Domain_Trichoblast_Up
AT5G04120	Transition Domain_Trichoblast	44.4	48.5	31.7	10.4	19.5	19.7	0.304	0.116	0.135	0.127	0.248	0.127	0.179	0.152	-1.4	4.89	7.44E-13	BL-BRZ	IPSP	NA	NA	Down	Transition Domain_Trichoblast_Down
AT5G40860	Elongation_Trichoblast	334	290	474	215	108	120	0.616	0.169	0.419	0.676	0.27	0.345	0.309	0.452	-1.36	8.01	7.45E-13	BL-BRZ	AT5G40860	NA	NA	Down	Elongation_Trichoblast_Down
AT4G30190	Transition Domain_Cortex	938	613	540	1580	1250	1370	0.936	0.763	0.728	0.987	0.975	0.868	0.822	0.966	1.04	10	7.47E-13	BL-BRZ	HA2	NA	NA	Up	Transition Domain_Cortex_Up
AT5G20250	Elongation_Phloem	26	40.4	49.5	132	149	123	0.23	0.123	0.153	0.515	0.316	0.263	0.155	0.361	1.83	6.46	7.69E-13	BL-BRZ	DIN10	NA	NA	Up	Elongation_Phloem_Up
AT5G22920	Elongation_Atrichoblast	30.5	16	21.8	56.5	107	57.5	0.166	0.0923	0.144	0.298	0.351	0.317	0.127	0.318	1.73	5.63	7.72E-13	BL-BRZ	RZPF34	NA	NA	Up	Elongation_Atrichoblast_Up
AT2G22680	Elongation_Atrichoblast	34.7	31.1	23.3	16.4	4.26	3.38	0.255	0.199	0.169	0.0993	0.0541	0.0407	0.203	0.072	-2.11	4.23	7.78E-13	BL-BRZ	WAVH1	NA	NA	Down	Elongation_Atrichoblast_Down
AT4G15610	Distal Columella	1150	401	1220	625	225	284	0.794	0.54	0.79	0.649	0.39	0.495	0.754	0.588	-1.4	9.35	7.80E-13	BL-BRZ	AT4G15610	NA	NA	Down	Distal Columella_Down
AT4G30280	Transition Domain_Atrichoblast	371	214	206	570	504	565	0.902	0.739	0.942	0.87	0.918	0.887	0.832	0.885	1.11	8.66	7.81E-13	BL-BRZ	XTH18	NA	NA	Up	Transition Domain_Atrichoblast_Up
AT5G14360	Transition Domain_Trichoblast	353	310	295	531	772	651	0.544	0.324	0.465	0.717	0.596	0.307	0.429	0.561	1.02	8.92	7.84E-13	BL-BRZ	AT5G14360	NA	NA	Up	Transition Domain_Trichoblast_Up
AT2G47770	Maturation_Procambium	49	76.5	89.5	36.3	17.3	2.62	0.282	0.196	0.28	0.134	0.0341	0.0462	0.239	0.0809	-2	5.59	7.94E-13	BL-BRZ	TSPO	NA	NA	Down	Maturation_Procambium_Down
AT1G65481	Transition Domain_Atrichoblast	22.2	5.79	4.19	26	21.9	31.7	0.184	0.126	0.163	0.218	0.372	0.461	0.153	0.303	1.62	4.23	8.04E-13	BL-BRZ	AT1G65481	NA	NA	Up	Transition Domain_Atrichoblast_Up
AT4G33666	Transition Domain_Cortex	60.7	3.19	2.33	5.67	1.78	0	0.33	0.0158	0.024	0.0551	0.0205	0	0.141	0.0356	-2.97	3.99	8.21E-13	BL-BRZ	AT4G33666	NA	NA	Down	Transition Domain_Cortex_Down
AT4G33905	Elongation_Trichoblast	61.1	31.5	52.3	18.8	15.4	6.57	0.437	0.0656	0.215	0.153	0.0851	0.0603	0.176	0.105	-1.82	5.02	8.25E-13	BL-BRZ	AT4G33905	NA	NA	Down	Elongation_Trichoblast_Down
AT5G41280	Maturation_Trichoblast	0.122	0.3	0	6.91	12.6	18.6	0.00312	0.00571	0	0.0935	0.203	0.29	0.00337	0.169	6.08	2.64	8.25E-13	BL-BRZ	CRRSP57	NA	NA	Up	Maturation_Trichoblast_Up
AT3G05490	Transition Domain_Atrichoblast	275	494	439	531	1060	1010	0.92	0.896	0.942	0.961	0.978	0.95	0.913	0.963	1.08	9.31	8.26E-13	BL-BRZ	RALFL22	NA	NA	Up	Transition Domain_Atrichoblast_Up
AT1G59940	Maturation_Trichoblast	19.8	27.6	56.9	2.3	4.1	1.27	0.294	0.289	0.461	0.0249	0.0365	0.0207	0.333	0.0274	-3.68	4.27	8.31E-13	BL-BRZ	ARR3	ARR3	response regulator 3	Down	Maturation_Trichoblast_Down
AT3G05936	Elongation_Atrichoblast	12	37.4	50.4	28.5	161	148	0.0828	0.192	0.259	0.149	0.444	0.452	0.186	0.308	1.69	6.22	8.34E-13	BL-BRZ	AT3G05936	NA	NA	Up	Elongation_Atrichoblast_Up
AT5G45490	Maturation_Atrichoblast	11.1	23.4	24.2	47.5	206	127	0.0806	0.154	0.213	0.226	0.653	0.585	0.164	0.458	2.65	6.22	8.55E-13	BL-BRZ	AT5G45490	NA	NA	Up	Maturation_Atrichoblast_Up
AT5G57990	Elongation_Trichoblast	45.4	27.4	23.7	9.9	5.64	7.04	0.424	0.108	0.226	0.141	0.0496	0.0948	0.201	0.0984	-2.09	4.45	8.57E-13	BL-BRZ	UBP23	NA	NA	Down	Elongation_Trichoblast_Down
AT2G28080	Elongation_Atrichoblast	0.598	4.71	2.29	11.8	19.5	22.6	0.00637	0.0517	0.0299	0.0898	0.189	0.235	0.0334	0.154	2.75	3.54	8.98E-13	BL-BRZ	UGT86A2	NA	NA	Up	Elongation_Atrichoblast_Up
AT1G58270	Transition Domain_Cortex	183	141	155	64.6	70.4	51.9	0.65	0.416	0.392	0.454	0.23	0.208	0.502	0.343	-1.34	6.82	9.04E-13	BL-BRZ	ZW9	NA	NA	Down	Transition Domain_Cortex_Down
AT2G47890	Transition Domain_Atrichoblast	150	95.3	75.1	64.6	36.3	35.6	0.706	0.68	0.826	0.446	0.546	0.454	0.715	0.473	-1.24	6.23	9.19E-13	BL-BRZ	COL13	AT2G47890	B-box type zinc finger protein with CCT domain-containing protein	Down	Transition Domain_Atrichoblast_Down
AT3G53160	Proliferation Domain_Atrichoblast	62.3	19.7	31.2	10.6	5.91	6.16	0.717	0.276	0.409	0.199	0.133	0.125	0.364	0.148	-2.21	4.42	9.23E-13	BL-BRZ	UGT73C7	NA	NA	Down	Proliferation Domain_Atrichoblast_Down
AT3G27170	Elongation_Endodermis	18.3	15.6	8.84	45.2	48.5	53.7	0.297	0.168	0.161	0.472	0.478	0.416	0.206	0.459	1.79	5.01	9.52E-13	BL-BRZ	CLC-B	NA	NA	Up	Elongation_Endodermis_Up
AT4G02170	Transition Domain_Cortex	3.97	7.97	5.25	18.2	35.6	24.5	0.064	0.0632	0.032	0.118	0.152	0.113	0.056	0.129	2.19	4.01	9.58E-13	BL-BRZ	AT4G02170	NA	NA	Up	Transition Domain_Cortex_Up
AT3G30775	Transition Domain_Pericycle	26.2	52.2	0	172	193	258	0.636	0.3	0	0.939	0.845	0.85	0.345	0.87	3.43	7.04	9.60E-13	BL-BRZ	POX1	NA	NA	Up	Transition Domain_Pericycle_Up
AT1G62380	Transition Domain_Atrichoblast	26.2	12	15.9	5.86	4.32	3.7	0.0552	0.158	0.174	0.0515	0.0929	0.0993	0.125	0.071	-1.91	3.43	9.70E-13	BL-BRZ	ACO2	NA	NA	Down	Transition Domain_Atrichoblast_Down
AT2G34500	Elongation_Trichoblast	192	135	143	138	50.2	12.7	0.571	0.141	0.376	0.676	0.135	0.129	0.275	0.349	-1.52	6.83	9.89E-13	BL-BRZ	CYP710A1	NA	NA	Down	Elongation_Trichoblast_Down
AT2G27690	Transition Domain_Atrichoblast	2.34	3.04	2.72	16.4	10.6	12.9	0.0307	0.0811	0.14	0.162	0.268	0.312	0.0743	0.217	2.19	3.11	1.00E-12	BL-BRZ	CYP94C1	NA	NA	Up	Transition Domain_Atrichoblast_Up
AT2G46520	Transition Domain_Atrichoblast	69.1	59.3	31.8	26.8	19.7	18.1	0.54	0.604	0.616	0.26	0.377	0.404	0.584	0.317	-1.31	5.21	1.03E-12	BL-BRZ	CAS	NA	NA	Down	Transition Domain_Atrichoblast_Down
AT2G39980	Distal Columella	7.08	15.2	4.47	30.2	25.7	49.9	0.0356	0.0398	0.0194	0.117	0.156	0.181	0.0328	0.132	2.02	4.49	1.05E-12	BL-BRZ	AT2G39980	NA	NA	Up	Distal Columella_Up
AT5G14330	Elongation_Cortex	11.7	8.98	18	77.5	31.4	55.5	0.202	0.06	0.0984	0.454	0.154	0.128	0.127	0.244	2.15	5.13	1.05E-12	BL-BRZ	AT5G14330	NA	NA	Up	Elongation_Cortex_Up
AT1G04430	Distal Columella	17.3	21.4	24.9	79.9	51.4	66.1	0.0841	0.128	0.1	0.271	0.292	0.319	0.0943	0.282	1.69	5.48	1.06E-12	BL-BRZ	AT1G04430	NA	NA	Up	Distal Columella_Up
AT1G30690	Elongation_Cortex	271	274	230	635	901	983	0.723	0.46	0.402	0.808	0.763	0.795	0.559	0.787	1.67	9.1	1.06E-12	BL-BRZ	PATL4	NA	NA	Up	Elongation_Cortex_Up
AT1G12090	Elongation_Endodermis	1150	2370	2480	3660	6650	4870	0.928	0.877	0.933	0.974	0.987	0.951	0.907	0.972	1.39	11.8	1.07E-12	BL-BRZ	ELP	NA	NA	Up	Elongation_Endodermis_Up
AT4G20070	Proliferation Domain_Atrichoblast	28.3	23.9	30.4	7.22	4.87	5.96	0.586	0.469	0.62	0.146	0.171	0.215	0.522	0.176	-2.24	4.07	1.07E-12	BL-BRZ	AAH	NA	NA	Down	Proliferation Domain_Atrichoblast_Down
AT4G25410	Elongation_Endodermis	21.3	18.6	31.7	4.86	3.85	7.38	0.228	0.168	0.272	0.0597	0.0574	0.0856	0.212	0.0658	-2.17	3.86	1.08E-12	BL-BRZ	BHLH126	AT4G25410	basic helix-loop-helix (bHLH) DNA-binding superfamily protein	Down	Elongation_Endodermis_Down
AT4G15710	Transition Domain_Cortex	29.1	21.5	18.1	11.5	0.356	0.944	0.305	0.147	0.168	0.105	0.0041	0.00943	0.214	0.0575	-2.37	3.95	1.08E-12	BL-BRZ	AT4G15710	NA	NA	Down	Transition Domain_Cortex_Down
AT1G28580	Elongation_Endodermis	30.1	25.9	32.4	9.81	6.41	8.42	0.384	0.296	0.393	0.151	0.125	0.119	0.347	0.135	-1.85	4.24	1.09E-12	BL-BRZ	AT1G28580	NA	NA	Down	Elongation_Endodermis_Down
AT4G00430	Maturation_Procambium	600	1100	1390	346	457	352	0.831	0.816	0.873	0.849	0.864	0.785	0.837	0.838	-1.36	9.48	1.09E-12	BL-BRZ	PIP1.4	NA	NA	Down	Maturation_Procambium_Down
AT2G44380	Maturation_Atrichoblast	8.35	34	41.8	59.2	214	223	0.0645	0.207	0.296	0.206	0.66	0.711	0.218	0.489	2.58	6.62	1.10E-12	BL-BRZ	AT2G44380	NA	NA	Up	Maturation_Atrichoblast_Up
AT4G24310	Elongation_Atrichoblast	43	50.6	62.2	96.6	198	179	0.299	0.351	0.438	0.473	0.656	0.715	0.366	0.585	1.57	6.73	1.11E-12	BL-BRZ	DMP3	NA	NA	Up	Elongation_Atrichoblast_Up
AT2G02810	Transition Domain_Cortex	13.9	12	8.74	47.4	34.1	42.5	0.246	0.111	0.112	0.323	0.234	0.217	0.164	0.278	1.8	4.76	1.11E-12	BL-BRZ	UTR1	NA	NA	Up	Transition Domain_Cortex_Up
AT2G30490	Transition Domain_Cortex	776	396	540	314	244	212	0.951	0.7	0.76	0.837	0.578	0.491	0.813	0.7	-1.13	8.7	1.11E-12	BL-BRZ	CYP73A5	NA	NA	Down	Transition Domain_Cortex_Down
AT5G23750	Elongation_Atrichoblast	267	487	739	48.3	248	313	0.656	0.815	0.896	0.225	0.649	0.706	0.801	0.464	-1.54	8.46	1.12E-12	BL-BRZ	AT5G23750	NA	NA	Down	Elongation_Atrichoblast_Down
AT2G45180	Maturation_Endodermis	10.5	7.14	1.56	62.7	31.7	24.7	0.105	0.0602	0.0314	0.27	0.214	0.149	0.0666	0.215	2.72	4.45	1.12E-12	BL-BRZ	AT2G45180	NA	NA	Up	Maturation_Endodermis_Up
AT4G03550	Elongation_Atrichoblast	36.5	19.2	22.1	119	71.9	58.1	0.242	0.162	0.169	0.534	0.413	0.448	0.184	0.478	1.67	5.8	1.14E-12	BL-BRZ	CALS12	NA	NA	Up	Elongation_Atrichoblast_Up
AT4G03390	Transition Domain_Cortex	113	74.9	90.9	257	186	225	0.68	0.432	0.432	0.814	0.627	0.519	0.529	0.709	1.26	7.3	1.14E-12	BL-BRZ	SRF3	NA	NA	Up	Transition Domain_Cortex_Up
AT1G52342	Maturation_Atrichoblast	45.9	28.5	45.6	7.01	4.57	3.36	0.258	0.119	0.172	0.0302	0.0208	0.0352	0.151	0.0289	-3.05	4.55	1.15E-12	BL-BRZ	AT1G52342	NA	NA	Down	Maturation_Atrichoblast_Down
AT2G01300	Transition Domain_Trichoblast	56.4	57.5	43.6	121	123	113	0.505	0.239	0.3	0.664	0.505	0.247	0.337	0.497	1.17	6.42	1.15E-12	BL-BRZ	AT2G01300	NA	NA	Up	Transition Domain_Trichoblast_Up
AT4G38140	Transition Domain_Trichoblast	33.1	33	31.2	58.9	84.3	94.4	0.377	0.229	0.229	0.557	0.44	0.193	0.275	0.416	1.25	5.8	1.15E-12	BL-BRZ	ATL18	AT4G38140	RING/U-box superfamily protein	Up	Transition Domain_Trichoblast_Up
AT2G34170	Elongation_Atrichoblast	4.18	1.26	3.43	23.7	21	11.3	0.0382	0.0111	0.0299	0.13	0.127	0.104	0.0238	0.123	2.7	3.58	1.16E-12	BL-BRZ	AT2G34170	NA	NA	Up	Elongation_Atrichoblast_Up
AT1G60190	Elongation_Endodermis	92.6	78.2	66.6	26.9	22.5	30.6	0.511	0.361	0.371	0.278	0.191	0.171	0.409	0.223	-1.57	5.72	1.16E-12	BL-BRZ	PUB19	NA	NA	Down	Elongation_Endodermis_Down
AT3G13435	Transition Domain_Trichoblast	25.9	17.9	19.9	62.7	44	52.8	0.333	0.165	0.194	0.586	0.431	0.253	0.225	0.447	1.33	5.23	1.16E-12	BL-BRZ	AT3G13435	NA	NA	Up	Transition Domain_Trichoblast_Up
AT1G22400	Transition Domain_Atrichoblast	207	111	82.7	80.5	51.2	37.5	0.798	0.707	0.709	0.458	0.536	0.496	0.739	0.485	-1.21	6.55	1.18E-12	BL-BRZ	UGT85A1	NA	NA	Down	Transition Domain_Atrichoblast_Down
AT5G05790	Elongation_Endodermis	2.44	14.6	32.7	23.1	60.8	115	0.0471	0.103	0.152	0.185	0.261	0.263	0.0979	0.229	2.16	5.38	1.20E-12	BL-BRZ	AT5G05790	AT5G05790	Duplicated homeodomain-like superfamily protein	Up	Elongation_Endodermis_Up
AT2G44470	Elongation_Endodermis	0	0	0	23.6	0	0	0	0	0	0.326	0	0	0	0.14	8.92	2.31	1.22E-12	BL-BRZ	BGLU29	NA	NA	Up	Elongation_Endodermis_Up
AT5G51550	Proximal Columella	138	141	112	408	592	532	0.372	0.271	0.243	0.605	0.704	0.673	0.325	0.64	1.9	8.35	1.23E-12	BL-BRZ	EXL3	NA	NA	Up	Proximal Columella_Up
AT5G17050	Transition Domain_Atrichoblast	47.6	50.9	43.5	23	20.5	13.7	0.411	0.64	0.709	0.225	0.426	0.326	0.573	0.295	-1.33	5.05	1.23E-12	BL-BRZ	UGT78D2	NA	NA	Down	Transition Domain_Atrichoblast_Down
AT1G23090	Elongation_Endodermis	36	30.1	40.6	12.8	8.04	10.5	0.388	0.233	0.33	0.166	0.094	0.104	0.305	0.128	-1.78	4.52	1.26E-12	BL-BRZ	SULTR3;3	NA	NA	Down	Elongation_Endodermis_Down
AT3G18230	Elongation_Endodermis	14.8	21.4	11.9	45.5	54.7	56.5	0.254	0.241	0.232	0.535	0.405	0.459	0.242	0.475	1.69	5.11	1.26E-12	BL-BRZ	AT3G18230	NA	NA	Up	Elongation_Endodermis_Up
AT2G17710	Elongation_Endodermis	4.01	5.06	5.01	14.6	23.8	21.9	0.087	0.0752	0.0893	0.218	0.243	0.223	0.0823	0.227	2.08	3.68	1.26E-12	BL-BRZ	AT2G17710	NA	NA	Up	Elongation_Endodermis_Up
AT2G47520	Proliferation Domain_Pericycle	524	3.26	NA	1.64	0.848	7.5	0.875	0.0625	0	0.0769	0.0526	0.0909	0.308	0.0741	-4.25	6.7	1.26E-12	BL-BRZ	ERF071	ERF71	Integrase-type DNA-binding superfamily protein	Down	Proliferation Domain_Pericycle_Down
AT3G53230	Elongation_Cortex	61.4	27.9	37.7	14.5	7.85	4.88	0.476	0.132	0.189	0.104	0.0368	0.0302	0.286	0.057	-2.22	4.75	1.28E-12	BL-BRZ	CDC48D	NA	NA	Down	Elongation_Cortex_Down
AT4G33960	Transition Domain_Atrichoblast	0.781	5.24	3.35	6.84	17.6	18	0.0123	0.14	0.128	0.076	0.35	0.44	0.0934	0.214	2.13	3.26	1.30E-12	BL-BRZ	AT4G33960	NA	NA	Up	Transition Domain_Atrichoblast_Up
AT1G76090	Elongation_Atrichoblast	35.3	51.2	55.3	115	122	181	0.274	0.292	0.294	0.454	0.413	0.534	0.288	0.462	1.57	6.57	1.33E-12	BL-BRZ	SMT3	NA	NA	Up	Elongation_Atrichoblast_Up
AT1G12950	Elongation_Cortex	66.1	56.4	46.7	20.5	14.1	6.66	0.506	0.176	0.123	0.118	0.0322	0.0302	0.304	0.0597	-2.06	5.16	1.33E-12	BL-BRZ	DTX31	NA	NA	Down	Elongation_Cortex_Down
AT1G70710	Transition Domain_Atrichoblast	45.7	88.7	63.4	170	132	153	0.423	0.712	0.826	0.743	0.874	0.879	0.633	0.802	1.2	6.78	1.33E-12	BL-BRZ	CEL1	NA	NA	Up	Transition Domain_Atrichoblast_Up
AT4G35160	Maturation_Pericycle	14.5	18.2	36.6	12.2	2.36	1.81	0.122	0.168	0.265	0.0909	0.0316	0.0312	0.189	0.0526	-2.59	3.95	1.34E-12	BL-BRZ	ASMT	NA	NA	Down	Maturation_Pericycle_Down
AT3G60330	Transition Domain_Trichoblast	23.3	15.1	24.6	6.26	3.5	9.22	0.27	0.113	0.171	0.119	0.0917	0.0964	0.176	0.106	-1.76	3.83	1.41E-12	BL-BRZ	AHA7	NA	NA	Down	Transition Domain_Trichoblast_Down
AT4G26220	Elongation_Cortex	17.2	24.9	166	16	13.3	5.77	0.0974	0.056	0.197	0.0423	0.0483	0.0235	0.1	0.0395	-2.16	5.23	1.44E-12	BL-BRZ	AT4G26220	NA	NA	Down	Elongation_Cortex_Down
AT1G77760	Proliferation Domain_Atrichoblast	93.8	146	162	27.9	35.2	49	0.808	0.866	0.885	0.432	0.552	0.655	0.864	0.547	-1.84	6.43	1.45E-12	BL-BRZ	NIA1	NA	NA	Down	Proliferation Domain_Atrichoblast_Down
AT5G45840	Elongation_Atrichoblast	10.2	18.2	21.4	43.1	51.5	75.6	0.0828	0.159	0.199	0.26	0.382	0.498	0.153	0.353	1.79	5.26	1.52E-12	BL-BRZ	AT5G45840	NA	NA	Up	Elongation_Atrichoblast_Up
AT1G22360	Elongation_Trichoblast	73.9	51.7	39.3	24.9	19.5	6.57	0.633	0.154	0.247	0.318	0.142	0.103	0.287	0.201	-1.72	5.25	1.58E-12	BL-BRZ	UGT85A2	NA	NA	Down	Elongation_Trichoblast_Down
AT1G12500	Transition Domain_Trichoblast	9.11	12.1	10.8	27.9	33.8	28.6	0.196	0.151	0.176	0.463	0.486	0.241	0.172	0.397	1.5	4.36	1.58E-12	BL-BRZ	AT1G12500	NA	NA	Up	Transition Domain_Trichoblast_Up
AT4G01630	Proliferation Domain_Trichoblast	8.23	16.6	17.7	176	318	151	0.204	0.254	0.423	0.793	0.837	0.694	0.263	0.783	3.98	6.84	1.59E-12	BL-BRZ	EXPA17	NA	NA	Up	Proliferation Domain_Trichoblast_Up
AT3G46400	Transition Domain_Trichoblast	0.639	1.28	0.552	5.29	9.26	9.54	0.0196	0.0176	0.0118	0.102	0.202	0.114	0.0167	0.127	3.18	2.19	1.61E-12	BL-BRZ	AT3G46400	NA	NA	Up	Transition Domain_Trichoblast_Up
AT4G29905	Elongation_Cortex	69.4	121	201	27.1	27.9	46.6	0.273	0.16	0.311	0.11	0.0736	0.0906	0.236	0.0901	-1.85	6.33	1.63E-12	BL-BRZ	AT4G29905	NA	NA	Down	Elongation_Cortex_Down
AT3G49120	Maturation_Atrichoblast	216	78.9	69.8	79.4	5.49	6.72	0.597	0.257	0.243	0.206	0.0208	0.0634	0.291	0.109	-2.65	6.22	1.63E-12	BL-BRZ	PER34	NA	NA	Down	Maturation_Atrichoblast_Down
AT1G06130	Transition Domain_Atrichoblast	20.3	30.6	46.7	8.4	14.2	11.8	0.258	0.477	0.802	0.0907	0.333	0.355	0.461	0.202	-1.48	4.48	1.64E-12	BL-BRZ	GLX2-4	NA	NA	Down	Transition Domain_Atrichoblast_Down
AT1G54870	Proliferation Domain_Atrichoblast	11.8	13	24.8	2.47	1.39	1.21	0.293	0.245	0.322	0.0388	0.0358	0.04	0.27	0.0376	-3.43	3.24	1.66E-12	BL-BRZ	AT1G54870	NA	NA	Down	Proliferation Domain_Atrichoblast_Down
AT1G76500	Transition Domain_Trichoblast	4.32	10	6.9	0.642	0.5	0.318	0.108	0.127	0.106	0.0164	0.0183	0.00602	0.116	0.0135	-3.59	2.08	1.69E-12	BL-BRZ	AHL29	NA	NA	Down	Transition Domain_Trichoblast_Down
AT5G35740	Elongation_Atrichoblast	11.4	12.6	13.4	39.8	42.3	53.9	0.108	0.114	0.0796	0.227	0.212	0.267	0.102	0.233	1.87	4.92	1.70E-12	BL-BRZ	AT5G35740	NA	NA	Up	Elongation_Atrichoblast_Up
AT5G10510	Transition Domain_Atrichoblast	6.64	5.1	3.56	0.586	0.16	0	0.0982	0.153	0.14	0.00735	0.00546	0	0.132	0.00546	-4.35	1.47	1.70E-12	BL-BRZ	AIL6	AIL6	AINTEGUMENTA-like 6	Down	Transition Domain_Atrichoblast_Down
[truncated: 26,319 more rows]
