# Supplementary material for: Brassinosteroid gene regulatory networks at cellular resolution in the Arabidopsis root
Source: Science. Author manuscript; Available in PMC 2023 Apr 21. (PMC10119888; doi:10.1126/science.adf4721)
Supplement: Data_S3 [file NIHMS1889089-supplement-Data_S3.zip › Data_S3/Data_S3_bri1-T_vs_WT.csv]

gene	cluster_id	sc_130.cpm	sc_134.cpm	sc_131.cpm	sc_135.cpm	sc_130.frq	sc_134.frq	sc_131.frq	sc_135.frq	WT.frq	bri1_T.frq	logFC	logCPM	p_adj.loc	contrast	Name	TF_Name	Description	up_dn_label	clust_up_dn
AT4G28850	Maturation_Trichoblast	3.76	5.82	236	341	0.0934	0.103	0.748	0.813	0.0994	0.773	5.91	7.18	7.74E-189	bri1_T-WT	XTH26	NA	NA	Up	Maturation_Trichoblast_Up
AT4G24340	Distal Columella	18.9	28.8	353	405	0.103	0.123	0.539	0.611	0.11	0.561	4.02	7.64	1.13E-160	bri1_T-WT	AT4G24340	NA	NA	Up	Distal Columella_Up
AT2G16005	Maturation_Atrichoblast	6.78	4.17	794	734	0.0361	0.0358	0.331	0.342	0.0359	0.335	7.14	8.58	1.27E-139	bri1_T-WT	ROSY1	NA	NA	Up	Maturation_Atrichoblast_Up
AT5G57785	Elongation_Atrichoblast	17.1	18.3	301	321	0.144	0.172	0.573	0.557	0.156	0.567	4.14	7.32	5.45E-126	bri1_T-WT	AT5G57785	NA	NA	Up	Elongation_Atrichoblast_Up
AT2G06850	Elongation_Atrichoblast	521	456	46.9	17.5	0.938	0.902	0.26	0.132	0.923	0.212	-3.97	8.05	7.33E-119	bri1_T-WT	XTH4	NA	NA	Down	Elongation_Atrichoblast_Down
AT3G06460	Proximal Lateral Root Cap	100	208	9.33	8.79	0.184	0.351	0.0292	0.0319	0.311	0.0303	-3.99	6.34	1.00E-118	bri1_T-WT	AT3G06460	NA	NA	Down	Proximal Lateral Root Cap_Down
AT1G34510	Maturation_Trichoblast	11.4	11.3	167	227	0.253	0.205	0.765	0.808	0.224	0.782	4.11	6.68	3.06E-106	bri1_T-WT	PER8	NA	NA	Up	Maturation_Trichoblast_Up
AT2G16005	Elongation_Atrichoblast	69.2	62.6	710	565	0.0315	0.0206	0.156	0.172	0.0267	0.162	3.27	8.44	3.12E-102	bri1_T-WT	ROSY1	NA	NA	Up	Elongation_Atrichoblast_Up
AT2G18690	Elongation_Atrichoblast	6.74	8.53	128	160	0.0524	0.0738	0.51	0.489	0.0617	0.502	4.23	6.14	1.61E-100	bri1_T-WT	AT2G18690	NA	NA	Up	Elongation_Atrichoblast_Up
AT4G23680	Elongation_Xylem	130	150	1150	1180	0.396	0.35	0.694	0.63	0.367	0.666	3.06	9.35	5.78E-91	bri1_T-WT	AT4G23680	NA	NA	Up	Elongation_Xylem_Up
AT4G37220	Maturation_Trichoblast	0.433	0.642	27	47.3	0.012	0.0156	0.162	0.21	0.0142	0.181	6.09	4.11	7.08E-91	bri1_T-WT	AT4G37220	NA	NA	Up	Maturation_Trichoblast_Up
AT2G22860	Elongation_Atrichoblast	50.8	77.9	675	443	0.257	0.324	0.767	0.644	0.286	0.721	3.12	8.27	1.30E-90	bri1_T-WT	PSK2	NA	NA	Up	Elongation_Atrichoblast_Up
AT2G33830	Distal Columella	645	544	114	92.3	0.581	0.487	0.208	0.189	0.544	0.202	-2.53	8.46	6.55E-90	bri1_T-WT	DRMH1	NA	NA	Down	Distal Columella_Down
AT2G16005	Maturation_Cortex	1.44	0.122	92.3	151	0.0164	0.00329	0.201	0.261	0.00704	0.222	8.01	5.94	1.08E-87	bri1_T-WT	ROSY1	NA	NA	Up	Maturation_Cortex_Up
AT2G23410	Proximal Lateral Root Cap	68.5	150	10.3	8.22	0.184	0.348	0.0455	0.0472	0.309	0.0462	-3.46	5.89	1.25E-86	bri1_T-WT	DPS	NA	NA	Down	Proximal Lateral Root Cap_Down
AT4G01630	Proximal Lateral Root Cap	367	257	37.5	40.8	0.685	0.547	0.227	0.24	0.58	0.232	-2.98	7.43	1.25E-86	bri1_T-WT	EXPA17	NA	NA	Down	Proximal Lateral Root Cap_Down
AT3G44860	Distal Columella	143	113	643	678	0.531	0.344	0.681	0.675	0.458	0.68	2.38	8.62	1.81E-85	bri1_T-WT	FAMT	NA	NA	Up	Distal Columella_Up
AT2G20520	Maturation_Trichoblast	27.4	33.4	235	347	0.367	0.341	0.696	0.813	0.351	0.741	3.24	7.31	2.11E-80	bri1_T-WT	FLA6	NA	NA	Up	Maturation_Trichoblast_Up
AT3G17185	Maturation_Trichoblast	120	91.7	6.19	6.97	0.91	0.844	0.107	0.14	0.87	0.12	-4.01	5.85	5.17E-78	bri1_T-WT	TASIR-ARF	NA	NA	Down	Maturation_Trichoblast_Down
AT1G54970	Maturation_Trichoblast	52.7	66.9	412	544	0.539	0.559	0.788	0.897	0.551	0.83	2.99	8.06	2.04E-77	bri1_T-WT	PRP1	NA	NA	Up	Maturation_Trichoblast_Up
AT5G15970	Transition Domain_Cortex	341	237	1940	2170	0.625	0.781	0.995	0.989	0.742	0.993	2.86	10.2	4.23E-75	bri1_T-WT	KIN2	NA	NA	Up	Transition Domain_Cortex_Up
AT1G09932	Maturation_Trichoblast	12.5	14.1	116	173	0.229	0.267	0.684	0.804	0.252	0.73	3.43	6.28	8.75E-75	bri1_T-WT	AT1G09932	NA	NA	Up	Maturation_Trichoblast_Up
AT4G22212	Maturation_Atrichoblast	36.6	51.4	906	717	0.242	0.251	0.603	0.519	0.247	0.575	4.2	8.74	3.58E-73	bri1_T-WT	AT4G22212	NA	NA	Up	Maturation_Atrichoblast_Up
AT1G52200	Elongation_Atrichoblast	139	163	10.2	11.2	0.44	0.511	0.101	0.0862	0.471	0.0952	-3.81	6.42	4.67E-73	bri1_T-WT	PCR8	NA	NA	Down	Elongation_Atrichoblast_Down
AT5G02580	Proximal Lateral Root Cap	53.3	73.8	5.94	5.07	0.22	0.28	0.0463	0.051	0.266	0.0481	-3.5	5.06	1.08E-72	bri1_T-WT	AT5G02580	NA	NA	Down	Proximal Lateral Root Cap_Down
AT1G25230	Proximal Lateral Root Cap	98.5	155	15.8	16.7	0.326	0.466	0.119	0.122	0.432	0.12	-2.93	6.14	2.16E-72	bri1_T-WT	AT1G25230	NA	NA	Down	Proximal Lateral Root Cap_Down
AT5G53250	Transition Domain_Cortex	2050	2370	292	408	1	1	0.781	0.852	1	0.813	-2.67	10.3	3.05E-72	bri1_T-WT	AGP22	NA	NA	Down	Transition Domain_Cortex_Down
AT3G21510	Elongation_Atrichoblast	18.3	18.4	180	162	0.187	0.178	0.67	0.661	0.184	0.667	3.22	6.5	1.51E-71	bri1_T-WT	AHP1	NA	NA	Up	Elongation_Atrichoblast_Up
AT2G31940	Distal Columella	125	128	14.7	11.2	0.393	0.329	0.0584	0.0415	0.368	0.0534	-3.26	6.18	6.60E-71	bri1_T-WT	AT2G31940	NA	NA	Down	Distal Columella_Down
AT1G71050	Elongation_Xylem	413	297	35.9	33.8	0.776	0.523	0.151	0.158	0.619	0.154	-3.33	7.62	2.24E-69	bri1_T-WT	HIPP20	NA	NA	Down	Elongation_Xylem_Down
AT4G00130	Maturation_Trichoblast	0	0.0459	11.4	24	0	0.00195	0.177	0.224	0.00118	0.195	8.99	2.91	7.67E-69	bri1_T-WT	AT4G00130	AT4G00130	DNA-binding storekeeper protein-related transcriptional regulator	Up	Maturation_Trichoblast_Up
AT5G15960	Maturation_Cortex	84.7	134	1610	2270	0.344	0.47	0.952	0.955	0.434	0.953	4.17	10	9.27E-69	bri1_T-WT	KIN1	NA	NA	Up	Maturation_Cortex_Up
AT1G17300	Transition Domain_Cortex	357	312	22.5	18.1	0.958	0.836	0.219	0.213	0.866	0.216	-4.04	7.31	1.81E-67	bri1_T-WT	AT1G17300	NA	NA	Down	Transition Domain_Cortex_Down
AT4G00430	Elongation_Xylem	534	548	93.9	53.2	0.918	0.836	0.468	0.425	0.867	0.449	-2.92	8.27	8.87E-66	bri1_T-WT	PIP1.4	NA	NA	Down	Elongation_Xylem_Down
AT5G15970	Elongation_Atrichoblast	93.3	136	858	508	0.624	0.626	0.962	0.977	0.625	0.968	2.56	8.63	9.63E-66	bri1_T-WT	KIN2	NA	NA	Up	Elongation_Atrichoblast_Up
AT1G25530	Proximal Lateral Root Cap	38.2	58.3	4.4	2.93	0.131	0.234	0.0382	0.0281	0.209	0.0342	-3.67	4.65	7.20E-65	bri1_T-WT	AT1G25530	NA	NA	Down	Proximal Lateral Root Cap_Down
AT2G06850	Proliferation Domain_Trichoblast	157	110	5.89	8.24	0.938	0.837	0.165	0.164	0.852	0.165	-4.21	5.9	3.49E-64	bri1_T-WT	XTH4	NA	NA	Down	Proliferation Domain_Trichoblast_Down
AT5G57560	Maturation_Trichoblast	6.07	24.5	91.5	157	0.139	0.376	0.528	0.542	0.283	0.533	3.22	6.1	3.68E-64	bri1_T-WT	XTH22	NA	NA	Up	Maturation_Trichoblast_Up
AT1G65570	Distal Columella	891	1090	468	131	0.243	0.225	0.301	0.158	0.236	0.259	-1.94	9.34	1.06E-62	bri1_T-WT	AT1G65570	NA	NA	Down	Distal Columella_Down
AT3G22060	Proximal Lateral Root Cap	42.3	44.8	2.78	3.94	0.217	0.208	0.0244	0.0306	0.21	0.0268	-3.71	4.46	4.10E-62	bri1_T-WT	CRRSP38	NA	NA	Down	Proximal Lateral Root Cap_Down
AT4G26260	Distal Columella	58.9	60.3	3.23	6.42	0.159	0.167	0.00631	0.0189	0.162	0.01	-3.74	5.1	5.45E-62	bri1_T-WT	MIOX4	NA	NA	Down	Distal Columella_Down
AT3G23190	Elongation_Atrichoblast	138	137	12.3	13	0.629	0.647	0.125	0.126	0.637	0.126	-3.45	6.32	6.47E-62	bri1_T-WT	AT3G23190	NA	NA	Down	Elongation_Atrichoblast_Down
AT1G14550	Maturation_Atrichoblast	139	177	5.47	5.68	0.339	0.391	0.0442	0.0443	0.368	0.0442	-4.78	6.4	1.11E-60	bri1_T-WT	PER5	NA	NA	Down	Maturation_Atrichoblast_Down
AT5G15970	Distal Columella	470	770	2040	1700	0.575	0.628	0.956	0.917	0.596	0.944	1.63	10.3	1.21E-60	bri1_T-WT	KIN2	NA	NA	Up	Distal Columella_Up
AT5G48900	Proximal Lateral Root Cap	235	334	57.4	46.8	0.554	0.686	0.266	0.27	0.654	0.268	-2.44	7.39	1.75E-60	bri1_T-WT	AT5G48900	NA	NA	Down	Proximal Lateral Root Cap_Down
AT2G43890	Elongation_Atrichoblast	247	169	17.6	35	0.46	0.345	0.125	0.195	0.41	0.152	-3.03	6.93	3.12E-60	bri1_T-WT	AT2G43890	NA	NA	Down	Elongation_Atrichoblast_Down
AT4G08770	Maturation_Procambium	2.34	13.7	223	265	0.0488	0.136	0.353	0.425	0.114	0.386	4.74	7.02	4.93E-59	bri1_T-WT	PER37	NA	NA	Up	Maturation_Procambium_Up
AT3G02620	Maturation_Trichoblast	1.59	1.24	27.5	30.3	0.0572	0.0468	0.272	0.313	0.0509	0.288	4.37	3.8	3.11E-58	bri1_T-WT	AT3G02620	NA	NA	Up	Maturation_Trichoblast_Up
AT2G20880	Maturation_Atrichoblast	544	568	51.3	32.2	0.596	0.564	0.155	0.139	0.578	0.149	-3.74	8.24	1.93E-57	bri1_T-WT	ERF053	ERF53	Integrase-type DNA-binding superfamily protein	Down	Maturation_Atrichoblast_Down
AT3G18560	Maturation_Procambium	12.9	44.3	615	317	0.171	0.248	0.441	0.437	0.229	0.439	3.8	7.97	2.79E-57	bri1_T-WT	AT3G18560	NA	NA	Up	Maturation_Procambium_Up
AT1G06090	Proximal Lateral Root Cap	205	462	58.5	60.5	0.281	0.432	0.132	0.147	0.395	0.138	-2.38	7.62	3.19E-57	bri1_T-WT	AT1G06090	NA	NA	Down	Proximal Lateral Root Cap_Down
AT2G43870	Proximal Lateral Root Cap	381	336	64	79.9	0.638	0.656	0.318	0.367	0.652	0.337	-2.32	7.73	6.81E-57	bri1_T-WT	AT2G43870	NA	NA	Down	Proximal Lateral Root Cap_Down
AT3G28740	Distal Columella	1440	1350	396	510	0.94	0.903	0.65	0.77	0.926	0.685	-1.64	9.86	5.38E-56	bri1_T-WT	CYP81D11	NA	NA	Down	Distal Columella_Down
AT2G37640	Elongation_Atrichoblast	11.2	13.8	95.9	113	0.0721	0.0909	0.347	0.322	0.0802	0.338	3.06	5.76	7.07E-56	bri1_T-WT	EXPA3	NA	NA	Up	Elongation_Atrichoblast_Up
AT2G18210	Distal Columella	165	177	502	786	0.482	0.478	0.773	0.781	0.48	0.775	1.87	8.66	1.27E-55	bri1_T-WT	AT2G18210	NA	NA	Up	Distal Columella_Up
AT1G04180	Proliferation Domain_Atrichoblast	281	87.3	5.39	3.12	0.857	0.61	0.0851	0.0672	0.69	0.0765	-5.28	6.26	2.18E-55	bri1_T-WT	YUC9	NA	NA	Down	Proliferation Domain_Atrichoblast_Down
AT5G38020	Maturation_Cortex	3.95	5.26	147	89.3	0.0082	0.023	0.201	0.207	0.0188	0.203	4.5	5.96	4.60E-55	bri1_T-WT	AT5G38020	NA	NA	Up	Maturation_Cortex_Up
AT5G57530	Maturation_Trichoblast	84.4	94.4	367	632	0.563	0.559	0.736	0.883	0.561	0.792	2.43	8.2	8.40E-54	bri1_T-WT	XTH12	NA	NA	Up	Maturation_Trichoblast_Up
AT4G20260	Proximal Lateral Root Cap	641	518	131	118	0.983	0.925	0.625	0.62	0.939	0.623	-2.21	8.45	1.33E-52	bri1_T-WT	PCAP1	NA	NA	Down	Proximal Lateral Root Cap_Down
AT5G09570	Proximal Lateral Root Cap	54.6	82.6	7.4	13.9	0.136	0.193	0.0406	0.0587	0.18	0.0476	-2.71	5.28	1.50E-52	bri1_T-WT	AT5G09570	NA	NA	Down	Proximal Lateral Root Cap_Down
AT4G00895	Maturation_Trichoblast	155	152	25.1	19.1	0.735	0.717	0.299	0.308	0.724	0.302	-2.8	6.48	3.15E-52	bri1_T-WT	AT4G00895	NA	NA	Down	Maturation_Trichoblast_Down
AT3G03660	Maturation_Procambium	25.8	24	280	401	0.0976	0.16	0.735	0.793	0.145	0.762	3.81	7.54	5.62E-52	bri1_T-WT	WOX11	WOX11	WUSCHEL related homeobox 11	Up	Maturation_Procambium_Up
AT3G26460	Maturation_Cortex	2.87	6.11	134	83.3	0.0492	0.0757	0.234	0.324	0.0681	0.266	4.36	5.84	9.34E-52	bri1_T-WT	AT3G26460	NA	NA	Up	Maturation_Cortex_Up
AT2G20880	Elongation_Atrichoblast	166	133	18.8	20.2	0.477	0.383	0.118	0.155	0.436	0.132	-2.95	6.48	1.50E-51	bri1_T-WT	ERF053	ERF53	Integrase-type DNA-binding superfamily protein	Down	Elongation_Atrichoblast_Down
AT5G62165	Maturation_Trichoblast	22.5	17.2	0.35	0	0.395	0.351	0.0058	0	0.368	0.00358	-6.6	3.49	1.72E-51	bri1_T-WT	AGL42	AGL42	AGAMOUS-like 42	Down	Maturation_Trichoblast_Down
AT3G57020	Proximal Lateral Root Cap	143	207	38.1	32.2	0.451	0.619	0.244	0.242	0.578	0.243	-2.3	6.7	2.17E-51	bri1_T-WT	SSL9	NA	NA	Down	Proximal Lateral Root Cap_Down
AT2G18690	Proximal Lateral Root Cap	0.631	14.5	59.3	65	0.00557	0.0647	0.29	0.321	0.0504	0.302	2.92	5.22	1.18E-50	bri1_T-WT	AT2G18690	NA	NA	Up	Proximal Lateral Root Cap_Up
AT3G03660	Elongation_Xylem	3.5	8.84	87.7	91.4	0.0821	0.0682	0.392	0.397	0.0734	0.395	3.89	5.54	7.46E-50	bri1_T-WT	WOX11	WOX11	WUSCHEL related homeobox 11	Up	Elongation_Xylem_Up
AT3G15370	Elongation_Atrichoblast	71.7	69.6	314	384	0.308	0.285	0.514	0.592	0.298	0.543	2.3	7.68	1.02E-49	bri1_T-WT	ATEXPA12	NA	NA	Up	Elongation_Atrichoblast_Up
AT4G20260	Transition Domain_Cortex	2220	2610	511	603	1	1	0.877	0.951	1	0.91	-2.12	10.5	2.92E-49	bri1_T-WT	PCAP1	NA	NA	Down	Transition Domain_Cortex_Down
AT4G19520	Elongation_Atrichoblast	52.4	67.2	3.89	3.14	0.333	0.37	0.0382	0.0287	0.349	0.0346	-4.03	5.16	3.97E-49	bri1_T-WT	AT4G19520	NA	NA	Down	Elongation_Atrichoblast_Down
AT1G08500	Proximal Lateral Root Cap	105	114	23	19.8	0.504	0.532	0.194	0.188	0.525	0.192	-2.36	6	4.06E-49	bri1_T-WT	ENODL18	NA	NA	Down	Proximal Lateral Root Cap_Down
AT2G04780	Maturation_Trichoblast	24.3	36.8	150	207	0.488	0.522	0.777	0.869	0.509	0.812	2.56	6.69	1.00E-48	bri1_T-WT	FLA7	NA	NA	Up	Maturation_Trichoblast_Up
AT3G12500	Maturation_Trichoblast	314	342	73.2	51.2	0.783	0.823	0.354	0.374	0.807	0.361	-2.41	7.62	1.21E-48	bri1_T-WT	CHI-B	NA	NA	Down	Maturation_Trichoblast_Down
AT3G02620	Maturation_Atrichoblast	12.7	4.39	141	104	0.101	0.0388	0.379	0.367	0.067	0.375	3.92	6.02	1.39E-48	bri1_T-WT	AT3G02620	NA	NA	Up	Maturation_Atrichoblast_Up
AT1G76640	Distal Columella	276	265	727	991	0.819	0.677	0.924	0.932	0.763	0.927	1.65	9.14	1.50E-48	bri1_T-WT	CML39	NA	NA	Up	Distal Columella_Up
AT3G03660	Elongation_Procambium	0	1.24	91.7	86.5	0	0.0179	0.368	0.326	0.0128	0.349	6.65	5.55	7.59E-48	bri1_T-WT	WOX11	WOX11	WUSCHEL related homeobox 11	Up	Elongation_Procambium_Up
AT4G37390	Maturation_Trichoblast	207	175	49.8	18.8	0.557	0.53	0.27	0.178	0.541	0.234	-2.59	6.83	9.56E-48	bri1_T-WT	YDK1	NA	NA	Down	Maturation_Trichoblast_Down
AT3G09260	Transition Domain_Cortex	296	223	1200	1470	0.958	0.863	0.986	0.995	0.887	0.99	2.38	9.67	1.05E-47	bri1_T-WT	BGLU23	NA	NA	Up	Transition Domain_Cortex_Up
AT2G39530	Proximal Lateral Root Cap	156	300	33.7	71.1	0.474	0.512	0.173	0.263	0.503	0.208	-2.14	7.13	2.10E-47	bri1_T-WT	AT2G39530	NA	NA	Down	Proximal Lateral Root Cap_Down
AT3G25930	Maturation_Trichoblast	155	175	31.9	22.5	0.711	0.731	0.38	0.332	0.723	0.361	-2.6	6.61	3.71E-47	bri1_T-WT	AT3G25930	NA	NA	Down	Maturation_Trichoblast_Down
AT5G53250	Proximal Lateral Root Cap	557	348	103	104	0.969	0.888	0.558	0.571	0.908	0.563	-2.09	8.1	3.94E-47	bri1_T-WT	AGP22	NA	NA	Down	Proximal Lateral Root Cap_Down
AT4G25810	Maturation_Trichoblast	1.16	5.96	25.8	45.4	0.0331	0.121	0.328	0.229	0.0864	0.29	3.48	4.2	5.14E-47	bri1_T-WT	XTH23	NA	NA	Up	Maturation_Trichoblast_Up
AT5G53250	Distal Columella	402	261	89.5	79.4	0.946	0.844	0.451	0.487	0.906	0.462	-1.95	7.72	7.78E-47	bri1_T-WT	AGP22	NA	NA	Down	Distal Columella_Down
AT5G40450	Transition Domain_Cortex	628	688	92.7	123	0.958	0.904	0.548	0.497	0.918	0.525	-2.62	8.53	1.07E-46	bri1_T-WT	AT5G40450	NA	NA	Down	Transition Domain_Cortex_Down
AT5G14330	Elongation_Atrichoblast	2270	2360	581	639	0.992	0.988	0.802	0.839	0.99	0.816	-1.92	10.5	1.73E-46	bri1_T-WT	AT5G14330	NA	NA	Down	Elongation_Atrichoblast_Down
AT2G24400	Proximal Lateral Root Cap	60.9	65	9.33	12.1	0.29	0.331	0.0926	0.105	0.321	0.0973	-2.56	5.15	2.18E-46	bri1_T-WT	AT2G24400	NA	NA	Down	Proximal Lateral Root Cap_Down
AT2G18690	Transition Domain_Atrichoblast	1.27	2.8	94	98.4	0.0238	0.0667	0.557	0.596	0.0384	0.573	5.63	5.57	4.75E-46	bri1_T-WT	AT2G18690	NA	NA	Up	Transition Domain_Atrichoblast_Up
AT1G04610	Proximal Lateral Root Cap	55.6	53.4	8.56	8.34	0.24	0.247	0.0674	0.0612	0.245	0.065	-2.69	4.9	6.75E-46	bri1_T-WT	YUC3	NA	NA	Down	Proximal Lateral Root Cap_Down
AT4G22212	Elongation_Atrichoblast	33.3	34.6	190	174	0.203	0.28	0.458	0.385	0.236	0.431	2.42	6.71	8.24E-46	bri1_T-WT	AT4G22212	NA	NA	Up	Elongation_Atrichoblast_Up
AT4G13390	Maturation_Trichoblast	75	104	365	474	0.753	0.793	0.925	0.991	0.778	0.95	2.23	7.99	1.33E-45	bri1_T-WT	AT4G13390	NA	NA	Up	Maturation_Trichoblast_Up
AT2G25810	Proliferation Domain_Trichoblast	749	647	201	104	1	0.935	0.679	0.577	0.944	0.63	-2.27	8.7	1.49E-45	bri1_T-WT	TIP4-1	NA	NA	Down	Proliferation Domain_Trichoblast_Down
AT4G12520	Proliferation Domain_Trichoblast	688	564	216	68.3	1	0.859	0.56	0.373	0.88	0.47	-2.35	8.55	1.49E-45	bri1_T-WT	AT4G12520	NA	NA	Down	Proliferation Domain_Trichoblast_Down
AT5G57540	Maturation_Trichoblast	13.4	13.5	76.2	102	0.232	0.24	0.417	0.565	0.237	0.474	2.72	5.65	1.50E-45	bri1_T-WT	XTH13	NA	NA	Up	Maturation_Trichoblast_Up
AT2G19800	Proximal Lateral Root Cap	283	370	81.4	75.4	0.63	0.679	0.31	0.274	0.667	0.296	-2.05	7.65	5.31E-45	bri1_T-WT	MIOX2	NA	NA	Down	Proximal Lateral Root Cap_Down
AT4G23670	Maturation_Cortex	24.1	29.1	264	327	0.082	0.168	0.378	0.414	0.143	0.391	3.47	7.34	8.50E-45	bri1_T-WT	AT4G23670	NA	NA	Up	Maturation_Cortex_Up
AT3G59370	Elongation_Xylem	248	372	40.2	61.9	0.716	0.773	0.28	0.308	0.751	0.292	-2.61	7.51	8.86E-45	bri1_T-WT	AT3G59370	NA	NA	Down	Elongation_Xylem_Down
AT2G44450	Elongation_Atrichoblast	236	173	36.8	36.8	0.731	0.647	0.24	0.264	0.695	0.249	-2.47	6.97	1.27E-44	bri1_T-WT	BGLU15	NA	NA	Down	Elongation_Atrichoblast_Down
AT3G28910	Elongation_Atrichoblast	449	432	115	84.9	0.616	0.501	0.399	0.402	0.566	0.4	-2.15	8.1	1.37E-44	bri1_T-WT	MYB30	MYB30	myb domain protein 30	Down	Elongation_Atrichoblast_Down
AT5G38900	Maturation_Trichoblast	66	70.1	7	10.9	0.822	0.797	0.148	0.224	0.807	0.177	-2.96	5.32	1.61E-44	bri1_T-WT	AT5G38900	NA	NA	Down	Maturation_Trichoblast_Down
AT5G58784	Proximal Lateral Root Cap	510	733	150	152	0.515	0.681	0.425	0.421	0.641	0.423	-2.02	8.59	2.76E-44	bri1_T-WT	AT5G58784	NA	NA	Down	Proximal Lateral Root Cap_Down
AT2G41800	Proliferation Domain_Trichoblast	11	48.2	223	276	0.438	0.413	0.963	0.945	0.417	0.955	3.06	7.22	2.81E-44	bri1_T-WT	AT2G41800	NA	NA	Up	Proliferation Domain_Trichoblast_Up
AT5G35940	Maturation_Atrichoblast	11.1	12.1	161	119	0.0939	0.116	0.603	0.595	0.106	0.6	3.57	6.23	3.26E-44	bri1_T-WT	JAL41	NA	NA	Up	Maturation_Atrichoblast_Up
AT5G66170	Elongation_Atrichoblast	24.9	20.4	137	124	0.246	0.199	0.615	0.586	0.226	0.604	2.53	6.19	5.91E-44	bri1_T-WT	STR18	NA	NA	Up	Elongation_Atrichoblast_Up
AT5G13870	Proliferation Domain_Trichoblast	4.9	27.2	196	174	0.125	0.391	0.78	0.896	0.352	0.835	3.33	6.77	6.59E-44	bri1_T-WT	XTH5	NA	NA	Up	Proliferation Domain_Trichoblast_Up
AT2G19800	Distal Columella	190	190	44.2	44.1	0.592	0.515	0.199	0.174	0.562	0.191	-2.1	6.9	1.94E-43	bri1_T-WT	MIOX2	NA	NA	Down	Distal Columella_Down
AT5G40450	Proliferation Domain_Pericycle	269	424	15.5	14.9	0.938	1	0.545	0.375	0.981	0.429	-4.53	7.56	2.09E-43	bri1_T-WT	AT5G40450	NA	NA	Down	Proliferation Domain_Pericycle_Down
AT2G16740	Elongation_Procambium	3.6	3.72	113	124	0.0556	0.0314	0.531	0.503	0.0383	0.518	5.02	5.99	2.53E-43	bri1_T-WT	UBC29	NA	NA	Up	Elongation_Procambium_Up
AT3G50660	Elongation_Atrichoblast	8.5	5.87	61.3	54.8	0.102	0.0703	0.42	0.437	0.0884	0.426	3.02	4.87	2.97E-43	bri1_T-WT	CYP90B1	NA	NA	Up	Elongation_Atrichoblast_Up
AT5G57560	Elongation_Atrichoblast	12.7	81.9	217	170	0.109	0.316	0.483	0.437	0.198	0.465	2.49	6.87	4.55E-43	bri1_T-WT	XTH22	NA	NA	Up	Elongation_Atrichoblast_Up
AT4G15920	Maturation_Trichoblast	49.3	47.5	4.79	6.16	0.645	0.643	0.087	0.126	0.644	0.102	-3.16	4.82	4.95E-43	bri1_T-WT	SWEET17	NA	NA	Down	Maturation_Trichoblast_Down
AT3G14690	Distal Columella	129	125	22.4	29.3	0.42	0.411	0.117	0.143	0.416	0.125	-2.32	6.29	6.48E-43	bri1_T-WT	CYP72A15	NA	NA	Down	Distal Columella_Down
AT5G45490	Proliferation Domain_Trichoblast	93.2	82.8	7.36	7.17	0.875	0.685	0.197	0.159	0.713	0.179	-3.59	5.33	7.40E-43	bri1_T-WT	AT5G45490	NA	NA	Down	Proliferation Domain_Trichoblast_Down
AT4G16190	Proximal Lateral Root Cap	266	305	72.3	70.5	0.543	0.606	0.376	0.374	0.591	0.375	-2	7.47	7.47E-43	bri1_T-WT	RD19C	NA	NA	Down	Proximal Lateral Root Cap_Down
AT2G33790	Maturation_Trichoblast	6.72	12.6	101	44.1	0.199	0.212	0.426	0.435	0.207	0.429	2.82	5.33	9.70E-43	bri1_T-WT	AGP30	NA	NA	Up	Maturation_Trichoblast_Up
AT1G06980	Elongation_Atrichoblast	8.13	7.2	58	62	0.0917	0.0755	0.288	0.305	0.0847	0.294	2.96	4.92	1.04E-42	bri1_T-WT	AT1G06980	NA	NA	Up	Elongation_Atrichoblast_Up
AT3G18450	Maturation_Atrichoblast	47.7	55.3	0.781	1.89	0.264	0.287	0.00946	0.019	0.276	0.0126	-5.37	4.84	1.12E-42	bri1_T-WT	PCR5	NA	NA	Down	Maturation_Atrichoblast_Down
AT4G28940	Proximal Lateral Root Cap	46.4	60.3	6.32	12.1	0.173	0.223	0.0439	0.0676	0.21	0.0531	-2.57	4.92	1.54E-42	bri1_T-WT	AT4G28940	NA	NA	Down	Proximal Lateral Root Cap_Down
AT3G23190	Maturation_Atrichoblast	151	138	13.8	9.46	0.661	0.621	0.136	0.108	0.639	0.126	-3.61	6.33	1.56E-42	bri1_T-WT	AT3G23190	NA	NA	Down	Maturation_Atrichoblast_Down
AT1G32540	Proximal Lateral Root Cap	31.9	27.4	3.39	2.25	0.198	0.183	0.0244	0.0242	0.186	0.0243	-3.39	3.88	1.57E-42	bri1_T-WT	LOL1	LOL1	lsd one like 1	Down	Proximal Lateral Root Cap_Down
AT5G20790	Maturation_Trichoblast	83.5	56.1	15.4	5.02	0.331	0.312	0.116	0.0607	0.32	0.0948	-2.86	5.37	5.47E-42	bri1_T-WT	AT5G20790	NA	NA	Down	Maturation_Trichoblast_Down
AT3G20940	Maturation_Atrichoblast	17.9	14.1	146	179	0.155	0.101	0.442	0.544	0.126	0.476	3.35	6.45	7.59E-42	bri1_T-WT	CYP705A30	NA	NA	Up	Maturation_Atrichoblast_Up
AT1G14540	Elongation_Procambium	3	23.5	209	234	0.0444	0.126	0.349	0.217	0.102	0.289	4.13	6.9	8.09E-42	bri1_T-WT	PER4	NA	NA	Up	Elongation_Procambium_Up
AT3G59710	Elongation_Atrichoblast	92.4	69.3	298	395	0.471	0.381	0.663	0.632	0.432	0.652	2.09	7.71	8.59E-42	bri1_T-WT	AT3G59710	NA	NA	Up	Elongation_Atrichoblast_Up
AT2G16740	Maturation_Procambium	9.38	7.45	174	139	0.0976	0.04	0.578	0.586	0.0542	0.582	4.2	6.41	9.25E-42	bri1_T-WT	UBC29	NA	NA	Up	Maturation_Procambium_Up
AT2G16005	Proximal Lateral Root Cap	5.68	5.33	33.3	50.9	0.0251	0.00621	0.0991	0.107	0.0108	0.102	3.01	4.67	1.07E-41	bri1_T-WT	ROSY1	NA	NA	Up	Proximal Lateral Root Cap_Up
AT4G04460	Proximal Lateral Root Cap	33.1	59.7	5.24	8.9	0.145	0.241	0.0414	0.0548	0.218	0.0467	-2.7	4.72	1.18E-41	bri1_T-WT	APA3	NA	NA	Down	Proximal Lateral Root Cap_Down
AT1G14540	Maturation_Procambium	4.69	67.5	344	332	0.0732	0.192	0.49	0.414	0.163	0.455	3.31	7.58	1.34E-41	bri1_T-WT	PER4	NA	NA	Up	Maturation_Procambium_Up
AT1G78000	Elongation_Atrichoblast	584	439	118	130	0.878	0.772	0.472	0.517	0.832	0.489	-2.03	8.33	1.60E-41	bri1_T-WT	SULTR1;2	NA	NA	Down	Elongation_Atrichoblast_Down
AT2G28500	Maturation_Procambium	23.4	89	413	474	0.122	0.176	0.686	0.644	0.163	0.667	3.06	7.99	1.90E-41	bri1_T-WT	LBD11	LBD11	LOB domain-containing protein 11	Up	Maturation_Procambium_Up
AT4G22710	Elongation_Xylem	1.24	7.6	51.3	69.6	0.0149	0.0682	0.156	0.185	0.048	0.169	3.89	4.97	2.51E-41	bri1_T-WT	CYP706A2	NA	NA	Up	Elongation_Xylem_Up
AT3G18450	Maturation_Trichoblast	57.3	67.5	7.47	9.72	0.744	0.768	0.157	0.173	0.759	0.163	-2.87	5.2	2.85E-41	bri1_T-WT	PCR5	NA	NA	Down	Maturation_Trichoblast_Down
AT2G32190	Maturation_Trichoblast	73	111	308	496	0.59	0.682	0.835	0.799	0.646	0.821	2.12	7.94	3.19E-41	bri1_T-WT	AT2G32190	NA	NA	Up	Maturation_Trichoblast_Up
AT1G08890	Proximal Lateral Root Cap	42.9	45.6	7.17	6.31	0.27	0.298	0.0658	0.0638	0.291	0.065	-2.71	4.6	4.04E-41	bri1_T-WT	SUGTL4	NA	NA	Down	Proximal Lateral Root Cap_Down
AT4G37850	Maturation_Trichoblast	3.18	1.97	26.1	27.5	0.117	0.0643	0.325	0.383	0.0852	0.347	3.42	3.77	6.75E-41	bri1_T-WT	BHLH25	AT4G37850	basic helix-loop-helix (bHLH) DNA-binding superfamily protein	Up	Maturation_Trichoblast_Up
AT4G25810	Maturation_Procambium	76.2	368	888	1300	0.293	0.552	0.784	0.736	0.488	0.762	2.58	9.37	2.61E-40	bri1_T-WT	XTH23	NA	NA	Up	Maturation_Procambium_Up
AT5G53250	Proliferation Domain_Trichoblast	412	324	68.8	65.9	1	0.967	0.628	0.662	0.972	0.644	-2.44	7.71	3.24E-40	bri1_T-WT	AGP22	NA	NA	Down	Proliferation Domain_Trichoblast_Down
AT2G19800	Elongation_Atrichoblast	150	174	27.8	32.3	0.663	0.66	0.208	0.201	0.662	0.206	-2.43	6.64	3.70E-40	bri1_T-WT	MIOX2	NA	NA	Down	Elongation_Atrichoblast_Down
AT5G22410	Maturation_Trichoblast	112	106	388	535	0.831	0.735	0.899	0.977	0.773	0.928	2.07	8.15	5.37E-40	bri1_T-WT	PER60	NA	NA	Up	Maturation_Trichoblast_Up
AT1G32010	Distal Columella	0	111	155	122	0	0.559	0.699	0.694	0.219	0.697	2.51	6.58	5.56E-40	bri1_T-WT	AT1G32010	NA	NA	Up	Distal Columella_Up
AT2G41800	Maturation_Procambium	4.69	13.2	174	149	0.0976	0.168	0.52	0.552	0.151	0.534	3.96	6.46	5.93E-40	bri1_T-WT	AT2G41800	NA	NA	Up	Maturation_Procambium_Up
AT2G41100	Elongation_Atrichoblast	7.94	19.8	99.8	67.4	0.0983	0.184	0.458	0.402	0.135	0.437	2.69	5.51	6.12E-40	bri1_T-WT	CML12	NA	NA	Up	Elongation_Atrichoblast_Up
AT4G15920	Elongation_Xylem	47.2	64.7	3.24	2.34	0.575	0.523	0.0591	0.0411	0.542	0.0512	-4.27	4.97	6.21E-40	bri1_T-WT	SWEET17	NA	NA	Down	Elongation_Xylem_Down
AT5G62165	Maturation_Cortex	38.4	47.6	1.38	1.75	0.434	0.503	0.0335	0.045	0.484	0.0375	-4.76	4.52	6.46E-40	bri1_T-WT	AGL42	AGL42	AGAMOUS-like 42	Down	Maturation_Cortex_Down
AT2G17080	Maturation_Trichoblast	2.17	3.03	28.1	25.6	0.0663	0.0936	0.348	0.36	0.0828	0.352	3.36	3.78	6.74E-40	bri1_T-WT	AT2G17080	NA	NA	Up	Maturation_Trichoblast_Up
AT3G57010	Elongation_Atrichoblast	41.1	42.4	184	201	0.284	0.305	0.622	0.747	0.293	0.669	2.2	6.83	1.13E-39	bri1_T-WT	SSL8	NA	NA	Up	Elongation_Atrichoblast_Up
AT3G02620	Elongation_Atrichoblast	40.5	33.6	203	150	0.225	0.216	0.34	0.402	0.221	0.364	2.24	6.7	1.17E-39	bri1_T-WT	AT3G02620	NA	NA	Up	Elongation_Atrichoblast_Up
AT2G06850	Transition Domain_Atrichoblast	356	258	16.1	10.7	0.937	0.933	0.143	0.141	0.935	0.142	-4.52	7.34	1.42E-39	bri1_T-WT	XTH4	NA	NA	Down	Transition Domain_Atrichoblast_Down
AT1G66200	Maturation_Trichoblast	781	781	207	189	0.982	0.981	0.664	0.668	0.981	0.665	-1.98	8.94	1.48E-39	bri1_T-WT	ATGSR2	NA	NA	Down	Maturation_Trichoblast_Down
AT4G27280	Elongation_Xylem	17.9	54.8	174	239	0.373	0.414	0.645	0.596	0.398	0.623	2.65	6.91	1.99E-39	bri1_T-WT	KRP1	NA	NA	Up	Elongation_Xylem_Up
AT5G62165	Elongation_Xylem	36.3	28.6	0	0.67	0.545	0.318	0	0.0137	0.404	0.00602	-6.63	4.18	2.75E-39	bri1_T-WT	AGL42	AGL42	AGAMOUS-like 42	Down	Elongation_Xylem_Down
AT4G22212	Proximal Lateral Root Cap	14.8	28.9	107	96.2	0.0947	0.196	0.494	0.472	0.171	0.485	2.18	6	2.84E-39	bri1_T-WT	AT4G22212	NA	NA	Up	Proximal Lateral Root Cap_Up
AT2G26290	Maturation_Trichoblast	68.6	77.1	10.4	12.5	0.596	0.565	0.154	0.21	0.578	0.175	-2.67	5.44	3.52E-39	bri1_T-WT	PBL12	NA	NA	Down	Maturation_Trichoblast_Down
AT5G42380	Elongation_Xylem	15.2	66.5	173	252	0.209	0.373	0.608	0.5	0.311	0.56	2.63	6.97	4.55E-39	bri1_T-WT	CML37	NA	NA	Up	Elongation_Xylem_Up
AT4G15393	Proximal Lateral Root Cap	119	94.9	22.3	28.6	0.435	0.379	0.146	0.171	0.392	0.156	-2.07	6	4.67E-39	bri1_T-WT	CYP702A5	NA	NA	Down	Proximal Lateral Root Cap_Down
AT5G35940	Elongation_Atrichoblast	13.4	15.1	83.7	85.3	0.127	0.12	0.49	0.454	0.124	0.476	2.57	5.52	5.21E-39	bri1_T-WT	JAL41	NA	NA	Up	Elongation_Atrichoblast_Up
AT5G53250	Proliferation Domain_Pericycle	1570	1840	317	315	1	1	1	0.875	1	0.914	-2.43	9.99	5.44E-39	bri1_T-WT	AGP22	NA	NA	Down	Proliferation Domain_Pericycle_Down
AT3G49190	Proximal Lateral Root Cap	184	264	58.7	58	0.513	0.648	0.314	0.315	0.615	0.315	-1.92	7.13	6.98E-39	bri1_T-WT	AT3G49190	NA	NA	Down	Proximal Lateral Root Cap_Down
AT4G10350	Proximal Lateral Root Cap	234	225	57.5	65.1	0.571	0.607	0.336	0.38	0.599	0.353	-1.91	7.17	7.02E-39	bri1_T-WT	BRN2	NAC070	NAC domain containing protein 70	Down	Proximal Lateral Root Cap_Down
AT1G34540	Maturation_Trichoblast	3.39	2.52	20	38.4	0.117	0.0799	0.301	0.463	0.0947	0.363	3.27	3.89	9.95E-39	bri1_T-WT	CYP94D1	NA	NA	Up	Maturation_Trichoblast_Up
AT4G23670	Maturation_Atrichoblast	4.34	3.29	77.9	44	0.0253	0.0179	0.164	0.139	0.0212	0.156	3.96	5.01	1.00E-38	bri1_T-WT	AT4G23670	NA	NA	Up	Maturation_Atrichoblast_Up
AT1G17300	Maturation_Cortex	99.8	89.6	7.1	8.76	0.664	0.661	0.144	0.225	0.662	0.172	-3.58	5.68	1.55E-38	bri1_T-WT	AT1G17300	NA	NA	Down	Maturation_Cortex_Down
AT4G25560	Maturation_Cortex	131	59.9	11.8	4	0.426	0.411	0.139	0.108	0.415	0.128	-3.64	5.67	1.55E-38	bri1_T-WT	LAF1	LAF1	myb domain protein 18	Down	Maturation_Cortex_Down
AT5G43520	Maturation_Atrichoblast	631	684	99.8	79.5	0.762	0.788	0.328	0.361	0.776	0.339	-2.87	8.55	1.58E-38	bri1_T-WT	AT5G43520	NA	NA	Down	Maturation_Atrichoblast_Down
AT3G44860	Proximal Lateral Root Cap	153	82.6	434	400	0.691	0.381	0.802	0.719	0.456	0.77	1.9	8.07	1.80E-38	bri1_T-WT	FAMT	NA	NA	Up	Proximal Lateral Root Cap_Up
AT2G39980	Maturation_Trichoblast	11.4	12	70.4	66.6	0.202	0.214	0.464	0.444	0.209	0.456	2.55	5.29	2.48E-38	bri1_T-WT	AT2G39980	NA	NA	Up	Maturation_Trichoblast_Up
AT1G78340	Distal Columella	2630	2750	1150	1220	0.983	0.983	0.932	0.947	0.983	0.937	-1.18	10.9	3.81E-38	bri1_T-WT	GSTU22	NA	NA	Down	Distal Columella_Down
AT5G38940	Elongation_Atrichoblast	136	206	592	633	0.338	0.431	0.521	0.517	0.378	0.519	1.87	8.6	4.08E-38	bri1_T-WT	AT5G38940	NA	NA	Up	Elongation_Atrichoblast_Up
AT4G19680	Maturation_Trichoblast	15.5	15.4	71.7	99.5	0.298	0.277	0.449	0.561	0.285	0.492	2.46	5.63	5.02E-38	bri1_T-WT	IRT2	NA	NA	Up	Maturation_Trichoblast_Up
AT4G15300	Proximal Lateral Root Cap	157	257	49	59.1	0.393	0.584	0.253	0.291	0.538	0.268	-1.9	7.02	7.02E-38	bri1_T-WT	CYP702A2	NA	NA	Down	Proximal Lateral Root Cap_Down
AT5G66580	Transition Domain_Cortex	770	848	137	215	0.792	0.753	0.493	0.683	0.763	0.58	-2.23	8.91	7.08E-38	bri1_T-WT	AT5G66580	NA	NA	Down	Transition Domain_Cortex_Down
AT5G63600	Maturation_Trichoblast	1050	1030	257	304	0.979	0.971	0.742	0.668	0.974	0.714	-1.9	9.37	7.21E-38	bri1_T-WT	FLS5	NA	NA	Down	Maturation_Trichoblast_Down
AT2G34930	Elongation_Atrichoblast	76.7	59	250	305	0.367	0.331	0.545	0.592	0.351	0.563	2.03	7.4	8.17E-38	bri1_T-WT	AT2G34930	NA	NA	Up	Elongation_Atrichoblast_Up
AT5G48175	Elongation_Atrichoblast	33.9	40.8	187	155	0.219	0.228	0.465	0.489	0.223	0.474	2.2	6.66	1.06E-37	bri1_T-WT	AT5G48175	NA	NA	Up	Elongation_Atrichoblast_Up
AT4G20260	Proliferation Domain_Pericycle	741	913	130	98.8	1	1	0.909	0.917	1	0.914	-2.87	8.9	1.43E-37	bri1_T-WT	PCAP1	NA	NA	Down	Proliferation Domain_Pericycle_Down
AT2G18210	Proximal Lateral Root Cap	201	258	838	825	0.638	0.622	0.929	0.916	0.626	0.924	1.86	9.06	1.67E-37	bri1_T-WT	AT2G18210	NA	NA	Up	Proximal Lateral Root Cap_Up
AT5G38020	Maturation_Atrichoblast	19	18.7	242	112	0.065	0.0776	0.278	0.266	0.0719	0.274	3.13	6.61	2.27E-37	bri1_T-WT	AT5G38020	NA	NA	Up	Maturation_Atrichoblast_Up
AT2G39310	Maturation_Atrichoblast	2.71	6.37	65.9	58.2	0.0289	0.0537	0.221	0.209	0.0425	0.217	3.75	5.02	2.27E-37	bri1_T-WT	JAL22	NA	NA	Up	Maturation_Atrichoblast_Up
AT2G41800	Elongation_Atrichoblast	33.3	43.4	157	186	0.172	0.228	0.49	0.569	0.196	0.519	2.17	6.67	3.56E-37	bri1_T-WT	AT2G41800	NA	NA	Up	Elongation_Atrichoblast_Up
AT2G38940	Maturation_Cortex	83.3	61.8	6.9	4.5	0.5	0.414	0.115	0.117	0.439	0.116	-3.67	5.28	5.76E-37	bri1_T-WT	PHT1-4	NA	NA	Down	Maturation_Cortex_Down
AT2G43870	Distal Columella	668	638	182	294	0.662	0.697	0.385	0.555	0.676	0.435	-1.5	8.8	5.77E-37	bri1_T-WT	AT2G43870	NA	NA	Down	Distal Columella_Down
AT2G06850	Distal Columella	78.9	35	11.9	7.22	0.385	0.204	0.082	0.0642	0.315	0.0768	-2.57	5.16	7.01E-37	bri1_T-WT	XTH4	NA	NA	Down	Distal Columella_Down
AT2G43470	Elongation_Atrichoblast	14.2	15.7	88.5	79.5	0.135	0.156	0.33	0.368	0.144	0.344	2.49	5.53	8.10E-37	bri1_T-WT	AT2G43470	NA	NA	Up	Elongation_Atrichoblast_Up
AT1G27400	Maturation_Trichoblast	13.4	23.6	101	87.7	0.319	0.376	0.704	0.743	0.354	0.719	2.39	5.8	1.08E-36	bri1_T-WT	RPL17A	NA	NA	Up	Maturation_Trichoblast_Up
AT5G13220	Distal Columella	55.6	60.6	191	225	0.325	0.296	0.604	0.706	0.313	0.634	1.83	7.04	1.11E-36	bri1_T-WT	JAZ10	JAZ10	jasmonate-zim-domain protein 10	Up	Distal Columella_Up
AT2G43535	Maturation_Atrichoblast	52.1	33.6	307	313	0.227	0.257	0.65	0.601	0.243	0.634	2.88	7.45	1.61E-36	bri1_T-WT	ATTI4	NA	NA	Up	Maturation_Atrichoblast_Up
AT5G15960	Proximal Lateral Root Cap	41.7	33.6	163	129	0.231	0.21	0.6	0.466	0.215	0.548	1.95	6.55	1.70E-36	bri1_T-WT	KIN1	NA	NA	Up	Proximal Lateral Root Cap_Up
AT3G15370	Transition Domain_Atrichoblast	58.4	46.2	703	822	0.402	0.436	0.882	0.91	0.414	0.893	3.87	8.67	1.76E-36	bri1_T-WT	ATEXPA12	NA	NA	Up	Transition Domain_Atrichoblast_Up
AT1G18100	Maturation_Trichoblast	9.68	10.3	50.9	66.1	0.111	0.117	0.31	0.28	0.115	0.299	2.54	5.05	2.07E-36	bri1_T-WT	MFT	NA	NA	Up	Maturation_Trichoblast_Up
AT5G39580	Elongation_Atrichoblast	26.9	54.4	191	155	0.148	0.196	0.424	0.356	0.169	0.398	2.17	6.7	2.48E-36	bri1_T-WT	PER62	NA	NA	Up	Elongation_Atrichoblast_Up
AT5G46900	Proximal Lateral Root Cap	419	217	98	74.2	0.928	0.697	0.494	0.449	0.753	0.476	-1.82	7.64	2.54E-36	bri1_T-WT	AT5G46900	NA	NA	Down	Proximal Lateral Root Cap_Down
AT3G10020	Maturation_Trichoblast	689	543	179	146	0.575	0.6	0.496	0.449	0.591	0.478	-1.92	8.61	4.05E-36	bri1_T-WT	AT3G10020	NA	NA	Down	Maturation_Trichoblast_Down
AT1G61820	Elongation_Atrichoblast	2.86	6.54	41.8	35	0.0262	0.0532	0.236	0.201	0.0379	0.223	3.11	4.21	4.71E-36	bri1_T-WT	BGLU46	NA	NA	Up	Elongation_Atrichoblast_Up
AT2G18980	Proliferation Domain_Trichoblast	756	934	254	201	1	0.946	0.72	0.612	0.954	0.668	-1.9	9.05	5.34E-36	bri1_T-WT	PER16	NA	NA	Down	Proliferation Domain_Trichoblast_Down
AT1G07135	Elongation_Xylem	25.3	99.9	209	336	0.373	0.455	0.559	0.548	0.424	0.554	2.35	7.38	5.88E-36	bri1_T-WT	AT1G07135	NA	NA	Up	Elongation_Xylem_Up
AT2G06850	Transition Domain_Cortex	1370	1350	331	367	1	0.973	0.881	0.874	0.979	0.878	-1.96	9.71	6.38E-36	bri1_T-WT	XTH4	NA	NA	Down	Transition Domain_Cortex_Down
AT2G43535	Elongation_Atrichoblast	31.6	42.9	113	230	0.232	0.28	0.448	0.414	0.253	0.435	2.14	6.65	1.03E-35	bri1_T-WT	ATTI4	NA	NA	Up	Elongation_Atrichoblast_Up
AT2G39410	Elongation_Atrichoblast	131	128	22.1	27.8	0.595	0.588	0.174	0.224	0.592	0.193	-2.39	6.34	1.19E-35	bri1_T-WT	AT2G39410	NA	NA	Down	Elongation_Atrichoblast_Down
AT1G25240	Maturation_Trichoblast	1.37	2.29	16.3	24.3	0.0542	0.0585	0.226	0.364	0.0568	0.279	3.47	3.32	1.38E-35	bri1_T-WT	AT1G25240	NA	NA	Up	Maturation_Trichoblast_Up
AT1G77760	Distal Columella	30.2	27.6	115	125	0.169	0.156	0.456	0.506	0.164	0.471	2.05	6.19	1.50E-35	bri1_T-WT	NIA1	NA	NA	Up	Distal Columella_Up
AT3G45070	Elongation_Atrichoblast	23.6	16.6	103	99.3	0.148	0.153	0.274	0.27	0.15	0.273	2.34	5.84	1.51E-35	bri1_T-WT	AT3G45070	NA	NA	Up	Elongation_Atrichoblast_Up
AT3G23730	Proliferation Domain_Pericycle	400	726	25.1	115	0.812	0.947	0.273	0.542	0.907	0.457	-3.16	8.34	1.64E-35	bri1_T-WT	XTH16	NA	NA	Down	Proliferation Domain_Pericycle_Down
AT4G11211	Elongation_Xylem	177	193	29.4	32.8	0.612	0.659	0.231	0.267	0.641	0.247	-2.57	6.78	2.27E-35	bri1_T-WT	AT4G11211	NA	NA	Down	Elongation_Xylem_Down
AT5G46890	Proximal Lateral Root Cap	499	290	119	102	0.975	0.864	0.665	0.644	0.891	0.657	-1.79	7.96	2.62E-35	bri1_T-WT	AT5G46890	NA	NA	Down	Proximal Lateral Root Cap_Down
AT2G01300	Maturation_Procambium	21.1	89.8	368	392	0.293	0.576	0.794	0.747	0.506	0.772	2.86	7.79	3.31E-35	bri1_T-WT	AT2G01300	NA	NA	Up	Maturation_Procambium_Up
AT5G15970	Proximal Lateral Root Cap	819	594	2690	2380	0.758	0.762	0.997	0.983	0.761	0.992	1.86	10.7	3.94E-35	bri1_T-WT	KIN2	NA	NA	Up	Proximal Lateral Root Cap_Up
AT2G37700	Proximal Lateral Root Cap	43.6	69.7	11.4	12.1	0.237	0.321	0.0837	0.103	0.301	0.0913	-2.24	5.08	4.67E-35	bri1_T-WT	AT2G37700	NA	NA	Down	Proximal Lateral Root Cap_Down
AT3G21710	Maturation_Trichoblast	44	45.6	8.52	4.37	0.63	0.595	0.145	0.103	0.608	0.129	-2.8	4.75	5.31E-35	bri1_T-WT	VUP1	NA	NA	Down	Maturation_Trichoblast_Down
AT5G20150	Maturation_Trichoblast	387	311	130	57.5	0.536	0.497	0.362	0.304	0.512	0.34	-1.99	7.8	5.68E-35	bri1_T-WT	SPX1	NA	NA	Down	Maturation_Trichoblast_Down
AT2G15960	Elongation_Atrichoblast	557	458	177	111	0.794	0.662	0.441	0.333	0.737	0.4	-1.84	8.36	6.47E-35	bri1_T-WT	AT2G15960	NA	NA	Down	Elongation_Atrichoblast_Down
AT5G46900	Proliferation Domain_Trichoblast	313	300	83.8	42.7	1	0.87	0.619	0.517	0.889	0.57	-2.36	7.47	6.65E-35	bri1_T-WT	AT5G46900	NA	NA	Down	Proliferation Domain_Trichoblast_Down
AT1G19700	Maturation_Trichoblast	70	59.4	9.57	13	0.687	0.634	0.154	0.248	0.654	0.19	-2.53	5.29	1.66E-34	bri1_T-WT	BLH10	BEL10	BEL1-like homeodomain 10	Down	Maturation_Trichoblast_Down
AT2G24980	Maturation_Trichoblast	206	254	686	957	0.898	0.887	0.968	0.995	0.891	0.979	1.82	9.04	1.74E-34	bri1_T-WT	AT2G24980	NA	NA	Up	Maturation_Trichoblast_Up
AT4G25790	Maturation_Trichoblast	191	197	581	840	0.837	0.817	0.867	0.944	0.825	0.896	1.85	8.82	1.74E-34	bri1_T-WT	AT4G25790	NA	NA	Up	Maturation_Trichoblast_Up
AT3G10930	Elongation_Xylem	5.15	20.2	65.8	118	0.157	0.127	0.333	0.377	0.138	0.352	3	5.68	1.87E-34	bri1_T-WT	AT3G10930	NA	NA	Up	Elongation_Xylem_Up
AT4G20260	Elongation_Xylem	1230	1110	327	364	1	0.977	0.898	0.829	0.986	0.867	-1.76	9.57	2.99E-34	bri1_T-WT	PCAP1	NA	NA	Down	Elongation_Xylem_Down
AT3G01420	Maturation_Trichoblast	72.9	75.4	18.8	8.91	0.389	0.437	0.157	0.103	0.418	0.136	-2.46	5.5	4.72E-34	bri1_T-WT	DOX1	NA	NA	Down	Maturation_Trichoblast_Down
AT2G26820	Maturation_Trichoblast	26.7	29.4	3.27	2.59	0.47	0.481	0.058	0.0654	0.477	0.0608	-3.24	4.06	5.43E-34	bri1_T-WT	ATPP2-A3	NA	NA	Down	Maturation_Trichoblast_Down
AT2G20880	Maturation_Cortex	80.4	28.4	5.13	2.25	0.402	0.211	0.0957	0.0631	0.265	0.0844	-3.85	4.81	5.81E-34	bri1_T-WT	ERF053	ERF53	Integrase-type DNA-binding superfamily protein	Down	Maturation_Cortex_Down
AT1G78000	Maturation_Trichoblast	89.1	73.2	13.5	17.3	0.904	0.801	0.206	0.285	0.841	0.236	-2.4	5.63	6.09E-34	bri1_T-WT	SULTR1;2	NA	NA	Down	Maturation_Trichoblast_Down
AT2G39410	Maturation_Trichoblast	54.6	51.7	8.29	9.24	0.789	0.696	0.165	0.187	0.733	0.174	-2.6	5.01	7.30E-34	bri1_T-WT	AT2G39410	NA	NA	Down	Maturation_Trichoblast_Down
AT1G02900	Elongation_Atrichoblast	63.3	73.6	271	245	0.291	0.334	0.549	0.483	0.31	0.524	1.92	7.32	1.14E-33	bri1_T-WT	RALF1	NA	NA	Up	Elongation_Atrichoblast_Up
AT1G77330	Distal Columella	2660	2370	1060	1260	0.995	0.981	0.915	0.928	0.99	0.919	-1.12	10.8	1.21E-33	bri1_T-WT	AT1G77330	NA	NA	Down	Distal Columella_Down
AT4G16780	Proximal Lateral Root Cap	14.8	23.8	68.9	93.8	0.111	0.145	0.391	0.51	0.137	0.437	2.07	5.71	1.21E-33	bri1_T-WT	HAT4	HB-2	homeobox protein 2	Up	Proximal Lateral Root Cap_Up
AT3G14660	Maturation_Trichoblast	204	200	51.6	45.7	0.907	0.897	0.455	0.439	0.901	0.449	-2.06	6.99	1.56E-33	bri1_T-WT	CYP72A13	NA	NA	Down	Maturation_Trichoblast_Down
AT2G21880	Elongation_Atrichoblast	149	137	29.9	31	0.562	0.527	0.25	0.247	0.547	0.249	-2.23	6.5	1.68E-33	bri1_T-WT	RABG2	NA	NA	Down	Elongation_Atrichoblast_Down
AT5G42380	Maturation_Procambium	86.8	305	756	1030	0.39	0.608	0.804	0.816	0.554	0.81	2.37	9.1	1.77E-33	bri1_T-WT	CML37	NA	NA	Up	Maturation_Procambium_Up
AT5G48430	Maturation_Atrichoblast	85.4	130	6.51	18.4	0.415	0.528	0.0599	0.114	0.477	0.0779	-3.23	5.96	1.98E-33	bri1_T-WT	AT5G48430	NA	NA	Down	Maturation_Atrichoblast_Down
AT4G29930	Maturation_Trichoblast	67.7	70.3	13.5	11.8	0.551	0.517	0.203	0.201	0.53	0.202	-2.44	5.4	2.34E-33	bri1_T-WT	BHLH27	AT4G29930	basic helix-loop-helix (bHLH) DNA-binding superfamily protein	Down	Maturation_Trichoblast_Down
AT5G23210	Proximal Lateral Root Cap	505	681	164	191	0.657	0.713	0.522	0.548	0.699	0.533	-1.73	8.59	2.36E-33	bri1_T-WT	SCPL34	NA	NA	Down	Proximal Lateral Root Cap_Down
AT1G62380	Proliferation Domain_Pericycle	54.1	31	452	346	0.562	0.447	1	0.958	0.481	0.971	3.27	7.76	3.03E-33	bri1_T-WT	ACO2	NA	NA	Up	Proliferation Domain_Pericycle_Up
AT1G73330	Maturation_Cortex	37.7	45.7	402	245	0.238	0.283	0.426	0.541	0.27	0.466	2.89	7.52	3.24E-33	bri1_T-WT	ATDR4	NA	NA	Up	Maturation_Cortex_Up
AT5G63660	Proliferation Domain_Pericycle	1.9	20	147	256	0.125	0.289	1	0.833	0.241	0.886	4.33	6.72	3.59E-33	bri1_T-WT	PDF2.5	NA	NA	Up	Proliferation Domain_Pericycle_Up
AT2G31940	Proximal Lateral Root Cap	256	126	60.3	45.7	0.51	0.327	0.216	0.167	0.371	0.197	-1.78	6.89	5.07E-33	bri1_T-WT	AT2G31940	NA	NA	Down	Proximal Lateral Root Cap_Down
AT1G56060	Elongation_Procambium	1.8	7.43	113	84.5	0.0222	0.0493	0.287	0.189	0.0415	0.242	4.19	5.75	5.09E-33	bri1_T-WT	AT1G56060	NA	NA	Up	Elongation_Procambium_Up
AT3G49960	Maturation_Trichoblast	174	177	541	709	0.916	0.867	0.939	1	0.886	0.962	1.82	8.64	5.86E-33	bri1_T-WT	PER35	NA	NA	Up	Maturation_Trichoblast_Up
AT1G07400	Maturation_Atrichoblast	276	378	37.5	62.4	0.401	0.457	0.196	0.272	0.431	0.221	-2.74	7.58	6.24E-33	bri1_T-WT	HSP17.8	NA	NA	Down	Maturation_Atrichoblast_Down
AT2G16660	Transition Domain_Cortex	35.8	27.6	268	242	0.25	0.26	0.781	0.77	0.258	0.776	3.04	7.3	7.43E-33	bri1_T-WT	AT2G16660	NA	NA	Up	Transition Domain_Cortex_Up
AT5G35940	Proliferation Domain_Trichoblast	1.23	4.02	68.7	59	0.0625	0.109	0.665	0.726	0.102	0.695	4.21	5.3	8.17E-33	bri1_T-WT	JAL41	NA	NA	Up	Proliferation Domain_Trichoblast_Up
AT1G17300	Proximal Lateral Root Cap	21.1	19	1.93	1.58	0.167	0.135	0.0154	0.0128	0.143	0.0144	-3.51	3.29	8.23E-33	bri1_T-WT	AT1G17300	NA	NA	Down	Proximal Lateral Root Cap_Down
AT2G17080	Proximal Lateral Root Cap	20.5	116	170	239	0.12	0.295	0.524	0.588	0.253	0.549	1.86	7.12	8.82E-33	bri1_T-WT	AT2G17080	NA	NA	Up	Proximal Lateral Root Cap_Up
AT3G25290	Elongation_Atrichoblast	630	489	152	176	0.802	0.708	0.483	0.546	0.762	0.506	-1.76	8.51	1.11E-32	bri1_T-WT	AT3G25290	NA	NA	Down	Elongation_Atrichoblast_Down
AT5G62340	Elongation_Atrichoblast	5.08	6.87	32.3	52.1	0.0459	0.0549	0.163	0.201	0.0498	0.177	2.79	4.36	1.33E-32	bri1_T-WT	AT5G62340	NA	NA	Up	Elongation_Atrichoblast_Up
AT2G22860	Maturation_Atrichoblast	56.7	44.8	525	204	0.282	0.278	0.669	0.557	0.279	0.632	2.71	7.7	1.35E-32	bri1_T-WT	PSK2	NA	NA	Up	Maturation_Atrichoblast_Up
AT3G16080	Maturation_Trichoblast	14.2	21	89.8	77.1	0.319	0.37	0.701	0.701	0.35	0.701	2.26	5.63	1.38E-32	bri1_T-WT	RPL37C	NA	NA	Up	Maturation_Trichoblast_Up
AT4G37010	Elongation_Atrichoblast	283	320	81.3	80.4	0.756	0.758	0.448	0.443	0.757	0.446	-1.89	7.61	1.42E-32	bri1_T-WT	CEN2	NA	NA	Down	Elongation_Atrichoblast_Down
AT3G20160	Proximal Lateral Root Cap	26.2	52.3	6.71	6.76	0.131	0.202	0.0366	0.0459	0.185	0.0402	-2.48	4.52	1.45E-32	bri1_T-WT	AT3G20160	NA	NA	Down	Proximal Lateral Root Cap_Down
AT1G27400	Elongation_Atrichoblast	27.5	35.9	121	150	0.282	0.333	0.688	0.695	0.304	0.69	2.1	6.33	1.86E-32	bri1_T-WT	RPL17A	NA	NA	Up	Elongation_Atrichoblast_Up
AT1G49160	Maturation_Trichoblast	33.2	26.8	2.57	4.86	0.578	0.513	0.058	0.121	0.538	0.0823	-3.06	4.17	1.91E-32	bri1_T-WT	WNK7	NA	NA	Down	Maturation_Trichoblast_Down
AT3G62680	Maturation_Trichoblast	295	320	847	1240	0.958	0.932	0.962	1	0.942	0.977	1.74	9.4	1.91E-32	bri1_T-WT	PRP3	NA	NA	Up	Maturation_Trichoblast_Up
AT5G15960	Elongation_Atrichoblast	18.1	52.5	175	111	0.166	0.214	0.611	0.466	0.187	0.556	2.17	6.44	2.33E-32	bri1_T-WT	KIN1	NA	NA	Up	Elongation_Atrichoblast_Up
AT1G14220	Proximal Lateral Root Cap	321	352	97	110	0.696	0.737	0.397	0.463	0.727	0.423	-1.7	7.77	2.53E-32	bri1_T-WT	AT1G14220	NA	NA	Down	Proximal Lateral Root Cap_Down
AT4G00895	Distal Columella	75.8	63.8	16.2	14.8	0.405	0.344	0.104	0.102	0.381	0.103	-2.17	5.48	2.86E-32	bri1_T-WT	AT4G00895	NA	NA	Down	Distal Columella_Down
AT3G17185	Elongation_Atrichoblast	54.7	46	7.47	4.94	0.375	0.355	0.0764	0.0632	0.366	0.0714	-3	4.99	2.99E-32	bri1_T-WT	TASIR-ARF	NA	NA	Down	Elongation_Atrichoblast_Down
AT1G75600	Distal Columella	254	192	87.7	51	0.477	0.392	0.268	0.196	0.444	0.247	-1.71	7.22	3.18E-32	bri1_T-WT	AT1G75600	NA	NA	Down	Distal Columella_Down
AT4G25810	Elongation_Atrichoblast	1.48	20.5	56.2	44.5	0.0197	0.123	0.247	0.207	0.0646	0.232	2.74	4.81	4.41E-32	bri1_T-WT	XTH23	NA	NA	Up	Elongation_Atrichoblast_Up
AT4G12520	Proliferation Domain_Pericycle	540	750	83.1	104	0.938	0.842	0.545	0.667	0.87	0.629	-2.78	8.55	4.50E-32	bri1_T-WT	AT4G12520	NA	NA	Down	Proliferation Domain_Pericycle_Down
AT4G37770	Maturation_Procambium	39.9	65.4	316	375	0.122	0.24	0.863	0.862	0.211	0.862	2.71	7.66	4.61E-32	bri1_T-WT	ACS8	NA	NA	Up	Maturation_Procambium_Up
AT5G43520	Elongation_Atrichoblast	185	240	49.6	57	0.499	0.54	0.229	0.236	0.517	0.232	-1.98	7.09	6.37E-32	bri1_T-WT	AT5G43520	NA	NA	Down	Elongation_Atrichoblast_Down
AT3G20360	Proliferation Domain_Atrichoblast	51.4	78	2.17	4.14	0.464	0.441	0.0334	0.0599	0.448	0.0461	-4.37	4.68	7.06E-32	bri1_T-WT	AT3G20360	NA	NA	Down	Proliferation Domain_Atrichoblast_Down
AT3G17790	Maturation_Trichoblast	67.2	66.5	18.4	7.78	0.437	0.454	0.18	0.121	0.447	0.157	-2.4	5.37	8.98E-32	bri1_T-WT	PAP17	NA	NA	Down	Maturation_Trichoblast_Down
AT4G37850	Distal Columella	8.27	8.06	41.2	51	0.0573	0.052	0.233	0.291	0.0552	0.25	2.47	4.69	9.96E-32	bri1_T-WT	BHLH25	AT4G37850	basic helix-loop-helix (bHLH) DNA-binding superfamily protein	Up	Distal Columella_Up
AT2G42060	Maturation_Trichoblast	21.1	23.4	2.1	2.11	0.482	0.423	0.0493	0.0607	0.446	0.0537	-3.39	3.74	1.02E-31	bri1_T-WT	AT2G42060	NA	NA	Down	Maturation_Trichoblast_Down
AT3G16450	Elongation_Atrichoblast	14.4	12.3	64.9	74.1	0.135	0.122	0.309	0.333	0.129	0.318	2.37	5.25	1.16E-31	bri1_T-WT	JAL33	NA	NA	Up	Elongation_Atrichoblast_Up
AT3G19930	Proximal Lateral Root Cap	148	198	53.4	48.8	0.501	0.61	0.366	0.361	0.584	0.364	-1.75	6.8	1.19E-31	bri1_T-WT	STP4	NA	NA	Down	Proximal Lateral Root Cap_Down
AT3G01970	Elongation_Atrichoblast	4.34	4.76	32.3	38.2	0.0406	0.0566	0.233	0.247	0.0475	0.238	2.94	4.06	1.28E-31	bri1_T-WT	WRKY45	WRKY45	WRKY DNA-binding protein 45	Up	Elongation_Atrichoblast_Up
AT4G25630	Proliferation Domain_Trichoblast	7.35	40.2	110	218	0.375	0.402	0.628	0.836	0.398	0.728	2.81	6.67	1.38E-31	bri1_T-WT	MED36A	NA	NA	Up	Proliferation Domain_Trichoblast_Up
AT3G02240	Maturation_Trichoblast	50.8	47	6.77	10.4	0.666	0.62	0.116	0.196	0.638	0.147	-2.54	4.9	1.43E-31	bri1_T-WT	RGF7	NA	NA	Down	Maturation_Trichoblast_Down
AT2G21540	Elongation_Atrichoblast	66.4	57.2	11.7	6.74	0.436	0.417	0.111	0.0747	0.428	0.0974	-2.73	5.29	1.46E-31	bri1_T-WT	SFH3	NA	NA	Down	Elongation_Atrichoblast_Down
AT3G47400	Proximal Lateral Root Cap	92.2	111	26.8	29.5	0.393	0.467	0.198	0.25	0.449	0.218	-1.84	6	1.62E-31	bri1_T-WT	PME33	NA	NA	Down	Proximal Lateral Root Cap_Down
AT5G54490	Elongation_Atrichoblast	4.99	16.7	58	52.5	0.0655	0.18	0.344	0.333	0.115	0.34	2.54	4.91	1.64E-31	bri1_T-WT	PBP1	NA	NA	Up	Elongation_Atrichoblast_Up
AT2G01670	Maturation_Trichoblast	41.4	53.4	7.24	8.91	0.416	0.446	0.116	0.136	0.434	0.123	-2.55	4.86	2.14E-31	bri1_T-WT	NUDT17	NA	NA	Down	Maturation_Trichoblast_Down
AT1G56630	Elongation_Atrichoblast	96	81.3	14.9	18.4	0.582	0.554	0.149	0.178	0.57	0.16	-2.43	5.81	2.35E-31	bri1_T-WT	AT1G56630	NA	NA	Down	Elongation_Atrichoblast_Down
AT5G46890	Proliferation Domain_Trichoblast	624	464	224	88.3	1	0.859	0.743	0.662	0.88	0.704	-1.94	8.42	3.02E-31	bri1_T-WT	AT5G46890	NA	NA	Down	Proliferation Domain_Trichoblast_Down
AT2G37750	Maturation_Trichoblast	485	454	181	96.1	0.642	0.671	0.519	0.393	0.659	0.47	-1.82	8.25	3.06E-31	bri1_T-WT	AT2G37750	NA	NA	Down	Maturation_Trichoblast_Down
AT5G20150	Maturation_Cortex	272	260	65.1	18.8	0.443	0.48	0.268	0.333	0.469	0.291	-2.87	7.27	3.30E-31	bri1_T-WT	SPX1	NA	NA	Down	Maturation_Cortex_Down
AT2G04100	Elongation_Atrichoblast	8.03	7.64	46	48.5	0.101	0.0943	0.299	0.328	0.0981	0.31	2.59	4.61	3.52E-31	bri1_T-WT	DTX6	NA	NA	Up	Elongation_Atrichoblast_Up
AT3G01190	Proliferation Domain_Trichoblast	188	117	44.5	14	0.938	0.772	0.39	0.229	0.796	0.313	-2.55	6.35	5.11E-31	bri1_T-WT	PER27	NA	NA	Down	Proliferation Domain_Trichoblast_Down
AT1G70130	Maturation_Procambium	103	204	697	782	0.585	0.616	0.931	0.943	0.608	0.937	2.31	8.81	5.19E-31	bri1_T-WT	LECRK52	NA	NA	Up	Maturation_Procambium_Up
AT1G65510	Elongation_Atrichoblast	20.7	20.3	93.6	93.4	0.199	0.192	0.441	0.391	0.196	0.422	2.19	5.75	5.62E-31	bri1_T-WT	AT1G65510	NA	NA	Up	Elongation_Atrichoblast_Up
AT5G23530	Proximal Lateral Root Cap	72.9	96.5	22.1	23.4	0.29	0.402	0.171	0.175	0.375	0.173	-1.89	5.73	5.68E-31	bri1_T-WT	CXE18	NA	NA	Down	Proximal Lateral Root Cap_Down
AT3G60520	Maturation_Trichoblast	49.9	47.3	11.8	5.51	0.587	0.52	0.159	0.126	0.547	0.147	-2.52	4.9	6.63E-31	bri1_T-WT	AT3G60520	NA	NA	Down	Maturation_Trichoblast_Down
AT5G28020	Proximal Lateral Root Cap	67.2	43.4	13.2	12.3	0.401	0.28	0.115	0.119	0.309	0.117	-2.09	4.99	8.45E-31	bri1_T-WT	CYSD2	NA	NA	Down	Proximal Lateral Root Cap_Down
AT1G32560	Proximal Lateral Root Cap	25.6	21.9	3.24	2.7	0.142	0.138	0.0276	0.0268	0.139	0.0273	-2.99	3.59	9.13E-31	bri1_T-WT	LEA6	NA	NA	Down	Proximal Lateral Root Cap_Down
AT1G07610	Elongation_Atrichoblast	58.5	52.1	253	164	0.32	0.273	0.573	0.5	0.299	0.545	1.89	7.01	9.38E-31	bri1_T-WT	MT1C	NA	NA	Up	Elongation_Atrichoblast_Up
AT2G02010	Maturation_Procambium	125	163	653	764	0.171	0.328	0.745	0.724	0.289	0.735	2.3	8.75	1.01E-30	bri1_T-WT	GAD4	NA	NA	Up	Maturation_Procambium_Up
AT5G48070	Maturation_Procambium	475	928	2390	2680	0.683	0.736	0.971	0.977	0.723	0.974	1.92	10.7	1.09E-30	bri1_T-WT	XTH20	NA	NA	Up	Maturation_Procambium_Up
AT5G44020	Proliferation Domain_Pericycle	984	688	96.7	187	1	1	1	0.917	1	0.943	-2.55	8.95	1.09E-30	bri1_T-WT	AT5G44020	NA	NA	Down	Proliferation Domain_Pericycle_Down
AT3G23830	Proliferation Domain_Trichoblast	12.3	35.2	99.2	224	0.438	0.413	0.642	0.841	0.417	0.737	2.77	6.65	1.38E-30	bri1_T-WT	RBG4	NA	NA	Up	Proliferation Domain_Trichoblast_Up
AT5G43350	Elongation_Atrichoblast	440	430	118	147	0.94	0.911	0.51	0.655	0.927	0.565	-1.73	8.17	2.43E-30	bri1_T-WT	PHT1-1	NA	NA	Down	Elongation_Atrichoblast_Down
AT3G28740	Proximal Lateral Root Cap	1200	1270	403	376	0.942	0.886	0.729	0.719	0.899	0.725	-1.67	9.67	2.59E-30	bri1_T-WT	CYP81D11	NA	NA	Down	Proximal Lateral Root Cap_Down
AT5G46890	Transition Domain_Cortex	811	554	136	190	1	0.945	0.735	0.738	0.959	0.736	-2.05	8.66	2.88E-30	bri1_T-WT	AT5G46890	NA	NA	Down	Transition Domain_Cortex_Down
AT4G37370	Elongation_Atrichoblast	160	163	42.7	35.9	0.48	0.417	0.219	0.218	0.452	0.219	-2.03	6.7	3.24E-30	bri1_T-WT	CYP81D8	NA	NA	Down	Elongation_Atrichoblast_Down
AT5G48657	Proximal Lateral Root Cap	27.1	34.5	5.4	4.84	0.203	0.229	0.0512	0.0485	0.223	0.0501	-2.58	4.11	3.75E-30	bri1_T-WT	AT5G48657	NA	NA	Down	Proximal Lateral Root Cap_Down
AT2G44080	Proliferation Domain_Pericycle	0	1.29	69.6	97.9	0	0.0526	0.727	0.708	0.037	0.714	6.64	5.36	3.93E-30	bri1_T-WT	ARL	NA	NA	Up	Proliferation Domain_Pericycle_Up
AT2G20880	Maturation_Trichoblast	254	269	56.5	89.1	0.614	0.579	0.252	0.397	0.593	0.308	-1.88	7.39	4.15E-30	bri1_T-WT	ERF053	ERF53	Integrase-type DNA-binding superfamily protein	Down	Maturation_Trichoblast_Down
AT1G10480	Maturation_Trichoblast	29	26.6	5.6	1.62	0.25	0.232	0.0841	0.028	0.239	0.0626	-2.97	4.08	4.68E-30	bri1_T-WT	ZFP5	ZFP5	zinc finger protein 5	Down	Maturation_Trichoblast_Down
AT3G59710	Maturation_Procambium	27	17	173	182	0.415	0.256	0.745	0.839	0.295	0.788	3.09	6.67	4.77E-30	bri1_T-WT	AT3G59710	NA	NA	Up	Maturation_Procambium_Up
AT2G41100	Proximal Lateral Root Cap	21.5	31.8	92.9	102	0.0975	0.17	0.443	0.43	0.153	0.438	1.86	6	4.89E-30	bri1_T-WT	CML12	NA	NA	Up	Proximal Lateral Root Cap_Up
AT2G29500	Maturation_Trichoblast	53.6	112	15.8	17	0.458	0.561	0.281	0.276	0.521	0.279	-2.24	5.67	7.14E-30	bri1_T-WT	HSP17.6B	NA	NA	Down	Maturation_Trichoblast_Down
AT5G53370	Maturation_Atrichoblast	0.542	2.42	25.3	34.5	0.00722	0.0328	0.224	0.316	0.0212	0.255	4.3	3.88	7.27E-30	bri1_T-WT	ATPMEPCRF	NA	NA	Up	Maturation_Atrichoblast_Up
AT2G02100	Elongation_Procambium	2.4	17.1	176	100	0.0333	0.0628	0.297	0.211	0.0543	0.258	3.64	6.26	7.44E-30	bri1_T-WT	PDF2.2	NA	NA	Up	Elongation_Procambium_Up
AT3G07490	Maturation_Trichoblast	20.7	15.5	61	105	0.343	0.281	0.542	0.701	0.305	0.603	2.17	5.63	7.56E-30	bri1_T-WT	CML3	NA	NA	Up	Maturation_Trichoblast_Up
AT4G12600	Proliferation Domain_Trichoblast	33.1	88.7	258	320	0.688	0.652	0.839	0.935	0.657	0.885	2.28	7.52	7.77E-30	bri1_T-WT	AT4G12600	NA	NA	Up	Proliferation Domain_Trichoblast_Up
AT1G78000	Maturation_Atrichoblast	799	669	120	147	0.827	0.734	0.467	0.532	0.776	0.488	-2.47	8.77	7.80E-30	bri1_T-WT	SULTR1;2	NA	NA	Down	Maturation_Atrichoblast_Down
AT4G00895	Maturation_Atrichoblast	98.7	137	15.1	15.1	0.487	0.51	0.148	0.146	0.5	0.147	-2.92	6.1	8.91E-30	bri1_T-WT	AT4G00895	NA	NA	Down	Maturation_Atrichoblast_Down
AT2G39518	Elongation_Atrichoblast	34.4	33.2	3.59	2.69	0.308	0.326	0.0347	0.023	0.316	0.0303	-3.4	4.44	9.67E-30	bri1_T-WT	AT2G39518	NA	NA	Down	Elongation_Atrichoblast_Down
AT4G38770	Elongation_Xylem	0	0	18.9	12.1	0	0	0.156	0.144	0	0.151	9.03	2.87	9.75E-30	bri1_T-WT	PRP4	NA	NA	Up	Elongation_Xylem_Up
AT2G34930	Maturation_Atrichoblast	14.9	14.7	89.3	126	0.137	0.146	0.344	0.373	0.142	0.354	2.84	5.9	1.07E-29	bri1_T-WT	AT2G34930	NA	NA	Up	Maturation_Atrichoblast_Up
AT4G27280	Elongation_Atrichoblast	15	38.6	140	82.2	0.177	0.355	0.524	0.523	0.254	0.524	2.16	6.05	1.13E-29	bri1_T-WT	KRP1	NA	NA	Up	Elongation_Atrichoblast_Up
AT3G59900	Elongation_Atrichoblast	5.45	6.43	51.1	27.8	0.0537	0.072	0.278	0.19	0.0617	0.245	2.71	4.33	1.34E-29	bri1_T-WT	ARGOS	NA	NA	Up	Elongation_Atrichoblast_Up
AT5G60800	Elongation_Atrichoblast	153	108	33.2	26.5	0.531	0.381	0.233	0.247	0.466	0.238	-2.12	6.39	1.35E-29	bri1_T-WT	AT5G60800	NA	NA	Down	Elongation_Atrichoblast_Down
AT2G37180	Elongation_Xylem	519	463	199	88.4	0.56	0.482	0.409	0.377	0.511	0.395	-1.87	8.32	1.69E-29	bri1_T-WT	PIP2-3	NA	NA	Down	Elongation_Xylem_Down
AT2G41810	Transition Domain_Trichoblast	5.51	5.44	64.3	115	0.114	0.118	0.5	0.604	0.115	0.561	3.94	5.54	1.69E-29	bri1_T-WT	AT2G41810	NA	NA	Up	Transition Domain_Trichoblast_Up
AT2G31083	Elongation_Procambium	3	12.4	45.2	192	0.0444	0.117	0.325	0.349	0.0958	0.336	3.94	6.02	1.71E-29	bri1_T-WT	CLE5	NA	NA	Up	Elongation_Procambium_Up
AT4G21850	Elongation_Atrichoblast	4750	4850	1600	1900	1	0.993	0.997	0.994	0.997	0.996	-1.46	11.7	1.74E-29	bri1_T-WT	MSRB9	NA	NA	Down	Elongation_Atrichoblast_Down
AT5G42600	Maturation_Atrichoblast	55.9	51.2	333	286	0.195	0.191	0.486	0.525	0.193	0.499	2.53	7.5	2.37E-29	bri1_T-WT	MRN1	NA	NA	Up	Maturation_Atrichoblast_Up
AT5G10400	Elongation_Atrichoblast	6.56	5.76	21.8	68.3	0.0826	0.0789	0.198	0.31	0.081	0.24	2.67	4.42	2.43E-29	bri1_T-WT	HTR2	NA	NA	Up	Elongation_Atrichoblast_Up
AT4G14940	Proximal Lateral Root Cap	60.6	94.6	17.9	24.4	0.27	0.442	0.149	0.189	0.401	0.164	-1.86	5.61	2.66E-29	bri1_T-WT	AO1	NA	NA	Down	Proximal Lateral Root Cap_Down
AT5G60800	Proximal Lateral Root Cap	77.6	61.6	17.7	19.5	0.37	0.309	0.158	0.163	0.323	0.16	-1.89	5.4	2.78E-29	bri1_T-WT	AT5G60800	NA	NA	Down	Proximal Lateral Root Cap_Down
AT5G07460	Maturation_Trichoblast	164	178	44.6	44.4	0.898	0.864	0.548	0.561	0.877	0.553	-1.94	6.77	3.30E-29	bri1_T-WT	MRSA2	NA	NA	Down	Maturation_Trichoblast_Down
AT4G22710	Elongation_Procambium	5.99	16.1	204	94.7	0.0556	0.103	0.311	0.234	0.0895	0.276	3.51	6.37	3.89E-29	bri1_T-WT	CYP706A2	NA	NA	Up	Elongation_Procambium_Up
AT5G15230	Proliferation Domain_Pericycle	1150	1510	4260	4350	0.938	1	1	1	0.981	1	1.71	11.5	4.56E-29	bri1_T-WT	GASA4	NA	NA	Up	Proliferation Domain_Pericycle_Up
AT5G20230	Maturation_Trichoblast	42.2	95.9	247	223	0.367	0.536	0.655	0.603	0.47	0.635	1.87	7.24	5.39E-29	bri1_T-WT	BCB	NA	NA	Up	Maturation_Trichoblast_Up
AT5G43175	Maturation_Trichoblast	0	0.229	8.05	7.29	0	0.00585	0.122	0.173	0.00355	0.141	5.74	1.67	5.66E-29	bri1_T-WT	BHLH139	AT5G43175	basic helix-loop-helix (bHLH) DNA-binding superfamily protein	Up	Maturation_Trichoblast_Up
AT1G16030	Maturation_Atrichoblast	64.6	88.1	9.38	7.1	0.206	0.281	0.082	0.0696	0.247	0.0779	-3.13	5.48	6.00E-29	bri1_T-WT	HSP70-5	NA	NA	Down	Maturation_Atrichoblast_Down
AT3G15370	Maturation_Trichoblast	0.65	0.642	14.7	7.94	0.0211	0.0214	0.116	0.117	0.0213	0.116	4.03	2.4	6.68E-29	bri1_T-WT	ATEXPA12	NA	NA	Up	Maturation_Trichoblast_Up
AT3G02480	Elongation_Xylem	23.5	26	138	129	0.321	0.35	0.441	0.37	0.339	0.41	2.43	6.29	7.61E-29	bri1_T-WT	AT3G02480	NA	NA	Up	Elongation_Xylem_Up
AT3G07195	Elongation_Atrichoblast	52.8	63.6	8.37	10.8	0.311	0.367	0.0694	0.0805	0.335	0.0736	-2.61	5.22	8.39E-29	bri1_T-WT	AT3G07195	NA	NA	Down	Elongation_Atrichoblast_Down
AT5G53250	Elongation_Atrichoblast	1810	1700	647	595	0.992	0.976	0.781	0.782	0.985	0.781	-1.5	10.2	8.65E-29	bri1_T-WT	AGP22	NA	NA	Down	Elongation_Atrichoblast_Down
AT4G37950	Elongation_Atrichoblast	23.2	17.5	0.299	0.898	0.253	0.213	0.00347	0.0115	0.236	0.00649	-5.21	3.73	9.63E-29	bri1_T-WT	AT4G37950	NA	NA	Down	Elongation_Atrichoblast_Down
AT1G78000	Maturation_Cortex	66.4	70.1	9.86	6	0.5	0.523	0.144	0.153	0.516	0.147	-3.11	5.27	1.01E-28	bri1_T-WT	SULTR1;2	NA	NA	Down	Maturation_Cortex_Down
AT4G16720	Maturation_Trichoblast	29.5	43.3	146	132	0.554	0.624	0.826	0.869	0.596	0.843	1.95	6.44	1.14E-28	bri1_T-WT	RPL15A	NA	NA	Up	Maturation_Trichoblast_Up
AT5G26080	Maturation_Trichoblast	29.8	32.1	107	138	0.392	0.376	0.554	0.664	0.382	0.596	1.98	6.25	1.19E-28	bri1_T-WT	AT5G26080	NA	NA	Up	Maturation_Trichoblast_Up
AT4G25100	Transition Domain_Trichoblast	2.05	18.3	61.5	163	0.0605	0.176	0.377	0.174	0.0983	0.258	3.88	5.91	1.22E-28	bri1_T-WT	FSD1	NA	NA	Up	Transition Domain_Trichoblast_Up
AT5G15970	Maturation_Cortex	1410	2410	9520	10800	0.91	0.961	1	1	0.946	1	2.45	12.6	1.34E-28	bri1_T-WT	KIN2	NA	NA	Up	Maturation_Cortex_Up
AT5G40450	Proximal Lateral Root Cap	162	129	52.1	39.7	0.766	0.617	0.367	0.33	0.653	0.353	-1.67	6.55	1.55E-28	bri1_T-WT	AT5G40450	NA	NA	Down	Proximal Lateral Root Cap_Down
AT2G39530	Proliferation Domain_Trichoblast	14.7	183	10.8	5.34	0.312	0.489	0.151	0.104	0.463	0.129	-3.25	5.78	2.06E-28	bri1_T-WT	AT2G39530	NA	NA	Down	Proliferation Domain_Trichoblast_Down
AT5G54490	Elongation_Xylem	3.09	20	47.5	95.1	0.0821	0.236	0.452	0.308	0.178	0.389	2.86	5.33	2.08E-28	bri1_T-WT	PBP1	NA	NA	Up	Elongation_Xylem_Up
AT5G48657	Elongation_Atrichoblast	185	196	55	47.2	0.617	0.678	0.351	0.339	0.643	0.346	-1.89	6.96	2.23E-28	bri1_T-WT	AT5G48657	NA	NA	Down	Elongation_Atrichoblast_Down
AT2G32060	Maturation_Trichoblast	15.3	24.5	83.3	82.1	0.355	0.462	0.733	0.846	0.42	0.776	2.08	5.66	2.27E-28	bri1_T-WT	RPS12C	NA	NA	Up	Maturation_Trichoblast_Up
AT5G35940	Proximal Lateral Root Cap	401	416	1200	1300	0.691	0.673	0.97	0.968	0.677	0.969	1.62	9.7	2.72E-28	bri1_T-WT	JAL41	NA	NA	Up	Proximal Lateral Root Cap_Up
AT2G30930	Proliferation Domain_Pericycle	778	851	197	119	0.938	1	0.909	0.917	0.981	0.914	-2.41	8.94	2.94E-28	bri1_T-WT	AT2G30930	NA	NA	Down	Proliferation Domain_Pericycle_Down
AT4G13210	Proximal Lateral Root Cap	24.9	19.5	2.31	3.49	0.187	0.155	0.0227	0.0344	0.163	0.0273	-2.93	3.48	3.03E-28	bri1_T-WT	AT4G13210	NA	NA	Down	Proximal Lateral Root Cap_Down
AT1G07400	Maturation_Trichoblast	32.7	71.1	10.7	7.29	0.277	0.431	0.171	0.168	0.37	0.17	-2.39	4.99	3.20E-28	bri1_T-WT	HSP17.8	NA	NA	Down	Maturation_Trichoblast_Down
AT3G18450	Elongation_Atrichoblast	45	75	9.27	10.3	0.214	0.273	0.0556	0.046	0.239	0.0519	-2.55	5.26	4.78E-28	bri1_T-WT	PCR5	NA	NA	Down	Elongation_Atrichoblast_Down
AT5G10300	Maturation_Trichoblast	356	409	130	101	0.849	0.793	0.71	0.715	0.815	0.712	-1.74	7.97	4.87E-28	bri1_T-WT	HNL	NA	NA	Down	Maturation_Trichoblast_Down
AT5G45775	Maturation_Trichoblast	7.73	11.6	50.2	42.9	0.178	0.242	0.545	0.631	0.217	0.578	2.28	4.77	5.06E-28	bri1_T-WT	RPL11C	NA	NA	Up	Maturation_Trichoblast_Up
AT5G19190	Proliferation Domain_Trichoblast	61.3	35.5	4.95	3.05	0.812	0.391	0.115	0.0796	0.454	0.0979	-3.58	4.24	5.13E-28	bri1_T-WT	AT5G19190	NA	NA	Down	Proliferation Domain_Trichoblast_Down
AT5G46900	Distal Columella	351	219	111	86.3	0.891	0.669	0.442	0.389	0.805	0.426	-1.51	7.6	5.25E-28	bri1_T-WT	AT5G46900	NA	NA	Down	Distal Columella_Down
AT2G28200	Proximal Lateral Root Cap	33.5	27.4	6.09	4.84	0.212	0.184	0.0561	0.0446	0.191	0.0516	-2.47	4.05	5.29E-28	bri1_T-WT	ZAT5	AT2G28200	C2H2-type zinc finger family protein	Down	Proximal Lateral Root Cap_Down
AT2G32210	Maturation_Trichoblast	27.3	33.3	75.8	181	0.334	0.423	0.533	0.589	0.388	0.555	1.97	6.29	6.50E-28	bri1_T-WT	AT2G32210	NA	NA	Up	Maturation_Trichoblast_Up
AT5G47980	Maturation_Atrichoblast	18.4	15.2	135	89.9	0.126	0.116	0.372	0.43	0.121	0.392	2.72	6	6.54E-28	bri1_T-WT	BAHD1	NA	NA	Up	Maturation_Atrichoblast_Up
AT1G08090	Maturation_Trichoblast	0.65	0.825	6.07	18.1	0.0241	0.0292	0.101	0.164	0.0272	0.125	3.97	2.41	6.59E-28	bri1_T-WT	NRT2.1	NA	NA	Up	Maturation_Trichoblast_Up
AT5G62210	Elongation_Endodermis	6.73	8.01	129	113	0.0831	0.079	0.458	0.366	0.081	0.416	4.04	6	7.26E-28	bri1_T-WT	AT5G62210	NA	NA	Up	Elongation_Endodermis_Up
AT5G48070	Elongation_Procambium	81.5	114	644	621	0.222	0.251	0.679	0.537	0.243	0.615	2.7	8.52	7.79E-28	bri1_T-WT	XTH20	NA	NA	Up	Elongation_Procambium_Up
AT5G13870	Elongation_Atrichoblast	2.22	6.31	35.9	24.7	0.0288	0.0806	0.243	0.236	0.0513	0.24	2.94	3.88	8.12E-28	bri1_T-WT	XTH5	NA	NA	Up	Elongation_Atrichoblast_Up
AT1G04610	Elongation_Atrichoblast	63	54.7	7.17	13.9	0.346	0.336	0.059	0.115	0.342	0.0801	-2.54	5.25	8.36E-28	bri1_T-WT	YUC3	NA	NA	Down	Elongation_Atrichoblast_Down
AT3G05165	Proximal Lateral Root Cap	57.4	55.4	16.3	13.3	0.323	0.313	0.142	0.125	0.315	0.135	-1.93	5.1	8.94E-28	bri1_T-WT	AT3G05165	NA	NA	Down	Proximal Lateral Root Cap_Down
AT5G64260	Transition Domain_Cortex	67.9	58.5	361	320	0.583	0.411	0.872	0.852	0.454	0.863	2.43	7.75	9.10E-28	bri1_T-WT	EXL2	NA	NA	Up	Transition Domain_Cortex_Up
AT5G62165	Elongation_Endodermis	47	39.3	0.894	1.19	0.592	0.481	0.0169	0.0165	0.535	0.0167	-5.37	4.51	9.34E-28	bri1_T-WT	AGL42	AGL42	AGAMOUS-like 42	Down	Elongation_Endodermis_Down
AT3G01420	Maturation_Cortex	93.3	176	23.5	13	0.18	0.444	0.124	0.144	0.369	0.131	-2.84	6.28	9.58E-28	bri1_T-WT	DOX1	NA	NA	Down	Maturation_Cortex_Down
AT2G25735	Maturation_Cortex	39.1	127	362	523	0.27	0.405	0.622	0.721	0.366	0.656	2.58	8.04	9.58E-28	bri1_T-WT	AT2G25735	NA	NA	Up	Maturation_Cortex_Up
AT2G21540	Distal Columella	35.3	25.3	5.05	2.01	0.224	0.171	0.0379	0.0151	0.203	0.0311	-3.04	4.24	9.73E-28	bri1_T-WT	SFH3	NA	NA	Down	Distal Columella_Down
AT3G47510	Elongation_Procambium	3	5.45	78.9	67.2	0.0222	0.0628	0.278	0.194	0.0511	0.24	3.98	5.34	9.75E-28	bri1_T-WT	AT3G47510	NA	NA	Up	Elongation_Procambium_Up
AT5G10520	Distal Columella	270	226	84.3	87.1	0.743	0.651	0.379	0.457	0.707	0.402	-1.53	7.4	1.01E-27	bri1_T-WT	RBK1	NA	NA	Down	Distal Columella_Down
AT3G02240	Elongation_Atrichoblast	697	732	229	254	0.948	0.933	0.597	0.615	0.941	0.604	-1.57	8.91	1.05E-27	bri1_T-WT	RGF7	NA	NA	Down	Elongation_Atrichoblast_Down
AT5G05880	Elongation_Atrichoblast	1.57	1.66	20.9	20.7	0.0223	0.0257	0.194	0.213	0.0238	0.201	3.67	3.09	1.23E-27	bri1_T-WT	UGT76C4	NA	NA	Up	Elongation_Atrichoblast_Up
AT2G45050	Maturation_Trichoblast	1.66	2.61	23.7	13.3	0.0633	0.076	0.261	0.327	0.071	0.286	3.03	3.26	1.43E-27	bri1_T-WT	GATA2	GATA2	GATA transcription factor 2	Up	Maturation_Trichoblast_Up
AT2G15960	Maturation_Atrichoblast	444	361	87.8	62	0.794	0.669	0.328	0.329	0.725	0.328	-2.43	7.91	1.46E-27	bri1_T-WT	AT2G15960	NA	NA	Down	Maturation_Atrichoblast_Down
AT2G18600	Maturation_Trichoblast	3.18	4.45	27.8	21.9	0.0753	0.103	0.307	0.266	0.0923	0.292	2.69	3.76	1.51E-27	bri1_T-WT	RCE2	NA	NA	Up	Maturation_Trichoblast_Up
AT1G52245	Elongation_Atrichoblast	44.7	44.2	8.07	4.49	0.312	0.321	0.0764	0.0517	0.316	0.0671	-2.78	4.84	1.64E-27	bri1_T-WT	AT1G52245	NA	NA	Down	Elongation_Atrichoblast_Down
AT5G05880	Elongation_Endodermis	2.03	2.59	48.3	52.4	0.0468	0.042	0.492	0.56	0.0443	0.522	4.44	4.7	1.64E-27	bri1_T-WT	UGT76C4	NA	NA	Up	Elongation_Endodermis_Up
AT3G10930	Elongation_Atrichoblast	8.13	25.1	67.6	68.7	0.0747	0.153	0.326	0.339	0.108	0.331	2.22	5.31	1.91E-27	bri1_T-WT	AT3G10930	NA	NA	Up	Elongation_Atrichoblast_Up
AT3G16080	Elongation_Atrichoblast	29.6	32.8	111	130	0.299	0.329	0.639	0.741	0.312	0.677	1.94	6.18	1.91E-27	bri1_T-WT	RPL37C	NA	NA	Up	Elongation_Atrichoblast_Up
AT5G48657	Distal Columella	40	46.8	9.09	6.82	0.248	0.273	0.0599	0.0566	0.258	0.059	-2.38	4.77	2.07E-27	bri1_T-WT	AT5G48657	NA	NA	Down	Distal Columella_Down
AT4G38740	Proliferation Domain_Pericycle	138	195	974	710	1	1	1	1	1	1	2.33	8.97	2.39E-27	bri1_T-WT	CYP18-3	NA	NA	Up	Proliferation Domain_Pericycle_Up
AT4G37010	Maturation_Trichoblast	262	298	87.8	77.1	0.982	0.955	0.681	0.636	0.966	0.664	-1.76	7.51	2.42E-27	bri1_T-WT	CEN2	NA	NA	Down	Maturation_Trichoblast_Down
AT1G59840	Maturation_Trichoblast	6.72	7.11	33.6	38.4	0.175	0.193	0.455	0.486	0.186	0.467	2.38	4.36	2.62E-27	bri1_T-WT	CCB4	NA	NA	Up	Maturation_Trichoblast_Up
AT4G30650	Maturation_Cortex	67.9	112	556	467	0.5	0.615	0.866	0.901	0.582	0.878	2.53	8.24	2.66E-27	bri1_T-WT	AT4G30650	NA	NA	Up	Maturation_Cortex_Up
AT1G32010	Elongation_Atrichoblast	0	98.6	119	85.8	0	0.599	0.674	0.58	0.259	0.639	2.53	6.22	2.94E-27	bri1_T-WT	AT1G32010	NA	NA	Up	Elongation_Atrichoblast_Up
AT2G17080	Elongation_Atrichoblast	8.13	10.6	39.2	58.4	0.0957	0.118	0.281	0.391	0.105	0.323	2.36	4.69	3.42E-27	bri1_T-WT	AT2G17080	NA	NA	Up	Elongation_Atrichoblast_Up
AT3G21510	Maturation_Atrichoblast	29.8	28.8	190	152	0.206	0.242	0.703	0.69	0.225	0.699	2.53	6.64	3.52E-27	bri1_T-WT	AHP1	NA	NA	Up	Maturation_Atrichoblast_Up
AT2G20750	Proliferation Domain_Trichoblast	190	187	43.2	36.6	1	0.793	0.518	0.498	0.824	0.508	-2.25	6.75	3.53E-27	bri1_T-WT	EXPB1	NA	NA	Down	Proliferation Domain_Trichoblast_Down
AT3G49120	Maturation_Trichoblast	13.4	21.8	2.68	0.324	0.178	0.283	0.0435	0.00935	0.241	0.0304	-3.39	3.43	3.64E-27	bri1_T-WT	PER34	NA	NA	Down	Maturation_Trichoblast_Down
AT5G26280	Maturation_Atrichoblast	273	284	1340	1330	0.729	0.737	0.934	0.93	0.734	0.933	2.26	9.66	3.89E-27	bri1_T-WT	AT5G26280	NA	NA	Up	Maturation_Atrichoblast_Up
AT4G12510	Distal Columella	199	137	63.4	43.3	0.712	0.496	0.309	0.275	0.628	0.299	-1.65	6.82	3.92E-27	bri1_T-WT	AT4G12510	NA	NA	Down	Distal Columella_Down
AT2G31945	Distal Columella	619	561	261	225	0.789	0.742	0.525	0.487	0.77	0.514	-1.28	8.71	4.36E-27	bri1_T-WT	AT2G31945	NA	NA	Down	Distal Columella_Down
AT1G78340	Elongation_Atrichoblast	723	801	234	294	0.931	0.921	0.719	0.747	0.926	0.729	-1.54	9.01	4.49E-27	bri1_T-WT	GSTU22	NA	NA	Down	Elongation_Atrichoblast_Down
AT2G38240	Elongation_Atrichoblast	31.1	50.8	152	140	0.298	0.297	0.597	0.557	0.297	0.582	1.87	6.5	4.49E-27	bri1_T-WT	ANS	NA	NA	Up	Elongation_Atrichoblast_Up
AT3G23810	Proliferation Domain_Pericycle	117	195	1090	579	0.875	0.895	1	1	0.889	1	2.37	8.94	4.56E-27	bri1_T-WT	SAHH2	NA	NA	Up	Proliferation Domain_Pericycle_Up
AT2G32210	Maturation_Procambium	38.7	88.6	278	405	0.317	0.496	0.784	0.851	0.452	0.815	2.46	7.69	5.20E-27	bri1_T-WT	AT2G32210	NA	NA	Up	Maturation_Procambium_Up
AT1G19840	Elongation_Atrichoblast	157	113	34.4	33.7	0.468	0.396	0.215	0.259	0.437	0.232	-1.99	6.46	5.58E-27	bri1_T-WT	AT1G19840	NA	NA	Down	Elongation_Atrichoblast_Down
AT5G12020	Maturation_Atrichoblast	97.1	74	13.3	9.46	0.173	0.269	0.0852	0.0886	0.225	0.0863	-2.91	5.66	5.62E-27	bri1_T-WT	HSP17.6	NA	NA	Down	Maturation_Atrichoblast_Down
AT5G35940	Maturation_Trichoblast	2.67	4.86	35.3	16.7	0.0904	0.0936	0.345	0.318	0.0923	0.335	2.69	3.83	5.69E-27	bri1_T-WT	JAL41	NA	NA	Up	Maturation_Trichoblast_Up
AT3G14660	Maturation_Procambium	407	409	98.8	65.5	0.902	0.88	0.5	0.483	0.886	0.492	-2.34	7.93	5.75E-27	bri1_T-WT	CYP72A13	NA	NA	Down	Maturation_Procambium_Down
AT4G04840	Distal Columella	133	85	263	331	0.289	0.188	0.349	0.358	0.249	0.352	1.46	7.66	5.91E-27	bri1_T-WT	MSRB6	NA	NA	Up	Distal Columella_Up
AT5G03545	Elongation_Endodermis	130	89.4	8.43	6.85	0.712	0.585	0.166	0.119	0.647	0.145	-3.83	5.89	5.91E-27	bri1_T-WT	AT4	NA	NA	Down	Elongation_Endodermis_Down
AT4G23400	Maturation_Trichoblast	124	148	39.1	32.4	0.886	0.877	0.333	0.355	0.88	0.342	-1.92	6.44	6.11E-27	bri1_T-WT	PIP1-5	NA	NA	Down	Maturation_Trichoblast_Down
AT1G47480	Maturation_Trichoblast	72.9	73	18.9	14.7	0.895	0.825	0.29	0.308	0.852	0.297	-2.12	5.53	6.26E-27	bri1_T-WT	CXE2	NA	NA	Down	Maturation_Trichoblast_Down
AT2G44080	Maturation_Atrichoblast	5.97	4.17	51.8	41.2	0.0542	0.0507	0.297	0.234	0.0523	0.276	3.2	4.66	6.28E-27	bri1_T-WT	ARL	NA	NA	Up	Maturation_Atrichoblast_Up
AT5G46890	Distal Columella	452	255	144	114	0.959	0.79	0.609	0.604	0.893	0.607	-1.42	7.93	6.69E-27	bri1_T-WT	AT5G46890	NA	NA	Down	Distal Columella_Down
AT5G13870	Maturation_Trichoblast	0.433	5.09	21.2	16.9	0.0181	0.078	0.223	0.299	0.0544	0.252	2.99	3.35	6.80E-27	bri1_T-WT	XTH5	NA	NA	Up	Maturation_Trichoblast_Up
AT1G66270	Elongation_Xylem	25.8	24.8	111	149	0.537	0.418	0.71	0.822	0.463	0.759	2.35	6.26	6.83E-27	bri1_T-WT	BGLU21	NA	NA	Up	Elongation_Xylem_Up
AT3G16450	Maturation_Atrichoblast	19.8	19.3	150	97	0.0939	0.152	0.445	0.424	0.126	0.438	2.62	6.15	7.82E-27	bri1_T-WT	JAL33	NA	NA	Up	Maturation_Atrichoblast_Up
AT2G02010	Elongation_Procambium	37.7	82.5	407	402	0.0778	0.197	0.421	0.314	0.163	0.372	2.81	7.87	7.92E-27	bri1_T-WT	GAD4	NA	NA	Up	Elongation_Procambium_Up
AT2G43880	Proximal Lateral Root Cap	106	121	36	35.8	0.435	0.511	0.253	0.263	0.492	0.257	-1.66	6.2	8.05E-27	bri1_T-WT	AT2G43880	NA	NA	Down	Proximal Lateral Root Cap_Down
AT3G20370	Maturation_Cortex	58.5	46.6	364	253	0.574	0.497	0.837	0.892	0.519	0.856	2.53	7.5	8.19E-27	bri1_T-WT	AT3G20370	NA	NA	Up	Maturation_Cortex_Up
AT2G45470	Elongation_Xylem	316	320	75.8	94.4	0.716	0.695	0.441	0.445	0.703	0.443	-1.91	7.67	8.88E-27	bri1_T-WT	FLA8	NA	NA	Down	Elongation_Xylem_Down
AT3G56220	Elongation_Endodermis	2.56	1.65	40.6	56	0.0545	0.0321	0.366	0.486	0.043	0.42	4.48	4.64	9.10E-27	bri1_T-WT	AT3G56220	NA	NA	Up	Elongation_Endodermis_Up
AT1G53620	Maturation_Atrichoblast	109	115	20.3	12.8	0.477	0.528	0.167	0.139	0.505	0.158	-2.74	6.06	9.44E-27	bri1_T-WT	AT1G53620	NA	NA	Down	Maturation_Atrichoblast_Down
AT2G32060	Elongation_Atrichoblast	30.7	30.9	110	125	0.308	0.312	0.639	0.741	0.31	0.677	1.92	6.15	9.63E-27	bri1_T-WT	RPS12C	NA	NA	Up	Elongation_Atrichoblast_Up
AT3G20370	Elongation_Atrichoblast	323	263	737	936	0.836	0.786	0.889	0.954	0.814	0.913	1.51	9.13	9.76E-27	bri1_T-WT	AT3G20370	NA	NA	Up	Elongation_Atrichoblast_Up
AT2G44080	Elongation_Endodermis	7.05	7.89	100	91.8	0.117	0.121	0.688	0.663	0.119	0.677	3.68	5.69	1.01E-26	bri1_T-WT	ARL	NA	NA	Up	Elongation_Endodermis_Up
AT3G45130	Proximal Lateral Root Cap	17.4	17.2	1.85	1.69	0.0891	0.109	0.0154	0.0166	0.104	0.0159	-3.28	3.11	1.08E-26	bri1_T-WT	LAS1	NA	NA	Down	Proximal Lateral Root Cap_Down
AT1G05575	Proximal Lateral Root Cap	20.5	33.4	82.2	101	0.117	0.168	0.385	0.385	0.155	0.385	1.76	5.93	1.13E-26	bri1_T-WT	AT1G05575	NA	NA	Up	Proximal Lateral Root Cap_Up
AT1G08230	Elongation_Atrichoblast	4.16	5.1	31.1	31.4	0.0524	0.0652	0.212	0.218	0.0579	0.214	2.76	3.92	1.14E-26	bri1_T-WT	GAT1	NA	NA	Up	Elongation_Atrichoblast_Up
AT2G30930	Elongation_Xylem	1330	952	387	385	0.963	0.941	0.747	0.747	0.949	0.747	-1.54	9.58	1.27E-26	bri1_T-WT	AT2G30930	NA	NA	Down	Elongation_Xylem_Down
AT2G45660	Distal Columella	17.1	17.3	1.01	0	0.117	0.113	0.00631	0	0.116	0.00445	-4.67	3.36	1.34E-26	bri1_T-WT	SOC1	AGL20	AGAMOUS-like 20	Down	Distal Columella_Down
AT1G62380	Maturation_Cortex	3.59	21	132	68	0.0656	0.257	0.603	0.55	0.202	0.584	2.92	5.84	1.34E-26	bri1_T-WT	ACO2	NA	NA	Up	Maturation_Cortex_Up
AT2G05520	Maturation_Cortex	2.15	4.89	21.1	60.5	0.041	0.0757	0.244	0.297	0.0657	0.262	3.53	4.48	1.34E-26	bri1_T-WT	GRP3	NA	NA	Up	Maturation_Cortex_Up
AT2G18210	Maturation_Procambium	284	1340	1820	2780	0.878	0.928	0.99	1	0.916	0.995	1.84	10.6	1.42E-26	bri1_T-WT	AT2G18210	NA	NA	Up	Maturation_Procambium_Up
AT1G19540	Elongation_Endodermis	53.3	33.3	2.17	1.34	0.475	0.311	0.0407	0.0329	0.391	0.0372	-4.61	4.54	1.49E-26	bri1_T-WT	AT1G19540	NA	NA	Down	Elongation_Endodermis_Down
AT5G52400	Maturation_Procambium	61	119	350	527	0.22	0.48	0.833	0.851	0.416	0.841	2.31	8.06	1.55E-26	bri1_T-WT	CYP715A1	NA	NA	Up	Maturation_Procambium_Up
AT2G21880	Elongation_Endodermis	70.9	52.1	4.34	3.57	0.683	0.514	0.105	0.0947	0.596	0.1	-3.95	5.07	1.68E-26	bri1_T-WT	RABG2	NA	NA	Down	Elongation_Endodermis_Down
AT1G64660	Proliferation Domain_Pericycle	0	0	75.4	44.8	0	0	0.545	0.375	0	0.429	8.91	4.77	1.73E-26	bri1_T-WT	MGL	NA	NA	Up	Proliferation Domain_Pericycle_Up
AT2G32190	Maturation_Procambium	219	428	1040	1370	0.756	0.792	0.98	0.966	0.783	0.974	1.95	9.59	2.02E-26	bri1_T-WT	AT2G32190	NA	NA	Up	Maturation_Procambium_Up
AT2G15960	Proximal Lateral Root Cap	102	63	31.1	18.8	0.565	0.431	0.259	0.186	0.463	0.231	-1.73	5.69	2.07E-26	bri1_T-WT	AT2G15960	NA	NA	Down	Proximal Lateral Root Cap_Down
AT4G15340	Maturation_Trichoblast	2.38	1.74	13.8	19.9	0.0512	0.0507	0.206	0.164	0.0509	0.19	3.03	3.09	2.14E-26	bri1_T-WT	PEN1	NA	NA	Up	Maturation_Trichoblast_Up
AT4G37850	Elongation_Endodermis	4.59	5.89	77.3	63.1	0.0597	0.0691	0.42	0.391	0.0646	0.407	3.74	5.23	2.20E-26	bri1_T-WT	BHLH25	AT4G37850	basic helix-loop-helix (bHLH) DNA-binding superfamily protein	Up	Elongation_Endodermis_Up
AT4G15150	Elongation_Atrichoblast	6.09	9.31	38.3	43.6	0.0695	0.0823	0.226	0.293	0.075	0.251	2.43	4.42	2.29E-26	bri1_T-WT	AT4G15150	NA	NA	Up	Elongation_Atrichoblast_Up
AT5G37770	Maturation_Trichoblast	22.5	41.5	100	132	0.404	0.524	0.661	0.799	0.477	0.714	1.9	6.19	2.45E-26	bri1_T-WT	CML24	NA	NA	Up	Maturation_Trichoblast_Up
AT1G22650	Elongation_Endodermis	46.8	34.2	1.02	1.79	0.465	0.36	0.0237	0.0412	0.411	0.0316	-4.85	4.44	2.87E-26	bri1_T-WT	INVD	NA	NA	Down	Elongation_Endodermis_Down
AT2G19970	Proximal Lateral Root Cap	27.5	26.5	3.39	6.31	0.125	0.113	0.026	0.0357	0.116	0.0298	-2.5	3.89	2.92E-26	bri1_T-WT	AT2G19970	NA	NA	Down	Proximal Lateral Root Cap_Down
AT5G04120	Maturation_Cortex	61	60.8	326	359	0.5	0.477	0.665	0.712	0.484	0.681	2.49	7.66	2.98E-26	bri1_T-WT	IPSP	NA	NA	Up	Maturation_Cortex_Up
AT5G02960	Maturation_Trichoblast	67.1	93.7	269	256	0.795	0.817	0.916	0.944	0.808	0.927	1.72	7.41	3.09E-26	bri1_T-WT	RPS23B	NA	NA	Up	Maturation_Trichoblast_Up
AT2G04090	Elongation_Atrichoblast	5.82	4.76	34.7	31.9	0.0708	0.0617	0.285	0.287	0.0669	0.286	2.65	4.05	3.12E-26	bri1_T-WT	DTX5	NA	NA	Up	Elongation_Atrichoblast_Up
AT4G38770	Elongation_Procambium	0	0.248	22.9	33.1	0	0.00448	0.158	0.12	0.00319	0.141	7.16	3.96	3.15E-26	bri1_T-WT	PRP4	NA	NA	Up	Elongation_Procambium_Up
AT2G36870	Maturation_Cortex	1.8	1.71	21.9	28.5	0.0246	0.0461	0.292	0.279	0.0399	0.288	3.89	3.78	3.24E-26	bri1_T-WT	XTH32	NA	NA	Up	Maturation_Cortex_Up
AT5G43570	Distal Columella	24.2	12.7	55.2	84.3	0.132	0.0706	0.232	0.347	0.108	0.266	1.86	5.41	3.42E-26	bri1_T-WT	AT5G43570	NA	NA	Up	Distal Columella_Up
AT5G16010	Elongation_Atrichoblast	13.3	57.5	129	101	0.118	0.196	0.424	0.368	0.152	0.403	2.01	6.19	3.47E-26	bri1_T-WT	AT5G16010	NA	NA	Up	Elongation_Atrichoblast_Up
AT3G15500	Elongation_Atrichoblast	26.5	25.3	92.1	110	0.199	0.187	0.444	0.425	0.194	0.437	1.96	5.92	3.47E-26	bri1_T-WT	NAC055	NAC3	NAC domain containing protein 3	Up	Elongation_Atrichoblast_Up
AT4G38740	Elongation_Xylem	29.5	41.2	148	172	0.582	0.527	0.828	0.842	0.548	0.834	2.19	6.6	3.61E-26	bri1_T-WT	CYP18-3	NA	NA	Up	Elongation_Xylem_Up
AT1G32010	Proximal Lateral Root Cap	0	124	168	129	0	0.626	0.769	0.718	0.475	0.749	1.88	6.76	3.68E-26	bri1_T-WT	AT1G32010	NA	NA	Up	Proximal Lateral Root Cap_Up
AT5G66170	Proximal Lateral Root Cap	38.5	41.7	122	131	0.251	0.26	0.601	0.651	0.258	0.62	1.65	6.41	3.69E-26	bri1_T-WT	STR18	NA	NA	Up	Proximal Lateral Root Cap_Up
AT1G45015	Maturation_Atrichoblast	34.4	18.2	150	142	0.181	0.137	0.42	0.399	0.157	0.413	2.52	6.41	4.12E-26	bri1_T-WT	AT1G45015	NA	NA	Up	Maturation_Atrichoblast_Up
AT4G23400	Elongation_Endodermis	358	268	41.9	24.9	0.943	0.869	0.407	0.329	0.905	0.372	-3.26	7.44	4.19E-26	bri1_T-WT	PIP1-5	NA	NA	Down	Elongation_Endodermis_Down
AT2G31560	Proximal Lateral Root Cap	43.2	41.6	10.3	10.1	0.237	0.221	0.0853	0.088	0.225	0.0864	-2.05	4.65	4.47E-26	bri1_T-WT	AT2G31560	NA	NA	Down	Proximal Lateral Root Cap_Down
AT4G33960	Maturation_Trichoblast	18.6	14.1	1.17	2.11	0.413	0.359	0.0261	0.0467	0.38	0.034	-3.36	3.32	4.84E-26	bri1_T-WT	AT4G33960	NA	NA	Down	Maturation_Trichoblast_Down
AT5G43650	Distal Columella	12.8	23	52.5	73.4	0.0692	0.113	0.232	0.272	0.0865	0.244	1.85	5.28	5.57E-26	bri1_T-WT	BHLH92	BHLH92	basic helix-loop-helix (bHLH) DNA-binding superfamily protein	Up	Distal Columella_Up
AT3G24100	Proximal Lateral Root Cap	112	96.4	36.4	30.3	0.557	0.54	0.281	0.267	0.544	0.275	-1.65	6.07	5.77E-26	bri1_T-WT	AT3G24100	NA	NA	Down	Proximal Lateral Root Cap_Down
AT1G56060	Elongation_Xylem	0.206	3.18	22.4	27.1	0.00746	0.0636	0.14	0.158	0.0424	0.148	3.9	3.65	6.36E-26	bri1_T-WT	AT1G56060	NA	NA	Up	Elongation_Xylem_Up
AT1G25230	Transition Domain_Cortex	258	177	38.8	37.2	0.917	0.726	0.292	0.251	0.773	0.274	-2.49	6.81	6.51E-26	bri1_T-WT	AT1G25230	NA	NA	Down	Transition Domain_Cortex_Down
AT1G75590	Transition Domain_Cortex	88.7	26.3	253	302	0.417	0.384	0.744	0.738	0.392	0.741	2.54	7.48	6.51E-26	bri1_T-WT	AT1G75590	NA	NA	Up	Transition Domain_Cortex_Up
AT2G22460	Elongation_Endodermis	87.7	77	7.41	6.25	0.462	0.353	0.132	0.0823	0.406	0.11	-3.59	5.5	6.56E-26	bri1_T-WT	AT2G22460	NA	NA	Down	Elongation_Endodermis_Down
AT5G40690	Maturation_Trichoblast	1950	1840	733	617	0.997	0.996	0.896	0.841	0.996	0.875	-1.49	10.3	6.76E-26	bri1_T-WT	AT5G40690	NA	NA	Down	Maturation_Trichoblast_Down
AT3G52870	Elongation_Atrichoblast	2.31	1.99	24.5	19.3	0.0315	0.0172	0.198	0.161	0.0253	0.184	3.34	3.25	7.51E-26	bri1_T-WT	IQM3	NA	NA	Up	Elongation_Atrichoblast_Up
AT4G09030	Maturation_Trichoblast	14.9	31.6	94.1	80.5	0.238	0.365	0.606	0.463	0.315	0.551	1.98	5.77	8.26E-26	bri1_T-WT	AGP10	NA	NA	Up	Maturation_Trichoblast_Up
AT1G53540	Maturation_Atrichoblast	56.7	44.8	6.51	4.26	0.0903	0.149	0.0662	0.057	0.123	0.0632	-3.21	4.9	8.50E-26	bri1_T-WT	HSP17.6C	NA	NA	Down	Maturation_Atrichoblast_Down
AT5G35940	Distal Columella	192	248	540	514	0.427	0.446	0.743	0.842	0.435	0.772	1.27	8.54	8.57E-26	bri1_T-WT	JAL41	NA	NA	Up	Distal Columella_Up
AT1G56600	Maturation_Trichoblast	13.1	23.3	2.22	1.46	0.19	0.222	0.0493	0.0421	0.209	0.0465	-3.19	3.49	8.77E-26	bri1_T-WT	GOLS2	NA	NA	Down	Maturation_Trichoblast_Down
AT2G15340	Maturation_Cortex	251	267	57.8	35	0.508	0.586	0.196	0.207	0.563	0.2	-2.52	7.26	8.82E-26	bri1_T-WT	AT2G15340	NA	NA	Down	Maturation_Cortex_Down
AT2G22760	Elongation_Atrichoblast	4.43	3.21	21.8	36.4	0.0524	0.0395	0.156	0.19	0.0468	0.169	2.86	3.74	8.83E-26	bri1_T-WT	BHLH19	AT2G22760	basic helix-loop-helix (bHLH) DNA-binding superfamily protein	Up	Elongation_Atrichoblast_Up
AT3G23730	Elongation_Xylem	77.9	43.9	225	242	0.254	0.245	0.274	0.322	0.249	0.295	1.99	7.19	9.05E-26	bri1_T-WT	XTH16	NA	NA	Up	Elongation_Xylem_Up
AT5G62165	Maturation_Atrichoblast	17.9	16.3	0	0	0.173	0.149	0	0	0.16	0	-8.94	3.31	9.64E-26	bri1_T-WT	AGL42	AGL42	AGAMOUS-like 42	Down	Maturation_Atrichoblast_Down
AT1G54000	Maturation_Trichoblast	27.4	34.9	123	106	0.545	0.499	0.716	0.738	0.517	0.725	1.88	6.17	9.97E-26	bri1_T-WT	GLL22	NA	NA	Up	Maturation_Trichoblast_Up
AT2G44080	Elongation_Xylem	26.2	17.9	101	124	0.373	0.205	0.516	0.562	0.268	0.536	2.36	6.05	9.99E-26	bri1_T-WT	ARL	NA	NA	Up	Elongation_Xylem_Up
AT3G59480	Distal Columella	638	495	253	219	0.865	0.783	0.615	0.664	0.833	0.63	-1.26	8.66	1.05E-25	bri1_T-WT	AT3G59480	NA	NA	Down	Distal Columella_Down
AT3G14660	Maturation_Cortex	514	343	85	71.3	0.902	0.885	0.584	0.649	0.89	0.606	-2.43	7.98	1.12E-25	bri1_T-WT	CYP72A13	NA	NA	Down	Maturation_Cortex_Down
AT5G58800	Maturation_Trichoblast	58.4	62.1	15.3	12.2	0.819	0.766	0.272	0.271	0.787	0.272	-2.13	5.25	1.15E-25	bri1_T-WT	AT5G58800	NA	NA	Down	Maturation_Trichoblast_Down
AT2G39518	Maturation_Atrichoblast	61	69.8	6.77	10.4	0.451	0.463	0.0505	0.101	0.458	0.0674	-2.96	5.28	1.27E-25	bri1_T-WT	AT2G39518	NA	NA	Down	Maturation_Atrichoblast_Down
AT2G45760	Elongation_Procambium	4.19	12.6	117	83.9	0.0444	0.108	0.34	0.206	0.0895	0.279	3.44	5.82	1.30E-25	bri1_T-WT	BAP2	NA	NA	Up	Elongation_Procambium_Up
AT1G12110	Maturation_Cortex	95.9	105	20.1	11	0.533	0.572	0.268	0.225	0.561	0.253	-2.72	5.87	1.43E-25	bri1_T-WT	NPF6.3	NA	NA	Down	Maturation_Cortex_Down
AT2G22760	Distal Columella	6.01	16.6	31.3	63.4	0.037	0.0762	0.145	0.253	0.0523	0.177	2.13	4.77	1.45E-25	bri1_T-WT	BHLH19	AT2G22760	basic helix-loop-helix (bHLH) DNA-binding superfamily protein	Up	Distal Columella_Up
AT4G30170	Proliferation Domain_Trichoblast	890	720	403	176	1	0.957	0.812	0.826	0.963	0.819	-1.59	9.08	1.57E-25	bri1_T-WT	PER45	NA	NA	Down	Proliferation Domain_Trichoblast_Down
AT1G52200	Maturation_Atrichoblast	646	848	147	165	0.823	0.884	0.467	0.418	0.856	0.451	-2.24	8.83	1.72E-25	bri1_T-WT	PCR8	NA	NA	Down	Maturation_Atrichoblast_Down
AT3G01190	Elongation_Atrichoblast	2930	2740	986	1200	0.999	0.998	0.934	0.983	0.999	0.952	-1.38	10.9	1.91E-25	bri1_T-WT	PER27	NA	NA	Down	Elongation_Atrichoblast_Down
AT5G23840	Proliferation Domain_Trichoblast	15.9	8.96	90.9	80.8	0.25	0.185	0.771	0.701	0.194	0.737	2.91	5.77	1.96E-25	bri1_T-WT	AT5G23840	NA	NA	Up	Proliferation Domain_Trichoblast_Up
AT5G48657	Maturation_Cortex	57.4	98.3	11.6	9.51	0.41	0.618	0.163	0.198	0.559	0.175	-2.83	5.5	2.00E-25	bri1_T-WT	AT5G48657	NA	NA	Down	Maturation_Cortex_Down
AT1G78340	Maturation_Cortex	493	571	89.9	114	0.91	0.951	0.694	0.73	0.939	0.706	-2.39	8.31	2.22E-25	bri1_T-WT	GSTU22	NA	NA	Down	Maturation_Cortex_Down
AT1G01120	Maturation_Atrichoblast	212	195	27.9	49.7	0.61	0.573	0.227	0.323	0.59	0.259	-2.45	6.94	2.32E-25	bri1_T-WT	KCS1	NA	NA	Down	Maturation_Atrichoblast_Down
AT3G10320	Maturation_Atrichoblast	133	127	19.5	24.6	0.567	0.513	0.155	0.203	0.538	0.171	-2.58	6.29	2.38E-25	bri1_T-WT	AT3G10320	NA	NA	Down	Maturation_Atrichoblast_Down
AT1G73330	Maturation_Atrichoblast	62.7	55.6	320	273	0.202	0.182	0.41	0.392	0.191	0.404	2.32	7.47	2.45E-25	bri1_T-WT	ATDR4	NA	NA	Up	Maturation_Atrichoblast_Up
AT1G52200	Maturation_Trichoblast	14.3	21.5	2.92	0.81	0.262	0.353	0.0493	0.0234	0.317	0.0394	-3.15	3.47	2.47E-25	bri1_T-WT	PCR8	NA	NA	Down	Maturation_Trichoblast_Down
AT4G25810	Transition Domain_Trichoblast	0.864	5.65	40.6	41.2	0.0285	0.154	0.308	0.213	0.0695	0.252	3.97	4.38	2.65E-25	bri1_T-WT	XTH23	NA	NA	Up	Transition Domain_Trichoblast_Up
AT1G03870	Elongation_Xylem	461	394	153	106	0.925	0.827	0.683	0.685	0.864	0.684	-1.74	8.13	2.71E-25	bri1_T-WT	FLA9	NA	NA	Down	Elongation_Xylem_Down
AT3G15630	Elongation_Atrichoblast	326	329	119	94.8	0.789	0.727	0.59	0.557	0.762	0.578	-1.62	7.78	2.91E-25	bri1_T-WT	AT3G15630	NA	NA	Down	Elongation_Atrichoblast_Down
AT5G23820	Maturation_Cortex	60.7	32.5	302	201	0.434	0.303	0.751	0.775	0.34	0.759	2.47	7.22	2.91E-25	bri1_T-WT	ML3	NA	NA	Up	Maturation_Cortex_Up
AT4G01630	Maturation_Cortex	128	30.9	12	6.5	0.516	0.273	0.172	0.171	0.343	0.172	-2.92	5.42	2.96E-25	bri1_T-WT	EXPA17	NA	NA	Down	Maturation_Cortex_Down
AT3G16410	Proliferation Domain_Trichoblast	8.58	9.58	68.1	82.5	0.25	0.207	0.702	0.716	0.213	0.709	3.07	5.59	2.98E-25	bri1_T-WT	NSP4	NA	NA	Up	Proliferation Domain_Trichoblast_Up
AT2G15960	Elongation_Xylem	228	223	99	27.1	0.731	0.632	0.398	0.253	0.669	0.334	-2.04	7.19	3.13E-25	bri1_T-WT	AT2G15960	NA	NA	Down	Elongation_Xylem_Down
AT3G16570	Elongation_Atrichoblast	57.2	57.6	163	216	0.379	0.388	0.625	0.701	0.383	0.654	1.71	6.91	3.81E-25	bri1_T-WT	RALF23	NA	NA	Up	Elongation_Atrichoblast_Up
AT4G23670	Elongation_Xylem	69	70.9	233	292	0.418	0.445	0.629	0.658	0.435	0.642	1.9	7.37	4.01E-25	bri1_T-WT	AT4G23670	NA	NA	Up	Elongation_Xylem_Up
AT3G18280	Proximal Lateral Root Cap	6.31	9.26	59.6	25.2	0.0446	0.0762	0.23	0.139	0.0686	0.195	2.14	4.76	4.05E-25	bri1_T-WT	AT3G18280	NA	NA	Up	Proximal Lateral Root Cap_Up
AT3G47710	Proximal Lateral Root Cap	13.3	15.5	0.925	1.46	0.0919	0.121	0.00975	0.0166	0.114	0.0124	-3.59	2.85	4.05E-25	bri1_T-WT	PRE4	BNQ3	BANQUO 3	Down	Proximal Lateral Root Cap_Down
AT4G39700	Transition Domain_Trichoblast	1.73	2.83	42.6	30.2	0.0534	0.0735	0.336	0.246	0.06	0.283	4.06	4.17	4.16E-25	bri1_T-WT	HIPP23	NA	NA	Up	Transition Domain_Trichoblast_Up
AT1G62990	Maturation_Trichoblast	49.3	43.3	12	7.94	0.536	0.505	0.2	0.182	0.517	0.193	-2.22	4.87	4.18E-25	bri1_T-WT	KNAT7	KNAT7	homeobox knotted-like protein	Down	Maturation_Trichoblast_Down
AT5G62920	Maturation_Trichoblast	206	184	66.7	49.9	0.566	0.54	0.374	0.374	0.55	0.374	-1.75	7	4.57E-25	bri1_T-WT	ARR6	ARR6	response regulator 6	Down	Maturation_Trichoblast_Down
AT3G30180	Elongation_Atrichoblast	9.88	10.9	47.8	49.9	0.117	0.144	0.316	0.368	0.129	0.335	2.24	4.74	4.58E-25	bri1_T-WT	CYP85A2	NA	NA	Up	Elongation_Atrichoblast_Up
AT2G37540	Proximal Lateral Root Cap	26.2	35.2	6.17	6.31	0.173	0.201	0.0487	0.0587	0.194	0.0526	-2.29	4.16	4.84E-25	bri1_T-WT	AT2G37540	NA	NA	Down	Proximal Lateral Root Cap_Down
AT2G41100	Maturation_Procambium	174	680	1200	1490	0.537	0.8	0.951	0.92	0.735	0.937	1.91	9.8	4.89E-25	bri1_T-WT	CML12	NA	NA	Up	Maturation_Procambium_Up
AT3G12500	Maturation_Cortex	96.6	141	24.8	13	0.566	0.556	0.172	0.126	0.559	0.156	-2.66	6.13	4.93E-25	bri1_T-WT	CHI-B	NA	NA	Down	Maturation_Cortex_Down
AT5G20820	Maturation_Trichoblast	1.44	2.71	16	16.2	0.0361	0.0546	0.197	0.126	0.0473	0.17	2.96	3.05	4.95E-25	bri1_T-WT	SAUR76	NA	NA	Up	Maturation_Trichoblast_Up
AT1G52560	Maturation_Atrichoblast	37.7	50.1	3.91	4.73	0.0794	0.161	0.041	0.038	0.124	0.04	-3.32	4.7	4.98E-25	bri1_T-WT	HSP26.5	NA	NA	Down	Maturation_Atrichoblast_Down
AT4G20260	Distal Columella	468	325	195	124	0.947	0.848	0.639	0.551	0.908	0.613	-1.32	8.13	5.60E-25	bri1_T-WT	PCAP1	NA	NA	Down	Distal Columella_Down
AT5G48175	Maturation_Atrichoblast	65.1	43	320	219	0.227	0.209	0.473	0.544	0.217	0.497	2.32	7.33	5.71E-25	bri1_T-WT	AT5G48175	NA	NA	Up	Maturation_Atrichoblast_Up
AT2G29500	Maturation_Atrichoblast	430	645	81.3	150	0.556	0.594	0.319	0.392	0.577	0.343	-2.25	8.36	5.79E-25	bri1_T-WT	HSP17.6B	NA	NA	Down	Maturation_Atrichoblast_Down
AT3G47420	Maturation_Trichoblast	83.8	88.2	23.8	20.1	0.464	0.456	0.217	0.178	0.459	0.202	-1.97	5.78	6.06E-25	bri1_T-WT	ATPS3	NA	NA	Down	Maturation_Trichoblast_Down
AT1G05660	Elongation_Atrichoblast	572	461	159	201	0.718	0.66	0.486	0.557	0.693	0.513	-1.53	8.46	6.37E-25	bri1_T-WT	AT1G05660	NA	NA	Down	Elongation_Atrichoblast_Down
AT5G57560	Transition Domain_Cortex	17	88.7	361	255	0.125	0.438	0.721	0.656	0.361	0.692	2.4	7.61	6.57E-25	bri1_T-WT	XTH22	NA	NA	Up	Transition Domain_Cortex_Up
AT5G57785	Transition Domain_Cortex	145	156	513	653	0.375	0.753	0.703	0.809	0.66	0.751	1.96	8.57	6.65E-25	bri1_T-WT	AT5G57785	NA	NA	Up	Transition Domain_Cortex_Up
AT5G43570	Elongation_Atrichoblast	7.76	7.2	29.3	52.5	0.0799	0.0909	0.156	0.23	0.0847	0.184	2.38	4.39	6.66E-25	bri1_T-WT	AT5G43570	NA	NA	Up	Elongation_Atrichoblast_Up
AT3G06125	Elongation_Xylem	58.1	58.2	9.17	7.03	0.619	0.527	0.124	0.103	0.562	0.114	-2.84	5.12	6.94E-25	bri1_T-WT	AT3G06125	NA	NA	Down	Elongation_Xylem_Down
AT4G39700	Elongation_Xylem	2.06	7.25	20.5	62.6	0.0672	0.145	0.29	0.233	0.116	0.265	3.17	4.46	6.94E-25	bri1_T-WT	HIPP23	NA	NA	Up	Elongation_Xylem_Up
AT5G16130	Maturation_Trichoblast	15.5	24.8	82.4	71.6	0.38	0.415	0.693	0.71	0.401	0.699	1.96	5.58	7.00E-25	bri1_T-WT	RPS7C	NA	NA	Up	Maturation_Trichoblast_Up
AT5G15970	Maturation_Atrichoblast	185	218	1210	708	0.639	0.66	0.975	0.937	0.65	0.962	2.21	9.18	7.38E-25	bri1_T-WT	KIN2	NA	NA	Up	Maturation_Atrichoblast_Up
AT2G28960	Maturation_Atrichoblast	25.2	26.8	0.781	1.89	0.26	0.275	0.00946	0.0253	0.268	0.0147	-4.39	3.93	7.59E-25	bri1_T-WT	AT2G28960	NA	NA	Down	Maturation_Atrichoblast_Down
AT3G13380	Maturation_Cortex	25.5	20.1	1.58	1.25	0.361	0.352	0.0335	0.045	0.354	0.0375	-3.99	3.62	7.61E-25	bri1_T-WT	BRL3	NA	NA	Down	Maturation_Cortex_Down
AT2G18020	Maturation_Trichoblast	61.1	83.5	239	223	0.753	0.774	0.887	0.925	0.766	0.902	1.69	7.24	9.37E-25	bri1_T-WT	RPL8A	NA	NA	Up	Maturation_Trichoblast_Up
AT1G68500	Elongation_Phloem	245	41.9	2.48	0	0.207	0.247	0.0299	0	0.235	0.0169	-6.78	5.96	1.03E-24	bri1_T-WT	AT1G68500	NA	NA	Down	Elongation_Phloem_Down
AT4G12510	Proximal Lateral Root Cap	213	160	70.9	58.9	0.763	0.575	0.418	0.335	0.621	0.386	-1.51	6.95	1.05E-24	bri1_T-WT	AT4G12510	NA	NA	Down	Proximal Lateral Root Cap_Down
AT1G78260	Transition Domain_Cortex	162	195	29.3	31.6	0.667	0.767	0.247	0.224	0.742	0.236	-2.55	6.56	1.06E-24	bri1_T-WT	AT1G78260	NA	NA	Down	Transition Domain_Cortex_Down
AT4G12520	Transition Domain_Cortex	2960	4430	1450	1350	1	1	0.941	0.973	1	0.955	-1.38	11.3	1.06E-24	bri1_T-WT	AT4G12520	NA	NA	Down	Transition Domain_Cortex_Down
AT4G34230	Transition Domain_Cortex	147	149	24.3	21.5	0.667	0.74	0.265	0.251	0.722	0.259	-2.7	6.22	1.08E-24	bri1_T-WT	CAD5	NA	NA	Down	Transition Domain_Cortex_Down
AT3G46700	Proximal Lateral Root Cap	77	80.9	23	26.6	0.312	0.372	0.16	0.184	0.358	0.169	-1.67	5.67	1.14E-24	bri1_T-WT	UGT76E3	NA	NA	Down	Proximal Lateral Root Cap_Down
AT3G06490	Elongation_Atrichoblast	13.2	20.4	69.9	66.5	0.128	0.141	0.302	0.345	0.134	0.318	2.06	5.31	1.15E-24	bri1_T-WT	MYB108	MYB108	myb domain protein 108	Up	Elongation_Atrichoblast_Up
AT3G23800	Elongation_Endodermis	201	140	18.5	17.6	0.862	0.691	0.244	0.198	0.775	0.223	-3.22	6.57	1.18E-24	bri1_T-WT	SBP3	NA	NA	Down	Elongation_Endodermis_Down
AT1G12600	Proximal Lateral Root Cap	25.6	21.5	3.55	4.39	0.195	0.163	0.0333	0.0434	0.171	0.0372	-2.56	3.65	1.24E-24	bri1_T-WT	UTR4	NA	NA	Down	Proximal Lateral Root Cap_Down
AT5G26260	Elongation_Xylem	68	63.7	249	242	0.724	0.582	0.871	0.849	0.636	0.861	1.9	7.28	1.29E-24	bri1_T-WT	AT5G26260	NA	NA	Up	Elongation_Xylem_Up
AT4G01360	Maturation_Procambium	5.86	50.1	175	188	0.0732	0.248	0.588	0.529	0.205	0.561	2.73	6.76	1.42E-24	bri1_T-WT	AT4G01360	NA	NA	Up	Maturation_Procambium_Up
AT4G20190	Maturation_Trichoblast	6.5	5.78	24.5	38.4	0.16	0.164	0.328	0.458	0.162	0.377	2.34	4.15	1.42E-24	bri1_T-WT	AT4G20190	NA	NA	Up	Maturation_Trichoblast_Up
AT3G22970	Maturation_Trichoblast	41.5	28.6	7.94	5.51	0.627	0.552	0.148	0.14	0.581	0.145	-2.38	4.45	1.44E-24	bri1_T-WT	AT3G22970	NA	NA	Down	Maturation_Trichoblast_Down
AT4G34050	Elongation_Atrichoblast	423	476	1280	1100	0.952	0.945	0.938	0.914	0.949	0.929	1.4	9.67	1.46E-24	bri1_T-WT	CCoAOMT1	NA	NA	Up	Elongation_Atrichoblast_Up
AT5G35940	Elongation_Xylem	3.91	6.19	38	43.5	0.097	0.123	0.382	0.432	0.113	0.404	3.02	4.47	1.46E-24	bri1_T-WT	JAL41	NA	NA	Up	Elongation_Xylem_Up
AT5G24640	Maturation_Atrichoblast	112	105	21.1	14.7	0.235	0.367	0.174	0.133	0.307	0.16	-2.59	6.03	1.67E-24	bri1_T-WT	AT5G24640	NA	NA	Down	Maturation_Atrichoblast_Down
AT2G46400	Elongation_Endodermis	18	19.9	173	159	0.153	0.168	0.546	0.539	0.161	0.543	3.13	6.53	1.74E-24	bri1_T-WT	WRKY46	WRKY46	WRKY DNA-binding protein 46	Up	Elongation_Endodermis_Up
AT1G78070	Maturation_Trichoblast	441	453	137	161	0.834	0.762	0.612	0.626	0.791	0.617	-1.59	8.23	1.91E-24	bri1_T-WT	AT1G78070	NA	NA	Down	Maturation_Trichoblast_Down
AT1G04180	Proximal Lateral Root Cap	96.6	92	32	29.6	0.37	0.375	0.208	0.189	0.374	0.2	-1.61	5.94	2.07E-24	bri1_T-WT	YUC9	NA	NA	Down	Proximal Lateral Root Cap_Down
AT5G65390	Transition Domain_Cortex	1930	3090	821	983	1	1	0.973	1	1	0.985	-1.44	10.7	2.07E-24	bri1_T-WT	AGP7	NA	NA	Down	Transition Domain_Cortex_Down
AT2G17080	Distal Columella	7.97	11.3	39.2	45.3	0.0561	0.0799	0.248	0.317	0.0654	0.268	2.16	4.64	2.25E-24	bri1_T-WT	AT2G17080	NA	NA	Up	Distal Columella_Up
AT5G15970	Transition Domain_Trichoblast	58.9	98.9	845	611	0.701	0.684	0.993	0.923	0.695	0.952	3.24	8.65	2.27E-24	bri1_T-WT	KIN2	NA	NA	Up	Transition Domain_Trichoblast_Up
AT2G40113	Transition Domain_Trichoblast	4.32	0.87	73.2	15.2	0.117	0.0294	0.233	0.193	0.0887	0.21	4.08	4.44	2.27E-24	bri1_T-WT	AT2G40113	NA	NA	Up	Transition Domain_Trichoblast_Up
AT5G15200	Elongation_Atrichoblast	126	136	347	410	0.79	0.741	0.948	0.954	0.769	0.95	1.52	7.98	2.30E-24	bri1_T-WT	RPS9B	NA	NA	Up	Elongation_Atrichoblast_Up
AT3G60520	Proximal Lateral Root Cap	103	107	34.5	35.4	0.412	0.455	0.245	0.256	0.445	0.25	-1.59	6.11	2.33E-24	bri1_T-WT	AT3G60520	NA	NA	Down	Proximal Lateral Root Cap_Down
AT1G76650	Distal Columella	219	450	707	714	0.576	0.649	0.853	0.879	0.605	0.861	1.18	9.03	2.36E-24	bri1_T-WT	CML38	NA	NA	Up	Distal Columella_Up
AT4G08410	Maturation_Trichoblast	121	151	345	475	0.898	0.864	0.904	0.972	0.877	0.93	1.58	8.09	2.55E-24	bri1_T-WT	AT4G08410	NA	NA	Up	Maturation_Trichoblast_Up
AT4G30320	Elongation_Atrichoblast	176	188	57.7	50.8	0.455	0.408	0.302	0.31	0.435	0.305	-1.74	6.92	2.62E-24	bri1_T-WT	AT4G30320	NA	NA	Down	Elongation_Atrichoblast_Down
AT1G67920	Maturation_Procambium	35.2	21.1	150	197	0.122	0.192	0.422	0.402	0.175	0.413	2.71	6.69	2.67E-24	bri1_T-WT	AT1G67920	NA	NA	Up	Maturation_Procambium_Up
AT1G32010	Maturation_Trichoblast	0	83.9	100	73.4	0	0.795	0.78	0.743	0.483	0.766	2.46	6.01	2.75E-24	bri1_T-WT	AT1G32010	NA	NA	Up	Maturation_Trichoblast_Up
AT4G15630	Maturation_Cortex	6.46	10.2	51.3	68.5	0.0656	0.0822	0.234	0.333	0.0775	0.269	2.84	5.11	2.77E-24	bri1_T-WT	AT4G15630	NA	NA	Up	Maturation_Cortex_Up
AT1G47510	Distal Columella	474	451	182	205	0.774	0.775	0.481	0.547	0.775	0.501	-1.26	8.37	2.91E-24	bri1_T-WT	IP5P11	NA	NA	Down	Distal Columella_Down
AT2G26820	Maturation_Atrichoblast	64	110	7.29	21.8	0.332	0.451	0.0726	0.127	0.397	0.0905	-2.69	5.72	3.12E-24	bri1_T-WT	ATPP2-A3	NA	NA	Down	Maturation_Atrichoblast_Down
AT5G16130	Elongation_Atrichoblast	29.5	32.6	105	117	0.321	0.326	0.628	0.718	0.323	0.662	1.84	6.09	3.19E-24	bri1_T-WT	RPS7C	NA	NA	Up	Elongation_Atrichoblast_Up
AT5G05960	Elongation_Procambium	22.2	64.2	384	224	0.0889	0.166	0.397	0.286	0.144	0.346	2.82	7.46	3.20E-24	bri1_T-WT	AT5G05960	NA	NA	Up	Elongation_Procambium_Up
AT1G77330	Elongation_Xylem	86.9	120	314	379	0.806	0.691	0.78	0.767	0.734	0.774	1.75	7.81	3.30E-24	bri1_T-WT	AT1G77330	NA	NA	Up	Elongation_Xylem_Up
AT1G22990	Maturation_Trichoblast	32.8	30.8	6.54	5.35	0.31	0.261	0.0841	0.0654	0.28	0.0769	-2.42	4.32	3.36E-24	bri1_T-WT	HIPP22	NA	NA	Down	Maturation_Trichoblast_Down
AT5G35940	Transition Domain_Trichoblast	3.02	4.57	44.2	49.1	0.0819	0.132	0.445	0.449	0.0983	0.448	3.65	4.59	3.46E-24	bri1_T-WT	JAL41	NA	NA	Up	Transition Domain_Trichoblast_Up
AT5G53250	Elongation_Endodermis	3530	2760	457	524	1	0.99	0.936	0.934	0.995	0.935	-2.67	10.8	3.56E-24	bri1_T-WT	AGP22	NA	NA	Down	Elongation_Endodermis_Down
AT3G01190	Proximal Lateral Root Cap	111	64.5	29.8	25.2	0.596	0.389	0.244	0.231	0.439	0.239	-1.63	5.79	3.72E-24	bri1_T-WT	PER27	NA	NA	Down	Proximal Lateral Root Cap_Down
AT1G17090	Maturation_Atrichoblast	65.6	54.9	8.59	7.57	0.386	0.281	0.0852	0.0759	0.328	0.0821	-2.9	5.17	3.82E-24	bri1_T-WT	AT1G17090	NA	NA	Down	Maturation_Atrichoblast_Down
AT5G50200	Elongation_Atrichoblast	42.5	45.9	6.87	8.53	0.391	0.425	0.0521	0.0747	0.406	0.0606	-2.53	4.86	4.02E-24	bri1_T-WT	NRT3.1	NA	NA	Down	Elongation_Atrichoblast_Down
AT1G69410	Proximal Lateral Root Cap	83	84	247	224	0.515	0.491	0.84	0.853	0.497	0.845	1.49	7.33	4.34E-24	bri1_T-WT	ELF5A-3	NA	NA	Up	Proximal Lateral Root Cap_Up
AT5G27350	Maturation_Atrichoblast	42	98	5.73	13.7	0.155	0.236	0.0505	0.057	0.199	0.0526	-2.85	5.39	4.38E-24	bri1_T-WT	SFP1	NA	NA	Down	Maturation_Atrichoblast_Down
AT4G18730	Elongation_Atrichoblast	52.3	58.3	172	182	0.49	0.528	0.819	0.868	0.507	0.838	1.68	6.83	4.44E-24	bri1_T-WT	RPL11C	NA	NA	Up	Elongation_Atrichoblast_Up
AT3G43270	Transition Domain_Cortex	7.55	1.97	73.8	80.2	0.0833	0.0411	0.365	0.443	0.0515	0.4	4.44	5.65	4.49E-24	bri1_T-WT	PME32	NA	NA	Up	Transition Domain_Cortex_Up
AT1G76930	Maturation_Cortex	135	212	40.2	20.5	0.352	0.618	0.196	0.225	0.542	0.206	-2.53	6.68	5.10E-24	bri1_T-WT	ATEXT4	NA	NA	Down	Maturation_Cortex_Down
AT5G50200	Maturation_Cortex	32.3	40.5	3.94	3.5	0.32	0.428	0.0909	0.0991	0.397	0.0938	-3.27	4.37	5.12E-24	bri1_T-WT	NRT3.1	NA	NA	Down	Maturation_Cortex_Down
AT2G39310	Elongation_Atrichoblast	2.59	1.55	17.6	24.3	0.0301	0.0206	0.104	0.155	0.026	0.123	3.29	3.13	5.15E-24	bri1_T-WT	JAL22	NA	NA	Up	Elongation_Atrichoblast_Up
AT3G56340	Maturation_Trichoblast	67.5	90.5	251	240	0.816	0.784	0.91	0.949	0.796	0.925	1.65	7.34	5.35E-24	bri1_T-WT	RPS26C	NA	NA	Up	Maturation_Trichoblast_Up
AT5G02960	Elongation_Atrichoblast	131	132	356	396	0.768	0.743	0.941	0.954	0.757	0.946	1.51	7.97	5.36E-24	bri1_T-WT	RPS23B	NA	NA	Up	Elongation_Atrichoblast_Up
AT1G52200	Maturation_Cortex	382	625	114	78.8	0.418	0.73	0.282	0.351	0.641	0.306	-2.36	8.23	5.47E-24	bri1_T-WT	PCR8	NA	NA	Down	Maturation_Cortex_Down
AT5G13180	Elongation_Atrichoblast	638	609	247	206	0.904	0.851	0.809	0.782	0.881	0.799	-1.46	8.74	5.55E-24	bri1_T-WT	NAC083	NAC083	NAC domain containing protein 83	Down	Elongation_Atrichoblast_Down
AT1G03070	Proximal Lateral Root Cap	34.1	54.3	12.1	10.6	0.178	0.27	0.0902	0.0816	0.248	0.0868	-1.94	4.78	5.57E-24	bri1_T-WT	LFG4	NA	NA	Down	Proximal Lateral Root Cap_Down
AT2G15960	Distal Columella	97.2	67.3	31.7	16.5	0.505	0.401	0.211	0.147	0.464	0.192	-1.78	5.79	5.96E-24	bri1_T-WT	AT2G15960	NA	NA	Down	Distal Columella_Down
AT4G21830	Distal Columella	3570	3300	5790	6250	0.988	0.965	0.983	0.992	0.979	0.986	0.812	12.2	5.98E-24	bri1_T-WT	MSRB7	NA	NA	Up	Distal Columella_Up
AT5G47980	Elongation_Atrichoblast	26.8	17.4	90.3	76.4	0.174	0.156	0.302	0.293	0.166	0.299	1.93	5.65	6.14E-24	bri1_T-WT	BAHD1	NA	NA	Up	Elongation_Atrichoblast_Up
AT4G25100	Maturation_Cortex	34.1	209	625	450	0.27	0.562	0.665	0.649	0.479	0.659	2.53	8.37	6.46E-24	bri1_T-WT	FSD1	NA	NA	Up	Maturation_Cortex_Up
AT4G00430	Proliferation Domain_Trichoblast	286	171	73.4	41.2	0.938	0.696	0.505	0.358	0.731	0.434	-2.01	7.06	6.47E-24	bri1_T-WT	PIP1.4	NA	NA	Down	Proliferation Domain_Trichoblast_Down
AT3G43250	Maturation_Procambium	71.5	175	452	567	0.39	0.52	0.735	0.816	0.488	0.772	2.12	8.32	6.55E-24	bri1_T-WT	AT3G43250	NA	NA	Up	Maturation_Procambium_Up
AT5G18270	Proximal Lateral Root Cap	32.5	44.3	10.5	8.34	0.175	0.246	0.0861	0.0816	0.229	0.0844	-2.03	4.55	8.06E-24	bri1_T-WT	ANAC087	ANAC087	NAC domain containing protein 87	Down	Proximal Lateral Root Cap_Down
AT2G33830	Maturation_Trichoblast	45.6	36.6	9.22	8.43	0.367	0.347	0.128	0.0935	0.355	0.114	-2.22	4.7	8.29E-24	bri1_T-WT	DRMH1	NA	NA	Down	Maturation_Trichoblast_Down
AT2G16740	Proliferation Domain_Pericycle	0	0	73.5	35.4	0	0	0.455	0.333	0	0.371	8.74	4.59	8.74E-24	bri1_T-WT	UBC29	NA	NA	Up	Proliferation Domain_Pericycle_Up
AT3G15370	Elongation_Endodermis	0.855	1.06	24.6	27.4	0.0208	0.0173	0.234	0.177	0.019	0.208	4.75	3.73	1.01E-23	bri1_T-WT	ATEXPA12	NA	NA	Up	Elongation_Endodermis_Up
AT5G27120	Proliferation Domain_Trichoblast	7.35	25	77.7	129	0.375	0.326	0.587	0.801	0.333	0.69	2.63	6.06	1.04E-23	bri1_T-WT	NOP5-1	NA	NA	Up	Proliferation Domain_Trichoblast_Up
AT5G01200	Maturation_Trichoblast	37.7	37	6.77	8.91	0.473	0.48	0.125	0.164	0.477	0.14	-2.27	4.56	1.06E-23	bri1_T-WT	AT5G01200	AT5G01200	Duplicated homeodomain-like superfamily protein	Down	Maturation_Trichoblast_Down
AT4G30650	Maturation_Trichoblast	137	134	387	413	0.949	0.889	0.965	0.972	0.912	0.968	1.56	8.06	1.06E-23	bri1_T-WT	AT4G30650	NA	NA	Up	Maturation_Trichoblast_Up
AT1G19968	Elongation_Xylem	110	76.8	16.2	18.7	0.44	0.359	0.156	0.178	0.39	0.166	-2.41	5.84	1.10E-23	bri1_T-WT	AT1G19968	NA	NA	Down	Elongation_Xylem_Down
AT1G04180	Transition Domain_Atrichoblast	196	119	11.6	15.9	0.717	0.662	0.11	0.186	0.698	0.14	-3.5	6.46	1.11E-23	bri1_T-WT	YUC9	NA	NA	Down	Transition Domain_Atrichoblast_Down
AT4G01650	Elongation_Xylem	59.1	49.7	7.55	8.04	0.612	0.377	0.129	0.11	0.466	0.12	-2.8	5.03	1.14E-23	bri1_T-WT	AT4G01650	NA	NA	Down	Elongation_Xylem_Down
AT2G38240	Distal Columella	130	147	376	310	0.285	0.279	0.569	0.43	0.283	0.528	1.31	7.91	1.17E-23	bri1_T-WT	ANS	NA	NA	Up	Distal Columella_Up
AT3G23390	Maturation_Trichoblast	33.5	44.7	139	124	0.614	0.637	0.838	0.864	0.628	0.848	1.76	6.41	1.17E-23	bri1_T-WT	RPL36AB	NA	NA	Up	Maturation_Trichoblast_Up
AT3G20370	Maturation_Atrichoblast	202	191	851	865	0.671	0.66	0.883	0.873	0.665	0.88	2.13	9.04	1.21E-23	bri1_T-WT	AT3G20370	NA	NA	Up	Maturation_Atrichoblast_Up
AT3G21510	Proximal Lateral Root Cap	16.4	13.5	54.7	51.1	0.125	0.114	0.39	0.388	0.117	0.389	1.84	5.14	1.22E-23	bri1_T-WT	AHP1	NA	NA	Up	Proximal Lateral Root Cap_Up
AT3G10930	Maturation_Procambium	107	161	565	548	0.415	0.544	0.902	0.747	0.512	0.831	2.06	8.44	1.28E-23	bri1_T-WT	AT3G10930	NA	NA	Up	Maturation_Procambium_Up
AT2G45760	Maturation_Procambium	7.03	76.6	212	232	0.0976	0.24	0.412	0.471	0.205	0.439	2.55	7.09	1.28E-23	bri1_T-WT	BAP2	NA	NA	Up	Maturation_Procambium_Up
AT4G01630	Proliferation Domain_Atrichoblast	968	365	69.3	64.3	1	0.864	0.489	0.47	0.908	0.48	-3.16	8.46	1.43E-23	bri1_T-WT	EXPA17	NA	NA	Down	Proliferation Domain_Atrichoblast_Down
AT1G12750	Elongation_Atrichoblast	49.1	45.1	10.2	7.19	0.413	0.413	0.0972	0.0862	0.413	0.0931	-2.43	4.96	1.58E-23	bri1_T-WT	RBL6	NA	NA	Down	Elongation_Atrichoblast_Down
AT5G40690	Proximal Lateral Root Cap	126	125	49.1	38.5	0.627	0.585	0.35	0.321	0.595	0.339	-1.53	6.38	1.61E-23	bri1_T-WT	AT5G40690	NA	NA	Down	Proximal Lateral Root Cap_Down
AT4G33550	Distal Columella	0	2.99	24	10	0	0.0242	0.114	0.083	0.00945	0.105	3.8	3.22	1.64E-23	bri1_T-WT	AT4G33550	NA	NA	Up	Distal Columella_Up
AT3G26830	Maturation_Procambium	737	748	211	176	0.732	0.776	0.48	0.391	0.765	0.439	-1.95	8.87	1.64E-23	bri1_T-WT	CYP71B15	NA	NA	Down	Maturation_Procambium_Down
AT2G26530	Proximal Lateral Root Cap	68.2	126	264	264	0.354	0.486	0.767	0.742	0.454	0.757	1.48	7.51	1.76E-23	bri1_T-WT	AR781	NA	NA	Up	Proximal Lateral Root Cap_Up
AT1G65570	Proliferation Domain_Pericycle	1.9	0	244	1.87	0.0625	0	0.273	0.0833	0.0185	0.143	6.79	5.69	1.77E-23	bri1_T-WT	AT1G65570	NA	NA	Up	Proliferation Domain_Pericycle_Up
AT2G46600	Maturation_Trichoblast	135	184	421	499	0.873	0.864	0.916	0.944	0.867	0.927	1.54	8.27	1.89E-23	bri1_T-WT	KIC	NA	NA	Up	Maturation_Trichoblast_Up
AT3G05880	Distal Columella	2580	2520	1340	1360	0.979	0.978	0.901	0.894	0.978	0.899	-0.921	10.9	1.90E-23	bri1_T-WT	RCI2A	NA	NA	Down	Distal Columella_Down
AT1G67750	Proximal Lateral Root Cap	25.6	32.9	6.09	6.31	0.148	0.207	0.0479	0.0638	0.192	0.0541	-2.23	4.1	2.08E-23	bri1_T-WT	AT1G67750	NA	NA	Down	Proximal Lateral Root Cap_Down
AT1G18100	Transition Domain_Atrichoblast	6.94	9.28	138	58.6	0.106	0.0821	0.384	0.205	0.0977	0.313	3.52	5.71	2.10E-23	bri1_T-WT	MFT	NA	NA	Up	Transition Domain_Atrichoblast_Up
AT5G50200	Maturation_Atrichoblast	86.3	110	13.8	19.9	0.57	0.606	0.132	0.19	0.59	0.152	-2.56	5.9	2.12E-23	bri1_T-WT	NRT3.1	NA	NA	Down	Maturation_Atrichoblast_Down
AT1G08500	Proliferation Domain_Atrichoblast	93.1	67.3	8.75	7.33	0.821	0.695	0.162	0.14	0.736	0.151	-3.3	5.09	2.21E-23	bri1_T-WT	ENODL18	NA	NA	Down	Proliferation Domain_Atrichoblast_Down
AT3G50660	Proximal Lateral Root Cap	4.73	3.83	24	24.3	0.0418	0.0355	0.191	0.212	0.037	0.199	2.54	3.95	2.27E-23	bri1_T-WT	CYP90B1	NA	NA	Up	Proximal Lateral Root Cap_Up
AT2G37640	Proximal Lateral Root Cap	2.84	4.58	29.4	19.9	0.0223	0.0222	0.173	0.158	0.0222	0.167	2.53	3.98	2.27E-23	bri1_T-WT	EXPA3	NA	NA	Up	Proximal Lateral Root Cap_Up
AT2G21580	Elongation_Atrichoblast	44	52.2	154	155	0.405	0.431	0.753	0.77	0.416	0.76	1.69	6.63	2.63E-23	bri1_T-WT	RPS25B	NA	NA	Up	Elongation_Atrichoblast_Up
AT3G57150	Proliferation Domain_Trichoblast	6.13	14.2	51.8	103	0.312	0.228	0.463	0.687	0.241	0.57	2.91	5.64	2.66E-23	bri1_T-WT	CBF5	NA	NA	Up	Proliferation Domain_Trichoblast_Up
AT1G73260	Elongation_Atrichoblast	766	566	1910	1450	0.642	0.521	0.726	0.632	0.59	0.69	1.34	10.2	2.72E-23	bri1_T-WT	KTI1	NA	NA	Up	Elongation_Atrichoblast_Up
AT5G60670	Elongation_Atrichoblast	5.82	8.75	36.5	36.4	0.076	0.106	0.309	0.31	0.0892	0.31	2.35	4.26	2.87E-23	bri1_T-WT	RPL12C	NA	NA	Up	Elongation_Atrichoblast_Up
AT2G44450	Maturation_Atrichoblast	173	135	21.9	38.3	0.592	0.478	0.186	0.272	0.529	0.215	-2.41	6.55	2.96E-23	bri1_T-WT	BGLU15	NA	NA	Down	Maturation_Atrichoblast_Down
AT1G78340	Maturation_Trichoblast	307	388	123	108	0.976	0.959	0.655	0.607	0.966	0.637	-1.58	7.86	2.96E-23	bri1_T-WT	GSTU22	NA	NA	Down	Maturation_Trichoblast_Down
AT3G52770	Elongation_Atrichoblast	135	145	59.5	23.4	0.358	0.278	0.181	0.172	0.323	0.177	-1.82	6.56	2.97E-23	bri1_T-WT	ZPR3	NA	NA	Down	Elongation_Atrichoblast_Down
AT2G06850	Maturation_Atrichoblast	102	65	17.2	9.46	0.61	0.4	0.126	0.108	0.495	0.12	-2.65	5.65	3.12E-23	bri1_T-WT	XTH4	NA	NA	Down	Maturation_Atrichoblast_Down
AT2G39410	Transition Domain_Atrichoblast	50.9	48.9	1.94	2.95	0.442	0.477	0.0253	0.0321	0.454	0.028	-4.37	4.81	3.18E-23	bri1_T-WT	AT2G39410	NA	NA	Down	Transition Domain_Atrichoblast_Down
AT1G11740	Elongation_Endodermis	255	225	32.4	33	0.849	0.785	0.376	0.403	0.816	0.388	-2.87	7.1	3.20E-23	bri1_T-WT	AT1G11740	NA	NA	Down	Elongation_Endodermis_Down
AT2G17120	Elongation_Atrichoblast	313	298	94.5	115	0.902	0.887	0.556	0.678	0.895	0.602	-1.56	7.7	3.22E-23	bri1_T-WT	LYM2	NA	NA	Down	Elongation_Atrichoblast_Down
AT3G60280	Maturation_Trichoblast	132	133	307	491	0.675	0.647	0.661	0.813	0.658	0.719	1.56	8.05	3.38E-23	bri1_T-WT	UCC3	NA	NA	Up	Maturation_Trichoblast_Up
AT2G36100	Transition Domain_Trichoblast	24.3	18.9	674	78	0.331	0.412	0.603	0.493	0.357	0.538	3.5	7.62	3.46E-23	bri1_T-WT	CASP1	NA	NA	Up	Transition Domain_Trichoblast_Up
AT4G21850	Transition Domain_Cortex	4520	5740	1950	2330	1	1	1	1	1	1	-1.26	11.8	3.65E-23	bri1_T-WT	MSRB9	NA	NA	Down	Transition Domain_Cortex_Down
AT3G49845	Elongation_Endodermis	297	246	44.8	32.1	0.943	0.879	0.522	0.49	0.91	0.507	-2.83	7.28	4.19E-23	bri1_T-WT	AT3G49845	NA	NA	Down	Elongation_Endodermis_Down
AT5G10930	Maturation_Atrichoblast	65.4	49.6	10.2	5.68	0.314	0.257	0.0852	0.0759	0.283	0.0821	-2.84	5.11	4.42E-23	bri1_T-WT	CIPK5	NA	NA	Down	Maturation_Atrichoblast_Down
AT3G48920	Maturation_Cortex	155	137	26.6	27.3	0.5	0.569	0.311	0.495	0.549	0.375	-2.44	6.44	4.45E-23	bri1_T-WT	AtMYB45	MYB45	myb domain protein 45	Down	Maturation_Cortex_Down
AT2G25250	Elongation_Atrichoblast	287	312	129	76.8	0.654	0.611	0.493	0.483	0.635	0.489	-1.57	7.68	4.56E-23	bri1_T-WT	AT2G25250	NA	NA	Down	Elongation_Atrichoblast_Down
AT3G61640	Maturation_Trichoblast	33.1	40.3	125	121	0.536	0.552	0.748	0.729	0.546	0.741	1.75	6.3	4.82E-23	bri1_T-WT	AGP20	NA	NA	Up	Maturation_Trichoblast_Up
AT1G52050	Proximal Lateral Root Cap	4360	4870	1400	1800	0.752	0.819	0.604	0.629	0.803	0.613	-1.53	11.6	5.03E-23	bri1_T-WT	JAL8	NA	NA	Down	Proximal Lateral Root Cap_Down
AT5G13870	Distal Columella	3.31	8.75	34.3	27.3	0.0227	0.0558	0.202	0.208	0.0356	0.204	2.49	4.16	5.14E-23	bri1_T-WT	XTH5	NA	NA	Up	Distal Columella_Up
AT5G62340	Maturation_Trichoblast	1.66	8.07	29.6	19.8	0.0181	0.0916	0.22	0.206	0.0627	0.215	2.49	3.82	5.72E-23	bri1_T-WT	AT5G62340	NA	NA	Up	Maturation_Trichoblast_Up
AT3G14660	Distal Columella	52.3	46.8	10.7	16	0.246	0.208	0.071	0.0792	0.231	0.0734	-1.95	5.04	5.81E-23	bri1_T-WT	CYP72A13	NA	NA	Down	Distal Columella_Down
AT4G17215	Maturation_Atrichoblast	89.2	228	25.5	27.4	0.314	0.43	0.18	0.177	0.377	0.179	-2.41	6.57	5.84E-23	bri1_T-WT	AT4G17215	NA	NA	Down	Maturation_Atrichoblast_Down
AT1G23390	Elongation_Atrichoblast	73.7	62	17.9	13	0.383	0.314	0.163	0.126	0.353	0.149	-2.13	5.49	5.97E-23	bri1_T-WT	AT1G23390	NA	NA	Down	Elongation_Atrichoblast_Down
AT5G54490	Elongation_Procambium	24.6	71.4	305	278	0.233	0.318	0.608	0.526	0.294	0.57	2.7	7.43	6.04E-23	bri1_T-WT	PBP1	NA	NA	Up	Elongation_Procambium_Up
AT2G29500	Elongation_Endodermis	673	371	100	60.3	0.626	0.504	0.417	0.395	0.563	0.407	-2.69	8.24	6.08E-23	bri1_T-WT	HSP17.6B	NA	NA	Down	Elongation_Endodermis_Down
AT2G22760	Elongation_Xylem	5.15	16.8	52.1	68	0.104	0.114	0.28	0.226	0.11	0.256	2.57	5.12	6.44E-23	bri1_T-WT	BHLH19	AT2G22760	basic helix-loop-helix (bHLH) DNA-binding superfamily protein	Up	Elongation_Xylem_Up
AT4G15160	Proximal Lateral Root Cap	1250	2230	542	675	0.719	0.764	0.635	0.693	0.753	0.658	-1.46	10.2	6.53E-23	bri1_T-WT	AT4G15160	NA	NA	Down	Proximal Lateral Root Cap_Down
AT1G77120	Maturation_Procambium	535	417	132	96.6	0.829	0.776	0.48	0.46	0.789	0.471	-2.06	8.2	6.55E-23	bri1_T-WT	ADH1	NA	NA	Down	Maturation_Procambium_Down
AT4G24340	Elongation_Atrichoblast	215	169	490	546	0.598	0.504	0.802	0.822	0.557	0.81	1.44	8.46	6.64E-23	bri1_T-WT	AT4G24340	NA	NA	Up	Elongation_Atrichoblast_Up
AT3G10520	Transition Domain_Cortex	123	143	22.2	20.3	0.667	0.658	0.233	0.224	0.66	0.229	-2.65	6.08	6.69E-23	bri1_T-WT	AHB2	NA	NA	Down	Transition Domain_Cortex_Down
AT3G21720	Transition Domain_Cortex	0	8.54	71.4	93.7	0	0.123	0.411	0.399	0.0928	0.405	3.87	5.75	6.69E-23	bri1_T-WT	ICL	NA	NA	Up	Transition Domain_Cortex_Up
AT5G61590	Maturation_Atrichoblast	77.6	69.8	11.2	12.3	0.274	0.263	0.0946	0.12	0.268	0.103	-2.66	5.48	6.74E-23	bri1_T-WT	ERF107	AT5G61590	Integrase-type DNA-binding superfamily protein	Down	Maturation_Atrichoblast_Down
AT3G59900	Maturation_Atrichoblast	8.95	5.49	58.6	40.7	0.0614	0.0507	0.259	0.165	0.0556	0.227	2.79	4.81	6.74E-23	bri1_T-WT	ARGOS	NA	NA	Up	Maturation_Atrichoblast_Up
AT1G19020	Elongation_Xylem	90.7	225	444	456	0.731	0.827	0.892	0.856	0.791	0.877	1.65	8.24	7.08E-23	bri1_T-WT	AT1G19020	NA	NA	Up	Elongation_Xylem_Up
AT3G48100	Elongation_Atrichoblast	30.7	32.1	113	104	0.193	0.173	0.372	0.402	0.184	0.383	1.79	6.07	7.65E-23	bri1_T-WT	ARR5	RR5	response regulator 5	Up	Elongation_Atrichoblast_Up
AT1G47130	Maturation_Procambium	118	249	623	749	0.488	0.648	0.863	0.885	0.608	0.873	1.96	8.78	7.94E-23	bri1_T-WT	AT1G47130	NA	NA	Up	Maturation_Procambium_Up
AT2G31083	Maturation_Trichoblast	5.13	10.4	35.5	32.7	0.133	0.203	0.354	0.341	0.175	0.349	2.18	4.34	8.01E-23	bri1_T-WT	CLE5	NA	NA	Up	Maturation_Trichoblast_Up
AT1G67850	Proximal Lateral Root Cap	111	84.5	28.1	38.1	0.462	0.403	0.216	0.273	0.418	0.238	-1.55	5.99	8.52E-23	bri1_T-WT	AT1G67850	NA	NA	Down	Proximal Lateral Root Cap_Down
AT1G71880	Maturation_Cortex	34.1	21.8	4.93	0.751	0.361	0.253	0.0957	0.027	0.284	0.0719	-3.37	3.94	8.58E-23	bri1_T-WT	SUC1	NA	NA	Down	Maturation_Cortex_Down
AT1G17300	Elongation_Atrichoblast	20.8	15	0.897	0.898	0.21	0.165	0.0104	0.0115	0.19	0.0108	-4.32	3.58	8.80E-23	bri1_T-WT	AT1G17300	NA	NA	Down	Elongation_Atrichoblast_Down
AT2G38240	Proximal Lateral Root Cap	104	51.9	211	192	0.337	0.265	0.589	0.466	0.282	0.541	1.46	7.14	8.97E-23	bri1_T-WT	ANS	NA	NA	Up	Proximal Lateral Root Cap_Up
AT4G04745	Proximal Lateral Root Cap	130	127	40.1	51.5	0.437	0.399	0.211	0.251	0.408	0.227	-1.49	6.42	9.61E-23	bri1_T-WT	AT4G04745	NA	NA	Down	Proximal Lateral Root Cap_Down
AT3G48180	Maturation_Trichoblast	73.3	57.5	17.6	16	0.768	0.665	0.307	0.346	0.705	0.322	-1.95	5.4	9.82E-23	bri1_T-WT	AT3G48180	NA	NA	Down	Maturation_Trichoblast_Down
AT5G02560	Elongation_Atrichoblast	42.6	43.2	8.37	7.19	0.325	0.331	0.0833	0.0862	0.328	0.0844	-2.45	4.83	9.91E-23	bri1_T-WT	HTA12	NA	NA	Down	Elongation_Atrichoblast_Down
AT2G19730	Maturation_Trichoblast	83.8	116	301	287	0.88	0.871	0.945	0.972	0.875	0.955	1.57	7.62	1.00E-22	bri1_T-WT	RPL28A	NA	NA	Up	Maturation_Trichoblast_Up
AT5G13180	Distal Columella	508	512	248	198	0.911	0.846	0.68	0.623	0.885	0.663	-1.2	8.52	1.04E-22	bri1_T-WT	NAC083	NAC083	NAC domain containing protein 83	Down	Distal Columella_Down
AT5G58800	Distal Columella	40.1	32.9	8.08	6.82	0.261	0.217	0.0599	0.0566	0.244	0.059	-2.29	4.57	1.10E-22	bri1_T-WT	AT5G58800	NA	NA	Down	Distal Columella_Down
AT3G14530	Proliferation Domain_Trichoblast	8.58	20.4	77.3	109	0.25	0.315	0.725	0.851	0.306	0.785	2.62	5.91	1.16E-22	bri1_T-WT	GGPPS9	NA	NA	Up	Proliferation Domain_Trichoblast_Up
AT1G62510	Elongation_Procambium	93.5	7.19	2.01	0.88	0.244	0.117	0.0287	0.0171	0.153	0.0234	-4.91	4.48	1.17E-22	bri1_T-WT	AT1G62510	NA	NA	Down	Elongation_Procambium_Down
AT1G54000	Elongation_Atrichoblast	94.3	72.7	186	323	0.54	0.475	0.663	0.782	0.512	0.708	1.56	7.37	1.29E-22	bri1_T-WT	GLL22	NA	NA	Up	Elongation_Atrichoblast_Up
AT3G30580	Elongation_Endodermis	72.9	86.8	8.68	11.3	0.512	0.509	0.136	0.119	0.51	0.128	-3	5.51	1.35E-22	bri1_T-WT	AT3G30580	NA	NA	Down	Elongation_Endodermis_Down
AT4G30660	Maturation_Atrichoblast	14.9	16	93.2	78.5	0.155	0.182	0.59	0.525	0.17	0.568	2.46	5.65	1.35E-22	bri1_T-WT	AT4G30660	NA	NA	Up	Maturation_Atrichoblast_Up
AT5G16130	Distal Columella	43.4	48.6	130	137	0.265	0.303	0.588	0.664	0.28	0.611	1.54	6.47	1.38E-22	bri1_T-WT	RPS7C	NA	NA	Up	Distal Columella_Up
AT3G60550	Maturation_Atrichoblast	101	86.5	15.4	17.5	0.253	0.242	0.11	0.114	0.247	0.112	-2.52	5.83	1.38E-22	bri1_T-WT	CYCU2-2	NA	NA	Down	Maturation_Atrichoblast_Down
AT3G21720	Maturation_Cortex	1.8	2.2	23.7	23.5	0.041	0.0395	0.158	0.261	0.0399	0.194	3.5	3.72	1.40E-22	bri1_T-WT	ICL	NA	NA	Up	Maturation_Cortex_Up
AT2G46150	Maturation_Procambium	19.9	69.5	187	271	0.171	0.376	0.647	0.713	0.325	0.677	2.42	7.13	1.45E-22	bri1_T-WT	AT2G46150	NA	NA	Up	Maturation_Procambium_Up
AT2G30930	Proximal Lateral Root Cap	355	251	109	115	0.93	0.867	0.607	0.631	0.882	0.616	-1.42	7.68	1.46E-22	bri1_T-WT	AT2G30930	NA	NA	Down	Proximal Lateral Root Cap_Down
AT1G71695	Elongation_Xylem	132	195	503	468	0.44	0.468	0.597	0.623	0.458	0.608	1.59	8.34	1.54E-22	bri1_T-WT	PER12	NA	NA	Up	Elongation_Xylem_Up
AT4G01360	Elongation_Procambium	12.6	24.8	155	133	0.0778	0.157	0.44	0.297	0.134	0.375	2.92	6.38	1.56E-22	bri1_T-WT	AT4G01360	NA	NA	Up	Elongation_Procambium_Up
AT5G24410	Elongation_Endodermis	150	113	20.3	14.7	0.805	0.686	0.295	0.202	0.744	0.253	-2.91	6.23	1.62E-22	bri1_T-WT	PGL4	NA	NA	Down	Elongation_Endodermis_Down
AT2G30930	Elongation_Endodermis	2160	1640	327	340	0.997	0.993	0.898	0.909	0.995	0.903	-2.5	10.1	1.62E-22	bri1_T-WT	AT2G30930	NA	NA	Down	Elongation_Endodermis_Down
AT2G19730	Elongation_Atrichoblast	111	105	303	305	0.769	0.69	0.92	0.931	0.735	0.924	1.5	7.67	1.80E-22	bri1_T-WT	RPL28A	NA	NA	Up	Elongation_Atrichoblast_Up
AT2G33830	Elongation_Xylem	132	72.5	23.5	17.4	0.433	0.291	0.134	0.151	0.345	0.142	-2.29	5.97	1.80E-22	bri1_T-WT	DRMH1	NA	NA	Down	Elongation_Xylem_Down
AT1G15520	Elongation_Atrichoblast	25.7	25.7	100	82.6	0.176	0.175	0.403	0.333	0.175	0.377	1.83	5.81	1.82E-22	bri1_T-WT	ABCG40	NA	NA	Up	Elongation_Atrichoblast_Up
AT5G42380	Elongation_Atrichoblast	26.5	47	135	105	0.237	0.345	0.524	0.448	0.284	0.496	1.76	6.25	1.89E-22	bri1_T-WT	CML37	NA	NA	Up	Elongation_Atrichoblast_Up
AT1G15380	Distal Columella	81.5	96.3	36	18.1	0.223	0.243	0.172	0.109	0.231	0.154	-1.69	5.9	1.96E-22	bri1_T-WT	AT1G15380	NA	NA	Down	Distal Columella_Down
AT2G26530	Elongation_Atrichoblast	65.2	99.8	236	235	0.438	0.479	0.698	0.655	0.455	0.682	1.55	7.29	2.14E-22	bri1_T-WT	AR781	NA	NA	Up	Elongation_Atrichoblast_Up
AT2G35980	Elongation_Procambium	2.4	25.5	124	106	0.0222	0.108	0.268	0.177	0.0831	0.227	3.1	6.06	2.17E-22	bri1_T-WT	NHL10	NA	NA	Up	Elongation_Procambium_Up
AT2G44790	Elongation_Atrichoblast	3930	3130	1370	1520	1	1	0.993	1	1	0.996	-1.28	11.3	2.20E-22	bri1_T-WT	UCC2	NA	NA	Down	Elongation_Atrichoblast_Down
AT1G08500	Proliferation Domain_Trichoblast	80.9	50.4	20.2	4.73	0.562	0.457	0.28	0.124	0.472	0.205	-2.64	5.01	2.20E-22	bri1_T-WT	ENODL18	NA	NA	Down	Proliferation Domain_Trichoblast_Down
AT5G06630	Maturation_Trichoblast	236	311	647	851	0.904	0.906	0.951	0.995	0.905	0.968	1.45	9	2.21E-22	bri1_T-WT	AT5G06630	NA	NA	Up	Maturation_Trichoblast_Up
AT4G12510	Proliferation Domain_Pericycle	216	197	19.3	21.4	0.875	0.632	0.818	0.458	0.704	0.571	-3.31	6.9	2.26E-22	bri1_T-WT	AT4G12510	NA	NA	Down	Proliferation Domain_Pericycle_Down
AT2G46600	Elongation_Atrichoblast	14.9	29.7	94.7	65.1	0.169	0.29	0.5	0.443	0.221	0.478	1.91	5.61	2.28E-22	bri1_T-WT	KIC	NA	NA	Up	Elongation_Atrichoblast_Up
AT4G01630	Distal Columella	100	52.3	21.2	24.1	0.438	0.251	0.131	0.162	0.365	0.14	-1.75	5.69	2.33E-22	bri1_T-WT	EXPA17	NA	NA	Down	Distal Columella_Down
AT2G18980	Proximal Lateral Root Cap	73.2	71.5	22.3	25.2	0.396	0.34	0.174	0.213	0.354	0.189	-1.61	5.55	2.41E-22	bri1_T-WT	PER16	NA	NA	Down	Proximal Lateral Root Cap_Down
AT3G21340	Maturation_Atrichoblast	172	148	28.1	36.9	0.682	0.519	0.177	0.304	0.593	0.219	-2.32	6.62	2.56E-22	bri1_T-WT	AT3G21340	NA	NA	Down	Maturation_Atrichoblast_Down
AT1G30750	Transition Domain_Trichoblast	6.05	1.96	114	12.8	0.146	0.0588	0.24	0.145	0.118	0.184	3.78	4.99	2.58E-22	bri1_T-WT	AT1G30750	NA	NA	Up	Transition Domain_Trichoblast_Up
AT3G56230	Proximal Lateral Root Cap	25.6	23.1	4.24	5.29	0.167	0.166	0.0374	0.0574	0.166	0.0452	-2.35	3.75	2.67E-22	bri1_T-WT	AT3G56230	AT3G56230	BTB/POZ domain-containing protein	Down	Proximal Lateral Root Cap_Down
AT1G21350	Distal Columella	146	151	59	44.9	0.433	0.452	0.265	0.238	0.44	0.257	-1.51	6.68	2.70E-22	bri1_T-WT	AT1G21350	NA	NA	Down	Distal Columella_Down
AT1G11740	Elongation_Atrichoblast	65	60.6	18.5	9.88	0.37	0.379	0.122	0.0862	0.374	0.108	-2.14	5.38	2.70E-22	bri1_T-WT	AT1G11740	NA	NA	Down	Elongation_Atrichoblast_Down
AT1G77120	Elongation_Xylem	128	140	51	15.1	0.403	0.282	0.215	0.158	0.328	0.19	-2.16	6.42	2.76E-22	bri1_T-WT	ADH1	NA	NA	Down	Elongation_Xylem_Down
AT1G50740	Elongation_Procambium	52.7	120	487	437	0.378	0.502	0.751	0.651	0.466	0.706	2.49	8.11	2.85E-22	bri1_T-WT	FAX5	NA	NA	Up	Elongation_Procambium_Up
AT4G26050	Elongation_Atrichoblast	49.9	40.8	9.86	7.64	0.224	0.182	0.0764	0.0862	0.206	0.0801	-2.37	4.91	2.88E-22	bri1_T-WT	PIRL8	NA	NA	Down	Elongation_Atrichoblast_Down
AT3G18280	Maturation_Procambium	565	449	1790	1480	0.415	0.496	0.745	0.621	0.476	0.688	1.69	10.1	2.97E-22	bri1_T-WT	AT3G18280	NA	NA	Up	Maturation_Procambium_Up
AT3G50870	Elongation_Endodermis	0.748	0.589	20.2	21.3	0.013	0.00741	0.169	0.198	0.0101	0.182	4.91	3.4	3.10E-22	bri1_T-WT	GATA18	MNP	GATA type zinc finger transcription factor family protein	Up	Elongation_Endodermis_Up
AT1G56630	Proximal Lateral Root Cap	105	137	41.3	44.6	0.457	0.572	0.308	0.337	0.544	0.319	-1.49	6.35	3.10E-22	bri1_T-WT	AT1G56630	NA	NA	Down	Proximal Lateral Root Cap_Down
AT5G15970	Proliferation Domain_Trichoblast	51.5	171	450	317	0.625	0.739	0.986	0.97	0.722	0.979	1.83	8	3.18E-22	bri1_T-WT	KIN2	NA	NA	Up	Proliferation Domain_Trichoblast_Up
AT3G10930	Maturation_Trichoblast	4.69	8.85	35.3	26.7	0.105	0.189	0.354	0.364	0.156	0.358	2.21	4.19	3.40E-22	bri1_T-WT	AT3G10930	NA	NA	Up	Maturation_Trichoblast_Up
AT4G25380	Maturation_Atrichoblast	125	242	16.7	70	0.271	0.34	0.117	0.19	0.309	0.141	-2.3	6.85	3.45E-22	bri1_T-WT	SAP10	SAP10	stress-associated protein 10	Down	Maturation_Atrichoblast_Down
AT5G07165	Maturation_Procambium	0	0.828	16.8	55.1	0	0.016	0.108	0.172	0.012	0.138	6.05	4.3	3.50E-22	bri1_T-WT	AT5G07165	NA	NA	Up	Maturation_Procambium_Up
AT2G16060	Proximal Lateral Root Cap	446	443	154	186	0.549	0.595	0.417	0.468	0.584	0.437	-1.39	8.26	3.79E-22	bri1_T-WT	AHB1	NA	NA	Down	Proximal Lateral Root Cap_Down
AT2G18193	Elongation_Atrichoblast	232	205	545	605	0.63	0.557	0.757	0.724	0.599	0.745	1.4	8.62	3.90E-22	bri1_T-WT	AT2G18193	NA	NA	Up	Elongation_Atrichoblast_Up
AT5G46600	Elongation_Endodermis	41.4	39.6	4.21	3.57	0.535	0.44	0.0881	0.0823	0.486	0.0855	-3.37	4.51	4.00E-22	bri1_T-WT	ALMT13	NA	NA	Down	Elongation_Endodermis_Down
AT3G24500	Maturation_Trichoblast	205	281	68.6	92.5	0.681	0.725	0.501	0.607	0.708	0.542	-1.59	7.35	4.36E-22	bri1_T-WT	MBF1C	MBF1C	multiprotein bridging factor 1C	Down	Maturation_Trichoblast_Down
AT2G22860	Maturation_Trichoblast	36.1	43.8	169	100	0.286	0.413	0.649	0.542	0.363	0.608	1.71	6.44	4.44E-22	bri1_T-WT	PSK2	NA	NA	Up	Maturation_Trichoblast_Up
AT1G80240	Distal Columella	33.8	32.5	87.1	118	0.196	0.193	0.375	0.502	0.195	0.413	1.6	6.05	4.47E-22	bri1_T-WT	AT1G80240	NA	NA	Up	Distal Columella_Up
AT2G26290	Maturation_Atrichoblast	299	305	66.9	67.2	0.625	0.624	0.315	0.31	0.624	0.314	-2.17	7.54	4.76E-22	bri1_T-WT	PBL12	NA	NA	Down	Maturation_Atrichoblast_Down
AT4G23680	Elongation_Procambium	22.8	39.9	278	160	0.0111	0.0673	0.139	0.126	0.0511	0.133	2.72	6.99	5.08E-22	bri1_T-WT	AT4G23680	NA	NA	Up	Elongation_Procambium_Up
AT5G62340	Proliferation Domain_Trichoblast	68.6	167	266	514	0.938	0.728	0.789	0.955	0.759	0.869	1.77	8.03	5.10E-22	bri1_T-WT	AT5G62340	NA	NA	Up	Proliferation Domain_Trichoblast_Up
AT4G22570	Maturation_Cortex	3.23	7.7	36.7	47.3	0.0656	0.145	0.421	0.595	0.122	0.481	2.9	4.6	5.14E-22	bri1_T-WT	APT3	NA	NA	Up	Maturation_Cortex_Up
AT5G23840	Distal Columella	70.6	75.5	201	185	0.311	0.283	0.524	0.532	0.3	0.526	1.4	7.05	5.26E-22	bri1_T-WT	AT5G23840	NA	NA	Up	Distal Columella_Up
AT1G16030	Maturation_Trichoblast	20.2	29.4	4.32	4.37	0.304	0.333	0.087	0.107	0.322	0.0948	-2.48	3.97	5.27E-22	bri1_T-WT	HSP70-5	NA	NA	Down	Maturation_Trichoblast_Down
AT5G38700	Maturation_Trichoblast	22.8	28.5	71.8	107	0.398	0.419	0.606	0.72	0.411	0.649	1.78	5.82	5.27E-22	bri1_T-WT	AT5G38700	NA	NA	Up	Maturation_Trichoblast_Up
AT5G04310	Elongation_Atrichoblast	7.02	6.43	31.1	37.3	0.0865	0.0875	0.264	0.333	0.0869	0.29	2.33	4.15	5.52E-22	bri1_T-WT	AT5G04310	NA	NA	Up	Elongation_Atrichoblast_Up
AT3G61880	Distal Columella	62.2	68.6	21.6	16.9	0.168	0.186	0.0883	0.083	0.175	0.0868	-1.74	5.46	5.73E-22	bri1_T-WT	CYP78A9	NA	NA	Down	Distal Columella_Down
AT2G02990	Elongation_Xylem	56.9	109	17.5	12.1	0.313	0.255	0.134	0.0822	0.277	0.111	-2.4	5.66	6.37E-22	bri1_T-WT	RNS1	NA	NA	Down	Elongation_Xylem_Down
AT5G15265	Transition Domain_Cortex	368	348	95.1	89.1	0.917	0.918	0.58	0.661	0.918	0.617	-1.96	7.74	6.54E-22	bri1_T-WT	AT5G15265	NA	NA	Down	Transition Domain_Cortex_Down
AT4G00430	Transition Domain_Cortex	857	782	228	300	0.958	0.973	0.667	0.721	0.969	0.692	-1.64	9.05	6.54E-22	bri1_T-WT	PIP1.4	NA	NA	Down	Transition Domain_Cortex_Down
AT2G22860	Proliferation Domain_Trichoblast	12.3	29	184	83.3	0.5	0.37	0.784	0.677	0.389	0.733	2.33	6.4	6.67E-22	bri1_T-WT	PSK2	NA	NA	Up	Proliferation Domain_Trichoblast_Up
AT2G35980	Elongation_Atrichoblast	4.25	7.42	33.5	27.8	0.0315	0.0497	0.236	0.178	0.0394	0.214	2.44	3.99	6.75E-22	bri1_T-WT	NHL10	NA	NA	Up	Elongation_Atrichoblast_Up
AT1G17420	Proximal Lateral Root Cap	4.73	6.17	28.3	26.8	0.0279	0.0399	0.182	0.163	0.037	0.175	2.28	4.17	7.15E-22	bri1_T-WT	LOX3	NA	NA	Up	Proximal Lateral Root Cap_Up
AT1G56630	Proliferation Domain_Atrichoblast	78.6	36.7	4.13	3.8	0.75	0.492	0.0768	0.0817	0.575	0.0791	-3.75	4.3	7.33E-22	bri1_T-WT	AT1G56630	NA	NA	Down	Proliferation Domain_Atrichoblast_Down
AT1G27950	Elongation_Atrichoblast	24.6	26.9	2.99	3.14	0.19	0.189	0.0139	0.0345	0.189	0.0216	-3.06	4.1	7.43E-22	bri1_T-WT	LTPG1	NA	NA	Down	Elongation_Atrichoblast_Down
AT5G39740	Elongation_Atrichoblast	34	38.1	111	125	0.337	0.36	0.632	0.667	0.347	0.645	1.71	6.22	7.68E-22	bri1_T-WT	RPL5B	NA	NA	Up	Elongation_Atrichoblast_Up
AT2G39410	Maturation_Atrichoblast	108	94.7	20.1	17.5	0.57	0.555	0.196	0.177	0.562	0.189	-2.43	5.96	7.81E-22	bri1_T-WT	AT2G39410	NA	NA	Down	Maturation_Atrichoblast_Down
AT2G43590	Elongation_Atrichoblast	541	697	1490	1530	0.779	0.796	0.91	0.948	0.786	0.924	1.3	10.1	7.88E-22	bri1_T-WT	AT2G43590	NA	NA	Up	Elongation_Atrichoblast_Up
AT1G03660	Maturation_Atrichoblast	86.5	99.3	14.6	19.4	0.401	0.478	0.12	0.152	0.443	0.131	-2.46	5.83	7.95E-22	bri1_T-WT	AT1G03660	NA	NA	Down	Maturation_Atrichoblast_Down
AT3G06125	Elongation_Endodermis	111	85	14.7	12.4	0.668	0.563	0.214	0.193	0.614	0.204	-2.85	5.82	7.98E-22	bri1_T-WT	AT3G06125	NA	NA	Down	Elongation_Endodermis_Down
AT5G47980	Maturation_Cortex	7.54	10.2	67.2	50	0.0902	0.155	0.349	0.441	0.136	0.381	2.65	5.1	7.99E-22	bri1_T-WT	BAHD1	NA	NA	Up	Maturation_Cortex_Up
AT4G04745	Maturation_Cortex	110	86.2	13.4	22.3	0.475	0.47	0.22	0.342	0.472	0.262	-2.47	5.85	7.99E-22	bri1_T-WT	AT4G04745	NA	NA	Down	Maturation_Cortex_Down
AT1G77690	Elongation_Xylem	962	620	250	310	0.679	0.65	0.554	0.555	0.661	0.554	-1.47	9.07	8.30E-22	bri1_T-WT	LAX3	NA	NA	Down	Elongation_Xylem_Down
AT4G15920	Proximal Lateral Root Cap	16.7	18.9	2.24	3.15	0.12	0.146	0.0227	0.0293	0.14	0.0253	-2.73	3.26	8.44E-22	bri1_T-WT	SWEET17	NA	NA	Down	Proximal Lateral Root Cap_Down
AT1G70720	Maturation_Cortex	2.15	1.96	28.2	19	0.0492	0.0395	0.215	0.27	0.0423	0.234	3.43	3.73	8.46E-22	bri1_T-WT	AT1G70720	NA	NA	Up	Maturation_Cortex_Up
AT4G00430	Proliferation Domain_Pericycle	656	599	178	104	1	1	0.909	0.875	1	0.886	-2.21	8.61	8.55E-22	bri1_T-WT	PIP1.4	NA	NA	Down	Proliferation Domain_Pericycle_Down
AT4G38400	Proliferation Domain_Pericycle	234	291	56.1	17.7	1	0.947	0.545	0.458	0.963	0.486	-3.02	7.28	8.55E-22	bri1_T-WT	EXLA2	NA	NA	Down	Proliferation Domain_Pericycle_Down
AT1G28290	Maturation_Trichoblast	9.97	45.5	121	61.7	0.202	0.343	0.443	0.472	0.288	0.454	1.94	5.89	8.89E-22	bri1_T-WT	AGP31	NA	NA	Up	Maturation_Trichoblast_Up
AT1G78100	Transition Domain_Cortex	711	774	228	243	0.833	0.781	0.676	0.71	0.794	0.692	-1.66	8.9	8.89E-22	bri1_T-WT	AT1G78100	NA	NA	Down	Transition Domain_Cortex_Down
AT5G19190	Proliferation Domain_Atrichoblast	75.4	45.3	3.64	6.18	0.393	0.525	0.0651	0.098	0.483	0.0809	-3.57	4.48	9.44E-22	bri1_T-WT	AT5G19190	NA	NA	Down	Proliferation Domain_Atrichoblast_Down
AT3G24100	Maturation_Trichoblast	141	123	41.6	39.4	0.967	0.906	0.51	0.603	0.93	0.546	-1.7	6.45	9.56E-22	bri1_T-WT	AT3G24100	NA	NA	Down	Maturation_Trichoblast_Down
AT2G32060	Distal Columella	47.3	49.1	135	137	0.301	0.29	0.604	0.645	0.297	0.616	1.5	6.51	1.05E-21	bri1_T-WT	RPS12C	NA	NA	Up	Distal Columella_Up
AT4G34135	Distal Columella	436	405	169	196	0.874	0.812	0.574	0.642	0.85	0.594	-1.21	8.24	1.05E-21	bri1_T-WT	UGT73B2	NA	NA	Down	Distal Columella_Down
AT3G24100	Elongation_Xylem	134	131	30.2	32.5	0.97	0.845	0.419	0.349	0.893	0.389	-2.08	6.39	1.06E-21	bri1_T-WT	AT3G24100	NA	NA	Down	Elongation_Xylem_Down
AT5G08180	Proliferation Domain_Trichoblast	33.1	77.2	177	262	0.562	0.587	0.862	0.93	0.583	0.895	2.02	7.18	1.08E-21	bri1_T-WT	AT5G08180	NA	NA	Up	Proliferation Domain_Trichoblast_Up
AT1G54000	Elongation_Xylem	24.7	22.3	104	105	0.418	0.345	0.624	0.74	0.373	0.675	2.15	5.98	1.12E-21	bri1_T-WT	GLL22	NA	NA	Up	Elongation_Xylem_Up
AT5G15960	Transition Domain_Cortex	20.8	17.1	215	93.1	0.208	0.26	0.644	0.481	0.247	0.57	2.82	6.62	1.13E-21	bri1_T-WT	KIN1	NA	NA	Up	Transition Domain_Cortex_Up
AT3G07110	Elongation_Atrichoblast	40.8	40.4	118	143	0.41	0.364	0.688	0.782	0.39	0.723	1.68	6.37	1.14E-21	bri1_T-WT	AT3G07110	NA	NA	Up	Elongation_Atrichoblast_Up
AT5G20790	Maturation_Cortex	15.4	19.1	1.58	0.25	0.139	0.171	0.0335	0.00901	0.162	0.025	-4.13	3.29	1.14E-21	bri1_T-WT	AT5G20790	NA	NA	Down	Maturation_Cortex_Down
AT3G22910	Maturation_Trichoblast	20.5	25.4	79.8	78.6	0.247	0.326	0.432	0.374	0.295	0.41	1.79	5.65	1.19E-21	bri1_T-WT	ACA13	NA	NA	Up	Maturation_Trichoblast_Up
AT5G53250	Maturation_Atrichoblast	524	354	101	99.3	0.993	0.94	0.587	0.652	0.964	0.608	-2.11	8.09	1.20E-21	bri1_T-WT	AGP22	NA	NA	Down	Maturation_Atrichoblast_Down
AT4G08770	Elongation_Procambium	2.4	7.43	61.1	59.2	0.0444	0.0583	0.225	0.166	0.0543	0.198	3.49	5.11	1.22E-21	bri1_T-WT	PER37	NA	NA	Up	Elongation_Procambium_Up
AT4G19030	Proximal Lateral Root Cap	1190	1290	446	494	0.933	0.897	0.839	0.915	0.906	0.868	-1.4	9.74	1.30E-21	bri1_T-WT	NIP1-1	NA	NA	Down	Proximal Lateral Root Cap_Down
AT1G72590	Proximal Lateral Root Cap	20.2	29.9	5.55	4.73	0.125	0.199	0.052	0.0421	0.182	0.0481	-2.27	3.88	1.32E-21	bri1_T-WT	PPRD1	NA	NA	Down	Proximal Lateral Root Cap_Down
AT2G37130	Maturation_Trichoblast	266	290	109	82	0.943	0.924	0.713	0.659	0.931	0.692	-1.55	7.55	1.36E-21	bri1_T-WT	PER21	NA	NA	Down	Maturation_Trichoblast_Down
AT3G04060	Proximal Lateral Root Cap	19.6	28.6	4.78	4.84	0.128	0.192	0.0431	0.0497	0.177	0.0457	-2.31	3.82	1.38E-21	bri1_T-WT	anac046	NAC046	NAC domain containing protein 46	Down	Proximal Lateral Root Cap_Down
AT2G22760	Proximal Lateral Root Cap	14.5	15.6	48	54.3	0.0947	0.0957	0.258	0.278	0.0955	0.266	1.77	5.11	1.38E-21	bri1_T-WT	BHLH19	AT2G22760	basic helix-loop-helix (bHLH) DNA-binding superfamily protein	Up	Proximal Lateral Root Cap_Up
AT3G13620	Elongation_Atrichoblast	1.57	2.22	24.8	12.6	0.0197	0.0309	0.149	0.115	0.0245	0.136	3.29	3.04	1.39E-21	bri1_T-WT	AT3G13620	NA	NA	Up	Elongation_Atrichoblast_Up
AT1G34520	Maturation_Trichoblast	0.0722	0.275	4.67	8.26	0.00301	0.0117	0.0812	0.164	0.00828	0.113	5.12	1.38	1.43E-21	bri1_T-WT	AT1G34520	NA	NA	Up	Maturation_Trichoblast_Up
AT1G62045	Elongation_Atrichoblast	129	113	34.7	36.4	0.455	0.381	0.243	0.282	0.423	0.258	-1.77	6.35	1.50E-21	bri1_T-WT	AT1G62045	NA	NA	Down	Elongation_Atrichoblast_Down
AT5G45775	Elongation_Atrichoblast	16.2	15.8	63.7	58.8	0.185	0.209	0.438	0.408	0.195	0.426	1.94	5.17	1.57E-21	bri1_T-WT	RPL11C	NA	NA	Up	Elongation_Atrichoblast_Up
AT2G33310	Maturation_Trichoblast	69.6	63	20.3	15.7	0.5	0.517	0.304	0.252	0.51	0.284	-1.88	5.43	1.57E-21	bri1_T-WT	IAA13	IAA13	auxin-induced protein 13	Down	Maturation_Trichoblast_Down
AT3G12977	Distal Columella	31	27.9	6.87	2.81	0.199	0.173	0.0457	0.0226	0.189	0.0389	-2.52	4.24	1.66E-21	bri1_T-WT	AT3G12977	AT3G12977	NAC (No Apical Meristem) domain transcriptional regulator superfamily protein	Down	Distal Columella_Down
AT4G02650	Elongation_Atrichoblast	32.5	27	5.08	3.59	0.295	0.274	0.059	0.046	0.286	0.0541	-2.76	4.32	1.66E-21	bri1_T-WT	AT4G02650	NA	NA	Down	Elongation_Atrichoblast_Down
AT3G10320	Elongation_Atrichoblast	27.2	24.3	4.78	1.35	0.239	0.208	0.0521	0.0172	0.225	0.039	-2.99	4.11	1.82E-21	bri1_T-WT	AT3G10320	NA	NA	Down	Elongation_Atrichoblast_Down
AT1G30690	Proximal Lateral Root Cap	181	184	70.4	67.8	0.646	0.597	0.389	0.371	0.609	0.382	-1.4	6.96	1.84E-21	bri1_T-WT	PATL4	NA	NA	Down	Proximal Lateral Root Cap_Down
AT2G18210	Elongation_Xylem	46.6	111	228	268	0.567	0.555	0.785	0.74	0.559	0.765	1.77	7.35	1.85E-21	bri1_T-WT	AT2G18210	NA	NA	Up	Elongation_Xylem_Up
AT5G14330	Transition Domain_Atrichoblast	804	772	121	96.6	0.955	0.892	0.629	0.603	0.934	0.618	-2.86	8.82	1.85E-21	bri1_T-WT	AT5G14330	NA	NA	Down	Transition Domain_Atrichoblast_Down
AT1G18300	Elongation_Xylem	2.06	6.54	28.9	36.5	0.0746	0.0818	0.274	0.212	0.0791	0.247	2.98	4.15	1.92E-21	bri1_T-WT	NUDT4	NA	NA	Up	Elongation_Xylem_Up
AT3G20940	Maturation_Cortex	5.74	4.04	44	31.3	0.0738	0.0855	0.316	0.36	0.0822	0.331	2.94	4.44	1.95E-21	bri1_T-WT	CYP705A30	NA	NA	Up	Maturation_Cortex_Up
AT5G24580	Distal Columella	46.9	56.9	9.29	22.9	0.178	0.171	0.0473	0.0906	0.175	0.0601	-1.82	5.13	1.98E-21	bri1_T-WT	HIPP09	NA	NA	Down	Distal Columella_Down
AT5G42785	Elongation_Endodermis	42.2	41.9	5.62	2.83	0.514	0.44	0.108	0.0658	0.476	0.0892	-3.32	4.57	2.02E-21	bri1_T-WT	AT5G42785	NA	NA	Down	Elongation_Endodermis_Down
AT1G57660	Elongation_Atrichoblast	28.3	33	96.5	108	0.317	0.374	0.601	0.655	0.342	0.621	1.74	5.99	2.05E-21	bri1_T-WT	RPL21E	NA	NA	Up	Elongation_Atrichoblast_Up
AT5G01200	Elongation_Atrichoblast	47.6	41.4	10.2	7.64	0.342	0.297	0.111	0.0747	0.322	0.0974	-2.32	4.9	2.05E-21	bri1_T-WT	AT5G01200	AT5G01200	Duplicated homeodomain-like superfamily protein	Down	Elongation_Atrichoblast_Down
AT4G23420	Maturation_Cortex	9.33	10.9	78.7	50	0.172	0.197	0.459	0.486	0.19	0.469	2.58	5.24	2.57E-21	bri1_T-WT	AT4G23420	NA	NA	Up	Maturation_Cortex_Up
AT2G21045	Distal Columella	469	447	209	196	0.909	0.853	0.732	0.736	0.887	0.733	-1.18	8.37	2.67E-21	bri1_T-WT	HAC1	NA	NA	Down	Distal Columella_Down
AT3G18250	Distal Columella	58.9	89.1	26.5	16.9	0.196	0.232	0.0883	0.083	0.21	0.0868	-1.69	5.63	2.71E-21	bri1_T-WT	AT3G18250	NA	NA	Down	Distal Columella_Down
AT2G33790	Distal Columella	32.8	24.4	83.9	89.9	0.218	0.165	0.409	0.46	0.198	0.424	1.6	5.83	2.71E-21	bri1_T-WT	AGP30	NA	NA	Up	Distal Columella_Up
AT1G66270	Elongation_Atrichoblast	113	70	188	349	0.573	0.484	0.75	0.868	0.534	0.794	1.52	7.46	2.82E-21	bri1_T-WT	BGLU21	NA	NA	Up	Elongation_Atrichoblast_Up
AT1G30690	Proliferation Domain_Atrichoblast	194	127	20.1	21.1	0.821	0.831	0.295	0.33	0.828	0.312	-2.93	6.32	2.87E-21	bri1_T-WT	PATL4	NA	NA	Down	Proliferation Domain_Atrichoblast_Down
AT4G13440	Proliferation Domain_Trichoblast	65	47.6	12.3	5.95	0.688	0.511	0.257	0.154	0.537	0.208	-2.69	4.74	2.90E-21	bri1_T-WT	AT4G13440	NA	NA	Down	Proliferation Domain_Trichoblast_Down
AT4G04840	Maturation_Cortex	93	122	569	420	0.533	0.53	0.708	0.802	0.531	0.741	2.19	8.24	3.00E-21	bri1_T-WT	MSRB6	NA	NA	Up	Maturation_Cortex_Up
AT5G13930	Elongation_Atrichoblast	148	115	408	300	0.789	0.678	0.833	0.764	0.741	0.807	1.42	7.91	3.41E-21	bri1_T-WT	CHS	NA	NA	Up	Elongation_Atrichoblast_Up
AT5G15960	Maturation_Procambium	767	1190	3350	2390	0.659	0.824	0.98	0.977	0.783	0.979	1.56	10.9	3.48E-21	bri1_T-WT	KIN1	NA	NA	Up	Maturation_Procambium_Up
AT5G40450	Distal Columella	158	106	55.2	36.9	0.658	0.546	0.334	0.268	0.614	0.315	-1.52	6.51	3.49E-21	bri1_T-WT	AT5G40450	NA	NA	Down	Distal Columella_Down
AT2G41730	Maturation_Atrichoblast	421	441	134	73.8	0.567	0.606	0.451	0.399	0.588	0.434	-2.09	8.08	3.54E-21	bri1_T-WT	AT2G41730	NA	NA	Down	Maturation_Atrichoblast_Down
AT2G19800	Proliferation Domain_Trichoblast	62.5	64.9	15.8	7.63	0.625	0.543	0.22	0.124	0.556	0.174	-2.55	5.05	3.63E-21	bri1_T-WT	MIOX2	NA	NA	Down	Proliferation Domain_Trichoblast_Down
AT5G57560	Elongation_Xylem	220	400	638	991	0.612	0.523	0.645	0.664	0.556	0.654	1.42	9.13	3.70E-21	bri1_T-WT	XTH22	NA	NA	Up	Elongation_Xylem_Up
AT4G12510	Transition Domain_Cortex	1400	1260	478	480	1	1	0.749	0.798	1	0.771	-1.47	9.8	3.80E-21	bri1_T-WT	AT4G12510	NA	NA	Down	Transition Domain_Cortex_Down
AT1G41880	Elongation_Atrichoblast	32.6	37	110	115	0.326	0.312	0.604	0.655	0.32	0.623	1.7	6.15	3.97E-21	bri1_T-WT	RPL35AB	NA	NA	Up	Elongation_Atrichoblast_Up
AT2G15830	Elongation_Procambium	21.6	26	198	132	0.267	0.211	0.569	0.474	0.227	0.526	2.73	6.59	4.01E-21	bri1_T-WT	AT2G15830	NA	NA	Up	Elongation_Procambium_Up
AT2G37640	Transition Domain_Trichoblast	4.64	6.52	66	41.8	0.0961	0.14	0.473	0.348	0.11	0.399	3.28	4.83	4.25E-21	bri1_T-WT	EXPA3	NA	NA	Up	Transition Domain_Trichoblast_Up
AT4G16720	Elongation_Atrichoblast	58.8	57.6	162	184	0.491	0.46	0.767	0.839	0.478	0.794	1.57	6.82	4.32E-21	bri1_T-WT	RPL15A	NA	NA	Up	Elongation_Atrichoblast_Up
AT4G25434	Maturation_Procambium	24.6	31.9	204	134	0.171	0.224	0.353	0.287	0.211	0.323	2.48	6.67	4.67E-21	bri1_T-WT	ATNUDT10	NA	NA	Up	Maturation_Procambium_Up
AT4G15230	Elongation_Atrichoblast	9.51	11.7	45.7	42.7	0.0983	0.13	0.25	0.276	0.112	0.26	2.07	4.64	4.71E-21	bri1_T-WT	ABCG30	NA	NA	Up	Elongation_Atrichoblast_Up
AT5G02090	Maturation_Trichoblast	21.2	16.9	4.55	1.62	0.313	0.29	0.0812	0.0327	0.299	0.0626	-2.65	3.59	4.73E-21	bri1_T-WT	AT5G02090	NA	NA	Down	Maturation_Trichoblast_Down
AT1G07135	Transition Domain_Cortex	17	47.3	210	181	0.25	0.342	0.671	0.678	0.32	0.674	2.46	6.99	5.17E-21	bri1_T-WT	AT1G07135	NA	NA	Up	Transition Domain_Cortex_Up
AT3G61110	Elongation_Atrichoblast	43.8	52.2	142	150	0.4	0.403	0.726	0.695	0.401	0.714	1.61	6.56	5.30E-21	bri1_T-WT	RPS27B	NA	NA	Up	Elongation_Atrichoblast_Up
AT3G45030	Elongation_Atrichoblast	20.2	21.9	63.7	88	0.227	0.232	0.476	0.615	0.229	0.528	1.83	5.51	5.31E-21	bri1_T-WT	RPS20C	NA	NA	Up	Elongation_Atrichoblast_Up
AT4G37850	Proximal Lateral Root Cap	32.5	32.5	96.5	90.6	0.203	0.188	0.506	0.51	0.192	0.508	1.52	6.01	5.33E-21	bri1_T-WT	BHLH25	AT4G37850	basic helix-loop-helix (bHLH) DNA-binding superfamily protein	Up	Proximal Lateral Root Cap_Up
AT1G62380	Distal Columella	11.4	27.6	77	41.3	0.0597	0.175	0.364	0.257	0.105	0.333	1.71	5.3	5.43E-21	bri1_T-WT	ACO2	NA	NA	Up	Distal Columella_Up
AT1G67750	Elongation_Atrichoblast	60	57.2	10.8	17.5	0.405	0.381	0.0972	0.167	0.395	0.123	-2.09	5.3	5.55E-21	bri1_T-WT	AT1G67750	NA	NA	Down	Elongation_Atrichoblast_Down
AT1G08500	Transition Domain_Cortex	306	365	77.9	96.8	0.958	0.918	0.484	0.536	0.928	0.507	-1.94	7.66	5.58E-21	bri1_T-WT	ENODL18	NA	NA	Down	Transition Domain_Cortex_Down
AT4G12600	Maturation_Trichoblast	1.44	4.04	15.9	16.5	0.0512	0.117	0.238	0.29	0.0911	0.258	2.63	3.13	5.64E-21	bri1_T-WT	AT4G12600	NA	NA	Up	Maturation_Trichoblast_Up
AT3G11550	Transition Domain_Trichoblast	3.13	5	113	15.5	0.0712	0.147	0.226	0.169	0.0959	0.193	3.67	5.01	5.76E-21	bri1_T-WT	CASP2	NA	NA	Up	Transition Domain_Trichoblast_Up
AT5G14330	Proliferation Domain_Trichoblast	221	290	120	39.3	1	0.837	0.656	0.537	0.861	0.599	-1.9	7.35	5.89E-21	bri1_T-WT	AT5G14330	NA	NA	Down	Proliferation Domain_Trichoblast_Down
AT2G40113	Maturation_Procambium	3.52	20.3	170	66.8	0.0732	0.152	0.314	0.287	0.133	0.302	2.83	6.1	6.06E-21	bri1_T-WT	AT2G40113	NA	NA	Up	Maturation_Procambium_Up
AT2G44370	Maturation_Atrichoblast	126	188	39.1	24.6	0.43	0.591	0.246	0.203	0.518	0.232	-2.26	6.6	6.32E-21	bri1_T-WT	AT2G44370	NA	NA	Down	Maturation_Atrichoblast_Down
AT1G01630	Elongation_Endodermis	90.4	75.6	13.4	11.5	0.795	0.662	0.271	0.214	0.727	0.245	-2.74	5.6	6.35E-21	bri1_T-WT	AT1G01630	NA	NA	Down	Elongation_Endodermis_Down
AT2G20515	Maturation_Trichoblast	0.578	1.24	8.64	10.5	0.0241	0.0312	0.171	0.238	0.0284	0.197	3.39	2.18	6.69E-21	bri1_T-WT	AT2G20515	NA	NA	Up	Maturation_Trichoblast_Up
AT1G67270	Maturation_Atrichoblast	43.7	35.4	4.95	5.2	0.3	0.275	0.0505	0.0633	0.286	0.0547	-2.98	4.58	6.80E-21	bri1_T-WT	AT1G67270	NA	NA	Down	Maturation_Atrichoblast_Down
AT2G34070	Elongation_Atrichoblast	164	139	43.6	53	0.768	0.648	0.333	0.379	0.716	0.351	-1.66	6.68	6.99E-21	bri1_T-WT	TBL37	NA	NA	Down	Elongation_Atrichoblast_Down
AT1G30690	Proliferation Domain_Trichoblast	110	88.7	31.2	14.6	0.875	0.587	0.321	0.279	0.63	0.301	-2.21	5.78	7.24E-21	bri1_T-WT	PATL4	NA	NA	Down	Proliferation Domain_Trichoblast_Down
AT3G46230	Maturation_Atrichoblast	47.5	97.5	10.7	12.3	0.137	0.266	0.0915	0.101	0.208	0.0947	-2.55	5.47	7.28E-21	bri1_T-WT	HSP17.4A	NA	NA	Down	Maturation_Atrichoblast_Down
AT3G27200	Proximal Lateral Root Cap	42.6	45.4	13	12.8	0.234	0.273	0.102	0.105	0.264	0.103	-1.77	4.78	7.45E-21	bri1_T-WT	AT3G27200	NA	NA	Down	Proximal Lateral Root Cap_Down
AT3G60245	Maturation_Trichoblast	103	120	330	295	0.892	0.883	0.951	0.972	0.886	0.959	1.49	7.72	7.94E-21	bri1_T-WT	RPL37AC	NA	NA	Up	Maturation_Trichoblast_Up
AT5G15960	Transition Domain_Trichoblast	5.83	32.4	117	145	0.171	0.279	0.63	0.488	0.206	0.547	3.17	6.21	8.12E-21	bri1_T-WT	KIN1	NA	NA	Up	Transition Domain_Trichoblast_Up
AT5G42830	Maturation_Trichoblast	18.8	19.3	2.1	4.37	0.431	0.448	0.0493	0.103	0.441	0.0698	-2.62	3.6	8.45E-21	bri1_T-WT	AT5G42830	NA	NA	Down	Maturation_Trichoblast_Down
AT3G16900	Elongation_Procambium	14.4	17.6	0	0.293	0.189	0.242	0	0.00571	0.227	0.0026	-6.51	3.03	8.87E-21	bri1_T-WT	AT3G16900	NA	NA	Down	Elongation_Procambium_Down
AT1G50740	Elongation_Xylem	28.6	55.4	160	150	0.493	0.409	0.694	0.651	0.441	0.675	1.94	6.61	9.05E-21	bri1_T-WT	FAX5	NA	NA	Up	Elongation_Xylem_Up
AT3G22830	Maturation_Atrichoblast	644	587	154	150	0.675	0.627	0.473	0.532	0.649	0.493	-2.02	8.59	9.13E-21	bri1_T-WT	HSFA6B	HSFA6B	heat shock transcription factor A6B	Down	Maturation_Atrichoblast_Down
AT1G49030	Elongation_Atrichoblast	182	230	55	88.9	0.497	0.499	0.257	0.316	0.498	0.279	-1.55	7.15	9.23E-21	bri1_T-WT	PCR6	NA	NA	Down	Elongation_Atrichoblast_Down
AT1G07135	Maturation_Trichoblast	38.3	64.7	149	156	0.383	0.55	0.667	0.687	0.484	0.674	1.61	6.67	9.77E-21	bri1_T-WT	AT1G07135	NA	NA	Up	Maturation_Trichoblast_Up
AT3G07010	Proliferation Domain_Atrichoblast	180	117	19.6	19.5	0.857	0.763	0.264	0.283	0.793	0.273	-2.88	6.19	9.78E-21	bri1_T-WT	AT3G07010	NA	NA	Down	Proliferation Domain_Atrichoblast_Down
AT3G60245	Elongation_Atrichoblast	120	122	337	311	0.726	0.659	0.944	0.902	0.697	0.929	1.42	7.78	9.99E-21	bri1_T-WT	RPL37AC	NA	NA	Up	Elongation_Atrichoblast_Up
AT5G27850	Elongation_Atrichoblast	105	107	276	300	0.718	0.693	0.931	0.943	0.707	0.935	1.44	7.6	1.02E-20	bri1_T-WT	RPL18C	NA	NA	Up	Elongation_Atrichoblast_Up
AT4G29410	Elongation_Atrichoblast	10.2	14.2	40.6	57	0.126	0.156	0.34	0.362	0.139	0.348	2	4.79	1.04E-20	bri1_T-WT	RPL28C	NA	NA	Up	Elongation_Atrichoblast_Up
AT4G37850	Maturation_Procambium	14.1	76.2	235	206	0.171	0.36	0.686	0.586	0.313	0.64	2.35	7.09	1.04E-20	bri1_T-WT	BHLH25	AT4G37850	basic helix-loop-helix (bHLH) DNA-binding superfamily protein	Up	Maturation_Procambium_Up
AT5G57785	Transition Domain_Trichoblast	6.48	31.1	193	109	0.16	0.176	0.589	0.493	0.165	0.533	3.29	6.38	1.11E-20	bri1_T-WT	AT5G57785	NA	NA	Up	Transition Domain_Trichoblast_Up
AT4G24780	Elongation_Atrichoblast	45	44.2	7.17	12.1	0.35	0.345	0.0729	0.103	0.348	0.0844	-2.26	4.9	1.19E-20	bri1_T-WT	AT4G24780	NA	NA	Down	Elongation_Atrichoblast_Down
AT2G47730	Proliferation Domain_Trichoblast	4820	5890	2700	2570	1	1	1	1	1	1	-1.02	12	1.23E-20	bri1_T-WT	GSTF8	NA	NA	Down	Proliferation Domain_Trichoblast_Down
AT4G25100	Proximal Lateral Root Cap	2.53	13.4	34.4	34.2	0.0223	0.0957	0.253	0.138	0.078	0.208	2.01	4.52	1.29E-20	bri1_T-WT	FSD1	NA	NA	Up	Proximal Lateral Root Cap_Up
AT5G65360	Maturation_Trichoblast	9.32	15.7	56.4	37.9	0.256	0.32	0.478	0.519	0.295	0.494	1.92	4.87	1.33E-20	bri1_T-WT	HTR2	NA	NA	Up	Maturation_Trichoblast_Up
AT2G22860	Proximal Lateral Root Cap	46.4	70.1	190	132	0.201	0.282	0.574	0.491	0.262	0.541	1.43	6.8	1.38E-20	bri1_T-WT	PSK2	NA	NA	Up	Proximal Lateral Root Cap_Up
AT3G50930	Elongation_Xylem	4.53	7.78	39.4	39.8	0.112	0.114	0.253	0.26	0.113	0.256	2.7	4.47	1.40E-20	bri1_T-WT	HSR4	NA	NA	Up	Elongation_Xylem_Up
AT5G19800	Maturation_Trichoblast	117	126	283	399	0.877	0.828	0.893	0.953	0.847	0.916	1.47	7.85	1.44E-20	bri1_T-WT	AT5G19800	NA	NA	Up	Maturation_Trichoblast_Up
AT4G15390	Elongation_Atrichoblast	18.5	21.7	73.2	68.7	0.168	0.202	0.351	0.391	0.183	0.366	1.83	5.43	1.52E-20	bri1_T-WT	AT4G15390	NA	NA	Up	Elongation_Atrichoblast_Up
AT4G22590	Elongation_Atrichoblast	547	485	191	208	0.933	0.852	0.757	0.793	0.898	0.771	-1.37	8.49	1.52E-20	bri1_T-WT	TPPG	NA	NA	Down	Elongation_Atrichoblast_Down
AT1G10810	Proximal Lateral Root Cap	84.6	84.6	30.3	29.9	0.418	0.389	0.223	0.232	0.396	0.227	-1.49	5.81	1.52E-20	bri1_T-WT	AT1G10810	NA	NA	Down	Proximal Lateral Root Cap_Down
AT5G43650	Maturation_Procambium	0	2.07	16.8	61	0	0.024	0.147	0.207	0.0181	0.175	4.98	4.43	1.55E-20	bri1_T-WT	BHLH92	BHLH92	basic helix-loop-helix (bHLH) DNA-binding superfamily protein	Up	Maturation_Procambium_Up
AT1G04610	Transition Domain_Atrichoblast	33.3	22.8	0.555	1.11	0.294	0.277	0.00844	0.0192	0.288	0.0127	-5.11	4.03	1.60E-20	bri1_T-WT	YUC3	NA	NA	Down	Transition Domain_Atrichoblast_Down
AT5G12020	Elongation_Endodermis	327	168	49.2	33.5	0.46	0.267	0.315	0.288	0.361	0.303	-2.54	7.18	1.61E-20	bri1_T-WT	HSP17.6	NA	NA	Down	Elongation_Endodermis_Down
AT2G22860	Maturation_Cortex	43.4	72.5	314	228	0.377	0.467	0.818	0.73	0.441	0.788	2.22	7.37	1.63E-20	bri1_T-WT	PSK2	NA	NA	Up	Maturation_Cortex_Up
AT3G07110	Maturation_Trichoblast	18.8	25.3	73.7	74.2	0.476	0.452	0.687	0.734	0.462	0.705	1.75	5.56	1.68E-20	bri1_T-WT	AT3G07110	NA	NA	Up	Maturation_Trichoblast_Up
AT1G80840	Distal Columella	370	469	745	972	0.73	0.717	0.897	0.925	0.725	0.905	1.03	9.32	1.70E-20	bri1_T-WT	WRKY40	WRKY40	WRKY DNA-binding protein 40	Up	Distal Columella_Up
AT3G15500	Maturation_Cortex	19.7	33.3	112	148	0.221	0.316	0.632	0.766	0.289	0.678	2.31	6.3	1.89E-20	bri1_T-WT	NAC055	NAC3	NAC domain containing protein 3	Up	Maturation_Cortex_Up
AT1G01240	Elongation_Atrichoblast	42.7	44.8	7.17	11.7	0.256	0.259	0.0764	0.126	0.257	0.0952	-2.26	4.88	1.91E-20	bri1_T-WT	AT1G01240	NA	NA	Down	Elongation_Atrichoblast_Down
AT5G63660	Elongation_Endodermis	26.6	51.7	202	243	0.239	0.301	0.637	0.72	0.271	0.675	2.57	7.03	1.91E-20	bri1_T-WT	PDF2.5	NA	NA	Up	Elongation_Endodermis_Up
AT2G06925	Elongation_Endodermis	45.1	37.7	6.26	3.87	0.504	0.437	0.119	0.0823	0.47	0.102	-3.04	4.58	1.91E-20	bri1_T-WT	PLA2-ALPHA	NA	NA	Down	Elongation_Endodermis_Down
AT4G15920	Elongation_Endodermis	57.4	54.9	9.7	6.25	0.468	0.398	0.146	0.0782	0.432	0.115	-2.82	5.03	1.91E-20	bri1_T-WT	SWEET17	NA	NA	Down	Elongation_Endodermis_Down
AT1G30840	Elongation_Procambium	1.8	3.72	39.2	48.4	0.0111	0.0538	0.287	0.326	0.0415	0.305	3.9	4.64	1.91E-20	bri1_T-WT	PUP4	NA	NA	Up	Elongation_Procambium_Up
AT1G60750	Maturation_Trichoblast	73.2	84.7	20.5	25.8	0.527	0.519	0.287	0.327	0.522	0.302	-1.77	5.7	1.93E-20	bri1_T-WT	AT1G60750	NA	NA	Down	Maturation_Trichoblast_Down
AT5G18380	Elongation_Atrichoblast	82.7	93.6	226	260	0.616	0.604	0.885	0.874	0.611	0.881	1.46	7.35	1.94E-20	bri1_T-WT	RPS16C	NA	NA	Up	Elongation_Atrichoblast_Up
AT4G33070	Maturation_Trichoblast	82.8	97.1	32	21.7	0.596	0.561	0.275	0.271	0.575	0.274	-1.75	5.89	1.95E-20	bri1_T-WT	PDC1	NA	NA	Down	Maturation_Trichoblast_Down
AT3G13110	Maturation_Trichoblast	511	510	198	182	0.928	0.864	0.748	0.72	0.889	0.737	-1.42	8.46	2.03E-20	bri1_T-WT	SAT3	NA	NA	Down	Maturation_Trichoblast_Down
AT2G44080	Elongation_Procambium	19.2	24.8	149	143	0.256	0.215	0.622	0.634	0.227	0.628	2.71	6.42	2.14E-20	bri1_T-WT	ARL	NA	NA	Up	Elongation_Procambium_Up
AT3G56340	Elongation_Atrichoblast	74	78	196	231	0.577	0.564	0.861	0.862	0.571	0.861	1.49	7.15	2.18E-20	bri1_T-WT	RPS26C	NA	NA	Up	Elongation_Atrichoblast_Up
AT1G30750	Elongation_Endodermis	144	104	17.9	20.1	0.262	0.289	0.197	0.21	0.276	0.203	-2.69	6.17	2.20E-20	bri1_T-WT	AT1G30750	NA	NA	Down	Elongation_Endodermis_Down
AT4G37370	Maturation_Atrichoblast	1070	929	207	314	0.809	0.737	0.467	0.582	0.77	0.505	-1.97	9.3	2.22E-20	bri1_T-WT	CYP81D8	NA	NA	Down	Maturation_Atrichoblast_Down
AT5G61590	Elongation_Atrichoblast	33.3	27.8	6.28	3.59	0.25	0.202	0.059	0.046	0.23	0.0541	-2.61	4.37	2.23E-20	bri1_T-WT	ERF107	AT5G61590	Integrase-type DNA-binding superfamily protein	Down	Elongation_Atrichoblast_Down
AT4G18730	Maturation_Trichoblast	35.4	54.7	136	135	0.69	0.7	0.841	0.897	0.696	0.862	1.62	6.49	2.31E-20	bri1_T-WT	RPL11C	NA	NA	Up	Maturation_Trichoblast_Up
AT1G14870	Maturation_Procambium	664	1130	2700	2370	0.976	0.96	1	0.989	0.964	0.995	1.54	10.7	2.38E-20	bri1_T-WT	PCR2	NA	NA	Up	Maturation_Procambium_Up
AT5G52400	Elongation_Endodermis	7.05	12	64.6	61	0.101	0.114	0.481	0.436	0.108	0.461	2.75	5.17	2.41E-20	bri1_T-WT	CYP715A1	NA	NA	Up	Elongation_Endodermis_Up
AT5G66440	Elongation_Endodermis	3.95	4.48	37.4	33.2	0.0805	0.0568	0.41	0.436	0.0684	0.422	3.06	4.3	2.41E-20	bri1_T-WT	AT5G66440	NA	NA	Up	Elongation_Endodermis_Up
AT4G33930	Elongation_Endodermis	48.8	54.2	291	269	0.369	0.336	0.769	0.671	0.352	0.725	2.44	7.37	2.41E-20	bri1_T-WT	AT4G33930	NA	NA	Up	Elongation_Endodermis_Up
AT4G33550	Maturation_Trichoblast	0.144	1.56	15.3	5.35	0.00602	0.0429	0.162	0.107	0.0284	0.141	3.38	2.34	2.47E-20	bri1_T-WT	AT4G33550	NA	NA	Up	Maturation_Trichoblast_Up
AT5G60670	Distal Columella	11.9	12	37	52.6	0.0859	0.0929	0.235	0.366	0.0887	0.274	1.87	4.76	2.48E-20	bri1_T-WT	RPL12C	NA	NA	Up	Distal Columella_Up
AT5G56320	Elongation_Atrichoblast	4.43	5.65	32.6	22.5	0.0367	0.0566	0.16	0.121	0.0453	0.145	2.46	3.81	2.49E-20	bri1_T-WT	ATEXPA14	NA	NA	Up	Elongation_Atrichoblast_Up
AT3G21180	Elongation_Atrichoblast	46.2	43.5	8.67	10.8	0.393	0.417	0.0972	0.121	0.403	0.106	-2.22	4.92	2.65E-20	bri1_T-WT	ACA9	NA	NA	Down	Elongation_Atrichoblast_Down
AT5G19810	Maturation_Trichoblast	0.217	0.825	6.89	8.59	0.00904	0.0253	0.0957	0.145	0.0189	0.114	3.87	1.79	2.73E-20	bri1_T-WT	AT5G19810	NA	NA	Up	Maturation_Trichoblast_Up
AT2G39530	Elongation_Atrichoblast	3430	3950	1540	1650	0.997	0.995	0.837	0.914	0.996	0.866	-1.21	11.4	2.75E-20	bri1_T-WT	AT2G39530	NA	NA	Down	Elongation_Atrichoblast_Down
AT4G01360	Elongation_Xylem	2.88	14.7	44.2	48.2	0.0522	0.132	0.258	0.288	0.102	0.271	2.57	4.75	3.06E-20	bri1_T-WT	AT4G01360	NA	NA	Up	Elongation_Xylem_Up
AT4G19520	Transition Domain_Trichoblast	49.4	57	5.23	4.27	0.456	0.551	0.0822	0.058	0.487	0.068	-3.49	4.94	3.17E-20	bri1_T-WT	AT4G19520	NA	NA	Down	Transition Domain_Trichoblast_Down
AT4G25560	Elongation_Endodermis	17.2	33.9	1.66	1.19	0.182	0.18	0.0237	0.0247	0.181	0.0242	-4.06	3.81	3.24E-20	bri1_T-WT	LAF1	LAF1	myb domain protein 18	Down	Elongation_Endodermis_Down
AT1G01620	Transition Domain_Cortex	3090	2590	1110	1220	1	1	1	0.984	1	0.993	-1.28	11	3.26E-20	bri1_T-WT	PIP1-3	NA	NA	Down	Transition Domain_Cortex_Down
AT4G02770	Elongation_Endodermis	52	41.5	6.77	6.1	0.457	0.375	0.0881	0.0905	0.415	0.0892	-2.86	4.77	3.37E-20	bri1_T-WT	PSAD1	NA	NA	Down	Elongation_Endodermis_Down
AT5G64870	Maturation_Procambium	7.03	28.1	108	126	0.0732	0.208	0.422	0.494	0.175	0.455	2.67	6.14	3.38E-20	bri1_T-WT	FLOT3	NA	NA	Up	Maturation_Procambium_Up
AT4G04223	Maturation_Trichoblast	3.83	2.89	16	20.3	0.0512	0.0409	0.177	0.21	0.045	0.19	2.44	3.31	3.47E-20	bri1_T-WT	AT4G04223	NA	NA	Up	Maturation_Trichoblast_Up
AT2G37760	Elongation_Endodermis	32.6	34.7	2.81	4.61	0.39	0.351	0.0508	0.0947	0.37	0.0706	-3.2	4.27	3.51E-20	bri1_T-WT	AKR4C8	NA	NA	Down	Elongation_Endodermis_Down
AT2G15960	Maturation_Trichoblast	438	386	151	153	0.822	0.737	0.571	0.495	0.77	0.542	-1.44	8.14	3.66E-20	bri1_T-WT	AT2G15960	NA	NA	Down	Maturation_Trichoblast_Down
AT5G67400	Maturation_Trichoblast	921	1010	2100	2660	1	0.988	0.986	1	0.993	0.991	1.29	10.7	3.84E-20	bri1_T-WT	PER73	NA	NA	Up	Maturation_Trichoblast_Up
AT5G48110	Maturation_Trichoblast	8.09	6.05	32.2	27.2	0.148	0.144	0.362	0.379	0.146	0.369	2.08	4.14	3.93E-20	bri1_T-WT	AT5G48110	NA	NA	Up	Maturation_Trichoblast_Up
AT3G15518	Maturation_Atrichoblast	93.6	65	17.7	11.8	0.271	0.263	0.136	0.127	0.266	0.133	-2.42	5.61	4.11E-20	bri1_T-WT	AT3G15518	NA	NA	Down	Maturation_Atrichoblast_Down
AT4G08400	Maturation_Trichoblast	126	159	328	446	0.895	0.91	0.925	0.991	0.904	0.95	1.43	8.04	4.13E-20	bri1_T-WT	AT4G08400	NA	NA	Up	Maturation_Trichoblast_Up
AT5G06320	Transition Domain_Cortex	121	141	458	471	0.792	0.616	0.904	0.874	0.66	0.891	1.82	8.28	4.18E-20	bri1_T-WT	NHL3	NA	NA	Up	Transition Domain_Cortex_Up
AT1G17300	Distal Columella	21.8	11.7	1.82	1.2	0.156	0.0855	0.0126	0.0113	0.129	0.0122	-3.48	3.43	4.21E-20	bri1_T-WT	AT1G17300	NA	NA	Down	Distal Columella_Down
AT3G60520	Distal Columella	73.3	95.8	27.5	27.7	0.39	0.452	0.181	0.174	0.414	0.179	-1.59	5.85	4.21E-20	bri1_T-WT	AT3G60520	NA	NA	Down	Distal Columella_Down
AT4G24570	Elongation_Xylem	19.4	42.1	104	132	0.261	0.223	0.468	0.418	0.237	0.446	2.02	6.2	4.41E-20	bri1_T-WT	PUMP4	NA	NA	Up	Elongation_Xylem_Up
AT2G24400	Elongation_Atrichoblast	36.8	42.3	7.77	8.08	0.236	0.182	0.0799	0.0805	0.212	0.0801	-2.31	4.73	4.42E-20	bri1_T-WT	AT2G24400	NA	NA	Down	Elongation_Atrichoblast_Down
AT1G70700	Maturation_Trichoblast	79.3	61.4	21	19.4	0.572	0.503	0.22	0.304	0.53	0.252	-1.79	5.53	4.54E-20	bri1_T-WT	JAZ9	TIFY7	TIFY domain/Divergent CCT motif family protein	Down	Maturation_Trichoblast_Down
AT3G56230	Elongation_Endodermis	227	173	37.3	34.2	0.878	0.793	0.346	0.391	0.834	0.366	-2.47	6.89	4.62E-20	bri1_T-WT	AT3G56230	AT3G56230	BTB/POZ domain-containing protein	Down	Elongation_Endodermis_Down
AT3G12580	Maturation_Trichoblast	54.7	68.6	17	17.3	0.455	0.503	0.229	0.229	0.484	0.229	-1.83	5.34	4.77E-20	bri1_T-WT	MED37C	NA	NA	Down	Maturation_Trichoblast_Down
AT4G02890	Distal Columella	2470	2030	1170	1290	0.999	0.993	0.991	0.996	0.996	0.992	-0.868	10.8	4.82E-20	bri1_T-WT	UBQ14	NA	NA	Down	Distal Columella_Down
AT5G24640	Proximal Lateral Root Cap	197	137	64.3	63.4	0.365	0.349	0.273	0.254	0.353	0.266	-1.36	6.83	5.12E-20	bri1_T-WT	AT5G24640	NA	NA	Down	Proximal Lateral Root Cap_Down
AT1G03790	Elongation_Atrichoblast	2.4	0.775	20.6	12.1	0.017	0.012	0.163	0.0747	0.0149	0.13	3.39	2.81	5.40E-20	bri1_T-WT	SOM	SOM	Zinc finger C-x8-C-x5-C-x3-H type family protein	Up	Elongation_Atrichoblast_Up
AT1G12080	Proliferation Domain_Pericycle	4710	4640	1650	1970	1	1	1	0.958	1	0.971	-1.38	11.7	5.40E-20	bri1_T-WT	AT1G12080	NA	NA	Down	Proliferation Domain_Pericycle_Down
AT1G62480	Proliferation Domain_Pericycle	8700	10700	4520	3840	1	1	1	1	1	1	-1.21	12.8	5.40E-20	bri1_T-WT	AT1G62480	NA	NA	Down	Proliferation Domain_Pericycle_Down
AT5G65300	Proliferation Domain_Trichoblast	33.1	95.2	308	194	0.562	0.663	0.94	0.871	0.648	0.907	1.9	7.37	5.52E-20	bri1_T-WT	AT5G65300	NA	NA	Up	Proliferation Domain_Trichoblast_Up
AT1G07690	Maturation_Atrichoblast	96.8	90.7	17.7	19.9	0.451	0.427	0.132	0.133	0.438	0.133	-2.33	5.86	5.90E-20	bri1_T-WT	AT1G07690	NA	NA	Down	Maturation_Atrichoblast_Down
AT2G06850	Proximal Lateral Root Cap	211	289	89.5	108	0.669	0.73	0.426	0.474	0.716	0.445	-1.33	7.44	5.94E-20	bri1_T-WT	XTH4	NA	NA	Down	Proximal Lateral Root Cap_Down
AT2G06850	Transition Domain_Trichoblast	146	85.4	19.3	7.62	0.883	0.699	0.185	0.0918	0.823	0.13	-3.18	6.06	5.94E-20	bri1_T-WT	XTH4	NA	NA	Down	Transition Domain_Trichoblast_Down
AT4G15400	Distal Columella	16.4	15.2	53.1	49.8	0.111	0.0985	0.304	0.343	0.106	0.316	1.7	5.05	6.11E-20	bri1_T-WT	BIA1	NA	NA	Up	Distal Columella_Up
AT2G16005	Transition Domain_Atrichoblast	57.6	62.7	379	456	0.0238	0.0154	0.16	0.16	0.0209	0.16	2.79	7.89	6.17E-20	bri1_T-WT	ROSY1	NA	NA	Up	Transition Domain_Atrichoblast_Up
AT4G15760	Elongation_Atrichoblast	353	298	113	131	0.862	0.767	0.622	0.661	0.821	0.636	-1.42	7.82	6.40E-20	bri1_T-WT	MO1	NA	NA	Down	Elongation_Atrichoblast_Down
AT5G04120	Transition Domain_Cortex	381	484	103	152	0.917	0.89	0.443	0.541	0.897	0.488	-1.77	8.09	6.56E-20	bri1_T-WT	IPSP	NA	NA	Down	Transition Domain_Cortex_Down
AT1G62480	Transition Domain_Cortex	3230	4160	1470	1690	1	1	0.977	0.984	1	0.98	-1.22	11.4	6.61E-20	bri1_T-WT	AT1G62480	NA	NA	Down	Transition Domain_Cortex_Down
AT4G29690	Elongation_Atrichoblast	3.79	10.7	22.4	43.1	0.0433	0.0909	0.198	0.213	0.0639	0.203	2.25	4.1	6.67E-20	bri1_T-WT	AT4G29690	NA	NA	Up	Elongation_Atrichoblast_Up
AT1G62380	Transition Domain_Trichoblast	2.38	10.2	64.3	39.3	0.0712	0.243	0.507	0.425	0.127	0.459	3.26	4.79	6.88E-20	bri1_T-WT	ACO2	NA	NA	Up	Transition Domain_Trichoblast_Up
AT1G45015	Elongation_Atrichoblast	33	16.5	72.3	90.7	0.228	0.161	0.295	0.368	0.199	0.323	1.76	5.66	6.96E-20	bri1_T-WT	AT1G45015	NA	NA	Up	Elongation_Atrichoblast_Up
AT1G77940	Maturation_Trichoblast	111	135	342	323	0.931	0.883	0.965	0.967	0.902	0.966	1.44	7.83	6.99E-20	bri1_T-WT	RPL30B	NA	NA	Up	Maturation_Trichoblast_Up
AT2G28960	Elongation_Atrichoblast	16	20.6	1.49	1.35	0.172	0.201	0.0174	0.0172	0.184	0.0173	-3.62	3.62	7.25E-20	bri1_T-WT	AT2G28960	NA	NA	Down	Elongation_Atrichoblast_Down
AT4G21902	Proximal Lateral Root Cap	50.5	67.2	16.3	23.3	0.253	0.345	0.125	0.165	0.323	0.14	-1.57	5.28	7.32E-20	bri1_T-WT	AT4G21902	NA	NA	Down	Proximal Lateral Root Cap_Down
AT3G04400	Elongation_Atrichoblast	71.5	79.1	193	225	0.599	0.575	0.799	0.851	0.588	0.818	1.47	7.12	7.50E-20	bri1_T-WT	RPL23A	NA	NA	Up	Elongation_Atrichoblast_Up
AT2G36160	Elongation_Atrichoblast	43.9	52.8	139	146	0.419	0.443	0.743	0.701	0.429	0.727	1.57	6.54	7.50E-20	bri1_T-WT	RPS14A	NA	NA	Up	Elongation_Atrichoblast_Up
AT5G39580	Transition Domain_Cortex	13.2	3.29	80	74.3	0.125	0.0685	0.425	0.339	0.0825	0.386	3.6	5.68	7.51E-20	bri1_T-WT	PER62	NA	NA	Up	Transition Domain_Cortex_Up
AT5G35190	Maturation_Trichoblast	134	172	334	493	0.822	0.825	0.788	0.921	0.824	0.839	1.42	8.14	7.60E-20	bri1_T-WT	AT5G35190	NA	NA	Up	Maturation_Trichoblast_Up
AT3G57450	Transition Domain_Cortex	66	110	365	336	0.625	0.74	0.895	0.929	0.711	0.91	1.96	7.86	7.75E-20	bri1_T-WT	AT3G57450	NA	NA	Up	Transition Domain_Cortex_Up
AT3G24020	Elongation_Endodermis	160	112	12.4	25.2	0.294	0.281	0.183	0.152	0.287	0.169	-2.89	6.29	7.99E-20	bri1_T-WT	DIR16	NA	NA	Down	Elongation_Endodermis_Down
AT5G42180	Transition Domain_Trichoblast	5.51	5	136	16.8	0.0996	0.147	0.178	0.174	0.115	0.176	3.46	5.28	8.27E-20	bri1_T-WT	PER64	NA	NA	Up	Transition Domain_Trichoblast_Up
AT4G33550	Transition Domain_Trichoblast	0	0.435	19.7	7.62	0	0.0147	0.205	0.0966	0.0048	0.142	6.34	2.55	8.27E-20	bri1_T-WT	AT4G33550	NA	NA	Up	Transition Domain_Trichoblast_Up
AT5G44610	Elongation_Atrichoblast	370	341	138	133	0.691	0.696	0.458	0.506	0.693	0.476	-1.39	7.96	8.54E-20	bri1_T-WT	PCAP2	NA	NA	Down	Elongation_Atrichoblast_Down
AT2G19050	Maturation_Trichoblast	22.3	17.4	2.92	4.21	0.53	0.456	0.0638	0.107	0.485	0.0805	-2.49	3.66	8.55E-20	bri1_T-WT	AT2G19050	NA	NA	Down	Maturation_Trichoblast_Down
AT2G44080	Maturation_Trichoblast	1.59	2.93	20	10.2	0.0542	0.078	0.278	0.215	0.0686	0.254	2.65	3.02	8.56E-20	bri1_T-WT	ARL	NA	NA	Up	Maturation_Trichoblast_Up
AT4G35480	Elongation_Atrichoblast	40.2	44.4	168	96.6	0.292	0.288	0.441	0.379	0.29	0.418	1.61	6.42	8.83E-20	bri1_T-WT	ATL45	NA	NA	Up	Elongation_Atrichoblast_Up
AT3G17390	Maturation_Trichoblast	91.9	97.7	247	279	0.919	0.873	0.872	0.93	0.891	0.894	1.47	7.48	8.94E-20	bri1_T-WT	METK4	NA	NA	Up	Maturation_Trichoblast_Up
AT4G08930	Elongation_Endodermis	41.8	32.4	4.47	4.76	0.517	0.422	0.0949	0.123	0.468	0.108	-3	4.43	9.20E-20	bri1_T-WT	APRL6	NA	NA	Down	Elongation_Endodermis_Down
AT5G64870	Elongation_Endodermis	1.71	2.94	25.8	26.2	0.0364	0.0395	0.261	0.272	0.038	0.266	3.5	3.81	9.45E-20	bri1_T-WT	FLOT3	NA	NA	Up	Elongation_Endodermis_Up
AT5G44020	Proliferation Domain_Trichoblast	1740	1150	899	400	1	0.989	0.991	0.95	0.991	0.971	-1.24	10	9.45E-20	bri1_T-WT	AT5G44020	NA	NA	Down	Proliferation Domain_Trichoblast_Down
AT5G66590	Maturation_Trichoblast	1.73	2.25	17.5	10	0.0572	0.0663	0.2	0.215	0.0627	0.206	2.72	2.86	9.61E-20	bri1_T-WT	AT5G66590	NA	NA	Up	Maturation_Trichoblast_Up
AT2G22500	Maturation_Procambium	92.6	150	449	464	0.561	0.688	0.922	0.897	0.657	0.91	1.93	8.19	9.67E-20	bri1_T-WT	PUMP5	NA	NA	Up	Maturation_Procambium_Up
AT3G02230	Elongation_Atrichoblast	1130	1010	429	466	0.993	0.949	0.951	0.977	0.974	0.961	-1.26	9.58	9.77E-20	bri1_T-WT	RGP1	NA	NA	Down	Elongation_Atrichoblast_Down
AT5G60660	Proximal Lateral Root Cap	169	93.4	47.6	48.1	0.747	0.471	0.323	0.314	0.537	0.32	-1.39	6.44	9.95E-20	bri1_T-WT	PIP2-4	NA	NA	Down	Proximal Lateral Root Cap_Down
AT1G68500	Elongation_Xylem	41	22.3	5.13	2.34	0.261	0.145	0.0484	0.0411	0.189	0.0452	-3.08	4.26	1.00E-19	bri1_T-WT	AT1G68500	NA	NA	Down	Elongation_Xylem_Down
AT2G41100	Elongation_Xylem	8.04	32.5	61.2	101	0.209	0.286	0.43	0.466	0.257	0.446	2.19	5.64	1.02E-19	bri1_T-WT	CML12	NA	NA	Up	Elongation_Xylem_Up
AT1G54690	Maturation_Trichoblast	2.24	4.17	22.8	13.3	0.0693	0.123	0.261	0.271	0.102	0.265	2.45	3.32	1.03E-19	bri1_T-WT	HTA3	GAMMA-H2AX	gamma histone variant H2AX	Up	Maturation_Trichoblast_Up
AT4G29690	Proliferation Domain_Trichoblast	6.13	6.49	34.7	65.3	0.312	0.174	0.472	0.672	0.194	0.568	3.11	5.04	1.05E-19	bri1_T-WT	AT4G29690	NA	NA	Up	Proliferation Domain_Trichoblast_Up
AT5G60660	Transition Domain_Cortex	419	303	74.7	124	0.958	0.932	0.521	0.574	0.938	0.545	-1.86	7.76	1.05E-19	bri1_T-WT	PIP2-4	NA	NA	Down	Transition Domain_Cortex_Down
AT5G61250	Maturation_Atrichoblast	18.4	22.2	1.3	0.946	0.181	0.206	0.0158	0.0127	0.194	0.0147	-4.05	3.61	1.08E-19	bri1_T-WT	AtGUS1	NA	NA	Down	Maturation_Atrichoblast_Down
AT2G21880	Maturation_Atrichoblast	67.3	43	11.7	6.62	0.437	0.301	0.129	0.0823	0.363	0.114	-2.58	5.08	1.08E-19	bri1_T-WT	RABG2	NA	NA	Down	Maturation_Atrichoblast_Down
AT4G15390	Maturation_Atrichoblast	6.51	8.13	49.7	39.3	0.0578	0.0866	0.293	0.323	0.0735	0.303	2.59	4.68	1.10E-19	bri1_T-WT	AT4G15390	NA	NA	Up	Maturation_Atrichoblast_Up
AT5G13870	Transition Domain_Trichoblast	4	3.48	36.2	38.7	0.0925	0.118	0.349	0.377	0.101	0.365	3.3	4.29	1.10E-19	bri1_T-WT	XTH5	NA	NA	Up	Transition Domain_Trichoblast_Up
AT3G12955	Elongation_Procambium	0	5.45	44.7	43.4	0	0.0673	0.416	0.4	0.0479	0.409	3.76	4.66	1.11E-19	bri1_T-WT	AT3G12955	NA	NA	Up	Elongation_Procambium_Up
AT1G55110	Maturation_Cortex	11.1	23.4	1.38	0.751	0.18	0.299	0.0239	0.018	0.265	0.0219	-3.88	3.36	1.17E-19	bri1_T-WT	IDD7	IDD7	indeterminate(ID)-domain 7	Down	Maturation_Cortex_Down
AT4G37370	Proximal Lateral Root Cap	231	101	60.5	58.1	0.526	0.343	0.337	0.339	0.387	0.338	-1.37	6.78	1.21E-19	bri1_T-WT	CYP81D8	NA	NA	Down	Proximal Lateral Root Cap_Down
AT1G78830	Transition Domain_Cortex	142	72.3	420	329	0.833	0.534	0.904	0.825	0.608	0.868	1.89	7.97	1.25E-19	bri1_T-WT	AT1G78830	NA	NA	Up	Transition Domain_Cortex_Up
AT4G05170	Elongation_Endodermis	58	35.9	7.53	5.95	0.382	0.235	0.108	0.0947	0.306	0.102	-2.78	4.78	1.27E-19	bri1_T-WT	AT4G05170	AT4G05170	basic helix-loop-helix (bHLH) DNA-binding superfamily protein	Down	Elongation_Endodermis_Down
AT1G53170	Proliferation Domain_Pericycle	4.74	6.45	58	123	0.188	0.158	0.727	0.75	0.167	0.743	3.99	5.6	1.28E-19	bri1_T-WT	ERF8	ERF8	ethylene response factor 8	Up	Proliferation Domain_Pericycle_Up
AT3G10520	Elongation_Endodermis	37.4	37.6	5.62	4.02	0.444	0.41	0.132	0.0905	0.427	0.113	-2.95	4.44	1.29E-19	bri1_T-WT	AHB2	NA	NA	Down	Elongation_Endodermis_Down
AT5G06720	Elongation_Procambium	1.2	1.49	33.7	28.7	0.0111	0.0135	0.182	0.114	0.0128	0.151	4.41	4.16	1.32E-19	bri1_T-WT	PER53	NA	NA	Up	Elongation_Procambium_Up
AT4G35160	Elongation_Procambium	0	3.47	35.7	37.5	0	0.0448	0.249	0.223	0.0319	0.237	4.08	4.39	1.32E-19	bri1_T-WT	ASMT	NA	NA	Up	Elongation_Procambium_Up
AT5G56320	Proximal Lateral Root Cap	104	136	39.6	51.7	0.384	0.489	0.234	0.293	0.464	0.257	-1.39	6.36	1.36E-19	bri1_T-WT	ATEXPA14	NA	NA	Down	Proximal Lateral Root Cap_Down
AT3G15500	Proximal Lateral Root Cap	14.5	16.7	50.3	50.5	0.109	0.0904	0.331	0.304	0.0948	0.321	1.67	5.11	1.37E-19	bri1_T-WT	NAC055	NAC3	NAC domain containing protein 3	Up	Proximal Lateral Root Cap_Up
AT3G61640	Maturation_Procambium	64.5	102	316	357	0.512	0.624	0.784	0.92	0.596	0.847	2.02	7.73	1.58E-19	bri1_T-WT	AGP20	NA	NA	Up	Maturation_Procambium_Up
AT5G14330	Maturation_Atrichoblast	689	667	195	159	0.939	0.887	0.631	0.608	0.91	0.623	-1.94	8.75	1.59E-19	bri1_T-WT	AT5G14330	NA	NA	Down	Maturation_Atrichoblast_Down
AT5G02960	Distal Columella	224	248	473	540	0.749	0.775	0.937	0.97	0.759	0.947	1.1	8.53	1.61E-19	bri1_T-WT	RPS23B	NA	NA	Up	Distal Columella_Up
AT5G15960	Distal Columella	33.8	43.8	143	79.4	0.122	0.175	0.489	0.389	0.142	0.459	1.51	6.23	1.62E-19	bri1_T-WT	KIN1	NA	NA	Up	Distal Columella_Up
AT1G70130	Elongation_Procambium	36.5	40.6	235	200	0.156	0.148	0.502	0.331	0.15	0.424	2.48	7.02	1.72E-19	bri1_T-WT	LECRK52	NA	NA	Up	Elongation_Procambium_Up
AT2G06850	Proliferation Domain_Atrichoblast	108	122	17.4	15.4	0.786	0.864	0.204	0.216	0.839	0.21	-2.81	5.84	1.74E-19	bri1_T-WT	XTH4	NA	NA	Down	Proliferation Domain_Atrichoblast_Down
AT2G28160	Elongation_Atrichoblast	78.3	61.7	20	17.5	0.417	0.381	0.163	0.149	0.401	0.158	-1.9	5.57	1.82E-19	bri1_T-WT	FIT	FRU	FER-like regulator of iron uptake	Down	Elongation_Atrichoblast_Down
AT1G62440	Maturation_Trichoblast	7.8	9.08	23.3	46.2	0.241	0.248	0.4	0.561	0.245	0.462	1.98	4.37	1.95E-19	bri1_T-WT	LRX2	NA	NA	Up	Maturation_Trichoblast_Up
AT4G26050	Distal Columella	40.6	35.2	15	3.21	0.147	0.128	0.0489	0.0189	0.14	0.04	-2.01	4.67	1.98E-19	bri1_T-WT	PIRL8	NA	NA	Down	Distal Columella_Down
AT4G16190	Maturation_Trichoblast	266	298	106	100	0.843	0.846	0.586	0.551	0.845	0.572	-1.46	7.6	2.12E-19	bri1_T-WT	RD19C	NA	NA	Down	Maturation_Trichoblast_Down
AT5G01610	Elongation_Endodermis	47.7	39.1	5.49	6.85	0.561	0.435	0.132	0.16	0.496	0.145	-2.82	4.67	2.22E-19	bri1_T-WT	AT5G01610	NA	NA	Down	Elongation_Endodermis_Down
AT1G35350	Elongation_Endodermis	28.4	25.9	2.81	2.53	0.387	0.264	0.0475	0.0576	0.324	0.052	-3.34	3.96	2.23E-19	bri1_T-WT	PHO1-H8	NA	NA	Down	Elongation_Endodermis_Down
AT4G01650	Maturation_Procambium	113	97.3	20.4	13.6	0.878	0.72	0.245	0.207	0.759	0.228	-2.64	5.92	2.23E-19	bri1_T-WT	AT4G01650	NA	NA	Down	Maturation_Procambium_Down
AT5G62420	Elongation_Atrichoblast	43.9	49.1	14.3	6.29	0.194	0.208	0.0833	0.0402	0.2	0.0671	-2.13	4.97	2.29E-19	bri1_T-WT	AT5G62420	NA	NA	Down	Elongation_Atrichoblast_Down
AT2G22860	Transition Domain_Cortex	1.89	11.2	95.4	75	0.0417	0.178	0.466	0.481	0.144	0.473	3.29	5.81	2.34E-19	bri1_T-WT	PSK2	NA	NA	Up	Transition Domain_Cortex_Up
AT2G37640	Transition Domain_Atrichoblast	43.9	45.5	391	247	0.36	0.451	0.852	0.731	0.391	0.804	2.8	7.5	2.40E-19	bri1_T-WT	EXPA3	NA	NA	Up	Transition Domain_Atrichoblast_Up
AT4G33960	Elongation_Atrichoblast	25.9	17.2	3.59	1.35	0.21	0.18	0.0382	0.0172	0.197	0.0303	-3.08	3.87	2.41E-19	bri1_T-WT	AT4G33960	NA	NA	Down	Elongation_Atrichoblast_Down
AT5G28630	Maturation_Atrichoblast	106	74	19.5	16.6	0.339	0.427	0.148	0.158	0.387	0.152	-2.31	5.8	2.41E-19	bri1_T-WT	AT5G28630	NA	NA	Down	Maturation_Atrichoblast_Down
AT3G28740	Maturation_Trichoblast	1330	1330	580	506	0.928	0.875	0.823	0.757	0.896	0.798	-1.3	9.87	2.46E-19	bri1_T-WT	CYP81D11	NA	NA	Down	Maturation_Trichoblast_Down
AT2G03980	Elongation_Atrichoblast	17.4	17.9	1.49	1.35	0.191	0.214	0.0174	0.0172	0.201	0.0173	-3.6	3.58	2.51E-19	bri1_T-WT	AT2G03980	NA	NA	Down	Elongation_Atrichoblast_Down
AT3G47980	Elongation_Atrichoblast	114	108	36.5	32.3	0.522	0.461	0.257	0.247	0.496	0.253	-1.69	6.24	2.54E-19	bri1_T-WT	AT3G47980	NA	NA	Down	Elongation_Atrichoblast_Down
AT4G27090	Elongation_Atrichoblast	152	182	407	428	0.819	0.782	0.948	0.948	0.803	0.948	1.33	8.18	2.54E-19	bri1_T-WT	RPL14B	NA	NA	Up	Elongation_Atrichoblast_Up
AT3G06125	Maturation_Trichoblast	22.7	18.6	3.74	4.05	0.494	0.413	0.0667	0.0748	0.445	0.0698	-2.41	3.73	2.55E-19	bri1_T-WT	AT3G06125	NA	NA	Down	Maturation_Trichoblast_Down
AT3G45110	Elongation_Atrichoblast	17.9	15.8	1.2	1.35	0.182	0.153	0.0139	0.0172	0.169	0.0152	-3.74	3.52	2.60E-19	bri1_T-WT	AT3G45110	NA	NA	Down	Elongation_Atrichoblast_Down
AT5G42380	Elongation_Procambium	88.1	215	666	638	0.333	0.439	0.722	0.629	0.409	0.68	2.22	8.66	2.60E-19	bri1_T-WT	CML37	NA	NA	Up	Elongation_Procambium_Up
AT5G15350	Elongation_Atrichoblast	609	563	230	244	0.933	0.918	0.747	0.816	0.926	0.773	-1.31	8.69	2.68E-19	bri1_T-WT	ENODL17	NA	NA	Down	Elongation_Atrichoblast_Down
AT3G55120	Proliferation Domain_Pericycle	54.1	114	466	359	0.75	0.842	1	0.958	0.815	0.971	2.33	7.94	2.70E-19	bri1_T-WT	CHI1	NA	NA	Up	Proliferation Domain_Pericycle_Up
AT2G15960	Proliferation Domain_Pericycle	248	73.5	15.5	9.33	1	0.789	0.545	0.375	0.852	0.429	-3.48	6.51	2.70E-19	bri1_T-WT	AT2G15960	NA	NA	Down	Proliferation Domain_Pericycle_Down
AT2G23620	Maturation_Trichoblast	21.1	17.8	53.8	76.8	0.539	0.444	0.417	0.523	0.482	0.458	1.73	5.38	2.79E-19	bri1_T-WT	MES1	NA	NA	Up	Maturation_Trichoblast_Up
AT1G62510	Proximal Lateral Root Cap	30	19.1	6.17	4.73	0.198	0.106	0.0479	0.0408	0.128	0.0452	-2.15	3.75	2.79E-19	bri1_T-WT	AT1G62510	NA	NA	Down	Proximal Lateral Root Cap_Down
AT1G71050	Elongation_Procambium	543	296	72.4	91.5	0.811	0.691	0.306	0.303	0.725	0.305	-2.3	7.96	2.82E-19	bri1_T-WT	HIPP20	NA	NA	Down	Elongation_Procambium_Down
AT5G15960	Elongation_Cortex	26.5	37.8	376	508	0.187	0.282	0.736	0.718	0.224	0.73	3.78	7.88	2.84E-19	bri1_T-WT	KIN1	NA	NA	Up	Elongation_Cortex_Up
AT5G15970	Elongation_Cortex	332	368	4230	5840	0.72	0.743	1	1	0.729	1	3.83	11.4	2.84E-19	bri1_T-WT	KIN2	NA	NA	Up	Elongation_Cortex_Up
AT4G25810	Proximal Lateral Root Cap	0.947	14.9	34.4	32	0.00836	0.0789	0.214	0.188	0.0619	0.204	1.97	4.5	2.84E-19	bri1_T-WT	XTH23	NA	NA	Up	Proximal Lateral Root Cap_Up
AT1G74458	Proliferation Domain_Pericycle	5.69	12.9	106	114	0.312	0.342	0.818	0.708	0.333	0.743	3.54	5.86	2.89E-19	bri1_T-WT	AT1G74458	NA	NA	Up	Proliferation Domain_Pericycle_Up
AT4G04223	Maturation_Cortex	3.23	5.75	24.4	41.5	0.041	0.0724	0.172	0.297	0.0634	0.216	2.87	4.25	3.01E-19	bri1_T-WT	AT4G04223	NA	NA	Up	Maturation_Cortex_Up
AT2G05380	Transition Domain_Cortex	7.55	5.26	34.7	105	0.167	0.0822	0.151	0.202	0.103	0.174	3.76	5.55	3.05E-19	bri1_T-WT	GRP3S	NA	NA	Up	Transition Domain_Cortex_Up
AT5G60800	Proliferation Domain_Trichoblast	168	72.3	50.7	13.9	0.75	0.457	0.294	0.204	0.5	0.251	-2.04	6.07	3.11E-19	bri1_T-WT	AT5G60800	NA	NA	Down	Proliferation Domain_Trichoblast_Down
AT4G29270	Elongation_Endodermis	62.8	51.7	8.04	10.6	0.61	0.57	0.159	0.198	0.59	0.177	-2.63	5.08	3.20E-19	bri1_T-WT	AT4G29270	NA	NA	Down	Elongation_Endodermis_Down
AT1G45015	Maturation_Cortex	10.4	9.05	67.2	44.3	0.139	0.171	0.349	0.396	0.162	0.366	2.47	5.06	3.20E-19	bri1_T-WT	AT1G45015	NA	NA	Up	Maturation_Cortex_Up
AT3G24100	Proliferation Domain_Trichoblast	84.6	60.9	18.6	11.6	0.875	0.663	0.372	0.259	0.694	0.317	-2.29	5.24	3.21E-19	bri1_T-WT	AT3G24100	NA	NA	Down	Proliferation Domain_Trichoblast_Down
AT3G24300	Elongation_Atrichoblast	102	100	28.7	33.2	0.553	0.595	0.208	0.299	0.571	0.242	-1.72	6.11	3.26E-19	bri1_T-WT	AMT1-3	NA	NA	Down	Elongation_Atrichoblast_Down
AT4G12520	Proximal Lateral Root Cap	144	113	57.7	42.5	0.621	0.426	0.346	0.277	0.473	0.319	-1.36	6.45	3.38E-19	bri1_T-WT	AT4G12520	NA	NA	Down	Proximal Lateral Root Cap_Down
AT2G23610	Elongation_Atrichoblast	12.1	13	51.7	43.1	0.128	0.163	0.347	0.305	0.143	0.331	1.92	4.79	3.41E-19	bri1_T-WT	MES3	NA	NA	Up	Elongation_Atrichoblast_Up
AT1G52342	Elongation_Atrichoblast	4.16	1.88	21.5	19.3	0.0406	0.0257	0.132	0.0805	0.0342	0.113	2.77	3.25	3.51E-19	bri1_T-WT	AT1G52342	NA	NA	Up	Elongation_Atrichoblast_Up
AT3G04854	Maturation_Atrichoblast	35.3	40.2	5.21	5.2	0.224	0.233	0.0473	0.0633	0.229	0.0526	-2.83	4.53	3.75E-19	bri1_T-WT	AT3G04854	NA	NA	Down	Maturation_Atrichoblast_Down
AT3G11510	Maturation_Trichoblast	26.9	36.4	99.5	94.8	0.554	0.577	0.73	0.818	0.568	0.764	1.63	5.99	3.86E-19	bri1_T-WT	RPS14B	NA	NA	Up	Maturation_Trichoblast_Up
AT2G19800	Transition Domain_Trichoblast	129	129	18.9	12.8	0.701	0.699	0.253	0.15	0.7	0.193	-3.05	6.22	3.99E-19	bri1_T-WT	MIOX2	NA	NA	Down	Transition Domain_Trichoblast_Down
AT1G09690	Elongation_Atrichoblast	65.5	64.7	164	199	0.544	0.506	0.753	0.833	0.527	0.784	1.47	6.92	4.19E-19	bri1_T-WT	RPL21A	NA	NA	Up	Elongation_Atrichoblast_Up
AT3G15357	Proliferation Domain_Trichoblast	6.13	11.7	46.7	75.2	0.312	0.228	0.56	0.672	0.241	0.613	2.74	5.33	4.28E-19	bri1_T-WT	AT3G15357	NA	NA	Up	Proliferation Domain_Trichoblast_Up
AT4G21850	Proliferation Domain_Trichoblast	3080	2640	1480	1230	1	1	1	1	1	1	-1.08	11	4.38E-19	bri1_T-WT	MSRB9	NA	NA	Down	Proliferation Domain_Trichoblast_Down
AT4G01140	Elongation_Endodermis	183	156	29.2	35	0.852	0.756	0.356	0.391	0.803	0.372	-2.4	6.67	4.41E-19	bri1_T-WT	AT4G01140	NA	NA	Down	Elongation_Endodermis_Down
AT2G26690	Transition Domain_Cortex	96.2	57.2	16.3	6.76	0.625	0.452	0.128	0.0765	0.495	0.104	-2.79	5.06	4.54E-19	bri1_T-WT	NPF6.2	NA	NA	Down	Transition Domain_Cortex_Down
AT4G12090	Elongation_Atrichoblast	122	103	36.2	34.1	0.619	0.523	0.233	0.299	0.577	0.258	-1.67	6.26	4.58E-19	bri1_T-WT	AT4G12090	NA	NA	Down	Elongation_Atrichoblast_Down
AT5G16010	Transition Domain_Trichoblast	6.59	18.7	48.7	156	0.142	0.265	0.39	0.256	0.182	0.312	2.97	5.82	4.62E-19	bri1_T-WT	AT5G16010	NA	NA	Up	Transition Domain_Trichoblast_Up
AT5G20290	Elongation_Atrichoblast	143	159	353	408	0.813	0.768	0.948	0.977	0.793	0.959	1.33	8.04	4.63E-19	bri1_T-WT	RPS8A	NA	NA	Up	Elongation_Atrichoblast_Up
AT2G39400	Proximal Lateral Root Cap	2.21	16.6	39.9	34.1	0.0195	0.0523	0.133	0.129	0.0444	0.132	1.87	4.66	4.91E-19	bri1_T-WT	AT2G39400	NA	NA	Up	Proximal Lateral Root Cap_Up
AT3G01970	Maturation_Procambium	5.86	7.45	86.2	51.2	0.122	0.088	0.382	0.322	0.0964	0.354	3.16	5.32	4.96E-19	bri1_T-WT	WRKY45	WRKY45	WRKY DNA-binding protein 45	Up	Maturation_Procambium_Up
AT1G11260	Proliferation Domain_Atrichoblast	169	144	21.5	24.8	0.786	0.797	0.284	0.33	0.793	0.306	-2.75	6.33	5.14E-19	bri1_T-WT	STP1	NA	NA	Down	Proliferation Domain_Atrichoblast_Down
AT5G47560	Elongation_Endodermis	61	51.2	9.32	9.82	0.655	0.521	0.18	0.173	0.586	0.177	-2.55	5.07	5.36E-19	bri1_T-WT	TDT	NA	NA	Down	Elongation_Endodermis_Down
AT1G28130	Proximal Lateral Root Cap	76.7	49.6	21	22.1	0.418	0.312	0.175	0.207	0.338	0.188	-1.51	5.34	5.55E-19	bri1_T-WT	GH3.17	NA	NA	Down	Proximal Lateral Root Cap_Down
AT3G03920	Proliferation Domain_Trichoblast	36.8	72.9	161	244	0.812	0.63	0.835	0.91	0.657	0.871	1.9	7.08	5.73E-19	bri1_T-WT	AT3G03920	NA	NA	Up	Proliferation Domain_Trichoblast_Up
AT1G17300	Elongation_Cortex	521	492	29.5	43.2	0.916	0.911	0.297	0.397	0.914	0.331	-3.82	8.09	5.80E-19	bri1_T-WT	AT1G17300	NA	NA	Down	Elongation_Cortex_Down
AT1G15520	Distal Columella	228	341	600	564	0.445	0.532	0.711	0.777	0.479	0.731	1.06	8.76	5.93E-19	bri1_T-WT	ABCG40	NA	NA	Up	Distal Columella_Up
AT1G22530	Proximal Lateral Root Cap	103	74.4	36.2	29.5	0.554	0.467	0.28	0.264	0.488	0.274	-1.42	5.88	6.10E-19	bri1_T-WT	PATL2	NA	NA	Down	Proximal Lateral Root Cap_Down
AT1G07135	Maturation_Procambium	366	961	1520	2030	0.927	0.864	0.951	0.954	0.88	0.952	1.55	10.3	6.26E-19	bri1_T-WT	AT1G07135	NA	NA	Up	Maturation_Procambium_Up
AT2G37760	Maturation_Cortex	106	120	22.1	26.3	0.549	0.658	0.23	0.333	0.627	0.266	-2.22	6.11	6.50E-19	bri1_T-WT	AKR4C8	NA	NA	Down	Maturation_Cortex_Down
AT5G60670	Maturation_Trichoblast	4.19	6.56	25.6	21.9	0.108	0.148	0.348	0.341	0.133	0.345	2.15	3.79	6.52E-19	bri1_T-WT	RPL12C	NA	NA	Up	Maturation_Trichoblast_Up
AT3G43960	Proliferation Domain_Trichoblast	91.9	71.7	23.2	13.7	0.875	0.565	0.367	0.264	0.611	0.317	-2.19	5.46	6.53E-19	bri1_T-WT	RDL3	NA	NA	Down	Proliferation Domain_Trichoblast_Down
AT2G30930	Elongation_Atrichoblast	4510	4770	1820	2380	0.993	0.986	0.91	0.954	0.99	0.926	-1.15	11.7	6.56E-19	bri1_T-WT	AT2G30930	NA	NA	Down	Elongation_Atrichoblast_Down
AT2G36870	Elongation_Cortex	2.06	2.53	46.9	47.8	0.0194	0.0208	0.234	0.333	0.0199	0.268	4.37	4.58	6.61E-19	bri1_T-WT	XTH32	NA	NA	Up	Elongation_Cortex_Up
AT3G61430	Proliferation Domain_Pericycle	351	333	50.3	73.7	1	0.947	0.727	0.667	0.963	0.686	-2.46	7.7	6.61E-19	bri1_T-WT	PIP1-1	NA	NA	Down	Proliferation Domain_Pericycle_Down
AT5G54490	Maturation_Procambium	108	399	699	798	0.317	0.656	0.853	0.759	0.572	0.81	1.78	8.98	6.63E-19	bri1_T-WT	PBP1	NA	NA	Up	Maturation_Procambium_Up
AT4G25810	Elongation_Trichoblast	1.11	9.53	33.1	50.5	0.027	0.124	0.23	0.217	0.0703	0.226	3.33	4.32	6.69E-19	bri1_T-WT	XTH23	NA	NA	Up	Elongation_Trichoblast_Up
AT3G14260	Maturation_Cortex	45.2	49.8	162	263	0.369	0.428	0.593	0.676	0.411	0.622	2.14	7.03	6.72E-19	bri1_T-WT	AT3G14260	NA	NA	Up	Maturation_Cortex_Up
AT1G74080	Elongation_Endodermis	32.8	29.4	4.6	3.13	0.301	0.22	0.0847	0.0412	0.259	0.0651	-3.01	4.18	7.16E-19	bri1_T-WT	MYB122	MYB122	myb domain protein 122	Down	Elongation_Endodermis_Down
AT4G22212	Distal Columella	15.3	26.5	67.3	51.4	0.0931	0.173	0.319	0.336	0.124	0.324	1.57	5.31	7.21E-19	bri1_T-WT	AT4G22212	NA	NA	Up	Distal Columella_Up
AT3G50350	Elongation_Endodermis	104	87.6	19.5	16.1	0.748	0.647	0.336	0.305	0.696	0.322	-2.42	5.84	7.21E-19	bri1_T-WT	AT3G50350	NA	NA	Down	Elongation_Endodermis_Down
AT1G76470	Elongation_Endodermis	31.1	42.8	188	184	0.294	0.356	0.729	0.761	0.325	0.743	2.35	6.8	7.26E-19	bri1_T-WT	AT1G76470	NA	NA	Up	Elongation_Endodermis_Up
AT5G47990	Proliferation Domain_Trichoblast	34.3	28.1	126	133	0.438	0.261	0.729	0.701	0.287	0.716	2.09	6.42	7.54E-19	bri1_T-WT	CYP705A5	NA	NA	Up	Proliferation Domain_Trichoblast_Up
AT1G52060	Proximal Lateral Root Cap	4360	5460	1700	2050	0.735	0.818	0.613	0.62	0.798	0.615	-1.39	11.7	7.56E-19	bri1_T-WT	JAL9	NA	NA	Down	Proximal Lateral Root Cap_Down
AT1G72230	Elongation_Endodermis	193	193	41.4	36.3	0.631	0.528	0.322	0.267	0.578	0.297	-2.32	6.87	7.66E-19	bri1_T-WT	AT1G72230	NA	NA	Down	Elongation_Endodermis_Down
AT1G23040	Proximal Lateral Root Cap	214	187	80.7	81.6	0.677	0.653	0.444	0.471	0.659	0.455	-1.3	7.12	7.66E-19	bri1_T-WT	AT1G23040	NA	NA	Down	Proximal Lateral Root Cap_Down
AT2G46600	Elongation_Xylem	23.5	42.4	104	140	0.216	0.359	0.484	0.527	0.305	0.503	1.93	6.26	7.76E-19	bri1_T-WT	KIC	NA	NA	Up	Elongation_Xylem_Up
AT2G19750	Elongation_Atrichoblast	13.3	17.1	51.7	56.1	0.157	0.173	0.413	0.42	0.164	0.416	1.84	5	7.79E-19	bri1_T-WT	RPS30A	NA	NA	Up	Elongation_Atrichoblast_Up
AT3G29370	Elongation_Endodermis	35	37.9	2.17	7	0.283	0.289	0.0407	0.0988	0.286	0.0669	-3.08	4.4	8.03E-19	bri1_T-WT	AT3G29370	NA	NA	Down	Elongation_Endodermis_Down
AT5G62165	Maturation_Procambium	51.6	45.9	4.79	2.59	0.585	0.456	0.0686	0.046	0.488	0.0582	-3.71	4.73	8.10E-19	bri1_T-WT	AGL42	AGL42	AGAMOUS-like 42	Down	Maturation_Procambium_Down
AT2G35770	Proximal Lateral Root Cap	141	138	50.4	60.3	0.521	0.543	0.301	0.351	0.537	0.32	-1.34	6.59	8.13E-19	bri1_T-WT	SCPL28	NA	NA	Down	Proximal Lateral Root Cap_Down
AT2G30930	Distal Columella	322	250	132	116	0.902	0.797	0.573	0.577	0.861	0.574	-1.2	7.69	8.22E-19	bri1_T-WT	AT2G30930	NA	NA	Down	Distal Columella_Down
AT5G45380	Elongation_Atrichoblast	19.6	17.7	1.2	2.69	0.212	0.206	0.0139	0.0345	0.21	0.0216	-3.35	3.67	8.31E-19	bri1_T-WT	DUR3	NA	NA	Down	Elongation_Atrichoblast_Down
AT1G30320	Distal Columella	52.2	47.4	14.5	16.5	0.311	0.284	0.0978	0.125	0.301	0.106	-1.7	5.09	8.32E-19	bri1_T-WT	AT1G30320	NA	NA	Down	Distal Columella_Down
AT1G78340	Proliferation Domain_Trichoblast	288	423	133	99.9	0.938	0.902	0.839	0.801	0.907	0.821	-1.61	7.86	8.32E-19	bri1_T-WT	GSTU22	NA	NA	Down	Proliferation Domain_Trichoblast_Down
AT5G39740	Maturation_Trichoblast	19.1	26	80.2	64.5	0.434	0.421	0.672	0.654	0.426	0.665	1.68	5.55	8.76E-19	bri1_T-WT	RPL5B	NA	NA	Up	Maturation_Trichoblast_Up
AT4G13395	Elongation_Xylem	64.5	91.4	191	298	0.433	0.436	0.602	0.582	0.435	0.593	1.64	7.33	8.89E-19	bri1_T-WT	DVL10	NA	NA	Up	Elongation_Xylem_Up
AT1G01620	Maturation_Atrichoblast	2330	1960	531	681	1	0.982	0.94	0.924	0.99	0.935	-1.83	10.4	8.99E-19	bri1_T-WT	PIP1-3	NA	NA	Down	Maturation_Atrichoblast_Down
AT4G37850	Maturation_Cortex	0.359	0.856	17.7	10.5	0.0082	0.0164	0.206	0.207	0.0141	0.206	4.11	2.97	9.02E-19	bri1_T-WT	BHLH25	AT4G37850	basic helix-loop-helix (bHLH) DNA-binding superfamily protein	Up	Maturation_Cortex_Up
AT5G38550	Transition Domain_Cortex	60.4	101	13	12	0.417	0.671	0.146	0.158	0.608	0.152	-2.7	5.35	9.26E-19	bri1_T-WT	JAL44	NA	NA	Down	Transition Domain_Cortex_Down
AT2G22870	Elongation_Atrichoblast	103	102	438	163	0.446	0.427	0.712	0.529	0.438	0.643	1.41	7.64	9.28E-19	bri1_T-WT	EMB2001	NA	NA	Up	Elongation_Atrichoblast_Up
AT2G47610	Elongation_Atrichoblast	60.9	56.2	151	178	0.526	0.467	0.722	0.787	0.5	0.747	1.48	6.77	9.50E-19	bri1_T-WT	RPL7AA	NA	NA	Up	Elongation_Atrichoblast_Up
AT1G22530	Elongation_Endodermis	478	382	98.7	89	0.984	0.909	0.695	0.642	0.946	0.671	-2.19	8.04	9.81E-19	bri1_T-WT	PATL2	NA	NA	Down	Elongation_Endodermis_Down
AT4G02290	Elongation_Endodermis	92.7	112	19.8	18.2	0.514	0.533	0.308	0.272	0.524	0.292	-2.42	5.94	9.81E-19	bri1_T-WT	AtGH9B13	NA	NA	Down	Elongation_Endodermis_Down
AT3G48940	Elongation_Atrichoblast	40.8	41	8.07	10.3	0.274	0.322	0.0764	0.0977	0.295	0.0844	-2.17	4.8	9.84E-19	bri1_T-WT	AT3G48940	NA	NA	Down	Elongation_Atrichoblast_Down
AT1G54000	Maturation_Atrichoblast	64	55.8	232	242	0.437	0.322	0.789	0.823	0.374	0.8	1.99	7.2	1.01E-18	bri1_T-WT	GLL22	NA	NA	Up	Maturation_Atrichoblast_Up
AT3G51660	Elongation_Procambium	16.2	46.3	168	177	0.211	0.202	0.388	0.349	0.204	0.37	2.54	6.7	1.06E-18	bri1_T-WT	AT3G51660	NA	NA	Up	Elongation_Procambium_Up
AT1G09590	Elongation_Atrichoblast	22.7	30.4	80.1	87.1	0.266	0.312	0.524	0.575	0.286	0.543	1.67	5.72	1.08E-18	bri1_T-WT	RPL21A	NA	NA	Up	Elongation_Atrichoblast_Up
AT4G33550	Proximal Lateral Root Cap	0.316	3.55	12.9	17.9	0.00279	0.0301	0.112	0.117	0.0235	0.114	2.76	3.31	1.09E-18	bri1_T-WT	AT4G33550	NA	NA	Up	Proximal Lateral Root Cap_Up
AT1G01120	Elongation_Atrichoblast	46.3	39.2	7.47	12.6	0.245	0.22	0.0625	0.0575	0.234	0.0606	-2.14	4.86	1.12E-18	bri1_T-WT	KCS1	NA	NA	Down	Elongation_Atrichoblast_Down
AT4G22690	Maturation_Cortex	18.3	12.7	1.58	0.5	0.164	0.135	0.0239	0.018	0.143	0.0219	-3.87	3.08	1.13E-18	bri1_T-WT	CYP706A1	NA	NA	Down	Maturation_Cortex_Down
AT3G18780	Elongation_Xylem	4180	3440	1570	2010	1	1	1	1	1	1	-1.09	11.5	1.15E-18	bri1_T-WT	ACT2	NA	NA	Down	Elongation_Xylem_Down
AT3G44720	Elongation_Endodermis	8.98	20.4	90.8	81.6	0.153	0.16	0.566	0.576	0.157	0.571	2.63	5.65	1.17E-18	bri1_T-WT	ADT4	NA	NA	Up	Elongation_Endodermis_Up
AT5G35940	Elongation_Trichoblast	4.1	5.64	53.2	36.6	0.0916	0.141	0.461	0.391	0.114	0.438	3.2	4.47	1.23E-18	bri1_T-WT	JAL41	NA	NA	Up	Elongation_Trichoblast_Up
AT5G48110	Elongation_Atrichoblast	2.95	2.44	19.1	19.3	0.038	0.0326	0.167	0.167	0.0357	0.167	2.82	3.13	1.25E-18	bri1_T-WT	AT5G48110	NA	NA	Up	Elongation_Atrichoblast_Up
AT4G01630	Elongation_Atrichoblast	4020	2780	1300	1700	0.969	0.952	0.892	0.971	0.961	0.922	-1.17	11.3	1.28E-18	bri1_T-WT	EXPA17	NA	NA	Down	Elongation_Atrichoblast_Down
AT2G37640	Elongation_Trichoblast	2.88	1.75	23	32.6	0.0539	0.057	0.241	0.293	0.0553	0.258	3.56	3.55	1.29E-18	bri1_T-WT	EXPA3	NA	NA	Up	Elongation_Trichoblast_Up
AT1G76640	Proximal Lateral Root Cap	459	447	1070	1150	0.933	0.84	0.983	0.977	0.862	0.981	1.29	9.61	1.29E-18	bri1_T-WT	CML39	NA	NA	Up	Proximal Lateral Root Cap_Up
AT3G01730	Maturation_Trichoblast	15.5	14.8	45.1	57.5	0.292	0.257	0.342	0.519	0.271	0.41	1.76	5.02	1.30E-18	bri1_T-WT	AT3G01730	NA	NA	Up	Maturation_Trichoblast_Up
AT3G54520	Proximal Lateral Root Cap	18.3	16.6	3.01	3.27	0.109	0.0993	0.0236	0.0293	0.102	0.0258	-2.47	3.24	1.30E-18	bri1_T-WT	AT3G54520	NA	NA	Down	Proximal Lateral Root Cap_Down
AT3G05150	Elongation_Atrichoblast	49.9	37.2	13.7	6.29	0.36	0.319	0.125	0.0747	0.342	0.106	-2.12	4.9	1.32E-18	bri1_T-WT	AT3G05150	NA	NA	Down	Elongation_Atrichoblast_Down
AT5G36925	Maturation_Procambium	3.52	14.9	71.9	81.7	0.0244	0.104	0.304	0.241	0.0843	0.275	2.91	5.51	1.32E-18	bri1_T-WT	AT5G36925	NA	NA	Up	Maturation_Procambium_Up
AT5G41040	Elongation_Endodermis	179	129	30.4	29.3	0.579	0.464	0.254	0.193	0.52	0.227	-2.35	6.53	1.34E-18	bri1_T-WT	HHT1	NA	NA	Down	Elongation_Endodermis_Down
AT2G39460	Maturation_Trichoblast	42	64.7	156	144	0.708	0.745	0.858	0.907	0.73	0.877	1.52	6.66	1.34E-18	bri1_T-WT	RPL23AA	NA	NA	Up	Maturation_Trichoblast_Up
AT1G55240	Proximal Lateral Root Cap	15.8	34.9	5.24	6.31	0.0529	0.13	0.0276	0.0281	0.112	0.0278	-2.08	3.98	1.44E-18	bri1_T-WT	AT1G55240	NA	NA	Down	Proximal Lateral Root Cap_Down
AT1G51260	Elongation_Atrichoblast	23.8	18.5	2.99	2.25	0.231	0.187	0.0347	0.0287	0.212	0.0325	-3	3.85	1.45E-18	bri1_T-WT	LPAT3	NA	NA	Down	Elongation_Atrichoblast_Down
AT5G59570	Elongation_Endodermis	14.1	24.3	97.2	103	0.195	0.222	0.668	0.597	0.209	0.636	2.43	5.89	1.45E-18	bri1_T-WT	BOA	BOA	Homeodomain-like superfamily protein	Up	Elongation_Endodermis_Up
AT5G62165	Elongation_Atrichoblast	12.1	12.5	0.598	0	0.134	0.136	0.00694	0	0.134	0.00433	-5.04	3.09	1.46E-18	bri1_T-WT	AGL42	AGL42	AGAMOUS-like 42	Down	Elongation_Atrichoblast_Down
AT2G35270	Maturation_Atrichoblast	94.9	66.1	17.2	15.6	0.458	0.361	0.132	0.171	0.405	0.145	-2.3	5.65	1.46E-18	bri1_T-WT	AHL21	NA	NA	Down	Maturation_Atrichoblast_Down
AT5G55180	Maturation_Cortex	770	597	194	149	0.902	0.76	0.689	0.631	0.8	0.669	-1.99	8.74	1.48E-18	bri1_T-WT	AT5G55180	NA	NA	Down	Maturation_Cortex_Down
AT3G04854	Elongation_Atrichoblast	19.5	21.3	3.89	0.449	0.176	0.173	0.0451	0.00575	0.175	0.0303	-3.07	3.79	1.50E-18	bri1_T-WT	AT3G04854	NA	NA	Down	Elongation_Atrichoblast_Down
AT5G23750	Elongation_Endodermis	278	250	54.3	57.9	0.961	0.874	0.539	0.506	0.916	0.524	-2.23	7.33	1.50E-18	bri1_T-WT	AT5G23750	NA	NA	Down	Elongation_Endodermis_Down
AT1G71710	Maturation_Trichoblast	15.3	13	2.45	1.78	0.325	0.288	0.0493	0.0514	0.303	0.0501	-2.73	3.18	1.50E-18	bri1_T-WT	IP5P3	NA	NA	Down	Maturation_Trichoblast_Down
AT5G06200	Elongation_Endodermis	36.4	26.6	3.45	4.46	0.192	0.158	0.0678	0.0535	0.175	0.0613	-2.99	4.2	1.53E-18	bri1_T-WT	CASP4	NA	NA	Down	Elongation_Endodermis_Down
AT3G18280	Maturation_Trichoblast	2.17	11.7	56.4	13	0.0723	0.115	0.281	0.187	0.0982	0.245	2.23	4.35	1.53E-18	bri1_T-WT	AT3G18280	NA	NA	Up	Maturation_Trichoblast_Up
AT4G04745	Proliferation Domain_Trichoblast	230	116	64.7	32.3	0.625	0.598	0.482	0.328	0.602	0.408	-1.84	6.67	1.62E-18	bri1_T-WT	AT4G04745	NA	NA	Down	Proliferation Domain_Trichoblast_Down
AT1G75410	Maturation_Trichoblast	31.8	28.1	7	7.29	0.482	0.439	0.122	0.131	0.456	0.125	-2.07	4.29	1.64E-18	bri1_T-WT	BLH3	BLH3	BEL1-like homeodomain 3	Down	Maturation_Trichoblast_Down
AT4G34135	Proximal Lateral Root Cap	277	258	105	115	0.783	0.726	0.497	0.538	0.74	0.513	-1.28	7.55	1.66E-18	bri1_T-WT	UGT73B2	NA	NA	Down	Proximal Lateral Root Cap_Down
AT2G04090	Maturation_Atrichoblast	3.8	3.29	27.3	27.4	0.0469	0.0418	0.246	0.272	0.0441	0.255	2.94	3.91	1.68E-18	bri1_T-WT	DTX5	NA	NA	Up	Maturation_Atrichoblast_Up
AT1G73260	Maturation_Cortex	71.4	80.4	276	357	0.352	0.375	0.612	0.622	0.369	0.616	2.05	7.62	1.68E-18	bri1_T-WT	KTI1	NA	NA	Up	Maturation_Cortex_Up
AT2G05075	Maturation_Cortex	21.9	22.5	2.56	2.5	0.238	0.319	0.0622	0.0631	0.296	0.0625	-3.12	3.68	1.68E-18	bri1_T-WT	AT2G05075	NA	NA	Down	Maturation_Cortex_Down
AT5G19110	Elongation_Atrichoblast	1090	841	2060	2260	0.734	0.638	0.847	0.793	0.692	0.827	1.17	10.6	1.73E-18	bri1_T-WT	AT5G19110	NA	NA	Up	Elongation_Atrichoblast_Up
AT1G48920	Proliferation Domain_Trichoblast	20.8	40.8	88.4	176	0.5	0.489	0.638	0.801	0.491	0.716	2.1	6.46	1.75E-18	bri1_T-WT	NUCL1	NA	NA	Up	Proliferation Domain_Trichoblast_Up
AT4G27280	Elongation_Endodermis	128	214	792	741	0.538	0.674	0.929	0.934	0.608	0.931	2.21	8.87	1.79E-18	bri1_T-WT	KRP1	NA	NA	Up	Elongation_Endodermis_Up
AT3G28340	Elongation_Xylem	5.97	23.3	57.2	66	0.149	0.223	0.269	0.308	0.195	0.286	2.25	5.23	1.79E-18	bri1_T-WT	GATL10	NA	NA	Up	Elongation_Xylem_Up
AT5G23870	Transition Domain_Cortex	41.5	28.3	0.592	1.84	0.458	0.356	0.00913	0.0219	0.381	0.0149	-4.73	3.5	1.85E-18	bri1_T-WT	PAE9	NA	NA	Down	Transition Domain_Cortex_Down
AT5G26280	Elongation_Atrichoblast	273	208	535	618	0.903	0.825	0.906	0.948	0.869	0.922	1.27	8.67	1.86E-18	bri1_T-WT	AT5G26280	NA	NA	Up	Elongation_Atrichoblast_Up
AT3G24300	Proliferation Domain_Atrichoblast	117	125	15.6	21.4	0.821	0.746	0.254	0.341	0.77	0.296	-2.72	5.95	1.86E-18	bri1_T-WT	AMT1-3	NA	NA	Down	Proliferation Domain_Atrichoblast_Down
AT2G32190	Elongation_Xylem	34.4	70.2	140	202	0.44	0.55	0.79	0.815	0.508	0.801	1.76	6.79	1.88E-18	bri1_T-WT	AT2G32190	NA	NA	Up	Elongation_Xylem_Up
AT3G59540	Elongation_Atrichoblast	82.1	77.5	208	215	0.632	0.592	0.851	0.908	0.614	0.872	1.41	7.16	1.94E-18	bri1_T-WT	RPL38A	NA	NA	Up	Elongation_Atrichoblast_Up
AT5G54585	Maturation_Cortex	1.08	2.32	6.51	32.5	0.0246	0.0395	0.0909	0.189	0.0352	0.125	3.56	3.42	1.95E-18	bri1_T-WT	AT5G54585	NA	NA	Up	Maturation_Cortex_Up
AT5G27350	Maturation_Trichoblast	49.2	51.5	14.2	14.6	0.512	0.499	0.171	0.215	0.504	0.188	-1.8	5.06	2.07E-18	bri1_T-WT	SFP1	NA	NA	Down	Maturation_Trichoblast_Down
AT1G07135	Elongation_Atrichoblast	77.2	123	233	273	0.398	0.503	0.632	0.575	0.444	0.61	1.37	7.45	2.09E-18	bri1_T-WT	AT1G07135	NA	NA	Up	Elongation_Atrichoblast_Up
AT5G20820	Maturation_Cortex	2.51	3.18	18.7	27.5	0.041	0.0493	0.268	0.27	0.0469	0.269	3.03	3.73	2.09E-18	bri1_T-WT	SAUR76	NA	NA	Up	Maturation_Cortex_Up
AT3G18740	Elongation_Atrichoblast	43	46.4	141	118	0.402	0.403	0.719	0.644	0.403	0.69	1.53	6.41	2.15E-18	bri1_T-WT	RPL30C	NA	NA	Up	Elongation_Atrichoblast_Up
AT4G25380	Maturation_Trichoblast	60.6	85.8	17.9	27.9	0.41	0.487	0.183	0.327	0.457	0.238	-1.69	5.62	2.16E-18	bri1_T-WT	SAP10	SAP10	stress-associated protein 10	Down	Maturation_Trichoblast_Down
AT2G26530	Distal Columella	239	286	480	611	0.562	0.634	0.853	0.875	0.59	0.86	1.05	8.65	2.18E-18	bri1_T-WT	AR781	NA	NA	Up	Distal Columella_Up
AT4G18100	Elongation_Atrichoblast	85.2	86.1	214	236	0.662	0.633	0.847	0.874	0.649	0.857	1.39	7.26	2.20E-18	bri1_T-WT	RPL32A	NA	NA	Up	Elongation_Atrichoblast_Up
AT4G12600	Maturation_Atrichoblast	1.36	3.73	17.7	28.9	0.0144	0.0478	0.167	0.278	0.0327	0.204	3.2	3.6	2.22E-18	bri1_T-WT	AT4G12600	NA	NA	Up	Maturation_Atrichoblast_Up
AT1G70600	Elongation_Atrichoblast	90.7	102	237	261	0.617	0.611	0.861	0.868	0.614	0.864	1.37	7.41	2.25E-18	bri1_T-WT	RPL27AC	NA	NA	Up	Elongation_Atrichoblast_Up
AT4G01870	Transition Domain_Cortex	147	92	407	388	0.792	0.63	0.918	0.913	0.67	0.915	1.79	8.07	2.27E-18	bri1_T-WT	AT4G01870	NA	NA	Up	Transition Domain_Cortex_Up
AT2G16740	Transition Domain_Trichoblast	0	0.435	13.7	10.4	0	0.0147	0.171	0.106	0.0048	0.133	6.1	2.4	2.31E-18	bri1_T-WT	UBC29	NA	NA	Up	Transition Domain_Trichoblast_Up
AT5G03510	Elongation_Endodermis	69.7	70.6	12.9	14.1	0.561	0.514	0.173	0.181	0.537	0.177	-2.38	5.41	2.35E-18	bri1_T-WT	AT5G03510	AT5G03510	C2H2-type zinc finger family protein	Down	Elongation_Endodermis_Down
AT2G43470	Maturation_Trichoblast	0.722	1.6	11.1	8.43	0.0241	0.0487	0.145	0.173	0.0391	0.156	3.03	2.28	2.37E-18	bri1_T-WT	AT2G43470	NA	NA	Up	Maturation_Trichoblast_Up
AT1G41880	Maturation_Trichoblast	24.6	36.5	102	83.3	0.5	0.561	0.742	0.757	0.537	0.748	1.61	5.93	2.47E-18	bri1_T-WT	RPL35AB	NA	NA	Up	Maturation_Trichoblast_Up
AT5G43520	Proximal Lateral Root Cap	29	40.7	8.79	11.4	0.217	0.191	0.0593	0.0893	0.198	0.071	-1.78	4.46	2.53E-18	bri1_T-WT	AT5G43520	NA	NA	Down	Proximal Lateral Root Cap_Down
AT1G17090	Elongation_Atrichoblast	30.8	25.9	7.17	2.69	0.278	0.249	0.0694	0.0287	0.265	0.0541	-2.49	4.28	2.62E-18	bri1_T-WT	AT1G17090	NA	NA	Down	Elongation_Atrichoblast_Down
AT2G20490	Proliferation Domain_Trichoblast	46.6	85.9	208	249	0.938	0.609	0.821	0.891	0.657	0.854	1.79	7.27	2.62E-18	bri1_T-WT	NOP10	NA	NA	Up	Proliferation Domain_Trichoblast_Up
AT4G16745	Proximal Lateral Root Cap	14.2	13.2	2	1.69	0.106	0.105	0.0195	0.0179	0.106	0.0189	-2.88	2.81	2.62E-18	bri1_T-WT	AT4G16745	NA	NA	Down	Proximal Lateral Root Cap_Down
AT1G11655	Maturation_Trichoblast	16.7	14.9	43.1	63.3	0.283	0.296	0.336	0.495	0.291	0.397	1.74	5.07	2.67E-18	bri1_T-WT	AT1G11655	NA	NA	Up	Maturation_Trichoblast_Up
AT2G40250	Elongation_Atrichoblast	33.8	30	6.28	6.29	0.313	0.31	0.0625	0.069	0.312	0.0649	-2.35	4.45	2.77E-18	bri1_T-WT	AT2G40250	NA	NA	Down	Elongation_Atrichoblast_Down
AT1G62380	Elongation_Xylem	457	644	1730	969	0.485	0.577	0.737	0.651	0.542	0.699	1.25	9.89	2.80E-18	bri1_T-WT	ACO2	NA	NA	Up	Elongation_Xylem_Up
AT4G25820	Proximal Lateral Root Cap	13.9	11.2	47.2	35.8	0.0975	0.0904	0.329	0.284	0.0921	0.312	1.71	4.83	2.82E-18	bri1_T-WT	XTH14	NA	NA	Up	Proximal Lateral Root Cap_Up
AT2G47400	Elongation_Endodermis	47.1	42.3	9.32	5.66	0.418	0.309	0.125	0.0823	0.362	0.106	-2.59	4.74	2.94E-18	bri1_T-WT	CP12-1	NA	NA	Down	Elongation_Endodermis_Down
AT2G35270	Proximal Lateral Root Cap	35.4	28.2	8.33	9.12	0.231	0.201	0.0812	0.0969	0.208	0.0873	-1.85	4.25	2.94E-18	bri1_T-WT	AHL21	NA	NA	Down	Proximal Lateral Root Cap_Down
AT3G21510	Transition Domain_Trichoblast	2.92	8.91	63.5	32.3	0.0854	0.147	0.473	0.28	0.106	0.36	3.13	4.68	2.95E-18	bri1_T-WT	AHP1	NA	NA	Up	Transition Domain_Trichoblast_Up
AT1G07175	Proliferation Domain_Atrichoblast	85.1	78.7	9.79	13.3	0.464	0.61	0.154	0.198	0.563	0.175	-2.82	5.26	2.96E-18	bri1_T-WT	AT1G07175	NA	NA	Down	Proliferation Domain_Atrichoblast_Down
AT3G18950	Maturation_Procambium	5.86	36.4	98.2	141	0.0244	0.248	0.451	0.586	0.193	0.513	2.5	6.2	3.00E-18	bri1_T-WT	AT3G18950	NA	NA	Up	Maturation_Procambium_Up
AT4G24310	Elongation_Atrichoblast	175	177	56.5	70.5	0.772	0.779	0.382	0.466	0.775	0.413	-1.48	6.94	3.04E-18	bri1_T-WT	DMP3	NA	NA	Down	Elongation_Atrichoblast_Down
AT5G11650	Elongation_Endodermis	16.8	21.9	91.6	100	0.218	0.215	0.631	0.56	0.216	0.599	2.32	5.84	3.04E-18	bri1_T-WT	AT5G11650	NA	NA	Up	Elongation_Endodermis_Up
AT1G26770	Transition Domain_Cortex	18.9	5.26	94.8	77.7	0.208	0.0959	0.461	0.47	0.124	0.465	3.14	5.85	3.04E-18	bri1_T-WT	ATEXPA10	NA	NA	Up	Transition Domain_Cortex_Up
AT5G26260	Transition Domain_Cortex	77.4	73.6	267	313	0.792	0.63	0.854	0.94	0.67	0.893	1.96	7.6	3.04E-18	bri1_T-WT	AT5G26260	NA	NA	Up	Transition Domain_Cortex_Up
AT3G24450	Transition Domain_Cortex	58.5	77.5	10.7	8.91	0.458	0.521	0.114	0.082	0.505	0.0995	-2.81	5.02	3.04E-18	bri1_T-WT	AT3G24450	NA	NA	Down	Transition Domain_Cortex_Down
AT3G18450	Elongation_Trichoblast	26.6	36.1	1.74	0	0.221	0.376	0.0262	0	0.29	0.0177	-4.73	4.28	3.22E-18	bri1_T-WT	PCR5	NA	NA	Down	Elongation_Trichoblast_Down
AT5G26730	Elongation_Endodermis	26.6	23.1	2.81	2.53	0.327	0.259	0.0373	0.0576	0.292	0.0465	-3.21	3.84	3.23E-18	bri1_T-WT	AT5G26730	NA	NA	Down	Elongation_Endodermis_Down
AT1G29510	Elongation_Endodermis	17.1	20.7	1.28	1.49	0.106	0.0938	0.0203	0.0247	0.1	0.0223	-3.76	3.42	3.25E-18	bri1_T-WT	SAUR67	NA	NA	Down	Elongation_Endodermis_Down
AT3G26460	Maturation_Atrichoblast	1.08	0.879	20.3	12.3	0.0108	0.00896	0.104	0.114	0.0098	0.107	3.99	3.13	3.33E-18	bri1_T-WT	AT3G26460	NA	NA	Up	Maturation_Atrichoblast_Up
AT4G11210	Distal Columella	14.3	22.8	42	68.6	0.0704	0.115	0.207	0.215	0.0879	0.209	1.57	5.15	3.34E-18	bri1_T-WT	DIR14	NA	NA	Up	Distal Columella_Up
AT3G05060	Proliferation Domain_Trichoblast	1.23	23.2	60.1	87.4	0.0625	0.413	0.615	0.711	0.361	0.661	2.45	5.62	3.35E-18	bri1_T-WT	NOP5-2	NA	NA	Up	Proliferation Domain_Trichoblast_Up
AT2G31083	Transition Domain_Trichoblast	2.27	9.57	41.8	43	0.0641	0.14	0.342	0.251	0.0887	0.289	3.09	4.53	3.45E-18	bri1_T-WT	CLE5	NA	NA	Up	Transition Domain_Trichoblast_Up
AT5G23740	Elongation_Atrichoblast	28.7	37.7	91.8	107	0.309	0.329	0.597	0.649	0.318	0.617	1.59	5.99	3.51E-18	bri1_T-WT	RPS11C	NA	NA	Up	Elongation_Atrichoblast_Up
AT4G13440	Elongation_Atrichoblast	203	202	69.3	80.4	0.63	0.593	0.368	0.425	0.614	0.39	-1.44	7.14	3.51E-18	bri1_T-WT	AT4G13440	NA	NA	Down	Elongation_Atrichoblast_Down
AT1G25275	Transition Domain_Cortex	162	150	570	441	0.792	0.712	0.918	0.913	0.732	0.915	1.67	8.42	3.57E-18	bri1_T-WT	AT1G25275	NA	NA	Up	Transition Domain_Cortex_Up
AT2G35270	Elongation_Endodermis	72.4	53.2	11	12.4	0.636	0.533	0.2	0.21	0.584	0.204	-2.42	5.24	3.61E-18	bri1_T-WT	AHL21	NA	NA	Down	Elongation_Endodermis_Down
AT1G69930	Transition Domain_Cortex	483	365	127	132	0.792	0.712	0.571	0.557	0.732	0.565	-1.69	8.04	3.68E-18	bri1_T-WT	GSTU11	NA	NA	Down	Transition Domain_Cortex_Down
AT3G22740	Proximal Lateral Root Cap	378	420	178	156	0.284	0.433	0.272	0.255	0.397	0.266	-1.26	8.14	3.73E-18	bri1_T-WT	HMT3	NA	NA	Down	Proximal Lateral Root Cap_Down
AT3G51920	Proximal Lateral Root Cap	181	206	69.2	91.6	0.591	0.623	0.406	0.494	0.615	0.44	-1.28	7.09	3.77E-18	bri1_T-WT	CML9	NA	NA	Down	Proximal Lateral Root Cap_Down
AT2G35270	Elongation_Atrichoblast	83.7	74	27.8	18.9	0.506	0.479	0.198	0.172	0.494	0.188	-1.76	5.76	3.78E-18	bri1_T-WT	AHL21	NA	NA	Down	Elongation_Atrichoblast_Down
AT1G62380	Elongation_Endodermis	10.8	74	376	301	0.119	0.304	0.742	0.584	0.214	0.671	3.45	7.57	3.79E-18	bri1_T-WT	ACO2	NA	NA	Up	Elongation_Endodermis_Up
AT2G18690	Transition Domain_Trichoblast	2.48	9.35	42.2	43.3	0.0676	0.169	0.342	0.343	0.101	0.343	3.08	4.54	3.81E-18	bri1_T-WT	AT2G18690	NA	NA	Up	Transition Domain_Trichoblast_Up
AT5G40690	Distal Columella	225	217	109	79	0.736	0.677	0.475	0.389	0.713	0.449	-1.24	7.32	3.82E-18	bri1_T-WT	AT5G40690	NA	NA	Down	Distal Columella_Down
AT1G56660	Distal Columella	133	146	48.7	60.6	0.505	0.507	0.246	0.302	0.506	0.263	-1.36	6.62	3.96E-18	bri1_T-WT	AT1G56660	NA	NA	Down	Distal Columella_Down
AT2G46400	Maturation_Procambium	9.38	54.2	136	173	0.122	0.32	0.539	0.598	0.271	0.566	2.34	6.6	4.08E-18	bri1_T-WT	WRKY46	WRKY46	WRKY DNA-binding protein 46	Up	Maturation_Procambium_Up
AT3G48260	Proximal Lateral Root Cap	33.8	35.5	9.25	11	0.234	0.251	0.0861	0.112	0.247	0.0963	-1.77	4.43	4.10E-18	bri1_T-WT	WNK3	NA	NA	Down	Proximal Lateral Root Cap_Down
AT5G57560	Elongation_Endodermis	284	598	1860	1850	0.506	0.6	0.959	0.901	0.554	0.933	2.17	10.2	4.14E-18	bri1_T-WT	XTH22	NA	NA	Up	Elongation_Endodermis_Up
AT1G02920	Maturation_Cortex	58.5	55.8	14.2	8.26	0.164	0.263	0.124	0.144	0.235	0.131	-2.37	5.11	4.17E-18	bri1_T-WT	GSTF7	NA	NA	Down	Maturation_Cortex_Down
AT5G43350	Maturation_Cortex	35.5	25.8	6.7	2.5	0.352	0.342	0.139	0.0901	0.345	0.122	-2.78	4.15	4.17E-18	bri1_T-WT	PHT1-1	NA	NA	Down	Maturation_Cortex_Down
AT1G65310	Maturation_Trichoblast	17.8	15.6	56.1	52.7	0.283	0.251	0.423	0.472	0.264	0.442	1.71	5.12	4.20E-18	bri1_T-WT	ATXTH17	NA	NA	Up	Maturation_Trichoblast_Up
AT1G15930	Elongation_Atrichoblast	63.7	72.8	181	184	0.545	0.544	0.802	0.805	0.545	0.803	1.42	6.94	4.36E-18	bri1_T-WT	RPS12A	NA	NA	Up	Elongation_Atrichoblast_Up
AT5G13180	Proximal Lateral Root Cap	345	311	146	129	0.869	0.767	0.652	0.605	0.792	0.634	-1.26	7.85	4.38E-18	bri1_T-WT	NAC083	NAC083	NAC domain containing protein 83	Down	Proximal Lateral Root Cap_Down
AT5G51440	Maturation_Atrichoblast	218	307	56	79	0.639	0.707	0.334	0.386	0.676	0.352	-1.96	7.38	4.43E-18	bri1_T-WT	HSP23.5	NA	NA	Down	Maturation_Atrichoblast_Down
AT2G36460	Maturation_Trichoblast	123	126	43.1	42.3	0.901	0.885	0.423	0.472	0.891	0.442	-1.55	6.4	4.43E-18	bri1_T-WT	FBA6	NA	NA	Down	Maturation_Trichoblast_Down
AT4G21840	Maturation_Trichoblast	55.1	59.7	19.1	15.1	0.581	0.567	0.296	0.243	0.573	0.275	-1.74	5.26	4.50E-18	bri1_T-WT	MSRB8	NA	NA	Down	Maturation_Trichoblast_Down
AT2G39430	Transition Domain_Trichoblast	3.02	4.35	73.6	14.3	0.0819	0.11	0.185	0.164	0.0911	0.173	3.38	4.47	4.51E-18	bri1_T-WT	DIR9	NA	NA	Up	Transition Domain_Trichoblast_Up
AT3G44310	Elongation_Atrichoblast	130	109	371	241	0.629	0.556	0.75	0.592	0.597	0.69	1.33	7.72	4.53E-18	bri1_T-WT	NIT1	NA	NA	Up	Elongation_Atrichoblast_Up
AT2G28305	Maturation_Atrichoblast	26.9	25	3.91	1.42	0.155	0.143	0.0347	0.0127	0.149	0.0274	-3.17	3.99	4.67E-18	bri1_T-WT	LOG1	NA	NA	Down	Maturation_Atrichoblast_Down
AT2G37640	Maturation_Trichoblast	0.289	1.28	9.34	7.13	0.012	0.0468	0.136	0.0981	0.0331	0.122	3.36	1.98	4.76E-18	bri1_T-WT	EXPA3	NA	NA	Up	Maturation_Trichoblast_Up
AT1G76640	Proliferation Domain_Pericycle	91	151	439	567	0.938	0.842	1	1	0.87	1	2.08	8.28	4.87E-18	bri1_T-WT	CML39	NA	NA	Up	Proliferation Domain_Pericycle_Up
AT4G24340	Proximal Lateral Root Cap	303	512	948	971	0.521	0.749	0.949	0.943	0.694	0.946	1.28	9.42	5.02E-18	bri1_T-WT	AT4G24340	NA	NA	Up	Proximal Lateral Root Cap_Up
AT3G53740	Elongation_Atrichoblast	75	83.4	198	217	0.558	0.581	0.83	0.879	0.568	0.848	1.39	7.14	5.06E-18	bri1_T-WT	RPL36B	NA	NA	Up	Elongation_Atrichoblast_Up
AT2G18020	Elongation_Atrichoblast	81.6	85.7	208	228	0.604	0.588	0.812	0.874	0.597	0.835	1.38	7.22	5.07E-18	bri1_T-WT	RPL8A	NA	NA	Up	Elongation_Atrichoblast_Up
AT5G28010	Elongation_Endodermis	47.1	47.2	9.96	6.55	0.543	0.481	0.176	0.136	0.511	0.158	-2.52	4.82	5.21E-18	bri1_T-WT	AT5G28010	NA	NA	Down	Elongation_Endodermis_Down
AT5G38550	Elongation_Endodermis	20.8	22	2.04	1.93	0.34	0.301	0.0441	0.0453	0.32	0.0446	-3.42	3.62	5.21E-18	bri1_T-WT	JAL44	NA	NA	Down	Elongation_Endodermis_Down
AT5G67390	Proximal Lateral Root Cap	53.3	53	16.1	21	0.295	0.285	0.144	0.176	0.288	0.156	-1.52	5.12	5.30E-18	bri1_T-WT	AT5G67390	NA	NA	Down	Proximal Lateral Root Cap_Down
AT3G46280	Proximal Lateral Root Cap	126	169	57.4	60.9	0.407	0.518	0.323	0.364	0.491	0.338	-1.3	6.68	5.30E-18	bri1_T-WT	AT3G46280	NA	NA	Down	Proximal Lateral Root Cap_Down
AT4G31730	Maturation_Procambium	116	77.4	13.8	17.5	0.585	0.392	0.137	0.195	0.44	0.164	-2.59	5.78	5.33E-18	bri1_T-WT	GDU1	NA	NA	Down	Maturation_Procambium_Down
AT2G22760	Elongation_Endodermis	11.6	15.7	89	60.1	0.0987	0.146	0.441	0.321	0.123	0.387	2.44	5.46	5.39E-18	bri1_T-WT	BHLH19	AT2G22760	basic helix-loop-helix (bHLH) DNA-binding superfamily protein	Up	Elongation_Endodermis_Up
AT1G56045	Maturation_Trichoblast	35.5	36.1	111	99.5	0.584	0.515	0.739	0.79	0.542	0.758	1.55	6.13	5.44E-18	bri1_T-WT	RPL41G	NA	NA	Up	Maturation_Trichoblast_Up
AT2G21580	Maturation_Trichoblast	38.6	45.8	132	112	0.654	0.655	0.826	0.822	0.654	0.825	1.53	6.35	5.47E-18	bri1_T-WT	RPS25B	NA	NA	Up	Maturation_Trichoblast_Up
AT3G52820	Proximal Lateral Root Cap	7.58	23.7	3.01	1.58	0.0529	0.133	0.0219	0.014	0.114	0.0189	-2.64	3.23	5.53E-18	bri1_T-WT	PAP22	NA	NA	Down	Proximal Lateral Root Cap_Down
AT2G45760	Elongation_Atrichoblast	2.03	3.99	21.5	17.1	0.0262	0.06	0.118	0.126	0.0409	0.121	2.74	3.18	5.55E-18	bri1_T-WT	BAP2	NA	NA	Up	Elongation_Atrichoblast_Up
AT3G06125	Elongation_Procambium	119	123	19.8	22.3	0.744	0.767	0.239	0.274	0.76	0.255	-2.52	6.14	5.57E-18	bri1_T-WT	AT3G06125	NA	NA	Down	Elongation_Procambium_Down
AT5G66170	Maturation_Cortex	46.3	55.6	203	222	0.295	0.474	0.742	0.802	0.423	0.762	2.06	7.05	5.60E-18	bri1_T-WT	STR18	NA	NA	Up	Maturation_Cortex_Up
AT3G24100	Transition Domain_Cortex	319	244	71.4	81.7	0.875	0.877	0.484	0.519	0.876	0.5	-1.86	7.38	5.80E-18	bri1_T-WT	AT3G24100	NA	NA	Down	Transition Domain_Cortex_Down
AT5G45880	Distal Columella	43.6	41.7	10.9	14.4	0.254	0.227	0.0694	0.113	0.243	0.0823	-1.79	4.86	6.02E-18	bri1_T-WT	AT5G45880	NA	NA	Down	Distal Columella_Down
AT5G66650	Elongation_Endodermis	21.8	28.7	121	123	0.218	0.232	0.658	0.658	0.225	0.658	2.28	6.2	6.11E-18	bri1_T-WT	AT5G66650	NA	NA	Up	Elongation_Endodermis_Up
AT2G22760	Maturation_Procambium	17.6	89	169	261	0.122	0.384	0.647	0.713	0.319	0.677	2.15	7.11	6.29E-18	bri1_T-WT	BHLH19	AT2G22760	basic helix-loop-helix (bHLH) DNA-binding superfamily protein	Up	Maturation_Procambium_Up
AT2G18980	Elongation_Atrichoblast	233	221	63.7	114	0.744	0.739	0.312	0.523	0.742	0.392	-1.41	7.32	6.54E-18	bri1_T-WT	PER16	NA	NA	Down	Elongation_Atrichoblast_Down
AT5G24410	Maturation_Trichoblast	14.7	12.2	1.4	2.75	0.404	0.308	0.0319	0.0701	0.346	0.0465	-2.74	3.11	6.60E-18	bri1_T-WT	PGL4	NA	NA	Down	Maturation_Trichoblast_Down
AT5G23840	Proximal Lateral Root Cap	209	135	421	380	0.657	0.504	0.884	0.869	0.541	0.878	1.26	8.17	6.87E-18	bri1_T-WT	AT5G23840	NA	NA	Up	Proximal Lateral Root Cap_Up
AT2G39200	Maturation_Cortex	67.1	57.8	16	9.51	0.443	0.434	0.22	0.207	0.437	0.216	-2.32	5.24	6.90E-18	bri1_T-WT	MLO12	NA	NA	Down	Maturation_Cortex_Down
AT2G44120	Distal Columella	28.1	35.2	80.4	91.5	0.191	0.229	0.418	0.532	0.206	0.452	1.45	5.85	7.01E-18	bri1_T-WT	AT2G44120	NA	NA	Up	Distal Columella_Up
AT4G14320	Elongation_Atrichoblast	34.5	35.6	98	110	0.347	0.321	0.58	0.621	0.336	0.595	1.56	6.06	7.08E-18	bri1_T-WT	AT4G14320	NA	NA	Up	Elongation_Atrichoblast_Up
AT3G44870	Proximal Lateral Root Cap	162	101	310	300	0.758	0.505	0.79	0.745	0.566	0.772	1.26	7.78	7.11E-18	bri1_T-WT	AT3G44870	NA	NA	Up	Proximal Lateral Root Cap_Up
AT3G03780	Elongation_Atrichoblast	19.1	22.3	79.2	56.6	0.177	0.211	0.382	0.345	0.192	0.368	1.71	5.4	7.14E-18	bri1_T-WT	MS2	NA	NA	Up	Elongation_Atrichoblast_Up
AT5G48110	Maturation_Cortex	2.51	3.3	21.5	24.5	0.0492	0.0625	0.258	0.378	0.0587	0.3	2.95	3.74	7.14E-18	bri1_T-WT	AT5G48110	NA	NA	Up	Maturation_Cortex_Up
AT2G39460	Elongation_Atrichoblast	67.6	70.2	176	191	0.57	0.556	0.799	0.782	0.564	0.792	1.41	6.95	7.29E-18	bri1_T-WT	RPL23AA	NA	NA	Up	Elongation_Atrichoblast_Up
AT5G48290	Elongation_Atrichoblast	68.7	67.2	26.3	12.6	0.412	0.475	0.167	0.149	0.439	0.16	-1.81	5.55	7.39E-18	bri1_T-WT	AT5G48290	NA	NA	Down	Elongation_Atrichoblast_Down
AT3G50660	Transition Domain_Atrichoblast	10.6	5.95	67.1	66	0.188	0.144	0.544	0.577	0.173	0.557	3.02	5.18	7.39E-18	bri1_T-WT	CYP90B1	NA	NA	Up	Transition Domain_Atrichoblast_Up
AT4G15393	Distal Columella	110	126	42.4	46.5	0.436	0.47	0.216	0.291	0.449	0.238	-1.4	6.37	7.59E-18	bri1_T-WT	CYP702A5	NA	NA	Down	Distal Columella_Down
AT2G47140	Elongation_Atrichoblast	211	204	72.3	84	0.638	0.537	0.438	0.557	0.594	0.483	-1.42	7.19	7.64E-18	bri1_T-WT	SDR3B	NA	NA	Down	Elongation_Atrichoblast_Down
AT4G37850	Elongation_Atrichoblast	4.25	4.99	31.1	18	0.0472	0.06	0.191	0.172	0.0527	0.184	2.4	3.65	7.64E-18	bri1_T-WT	BHLH25	AT4G37850	basic helix-loop-helix (bHLH) DNA-binding superfamily protein	Up	Elongation_Atrichoblast_Up
AT5G67190	Maturation_Atrichoblast	110	107	32	17.5	0.505	0.391	0.237	0.196	0.443	0.223	-2.14	6.1	7.64E-18	bri1_T-WT	ERF010	DEAR2	DREB and EAR motif protein 2	Down	Maturation_Atrichoblast_Down
AT4G37950	Maturation_Atrichoblast	15.7	8.79	0.26	0	0.188	0.0985	0.00315	0	0.139	0.00211	-6.05	2.87	7.64E-18	bri1_T-WT	AT4G37950	NA	NA	Down	Maturation_Atrichoblast_Down
AT4G30450	Distal Columella	0.751	3.22	17.8	12.8	0.00597	0.026	0.114	0.0943	0.0138	0.108	3.13	3.07	7.66E-18	bri1_T-WT	AT4G30450	NA	NA	Up	Distal Columella_Up
AT3G15450	Maturation_Trichoblast	1310	1380	641	502	0.907	0.856	0.881	0.836	0.876	0.864	-1.24	9.91	7.88E-18	bri1_T-WT	AT3G15450	NA	NA	Down	Maturation_Trichoblast_Down
AT1G66270	Distal Columella	136	137	282	325	0.551	0.513	0.762	0.834	0.536	0.783	1.15	7.78	7.91E-18	bri1_T-WT	BGLU21	NA	NA	Up	Distal Columella_Up
AT2G20560	Maturation_Trichoblast	21.9	35.1	5.72	7.78	0.352	0.413	0.113	0.15	0.389	0.127	-2.05	4.22	8.28E-18	bri1_T-WT	AT2G20560	NA	NA	Down	Maturation_Trichoblast_Down
AT1G32010	Elongation_Xylem	0	111	129	106	0	0.705	0.769	0.712	0.438	0.744	2.27	6.44	8.38E-18	bri1_T-WT	AT1G32010	NA	NA	Up	Elongation_Xylem_Up
AT2G44840	Maturation_Procambium	125	344	484	961	0.537	0.752	0.843	0.92	0.699	0.878	1.7	8.92	8.38E-18	bri1_T-WT	ERF13	ERF13	ethylene-responsive element binding factor 13	Up	Maturation_Procambium_Up
AT1G53610	Maturation_Trichoblast	11.6	13.8	2.1	1.46	0.322	0.351	0.0493	0.0374	0.34	0.0447	-2.79	3.04	8.42E-18	bri1_T-WT	AT1G53610	NA	NA	Down	Maturation_Trichoblast_Down
AT5G36130	Maturation_Atrichoblast	4.61	17.6	47.9	55.8	0.0433	0.116	0.189	0.222	0.0833	0.2	2.34	4.94	8.52E-18	bri1_T-WT	AT5G36130	NA	NA	Up	Maturation_Atrichoblast_Up
AT5G66815	Elongation_Procambium	316	258	58.3	61.6	0.589	0.583	0.349	0.36	0.585	0.354	-2.25	7.43	8.71E-18	bri1_T-WT	CEP5	NA	NA	Down	Elongation_Procambium_Down
AT4G15910	Proliferation Domain_Trichoblast	150	161	440	437	0.938	0.739	0.959	0.97	0.769	0.964	1.5	8.24	8.74E-18	bri1_T-WT	ATDI21	NA	NA	Up	Proliferation Domain_Trichoblast_Up
AT4G15920	Proliferation Domain_Trichoblast	38	22.6	2.95	2.59	0.562	0.326	0.0734	0.0448	0.361	0.0597	-3.39	3.49	8.74E-18	bri1_T-WT	SWEET17	NA	NA	Down	Proliferation Domain_Trichoblast_Down
AT2G19750	Maturation_Trichoblast	9.24	13.2	42.6	35.6	0.253	0.287	0.501	0.486	0.273	0.496	1.81	4.62	8.79E-18	bri1_T-WT	RPS30A	NA	NA	Up	Maturation_Trichoblast_Up
AT2G34480	Elongation_Atrichoblast	79.7	84.9	206	221	0.603	0.578	0.837	0.874	0.592	0.851	1.37	7.18	9.05E-18	bri1_T-WT	AT2G34480	NA	NA	Up	Elongation_Atrichoblast_Up
AT3G59370	Proliferation Domain_Pericycle	540	319	7.73	195	0.938	0.789	0.364	0.5	0.833	0.457	-2.47	8.09	9.15E-18	bri1_T-WT	AT3G59370	NA	NA	Down	Proliferation Domain_Pericycle_Down
AT3G10710	Maturation_Trichoblast	82.5	74.1	181	243	0.816	0.795	0.838	0.949	0.804	0.88	1.43	7.17	9.16E-18	bri1_T-WT	PME24	NA	NA	Up	Maturation_Trichoblast_Up
AT5G66170	Distal Columella	13.7	19.3	54.4	44.1	0.101	0.13	0.311	0.272	0.113	0.299	1.62	5.02	9.37E-18	bri1_T-WT	STR18	NA	NA	Up	Distal Columella_Up
AT3G49010	Maturation_Trichoblast	7.66	11.1	38.1	30.3	0.19	0.255	0.478	0.491	0.23	0.483	1.87	4.4	9.48E-18	bri1_T-WT	RPL13B	NA	NA	Up	Maturation_Trichoblast_Up
AT1G07175	Elongation_Atrichoblast	115	106	32.9	40.4	0.579	0.593	0.215	0.351	0.585	0.266	-1.61	6.26	9.60E-18	bri1_T-WT	AT1G07175	NA	NA	Down	Elongation_Atrichoblast_Down
AT2G41100	Transition Domain_Atrichoblast	5.67	9.81	56.3	67.1	0.119	0.2	0.473	0.462	0.147	0.468	3.04	5.07	9.81E-18	bri1_T-WT	CML12	NA	NA	Up	Transition Domain_Atrichoblast_Up
AT1G44090	Maturation_Trichoblast	2.09	3.99	14.4	16.7	0.0482	0.0409	0.113	0.0935	0.0438	0.106	2.38	3.1	1.00E-17	bri1_T-WT	GA20OX5	NA	NA	Up	Maturation_Trichoblast_Up
AT1G56060	Elongation_Endodermis	3.85	5.42	27.1	33.8	0.0234	0.0469	0.247	0.235	0.0354	0.242	2.72	4.12	1.01E-17	bri1_T-WT	AT1G56060	NA	NA	Up	Elongation_Endodermis_Up
AT3G16440	Proximal Lateral Root Cap	791	1440	454	430	0.554	0.725	0.47	0.503	0.684	0.483	-1.27	9.61	1.04E-17	bri1_T-WT	ATMLP-300B	NA	NA	Down	Proximal Lateral Root Cap_Down
AT2G44080	Transition Domain_Trichoblast	1.51	4.57	31.8	24.7	0.0498	0.0882	0.301	0.256	0.0624	0.275	3.37	3.86	1.05E-17	bri1_T-WT	ARL	NA	NA	Up	Transition Domain_Trichoblast_Up
AT2G41810	Proliferation Domain_Trichoblast	11	3.09	51.4	38.4	0.125	0.109	0.528	0.353	0.111	0.444	3.02	4.91	1.07E-17	bri1_T-WT	AT2G41810	NA	NA	Up	Proliferation Domain_Trichoblast_Up
AT3G16410	Transition Domain_Trichoblast	7.78	9.57	54.7	69.5	0.185	0.199	0.5	0.57	0.189	0.541	2.83	5.11	1.07E-17	bri1_T-WT	NSP4	NA	NA	Up	Transition Domain_Trichoblast_Up
AT5G62340	Elongation_Trichoblast	2.11	5.16	32.4	32.6	0.0323	0.0872	0.236	0.337	0.0568	0.269	3.24	3.92	1.09E-17	bri1_T-WT	AT5G62340	NA	NA	Up	Elongation_Trichoblast_Up
AT3G01190	Maturation_Cortex	221	160	53.2	38.5	0.918	0.832	0.565	0.604	0.857	0.578	-2.05	6.88	1.09E-17	bri1_T-WT	PER27	NA	NA	Down	Maturation_Cortex_Down
AT2G02100	Maturation_Procambium	43.4	71.2	214	258	0.122	0.224	0.451	0.414	0.199	0.434	2.05	7.23	1.09E-17	bri1_T-WT	PDF2.2	NA	NA	Up	Maturation_Procambium_Up
AT5G55050	Elongation_Atrichoblast	15.4	13.2	52.3	47.6	0.169	0.156	0.358	0.316	0.163	0.342	1.8	4.9	1.12E-17	bri1_T-WT	AT5G55050	NA	NA	Up	Elongation_Atrichoblast_Up
AT5G56710	Elongation_Atrichoblast	75.6	83	195	217	0.56	0.549	0.757	0.839	0.555	0.788	1.38	7.13	1.12E-17	bri1_T-WT	RPL31C	NA	NA	Up	Elongation_Atrichoblast_Up
AT2G25260	Elongation_Endodermis	54.3	51.6	11.2	9.38	0.595	0.486	0.22	0.181	0.539	0.203	-2.36	5.01	1.17E-17	bri1_T-WT	HPAT2	NA	NA	Down	Elongation_Endodermis_Down
AT3G21510	Elongation_Endodermis	7.27	8.83	42.4	43.9	0.143	0.131	0.508	0.523	0.137	0.515	2.43	4.67	1.20E-17	bri1_T-WT	AHP1	NA	NA	Up	Elongation_Endodermis_Up
AT5G57560	Transition Domain_Trichoblast	4.64	23.7	96.5	75.9	0.11	0.346	0.534	0.449	0.187	0.484	2.95	5.61	1.20E-17	bri1_T-WT	XTH22	NA	NA	Up	Transition Domain_Trichoblast_Up
AT1G79160	Maturation_Atrichoblast	6.24	9.01	36.7	46.4	0.0542	0.0866	0.196	0.272	0.0719	0.221	2.45	4.57	1.31E-17	bri1_T-WT	AT1G79160	NA	NA	Up	Maturation_Atrichoblast_Up
AT1G04040	Proliferation Domain_Trichoblast	838	602	339	241	1	0.967	0.862	0.801	0.972	0.833	-1.31	8.96	1.31E-17	bri1_T-WT	AT1G04040	NA	NA	Down	Proliferation Domain_Trichoblast_Down
AT5G58320	Elongation_Endodermis	51.7	50.8	10.9	8.93	0.548	0.489	0.224	0.185	0.518	0.206	-2.37	4.96	1.32E-17	bri1_T-WT	NET4A	NA	NA	Down	Elongation_Endodermis_Down
AT1G17420	Elongation_Endodermis	4.06	7.07	37.2	32.6	0.0597	0.084	0.424	0.362	0.0722	0.396	2.67	4.33	1.35E-17	bri1_T-WT	LOX3	NA	NA	Up	Elongation_Endodermis_Up
AT1G70890	Maturation_Cortex	24.8	39.7	157	125	0.148	0.316	0.359	0.459	0.268	0.394	2.11	6.45	1.35E-17	bri1_T-WT	MLP43	NA	NA	Up	Maturation_Cortex_Up
AT1G63180	Elongation_Phloem	187	297	21.1	26.4	0.414	0.479	0.104	0.157	0.461	0.127	-3.33	7.09	1.36E-17	bri1_T-WT	UGE3	NA	NA	Down	Elongation_Phloem_Down
AT4G37950	Elongation_Cortex	32.6	23	0.404	0.256	0.25	0.187	0.00297	0.00575	0.225	0.00391	-6.3	3.96	1.37E-17	bri1_T-WT	AT4G37950	NA	NA	Down	Elongation_Cortex_Down
AT3G43250	Proximal Lateral Root Cap	5.05	8.51	29.2	26.8	0.0195	0.047	0.184	0.136	0.0403	0.165	1.96	4.24	1.37E-17	bri1_T-WT	AT3G43250	NA	NA	Up	Proximal Lateral Root Cap_Up
AT4G38140	Proximal Lateral Root Cap	344	289	125	142	0.671	0.643	0.486	0.513	0.65	0.496	-1.24	7.8	1.40E-17	bri1_T-WT	ATL18	AT4G38140	RING/U-box superfamily protein	Down	Proximal Lateral Root Cap_Down
AT2G22760	Maturation_Cortex	4.31	10.9	37.7	48	0.0656	0.171	0.306	0.486	0.141	0.369	2.48	4.69	1.43E-17	bri1_T-WT	BHLH19	AT2G22760	basic helix-loop-helix (bHLH) DNA-binding superfamily protein	Up	Maturation_Cortex_Up
AT2G01300	Elongation_Procambium	64.1	112	412	376	0.411	0.417	0.646	0.554	0.415	0.604	2.19	7.93	1.45E-17	bri1_T-WT	AT2G01300	NA	NA	Up	Elongation_Procambium_Up
AT4G39700	Distal Columella	6.61	12.7	39.6	29.7	0.0453	0.0818	0.23	0.166	0.0596	0.211	1.93	4.44	1.47E-17	bri1_T-WT	HIPP23	NA	NA	Up	Distal Columella_Up
AT4G17490	Elongation_Endodermis	68.3	73.7	289	313	0.561	0.531	0.868	0.84	0.546	0.855	2.08	7.54	1.51E-17	bri1_T-WT	ERF6	ERF6	ethylene responsive element binding factor 6	Up	Elongation_Endodermis_Up
AT1G69880	Maturation_Procambium	0	4.14	53.9	35	0	0.032	0.225	0.253	0.0241	0.238	3.79	4.67	1.53E-17	bri1_T-WT	TRX8	NA	NA	Up	Maturation_Procambium_Up
AT3G49845	Elongation_Atrichoblast	450	476	183	203	0.832	0.782	0.622	0.713	0.811	0.656	-1.26	8.37	1.54E-17	bri1_T-WT	AT3G49845	NA	NA	Down	Elongation_Atrichoblast_Down
AT2G31083	Elongation_Trichoblast	29.7	31.1	210	215	0.189	0.279	0.644	0.63	0.229	0.64	2.81	6.88	1.57E-17	bri1_T-WT	CLE5	NA	NA	Up	Elongation_Trichoblast_Up
AT1G15010	Elongation_Atrichoblast	35.1	44	110	116	0.26	0.259	0.472	0.494	0.259	0.481	1.52	6.21	1.59E-17	bri1_T-WT	AT1G15010	NA	NA	Up	Elongation_Atrichoblast_Up
AT3G52920	Elongation_Xylem	245	176	71.5	62.3	0.896	0.682	0.425	0.466	0.763	0.443	-1.64	7.13	1.60E-17	bri1_T-WT	AT3G52920	NA	NA	Down	Elongation_Xylem_Down
AT5G62420	Proximal Lateral Root Cap	34.7	42.6	11.5	12.8	0.217	0.203	0.0861	0.106	0.206	0.0938	-1.67	4.64	1.68E-17	bri1_T-WT	AT5G62420	NA	NA	Down	Proximal Lateral Root Cap_Down
AT1G76640	Maturation_Procambium	267	464	772	1420	0.951	0.92	0.98	0.989	0.928	0.984	1.57	9.52	1.74E-17	bri1_T-WT	CML39	NA	NA	Up	Maturation_Procambium_Up
AT3G16410	Maturation_Procambium	16.4	15.3	93.4	94.7	0.195	0.224	0.647	0.563	0.217	0.608	2.58	5.84	1.74E-17	bri1_T-WT	NSP4	NA	NA	Up	Maturation_Procambium_Up
AT4G27654	Maturation_Procambium	12.9	55.5	143	175	0.0732	0.384	0.588	0.655	0.307	0.619	2.26	6.65	1.80E-17	bri1_T-WT	AT4G27654	NA	NA	Up	Maturation_Procambium_Up
AT5G42510	Maturation_Trichoblast	276	289	564	836	0.946	0.912	0.942	1	0.925	0.964	1.28	8.94	1.80E-17	bri1_T-WT	DIR1	NA	NA	Up	Maturation_Trichoblast_Up
AT5G64810	Maturation_Procambium	73.9	134	296	449	0.512	0.68	0.853	0.897	0.639	0.873	1.86	7.92	1.82E-17	bri1_T-WT	WRKY51	WRKY51	WRKY DNA-binding protein 51	Up	Maturation_Procambium_Up
AT4G22080	Maturation_Trichoblast	128	127	284	370	0.91	0.871	0.936	0.986	0.886	0.955	1.35	7.82	1.84E-17	bri1_T-WT	RHS14	NA	NA	Up	Maturation_Trichoblast_Up
AT3G17185	Maturation_Atrichoblast	60.8	51.2	13.5	8.04	0.412	0.358	0.148	0.0759	0.382	0.124	-2.36	5.14	1.86E-17	bri1_T-WT	TASIR-ARF	NA	NA	Down	Maturation_Atrichoblast_Down
AT1G61820	Maturation_Atrichoblast	32	49.9	128	192	0.267	0.337	0.618	0.747	0.306	0.661	1.97	6.63	1.91E-17	bri1_T-WT	BGLU46	NA	NA	Up	Maturation_Atrichoblast_Up
AT1G61795	Elongation_Endodermis	97.9	56.9	16.7	14	0.551	0.402	0.183	0.177	0.475	0.18	-2.3	5.56	1.92E-17	bri1_T-WT	RIC9	NA	NA	Down	Elongation_Endodermis_Down
AT3G59710	Elongation_Procambium	16.2	14.4	104	88	0.278	0.211	0.617	0.531	0.23	0.578	2.64	5.84	1.95E-17	bri1_T-WT	AT3G59710	NA	NA	Up	Elongation_Procambium_Up
AT1G50740	Maturation_Procambium	103	217	444	598	0.561	0.792	0.931	0.92	0.735	0.926	1.76	8.43	2.01E-17	bri1_T-WT	FAX5	NA	NA	Up	Maturation_Procambium_Up
AT4G39675	Maturation_Procambium	15.2	25.2	172	81.7	0.0732	0.112	0.402	0.241	0.102	0.328	2.4	6.26	2.01E-17	bri1_T-WT	AT4G39675	NA	NA	Up	Maturation_Procambium_Up
AT2G20880	Proximal Lateral Root Cap	29.7	25.9	7.4	7.55	0.223	0.162	0.069	0.0676	0.177	0.0685	-1.89	4.05	2.05E-17	bri1_T-WT	ERF053	ERF53	Integrase-type DNA-binding superfamily protein	Down	Proximal Lateral Root Cap_Down
AT2G35700	Elongation_Atrichoblast	38.8	33.7	7.47	8.98	0.28	0.252	0.066	0.0977	0.268	0.0779	-2.16	4.64	2.06E-17	bri1_T-WT	ERF038	ERF38	ERF family protein 38	Down	Elongation_Atrichoblast_Down
AT1G78850	Transition Domain_Cortex	194	166	575	513	0.833	0.726	0.968	0.951	0.753	0.96	1.6	8.54	2.06E-17	bri1_T-WT	AT1G78850	NA	NA	Up	Transition Domain_Cortex_Up
AT2G02990	Maturation_Cortex	3450	2240	855	666	0.91	0.901	0.699	0.775	0.904	0.725	-1.88	10.8	2.09E-17	bri1_T-WT	RNS1	NA	NA	Down	Maturation_Cortex_Down
AT3G17600	Maturation_Trichoblast	31.6	29.4	79.7	101	0.542	0.474	0.626	0.757	0.501	0.676	1.56	5.9	2.09E-17	bri1_T-WT	IAA31	IAA31	indole-3-acetic acid inducible 31	Up	Maturation_Trichoblast_Up
AT5G05500	Maturation_Trichoblast	1040	1130	2180	2820	0.988	0.988	0.994	1	0.988	0.996	1.19	10.8	2.10E-17	bri1_T-WT	AT5G05500	NA	NA	Up	Maturation_Trichoblast_Up
AT2G30130	Maturation_Procambium	114	144	458	434	0.683	0.592	0.873	0.885	0.614	0.878	1.79	8.18	2.15E-17	bri1_T-WT	LBD12	ASL5	Lateral organ boundaries (LOB) domain family protein	Up	Maturation_Procambium_Up
AT3G18280	Distal Columella	8.12	10.4	36.4	32.5	0.0465	0.0613	0.18	0.155	0.0523	0.172	1.93	4.41	2.16E-17	bri1_T-WT	AT3G18280	NA	NA	Up	Distal Columella_Up
AT1G77940	Transition Domain_Cortex	192	219	684	550	0.792	0.849	0.968	0.995	0.835	0.98	1.56	8.73	2.19E-17	bri1_T-WT	RPL30B	NA	NA	Up	Transition Domain_Cortex_Up
AT3G23870	Proximal Lateral Root Cap	35.4	38.2	11.2	11.6	0.223	0.257	0.0991	0.11	0.249	0.103	-1.69	4.54	2.20E-17	bri1_T-WT	AT3G23870	NA	NA	Down	Proximal Lateral Root Cap_Down
AT4G24130	Elongation_Endodermis	48.8	47.2	7.15	11	0.335	0.279	0.122	0.123	0.306	0.123	-2.42	4.87	2.23E-17	bri1_T-WT	AT4G24130	NA	NA	Down	Elongation_Endodermis_Down
AT4G33930	Transition Domain_Cortex	79.2	28.9	248	170	0.583	0.301	0.685	0.585	0.371	0.639	2.11	7.13	2.24E-17	bri1_T-WT	AT4G33930	NA	NA	Up	Transition Domain_Cortex_Up
AT1G14220	Distal Columella	172	185	67.7	82.7	0.621	0.602	0.333	0.442	0.613	0.365	-1.26	7	2.29E-17	bri1_T-WT	AT1G14220	NA	NA	Down	Distal Columella_Down
AT2G27370	Elongation_Endodermis	161	127	35.8	28.1	0.556	0.415	0.366	0.3	0.484	0.336	-2.17	6.47	2.30E-17	bri1_T-WT	CASP3	NA	NA	Down	Elongation_Endodermis_Down
AT3G11510	Elongation_Atrichoblast	46.6	49.7	127	140	0.434	0.436	0.688	0.718	0.435	0.699	1.47	6.47	2.36E-17	bri1_T-WT	RPS14B	NA	NA	Up	Elongation_Atrichoblast_Up
AT4G23450	Maturation_Trichoblast	15.5	16.2	2.92	2.75	0.331	0.308	0.0667	0.0748	0.317	0.0698	-2.47	3.36	2.37E-17	bri1_T-WT	AIRP1	NA	NA	Down	Maturation_Trichoblast_Down
AT4G36110	Elongation_Atrichoblast	2.31	6.76	22.4	22.5	0.0275	0.0583	0.139	0.172	0.0409	0.152	2.45	3.5	2.46E-17	bri1_T-WT	AT4G36110	NA	NA	Up	Elongation_Atrichoblast_Up
AT5G66650	Elongation_Procambium	18.6	32.7	148	138	0.256	0.238	0.569	0.434	0.243	0.508	2.47	6.43	2.46E-17	bri1_T-WT	AT5G66650	NA	NA	Up	Elongation_Procambium_Up
AT1G11260	Proximal Lateral Root Cap	415	552	215	194	0.719	0.786	0.621	0.61	0.77	0.616	-1.23	8.42	2.46E-17	bri1_T-WT	STP1	NA	NA	Down	Proximal Lateral Root Cap_Down
AT4G29410	Distal Columella	23.3	40.1	73.3	92.3	0.147	0.243	0.397	0.532	0.185	0.437	1.43	5.81	2.49E-17	bri1_T-WT	RPL28C	NA	NA	Up	Distal Columella_Up
AT3G48940	Maturation_Atrichoblast	34.2	42.2	5.99	6.15	0.285	0.34	0.0631	0.0759	0.315	0.0674	-2.62	4.57	2.50E-17	bri1_T-WT	AT3G48940	NA	NA	Down	Maturation_Atrichoblast_Down
AT1G44090	Maturation_Cortex	3.95	2.08	34.5	14	0.041	0.0329	0.139	0.225	0.0352	0.169	2.92	3.82	2.50E-17	bri1_T-WT	GA20OX5	NA	NA	Up	Maturation_Cortex_Up
AT3G44260	Maturation_Procambium	11.7	40.1	95.2	168	0.195	0.272	0.412	0.517	0.253	0.46	2.36	6.35	2.51E-17	bri1_T-WT	CAF1-9	NA	NA	Up	Maturation_Procambium_Up
AT3G04400	Maturation_Trichoblast	42.8	60.3	150	133	0.726	0.68	0.858	0.846	0.698	0.853	1.47	6.58	2.52E-17	bri1_T-WT	RPL23A	NA	NA	Up	Maturation_Trichoblast_Up
AT1G66725	Maturation_Trichoblast	73.1	71.7	24.7	21.9	0.801	0.793	0.336	0.313	0.796	0.327	-1.63	5.61	2.55E-17	bri1_T-WT	MIR163	NA	NA	Down	Maturation_Trichoblast_Down
AT2G20750	Elongation_Atrichoblast	83.8	87.2	23.3	31	0.515	0.491	0.17	0.253	0.504	0.201	-1.67	5.88	2.57E-17	bri1_T-WT	EXPB1	NA	NA	Down	Elongation_Atrichoblast_Down
AT4G10450	Maturation_Trichoblast	1.95	4.04	14.1	16	0.0693	0.107	0.243	0.28	0.0923	0.258	2.37	3.06	2.73E-17	bri1_T-WT	RPL9D	NA	NA	Up	Maturation_Trichoblast_Up
AT3G06490	Elongation_Procambium	21.6	72.4	266	194	0.156	0.224	0.45	0.246	0.204	0.357	2.38	7.14	2.76E-17	bri1_T-WT	MYB108	MYB108	myb domain protein 108	Up	Elongation_Procambium_Up
AT4G23450	Maturation_Atrichoblast	42.3	61.3	9.9	8.99	0.267	0.299	0.082	0.0759	0.284	0.08	-2.39	5.02	2.90E-17	bri1_T-WT	AIRP1	NA	NA	Down	Maturation_Atrichoblast_Down
AT3G23240	Maturation_Procambium	1.17	2.9	24	50.6	0.0244	0.048	0.108	0.126	0.0422	0.116	4.12	4.41	3.02E-17	bri1_T-WT	ERF1B	ERF1	ethylene response factor 1	Up	Maturation_Procambium_Up
AT2G19970	Distal Columella	41.2	56.9	16.8	13.2	0.195	0.221	0.0836	0.0642	0.205	0.0779	-1.64	5.06	3.10E-17	bri1_T-WT	AT2G19970	NA	NA	Down	Distal Columella_Down
AT2G41810	Elongation_Trichoblast	4.21	2.24	33.4	26.6	0.0539	0.0604	0.241	0.261	0.0568	0.247	3.24	3.8	3.13E-17	bri1_T-WT	AT2G41810	NA	NA	Up	Elongation_Trichoblast_Up
AT3G47980	Elongation_Xylem	74.2	80.1	24.5	12.7	0.604	0.518	0.269	0.205	0.551	0.241	-2.07	5.63	3.15E-17	bri1_T-WT	AT3G47980	NA	NA	Down	Elongation_Xylem_Down
AT3G13520	Distal Columella	2330	2200	4130	3420	0.996	0.989	0.997	0.996	0.993	0.997	0.735	11.6	3.17E-17	bri1_T-WT	AGP12	NA	NA	Up	Distal Columella_Up
AT4G17390	Maturation_Trichoblast	90.4	109	262	252	0.91	0.891	0.968	0.972	0.898	0.97	1.37	7.48	3.18E-17	bri1_T-WT	RPL15B	NA	NA	Up	Maturation_Trichoblast_Up
AT5G28020	Distal Columella	54.9	47.4	19.6	14	0.328	0.279	0.123	0.117	0.309	0.121	-1.59	5.16	3.19E-17	bri1_T-WT	CYSD2	NA	NA	Down	Distal Columella_Down
AT1G79660	Elongation_Atrichoblast	230	218	93	79.9	0.678	0.636	0.542	0.557	0.66	0.548	-1.37	7.3	3.22E-17	bri1_T-WT	AT1G79660	NA	NA	Down	Elongation_Atrichoblast_Down
AT4G15760	Elongation_Endodermis	268	159	37.9	47.6	0.899	0.81	0.536	0.617	0.853	0.572	-2.28	7.01	3.22E-17	bri1_T-WT	MO1	NA	NA	Down	Elongation_Endodermis_Down
AT1G73680	Elongation_Endodermis	41.4	34	5.11	7.59	0.53	0.412	0.105	0.152	0.47	0.126	-2.58	4.5	3.25E-17	bri1_T-WT	ALPHA DOX2	NA	NA	Down	Elongation_Endodermis_Down
AT1G14960	Maturation_Atrichoblast	179	203	817	551	0.56	0.6	0.814	0.797	0.582	0.808	1.82	8.77	3.29E-17	bri1_T-WT	AT1G14960	NA	NA	Up	Maturation_Atrichoblast_Up
AT3G12580	Maturation_Atrichoblast	153	182	34.6	52	0.415	0.46	0.215	0.241	0.44	0.223	-1.97	6.74	3.29E-17	bri1_T-WT	MED37C	NA	NA	Down	Maturation_Atrichoblast_Down
AT1G78260	Transition Domain_Trichoblast	49.7	44.4	8.85	2.44	0.512	0.5	0.13	0.0386	0.508	0.0765	-3.18	4.81	3.30E-17	bri1_T-WT	AT1G78260	NA	NA	Down	Transition Domain_Trichoblast_Down
AT5G21960	Maturation_Procambium	0	16.6	54.5	81.7	0	0.12	0.304	0.391	0.0904	0.344	2.88	5.35	3.38E-17	bri1_T-WT	ERF016	AT5G21960	Integrase-type DNA-binding superfamily protein	Up	Maturation_Procambium_Up
AT3G21770	Elongation_Trichoblast	3.33	6.61	43.1	35.9	0.0512	0.161	0.283	0.261	0.1	0.276	3.04	4.28	3.39E-17	bri1_T-WT	PER30	NA	NA	Up	Elongation_Trichoblast_Up
AT3G47470	Elongation_Endodermis	88.8	59.1	19.9	11.9	0.59	0.435	0.203	0.173	0.51	0.19	-2.23	5.51	3.55E-17	bri1_T-WT	LHCA4	NA	NA	Down	Elongation_Endodermis_Down
AT4G13710	Proximal Lateral Root Cap	48.3	55.7	18.8	18.1	0.315	0.338	0.155	0.165	0.332	0.159	-1.49	5.11	3.58E-17	bri1_T-WT	AT4G13710	NA	NA	Down	Proximal Lateral Root Cap_Down
AT1G28370	Maturation_Procambium	42.2	84	180	321	0.439	0.48	0.706	0.759	0.47	0.73	2	7.32	3.59E-17	bri1_T-WT	ERF11	ERF11	ERF domain protein 11	Up	Maturation_Procambium_Up
AT4G01630	Proliferation Domain_Trichoblast	153	143	65.1	27	0.938	0.576	0.528	0.363	0.63	0.449	-1.83	6.53	3.68E-17	bri1_T-WT	EXPA17	NA	NA	Down	Proliferation Domain_Trichoblast_Down
AT5G23220	Proximal Lateral Root Cap	516	510	247	196	0.869	0.817	0.768	0.704	0.83	0.743	-1.22	8.52	3.69E-17	bri1_T-WT	NIC3	NA	NA	Down	Proximal Lateral Root Cap_Down
AT4G37770	Elongation_Procambium	8.99	36.2	135	118	0.0667	0.193	0.402	0.28	0.157	0.346	2.55	6.26	3.74E-17	bri1_T-WT	ACS8	NA	NA	Up	Elongation_Procambium_Up
AT5G66390	Elongation_Endodermis	459	561	128	126	0.426	0.427	0.441	0.3	0.427	0.377	-2	8.32	3.75E-17	bri1_T-WT	PER72	NA	NA	Down	Elongation_Endodermis_Down
AT5G47560	Maturation_Cortex	105	72.9	24.2	15.8	0.746	0.592	0.321	0.297	0.636	0.312	-2.16	5.76	3.79E-17	bri1_T-WT	TDT	NA	NA	Down	Maturation_Cortex_Down
AT3G25930	Elongation_Procambium	136	167	28.4	29.6	0.722	0.717	0.325	0.349	0.719	0.336	-2.38	6.49	3.80E-17	bri1_T-WT	AT3G25930	NA	NA	Down	Elongation_Procambium_Down
AT1G32970	Maturation_Procambium	4.69	16.1	60.5	89.5	0.0976	0.168	0.382	0.506	0.151	0.439	2.77	5.5	3.82E-17	bri1_T-WT	SBT3.2	NA	NA	Up	Maturation_Procambium_Up
AT3G55120	Elongation_Endodermis	50.8	62.3	246	232	0.494	0.479	0.844	0.807	0.486	0.827	2.09	7.21	3.89E-17	bri1_T-WT	CHI1	NA	NA	Up	Elongation_Endodermis_Up
AT3G20860	Maturation_Atrichoblast	60.2	64.1	11.7	14.2	0.292	0.364	0.107	0.12	0.332	0.112	-2.27	5.3	3.96E-17	bri1_T-WT	NEK6	NA	NA	Down	Maturation_Atrichoblast_Down
AT2G19050	Elongation_Atrichoblast	17.5	23.5	2.69	2.69	0.181	0.23	0.0278	0.0345	0.202	0.0303	-2.88	3.81	3.97E-17	bri1_T-WT	AT2G19050	NA	NA	Down	Elongation_Atrichoblast_Down
AT3G62870	Elongation_Atrichoblast	58.8	54.9	147	159	0.502	0.473	0.767	0.782	0.49	0.773	1.42	6.68	4.02E-17	bri1_T-WT	RPL7AB	NA	NA	Up	Elongation_Atrichoblast_Up
AT3G01190	Distal Columella	121	59.2	33.1	30.5	0.542	0.348	0.208	0.223	0.466	0.212	-1.47	5.98	4.14E-17	bri1_T-WT	PER27	NA	NA	Down	Distal Columella_Down
AT4G25250	Proliferation Domain_Trichoblast	51.5	45.7	11	7.02	0.812	0.478	0.257	0.159	0.528	0.21	-2.47	4.59	4.15E-17	bri1_T-WT	PMEI4	NA	NA	Down	Proliferation Domain_Trichoblast_Down
AT2G44860	Elongation_Atrichoblast	3.05	6.31	23	23.4	0.0406	0.0772	0.229	0.201	0.0565	0.219	2.38	3.55	4.16E-17	bri1_T-WT	AT2G44860	NA	NA	Up	Elongation_Atrichoblast_Up
AT3G24300	Proximal Lateral Root Cap	90.6	73.4	28.9	34.7	0.448	0.414	0.233	0.277	0.422	0.25	-1.36	5.79	4.18E-17	bri1_T-WT	AMT1-3	NA	NA	Down	Proximal Lateral Root Cap_Down
AT4G12510	Elongation_Endodermis	6720	6420	2060	1780	0.997	0.978	0.959	0.971	0.987	0.965	-1.78	12.1	4.20E-17	bri1_T-WT	AT4G12510	NA	NA	Down	Elongation_Endodermis_Down
AT2G40340	Maturation_Atrichoblast	280	347	82	87.5	0.628	0.618	0.322	0.437	0.623	0.36	-1.88	7.65	4.20E-17	bri1_T-WT	DREB2C	DREB2C	Integrase-type DNA-binding superfamily protein	Down	Maturation_Atrichoblast_Down
AT5G58320	Proximal Lateral Root Cap	60.9	45.3	20.6	17.1	0.396	0.301	0.177	0.167	0.324	0.173	-1.48	5.11	4.20E-17	bri1_T-WT	NET4A	NA	NA	Down	Proximal Lateral Root Cap_Down
AT2G44790	Maturation_Atrichoblast	6620	5980	1640	2350	1	1	0.991	0.994	1	0.992	-1.68	12	4.32E-17	bri1_T-WT	UCC2	NA	NA	Down	Maturation_Atrichoblast_Down
AT1G50110	Elongation_Procambium	0.599	3.97	30.4	38.1	0.0111	0.0493	0.33	0.417	0.0383	0.37	3.73	4.32	4.42E-17	bri1_T-WT	BCAT6	NA	NA	Up	Elongation_Procambium_Up
AT5G15960	Maturation_Atrichoblast	34.4	30.3	186	88.5	0.188	0.269	0.58	0.494	0.232	0.552	2	6.41	4.42E-17	bri1_T-WT	KIN1	NA	NA	Up	Maturation_Atrichoblast_Up
AT3G28345	Maturation_Cortex	55.3	51.6	14.2	7.76	0.426	0.484	0.22	0.216	0.467	0.219	-2.32	5.02	4.43E-17	bri1_T-WT	ABCB15	NA	NA	Down	Maturation_Cortex_Down
AT1G11260	Transition Domain_Cortex	106	84.1	15.7	19.7	0.792	0.562	0.16	0.208	0.619	0.182	-2.39	5.54	4.44E-17	bri1_T-WT	STP1	NA	NA	Down	Transition Domain_Cortex_Down
AT4G17500	Proliferation Domain_Pericycle	127	150	597	496	1	0.816	1	1	0.87	1	1.97	8.41	4.46E-17	bri1_T-WT	ERF1A	ERF-1	ethylene responsive element binding factor 1	Up	Proliferation Domain_Pericycle_Up
AT3G05390	Maturation_Procambium	3.52	9.11	77.2	48.6	0.0488	0.048	0.206	0.23	0.0482	0.217	3	5.21	4.54E-17	bri1_T-WT	AT3G05390	NA	NA	Up	Maturation_Procambium_Up
AT4G38620	Maturation_Atrichoblast	102	70.1	24.5	14.2	0.162	0.197	0.104	0.0759	0.181	0.0947	-2.16	5.77	4.58E-17	bri1_T-WT	MYB4	MYB4	myb domain protein 4	Down	Maturation_Atrichoblast_Down
AT1G03870	Transition Domain_Cortex	3620	3920	1720	1760	1	1	0.991	1	1	0.995	-1.11	11.4	5.06E-17	bri1_T-WT	FLA9	NA	NA	Down	Transition Domain_Cortex_Down
AT4G20260	Elongation_Atrichoblast	3160	3120	1430	1490	0.996	0.995	0.938	0.937	0.996	0.937	-1.11	11.2	5.07E-17	bri1_T-WT	PCAP1	NA	NA	Down	Elongation_Atrichoblast_Down
AT5G44130	Elongation_Atrichoblast	165	177	66.4	60.2	0.611	0.647	0.351	0.379	0.626	0.361	-1.43	6.91	5.16E-17	bri1_T-WT	FLA13	NA	NA	Down	Elongation_Atrichoblast_Down
AT3G07010	Elongation_Atrichoblast	229	194	76.8	86.2	0.733	0.698	0.41	0.506	0.718	0.446	-1.38	7.22	5.16E-17	bri1_T-WT	AT3G07010	NA	NA	Down	Elongation_Atrichoblast_Down
AT1G06330	Proximal Lateral Root Cap	141	146	55.6	64.5	0.479	0.481	0.345	0.392	0.481	0.363	-1.26	6.66	5.23E-17	bri1_T-WT	AT1G06330	NA	NA	Down	Proximal Lateral Root Cap_Down
AT1G75750	Elongation_Atrichoblast	1080	1340	2830	2390	0.946	0.962	0.944	0.943	0.953	0.944	1.12	10.9	5.28E-17	bri1_T-WT	GASA1	NA	NA	Up	Elongation_Atrichoblast_Up
AT1G22530	Elongation_Xylem	876	638	282	332	1	0.959	0.882	0.836	0.975	0.861	-1.29	9.06	5.47E-17	bri1_T-WT	PATL2	NA	NA	Down	Elongation_Xylem_Down
AT4G32910	Elongation_Atrichoblast	19.7	19.9	3.29	1.8	0.161	0.166	0.0347	0.023	0.163	0.0303	-2.9	3.77	5.65E-17	bri1_T-WT	NUP85	NA	NA	Down	Elongation_Atrichoblast_Down
AT5G38900	Maturation_Atrichoblast	14.9	33.2	1.56	3.31	0.134	0.221	0.0189	0.038	0.181	0.0253	-3.27	3.9	5.67E-17	bri1_T-WT	AT5G38900	NA	NA	Down	Maturation_Atrichoblast_Down
AT3G22540	Elongation_Atrichoblast	42.9	46.3	11.1	11.7	0.339	0.324	0.0972	0.115	0.333	0.104	-1.97	4.94	5.68E-17	bri1_T-WT	AT3G22540	NA	NA	Down	Elongation_Atrichoblast_Down
AT2G02010	Elongation_Xylem	2.47	8.49	26.2	36.2	0.0299	0.1	0.204	0.192	0.0734	0.199	2.59	4.15	5.72E-17	bri1_T-WT	GAD4	NA	NA	Up	Elongation_Xylem_Up
AT3G53420	Maturation_Trichoblast	1380	1620	723	579	0.994	0.977	0.951	0.939	0.983	0.946	-1.21	10.1	5.76E-17	bri1_T-WT	PIP2-1	NA	NA	Down	Maturation_Trichoblast_Down
AT1G10810	Elongation_Atrichoblast	25.2	27.1	5.68	3.59	0.204	0.204	0.0486	0.046	0.204	0.0476	-2.45	4.17	5.80E-17	bri1_T-WT	AT1G10810	NA	NA	Down	Elongation_Atrichoblast_Down
AT4G11211	Elongation_Endodermis	43.7	36.5	8.68	6.4	0.46	0.356	0.146	0.111	0.406	0.13	-2.41	4.61	5.80E-17	bri1_T-WT	AT4G11211	NA	NA	Down	Elongation_Endodermis_Down
AT5G53250	Proliferation Domain_Atrichoblast	379	257	49.3	55.1	1	0.983	0.576	0.586	0.989	0.581	-2.58	7.45	5.86E-17	bri1_T-WT	AGP22	NA	NA	Down	Proliferation Domain_Atrichoblast_Down
AT1G47600	Proximal Lateral Root Cap	100	223	67.1	57.9	0.142	0.208	0.0853	0.0791	0.192	0.0829	-1.29	6.82	6.24E-17	bri1_T-WT	TGG4	NA	NA	Down	Proximal Lateral Root Cap_Down
AT5G14330	Proximal Lateral Root Cap	196	108	66.6	55.7	0.794	0.578	0.461	0.439	0.63	0.453	-1.26	6.7	6.24E-17	bri1_T-WT	AT5G14330	NA	NA	Down	Proximal Lateral Root Cap_Down
AT2G39530	Transition Domain_Atrichoblast	559	621	103	99.9	0.767	0.713	0.304	0.314	0.749	0.308	-2.54	8.44	6.26E-17	bri1_T-WT	AT2G39530	NA	NA	Down	Transition Domain_Atrichoblast_Down
AT2G44910	Transition Domain_Atrichoblast	1.39	0.701	10.5	31.3	0.0212	0.0205	0.131	0.237	0.0209	0.173	4	3.28	6.26E-17	bri1_T-WT	ATHB-4	HB4	homeobox-leucine zipper protein 4	Up	Transition Domain_Atrichoblast_Up
AT5G57785	Maturation_Cortex	145	249	619	818	0.525	0.661	0.766	0.919	0.622	0.819	1.9	8.84	6.27E-17	bri1_T-WT	AT5G57785	NA	NA	Up	Maturation_Cortex_Up
AT4G31800	Elongation_Atrichoblast	27.2	27.7	87.9	76.8	0.312	0.295	0.507	0.477	0.305	0.496	1.58	5.72	6.35E-17	bri1_T-WT	WRKY18	WRKY18	WRKY DNA-binding protein 18	Up	Elongation_Atrichoblast_Up
AT2G45170	Maturation_Trichoblast	1940	2010	884	847	1	0.998	0.954	0.944	0.999	0.95	-1.19	10.5	6.45E-17	bri1_T-WT	ATG8E	NA	NA	Down	Maturation_Trichoblast_Down
AT5G15970	Maturation_Procambium	2130	3130	6680	5640	0.951	0.984	1	0.977	0.976	0.989	1.25	12.1	6.53E-17	bri1_T-WT	KIN2	NA	NA	Up	Maturation_Procambium_Up
AT2G23340	Elongation_Atrichoblast	228	177	90.9	65.1	0.684	0.583	0.469	0.391	0.64	0.439	-1.38	7.16	6.65E-17	bri1_T-WT	ERF008	DEAR3	DREB and EAR motif protein 3	Down	Elongation_Atrichoblast_Down
AT2G34930	Elongation_Endodermis	5.24	8.6	37	37.5	0.0779	0.121	0.434	0.506	0.1	0.467	2.46	4.46	6.65E-17	bri1_T-WT	AT2G34930	NA	NA	Up	Elongation_Endodermis_Up
AT1G79700	Elongation_Endodermis	21.6	14.3	1.66	1.49	0.283	0.2	0.0339	0.037	0.241	0.0353	-3.49	3.37	6.88E-17	bri1_T-WT	AT1G79700	WRI4	Integrase-type DNA-binding superfamily protein	Down	Elongation_Endodermis_Down
AT2G42060	Elongation_Endodermis	25.4	29.1	4.09	3.87	0.265	0.242	0.078	0.0823	0.253	0.0799	-2.76	4.02	6.88E-17	bri1_T-WT	AT2G42060	NA	NA	Down	Elongation_Endodermis_Down
AT2G21540	Maturation_Trichoblast	63.3	47.4	18.1	16	0.831	0.702	0.301	0.327	0.753	0.311	-1.69	5.21	7.02E-17	bri1_T-WT	SFH3	NA	NA	Down	Maturation_Trichoblast_Down
AT5G62340	Maturation_Atrichoblast	3.8	7.69	31.5	35	0.0325	0.0478	0.174	0.215	0.0408	0.187	2.55	4.24	7.15E-17	bri1_T-WT	AT5G62340	NA	NA	Up	Maturation_Atrichoblast_Up
AT1G52050	Distal Columella	7370	7190	4370	4890	0.973	0.968	0.961	0.943	0.971	0.956	-0.655	12.5	7.19E-17	bri1_T-WT	JAL8	NA	NA	Down	Distal Columella_Down
AT4G23400	Proximal Lateral Root Cap	69.1	65.4	28.5	23.1	0.396	0.256	0.196	0.144	0.29	0.176	-1.39	5.51	7.44E-17	bri1_T-WT	PIP1-5	NA	NA	Down	Proximal Lateral Root Cap_Down
AT4G15150	Elongation_Endodermis	9.08	12.3	45.2	54.8	0.125	0.146	0.481	0.486	0.135	0.483	2.23	4.92	7.65E-17	bri1_T-WT	AT4G15150	NA	NA	Up	Elongation_Endodermis_Up
AT1G22110	Elongation_Endodermis	19.1	15.4	1.92	1.04	0.268	0.217	0.0373	0.0247	0.242	0.0316	-3.53	3.32	7.70E-17	bri1_T-WT	AT1G22110	NA	NA	Down	Elongation_Endodermis_Down
AT1G66230	Elongation_Phloem	105	192	1.24	22.3	0.276	0.329	0.0149	0.176	0.314	0.0847	-3.75	6.41	7.70E-17	bri1_T-WT	MYB20	MYB20	myb domain protein 20	Down	Elongation_Phloem_Down
AT2G27530	Elongation_Atrichoblast	61.9	68.7	167	173	0.516	0.509	0.806	0.833	0.513	0.816	1.38	6.85	8.00E-17	bri1_T-WT	RPL10AB	NA	NA	Up	Elongation_Atrichoblast_Up
AT3G44510	Elongation_Endodermis	41.8	32.5	5.62	7.44	0.519	0.402	0.125	0.173	0.459	0.147	-2.51	4.49	8.03E-17	bri1_T-WT	AT3G44510	NA	NA	Down	Elongation_Endodermis_Down
AT1G47600	Elongation_Trichoblast	56.9	16.6	1.04	3.33	0.113	0.134	0.0157	0.0543	0.123	0.0283	-4.31	4.5	8.05E-17	bri1_T-WT	TGG4	NA	NA	Down	Elongation_Trichoblast_Down
AT3G13380	Maturation_Atrichoblast	16	14.9	1.04	0.473	0.159	0.167	0.0126	0.00633	0.163	0.0105	-4.18	3.24	8.06E-17	bri1_T-WT	BRL3	NA	NA	Down	Maturation_Atrichoblast_Down
AT1G72150	Transition Domain_Cortex	408	388	122	133	1	0.932	0.616	0.601	0.948	0.609	-1.64	7.98	8.06E-17	bri1_T-WT	PATL1	NA	NA	Down	Transition Domain_Cortex_Down
AT1G10370	Maturation_Trichoblast	8.59	19.5	52.8	36.9	0.166	0.269	0.406	0.29	0.228	0.361	1.74	4.86	8.21E-17	bri1_T-WT	GSTU17	NA	NA	Up	Maturation_Trichoblast_Up
AT5G17650	Maturation_Trichoblast	82.8	101	231	239	0.497	0.536	0.623	0.547	0.521	0.594	1.36	7.35	8.21E-17	bri1_T-WT	AT5G17650	NA	NA	Up	Maturation_Trichoblast_Up
AT1G76650	Proximal Lateral Root Cap	377	459	921	1020	0.733	0.749	0.968	0.95	0.745	0.961	1.22	9.44	8.28E-17	bri1_T-WT	CML38	NA	NA	Up	Proximal Lateral Root Cap_Up
AT5G19110	Maturation_Atrichoblast	435	414	1190	1680	0.708	0.627	0.744	0.861	0.663	0.783	1.74	9.86	8.44E-17	bri1_T-WT	AT5G19110	NA	NA	Up	Maturation_Atrichoblast_Up
AT5G60670	Maturation_Atrichoblast	6.24	6.81	38	34.5	0.0794	0.0866	0.334	0.329	0.0833	0.333	2.47	4.39	8.44E-17	bri1_T-WT	RPL12C	NA	NA	Up	Maturation_Atrichoblast_Up
AT2G17070	Maturation_Trichoblast	3.39	5.27	16.6	21.2	0.0783	0.101	0.229	0.332	0.0923	0.268	2.13	3.45	8.56E-17	bri1_T-WT	AT2G17070	NA	NA	Up	Maturation_Trichoblast_Up
AT4G12600	Proliferation Domain_Atrichoblast	4.81	135	427	385	0.107	0.339	0.711	0.69	0.264	0.701	2.92	7.96	8.63E-17	bri1_T-WT	AT4G12600	NA	NA	Up	Proliferation Domain_Atrichoblast_Up
AT5G01410	Elongation_Atrichoblast	1640	1360	715	652	0.987	0.926	0.948	0.92	0.961	0.937	-1.13	10.1	8.76E-17	bri1_T-WT	PDX13	NA	NA	Down	Elongation_Atrichoblast_Down
AT1G19020	Elongation_Procambium	255	630	1430	1560	0.833	0.843	0.928	0.897	0.84	0.914	1.89	9.92	8.84E-17	bri1_T-WT	AT1G19020	NA	NA	Up	Elongation_Procambium_Up
AT3G01970	Transition Domain_Atrichoblast	0.81	1.93	23	15.9	0.0159	0.0359	0.181	0.192	0.0227	0.186	3.9	3.26	8.91E-17	bri1_T-WT	WRKY45	WRKY45	WRKY DNA-binding protein 45	Up	Transition Domain_Atrichoblast_Up
AT2G29995	Maturation_Cortex	93.3	91.7	25.8	17.3	0.467	0.556	0.368	0.306	0.531	0.347	-2.12	5.84	8.95E-17	bri1_T-WT	PSY3	NA	NA	Down	Maturation_Cortex_Down
AT5G15970	Elongation_Procambium	497	549	2110	1620	0.756	0.695	0.99	0.96	0.712	0.977	1.82	10.2	8.97E-17	bri1_T-WT	KIN2	NA	NA	Up	Elongation_Procambium_Up
AT3G52590	Elongation_Atrichoblast	174	188	427	420	0.857	0.818	0.951	0.971	0.84	0.959	1.23	8.23	8.99E-17	bri1_T-WT	RPL40B	NA	NA	Up	Elongation_Atrichoblast_Up
AT5G06730	Elongation_Endodermis	64.5	53.8	15.1	11	0.506	0.447	0.142	0.128	0.476	0.136	-2.19	5.2	9.14E-17	bri1_T-WT	PER54	NA	NA	Down	Elongation_Endodermis_Down
AT5G12340	Maturation_Procambium	43.4	134	249	366	0.415	0.616	0.696	0.92	0.566	0.799	1.9	7.66	9.28E-17	bri1_T-WT	AT5G12340	NA	NA	Up	Maturation_Procambium_Up
AT4G10450	Elongation_Atrichoblast	3.69	5.65	21.5	25.2	0.0459	0.0755	0.194	0.23	0.0587	0.208	2.34	3.55	9.29E-17	bri1_T-WT	RPL9D	NA	NA	Up	Elongation_Atrichoblast_Up
AT2G28500	Elongation_Procambium	24	48.6	152	206	0.111	0.126	0.287	0.229	0.121	0.26	2.34	6.78	9.38E-17	bri1_T-WT	LBD11	LBD11	LOB domain-containing protein 11	Up	Elongation_Procambium_Up
AT4G34920	Elongation_Endodermis	201	166	51.7	36.3	0.631	0.523	0.349	0.263	0.576	0.31	-2.07	6.84	9.42E-17	bri1_T-WT	AT4G34920	NA	NA	Down	Elongation_Endodermis_Down
AT3G01190	Elongation_Cortex	1040	1000	114	121	0.967	0.94	0.608	0.678	0.956	0.632	-3.12	9.16	9.45E-17	bri1_T-WT	PER27	NA	NA	Down	Elongation_Cortex_Down
AT3G28900	Elongation_Atrichoblast	22.2	19.5	57.7	74.6	0.25	0.232	0.434	0.546	0.242	0.476	1.65	5.35	9.99E-17	bri1_T-WT	RPL34C	NA	NA	Up	Elongation_Atrichoblast_Up
AT1G55740	Elongation_Procambium	5.39	11.2	57.3	66	0.0889	0.13	0.536	0.589	0.118	0.56	2.86	5.2	1.01E-16	bri1_T-WT	RFS1	NA	NA	Up	Elongation_Procambium_Up
AT3G10930	Elongation_Procambium	22.8	81.3	227	234	0.144	0.305	0.55	0.429	0.259	0.495	2.31	7.17	1.01E-16	bri1_T-WT	AT3G10930	NA	NA	Up	Elongation_Procambium_Up
AT1G31710	Elongation_Xylem	11.1	7.25	48	40.2	0.149	0.123	0.328	0.288	0.133	0.31	2.28	4.7	1.02E-16	bri1_T-WT	AT1G31710	NA	NA	Up	Elongation_Xylem_Up
AT2G39530	Proliferation Domain_Atrichoblast	57.8	132	14.6	13.7	0.571	0.475	0.167	0.174	0.506	0.17	-2.7	5.61	1.02E-16	bri1_T-WT	AT2G39530	NA	NA	Down	Proliferation Domain_Atrichoblast_Down
AT3G23190	Proliferation Domain_Trichoblast	46.6	39.9	10	5.19	0.688	0.489	0.206	0.119	0.519	0.165	-2.58	4.38	1.02E-16	bri1_T-WT	AT3G23190	NA	NA	Down	Proliferation Domain_Trichoblast_Down
AT4G12600	Distal Columella	3.91	6.22	24.6	22.9	0.0263	0.0483	0.177	0.185	0.0349	0.179	2.28	3.8	1.03E-16	bri1_T-WT	AT4G12600	NA	NA	Up	Distal Columella_Up
AT1G70600	Transition Domain_Cortex	236	388	901	786	0.75	0.877	0.973	0.978	0.845	0.975	1.44	9.21	1.03E-16	bri1_T-WT	RPL27AC	NA	NA	Up	Transition Domain_Cortex_Up
AT1G53130	Transition Domain_Trichoblast	6.26	8.7	38.2	69.2	0.125	0.184	0.377	0.478	0.144	0.436	2.79	4.9	1.04E-16	bri1_T-WT	GRI	NA	NA	Up	Transition Domain_Trichoblast_Up
AT1G57660	Maturation_Trichoblast	19.4	25.9	67.9	66.9	0.443	0.499	0.661	0.738	0.477	0.691	1.59	5.47	1.05E-16	bri1_T-WT	RPL21E	NA	NA	Up	Maturation_Trichoblast_Up
AT4G11980	Maturation_Trichoblast	1.88	2.25	9.57	14.7	0.0753	0.0819	0.186	0.313	0.0793	0.234	2.54	2.67	1.05E-16	bri1_T-WT	NUDT14	NA	NA	Up	Maturation_Trichoblast_Up
AT4G36950	Distal Columella	36.8	59.7	98.6	141	0.217	0.216	0.364	0.498	0.217	0.404	1.33	6.37	1.07E-16	bri1_T-WT	MAPKKK21	NA	NA	Up	Distal Columella_Up
AT5G10400	Maturation_Trichoblast	2.09	3.85	18.4	12	0.0843	0.107	0.232	0.196	0.0982	0.218	2.33	3.09	1.08E-16	bri1_T-WT	HTR2	NA	NA	Up	Maturation_Trichoblast_Up
AT5G07322	Maturation_Atrichoblast	63.5	41.1	215	167	0.31	0.242	0.584	0.475	0.273	0.547	1.89	6.92	1.09E-16	bri1_T-WT	AT5G07322	NA	NA	Up	Maturation_Atrichoblast_Up
AT3G24020	Transition Domain_Trichoblast	1.73	2.17	43	9.45	0.0427	0.0588	0.178	0.116	0.048	0.142	3.65	3.66	1.09E-16	bri1_T-WT	DIR16	NA	NA	Up	Transition Domain_Trichoblast_Up
AT5G02230	Distal Columella	443	417	809	831	0.869	0.76	0.909	0.906	0.826	0.908	0.931	9.29	1.10E-16	bri1_T-WT	AT5G02230	NA	NA	Up	Distal Columella_Up
AT3G48940	Elongation_Procambium	15	15.6	0.503	0.587	0.244	0.202	0.00957	0.0114	0.214	0.0104	-4.72	2.98	1.12E-16	bri1_T-WT	AT3G48940	NA	NA	Down	Elongation_Procambium_Down
AT2G43535	Transition Domain_Trichoblast	11	20.2	106	92.1	0.214	0.294	0.425	0.411	0.24	0.416	2.73	5.81	1.12E-16	bri1_T-WT	ATTI4	NA	NA	Up	Transition Domain_Trichoblast_Up
AT5G53250	Elongation_Xylem	2760	2530	1140	1380	1	0.986	0.882	0.863	0.992	0.873	-1.08	10.9	1.13E-16	bri1_T-WT	AGP22	NA	NA	Down	Elongation_Xylem_Down
AT2G04160	Elongation_Atrichoblast	90.8	84.7	219	220	0.591	0.612	0.809	0.874	0.6	0.833	1.32	7.24	1.16E-16	bri1_T-WT	AIR3	NA	NA	Up	Elongation_Atrichoblast_Up
AT3G45610	Elongation_Xylem	52.3	26.9	6.2	7.37	0.239	0.132	0.0753	0.0616	0.172	0.0693	-2.5	4.62	1.18E-16	bri1_T-WT	DOF3.2	DOF6	Dof-type zinc finger DNA-binding family protein	Down	Elongation_Xylem_Down
AT3G14690	Maturation_Trichoblast	36.2	39	12.3	9.07	0.5	0.515	0.197	0.14	0.509	0.175	-1.82	4.65	1.18E-16	bri1_T-WT	CYP72A15	NA	NA	Down	Maturation_Trichoblast_Down
AT5G42380	Elongation_Endodermis	36.2	70.6	289	214	0.252	0.38	0.8	0.733	0.318	0.77	2.29	7.25	1.19E-16	bri1_T-WT	CML37	NA	NA	Up	Elongation_Endodermis_Up
AT5G61340	Elongation_Endodermis	28.1	23.7	4.09	3.42	0.364	0.262	0.0814	0.0741	0.311	0.0781	-2.78	3.95	1.19E-16	bri1_T-WT	AT5G61340	NA	NA	Down	Elongation_Endodermis_Down
AT4G12510	Proliferation Domain_Trichoblast	205	168	89.7	35.7	1	0.75	0.477	0.393	0.787	0.437	-1.72	6.89	1.24E-16	bri1_T-WT	AT4G12510	NA	NA	Down	Proliferation Domain_Trichoblast_Down
AT5G03230	Maturation_Atrichoblast	107	74.2	17.2	25.5	0.347	0.254	0.129	0.196	0.296	0.152	-2.11	5.84	1.25E-16	bri1_T-WT	AT5G03230	NA	NA	Down	Maturation_Atrichoblast_Down
AT5G58770	Maturation_Trichoblast	10.3	15.3	1.63	2.43	0.211	0.238	0.0348	0.0654	0.227	0.0465	-2.65	3.07	1.25E-16	bri1_T-WT	AT5G58770	NA	NA	Down	Maturation_Trichoblast_Down
AT2G47460	Elongation_Endodermis	27.4	37.3	139	137	0.309	0.294	0.719	0.634	0.301	0.68	2.11	6.41	1.28E-16	bri1_T-WT	MYB12	MYB12	myb domain protein 12	Up	Elongation_Endodermis_Up
AT3G61430	Proliferation Domain_Trichoblast	262	260	111	68.2	1	0.859	0.716	0.657	0.88	0.687	-1.6	7.41	1.29E-16	bri1_T-WT	PIP1-1	NA	NA	Down	Proliferation Domain_Trichoblast_Down
AT2G17660	Maturation_Trichoblast	27.4	25.5	63.4	94.3	0.253	0.263	0.386	0.449	0.259	0.41	1.55	5.7	1.30E-16	bri1_T-WT	AT2G17660	NA	NA	Up	Maturation_Trichoblast_Up
AT5G38010	Elongation_Endodermis	91	72.9	19.3	17.7	0.694	0.59	0.285	0.309	0.641	0.296	-2.14	5.67	1.32E-16	bri1_T-WT	UGT76E9	NA	NA	Down	Elongation_Endodermis_Down
AT5G27850	Transition Domain_Cortex	138	168	487	458	0.583	0.808	0.954	0.984	0.753	0.968	1.62	8.34	1.32E-16	bri1_T-WT	RPL18C	NA	NA	Up	Transition Domain_Cortex_Up
AT4G21840	Elongation_Atrichoblast	245	209	92.7	86.2	0.558	0.475	0.361	0.316	0.522	0.344	-1.34	7.33	1.35E-16	bri1_T-WT	MSRB8	NA	NA	Down	Elongation_Atrichoblast_Down
AT3G11550	Elongation_Endodermis	182	123	18.9	39.4	0.338	0.323	0.234	0.218	0.33	0.227	-2.43	6.52	1.35E-16	bri1_T-WT	CASP2	NA	NA	Down	Elongation_Endodermis_Down
AT5G43760	Proliferation Domain_Atrichoblast	86.7	81.3	13.4	13.3	0.571	0.678	0.202	0.236	0.644	0.218	-2.65	5.34	1.37E-16	bri1_T-WT	KCS20	NA	NA	Down	Proliferation Domain_Atrichoblast_Down
AT2G18690	Proliferation Domain_Atrichoblast	0	4	54.3	53.2	0	0.102	0.467	0.494	0.069	0.48	4.31	5.13	1.37E-16	bri1_T-WT	AT2G18690	NA	NA	Up	Proliferation Domain_Atrichoblast_Up
AT5G49620	Elongation_Procambium	4.19	20.8	86.7	76.3	0.0556	0.117	0.263	0.211	0.099	0.24	2.7	5.62	1.38E-16	bri1_T-WT	AtMYB78	MYB78	myb domain protein 78	Up	Elongation_Procambium_Up
AT1G14200	Maturation_Trichoblast	64.3	85.8	23.8	25.6	0.542	0.567	0.325	0.36	0.557	0.338	-1.59	5.67	1.38E-16	bri1_T-WT	AT1G14200	AT1G14200	RING/U-box superfamily protein	Down	Maturation_Trichoblast_Down
AT5G43450	Maturation_Trichoblast	59.8	61.9	19.1	19.9	0.605	0.604	0.183	0.178	0.605	0.181	-1.64	5.36	1.38E-16	bri1_T-WT	AT5G43450	NA	NA	Down	Maturation_Trichoblast_Down
AT2G41800	Maturation_Trichoblast	5.49	15.2	43.8	26.7	0.0873	0.183	0.368	0.332	0.146	0.354	1.85	4.48	1.38E-16	bri1_T-WT	AT2G41800	NA	NA	Up	Maturation_Trichoblast_Up
AT3G06490	Maturation_Procambium	130	433	631	906	0.463	0.632	0.853	0.816	0.59	0.836	1.63	9.05	1.39E-16	bri1_T-WT	MYB108	MYB108	myb domain protein 108	Up	Maturation_Procambium_Up
AT5G46890	Elongation_Endodermis	4230	3070	1060	1020	1	0.993	0.953	0.947	0.996	0.95	-1.79	11.2	1.41E-16	bri1_T-WT	AT5G46890	NA	NA	Down	Elongation_Endodermis_Down
AT1G25400	Maturation_Procambium	79.7	133	353	381	0.512	0.488	0.843	0.851	0.494	0.847	1.8	7.91	1.41E-16	bri1_T-WT	AT1G25400	NA	NA	Up	Maturation_Procambium_Up
AT1G14540	Maturation_Atrichoblast	459	433	126	129	0.679	0.746	0.35	0.392	0.716	0.364	-1.81	8.17	1.46E-16	bri1_T-WT	PER4	NA	NA	Down	Maturation_Atrichoblast_Down
AT1G02780	Elongation_Atrichoblast	183	189	440	426	0.877	0.825	0.965	0.948	0.854	0.959	1.22	8.26	1.47E-16	bri1_T-WT	RPL19A	NA	NA	Up	Elongation_Atrichoblast_Up
AT5G57785	Elongation_Xylem	4.53	9.73	46.4	29.8	0.142	0.164	0.247	0.192	0.155	0.223	2.41	4.47	1.47E-16	bri1_T-WT	AT5G57785	NA	NA	Up	Elongation_Xylem_Up
AT4G24570	Transition Domain_Cortex	13.2	29.6	138	120	0.208	0.301	0.598	0.607	0.278	0.602	2.43	6.43	1.48E-16	bri1_T-WT	PUMP4	NA	NA	Up	Transition Domain_Cortex_Up
AT5G27270	Elongation_Endodermis	24.7	19.8	3.06	2.53	0.377	0.279	0.0475	0.0576	0.327	0.052	-2.98	3.71	1.49E-16	bri1_T-WT	EMB976	NA	NA	Down	Elongation_Endodermis_Down
AT5G15180	Maturation_Trichoblast	30.8	41.3	9.69	10.4	0.449	0.466	0.125	0.154	0.459	0.136	-1.83	4.59	1.49E-16	bri1_T-WT	PER56	NA	NA	Down	Maturation_Trichoblast_Down
AT5G48850	Maturation_Trichoblast	6.79	6.51	0.35	0.486	0.202	0.191	0.0087	0.014	0.195	0.0107	-3.99	2.11	1.53E-16	bri1_T-WT	SDI1	NA	NA	Down	Maturation_Trichoblast_Down
AT1G72140	Elongation_Atrichoblast	51.2	42.3	117	138	0.371	0.334	0.455	0.557	0.355	0.494	1.45	6.41	1.56E-16	bri1_T-WT	NPF5.12	NA	NA	Up	Elongation_Atrichoblast_Up
AT1G72790	Elongation_Atrichoblast	160	110	44.5	51.2	0.632	0.501	0.271	0.374	0.575	0.31	-1.48	6.56	1.57E-16	bri1_T-WT	AT1G72790	NA	NA	Down	Elongation_Atrichoblast_Down
AT2G02010	Elongation_Atrichoblast	1.29	7.75	31.7	12.6	0.017	0.0738	0.191	0.103	0.0416	0.158	2.51	3.54	1.58E-16	bri1_T-WT	GAD4	NA	NA	Up	Elongation_Atrichoblast_Up
AT2G22860	Transition Domain_Atrichoblast	32.2	38.7	388	130	0.288	0.379	0.827	0.647	0.319	0.756	2.69	7.19	1.58E-16	bri1_T-WT	PSK2	NA	NA	Up	Transition Domain_Atrichoblast_Up
AT3G59540	Distal Columella	132	132	278	294	0.581	0.571	0.839	0.891	0.577	0.854	1.11	7.7	1.61E-16	bri1_T-WT	RPL38A	NA	NA	Up	Distal Columella_Up
AT4G15610	Maturation_Procambium	440	291	1120	947	0.854	0.8	0.951	0.977	0.813	0.963	1.53	9.45	1.62E-16	bri1_T-WT	AT4G15610	NA	NA	Up	Maturation_Procambium_Up
AT2G41100	Distal Columella	11.9	32	58	51.4	0.0823	0.151	0.306	0.313	0.109	0.308	1.48	5.24	1.63E-16	bri1_T-WT	CML12	NA	NA	Up	Distal Columella_Up
AT4G37010	Proximal Lateral Root Cap	70.1	61.6	29.5	21.5	0.448	0.402	0.245	0.195	0.414	0.225	-1.38	5.48	1.64E-16	bri1_T-WT	CEN2	NA	NA	Down	Proximal Lateral Root Cap_Down
AT3G22230	Elongation_Atrichoblast	29.4	33.2	90.3	90.3	0.296	0.3	0.542	0.569	0.298	0.552	1.53	5.87	1.67E-16	bri1_T-WT	RPL27B	NA	NA	Up	Elongation_Atrichoblast_Up
AT5G40690	Elongation_Endodermis	292	218	71.6	56.1	0.922	0.849	0.603	0.556	0.885	0.582	-1.99	7.32	1.68E-16	bri1_T-WT	AT5G40690	NA	NA	Down	Elongation_Endodermis_Down
AT3G57150	Proliferation Domain_Atrichoblast	0	54.7	186	200	0	0.22	0.528	0.534	0.149	0.53	2.94	6.9	1.68E-16	bri1_T-WT	CBF5	NA	NA	Up	Proliferation Domain_Atrichoblast_Up
AT4G19230	Transition Domain_Cortex	106	51.9	295	243	0.667	0.384	0.785	0.765	0.454	0.776	1.87	7.52	1.70E-16	bri1_T-WT	CYP707A1	NA	NA	Up	Transition Domain_Cortex_Up
AT2G25150	Maturation_Cortex	5.03	2.32	23.1	22.8	0.0328	0.0526	0.182	0.216	0.0469	0.194	2.79	3.76	1.72E-16	bri1_T-WT	SCT	NA	NA	Up	Maturation_Cortex_Up
AT1G52200	Distal Columella	65.1	104	25.9	36.5	0.228	0.307	0.0868	0.132	0.259	0.1	-1.42	5.88	1.76E-16	bri1_T-WT	PCR8	NA	NA	Down	Distal Columella_Down
AT5G65870	Elongation_Atrichoblast	20.6	21.4	61.6	69.2	0.187	0.182	0.299	0.322	0.185	0.307	1.63	5.35	1.77E-16	bri1_T-WT	PSK5	NA	NA	Up	Elongation_Atrichoblast_Up
AT1G11545	Elongation_Xylem	89.6	75.9	16.5	26.1	0.582	0.45	0.237	0.281	0.5	0.256	-1.98	5.74	1.77E-16	bri1_T-WT	XTH8	NA	NA	Down	Elongation_Xylem_Down
AT3G16420	Maturation_Cortex	329	228	1190	826	0.984	0.941	0.986	0.973	0.953	0.981	1.85	9.33	1.78E-16	bri1_T-WT	PBP1	NA	NA	Up	Maturation_Cortex_Up
AT3G16410	Elongation_Procambium	46.1	31	173	197	0.344	0.318	0.732	0.806	0.326	0.766	2.3	6.82	1.79E-16	bri1_T-WT	NSP4	NA	NA	Up	Elongation_Procambium_Up
AT2G15620	Proliferation Domain_Trichoblast	118	113	33.7	30.2	0.812	0.652	0.528	0.493	0.676	0.511	-1.86	6.1	1.79E-16	bri1_T-WT	NIR1	NA	NA	Down	Proliferation Domain_Trichoblast_Down
AT1G70600	Maturation_Trichoblast	84.2	113	261	236	0.852	0.848	0.913	0.93	0.85	0.919	1.34	7.43	1.80E-16	bri1_T-WT	RPL27AC	NA	NA	Up	Maturation_Trichoblast_Up
AT3G19930	Distal Columella	55.5	79.5	26.5	20.1	0.284	0.322	0.166	0.14	0.299	0.158	-1.47	5.55	1.83E-16	bri1_T-WT	STP4	NA	NA	Down	Distal Columella_Down
AT5G40780	Maturation_Cortex	70.4	47.8	18.1	8.01	0.516	0.493	0.254	0.225	0.5	0.244	-2.23	5.17	1.86E-16	bri1_T-WT	LHT1	NA	NA	Down	Maturation_Cortex_Down
AT4G14640	Proliferation Domain_Atrichoblast	36.9	54.7	4.06	4.82	0.357	0.627	0.0718	0.0944	0.54	0.0826	-3.36	4.19	1.87E-16	bri1_T-WT	CML8	NA	NA	Down	Proliferation Domain_Atrichoblast_Down
AT4G33120	Proliferation Domain_Trichoblast	52.7	23.2	115	143	0.688	0.38	0.853	0.876	0.426	0.864	1.94	6.45	1.90E-16	bri1_T-WT	AT4G33120	NA	NA	Up	Proliferation Domain_Trichoblast_Up
AT2G18690	Maturation_Trichoblast	69.4	94.1	197	220	0.63	0.632	0.794	0.813	0.631	0.801	1.36	7.17	1.92E-16	bri1_T-WT	AT2G18690	NA	NA	Up	Maturation_Trichoblast_Up
AT5G14330	Distal Columella	190	118	77.4	49.8	0.74	0.604	0.431	0.336	0.687	0.403	-1.27	6.79	1.98E-16	bri1_T-WT	AT5G14330	NA	NA	Down	Distal Columella_Down
AT1G18100	Proliferation Domain_Pericycle	174	67.7	1.93	14	0.375	0.0789	0.0909	0.125	0.167	0.114	-3.43	6.11	1.99E-16	bri1_T-WT	MFT	NA	NA	Down	Proliferation Domain_Pericycle_Down
AT1G15250	Proliferation Domain_Trichoblast	9.81	24.1	67.9	94.9	0.312	0.337	0.702	0.791	0.333	0.745	2.21	5.78	1.99E-16	bri1_T-WT	RPL37A	NA	NA	Up	Proliferation Domain_Trichoblast_Up
AT5G64030	Distal Columella	249	268	97.2	143	0.644	0.691	0.445	0.581	0.663	0.485	-1.13	7.57	2.02E-16	bri1_T-WT	AT5G64030	NA	NA	Down	Distal Columella_Down
AT1G78000	Elongation_Cortex	57.6	59.9	4.85	4.6	0.284	0.274	0.0712	0.0747	0.28	0.0724	-3.63	5.05	2.05E-16	bri1_T-WT	SULTR1;2	NA	NA	Down	Elongation_Cortex_Down
AT4G14690	Elongation_Endodermis	2.56	3.77	22.9	22.9	0.0416	0.0543	0.247	0.247	0.0481	0.247	2.86	3.69	2.05E-16	bri1_T-WT	ELIP2	NA	NA	Up	Elongation_Endodermis_Up
AT1G66800	Transition Domain_Trichoblast	2.7	2.39	23.7	26.8	0.0783	0.0662	0.288	0.285	0.0743	0.286	3.28	3.71	2.05E-16	bri1_T-WT	AT1G66800	NA	NA	Up	Transition Domain_Trichoblast_Up
AT2G21540	Maturation_Atrichoblast	43.9	33.8	6.77	7.1	0.361	0.304	0.0694	0.0886	0.33	0.0758	-2.51	4.61	2.06E-16	bri1_T-WT	SFH3	NA	NA	Down	Maturation_Atrichoblast_Down
AT3G22230	Maturation_Trichoblast	20.8	27.1	80.7	61.4	0.437	0.515	0.69	0.701	0.484	0.694	1.57	5.55	2.09E-16	bri1_T-WT	RPL27B	NA	NA	Up	Maturation_Trichoblast_Up
AT2G30520	Maturation_Procambium	308	185	58.1	66.8	0.878	0.688	0.392	0.529	0.735	0.455	-1.93	7.25	2.13E-16	bri1_T-WT	RPT2	NA	NA	Down	Maturation_Procambium_Down
AT2G44080	Proliferation Domain_Trichoblast	1.23	2.78	40.4	24.6	0.0625	0.0652	0.555	0.378	0.0648	0.47	3.54	4.44	2.15E-16	bri1_T-WT	ARL	NA	NA	Up	Proliferation Domain_Trichoblast_Up
AT4G34135	Elongation_Endodermis	486	309	85.7	102	0.94	0.854	0.695	0.658	0.896	0.678	-2.05	7.94	2.19E-16	bri1_T-WT	UGT73B2	NA	NA	Down	Elongation_Endodermis_Down
AT1G57660	Distal Columella	56.8	73	147	158	0.321	0.394	0.636	0.721	0.35	0.661	1.25	6.75	2.23E-16	bri1_T-WT	RPL21E	NA	NA	Up	Distal Columella_Up
AT5G24660	Maturation_Procambium	11.7	25.2	105	101	0.0976	0.232	0.431	0.402	0.199	0.418	2.4	5.99	2.26E-16	bri1_T-WT	LSU2	NA	NA	Up	Maturation_Procambium_Up
AT5G66390	Transition Domain_Trichoblast	11.4	3.7	124	16.5	0.125	0.118	0.219	0.184	0.122	0.198	2.97	5.21	2.26E-16	bri1_T-WT	PER72	NA	NA	Up	Transition Domain_Trichoblast_Up
AT1G16850	Proximal Lateral Root Cap	148	128	67.2	50.5	0.579	0.58	0.402	0.357	0.58	0.385	-1.24	6.6	2.27E-16	bri1_T-WT	AT1G16850	NA	NA	Down	Proximal Lateral Root Cap_Down
AT5G08180	Elongation_Atrichoblast	4.06	5.65	21.2	26	0.0524	0.0755	0.205	0.247	0.0624	0.221	2.29	3.58	2.28E-16	bri1_T-WT	AT5G08180	NA	NA	Up	Elongation_Atrichoblast_Up
AT4G00895	Maturation_Cortex	36.3	52.6	8.67	8.51	0.303	0.49	0.172	0.216	0.437	0.188	-2.35	4.77	2.34E-16	bri1_T-WT	AT4G00895	NA	NA	Down	Maturation_Cortex_Down
AT5G13930	Proliferation Domain_Pericycle	597	1100	2620	1860	1	1	1	1	1	1	1.44	10.6	2.35E-16	bri1_T-WT	CHS	NA	NA	Up	Proliferation Domain_Pericycle_Up
AT2G46950	Distal Columella	97.2	113	46.5	33.3	0.363	0.414	0.197	0.189	0.383	0.195	-1.38	6.21	2.37E-16	bri1_T-WT	CYP709B2	NA	NA	Down	Distal Columella_Down
AT5G62540	Elongation_Atrichoblast	828	753	366	339	0.847	0.808	0.788	0.782	0.83	0.786	-1.16	9.16	2.38E-16	bri1_T-WT	UBC3	NA	NA	Down	Elongation_Atrichoblast_Down
AT3G11210	Maturation_Cortex	2.15	4.89	20.3	28	0.041	0.0855	0.278	0.378	0.0728	0.312	2.73	3.83	2.41E-16	bri1_T-WT	CPRD49	NA	NA	Up	Maturation_Cortex_Up
AT4G25630	Maturation_Trichoblast	0.433	1.28	6.42	9.24	0.0181	0.0331	0.101	0.15	0.0272	0.12	3.21	1.89	2.44E-16	bri1_T-WT	MED36A	NA	NA	Up	Maturation_Trichoblast_Up
AT1G15820	Elongation_Endodermis	112	104	25.8	24.9	0.774	0.672	0.346	0.374	0.722	0.359	-2.09	6.07	2.45E-16	bri1_T-WT	LHCB6	NA	NA	Down	Elongation_Endodermis_Down
AT1G74770	Maturation_Trichoblast	15.2	11.4	2.22	2.27	0.389	0.312	0.0493	0.0561	0.342	0.0519	-2.57	3.11	2.50E-16	bri1_T-WT	AT1G74770	NA	NA	Down	Maturation_Trichoblast_Down
AT4G30320	Maturation_Atrichoblast	165	154	51.8	32.6	0.477	0.46	0.221	0.184	0.467	0.208	-1.93	6.69	2.51E-16	bri1_T-WT	AT4G30320	NA	NA	Down	Maturation_Atrichoblast_Down
ATMG00020	Proliferation Domain_Trichoblast	695	1870	1770	3070	1	0.978	0.963	0.98	0.981	0.971	1.03	10.9	2.64E-16	bri1_T-WT	RRN26	NA	NA	Up	Proliferation Domain_Trichoblast_Up
AT5G60530	Proximal Lateral Root Cap	2240	2480	921	1080	0.852	0.863	0.813	0.818	0.861	0.815	-1.24	10.7	2.65E-16	bri1_T-WT	AT5G60530	NA	NA	Down	Proximal Lateral Root Cap_Down
AT3G43250	Maturation_Trichoblast	4.12	4.91	18.4	19.8	0.0693	0.107	0.264	0.21	0.0923	0.243	2.08	3.48	2.69E-16	bri1_T-WT	AT3G43250	NA	NA	Up	Maturation_Trichoblast_Up
AT3G58000	Maturation_Trichoblast	7.87	5.32	21.4	28.7	0.184	0.125	0.264	0.346	0.148	0.295	1.94	3.91	2.72E-16	bri1_T-WT	VQ25	NA	NA	Up	Maturation_Trichoblast_Up
AT2G30130	Maturation_Atrichoblast	58.3	74.7	221	252	0.44	0.448	0.744	0.804	0.444	0.764	1.84	7.23	2.86E-16	bri1_T-WT	LBD12	ASL5	Lateral organ boundaries (LOB) domain family protein	Up	Maturation_Atrichoblast_Up
AT5G56540	Transition Domain_Cortex	1650	1250	2780	3540	1	0.986	1	0.995	0.99	0.998	1.13	11.2	2.88E-16	bri1_T-WT	AGP14	NA	NA	Up	Transition Domain_Cortex_Up
AT2G24850	Maturation_Procambium	307	375	782	1220	0.976	0.864	0.98	0.966	0.892	0.974	1.53	9.39	2.89E-16	bri1_T-WT	TAT3	NA	NA	Up	Maturation_Procambium_Up
AT3G57450	Proliferation Domain_Trichoblast	29.4	80.6	185	188	0.562	0.848	0.954	0.935	0.806	0.945	1.77	7	2.97E-16	bri1_T-WT	AT3G57450	NA	NA	Up	Proliferation Domain_Trichoblast_Up
AT1G59740	Maturation_Procambium	3.52	9.52	68.3	51.2	0.0488	0.096	0.412	0.391	0.0843	0.402	2.94	5.15	3.00E-16	bri1_T-WT	NPF4.3	NA	NA	Up	Maturation_Procambium_Up
AT3G18780	Elongation_Atrichoblast	2490	2400	1120	1180	0.997	0.988	0.962	0.977	0.993	0.968	-1.09	10.8	3.03E-16	bri1_T-WT	ACT2	NA	NA	Down	Elongation_Atrichoblast_Down
AT4G20260	Elongation_Procambium	1130	832	239	282	1	0.991	0.88	0.851	0.994	0.867	-1.9	9.28	3.04E-16	bri1_T-WT	PCAP1	NA	NA	Down	Elongation_Procambium_Down
AT4G01360	Elongation_Endodermis	19	27.8	115	92.9	0.125	0.205	0.553	0.444	0.166	0.504	2.16	5.99	3.06E-16	bri1_T-WT	AT4G01360	NA	NA	Up	Elongation_Endodermis_Up
AT4G24570	Elongation_Endodermis	46.6	52.9	194	200	0.314	0.365	0.763	0.765	0.341	0.764	1.99	6.94	3.06E-16	bri1_T-WT	PUMP4	NA	NA	Up	Elongation_Endodermis_Up
AT3G44870	Maturation_Procambium	190	219	465	845	0.878	0.736	0.853	0.897	0.771	0.873	1.63	8.76	3.07E-16	bri1_T-WT	AT3G44870	NA	NA	Up	Maturation_Procambium_Up
AT5G66170	Elongation_Endodermis	5.66	6.95	30.8	34.5	0.122	0.111	0.424	0.412	0.116	0.418	2.37	4.28	3.09E-16	bri1_T-WT	STR18	NA	NA	Up	Elongation_Endodermis_Up
AT2G44010	Elongation_Endodermis	30.1	20	4.6	2.83	0.455	0.286	0.102	0.07	0.368	0.0874	-2.75	3.91	3.09E-16	bri1_T-WT	AT2G44010	NA	NA	Down	Elongation_Endodermis_Down
AT1G47130	Elongation_Xylem	8.86	32.7	62.9	83.4	0.0746	0.15	0.258	0.205	0.121	0.235	2	5.53	3.11E-16	bri1_T-WT	AT1G47130	NA	NA	Up	Elongation_Xylem_Up
AT5G44020	Elongation_Atrichoblast	5350	5020	2520	2460	1	1	1	1	1	1	-1.06	11.9	3.16E-16	bri1_T-WT	AT5G44020	NA	NA	Down	Elongation_Atrichoblast_Down
AT5G03380	Maturation_Trichoblast	619	533	237	246	0.901	0.881	0.777	0.752	0.889	0.767	-1.25	8.68	3.17E-16	bri1_T-WT	HIPP06	NA	NA	Down	Maturation_Trichoblast_Down
AT2G25735	Elongation_Cortex	9.64	13.8	70.7	184	0.0655	0.0718	0.279	0.391	0.0679	0.317	3.3	6.09	3.28E-16	bri1_T-WT	AT2G25735	NA	NA	Up	Elongation_Cortex_Up
AT5G42380	Maturation_Trichoblast	62	73.7	162	190	0.419	0.53	0.664	0.692	0.486	0.674	1.38	6.92	3.37E-16	bri1_T-WT	CML37	NA	NA	Up	Maturation_Trichoblast_Up
AT5G66570	Elongation_Endodermis	36.1	30.3	8.04	4.17	0.403	0.321	0.132	0.0617	0.361	0.1	-2.46	4.34	3.40E-16	bri1_T-WT	PSBO1	NA	NA	Down	Elongation_Endodermis_Down
AT2G17070	Elongation_Atrichoblast	5.08	3.77	19.1	26.5	0.0459	0.0497	0.118	0.092	0.0475	0.108	2.33	3.49	3.41E-16	bri1_T-WT	AT2G17070	NA	NA	Up	Elongation_Atrichoblast_Up
AT2G21660	Elongation_Atrichoblast	67.2	56.1	146	174	0.468	0.389	0.674	0.741	0.434	0.699	1.37	6.76	3.41E-16	bri1_T-WT	RBG7	NA	NA	Up	Elongation_Atrichoblast_Up
AT2G47240	Elongation_Atrichoblast	9.23	8.09	0	0	0.106	0.0978	0	0	0.103	0	-8.8	2.63	3.44E-16	bri1_T-WT	LACS1	NA	NA	Down	Elongation_Atrichoblast_Down
AT3G60530	Elongation_Endodermis	4.06	4.95	19.9	36.5	0.0909	0.079	0.278	0.35	0.0848	0.31	2.6	4.01	3.47E-16	bri1_T-WT	GATA4	GATA4	GATA transcription factor 4	Up	Elongation_Endodermis_Up
AT4G16780	Elongation_Atrichoblast	1.57	2.77	10.2	23.8	0.0223	0.0377	0.111	0.161	0.029	0.13	2.91	2.82	3.49E-16	bri1_T-WT	HAT4	HB-2	homeobox protein 2	Up	Elongation_Atrichoblast_Up
AT1G47600	Maturation_Cortex	13.3	70.1	2.76	10.5	0.123	0.151	0.0526	0.0901	0.143	0.0656	-2.57	4.71	3.54E-16	bri1_T-WT	TGG4	NA	NA	Down	Maturation_Cortex_Down
AT1G01620	Elongation_Atrichoblast	6500	5700	2660	3230	1	1	0.993	1	1	0.996	-1.05	12.1	3.57E-16	bri1_T-WT	PIP1-3	NA	NA	Down	Elongation_Atrichoblast_Down
AT1G07400	Elongation_Endodermis	399	199	97.8	55.1	0.519	0.363	0.4	0.329	0.439	0.368	-1.94	7.56	3.66E-16	bri1_T-WT	HSP17.8	NA	NA	Down	Elongation_Endodermis_Down
AT3G44310	Maturation_Atrichoblast	224	268	924	722	0.686	0.684	0.912	0.899	0.685	0.907	1.74	9.06	3.66E-16	bri1_T-WT	NIT1	NA	NA	Up	Maturation_Atrichoblast_Up
AT5G13910	Maturation_Procambium	10.6	14.5	116	57.7	0.171	0.224	0.52	0.471	0.211	0.497	2.55	5.7	3.67E-16	bri1_T-WT	LEP	LEP	Integrase-type DNA-binding superfamily protein	Up	Maturation_Procambium_Up
AT2G39400	Maturation_Procambium	50.4	11.2	108	134	0.122	0.096	0.461	0.391	0.102	0.429	2.31	6.27	3.67E-16	bri1_T-WT	AT2G39400	NA	NA	Up	Maturation_Procambium_Up
AT4G38400	Proximal Lateral Root Cap	63.8	109	37.7	30.1	0.292	0.402	0.219	0.184	0.376	0.205	-1.33	5.91	3.74E-16	bri1_T-WT	EXLA2	NA	NA	Down	Proximal Lateral Root Cap_Down
AT5G63450	Maturation_Atrichoblast	19.8	8.57	52.9	68.1	0.166	0.0836	0.29	0.259	0.121	0.28	2.14	5.18	3.78E-16	bri1_T-WT	CYP94B1	NA	NA	Up	Maturation_Atrichoblast_Up
AT1G13420	Maturation_Cortex	179	140	575	572	0.557	0.53	0.713	0.784	0.538	0.738	1.86	8.52	3.80E-16	bri1_T-WT	SOT8	NA	NA	Up	Maturation_Cortex_Up
AT5G06800	Maturation_Atrichoblast	26.9	31.8	3.65	5.2	0.227	0.218	0.0379	0.0696	0.222	0.0484	-2.75	4.2	3.87E-16	bri1_T-WT	AT5G06800	AT5G06800	myb-like HTH transcriptional regulator family protein	Down	Maturation_Atrichoblast_Down
AT3G11410	Maturation_Atrichoblast	376	355	92.2	120	0.632	0.585	0.416	0.487	0.606	0.44	-1.8	7.89	3.87E-16	bri1_T-WT	PP2CA	NA	NA	Down	Maturation_Atrichoblast_Down
AT4G09320	Elongation_Atrichoblast	57.4	60.6	141	167	0.537	0.535	0.74	0.799	0.536	0.762	1.38	6.7	3.99E-16	bri1_T-WT	NDK1	NA	NA	Up	Elongation_Atrichoblast_Up
AT2G34930	Transition Domain_Cortex	62.3	22.3	181	151	0.5	0.288	0.735	0.689	0.34	0.714	2.17	6.82	4.00E-16	bri1_T-WT	AT2G34930	NA	NA	Up	Transition Domain_Cortex_Up
AT5G54490	Maturation_Trichoblast	96.9	115	273	254	0.605	0.659	0.768	0.78	0.638	0.773	1.32	7.53	4.10E-16	bri1_T-WT	PBP1	NA	NA	Up	Maturation_Trichoblast_Up
AT5G26340	Proximal Lateral Root Cap	301	513	196	149	0.532	0.609	0.53	0.459	0.59	0.502	-1.2	8.18	4.16E-16	bri1_T-WT	STP13	NA	NA	Down	Proximal Lateral Root Cap_Down
AT3G28130	Transition Domain_Cortex	26.4	47.3	2.37	3.07	0.375	0.479	0.0274	0.0383	0.454	0.0323	-3.73	3.96	4.26E-16	bri1_T-WT	AT3G28130	NA	NA	Down	Transition Domain_Cortex_Down
AT2G32210	Elongation_Xylem	12.2	27.1	48	105	0.201	0.273	0.387	0.5	0.246	0.437	1.96	5.56	4.40E-16	bri1_T-WT	AT2G32210	NA	NA	Up	Elongation_Xylem_Up
AT5G61590	Elongation_Endodermis	31.3	20	4.6	3.27	0.366	0.247	0.0915	0.0617	0.305	0.0781	-2.7	3.95	4.43E-16	bri1_T-WT	ERF107	AT5G61590	Integrase-type DNA-binding superfamily protein	Down	Elongation_Endodermis_Down
AT1G74310	Maturation_Atrichoblast	111	175	31.3	42.6	0.339	0.436	0.18	0.278	0.392	0.213	-1.93	6.52	4.43E-16	bri1_T-WT	CLPB1	NA	NA	Down	Maturation_Atrichoblast_Down
AT5G63450	Elongation_Atrichoblast	32.9	22.7	77.7	83.5	0.223	0.166	0.323	0.31	0.198	0.318	1.55	5.7	4.45E-16	bri1_T-WT	CYP94B1	NA	NA	Up	Elongation_Atrichoblast_Up
AT5G18850	Maturation_Trichoblast	60.7	61.4	18.4	21.7	0.542	0.513	0.255	0.28	0.524	0.265	-1.61	5.37	4.47E-16	bri1_T-WT	AT5G18850	NA	NA	Down	Maturation_Trichoblast_Down
AT3G16080	Maturation_Atrichoblast	27.4	34.5	107	129	0.282	0.304	0.65	0.766	0.294	0.688	1.93	6.2	4.54E-16	bri1_T-WT	RPL37C	NA	NA	Up	Maturation_Atrichoblast_Up
AT3G61410	Elongation_Atrichoblast	32.2	28.2	6.58	6.74	0.309	0.266	0.0694	0.0805	0.29	0.0736	-2.19	4.39	4.56E-16	bri1_T-WT	AT3G61410	NA	NA	Down	Elongation_Atrichoblast_Down
AT4G13090	Maturation_Atrichoblast	6.78	18	0.26	0	0.0758	0.164	0.00315	0	0.124	0.00211	-5.73	2.95	4.58E-16	bri1_T-WT	XTH2	NA	NA	Down	Maturation_Atrichoblast_Down
AT2G46600	Proximal Lateral Root Cap	23.4	59	100	99.2	0.178	0.355	0.553	0.533	0.312	0.545	1.32	6.18	4.60E-16	bri1_T-WT	KIC	NA	NA	Up	Proximal Lateral Root Cap_Up
AT1G77940	Elongation_Atrichoblast	97.6	102	247	237	0.664	0.626	0.889	0.885	0.648	0.887	1.28	7.4	4.64E-16	bri1_T-WT	RPL30B	NA	NA	Up	Elongation_Atrichoblast_Up
AT5G15230	Proximal Lateral Root Cap	2650	3100	1250	1170	0.989	0.988	0.994	0.992	0.988	0.994	-1.24	11	4.66E-16	bri1_T-WT	GASA4	NA	NA	Down	Proximal Lateral Root Cap_Down
AT5G57800	Proximal Lateral Root Cap	42.9	66.9	18.5	22	0.214	0.348	0.138	0.163	0.316	0.148	-1.42	5.23	4.74E-16	bri1_T-WT	CER3	NA	NA	Down	Proximal Lateral Root Cap_Down
AT1G80120	Elongation_Atrichoblast	29.5	27.5	86.4	78.6	0.214	0.237	0.431	0.42	0.224	0.426	1.53	5.74	4.79E-16	bri1_T-WT	AT1G80120	NA	NA	Up	Elongation_Atrichoblast_Up
AT5G43150	Maturation_Atrichoblast	9.22	28.3	64.1	81.4	0.083	0.191	0.312	0.361	0.142	0.328	2.07	5.49	4.80E-16	bri1_T-WT	AT5G43150	NA	NA	Up	Maturation_Atrichoblast_Up
AT3G12500	Distal Columella	23.1	51.4	10.7	6.82	0.129	0.182	0.0568	0.0491	0.15	0.0545	-1.85	4.59	4.87E-16	bri1_T-WT	CHI-B	NA	NA	Down	Distal Columella_Down
AT4G25810	Transition Domain_Atrichoblast	0.81	7.01	46.3	23.2	0.0159	0.0872	0.291	0.147	0.0401	0.234	3.42	4.21	4.87E-16	bri1_T-WT	XTH23	NA	NA	Up	Transition Domain_Atrichoblast_Up
AT4G24340	Elongation_Endodermis	18.2	20.8	101	70.1	0.138	0.17	0.607	0.527	0.154	0.571	2.12	5.72	4.91E-16	bri1_T-WT	AT4G24340	NA	NA	Up	Elongation_Endodermis_Up
AT2G36620	Elongation_Atrichoblast	34.9	38.3	98.3	105	0.355	0.345	0.604	0.626	0.351	0.613	1.47	6.06	4.92E-16	bri1_T-WT	RPL24A	NA	NA	Up	Elongation_Atrichoblast_Up
AT5G59220	Maturation_Atrichoblast	430	320	75.5	145	0.606	0.531	0.322	0.494	0.565	0.379	-1.82	7.93	4.92E-16	bri1_T-WT	SAG113	NA	NA	Down	Maturation_Atrichoblast_Down
AT4G14690	Proliferation Domain_Pericycle	2.85	11	94.7	69.9	0.125	0.211	0.636	0.625	0.185	0.629	3.46	5.41	4.97E-16	bri1_T-WT	ELIP2	NA	NA	Up	Proliferation Domain_Pericycle_Up
AT5G26310	Elongation_Endodermis	106	64	17	19.5	0.694	0.553	0.231	0.243	0.622	0.236	-2.18	5.7	5.03E-16	bri1_T-WT	UGT72E3	NA	NA	Down	Elongation_Endodermis_Down
AT2G37640	Distal Columella	1.5	0.921	15.8	9.23	0.0119	0.00743	0.112	0.0755	0.0102	0.101	3.34	2.79	5.04E-16	bri1_T-WT	EXPA3	NA	NA	Up	Distal Columella_Up
AT1G28370	Elongation_Procambium	28.8	51.3	196	184	0.233	0.256	0.545	0.526	0.249	0.536	2.26	6.87	5.07E-16	bri1_T-WT	ERF11	ERF11	ERF domain protein 11	Up	Elongation_Procambium_Up
AT3G48930	Elongation_Atrichoblast	31.5	36.7	89.4	102	0.342	0.364	0.59	0.615	0.351	0.6	1.49	5.97	5.09E-16	bri1_T-WT	RPS11A	NA	NA	Up	Elongation_Atrichoblast_Up
AT1G28480	Distal Columella	99.9	101	192	260	0.474	0.485	0.691	0.845	0.478	0.736	1.14	7.34	5.10E-16	bri1_T-WT	GRXC9	NA	NA	Up	Distal Columella_Up
AT2G27930	Elongation_Endodermis	38.4	34.2	8.81	5.51	0.455	0.417	0.153	0.111	0.435	0.134	-2.35	4.48	5.12E-16	bri1_T-WT	AT2G27930	AT2G27930	PLATZ transcription factor family protein	Down	Elongation_Endodermis_Down
AT2G36290	Maturation_Trichoblast	57.2	56.6	19.3	17.7	0.762	0.735	0.299	0.308	0.746	0.302	-1.62	5.27	5.38E-16	bri1_T-WT	AT2G36290	NA	NA	Down	Maturation_Trichoblast_Down
AT1G08230	Transition Domain_Atrichoblast	1.04	2.63	25	18.1	0.0238	0.0564	0.224	0.154	0.0349	0.196	3.64	3.44	5.38E-16	bri1_T-WT	GAT1	NA	NA	Up	Transition Domain_Atrichoblast_Up
AT1G69530	Elongation_Endodermis	13.4	9.89	52.6	48.2	0.213	0.133	0.444	0.444	0.172	0.444	2.12	4.95	5.50E-16	bri1_T-WT	ATEXPA1	NA	NA	Up	Elongation_Endodermis_Up
AT3G12965	Maturation_Trichoblast	25.2	21.7	70.5	65.6	0.515	0.419	0.609	0.701	0.457	0.644	1.54	5.5	5.50E-16	bri1_T-WT	AT3G12965	NA	NA	Up	Maturation_Trichoblast_Up
AT4G30650	Elongation_Xylem	10.1	9.55	43.4	46.9	0.299	0.173	0.489	0.575	0.22	0.527	2.2	4.75	5.56E-16	bri1_T-WT	AT4G30650	NA	NA	Up	Elongation_Xylem_Up
AT3G16470	Maturation_Atrichoblast	7.32	11.4	49.2	40.2	0.0686	0.101	0.243	0.234	0.0866	0.24	2.25	4.74	5.59E-16	bri1_T-WT	JAL35	NA	NA	Up	Maturation_Atrichoblast_Up
AT1G66230	Elongation_Xylem	131	98.9	35.3	30.1	0.515	0.386	0.242	0.192	0.435	0.22	-1.8	6.23	5.70E-16	bri1_T-WT	MYB20	MYB20	myb domain protein 20	Down	Elongation_Xylem_Down
AT2G22760	Elongation_Procambium	7.19	31.7	88.2	118	0.0889	0.188	0.33	0.286	0.16	0.31	2.51	5.98	5.74E-16	bri1_T-WT	BHLH19	AT2G22760	basic helix-loop-helix (bHLH) DNA-binding superfamily protein	Up	Elongation_Procambium_Up
AT4G16000	Elongation_Procambium	0	1.49	24.1	17	0	0.0135	0.124	0.154	0.00958	0.138	4.22	3.6	5.74E-16	bri1_T-WT	AT4G16000	NA	NA	Up	Elongation_Procambium_Up
AT3G18280	Transition Domain_Atrichoblast	4.4	7.36	95.4	23.2	0.0423	0.0769	0.278	0.135	0.0541	0.221	3.14	4.99	5.78E-16	bri1_T-WT	AT3G18280	NA	NA	Up	Transition Domain_Atrichoblast_Up
AT2G44790	Distal Columella	336	357	192	142	0.798	0.717	0.591	0.562	0.767	0.583	-1.06	8.01	5.87E-16	bri1_T-WT	UCC2	NA	NA	Down	Distal Columella_Down
AT5G61820	Distal Columella	1680	1560	940	911	0.999	0.994	0.978	0.974	0.997	0.977	-0.811	10.3	5.97E-16	bri1_T-WT	AT5G61820	NA	NA	Down	Distal Columella_Down
AT5G40890	Proliferation Domain_Atrichoblast	241	162	33.6	36.7	0.821	0.847	0.344	0.399	0.839	0.37	-2.49	6.76	6.16E-16	bri1_T-WT	CLC-A	NA	NA	Down	Proliferation Domain_Atrichoblast_Down
AT3G16400	Maturation_Cortex	65.7	52.2	252	195	0.484	0.556	0.775	0.811	0.535	0.788	1.92	7.15	6.48E-16	bri1_T-WT	NSP1	NA	NA	Up	Maturation_Cortex_Up
AT1G19020	Maturation_Procambium	888	1430	2780	2870	0.976	0.912	1	0.989	0.928	0.995	1.32	11	6.55E-16	bri1_T-WT	AT1G19020	NA	NA	Up	Maturation_Procambium_Up
AT3G61900	Maturation_Cortex	47.8	53.9	8.87	13	0.385	0.447	0.139	0.198	0.43	0.159	-2.23	4.97	6.58E-16	bri1_T-WT	AT3G61900	NA	NA	Down	Maturation_Cortex_Down
AT4G30280	Transition Domain_Cortex	39.6	56.5	196	204	0.542	0.411	0.671	0.617	0.443	0.647	2.02	7.08	6.59E-16	bri1_T-WT	XTH18	NA	NA	Up	Transition Domain_Cortex_Up
AT1G13300	Maturation_Cortex	64.6	47.1	11.8	12.3	0.336	0.319	0.182	0.171	0.324	0.178	-2.2	5.08	6.61E-16	bri1_T-WT	HRS1	HRS1	myb-like transcription factor family protein	Down	Maturation_Cortex_Down
AT2G25260	Maturation_Cortex	62.8	46	11.8	11.5	0.598	0.566	0.234	0.297	0.575	0.256	-2.2	5.04	6.61E-16	bri1_T-WT	HPAT2	NA	NA	Down	Maturation_Cortex_Down
AT4G00430	Maturation_Cortex	920	496	184	190	0.975	0.914	0.756	0.829	0.932	0.781	-1.85	8.8	6.61E-16	bri1_T-WT	PIP1.4	NA	NA	Down	Maturation_Cortex_Down
AT5G42785	Elongation_Atrichoblast	57.3	56.5	18.5	14.8	0.426	0.455	0.135	0.149	0.438	0.141	-1.76	5.31	6.66E-16	bri1_T-WT	AT5G42785	NA	NA	Down	Elongation_Atrichoblast_Down
AT3G20570	Elongation_Phloem	32.7	21	221	224	0.345	0.233	0.254	0.235	0.265	0.246	3.14	7	6.68E-16	bri1_T-WT	ENODL9	NA	NA	Up	Elongation_Phloem_Up
AT1G55450	Maturation_Trichoblast	22.3	29.8	7.12	5.99	0.386	0.454	0.142	0.145	0.427	0.143	-1.96	4.12	6.80E-16	bri1_T-WT	AT1G55450	NA	NA	Down	Maturation_Trichoblast_Down
AT3G23830	Distal Columella	3.31	5.76	19.6	24.1	0.0251	0.0428	0.14	0.196	0.032	0.157	2.31	3.64	6.90E-16	bri1_T-WT	RBG4	NA	NA	Up	Distal Columella_Up
AT1G62380	Maturation_Trichoblast	4.98	19.1	55.4	24.5	0.145	0.251	0.42	0.379	0.209	0.404	1.83	4.68	6.99E-16	bri1_T-WT	ACO2	NA	NA	Up	Maturation_Trichoblast_Up
AT3G07110	Distal Columella	75.6	75.5	162	185	0.407	0.413	0.672	0.766	0.409	0.7	1.19	6.95	7.00E-16	bri1_T-WT	AT3G07110	NA	NA	Up	Distal Columella_Up
AT2G37600	Elongation_Atrichoblast	3.23	3.88	17.9	21.6	0.0393	0.0515	0.184	0.207	0.0446	0.193	2.47	3.24	7.09E-16	bri1_T-WT	RPL36A	NA	NA	Up	Elongation_Atrichoblast_Up
AT3G48920	Maturation_Trichoblast	31.8	34.8	9.92	8.91	0.509	0.478	0.136	0.164	0.49	0.147	-1.82	4.48	7.12E-16	bri1_T-WT	AtMYB45	MYB45	myb domain protein 45	Down	Maturation_Trichoblast_Down
AT3G29250	Maturation_Trichoblast	399	418	164	176	1	0.986	0.841	0.897	0.992	0.862	-1.26	8.18	7.16E-16	bri1_T-WT	SDR4	NA	NA	Down	Maturation_Trichoblast_Down
AT2G37870	Elongation_Procambium	43.1	22.3	110	223	0.122	0.0897	0.215	0.166	0.099	0.193	2.36	6.66	7.21E-16	bri1_T-WT	AT2G37870	NA	NA	Up	Elongation_Procambium_Up
AT3G14690	Elongation_Endodermis	36.6	56.4	10.5	7.89	0.358	0.36	0.176	0.136	0.359	0.158	-2.3	4.83	7.26E-16	bri1_T-WT	CYP72A15	NA	NA	Down	Elongation_Endodermis_Down
AT4G34230	Elongation_Endodermis	226	256	71.1	51.8	0.709	0.647	0.471	0.362	0.677	0.422	-1.98	7.25	7.26E-16	bri1_T-WT	CAD5	NA	NA	Down	Elongation_Endodermis_Down
AT2G46680	Maturation_Procambium	467	449	140	146	0.878	0.848	0.647	0.563	0.855	0.608	-1.68	8.23	7.29E-16	bri1_T-WT	ATHB-7	HB-7	homeobox 7	Down	Maturation_Procambium_Down
AT2G41810	Elongation_Procambium	0	1.98	29.1	17.6	0	0.0269	0.172	0.217	0.0192	0.193	3.97	3.78	7.38E-16	bri1_T-WT	AT2G41810	NA	NA	Up	Elongation_Procambium_Up
AT4G25730	Proliferation Domain_Trichoblast	6.13	9.58	36.3	61	0.25	0.217	0.509	0.657	0.222	0.58	2.64	5.04	7.38E-16	bri1_T-WT	AT4G25730	NA	NA	Up	Proliferation Domain_Trichoblast_Up
AT3G53980	Maturation_Procambium	0	4.14	53.3	29.8	0	0.056	0.186	0.126	0.0422	0.159	3.64	4.58	7.49E-16	bri1_T-WT	AT3G53980	NA	NA	Up	Maturation_Procambium_Up
AT5G04970	Proximal Lateral Root Cap	381	297	145	153	0.897	0.818	0.643	0.663	0.837	0.651	-1.17	7.92	7.65E-16	bri1_T-WT	PME47	NA	NA	Down	Proximal Lateral Root Cap_Down
AT1G21050	Proliferation Domain_Pericycle	3.79	7.1	98.6	52.2	0.188	0.132	0.727	0.667	0.148	0.686	3.6	5.22	7.68E-16	bri1_T-WT	AT1G21050	NA	NA	Up	Proliferation Domain_Pericycle_Up
AT4G27460	Elongation_Xylem	21.4	12.6	1.62	1.34	0.239	0.118	0.0323	0.0274	0.164	0.0301	-3.5	3.39	7.73E-16	bri1_T-WT	CBSX5	NA	NA	Down	Elongation_Xylem_Down
AT5G33290	Maturation_Cortex	12.9	14.3	0.986	1.25	0.205	0.26	0.0239	0.036	0.244	0.0281	-3.58	2.99	7.78E-16	bri1_T-WT	XGD1	NA	NA	Down	Maturation_Cortex_Down
AT3G18280	Elongation_Procambium	355	1520	3370	2150	0.111	0.251	0.646	0.509	0.211	0.583	1.86	10.9	7.87E-16	bri1_T-WT	AT3G18280	NA	NA	Up	Elongation_Procambium_Up
AT2G44120	Elongation_Atrichoblast	17.8	18.4	54.1	59.3	0.199	0.213	0.42	0.425	0.205	0.422	1.64	5.13	7.94E-16	bri1_T-WT	AT2G44120	NA	NA	Up	Elongation_Atrichoblast_Up
AT2G18690	Elongation_Trichoblast	21.5	32.5	149	185	0.28	0.44	0.665	0.728	0.351	0.686	2.65	6.54	7.94E-16	bri1_T-WT	AT2G18690	NA	NA	Up	Elongation_Trichoblast_Up
AT4G26880	Distal Columella	441	455	240	207	0.463	0.42	0.401	0.374	0.446	0.393	-1.01	8.4	7.97E-16	bri1_T-WT	AT4G26880	NA	NA	Down	Distal Columella_Down
AT5G07165	Elongation_Procambium	3	8.43	54.8	44.6	0.0333	0.0717	0.254	0.286	0.0607	0.268	2.99	4.88	8.06E-16	bri1_T-WT	AT5G07165	NA	NA	Up	Elongation_Procambium_Up
AT3G15370	Maturation_Atrichoblast	3.25	2.64	22.1	21.8	0.0289	0.0299	0.132	0.158	0.0294	0.141	2.89	3.6	8.09E-16	bri1_T-WT	ATEXPA12	NA	NA	Up	Maturation_Atrichoblast_Up
AT2G37600	Maturation_Trichoblast	0.867	2.71	11.7	9.56	0.0301	0.0585	0.209	0.182	0.0473	0.199	2.61	2.5	8.17E-16	bri1_T-WT	RPL36A	NA	NA	Up	Maturation_Trichoblast_Up
AT3G49570	Distal Columella	15.2	39.8	44.9	94.7	0.0871	0.165	0.2	0.358	0.118	0.247	1.4	5.54	8.18E-16	bri1_T-WT	LSU3	NA	NA	Up	Distal Columella_Up
AT5G23750	Elongation_Xylem	159	141	47.5	45.9	0.888	0.741	0.387	0.356	0.797	0.373	-1.68	6.64	8.19E-16	bri1_T-WT	AT5G23750	NA	NA	Down	Elongation_Xylem_Down
AT5G45490	Proliferation Domain_Atrichoblast	85.1	101	15.3	17	0.571	0.847	0.262	0.314	0.759	0.287	-2.53	5.56	8.25E-16	bri1_T-WT	AT5G45490	NA	NA	Down	Proliferation Domain_Atrichoblast_Down
AT1G58340	Elongation_Atrichoblast	2.77	7.87	27.8	18.9	0.0301	0.0515	0.16	0.132	0.0394	0.149	2.27	3.64	8.31E-16	bri1_T-WT	DTX48	NA	NA	Up	Elongation_Atrichoblast_Up
AT3G14680	Maturation_Cortex	30.9	21.5	4.73	3.75	0.311	0.316	0.0957	0.108	0.315	0.1	-2.61	3.93	8.79E-16	bri1_T-WT	CYP72A14	NA	NA	Down	Maturation_Cortex_Down
AT3G43250	Elongation_Atrichoblast	1.66	3.32	25.7	8.98	0.021	0.0446	0.16	0.0805	0.0312	0.13	2.77	3.04	8.95E-16	bri1_T-WT	AT3G43250	NA	NA	Up	Elongation_Atrichoblast_Up
AT4G02890	Maturation_Atrichoblast	2590	2760	755	969	0.996	0.991	0.931	0.975	0.993	0.945	-1.64	10.8	9.07E-16	bri1_T-WT	UBQ14	NA	NA	Down	Maturation_Atrichoblast_Down
AT1G64220	Elongation_Procambium	36.5	32.2	2.76	4.4	0.333	0.305	0.0526	0.0743	0.313	0.0625	-3.26	4.21	9.14E-16	bri1_T-WT	TOM7-2	NA	NA	Down	Elongation_Procambium_Down
AT4G09550	Elongation_Endodermis	2.67	4.71	22.7	24.7	0.0571	0.0914	0.366	0.383	0.0747	0.374	2.71	3.77	9.18E-16	bri1_T-WT	GIP1	NA	NA	Up	Elongation_Endodermis_Up
AT3G13380	Maturation_Trichoblast	11.6	12.6	1.87	2.11	0.352	0.368	0.0464	0.0607	0.362	0.0519	-2.6	2.99	9.31E-16	bri1_T-WT	BRL3	NA	NA	Down	Maturation_Trichoblast_Down
AT2G39518	Distal Columella	28.9	33.2	8.28	7.22	0.165	0.175	0.0379	0.0528	0.169	0.0423	-1.96	4.37	9.48E-16	bri1_T-WT	AT2G39518	NA	NA	Down	Distal Columella_Down
AT4G13395	Maturation_Procambium	98.5	222	431	546	0.561	0.752	0.873	0.954	0.705	0.91	1.68	8.36	9.51E-16	bri1_T-WT	DVL10	NA	NA	Up	Maturation_Procambium_Up
AT4G27280	Maturation_Procambium	206	572	863	1150	0.78	0.824	0.931	0.977	0.813	0.952	1.51	9.46	9.51E-16	bri1_T-WT	KRP1	NA	NA	Up	Maturation_Procambium_Up
AT4G31800	Proximal Lateral Root Cap	87.8	128	263	230	0.39	0.445	0.716	0.693	0.432	0.707	1.2	7.48	9.56E-16	bri1_T-WT	WRKY18	WRKY18	WRKY DNA-binding protein 18	Up	Proximal Lateral Root Cap_Up
AT4G25820	Elongation_Xylem	2.88	4.42	28.6	19.8	0.104	0.0909	0.339	0.288	0.096	0.316	2.69	3.76	9.75E-16	bri1_T-WT	XTH14	NA	NA	Up	Elongation_Xylem_Up
AT3G60450	Proliferation Domain_Pericycle	931	404	77.3	265	1	0.868	0.727	0.917	0.907	0.857	-1.96	8.73	9.94E-16	bri1_T-WT	AT3G60450	NA	NA	Down	Proliferation Domain_Pericycle_Down
AT1G20823	Elongation_Endodermis	21.4	51	144	152	0.265	0.291	0.631	0.65	0.278	0.639	2.15	6.52	1.02E-15	bri1_T-WT	ATL80	NA	NA	Up	Elongation_Endodermis_Up
AT2G31540	Maturation_Atrichoblast	24.4	19.3	3.13	1.89	0.22	0.173	0.0315	0.0253	0.194	0.0295	-3.08	3.76	1.02E-15	bri1_T-WT	AT2G31540	NA	NA	Down	Maturation_Atrichoblast_Down
AT4G21960	Distal Columella	27.8	35.9	84.7	76.6	0.159	0.21	0.385	0.396	0.179	0.388	1.36	5.8	1.03E-15	bri1_T-WT	PER42	NA	NA	Up	Distal Columella_Up
AT2G22460	Elongation_Procambium	15	15.6	0.251	1.17	0.156	0.0987	0.00478	0.0229	0.115	0.013	-4.4	3	1.05E-15	bri1_T-WT	AT2G22460	NA	NA	Down	Elongation_Procambium_Down
AT2G26380	Elongation_Endodermis	8.12	12.8	49	44.6	0.101	0.119	0.441	0.387	0.11	0.416	2.18	4.84	1.07E-15	bri1_T-WT	AT2G26380	NA	NA	Up	Elongation_Endodermis_Up
AT3G55230	Transition Domain_Trichoblast	10.9	4.13	135	14.3	0.0819	0.118	0.24	0.145	0.0935	0.184	2.96	5.3	1.09E-15	bri1_T-WT	DIR24	NA	NA	Up	Transition Domain_Trichoblast_Up
AT3G15370	Transition Domain_Trichoblast	3.35	2.83	31.8	22.3	0.0534	0.0956	0.336	0.256	0.0671	0.289	3.12	3.81	1.10E-15	bri1_T-WT	ATEXPA12	NA	NA	Up	Transition Domain_Trichoblast_Up
AT1G56630	Proliferation Domain_Trichoblast	44.1	35.5	7.63	5.8	0.5	0.402	0.17	0.109	0.417	0.141	-2.57	4.22	1.11E-15	bri1_T-WT	AT1G56630	NA	NA	Down	Proliferation Domain_Trichoblast_Down
AT3G57010	Transition Domain_Trichoblast	12.2	18.9	79.6	109	0.263	0.375	0.582	0.604	0.3	0.595	2.61	5.75	1.11E-15	bri1_T-WT	SSL8	NA	NA	Up	Transition Domain_Trichoblast_Up
AT3G27884	Maturation_Atrichoblast	6.24	5.93	34.6	31.2	0.0433	0.0507	0.196	0.171	0.0474	0.187	2.43	4.26	1.12E-15	bri1_T-WT	AT3G27884	NA	NA	Up	Maturation_Atrichoblast_Up
AT1G12080	Elongation_Xylem	3870	3140	1510	1990	0.985	0.991	0.909	0.952	0.989	0.928	-1.01	11.4	1.13E-15	bri1_T-WT	AT1G12080	NA	NA	Down	Elongation_Xylem_Down
AT3G04070	Maturation_Atrichoblast	1.63	5.27	22.1	24.6	0.0181	0.0478	0.0915	0.127	0.0343	0.103	2.78	3.7	1.14E-15	bri1_T-WT	NAC047	NAC047	NAC domain containing protein 47	Up	Maturation_Atrichoblast_Up
AT3G50060	Maturation_Atrichoblast	268	258	71.6	79.5	0.462	0.388	0.29	0.373	0.422	0.318	-1.8	7.42	1.14E-15	bri1_T-WT	MYB77	MYB77	myb domain protein 77	Down	Maturation_Atrichoblast_Down
AT3G50660	Maturation_Atrichoblast	4.34	4.61	28.1	26.5	0.0542	0.0567	0.265	0.291	0.0556	0.274	2.6	3.96	1.15E-15	bri1_T-WT	CYP90B1	NA	NA	Up	Maturation_Atrichoblast_Up
AT3G23090	Elongation_Endodermis	565	375	139	117	0.935	0.805	0.593	0.543	0.868	0.571	-1.85	8.23	1.16E-15	bri1_T-WT	AT3G23090	NA	NA	Down	Elongation_Endodermis_Down
AT5G59870	Distal Columella	16.5	22.1	49.9	54.6	0.111	0.16	0.281	0.332	0.13	0.296	1.46	5.13	1.17E-15	bri1_T-WT	HTA6	NA	NA	Up	Distal Columella_Up
AT1G54970	Elongation_Trichoblast	29.7	24.1	115	258	0.191	0.221	0.429	0.609	0.205	0.488	2.69	6.67	1.17E-15	bri1_T-WT	PRP1	NA	NA	Up	Elongation_Trichoblast_Up
AT5G23750	Proximal Lateral Root Cap	43.2	31	13	11.4	0.301	0.246	0.123	0.105	0.259	0.116	-1.59	4.54	1.17E-15	bri1_T-WT	AT5G23750	NA	NA	Down	Proximal Lateral Root Cap_Down
AT4G16140	Proliferation Domain_Pericycle	3.79	9.03	67.7	82.1	0.188	0.184	0.818	0.667	0.185	0.714	3.5	5.32	1.18E-15	bri1_T-WT	AT4G16140	NA	NA	Up	Proliferation Domain_Pericycle_Up
AT3G04420	Elongation_Endodermis	2.03	0.471	15.3	13.5	0.0338	0.00988	0.183	0.148	0.0215	0.167	3.54	2.97	1.21E-15	bri1_T-WT	anac048	NAC048	NAC domain containing protein 48	Up	Elongation_Endodermis_Up
AT2G19800	Elongation_Endodermis	53.2	37.9	11.1	9.23	0.551	0.402	0.197	0.156	0.475	0.178	-2.15	4.83	1.21E-15	bri1_T-WT	MIOX2	NA	NA	Down	Elongation_Endodermis_Down
AT2G40590	Elongation_Atrichoblast	13.9	17.5	46.3	53.9	0.166	0.197	0.382	0.448	0.18	0.407	1.68	4.93	1.22E-15	bri1_T-WT	RPS26A	NA	NA	Up	Elongation_Atrichoblast_Up
AT5G58070	Maturation_Trichoblast	217	287	103	98.3	0.937	0.942	0.658	0.631	0.94	0.648	-1.31	7.47	1.25E-15	bri1_T-WT	TIL	NA	NA	Down	Maturation_Trichoblast_Down
AT3G09260	Maturation_Trichoblast	1770	1610	763	760	1	0.998	0.965	0.972	0.999	0.968	-1.15	10.3	1.25E-15	bri1_T-WT	BGLU23	NA	NA	Down	Maturation_Trichoblast_Down
AT5G66170	Transition Domain_Trichoblast	6.16	6.52	54.7	33.2	0.192	0.132	0.466	0.3	0.173	0.368	2.78	4.59	1.25E-15	bri1_T-WT	STR18	NA	NA	Up	Transition Domain_Trichoblast_Up
AT1G09750	Transition Domain_Cortex	230	216	69.9	57.1	0.917	0.89	0.502	0.464	0.897	0.485	-1.82	7.06	1.30E-15	bri1_T-WT	AED3	NA	NA	Down	Transition Domain_Cortex_Down
AT5G37260	Maturation_Atrichoblast	81.1	98.8	21.9	22.2	0.375	0.376	0.139	0.171	0.376	0.149	-2.01	5.86	1.31E-15	bri1_T-WT	RVE2	RVE2	Homeodomain-like superfamily protein	Down	Maturation_Atrichoblast_Down
AT1G67148	Maturation_Cortex	34.1	31.1	4.53	7.26	0.287	0.368	0.0718	0.135	0.345	0.0938	-2.48	4.29	1.32E-15	bri1_T-WT	AT1G67148	NA	NA	Down	Maturation_Cortex_Down
AT5G10430	Elongation_Atrichoblast	250	219	113	80.4	0.799	0.787	0.5	0.414	0.794	0.468	-1.29	7.4	1.33E-15	bri1_T-WT	AGP4	NA	NA	Down	Elongation_Atrichoblast_Down
AT3G52290	Maturation_Trichoblast	122	106	34.3	50.2	0.792	0.704	0.403	0.547	0.738	0.458	-1.45	6.3	1.34E-15	bri1_T-WT	IQD3	NA	NA	Down	Maturation_Trichoblast_Down
AT3G16400	Proximal Lateral Root Cap	82.7	72.3	179	175	0.418	0.342	0.631	0.612	0.36	0.624	1.2	7.01	1.35E-15	bri1_T-WT	NSP1	NA	NA	Up	Proximal Lateral Root Cap_Up
AT1G17420	Distal Columella	3.16	8.06	25.5	21.3	0.0239	0.0409	0.128	0.158	0.0305	0.137	2.2	3.81	1.37E-15	bri1_T-WT	LOX3	NA	NA	Up	Distal Columella_Up
AT2G38480	Maturation_Trichoblast	12.3	13.9	37.9	44.4	0.346	0.382	0.484	0.626	0.368	0.538	1.65	4.73	1.37E-15	bri1_T-WT	AT2G38480	NA	NA	Up	Maturation_Trichoblast_Up
AT1G35210	Maturation_Procambium	93.8	137	324	437	0.439	0.616	0.775	0.816	0.572	0.794	1.73	7.97	1.38E-15	bri1_T-WT	AT1G35210	NA	NA	Up	Maturation_Procambium_Up
AT2G15960	Elongation_Endodermis	160	135	46.7	29	0.751	0.593	0.451	0.354	0.67	0.407	-1.98	6.54	1.39E-15	bri1_T-WT	AT2G15960	NA	NA	Down	Elongation_Endodermis_Down
AT2G21660	Elongation_Endodermis	98.4	228	456	662	0.675	0.689	0.929	0.963	0.682	0.944	1.87	8.49	1.39E-15	bri1_T-WT	RBG7	NA	NA	Up	Elongation_Endodermis_Up
AT3G15370	Elongation_Trichoblast	2.11	1.56	23.7	16	0.0404	0.0369	0.251	0.185	0.0389	0.23	3.42	3.11	1.43E-15	bri1_T-WT	ATEXPA12	NA	NA	Up	Elongation_Trichoblast_Up
AT5G35735	Maturation_Procambium	512	911	1700	1880	0.976	0.928	0.99	0.977	0.94	0.984	1.38	10.3	1.43E-15	bri1_T-WT	AT5G35735	NA	NA	Up	Maturation_Procambium_Up
AT3G44860	Maturation_Procambium	270	236	535	1020	0.707	0.704	0.853	0.885	0.705	0.868	1.57	9.02	1.43E-15	bri1_T-WT	FAMT	NA	NA	Up	Maturation_Procambium_Up
AT2G47950	Elongation_Atrichoblast	26.8	55.3	108	103	0.242	0.297	0.472	0.362	0.266	0.431	1.46	6.16	1.44E-15	bri1_T-WT	AT2G47950	NA	NA	Up	Elongation_Atrichoblast_Up
AT1G20823	Maturation_Trichoblast	5.99	14.9	29.6	36.1	0.142	0.238	0.33	0.28	0.2	0.311	1.75	4.4	1.44E-15	bri1_T-WT	ATL80	NA	NA	Up	Maturation_Trichoblast_Up
AT1G51470	Transition Domain_Trichoblast	5.4	100	2.82	3.05	0.11	0.0956	0.0342	0.029	0.106	0.0312	-3.79	4.85	1.45E-15	bri1_T-WT	TGG5	NA	NA	Down	Transition Domain_Trichoblast_Down
AT5G22440	Elongation_Atrichoblast	12.8	14.6	43.3	46.7	0.16	0.177	0.358	0.385	0.167	0.368	1.72	4.76	1.46E-15	bri1_T-WT	RPL10AC	NA	NA	Up	Elongation_Atrichoblast_Up
AT1G34370	Elongation_Atrichoblast	231	209	93.3	85.3	0.71	0.664	0.528	0.529	0.69	0.528	-1.3	7.3	1.49E-15	bri1_T-WT	STOP1	STOP1	C2H2 and C2HC zinc fingers superfamily protein	Down	Elongation_Atrichoblast_Down
AT4G17390	Elongation_Atrichoblast	86.7	98.8	213	234	0.65	0.63	0.865	0.897	0.641	0.877	1.27	7.28	1.49E-15	bri1_T-WT	RPL15B	NA	NA	Up	Elongation_Atrichoblast_Up
AT4G30600	Elongation_Atrichoblast	397	313	143	161	0.786	0.755	0.597	0.707	0.773	0.639	-1.22	8	1.49E-15	bri1_T-WT	AT4G30600	NA	NA	Down	Elongation_Atrichoblast_Down
AT5G02450	Elongation_Atrichoblast	36.6	43.1	96.5	119	0.351	0.376	0.601	0.632	0.362	0.613	1.44	6.16	1.51E-15	bri1_T-WT	RPL36C	NA	NA	Up	Elongation_Atrichoblast_Up
AT1G78440	Elongation_Procambium	31.8	14.9	2.01	1.76	0.289	0.157	0.0383	0.0343	0.195	0.0365	-3.57	3.53	1.52E-15	bri1_T-WT	GA2OX1	NA	NA	Down	Elongation_Procambium_Down
AT3G27360	Maturation_Trichoblast	1.16	5.18	16.1	12.5	0.0452	0.103	0.232	0.248	0.0805	0.238	2.31	3.04	1.52E-15	bri1_T-WT	HTR2	NA	NA	Up	Maturation_Trichoblast_Up
AT3G15670	Elongation_Xylem	10.5	28.5	53.1	88.4	0.209	0.168	0.285	0.315	0.184	0.298	1.95	5.47	1.55E-15	bri1_T-WT	LEA29	NA	NA	Up	Elongation_Xylem_Up
AT5G58420	Maturation_Trichoblast	13.9	18.2	50.7	46	0.337	0.329	0.533	0.621	0.333	0.567	1.6	4.98	1.55E-15	bri1_T-WT	RPS4D	NA	NA	Up	Maturation_Trichoblast_Up
AT3G57010	Transition Domain_Cortex	181	151	480	480	0.917	0.822	0.941	0.967	0.845	0.953	1.55	8.38	1.56E-15	bri1_T-WT	SSL8	NA	NA	Up	Transition Domain_Cortex_Up
AT1G27400	Elongation_Endodermis	37.5	69.3	173	223	0.455	0.474	0.858	0.868	0.465	0.862	1.94	6.97	1.59E-15	bri1_T-WT	RPL17A	NA	NA	Up	Elongation_Endodermis_Up
AT2G46600	Elongation_Procambium	52.7	139	411	344	0.378	0.475	0.77	0.6	0.447	0.693	2.09	7.9	1.62E-15	bri1_T-WT	KIC	NA	NA	Up	Elongation_Procambium_Up
AT4G24570	Maturation_Procambium	19.9	99.3	189	235	0.22	0.48	0.676	0.793	0.416	0.73	1.97	7.13	1.62E-15	bri1_T-WT	PUMP4	NA	NA	Up	Maturation_Procambium_Up
AT3G56510	Maturation_Trichoblast	22.7	20.3	55.8	69.3	0.509	0.45	0.617	0.743	0.473	0.665	1.54	5.37	1.67E-15	bri1_T-WT	AT3G56510	NA	NA	Up	Maturation_Trichoblast_Up
AT1G77940	Distal Columella	134	126	273	276	0.599	0.576	0.803	0.845	0.59	0.815	1.08	7.66	1.69E-15	bri1_T-WT	RPL30B	NA	NA	Up	Distal Columella_Up
AT5G54585	Elongation_Cortex	2.82	2.87	33.5	32.7	0.0218	0.0302	0.136	0.155	0.0251	0.143	3.54	4.11	1.69E-15	bri1_T-WT	AT5G54585	NA	NA	Up	Elongation_Cortex_Up
AT1G23080	Elongation_Endodermis	1.92	5.77	22	26.6	0.039	0.0864	0.319	0.391	0.0633	0.351	2.75	3.8	1.70E-15	bri1_T-WT	PIN7	NA	NA	Up	Elongation_Endodermis_Up
AT2G41800	Transition Domain_Trichoblast	15	18.3	71.2	144	0.249	0.272	0.493	0.754	0.257	0.646	2.61	5.94	1.72E-15	bri1_T-WT	AT2G41800	NA	NA	Up	Transition Domain_Trichoblast_Up
AT2G05520	Elongation_Cortex	10.3	10.3	74.7	93	0.04	0.0473	0.356	0.333	0.0428	0.348	3.01	5.53	1.73E-15	bri1_T-WT	GRP3	NA	NA	Up	Elongation_Cortex_Up
AT5G63850	Elongation_Procambium	0	1.98	21.4	20.5	0	0.0269	0.139	0.189	0.0192	0.161	3.97	3.63	1.73E-15	bri1_T-WT	AAP4	NA	NA	Up	Elongation_Procambium_Up
AT5G08640	Proliferation Domain_Pericycle	138	219	775	498	0.812	0.947	1	1	0.907	1	1.82	8.66	1.74E-15	bri1_T-WT	FLS1	NA	NA	Up	Proliferation Domain_Pericycle_Up
AT3G10930	Proximal Lateral Root Cap	53.7	104	175	180	0.226	0.351	0.578	0.551	0.321	0.568	1.21	7.03	1.74E-15	bri1_T-WT	AT3G10930	NA	NA	Up	Proximal Lateral Root Cap_Up
AT3G54140	Maturation_Atrichoblast	3.53	3.73	22.7	25.5	0.0397	0.0388	0.167	0.152	0.0392	0.162	2.72	3.75	1.75E-15	bri1_T-WT	NPF8.1	NA	NA	Up	Maturation_Atrichoblast_Up
AT3G01830	Maturation_Procambium	24.6	60	130	214	0.0488	0.36	0.5	0.506	0.283	0.503	2.05	6.78	1.76E-15	bri1_T-WT	CML40	NA	NA	Up	Maturation_Procambium_Up
AT4G24480	Maturation_Trichoblast	1.44	0.78	7.82	8.75	0.0512	0.0292	0.139	0.178	0.0379	0.154	2.94	2.02	1.77E-15	bri1_T-WT	AT4G24480	NA	NA	Up	Maturation_Trichoblast_Up
AT2G06850	Elongation_Trichoblast	87.4	59.9	13.2	4.66	0.652	0.597	0.11	0.0435	0.628	0.0883	-3.04	5.49	1.79E-15	bri1_T-WT	XTH4	NA	NA	Down	Elongation_Trichoblast_Down
AT1G62380	Proximal Lateral Root Cap	12	40.1	94.3	52	0.0891	0.209	0.438	0.364	0.18	0.409	1.4	5.7	1.81E-15	bri1_T-WT	ACO2	NA	NA	Up	Proximal Lateral Root Cap_Up
AT2G37270	Elongation_Atrichoblast	22.2	22.3	61	71.9	0.248	0.24	0.444	0.552	0.244	0.485	1.57	5.39	1.84E-15	bri1_T-WT	RPS5A	NA	NA	Up	Elongation_Atrichoblast_Up
AT5G59090	Elongation_Endodermis	14.7	16.7	47.9	88	0.153	0.185	0.393	0.461	0.17	0.424	2.05	5.38	1.85E-15	bri1_T-WT	SBT4.12	NA	NA	Up	Elongation_Endodermis_Up
AT1G62380	Elongation_Atrichoblast	10.3	28.6	83.4	35.9	0.117	0.196	0.382	0.328	0.151	0.361	1.71	5.25	1.86E-15	bri1_T-WT	ACO2	NA	NA	Up	Elongation_Atrichoblast_Up
AT4G25100	Maturation_Trichoblast	4.91	13.3	53.5	17.2	0.0994	0.269	0.414	0.206	0.202	0.335	1.87	4.45	1.86E-15	bri1_T-WT	FSD1	NA	NA	Up	Maturation_Trichoblast_Up
AT2G32140	Maturation_Procambium	8.21	49.3	98.8	156	0.146	0.288	0.49	0.471	0.253	0.481	2.22	6.35	1.88E-15	bri1_T-WT	AT2G32140	NA	NA	Up	Maturation_Procambium_Up
AT5G62165	Elongation_Procambium	39.5	31.2	3.52	4.11	0.444	0.345	0.0526	0.0743	0.374	0.0625	-3.19	4.24	1.90E-15	bri1_T-WT	AGL42	AGL42	AGAMOUS-like 42	Down	Elongation_Procambium_Down
AT4G00895	Elongation_Atrichoblast	44	34.7	10.8	9.88	0.347	0.283	0.122	0.115	0.319	0.119	-1.93	4.78	1.93E-15	bri1_T-WT	AT4G00895	NA	NA	Down	Elongation_Atrichoblast_Down
AT2G36100	Elongation_Endodermis	1330	1200	413	350	0.639	0.637	0.661	0.535	0.638	0.604	-1.73	9.68	1.94E-15	bri1_T-WT	CASP1	NA	NA	Down	Elongation_Endodermis_Down
AT3G17185	Elongation_Trichoblast	45.1	40.2	3.13	5.32	0.31	0.45	0.0314	0.0652	0.372	0.0424	-3.42	4.74	1.95E-15	bri1_T-WT	TASIR-ARF	NA	NA	Down	Elongation_Trichoblast_Down
AT4G34920	Maturation_Trichoblast	72.2	70.6	23.8	25.6	0.705	0.698	0.299	0.393	0.701	0.335	-1.53	5.61	1.96E-15	bri1_T-WT	AT4G34920	NA	NA	Down	Maturation_Trichoblast_Down
AT1G52245	Transition Domain_Cortex	56.6	61.8	8.29	10.1	0.417	0.438	0.114	0.126	0.433	0.119	-2.67	4.79	1.97E-15	bri1_T-WT	AT1G52245	NA	NA	Down	Transition Domain_Cortex_Down
AT2G40750	Maturation_Atrichoblast	36.6	26.6	6.25	4.26	0.17	0.152	0.0347	0.0506	0.16	0.04	-2.58	4.32	1.98E-15	bri1_T-WT	WRKY54	WRKY54	WRKY DNA-binding protein 54	Down	Maturation_Atrichoblast_Down
AT1G75280	Elongation_Procambium	4.79	19.8	80.2	71.3	0.0556	0.103	0.426	0.297	0.0895	0.367	2.61	5.52	1.99E-15	bri1_T-WT	AT1G75280	NA	NA	Up	Elongation_Procambium_Up
AT4G18100	Distal Columella	173	201	347	410	0.673	0.695	0.885	0.917	0.682	0.894	1.02	8.14	2.03E-15	bri1_T-WT	RPL32A	NA	NA	Up	Distal Columella_Up
AT4G22710	Maturation_Procambium	76.2	95.6	246	352	0.0976	0.312	0.578	0.667	0.259	0.619	1.79	7.61	2.05E-15	bri1_T-WT	CYP706A2	NA	NA	Up	Maturation_Procambium_Up
AT1G49310	Maturation_Atrichoblast	113	94.2	23.7	30.3	0.61	0.54	0.208	0.285	0.572	0.234	-1.96	6.07	2.09E-15	bri1_T-WT	AT1G49310	NA	NA	Down	Maturation_Atrichoblast_Down
AT3G05490	Maturation_Trichoblast	1830	1830	3450	4450	1	0.998	1	1	0.999	1	1.1	11.5	2.09E-15	bri1_T-WT	RALFL22	NA	NA	Up	Maturation_Trichoblast_Up
AT3G45070	Maturation_Cortex	94.1	98.1	326	365	0.467	0.576	0.727	0.856	0.545	0.772	1.85	7.79	2.12E-15	bri1_T-WT	AT3G45070	NA	NA	Up	Maturation_Cortex_Up
AT3G59710	Transition Domain_Atrichoblast	53	31.5	254	211	0.497	0.421	0.84	0.795	0.471	0.822	2.49	7.09	2.12E-15	bri1_T-WT	AT3G59710	NA	NA	Up	Transition Domain_Atrichoblast_Up
AT1G56060	Maturation_Procambium	18.8	65.4	203	151	0.0244	0.184	0.422	0.437	0.145	0.429	2.05	6.82	2.23E-15	bri1_T-WT	AT1G56060	NA	NA	Up	Maturation_Procambium_Up
AT4G28890	Elongation_Endodermis	70.3	66.4	17	17.3	0.647	0.58	0.268	0.276	0.613	0.271	-2	5.44	2.25E-15	bri1_T-WT	ATL42	NA	NA	Down	Elongation_Endodermis_Down
AT5G02610	Elongation_Atrichoblast	22.7	23.6	67.6	68.7	0.267	0.266	0.503	0.529	0.267	0.513	1.56	5.44	2.27E-15	bri1_T-WT	AT5G02610	NA	NA	Up	Elongation_Atrichoblast_Up
AT4G32890	Distal Columella	102	81.5	35.2	36.9	0.393	0.357	0.185	0.223	0.379	0.196	-1.35	6.03	2.28E-15	bri1_T-WT	GATA9	GATA9	GATA transcription factor 9	Down	Distal Columella_Down
AT4G25810	Elongation_Endodermis	17.2	48.2	132	138	0.145	0.232	0.485	0.407	0.19	0.45	2.2	6.38	2.28E-15	bri1_T-WT	XTH23	NA	NA	Up	Elongation_Endodermis_Up
AT3G22840	Maturation_Cortex	9.69	11.6	28.8	76.1	0.0902	0.141	0.316	0.514	0.127	0.384	2.25	4.99	2.28E-15	bri1_T-WT	ELIP1	NA	NA	Up	Maturation_Cortex_Up
AT4G12090	Maturation_Cortex	59.6	45.5	13	10.3	0.557	0.454	0.206	0.225	0.484	0.212	-2.17	5	2.28E-15	bri1_T-WT	AT4G12090	NA	NA	Down	Maturation_Cortex_Down
AT5G23750	Distal Columella	44.9	37.8	14.1	12.4	0.282	0.257	0.101	0.102	0.272	0.101	-1.64	4.85	2.29E-15	bri1_T-WT	AT5G23750	NA	NA	Down	Distal Columella_Down
AT2G02010	Maturation_Trichoblast	0.722	2.48	12.4	7.78	0.0181	0.0663	0.186	0.117	0.0473	0.159	2.65	2.42	2.34E-15	bri1_T-WT	GAD4	NA	NA	Up	Maturation_Trichoblast_Up
AT5G55970	Maturation_Trichoblast	48.6	55.3	18	15.9	0.446	0.439	0.188	0.201	0.441	0.193	-1.61	5.15	2.37E-15	bri1_T-WT	AT5G55970	NA	NA	Down	Maturation_Trichoblast_Down
AT3G18280	Transition Domain_Trichoblast	1.4	4.35	39.8	14	0.0427	0.0882	0.274	0.174	0.0576	0.215	3.28	3.77	2.39E-15	bri1_T-WT	AT3G18280	NA	NA	Up	Transition Domain_Trichoblast_Up
AT4G08685	Elongation_Endodermis	35.9	38.6	9.45	6.1	0.442	0.417	0.149	0.132	0.429	0.141	-2.26	4.53	2.46E-15	bri1_T-WT	SAH7	NA	NA	Down	Elongation_Endodermis_Down
AT4G09800	Elongation_Atrichoblast	23	27	68.7	75.9	0.262	0.298	0.51	0.615	0.278	0.55	1.53	5.54	2.47E-15	bri1_T-WT	RPS18C	NA	NA	Up	Elongation_Atrichoblast_Up
AT2G43610	Maturation_Trichoblast	44.8	206	338	200	0.446	0.641	0.742	0.776	0.564	0.755	1.42	7.62	2.51E-15	bri1_T-WT	AT2G43610	NA	NA	Up	Maturation_Trichoblast_Up
AT1G26770	Elongation_Xylem	0.412	0.177	11.6	8.37	0.0149	0.00455	0.108	0.123	0.00847	0.114	4.98	2.3	2.58E-15	bri1_T-WT	ATEXPA10	NA	NA	Up	Elongation_Xylem_Up
AT5G20230	Elongation_Xylem	55.2	112	193	255	0.239	0.391	0.452	0.473	0.333	0.461	1.49	7.26	2.58E-15	bri1_T-WT	BCB	NA	NA	Up	Elongation_Xylem_Up
AT5G14880	Elongation_Trichoblast	2.66	1.56	17	25.3	0.0593	0.0537	0.204	0.304	0.0568	0.237	3.29	3.13	2.60E-15	bri1_T-WT	POT8	NA	NA	Up	Elongation_Trichoblast_Up
AT1G12440	Maturation_Trichoblast	53.1	50.8	18.6	15.6	0.789	0.75	0.342	0.318	0.766	0.333	-1.61	5.15	2.69E-15	bri1_T-WT	SAP1	AT1G12440	A20/AN1-like zinc finger family protein	Down	Maturation_Trichoblast_Down
AT3G63380	Maturation_Trichoblast	28.7	24.8	64.6	86.5	0.497	0.446	0.554	0.71	0.466	0.614	1.49	5.66	2.69E-15	bri1_T-WT	ACA12	NA	NA	Up	Maturation_Trichoblast_Up
AT4G37710	Maturation_Procambium	75	120	211	474	0.341	0.568	0.725	0.908	0.512	0.81	1.77	7.8	2.77E-15	bri1_T-WT	VQ29	NA	NA	Up	Maturation_Procambium_Up
AT3G26440	Maturation_Cortex	63.5	83.4	19.5	15.3	0.5	0.625	0.287	0.324	0.589	0.3	-2.07	5.53	2.79E-15	bri1_T-WT	AT3G26440	NA	NA	Down	Maturation_Cortex_Down
AT4G11290	Transition Domain_Cortex	102	86.1	16.6	22.4	0.458	0.397	0.169	0.202	0.412	0.184	-2.24	5.58	2.84E-15	bri1_T-WT	PER39	NA	NA	Down	Transition Domain_Cortex_Down
AT5G57785	Elongation_Trichoblast	11	9.63	65.1	62.5	0.191	0.188	0.408	0.402	0.19	0.406	2.63	5.09	2.86E-15	bri1_T-WT	AT5G57785	NA	NA	Up	Elongation_Trichoblast_Up
AT3G25520	Elongation_Atrichoblast	60.1	63.7	146	166	0.52	0.497	0.694	0.736	0.51	0.71	1.33	6.74	2.88E-15	bri1_T-WT	ATL5	NA	NA	Up	Elongation_Atrichoblast_Up
AT3G22460	Maturation_Atrichoblast	13.8	20.2	1.3	1.42	0.119	0.188	0.0126	0.019	0.157	0.0147	-3.56	3.41	2.92E-15	bri1_T-WT	OASA2	NA	NA	Down	Maturation_Atrichoblast_Down
AT2G15340	Elongation_Endodermis	92.3	110	31.8	12.8	0.371	0.316	0.166	0.0782	0.343	0.126	-2.26	5.96	2.93E-15	bri1_T-WT	AT2G15340	NA	NA	Down	Elongation_Endodermis_Down
AT1G13430	Elongation_Endodermis	54.9	31	11.9	7.44	0.517	0.341	0.166	0.128	0.427	0.149	-2.14	4.75	2.97E-15	bri1_T-WT	STO9	NA	NA	Down	Elongation_Endodermis_Down
AT4G28085	Elongation_Endodermis	197	193	52	53.9	0.878	0.842	0.529	0.481	0.859	0.507	-1.88	6.96	2.98E-15	bri1_T-WT	AT4G28085	NA	NA	Down	Elongation_Endodermis_Down
AT1G07135	Elongation_Endodermis	120	232	698	602	0.405	0.516	0.912	0.852	0.462	0.885	1.95	8.69	3.01E-15	bri1_T-WT	AT1G07135	NA	NA	Up	Elongation_Endodermis_Up
AT1G68570	Elongation_Endodermis	31.6	23	3.83	5.51	0.439	0.306	0.0847	0.132	0.371	0.106	-2.55	4.05	3.06E-15	bri1_T-WT	NPF3.1	NA	NA	Down	Elongation_Endodermis_Down
AT4G12390	Elongation_Endodermis	13.1	14.7	1.4	1.19	0.177	0.175	0.0339	0.0288	0.176	0.0316	-3.4	3.02	3.13E-15	bri1_T-WT	PME1	NA	NA	Down	Elongation_Endodermis_Down
AT1G22530	Elongation_Atrichoblast	1200	1080	525	544	0.931	0.902	0.635	0.713	0.918	0.665	-1.09	9.71	3.14E-15	bri1_T-WT	PATL2	NA	NA	Down	Elongation_Atrichoblast_Down
AT2G25735	Elongation_Endodermis	4.7	11.4	56.3	33.9	0.0675	0.111	0.349	0.259	0.0899	0.309	2.51	4.73	3.14E-15	bri1_T-WT	AT2G25735	NA	NA	Up	Elongation_Endodermis_Up
AT2G31730	Elongation_Endodermis	41.4	35.8	10.6	6.4	0.353	0.267	0.136	0.0823	0.309	0.112	-2.2	4.59	3.14E-15	bri1_T-WT	BHLH154	AT2G31730	basic helix-loop-helix (bHLH) DNA-binding superfamily protein	Down	Elongation_Endodermis_Down
AT4G13580	Elongation_Endodermis	90.9	75.2	12.9	25.6	0.255	0.294	0.227	0.148	0.275	0.191	-2.16	5.69	3.14E-15	bri1_T-WT	DIR18	NA	NA	Down	Elongation_Endodermis_Down
AT5G23760	Elongation_Endodermis	62.5	66.6	14.3	18.5	0.668	0.63	0.241	0.267	0.648	0.253	-1.99	5.36	3.23E-15	bri1_T-WT	AT5G23760	NA	NA	Down	Elongation_Endodermis_Down
AT1G02220	Maturation_Atrichoblast	22.8	29	3.91	3.31	0.159	0.194	0.0379	0.0443	0.178	0.04	-2.77	4.03	3.24E-15	bri1_T-WT	NAC003	NAC003	NAC domain containing protein 3	Down	Maturation_Atrichoblast_Down
AT4G39700	Elongation_Procambium	24.6	99.4	207	274	0.144	0.211	0.431	0.303	0.192	0.372	2.17	7.26	3.27E-15	bri1_T-WT	HIPP23	NA	NA	Up	Elongation_Procambium_Up
AT1G69760	Maturation_Trichoblast	382	371	172	147	0.777	0.76	0.742	0.78	0.767	0.757	-1.24	8.07	3.28E-15	bri1_T-WT	AT1G69760	NA	NA	Down	Maturation_Trichoblast_Down
AT5G17650	Proximal Lateral Root Cap	22.4	25.8	76.9	52.8	0.15	0.166	0.364	0.31	0.162	0.343	1.36	5.53	3.30E-15	bri1_T-WT	AT5G17650	NA	NA	Up	Proximal Lateral Root Cap_Up
AT4G23400	Transition Domain_Cortex	238	169	39.1	72.8	0.75	0.671	0.342	0.361	0.691	0.351	-1.86	6.88	3.32E-15	bri1_T-WT	PIP1-5	NA	NA	Down	Transition Domain_Cortex_Down
AT1G66800	Elongation_Trichoblast	2	1.07	14.3	20.6	0.0404	0.0302	0.173	0.261	0.0359	0.201	3.47	2.78	3.36E-15	bri1_T-WT	AT1G66800	NA	NA	Up	Elongation_Trichoblast_Up
AT2G18600	Maturation_Cortex	4.31	5.01	24.2	29.3	0.0492	0.0888	0.254	0.369	0.0775	0.294	2.52	4.01	3.38E-15	bri1_T-WT	RCE2	NA	NA	Up	Maturation_Cortex_Up
AT1G05010	Elongation_Xylem	144	96.4	30.8	40.2	0.463	0.395	0.339	0.281	0.421	0.313	-1.75	6.31	3.40E-15	bri1_T-WT	ACO4	NA	NA	Down	Elongation_Xylem_Down
AT2G26530	Transition Domain_Cortex	50.9	80.2	235	247	0.292	0.425	0.753	0.716	0.392	0.736	1.85	7.37	3.54E-15	bri1_T-WT	AR781	NA	NA	Up	Transition Domain_Cortex_Up
AT1G76500	Elongation_Endodermis	1.28	2.83	14.4	18.6	0.0286	0.0593	0.224	0.239	0.0443	0.23	3.04	3.2	3.58E-15	bri1_T-WT	AHL29	NA	NA	Up	Elongation_Endodermis_Up
AT1G52890	Elongation_Atrichoblast	2.49	3.77	18.5	17.1	0.0341	0.0429	0.153	0.149	0.0379	0.152	2.53	3.09	3.60E-15	bri1_T-WT	NAC019	NAC019	NAC domain containing protein 19	Up	Elongation_Atrichoblast_Up
AT1G43170	Elongation_Atrichoblast	68.4	71	169	176	0.516	0.496	0.75	0.776	0.507	0.76	1.3	6.89	3.65E-15	bri1_T-WT	ARP1	NA	NA	Up	Elongation_Atrichoblast_Up
AT3G45780	Elongation_Endodermis	5.13	8.6	26.9	36.9	0.101	0.133	0.39	0.469	0.118	0.426	2.24	4.27	3.65E-15	bri1_T-WT	PHOT1	NA	NA	Up	Elongation_Endodermis_Up
AT5G20820	Elongation_Cortex	5.2	7.26	32.7	127	0.04	0.0605	0.246	0.287	0.048	0.26	3.41	5.38	3.76E-15	bri1_T-WT	SAUR76	NA	NA	Up	Elongation_Cortex_Up
AT3G03500	Proximal Lateral Root Cap	312	364	143	162	0.624	0.663	0.525	0.573	0.654	0.543	-1.15	7.94	3.76E-15	bri1_T-WT	AT3G03500	NA	NA	Down	Proximal Lateral Root Cap_Down
AT3G14560	Maturation_Procambium	21.1	64.2	215	145	0.341	0.352	0.569	0.563	0.349	0.566	2.02	6.84	3.85E-15	bri1_T-WT	AT3G14560	NA	NA	Up	Maturation_Procambium_Up
AT1G76650	Elongation_Endodermis	249	336	1090	911	0.738	0.719	0.976	0.967	0.728	0.972	1.78	9.34	3.89E-15	bri1_T-WT	CML38	NA	NA	Up	Elongation_Endodermis_Up
AT5G48657	Transition Domain_Atrichoblast	26.4	27	3.05	0.737	0.307	0.292	0.0422	0.0128	0.302	0.0305	-3.75	4	3.93E-15	bri1_T-WT	AT5G48657	NA	NA	Down	Transition Domain_Atrichoblast_Down
AT1G56110	Proliferation Domain_Trichoblast	23.3	27.2	71.5	126	0.562	0.413	0.56	0.831	0.435	0.69	2	6.07	3.94E-15	bri1_T-WT	NOP56	NA	NA	Up	Proliferation Domain_Trichoblast_Up
AT4G22460	Elongation_Endodermis	59	44.6	17.1	8.33	0.61	0.494	0.237	0.181	0.551	0.212	-2.07	5.04	4.07E-15	bri1_T-WT	AT4G22460	NA	NA	Down	Elongation_Endodermis_Down
AT1G77380	Elongation_Xylem	1.03	1.59	13.8	14.7	0.0299	0.0182	0.118	0.158	0.0226	0.136	3.41	2.89	4.11E-15	bri1_T-WT	AAP3	NA	NA	Up	Elongation_Xylem_Up
AT5G66170	Maturation_Atrichoblast	51.3	64.8	231	173	0.318	0.334	0.703	0.671	0.327	0.693	1.79	7.02	4.17E-15	bri1_T-WT	STR18	NA	NA	Up	Maturation_Atrichoblast_Up
AT2G04160	Maturation_Atrichoblast	31.2	30.7	109	117	0.31	0.284	0.596	0.658	0.296	0.617	1.87	6.16	4.17E-15	bri1_T-WT	AIR3	NA	NA	Up	Maturation_Atrichoblast_Up
AT3G61640	Maturation_Cortex	29.8	78.4	210	178	0.385	0.53	0.794	0.856	0.488	0.816	1.93	6.96	4.20E-15	bri1_T-WT	AGP20	NA	NA	Up	Maturation_Cortex_Up
AT3G28340	Maturation_Procambium	25.8	72	172	202	0.268	0.448	0.735	0.759	0.404	0.746	1.97	6.92	4.21E-15	bri1_T-WT	GATL10	NA	NA	Up	Maturation_Procambium_Up
AT1G52050	Maturation_Cortex	93	90.4	37.8	12	0.328	0.365	0.278	0.207	0.354	0.253	-2.04	5.87	4.23E-15	bri1_T-WT	JAL8	NA	NA	Down	Maturation_Cortex_Down
AT5G66650	Maturation_Cortex	7.9	19.6	58.2	60.8	0.148	0.191	0.488	0.55	0.178	0.509	2.13	5.22	4.23E-15	bri1_T-WT	AT5G66650	NA	NA	Up	Maturation_Cortex_Up
AT3G22600	Maturation_Cortex	285	171	62.1	58.8	0.73	0.671	0.378	0.505	0.688	0.422	-1.87	7.17	4.23E-15	bri1_T-WT	AT3G22600	NA	NA	Down	Maturation_Cortex_Down
AT4G31550	Maturation_Cortex	88.7	88.4	24.6	19.8	0.426	0.447	0.225	0.315	0.441	0.256	-2	5.8	4.23E-15	bri1_T-WT	WRKY11	WRKY11	WRKY DNA-binding protein 11	Down	Maturation_Cortex_Down
AT4G34210	Distal Columella	26.8	27.4	66.7	71.8	0.148	0.132	0.29	0.313	0.142	0.297	1.35	5.57	4.30E-15	bri1_T-WT	ASK11	NA	NA	Up	Distal Columella_Up
AT1G22220	Maturation_Cortex	24.4	10.6	2.56	1.5	0.107	0.112	0.0622	0.0541	0.11	0.0594	-3.07	3.24	4.34E-15	bri1_T-WT	AT1G22220	NA	NA	Down	Maturation_Cortex_Down
AT3G13610	Maturation_Trichoblast	24.4	33	8.4	7.29	0.524	0.581	0.171	0.182	0.559	0.175	-1.84	4.27	4.34E-15	bri1_T-WT	F6'H1	NA	NA	Down	Maturation_Trichoblast_Down
AT1G11185	Elongation_Endodermis	20.7	25.4	97	82.9	0.231	0.257	0.539	0.519	0.244	0.53	1.96	5.82	4.37E-15	bri1_T-WT	AT1G11185	NA	NA	Up	Elongation_Endodermis_Up
AT1G29025	Proximal Lateral Root Cap	94.1	59.9	36.8	25.9	0.521	0.363	0.29	0.222	0.401	0.264	-1.28	5.71	4.37E-15	bri1_T-WT	AT1G29025	NA	NA	Down	Proximal Lateral Root Cap_Down
AT1G02520	Proximal Lateral Root Cap	102	74.4	38.3	34.9	0.518	0.432	0.275	0.268	0.453	0.272	-1.25	5.93	4.44E-15	bri1_T-WT	ABCB11	NA	NA	Down	Proximal Lateral Root Cap_Down
AT1G21340	Distal Columella	124	148	51.3	65	0.413	0.493	0.238	0.238	0.444	0.238	-1.23	6.62	4.47E-15	bri1_T-WT	DOF1.2	AT1G21340	Dof-type zinc finger DNA-binding family protein	Down	Distal Columella_Down
AT5G26280	Maturation_Cortex	76.5	31.9	253	131	0.574	0.418	0.761	0.766	0.462	0.762	1.88	6.95	4.53E-15	bri1_T-WT	AT5G26280	NA	NA	Up	Maturation_Cortex_Up
AT5G46900	Transition Domain_Cortex	340	217	80.9	85.7	0.958	0.904	0.475	0.541	0.918	0.505	-1.69	7.39	4.58E-15	bri1_T-WT	AT5G46900	NA	NA	Down	Transition Domain_Cortex_Down
AT5G13190	Maturation_Procambium	157	324	600	751	0.854	0.848	0.971	0.954	0.849	0.963	1.55	8.85	4.59E-15	bri1_T-WT	AT5G13190	NA	NA	Up	Maturation_Procambium_Up
AT5G36925	Elongation_Procambium	6.59	14.4	106	46.1	0.0111	0.0673	0.196	0.126	0.0511	0.164	2.6	5.5	4.63E-15	bri1_T-WT	AT5G36925	NA	NA	Up	Elongation_Procambium_Up
AT3G59710	Transition Domain_Cortex	52.8	34.2	179	165	0.333	0.301	0.717	0.76	0.309	0.736	2.05	6.87	4.66E-15	bri1_T-WT	AT3G59710	NA	NA	Up	Transition Domain_Cortex_Up
AT1G11740	Elongation_Cortex	73.8	81	8.28	10.5	0.343	0.342	0.092	0.144	0.343	0.11	-3.05	5.48	4.79E-15	bri1_T-WT	AT1G11740	NA	NA	Down	Elongation_Cortex_Down
AT2G26690	Elongation_Cortex	153	141	24	7.92	0.628	0.573	0.217	0.149	0.606	0.194	-3.3	6.38	4.80E-15	bri1_T-WT	NPF6.2	NA	NA	Down	Elongation_Cortex_Down
AT1G15385	Distal Columella	1580	1970	1230	853	0.949	0.961	0.918	0.936	0.953	0.923	-0.781	10.5	4.88E-15	bri1_T-WT	AT1G15385	NA	NA	Down	Distal Columella_Down
AT1G48920	Proliferation Domain_Atrichoblast	6.42	119	315	338	0.107	0.373	0.654	0.67	0.287	0.662	2.72	7.67	4.91E-15	bri1_T-WT	NUCL1	NA	NA	Up	Proliferation Domain_Atrichoblast_Up
AT5G44380	Proximal Lateral Root Cap	286	405	139	172	0.577	0.658	0.47	0.487	0.638	0.476	-1.14	7.97	4.98E-15	bri1_T-WT	AT5G44380	NA	NA	Down	Proximal Lateral Root Cap_Down
AT1G11670	Maturation_Procambium	53.9	31	146	179	0.366	0.288	0.706	0.713	0.307	0.709	2.02	6.7	5.03E-15	bri1_T-WT	DTX36	NA	NA	Up	Maturation_Procambium_Up
AT5G62350	Elongation_Xylem	542	532	267	187	0.507	0.441	0.473	0.438	0.466	0.458	-1.26	8.58	5.05E-15	bri1_T-WT	AT5G62350	NA	NA	Down	Elongation_Xylem_Down
AT5G12340	Maturation_Trichoblast	34.9	48.5	16.2	9.56	0.443	0.483	0.238	0.182	0.467	0.216	-1.68	4.83	5.07E-15	bri1_T-WT	AT5G12340	NA	NA	Down	Maturation_Trichoblast_Down
AT1G72150	Elongation_Endodermis	873	688	223	238	0.99	0.963	0.841	0.889	0.976	0.862	-1.75	8.98	5.20E-15	bri1_T-WT	PATL1	NA	NA	Down	Elongation_Endodermis_Down
AT4G17215	Elongation_Endodermis	50.8	35.5	10.1	9.67	0.249	0.272	0.156	0.16	0.261	0.158	-2.11	4.76	5.20E-15	bri1_T-WT	AT4G17215	NA	NA	Down	Elongation_Endodermis_Down
AT5G53250	Elongation_Procambium	5000	4640	1290	2030	1	1	0.962	0.971	1	0.966	-1.57	11.7	5.24E-15	bri1_T-WT	AGP22	NA	NA	Down	Elongation_Procambium_Down
AT2G32140	Elongation_Procambium	6.59	9.42	62.8	49.3	0.0667	0.103	0.258	0.194	0.0927	0.229	2.73	5.08	5.24E-15	bri1_T-WT	AT2G32140	NA	NA	Up	Elongation_Procambium_Up
AT1G68795	Maturation_Atrichoblast	400	382	97.7	143	0.664	0.606	0.35	0.487	0.632	0.396	-1.73	8.01	5.33E-15	bri1_T-WT	CLE12	NA	NA	Down	Maturation_Atrichoblast_Down
AT3G62250	Elongation_Atrichoblast	118	127	267	301	0.751	0.696	0.91	0.885	0.727	0.9	1.21	7.65	5.44E-15	bri1_T-WT	RPS27AC	NA	NA	Up	Elongation_Atrichoblast_Up
AT5G03720	Elongation_Endodermis	14.4	19.9	56.3	74	0.169	0.163	0.454	0.514	0.166	0.481	1.93	5.36	5.62E-15	bri1_T-WT	HSFA3	HSFA3	heat shock transcription factor A3	Up	Elongation_Endodermis_Up
AT5G13870	Elongation_Trichoblast	0.998	4.67	19.8	25.9	0.0243	0.0772	0.199	0.304	0.0478	0.233	3.2	3.35	5.65E-15	bri1_T-WT	XTH5	NA	NA	Up	Elongation_Trichoblast_Up
AT2G26710	Proximal Lateral Root Cap	39.1	33.7	13.6	11.3	0.267	0.248	0.128	0.108	0.253	0.12	-1.55	4.55	5.73E-15	bri1_T-WT	CYP734A1	NA	NA	Down	Proximal Lateral Root Cap_Down
AT5G48880	Elongation_Endodermis	24.7	33.1	107	111	0.322	0.346	0.685	0.691	0.334	0.688	1.93	6.11	5.88E-15	bri1_T-WT	KAT5	NA	NA	Up	Elongation_Endodermis_Up
AT4G30290	Elongation_Procambium	65.9	86.5	366	269	0.444	0.381	0.598	0.537	0.399	0.57	2.04	7.64	5.92E-15	bri1_T-WT	XTH19	NA	NA	Up	Elongation_Procambium_Up
AT5G59870	Maturation_Trichoblast	3.9	5.92	21.7	17	0.139	0.154	0.261	0.318	0.148	0.283	1.98	3.53	5.98E-15	bri1_T-WT	HTA6	NA	NA	Up	Maturation_Trichoblast_Up
AT1G18860	Maturation_Trichoblast	50.6	44.1	13.3	17.8	0.645	0.598	0.191	0.266	0.617	0.22	-1.62	5.01	6.10E-15	bri1_T-WT	WRKY61	WRKY61	WRKY DNA-binding protein 61	Down	Maturation_Trichoblast_Down
AT5G18470	Elongation_Endodermis	4.92	12.5	50.3	36.8	0.0649	0.146	0.434	0.354	0.106	0.398	2.39	4.7	6.28E-15	bri1_T-WT	AT5G18470	NA	NA	Up	Elongation_Endodermis_Up
AT5G41400	Maturation_Atrichoblast	7.59	3.73	32.6	27.4	0.0794	0.0478	0.208	0.203	0.0621	0.206	2.43	4.13	6.28E-15	bri1_T-WT	AT5G41400	NA	NA	Up	Maturation_Atrichoblast_Up
AT5G20810	Proximal Lateral Root Cap	18.6	13.5	3.39	3.27	0.139	0.104	0.0341	0.0332	0.112	0.0337	-2.25	3.11	6.37E-15	bri1_T-WT	AT5G20810	NA	NA	Down	Proximal Lateral Root Cap_Down
AT5G61170	Elongation_Atrichoblast	51.2	57.7	132	144	0.436	0.463	0.67	0.707	0.448	0.684	1.34	6.55	6.38E-15	bri1_T-WT	RPS19C	NA	NA	Up	Elongation_Atrichoblast_Up
AT3G14600	Elongation_Atrichoblast	16.7	20.8	52.9	59.7	0.206	0.218	0.399	0.431	0.211	0.411	1.59	5.14	6.41E-15	bri1_T-WT	RPL18AC	NA	NA	Up	Elongation_Atrichoblast_Up
AT5G50175	Proximal Lateral Root Cap	69.1	58.7	23.8	27.4	0.387	0.347	0.199	0.227	0.356	0.21	-1.31	5.44	6.44E-15	bri1_T-WT	AT5G50175	NA	NA	Down	Proximal Lateral Root Cap_Down
AT5G20810	Distal Columella	47.8	42.8	15.2	16.5	0.296	0.281	0.107	0.136	0.29	0.116	-1.54	5	6.54E-15	bri1_T-WT	AT5G20810	NA	NA	Down	Distal Columella_Down
AT4G39700	Elongation_Atrichoblast	5.45	10.5	36.8	22.5	0.0668	0.113	0.229	0.213	0.0869	0.223	1.95	4.09	6.58E-15	bri1_T-WT	HIPP23	NA	NA	Up	Elongation_Atrichoblast_Up
AT4G30280	Proximal Lateral Root Cap	63.4	106	176	200	0.304	0.322	0.518	0.533	0.317	0.524	1.17	7.11	6.61E-15	bri1_T-WT	XTH18	NA	NA	Up	Proximal Lateral Root Cap_Up
AT3G16410	Maturation_Trichoblast	2.53	6.92	24.2	13.9	0.0994	0.164	0.313	0.29	0.138	0.304	2.04	3.51	6.71E-15	bri1_T-WT	NSP4	NA	NA	Up	Maturation_Trichoblast_Up
AT1G08500	Elongation_Atrichoblast	212	231	81.9	103	0.796	0.768	0.493	0.552	0.784	0.515	-1.27	7.32	6.82E-15	bri1_T-WT	ENODL18	NA	NA	Down	Elongation_Atrichoblast_Down
AT2G18800	Elongation_Xylem	21	50.9	6.2	6.03	0.112	0.145	0.0914	0.089	0.133	0.0904	-2.43	4.5	6.83E-15	bri1_T-WT	XTH21	NA	NA	Down	Elongation_Xylem_Down
AT4G10450	Maturation_Atrichoblast	2.98	4.83	25	23.7	0.0397	0.0597	0.237	0.272	0.0507	0.248	2.63	3.79	6.87E-15	bri1_T-WT	RPL9D	NA	NA	Up	Maturation_Atrichoblast_Up
AT2G28160	Maturation_Atrichoblast	76.5	77.8	21.6	16.6	0.386	0.433	0.167	0.152	0.412	0.162	-2	5.64	7.06E-15	bri1_T-WT	FIT	FRU	FER-like regulator of iron uptake	Down	Maturation_Atrichoblast_Down
AT3G45070	Maturation_Atrichoblast	19.5	12.1	63	62	0.155	0.131	0.325	0.354	0.142	0.335	2	5.27	7.24E-15	bri1_T-WT	AT3G45070	NA	NA	Up	Maturation_Atrichoblast_Up
AT1G54820	Elongation_Atrichoblast	14.4	11.6	0.299	2.25	0.139	0.136	0.00347	0.0172	0.137	0.00866	-3.55	3.2	7.53E-15	bri1_T-WT	AT1G54820	NA	NA	Down	Elongation_Atrichoblast_Down
AT2G19740	Elongation_Atrichoblast	12.9	18.6	43	54.3	0.156	0.208	0.354	0.408	0.178	0.374	1.64	4.9	7.54E-15	bri1_T-WT	RPL31A	NA	NA	Up	Elongation_Atrichoblast_Up
AT4G27280	Elongation_Procambium	109	282	663	672	0.5	0.574	0.828	0.771	0.553	0.802	1.91	8.76	7.68E-15	bri1_T-WT	KRP1	NA	NA	Up	Elongation_Procambium_Up
AT2G23180	Elongation_Endodermis	1.92	1.18	14.2	13.8	0.0442	0.0198	0.268	0.267	0.0316	0.268	3.16	2.95	7.74E-15	bri1_T-WT	CYP96A1	NA	NA	Up	Elongation_Endodermis_Up
AT2G20490	Maturation_Trichoblast	2.82	4.13	15.6	14.7	0.0813	0.113	0.22	0.206	0.101	0.215	2.13	3.13	7.75E-15	bri1_T-WT	NOP10	NA	NA	Up	Maturation_Trichoblast_Up
AT5G43540	Elongation_Endodermis	66.7	61	16.3	17	0.486	0.39	0.214	0.193	0.437	0.204	-1.94	5.35	7.76E-15	bri1_T-WT	AT5G43540	AT5G43540	C2H2 and C2HC zinc fingers superfamily protein	Down	Elongation_Endodermis_Down
AT3G02840	Elongation_Procambium	1.2	17.6	63.3	58.1	0.0222	0.103	0.335	0.297	0.0799	0.318	2.69	5.21	7.88E-15	bri1_T-WT	AT3G02840	NA	NA	Up	Elongation_Procambium_Up
AT4G39675	Elongation_Procambium	2.4	6.94	68.3	27.9	0.0444	0.0807	0.263	0.126	0.0703	0.201	2.98	4.82	7.98E-15	bri1_T-WT	AT4G39675	NA	NA	Up	Elongation_Procambium_Up
AT2G23170	Maturation_Atrichoblast	9.76	13.6	70.6	35	0.0614	0.0597	0.129	0.127	0.0605	0.128	2.11	5.02	7.98E-15	bri1_T-WT	GH3.3	NA	NA	Up	Maturation_Atrichoblast_Up
AT5G35940	Elongation_Endodermis	2.99	7.54	24.3	29.9	0.0623	0.0864	0.4	0.444	0.0747	0.42	2.44	4.01	8.03E-15	bri1_T-WT	JAL41	NA	NA	Up	Elongation_Endodermis_Up
AT5G15200	Transition Domain_Cortex	234	265	702	626	0.917	0.904	0.986	1	0.907	0.993	1.4	8.87	8.03E-15	bri1_T-WT	RPS9B	NA	NA	Up	Transition Domain_Cortex_Up
AT5G61820	Proximal Lateral Root Cap	1250	886	481	470	0.975	0.932	0.857	0.823	0.942	0.844	-1.15	9.59	8.06E-15	bri1_T-WT	AT5G61820	NA	NA	Down	Proximal Lateral Root Cap_Down
AT1G48630	Maturation_Trichoblast	7.8	8.07	27.8	26.6	0.178	0.183	0.388	0.393	0.181	0.39	1.77	4.08	8.07E-15	bri1_T-WT	RACK1B	NA	NA	Up	Maturation_Trichoblast_Up
AT5G23870	Elongation_Cortex	34.1	22.8	1.01	2.04	0.255	0.176	0.0119	0.046	0.224	0.0235	-4.25	4.04	8.17E-15	bri1_T-WT	PAE9	NA	NA	Down	Elongation_Cortex_Down
AT5G43350	Maturation_Atrichoblast	272	274	84.4	78.5	0.769	0.749	0.423	0.405	0.758	0.417	-1.74	7.49	8.35E-15	bri1_T-WT	PHT1-1	NA	NA	Down	Maturation_Atrichoblast_Down
AT2G31540	Elongation_Atrichoblast	80.9	78.8	21.2	35	0.523	0.503	0.17	0.322	0.514	0.227	-1.55	5.82	8.39E-15	bri1_T-WT	AT2G31540	NA	NA	Down	Elongation_Atrichoblast_Down
AT1G08360	Elongation_Atrichoblast	43.2	51.2	113	131	0.421	0.444	0.649	0.73	0.431	0.68	1.37	6.36	8.49E-15	bri1_T-WT	RPL10AA	NA	NA	Up	Elongation_Atrichoblast_Up
AT1G01120	Elongation_Cortex	23.3	31.4	1.41	2.04	0.133	0.161	0.0178	0.0402	0.144	0.0254	-3.97	3.97	8.51E-15	bri1_T-WT	KCS1	NA	NA	Down	Elongation_Cortex_Down
AT1G53170	Elongation_Endodermis	64	56	189	250	0.509	0.39	0.773	0.761	0.448	0.768	1.86	7.13	8.53E-15	bri1_T-WT	ERF8	ERF8	ethylene response factor 8	Up	Elongation_Endodermis_Up
AT2G27530	Transition Domain_Cortex	92.4	108	353	298	0.625	0.781	0.913	0.918	0.742	0.915	1.67	7.81	8.67E-15	bri1_T-WT	RPL10AB	NA	NA	Up	Transition Domain_Cortex_Up
AT3G16410	Maturation_Atrichoblast	29.6	29.7	118	97.9	0.231	0.233	0.552	0.544	0.232	0.549	1.86	6.09	8.70E-15	bri1_T-WT	NSP4	NA	NA	Up	Maturation_Atrichoblast_Up
AT1G68795	Elongation_Atrichoblast	278	238	100	119	0.651	0.557	0.444	0.5	0.611	0.465	-1.24	7.54	8.74E-15	bri1_T-WT	CLE12	NA	NA	Down	Elongation_Atrichoblast_Down
AT4G33730	Maturation_Trichoblast	92.5	86.4	181	262	0.756	0.745	0.797	0.93	0.749	0.848	1.29	7.27	8.74E-15	bri1_T-WT	AT4G33730	NA	NA	Up	Maturation_Trichoblast_Up
AT2G17120	Maturation_Atrichoblast	191	156	50.5	48.7	0.758	0.731	0.385	0.468	0.743	0.413	-1.8	6.82	8.95E-15	bri1_T-WT	LYM2	NA	NA	Down	Maturation_Atrichoblast_Down
AT1G08320	Elongation_Endodermis	26.5	23.1	4.34	4.61	0.229	0.183	0.0847	0.0864	0.205	0.0855	-2.47	3.93	9.13E-15	bri1_T-WT	TGA9	TGA9	bZIP transcription factor family protein	Down	Elongation_Endodermis_Down
AT2G28200	Elongation_Endodermis	90.6	87.9	21.2	26	0.61	0.538	0.241	0.3	0.573	0.268	-1.92	5.83	9.13E-15	bri1_T-WT	ZAT5	AT2G28200	C2H2-type zinc finger family protein	Down	Elongation_Endodermis_Down
AT4G39940	Elongation_Endodermis	0.748	0.942	11.1	10.9	0.00779	0.0123	0.156	0.136	0.0101	0.147	3.68	2.56	9.13E-15	bri1_T-WT	APK2	NA	NA	Up	Elongation_Endodermis_Up
AT5G14450	Elongation_Xylem	15.2	10.1	1.08	0.335	0.231	0.145	0.0215	0.00685	0.178	0.0151	-4.09	2.97	9.26E-15	bri1_T-WT	AT5G14450	NA	NA	Down	Elongation_Xylem_Down
AT3G45970	Proximal Lateral Root Cap	129	206	74.6	71	0.34	0.522	0.321	0.318	0.478	0.32	-1.17	6.91	9.40E-15	bri1_T-WT	EXLA1	NA	NA	Down	Proximal Lateral Root Cap_Down
AT4G33120	Elongation_Procambium	31.8	42.9	153	183	0.411	0.314	0.828	0.857	0.342	0.841	2.17	6.71	9.48E-15	bri1_T-WT	AT4G33120	NA	NA	Up	Elongation_Procambium_Up
AT2G21660	Maturation_Trichoblast	23.9	31.5	80.3	71	0.395	0.464	0.638	0.621	0.437	0.631	1.46	5.68	9.64E-15	bri1_T-WT	RBG7	NA	NA	Up	Maturation_Trichoblast_Up
AT5G17850	Elongation_Atrichoblast	45.4	41	107	119	0.312	0.317	0.434	0.431	0.314	0.433	1.38	6.25	9.69E-15	bri1_T-WT	CCX2	NA	NA	Up	Elongation_Atrichoblast_Up
AT1G27400	Distal Columella	69.4	97.4	172	189	0.352	0.439	0.675	0.74	0.386	0.694	1.14	7.04	9.96E-15	bri1_T-WT	RPL17A	NA	NA	Up	Distal Columella_Up
AT4G18730	Distal Columella	91.1	102	212	203	0.479	0.498	0.759	0.758	0.486	0.759	1.11	7.24	9.96E-15	bri1_T-WT	RPL11C	NA	NA	Up	Distal Columella_Up
AT2G37190	Elongation_Atrichoblast	25.1	23.6	71.7	67.4	0.273	0.23	0.479	0.494	0.254	0.485	1.51	5.49	1.01E-14	bri1_T-WT	RPL12A	NA	NA	Up	Elongation_Atrichoblast_Up
AT4G38580	Elongation_Xylem	188	157	83.4	39.2	0.448	0.391	0.371	0.247	0.412	0.316	-1.57	6.89	1.01E-14	bri1_T-WT	HIPP26	NA	NA	Down	Elongation_Xylem_Down
AT4G13860	Maturation_Atrichoblast	22.5	22.8	100	72.4	0.184	0.191	0.309	0.291	0.188	0.303	1.91	5.76	1.04E-14	bri1_T-WT	AT4G13860	NA	NA	Up	Maturation_Atrichoblast_Up
AT3G25930	Elongation_Endodermis	216	169	54.7	52.5	0.639	0.548	0.458	0.477	0.592	0.467	-1.84	6.95	1.05E-14	bri1_T-WT	AT3G25930	NA	NA	Down	Elongation_Endodermis_Down
AT5G45950	Elongation_Cortex	3.68	3.04	32.1	33.5	0.0242	0.0208	0.202	0.282	0.0229	0.229	3.26	4.12	1.06E-14	bri1_T-WT	AT5G45950	NA	NA	Up	Elongation_Cortex_Up
AT1G62370	Maturation_Trichoblast	63.6	57	21.6	20.1	0.69	0.624	0.272	0.313	0.65	0.288	-1.53	5.37	1.06E-14	bri1_T-WT	AT1G62370	NA	NA	Down	Maturation_Trichoblast_Down
AT1G27400	Maturation_Atrichoblast	32.3	34.5	117	121	0.336	0.325	0.669	0.709	0.33	0.682	1.83	6.23	1.08E-14	bri1_T-WT	RPL17A	NA	NA	Up	Maturation_Atrichoblast_Up
AT5G60530	Distal Columella	2220	2160	1320	1310	0.994	0.998	0.954	0.981	0.996	0.962	-0.737	10.8	1.12E-14	bri1_T-WT	AT5G60530	NA	NA	Down	Distal Columella_Down
AT5G57560	Distal Columella	28.1	71.9	130	92.3	0.0859	0.223	0.446	0.385	0.14	0.428	1.29	6.32	1.14E-14	bri1_T-WT	XTH22	NA	NA	Up	Distal Columella_Up
AT4G00430	Elongation_Procambium	645	600	188	157	0.933	0.879	0.756	0.829	0.895	0.789	-1.86	8.63	1.14E-14	bri1_T-WT	PIP1.4	NA	NA	Down	Elongation_Procambium_Down
AT3G06070	Maturation_Trichoblast	2.74	3.81	12.4	16.9	0.0873	0.109	0.145	0.252	0.101	0.186	2.16	3.05	1.14E-14	bri1_T-WT	AT3G06070	NA	NA	Up	Maturation_Trichoblast_Up
AT5G02960	Transition Domain_Cortex	257	344	780	758	0.917	0.849	0.995	1	0.866	0.998	1.35	9.09	1.14E-14	bri1_T-WT	RPS23B	NA	NA	Up	Transition Domain_Cortex_Up
AT3G58850	Transition Domain_Cortex	121	240	42.4	52.8	0.625	0.822	0.256	0.393	0.773	0.318	-1.89	6.77	1.14E-14	bri1_T-WT	PAR2	NA	NA	Down	Transition Domain_Cortex_Down
AT3G17800	Elongation_Atrichoblast	242	207	99.8	88.5	0.672	0.643	0.51	0.586	0.66	0.539	-1.25	7.34	1.15E-14	bri1_T-WT	AT3G17800	NA	NA	Down	Elongation_Atrichoblast_Down
AT1G64380	Maturation_Atrichoblast	43.7	42.4	11.2	6.62	0.253	0.17	0.0568	0.0823	0.208	0.0653	-2.24	4.79	1.15E-14	bri1_T-WT	ERF061	AT1G64380	Integrase-type DNA-binding superfamily protein	Down	Maturation_Atrichoblast_Down
AT5G57785	Maturation_Atrichoblast	11.1	11.6	62.2	37.4	0.13	0.125	0.397	0.316	0.127	0.371	2.09	4.94	1.16E-14	bri1_T-WT	AT5G57785	NA	NA	Up	Maturation_Atrichoblast_Up
AT5G54145	Elongation_Xylem	117	99	43.4	23.1	0.418	0.273	0.237	0.192	0.328	0.217	-1.74	6.17	1.17E-14	bri1_T-WT	AT5G54145	NA	NA	Down	Elongation_Xylem_Down
AT1G05070	Elongation_Endodermis	5.02	5.65	25	28.3	0.0961	0.101	0.386	0.379	0.0987	0.383	2.32	3.99	1.18E-14	bri1_T-WT	AT1G05070	NA	NA	Up	Elongation_Endodermis_Up
AT4G13390	Elongation_Trichoblast	24.8	25.5	114	186	0.216	0.289	0.508	0.62	0.248	0.544	2.54	6.39	1.20E-14	bri1_T-WT	AT4G13390	NA	NA	Up	Elongation_Trichoblast_Up
AT1G32170	Elongation_Endodermis	208	165	59.5	46	0.87	0.768	0.556	0.473	0.818	0.519	-1.82	6.91	1.22E-14	bri1_T-WT	XTH30	NA	NA	Down	Elongation_Endodermis_Down
AT4G16380	Transition Domain_Cortex	353	424	128	142	0.917	0.945	0.671	0.716	0.938	0.692	-1.53	7.99	1.22E-14	bri1_T-WT	AT4G16380	NA	NA	Down	Transition Domain_Cortex_Down
AT1G05650	Elongation_Atrichoblast	195	139	61	71.9	0.676	0.612	0.351	0.448	0.649	0.387	-1.32	6.9	1.25E-14	bri1_T-WT	AT1G05650	NA	NA	Down	Elongation_Atrichoblast_Down
AT1G47130	Elongation_Procambium	78.5	184	468	476	0.289	0.327	0.522	0.366	0.316	0.451	1.95	8.25	1.25E-14	bri1_T-WT	AT1G47130	NA	NA	Up	Elongation_Procambium_Up
AT5G10130	Distal Columella	1010	1310	571	745	0.906	0.924	0.838	0.94	0.913	0.868	-0.818	9.83	1.28E-14	bri1_T-WT	DFC	NA	NA	Down	Distal Columella_Down
AT2G14890	Transition Domain_Cortex	3360	4680	1900	2020	1	1	1	1	1	1	-1.02	11.5	1.28E-14	bri1_T-WT	AGP9	NA	NA	Down	Transition Domain_Cortex_Down
AT3G13110	Elongation_Atrichoblast	397	372	171	172	0.828	0.774	0.674	0.736	0.805	0.697	-1.16	8.13	1.31E-14	bri1_T-WT	SAT3	NA	NA	Down	Elongation_Atrichoblast_Down
AT1G47600	Elongation_Endodermis	55.3	7.54	5.62	2.53	0.145	0.136	0.0915	0.07	0.141	0.0818	-2.74	4.21	1.31E-14	bri1_T-WT	TGG4	NA	NA	Down	Elongation_Endodermis_Down
AT3G23180	Elongation_Endodermis	47.1	39.9	10.2	11	0.577	0.479	0.207	0.226	0.527	0.216	-2.03	4.79	1.31E-14	bri1_T-WT	AT3G23180	NA	NA	Down	Elongation_Endodermis_Down
AT1G68390	Maturation_Atrichoblast	33.4	45.5	8.59	6.62	0.26	0.284	0.0789	0.0633	0.273	0.0737	-2.3	4.66	1.31E-14	bri1_T-WT	AT1G68390	NA	NA	Down	Maturation_Atrichoblast_Down
AT3G03200	Maturation_Procambium	8.21	4.97	21.6	77.2	0.0732	0.048	0.118	0.23	0.0542	0.169	3.14	4.88	1.33E-14	bri1_T-WT	NAC045	NAC045	NAC domain containing protein 45	Up	Maturation_Procambium_Up
AT4G23450	Elongation_Xylem	40.8	41	11.6	6.03	0.507	0.323	0.129	0.0959	0.393	0.114	-2.22	4.72	1.35E-14	bri1_T-WT	AIRP1	NA	NA	Down	Elongation_Xylem_Down
AT2G39460	Maturation_Atrichoblast	59.1	63	205	203	0.52	0.493	0.845	0.861	0.505	0.851	1.74	7.04	1.37E-14	bri1_T-WT	RPL23AA	NA	NA	Up	Maturation_Atrichoblast_Up
AT1G14550	Maturation_Cortex	16.2	55.4	4.53	7.51	0.107	0.178	0.0478	0.0991	0.157	0.0656	-2.44	4.49	1.37E-14	bri1_T-WT	PER5	NA	NA	Down	Maturation_Cortex_Down
AT2G20490	Proliferation Domain_Atrichoblast	1.6	139	360	328	0.0357	0.254	0.688	0.608	0.184	0.65	2.74	7.76	1.37E-14	bri1_T-WT	NOP10	NA	NA	Up	Proliferation Domain_Atrichoblast_Up
AT5G55960	Elongation_Atrichoblast	116	96.7	39.2	39.1	0.696	0.654	0.319	0.328	0.678	0.323	-1.44	6.24	1.39E-14	bri1_T-WT	AT5G55960	NA	NA	Down	Elongation_Atrichoblast_Down
AT2G37540	Elongation_Atrichoblast	21.4	28	2.69	8.53	0.21	0.268	0.0312	0.0402	0.235	0.0346	-2.26	4.12	1.39E-14	bri1_T-WT	AT2G37540	NA	NA	Down	Elongation_Atrichoblast_Down
AT4G37010	Elongation_Endodermis	136	136	42.8	31.9	0.719	0.654	0.492	0.403	0.686	0.452	-1.88	6.45	1.41E-14	bri1_T-WT	CEN2	NA	NA	Down	Elongation_Endodermis_Down
AT1G55670	Elongation_Endodermis	25.6	23.3	5.75	2.98	0.343	0.249	0.102	0.0741	0.295	0.0892	-2.5	3.91	1.43E-14	bri1_T-WT	PSAG	NA	NA	Down	Elongation_Endodermis_Down
AT5G51520	Distal Columella	202	199	93.1	92.3	0.686	0.656	0.431	0.445	0.674	0.435	-1.11	7.21	1.46E-14	bri1_T-WT	AT5G51520	NA	NA	Down	Distal Columella_Down
AT1G53540	Elongation_Endodermis	102	57.7	27.6	15.2	0.348	0.19	0.18	0.152	0.267	0.167	-1.9	5.68	1.46E-14	bri1_T-WT	HSP17.6C	NA	NA	Down	Elongation_Endodermis_Down
AT5G35525	Elongation_Endodermis	47.5	39.1	10.1	11	0.512	0.422	0.166	0.189	0.466	0.177	-2.04	4.78	1.46E-14	bri1_T-WT	PCR3	NA	NA	Down	Elongation_Endodermis_Down
AT2G11810	Elongation_Endodermis	8.55	9.78	0.128	0.595	0.14	0.141	0.00339	0.0165	0.141	0.00929	-4.67	2.39	1.46E-14	bri1_T-WT	MGD3	NA	NA	Down	Elongation_Endodermis_Down
AT1G73165	Maturation_Atrichoblast	276	174	78.7	53.5	0.578	0.501	0.372	0.367	0.536	0.371	-1.76	7.2	1.46E-14	bri1_T-WT	CLE1	NA	NA	Down	Maturation_Atrichoblast_Down
AT2G44490	Maturation_Trichoblast	99.5	91	35.1	36	0.907	0.844	0.478	0.519	0.869	0.494	-1.42	6.05	1.49E-14	bri1_T-WT	BGLU26	NA	NA	Down	Maturation_Trichoblast_Down
AT1G62810	Proximal Lateral Root Cap	6.63	3.55	17.3	20.7	0.0474	0.0301	0.139	0.167	0.0343	0.15	2.06	3.68	1.50E-14	bri1_T-WT	AT1G62810	NA	NA	Up	Proximal Lateral Root Cap_Up
AT5G58800	Proximal Lateral Root Cap	27.8	18.8	7.63	5.41	0.209	0.146	0.0755	0.0587	0.161	0.069	-1.83	3.77	1.51E-14	bri1_T-WT	AT5G58800	NA	NA	Down	Proximal Lateral Root Cap_Down
AT3G16370	Transition Domain_Atrichoblast	15.7	13.8	0.555	0.369	0.183	0.174	0.00844	0.00641	0.18	0.00763	-4.91	3.19	1.51E-14	bri1_T-WT	APG	NA	NA	Down	Transition Domain_Atrichoblast_Down
AT4G30660	Elongation_Atrichoblast	96.6	102	227	234	0.553	0.532	0.812	0.839	0.544	0.823	1.22	7.35	1.53E-14	bri1_T-WT	AT4G30660	NA	NA	Up	Elongation_Atrichoblast_Up
AT1G35260	Elongation_Endodermis	183	168	52.2	47.6	0.865	0.78	0.495	0.477	0.822	0.487	-1.81	6.82	1.55E-14	bri1_T-WT	MLP165	NA	NA	Down	Elongation_Endodermis_Down
AT4G02890	Maturation_Trichoblast	809	793	353	369	0.997	0.975	0.939	0.972	0.983	0.952	-1.15	9.18	1.55E-14	bri1_T-WT	UBQ14	NA	NA	Down	Maturation_Trichoblast_Down
AT4G25740	Elongation_Atrichoblast	17.2	17.2	46.3	58.4	0.193	0.196	0.368	0.448	0.194	0.398	1.59	5.02	1.58E-14	bri1_T-WT	RPS10A	NA	NA	Up	Elongation_Atrichoblast_Up
AT2G26290	Maturation_Cortex	63.2	87.3	19.1	18	0.459	0.523	0.249	0.333	0.505	0.278	-2	5.58	1.62E-14	bri1_T-WT	PBL12	NA	NA	Down	Maturation_Cortex_Down
AT1G66800	Proliferation Domain_Trichoblast	1.23	3.71	28.4	30.5	0.0625	0.087	0.509	0.507	0.0833	0.508	3.28	4.33	1.63E-14	bri1_T-WT	AT1G66800	NA	NA	Up	Proliferation Domain_Trichoblast_Up
AT2G28160	Proliferation Domain_Trichoblast	50.3	45.4	10.7	9.46	0.875	0.457	0.225	0.219	0.519	0.222	-2.25	4.62	1.63E-14	bri1_T-WT	FIT	FRU	FER-like regulator of iron uptake	Down	Proliferation Domain_Trichoblast_Down
AT1G02570	Maturation_Trichoblast	47.2	44.3	90.7	153	0.735	0.676	0.704	0.855	0.699	0.762	1.37	6.38	1.64E-14	bri1_T-WT	AT1G02570	NA	NA	Up	Maturation_Trichoblast_Up
AT5G08180	Distal Columella	5.86	10.4	25.1	32.9	0.0442	0.0762	0.183	0.26	0.0567	0.206	1.88	4.14	1.65E-14	bri1_T-WT	AT5G08180	NA	NA	Up	Distal Columella_Up
AT1G73260	Transition Domain_Cortex	18.9	5.26	54.5	82	0.333	0.11	0.438	0.388	0.165	0.415	2.91	5.56	1.66E-14	bri1_T-WT	KTI1	NA	NA	Up	Transition Domain_Cortex_Up
AT1G76210	Elongation_Endodermis	0.641	2.83	20.8	13.2	0.013	0.0296	0.169	0.144	0.0215	0.158	3.33	3.23	1.67E-14	bri1_T-WT	AT1G76210	NA	NA	Up	Elongation_Endodermis_Up
AT5G20410	Elongation_Endodermis	13.7	11.5	1.28	1.19	0.255	0.168	0.0339	0.0288	0.21	0.0316	-3.34	2.9	1.67E-14	bri1_T-WT	MGD2	NA	NA	Down	Elongation_Endodermis_Down
AT2G45050	Elongation_Endodermis	3.53	4.95	18.8	27.8	0.0805	0.0642	0.271	0.412	0.0722	0.335	2.45	3.77	1.67E-14	bri1_T-WT	GATA2	GATA2	GATA transcription factor 2	Up	Elongation_Endodermis_Up
AT3G01220	Elongation_Atrichoblast	144	133	55.3	53	0.616	0.506	0.365	0.374	0.568	0.368	-1.36	6.63	1.68E-14	bri1_T-WT	ATHB-20	HB20	homeobox protein 20	Down	Elongation_Atrichoblast_Down
AT1G51260	Elongation_Cortex	16.8	17.9	0.404	0.256	0.147	0.14	0.00593	0.00575	0.144	0.00587	-5.59	3.32	1.74E-14	bri1_T-WT	LPAT3	NA	NA	Down	Elongation_Cortex_Down
AT5G28060	Elongation_Atrichoblast	59.5	64.3	143	162	0.518	0.503	0.747	0.782	0.511	0.76	1.3	6.71	1.75E-14	bri1_T-WT	RPS24B	NA	NA	Up	Elongation_Atrichoblast_Up
AT3G57450	Elongation_Atrichoblast	237	273	633	480	0.731	0.796	0.875	0.914	0.759	0.89	1.12	8.66	1.75E-14	bri1_T-WT	AT3G57450	NA	NA	Up	Elongation_Atrichoblast_Up
AT5G45920	Proliferation Domain_Trichoblast	4.9	9.58	49	44.5	0.188	0.261	0.592	0.572	0.25	0.582	2.5	4.99	1.75E-14	bri1_T-WT	AT5G45920	NA	NA	Up	Proliferation Domain_Trichoblast_Up
AT5G20960	Elongation_Xylem	38.3	42.1	10.8	6.36	0.582	0.464	0.14	0.11	0.508	0.127	-2.22	4.69	1.77E-14	bri1_T-WT	AAO1	NA	NA	Down	Elongation_Xylem_Down
AT2G36620	Maturation_Atrichoblast	30.1	29	97.4	114	0.307	0.257	0.596	0.747	0.279	0.646	1.84	6.06	1.77E-14	bri1_T-WT	RPL24A	NA	NA	Up	Maturation_Atrichoblast_Up
AT1G72370	Elongation_Atrichoblast	63.5	58.8	139	164	0.539	0.48	0.705	0.822	0.513	0.749	1.3	6.7	1.80E-14	bri1_T-WT	RPSAA	NA	NA	Up	Elongation_Atrichoblast_Up
AT4G37710	Elongation_Endodermis	20.4	25.3	89.3	79.5	0.213	0.188	0.508	0.412	0.2	0.465	1.89	5.74	1.80E-14	bri1_T-WT	VQ29	NA	NA	Up	Elongation_Endodermis_Up
AT2G36170	Elongation_Atrichoblast	31.9	29.5	72.3	97	0.355	0.328	0.507	0.649	0.343	0.561	1.44	5.79	1.83E-14	bri1_T-WT	RPL40B	NA	NA	Up	Elongation_Atrichoblast_Up
AT5G54490	Elongation_Endodermis	19.7	23.7	87.7	73.4	0.13	0.202	0.559	0.498	0.167	0.532	1.89	5.67	1.83E-14	bri1_T-WT	PBP1	NA	NA	Up	Elongation_Endodermis_Up
AT1G76640	Maturation_Cortex	271	284	799	1060	0.959	0.803	0.981	0.991	0.847	0.984	1.73	9.24	1.83E-14	bri1_T-WT	CML39	NA	NA	Up	Maturation_Cortex_Up
AT3G56500	Maturation_Trichoblast	7.87	6.74	17.5	35.6	0.241	0.228	0.278	0.514	0.233	0.369	1.8	4.01	1.83E-14	bri1_T-WT	AT3G56500	NA	NA	Up	Maturation_Trichoblast_Up
AT4G39950	Elongation_Endodermis	0.427	1.06	8.3	12.5	0.00779	0.0123	0.112	0.115	0.0101	0.113	3.81	2.46	1.84E-14	bri1_T-WT	CYP79B2	NA	NA	Up	Elongation_Endodermis_Up
AT4G23496	Elongation_Procambium	13.8	18.8	1.26	0.88	0.122	0.126	0.0191	0.00571	0.125	0.013	-3.86	3.16	1.85E-14	bri1_T-WT	SP1L5	NA	NA	Down	Elongation_Procambium_Down
AT5G59530	Maturation_Cortex	50.6	81.7	16.6	14.8	0.475	0.556	0.22	0.288	0.533	0.244	-2.04	5.39	1.85E-14	bri1_T-WT	AT5G59530	NA	NA	Down	Maturation_Cortex_Down
AT5G54370	Maturation_Procambium	453	136	53.9	86.9	0.463	0.552	0.422	0.368	0.53	0.397	-1.84	7.47	1.87E-14	bri1_T-WT	AT5G54370	NA	NA	Down	Maturation_Procambium_Down
AT4G11211	Maturation_Procambium	170	211	49.7	53.8	0.732	0.816	0.402	0.437	0.795	0.418	-1.88	6.93	1.87E-14	bri1_T-WT	AT4G11211	NA	NA	Down	Maturation_Procambium_Down
AT5G58420	Elongation_Atrichoblast	26.3	22.3	67.6	70.1	0.283	0.225	0.5	0.494	0.258	0.498	1.5	5.47	1.88E-14	bri1_T-WT	RPS4D	NA	NA	Up	Elongation_Atrichoblast_Up
AT1G35350	Elongation_Atrichoblast	33.9	29.9	8.07	8.08	0.292	0.3	0.0729	0.092	0.296	0.0801	-1.99	4.49	1.89E-14	bri1_T-WT	PHO1-H8	NA	NA	Down	Elongation_Atrichoblast_Down
AT1G54690	Elongation_Endodermis	22.2	20.3	74.2	81	0.197	0.185	0.434	0.465	0.191	0.448	1.87	5.62	1.90E-14	bri1_T-WT	HTA3	GAMMA-H2AX	gamma histone variant H2AX	Up	Elongation_Endodermis_Up
AT4G17220	Elongation_Endodermis	222	157	48.9	54.5	0.86	0.684	0.447	0.416	0.77	0.433	-1.85	6.92	1.91E-14	bri1_T-WT	MAP70.5	NA	NA	Down	Elongation_Endodermis_Down
AT5G10430	Elongation_Xylem	186	132	60.7	45.9	0.754	0.7	0.446	0.39	0.72	0.422	-1.57	6.75	1.92E-14	bri1_T-WT	AGP4	NA	NA	Down	Elongation_Xylem_Down
AT3G05880	Maturation_Trichoblast	1360	1250	638	572	0.997	0.996	0.928	0.893	0.996	0.914	-1.11	9.9	1.92E-14	bri1_T-WT	RCI2A	NA	NA	Down	Maturation_Trichoblast_Down
AT2G47440	Proliferation Domain_Trichoblast	72.3	46.7	15.5	12.2	0.875	0.478	0.321	0.259	0.537	0.291	-2.07	4.95	1.92E-14	bri1_T-WT	AT2G47440	NA	NA	Down	Proliferation Domain_Trichoblast_Down
AT3G61410	Maturation_Trichoblast	37.8	37.3	11.2	12.6	0.56	0.548	0.2	0.238	0.553	0.215	-1.66	4.68	1.95E-14	bri1_T-WT	AT3G61410	NA	NA	Down	Maturation_Trichoblast_Down
AT2G37270	Maturation_Trichoblast	19.3	24.7	67.5	55.4	0.476	0.507	0.626	0.668	0.495	0.642	1.48	5.36	1.95E-14	bri1_T-WT	RPS5A	NA	NA	Up	Maturation_Trichoblast_Up
AT4G00080	Maturation_Trichoblast	22.8	30.2	93.1	56.2	0.319	0.407	0.513	0.397	0.373	0.469	1.46	5.65	1.95E-14	bri1_T-WT	UNE11	NA	NA	Up	Maturation_Trichoblast_Up
AT3G49780	Transition Domain_Cortex	47.2	63.7	167	245	0.667	0.658	0.744	0.683	0.66	0.716	1.9	7.15	1.96E-14	bri1_T-WT	PSK3	NA	NA	Up	Transition Domain_Cortex_Up
AT2G28200	Transition Domain_Cortex	43.4	37.5	5.04	3.69	0.375	0.411	0.0457	0.0273	0.402	0.0373	-3.21	4.02	1.96E-14	bri1_T-WT	ZAT5	AT2G28200	C2H2-type zinc finger family protein	Down	Transition Domain_Cortex_Down
AT1G66800	Distal Columella	9.17	10.8	32.9	33.3	0.0609	0.0688	0.2	0.23	0.064	0.209	1.74	4.39	1.97E-14	bri1_T-WT	AT1G66800	NA	NA	Up	Distal Columella_Up
AT4G30660	Maturation_Trichoblast	16	17.7	53.1	44.6	0.464	0.435	0.661	0.64	0.446	0.653	1.53	5.01	1.97E-14	bri1_T-WT	AT4G30660	NA	NA	Up	Maturation_Trichoblast_Up
AT2G47540	Maturation_Trichoblast	256	261	501	674	0.91	0.924	0.916	0.995	0.918	0.946	1.17	8.72	1.99E-14	bri1_T-WT	AT2G47540	NA	NA	Up	Maturation_Trichoblast_Up
AT5G13330	Elongation_Endodermis	30	28.2	127	89.2	0.338	0.269	0.708	0.663	0.303	0.688	1.88	6.1	2.02E-14	bri1_T-WT	ERF113	Rap2.6L	related to AP2 6l	Up	Elongation_Endodermis_Up
AT4G16720	Maturation_Atrichoblast	55.6	54	171	197	0.469	0.469	0.845	0.88	0.469	0.857	1.74	6.89	2.02E-14	bri1_T-WT	RPL15A	NA	NA	Up	Maturation_Atrichoblast_Up
AT2G41100	Elongation_Endodermis	56.7	67.5	236	198	0.255	0.343	0.749	0.654	0.3	0.706	1.81	7.12	2.03E-14	bri1_T-WT	CML12	NA	NA	Up	Elongation_Endodermis_Up
AT1G52690	Elongation_Endodermis	48.4	67.8	283	174	0.268	0.267	0.576	0.49	0.267	0.537	1.95	7.16	2.04E-14	bri1_T-WT	LEA7	NA	NA	Up	Elongation_Endodermis_Up
AT2G33790	Elongation_Xylem	10.1	7.96	42.6	36.8	0.284	0.182	0.435	0.432	0.22	0.434	2.14	4.58	2.05E-14	bri1_T-WT	AGP30	NA	NA	Up	Elongation_Xylem_Up
AT3G06370	Elongation_Atrichoblast	17.5	9.64	1.79	0.898	0.181	0.127	0.0208	0.0115	0.158	0.0173	-3.31	3.27	2.06E-14	bri1_T-WT	NHX4	NA	NA	Down	Elongation_Atrichoblast_Down
AT2G40340	Maturation_Trichoblast	275	281	117	119	0.627	0.63	0.536	0.533	0.628	0.535	-1.24	7.64	2.06E-14	bri1_T-WT	DREB2C	DREB2C	Integrase-type DNA-binding superfamily protein	Down	Maturation_Trichoblast_Down
AT2G38940	Elongation_Atrichoblast	150	146	55.9	62	0.659	0.66	0.344	0.414	0.66	0.37	-1.33	6.73	2.07E-14	bri1_T-WT	PHT1-4	NA	NA	Down	Elongation_Atrichoblast_Down
AT1G09812	Elongation_Endodermis	69.2	69.7	17.1	20.7	0.525	0.499	0.217	0.272	0.511	0.242	-1.88	5.48	2.09E-14	bri1_T-WT	AT1G09812	NA	NA	Down	Elongation_Endodermis_Down
AT5G15960	Elongation_Procambium	92.3	169	527	438	0.278	0.413	0.799	0.594	0.374	0.706	1.92	8.27	2.10E-14	bri1_T-WT	KIN1	NA	NA	Up	Elongation_Procambium_Up
AT1G63330	Transition Domain_Cortex	52.8	68.3	12.1	9.52	0.375	0.425	0.0913	0.12	0.412	0.104	-2.51	4.91	2.10E-14	bri1_T-WT	AT1G63330	NA	NA	Down	Transition Domain_Cortex_Down
AT3G52770	Transition Domain_Cortex	208	209	58.4	63.9	0.667	0.63	0.292	0.355	0.639	0.321	-1.77	6.97	2.10E-14	bri1_T-WT	ZPR3	NA	NA	Down	Transition Domain_Cortex_Down
AT3G16690	Elongation_Xylem	56.2	73.9	17.3	16.4	0.567	0.5	0.145	0.151	0.525	0.148	-1.93	5.41	2.11E-14	bri1_T-WT	SWEET16	NA	NA	Down	Elongation_Xylem_Down
AT5G26330	Elongation_Endodermis	8.98	11.2	0.638	0.595	0.158	0.178	0.0136	0.0165	0.168	0.0149	-3.98	2.54	2.12E-14	bri1_T-WT	AT5G26330	NA	NA	Down	Elongation_Endodermis_Down
AT2G17080	Maturation_Atrichoblast	6.78	11	31.8	48.2	0.0903	0.119	0.306	0.373	0.106	0.328	2.17	4.56	2.12E-14	bri1_T-WT	AT2G17080	NA	NA	Up	Maturation_Atrichoblast_Up
AT2G19410	Maturation_Trichoblast	11	6.19	1.4	0.81	0.283	0.175	0.029	0.0234	0.218	0.0268	-2.95	2.48	2.13E-14	bri1_T-WT	AT2G19410	NA	NA	Down	Maturation_Trichoblast_Down
AT1G49240	Elongation_Atrichoblast	2370	2200	1080	1170	0.999	0.978	0.983	0.983	0.99	0.983	-1.02	10.7	2.17E-14	bri1_T-WT	ACT8	NA	NA	Down	Elongation_Atrichoblast_Down
AT3G01190	Elongation_Endodermis	53.7	39.2	12.5	11	0.61	0.474	0.251	0.206	0.541	0.23	-1.97	4.89	2.21E-14	bri1_T-WT	PER27	NA	NA	Down	Elongation_Endodermis_Down
AT5G61560	Maturation_Atrichoblast	54.2	50.3	12.5	11.8	0.332	0.281	0.0946	0.12	0.304	0.103	-2.1	5.08	2.21E-14	bri1_T-WT	AT5G61560	NA	NA	Down	Maturation_Atrichoblast_Down
AT4G22666	Maturation_Trichoblast	380	374	713	966	0.991	0.94	0.942	0.981	0.96	0.957	1.14	9.25	2.23E-14	bri1_T-WT	AT4G22666	NA	NA	Up	Maturation_Trichoblast_Up
AT5G18290	Maturation_Atrichoblast	11.1	13	0.26	0.946	0.0975	0.125	0.00315	0.0127	0.113	0.00632	-4.43	2.91	2.25E-14	bri1_T-WT	SIP1-2	NA	NA	Down	Maturation_Atrichoblast_Down
AT1G53620	Maturation_Trichoblast	27.9	41.5	11.2	9.56	0.524	0.583	0.159	0.126	0.56	0.147	-1.7	4.56	2.25E-14	bri1_T-WT	AT1G53620	NA	NA	Down	Maturation_Trichoblast_Down
AT1G45145	Maturation_Procambium	198	257	587	708	0.585	0.712	0.951	0.92	0.681	0.937	1.51	8.78	2.26E-14	bri1_T-WT	TRX5	NA	NA	Up	Maturation_Procambium_Up
AT5G24100	Elongation_Endodermis	32.5	31.8	6	8.48	0.413	0.37	0.125	0.181	0.391	0.151	-2.16	4.34	2.27E-14	bri1_T-WT	AT5G24100	NA	NA	Down	Elongation_Endodermis_Down
AT1G12040	Maturation_Trichoblast	93.8	100	187	286	0.883	0.807	0.887	0.972	0.837	0.919	1.25	7.38	2.28E-14	bri1_T-WT	LRX1	NA	NA	Up	Maturation_Trichoblast_Up
AT4G21200	Maturation_Trichoblast	10.1	10	0.7	2.75	0.211	0.203	0.0145	0.0514	0.206	0.0286	-2.66	2.74	2.28E-14	bri1_T-WT	GA2OX8	NA	NA	Down	Maturation_Trichoblast_Down
AT1G52690	Maturation_Cortex	23.7	35.7	82.2	145	0.18	0.257	0.44	0.423	0.235	0.434	1.92	6.17	2.29E-14	bri1_T-WT	LEA7	NA	NA	Up	Maturation_Cortex_Up
AT2G47950	Proximal Lateral Root Cap	20.5	32.2	79.3	57.3	0.153	0.237	0.474	0.392	0.217	0.442	1.31	5.62	2.31E-14	bri1_T-WT	AT2G47950	NA	NA	Up	Proximal Lateral Root Cap_Up
AT3G46900	Maturation_Trichoblast	0.217	2.93	11.3	7.13	0.00904	0.0741	0.139	0.0841	0.0485	0.118	2.69	2.31	2.32E-14	bri1_T-WT	COPT2	NA	NA	Up	Maturation_Trichoblast_Up
AT2G17080	Elongation_Endodermis	2.67	8.6	19	34.7	0.0623	0.133	0.305	0.519	0.0987	0.401	2.34	4.01	2.36E-14	bri1_T-WT	AT2G17080	NA	NA	Up	Elongation_Endodermis_Up
AT3G10910	Elongation_Xylem	27.4	43.2	8.09	5.36	0.254	0.232	0.0914	0.0822	0.24	0.0873	-2.33	4.49	2.36E-14	bri1_T-WT	ATL72	NA	NA	Down	Elongation_Xylem_Down
AT1G28290	Transition Domain_Cortex	9.43	25	118	92.5	0.167	0.384	0.489	0.503	0.33	0.495	2.38	6.16	2.36E-14	bri1_T-WT	AGP31	NA	NA	Up	Transition Domain_Cortex_Up
AT4G15920	Elongation_Procambium	24.6	17.1	2.76	1.17	0.278	0.197	0.0335	0.0229	0.22	0.0286	-3.4	3.45	2.37E-14	bri1_T-WT	SWEET17	NA	NA	Down	Elongation_Procambium_Down
AT5G41080	Elongation_Atrichoblast	146	153	324	342	0.595	0.564	0.653	0.661	0.582	0.656	1.16	7.9	2.38E-14	bri1_T-WT	GDPD2	NA	NA	Up	Elongation_Atrichoblast_Up
AT3G22600	Elongation_Endodermis	3650	3300	1090	1250	1	0.973	0.786	0.724	0.986	0.758	-1.57	11.2	2.38E-14	bri1_T-WT	AT3G22600	NA	NA	Down	Elongation_Endodermis_Down
AT4G37235	Elongation_Endodermis	7.05	12.1	0.255	0.744	0.122	0.175	0.00678	0.0206	0.149	0.013	-4.26	2.46	2.38E-14	bri1_T-WT	AT4G37235	NA	NA	Down	Elongation_Endodermis_Down
AT5G47640	Elongation_Atrichoblast	29.7	25.3	6.87	5.84	0.214	0.197	0.0625	0.069	0.207	0.0649	-2.11	4.28	2.42E-14	bri1_T-WT	NFYB2	NF-YB2	nuclear factor Y, subunit B2	Down	Elongation_Atrichoblast_Down
AT2G17280	Maturation_Trichoblast	5.63	10.8	31.3	23.3	0.196	0.238	0.403	0.388	0.221	0.397	1.76	4.11	2.42E-14	bri1_T-WT	PGM	NA	NA	Up	Maturation_Trichoblast_Up
AT5G53250	Maturation_Procambium	607	390	153	173	1	0.952	0.676	0.724	0.964	0.698	-1.58	8.36	2.43E-14	bri1_T-WT	AGP22	NA	NA	Down	Maturation_Procambium_Down
AT2G25210	Elongation_Atrichoblast	53.7	46.7	123	130	0.474	0.415	0.67	0.707	0.449	0.684	1.33	6.43	2.44E-14	bri1_T-WT	AT2G25210	NA	NA	Up	Elongation_Atrichoblast_Up
[truncated: 33,750 more rows]
