# Supplementary material for: Brassinosteroid gene regulatory networks at cellular resolution in the Arabidopsis root
Source: Science. Author manuscript; Available in PMC 2023 Apr 21. (PMC10119888; doi:10.1126/science.adf4721)
Supplement: Data_S3 [file NIHMS1889089-supplement-Data_S3.zip › Data_S3/Data_S3_pGL2-BRI1-GFP-bri1_T_vs_WT.csv]

gene	cluster_id	sc_130.cpm	sc_134.cpm	sc_133.cpm	sc_137.cpm	sc_130.frq	sc_134.frq	sc_133.frq	sc_137.frq	WT.frq	pGL2_BRI1_bri1_T.frq	logFC	logCPM	p_adj.loc	contrast	Name	TF_Name	Description	up_dn_label	clust_up_dn
AT2G39400	Proximal Lateral Root Cap	2.26	16.7	183	162	0.0195	0.0523	0.351	0.367	0.0444	0.354	4.18	6.53	1.63E-57	pGL2_BRI1_bri1_T-WT	AT2G39400	NA	NA	Up	Proximal Lateral Root Cap_Up
AT2G18690	Elongation_Atrichoblast	7	8.85	331	251	0.0524	0.0738	0.717	0.615	0.0617	0.689	5.19	7.21	7.69E-51	pGL2_BRI1_bri1_T-WT	AT2G18690	NA	NA	Up	Elongation_Atrichoblast_Up
AT5G20820	Elongation_Cortex	5.3	7.3	418	218	0.04	0.0605	0.585	0.571	0.048	0.583	5.61	7.34	3.37E-50	pGL2_BRI1_bri1_T-WT	SAUR76	NA	NA	Up	Elongation_Cortex_Up
AT2G18690	Transition Domain_Atrichoblast	1.37	2.97	169	105	0.0238	0.0667	0.643	0.684	0.0384	0.651	6.02	6.11	4.13E-49	pGL2_BRI1_bri1_T-WT	AT2G18690	NA	NA	Up	Transition Domain_Atrichoblast_Up
AT2G18690	Proximal Lateral Root Cap	0.647	14.6	123	102	0.00557	0.0647	0.421	0.403	0.0504	0.418	3.85	5.94	5.82E-48	pGL2_BRI1_bri1_T-WT	AT2G18690	NA	NA	Up	Proximal Lateral Root Cap_Up
AT5G43520	Elongation_Atrichoblast	193	249	4.3	7.45	0.499	0.54	0.0551	0.0385	0.517	0.0505	-5.27	6.84	1.17E-45	pGL2_BRI1_bri1_T-WT	AT5G43520	NA	NA	Down	Elongation_Atrichoblast_Down
AT5G65140	Elongation_Atrichoblast	1.06	1.49	42.8	128	0.0105	0.0206	0.342	0.385	0.0149	0.354	5.9	5.39	1.99E-44	pGL2_BRI1_bri1_T-WT	TPPJ	NA	NA	Up	Elongation_Atrichoblast_Up
AT2G02100	Elongation_Pericycle	19.2	50.6	429	562	0.0787	0.192	0.661	0.77	0.174	0.701	3.93	8.06	4.07E-43	pGL2_BRI1_bri1_T-WT	PDF2.2	NA	NA	Up	Elongation_Pericycle_Up
AT5G09978	Elongation_Atrichoblast	940	750	71	36.9	0.782	0.768	0.283	0.183	0.776	0.255	-4.03	8.82	1.40E-41	pGL2_BRI1_bri1_T-WT	PEP7	NA	NA	Down	Elongation_Atrichoblast_Down
AT2G23620	Elongation_Atrichoblast	146	109	3.01	2.71	0.422	0.41	0.0404	0.0769	0.417	0.0505	-5.47	6.06	8.67E-41	pGL2_BRI1_bri1_T-WT	MES1	NA	NA	Down	Elongation_Atrichoblast_Down
AT5G46890	Elongation_Pericycle	718	265	39.1	26.7	1	0.904	0.542	0.51	0.92	0.53	-3.76	8.03	1.69E-40	pGL2_BRI1_bri1_T-WT	AT5G46890	NA	NA	Down	Elongation_Pericycle_Down
AT1G76930	Elongation_Atrichoblast	10.4	21.7	517	211	0.0642	0.11	0.511	0.375	0.084	0.473	4.45	7.57	5.34E-40	pGL2_BRI1_bri1_T-WT	ATEXT4	NA	NA	Up	Elongation_Atrichoblast_Up
AT4G32460	Elongation_Atrichoblast	54.5	47.5	669	847	0.374	0.316	0.882	0.837	0.348	0.87	3.89	8.66	2.01E-39	pGL2_BRI1_bri1_T-WT	AT4G32460	NA	NA	Up	Elongation_Atrichoblast_Up
AT2G16740	Elongation_Pericycle	2.74	7.93	102	154	0.0562	0.0559	0.53	0.52	0.056	0.526	4.57	6.08	5.84E-39	pGL2_BRI1_bri1_T-WT	UBC29	NA	NA	Up	Elongation_Pericycle_Up
AT3G61430	Transition Domain_Atrichoblast	1100	863	141	23.4	0.979	0.964	0.604	0.456	0.974	0.574	-3.99	9.06	8.89E-39	pGL2_BRI1_bri1_T-WT	PIP1-1	NA	NA	Down	Transition Domain_Atrichoblast_Down
ATCG00450	Elongation_Cortex	0	0	126	0	0	0	0.74	0	0	0.617	12	5.02	9.88E-37	pGL2_BRI1_bri1_T-WT	TRNV.1	NA	NA	Up	Elongation_Cortex_Up
AT3G16420	Elongation_Atrichoblast	5440	4920	685	518	1	0.993	0.941	0.904	0.997	0.931	-3.12	11.5	1.49E-36	pGL2_BRI1_bri1_T-WT	PBP1	NA	NA	Down	Elongation_Atrichoblast_Down
AT5G38940	Elongation_Atrichoblast	142	214	8.39	6.44	0.338	0.431	0.0772	0.0673	0.378	0.0745	-4.52	6.55	1.44E-35	pGL2_BRI1_bri1_T-WT	AT5G38940	NA	NA	Down	Elongation_Atrichoblast_Down
AT5G63600	Elongation_Atrichoblast	544	377	30.1	32.5	0.865	0.77	0.268	0.212	0.824	0.253	-3.86	7.95	4.90E-35	pGL2_BRI1_bri1_T-WT	FLS5	NA	NA	Down	Elongation_Atrichoblast_Down
AT5G39580	Proximal Lateral Root Cap	3.88	35.2	104	175	0.0334	0.0922	0.232	0.274	0.078	0.239	3.11	6.33	6.14E-35	pGL2_BRI1_bri1_T-WT	PER62	NA	NA	Up	Proximal Lateral Root Cap_Up
AT5G44020	Elongation_Pericycle	1340	1290	257	95.1	1	0.998	0.887	0.8	0.998	0.854	-3.06	9.54	7.05E-35	pGL2_BRI1_bri1_T-WT	AT5G44020	NA	NA	Down	Elongation_Pericycle_Down
AT5G44130	Elongation_Cortex	717	725	50.3	42.7	0.741	0.726	0.265	0.351	0.735	0.28	-3.96	8.59	7.50E-35	pGL2_BRI1_bri1_T-WT	FLA13	NA	NA	Down	Elongation_Cortex_Down
AT5G46890	Proximal Lateral Root Cap	511	291	65.6	42.8	0.975	0.864	0.416	0.527	0.891	0.435	-2.87	7.82	1.10E-33	pGL2_BRI1_bri1_T-WT	AT5G46890	NA	NA	Down	Proximal Lateral Root Cap_Down
AT2G16005	Elongation_Atrichoblast	71.9	65	794	717	0.0315	0.0206	0.283	0.202	0.0267	0.261	3.46	8.68	8.38E-33	pGL2_BRI1_bri1_T-WT	ROSY1	NA	NA	Up	Elongation_Atrichoblast_Up
AT5G45630	Transition Domain_Atrichoblast	2.49	3.52	81.7	79.6	0.0423	0.0667	0.374	0.544	0.0506	0.408	4.76	5.36	1.67E-32	pGL2_BRI1_bri1_T-WT	AT5G45630	NA	NA	Up	Transition Domain_Atrichoblast_Up
AT3G16430	Elongation_Atrichoblast	302	300	27.7	13.9	0.581	0.595	0.235	0.221	0.587	0.231	-3.9	7.34	1.70E-32	pGL2_BRI1_bri1_T-WT	PBP2	NA	NA	Down	Elongation_Atrichoblast_Down
AT4G12520	Elongation_Pericycle	1660	465	133	89.8	0.865	0.72	0.506	0.5	0.744	0.504	-3.01	9.19	2.71E-32	pGL2_BRI1_bri1_T-WT	AT4G12520	NA	NA	Down	Elongation_Pericycle_Down
AT2G39530	Transition Domain_Atrichoblast	602	657	86.1	26.2	0.767	0.713	0.388	0.228	0.749	0.356	-3.66	8.43	8.57E-32	pGL2_BRI1_bri1_T-WT	AT2G39530	NA	NA	Down	Transition Domain_Atrichoblast_Down
AT5G43520	Proximal Lateral Root Cap	29.8	40.9	3.01	2.87	0.217	0.191	0.022	0.0398	0.198	0.0251	-3.52	4.27	4.16E-31	pGL2_BRI1_bri1_T-WT	AT5G43520	NA	NA	Down	Proximal Lateral Root Cap_Down
AT2G37870	Elongation_Pericycle	1.83	6.23	95.3	68.6	0.0225	0.0224	0.256	0.3	0.0224	0.272	4.14	5.45	4.80E-31	pGL2_BRI1_bri1_T-WT	AT2G37870	NA	NA	Up	Elongation_Pericycle_Up
AT5G46900	Elongation_Pericycle	588	229	49.1	31.2	0.978	0.783	0.524	0.47	0.815	0.504	-3.23	7.8	1.05E-30	pGL2_BRI1_bri1_T-WT	AT5G46900	NA	NA	Down	Elongation_Pericycle_Down
AT4G12510	Elongation_Pericycle	1300	260	79.6	59.1	0.854	0.698	0.47	0.45	0.724	0.463	-3.09	8.73	1.29E-30	pGL2_BRI1_bri1_T-WT	AT4G12510	NA	NA	Down	Elongation_Pericycle_Down
ATCG00100	Elongation_Pericycle	0	0	0	58.4	0	0	0	0.63	0	0.235	10.9	3.91	1.68E-30	pGL2_BRI1_bri1_T-WT	TRNG.1	NA	NA	Up	Elongation_Pericycle_Up
AT4G36110	Transition Domain_Atrichoblast	0.747	2.59	77.6	40.8	0.0159	0.0154	0.48	0.526	0.0157	0.489	5.21	4.91	2.97E-30	pGL2_BRI1_bri1_T-WT	AT4G36110	NA	NA	Up	Transition Domain_Atrichoblast_Up
AT5G44130	Elongation_Pericycle	67.2	84.1	3.83	5.48	0.483	0.459	0.0774	0.1	0.463	0.0858	-4.02	5.34	3.33E-30	pGL2_BRI1_bri1_T-WT	FLA13	NA	NA	Down	Elongation_Pericycle_Down
AT4G35300	Elongation_Atrichoblast	0.576	1.38	35.5	33.9	0.00655	0.0189	0.386	0.442	0.0119	0.402	5.19	4.09	3.95E-30	pGL2_BRI1_bri1_T-WT	TMT2	NA	NA	Up	Elongation_Atrichoblast_Up
AT4G36740	Elongation_Pericycle	0	4.76	52.5	57.2	0	0.047	0.327	0.27	0.0392	0.306	4.28	4.88	9.57E-30	pGL2_BRI1_bri1_T-WT	HB-5	HB40	homeobox protein 40	Up	Elongation_Pericycle_Up
AT3G48340	Elongation_Atrichoblast	368	289	2190	2890	0.883	0.856	0.985	0.981	0.871	0.984	2.95	10.5	1.13E-29	pGL2_BRI1_bri1_T-WT	CEP2	NA	NA	Up	Elongation_Atrichoblast_Up
AT3G49120	Elongation_Atrichoblast	17.9	28.2	209	357	0.0917	0.127	0.632	0.635	0.107	0.633	3.6	7.25	1.60E-29	pGL2_BRI1_bri1_T-WT	PER34	NA	NA	Up	Elongation_Atrichoblast_Up
AT5G07460	Elongation_Atrichoblast	932	897	122	82	0.858	0.823	0.562	0.471	0.843	0.537	-3.19	8.99	4.89E-29	pGL2_BRI1_bri1_T-WT	MRSA2	NA	NA	Down	Elongation_Atrichoblast_Down
AT1G19210	Proximal Lateral Root Cap	1.29	7.8	40.6	47.9	0.0111	0.0585	0.23	0.212	0.0471	0.227	3.2	4.66	5.33E-29	pGL2_BRI1_bri1_T-WT	ERF017	AT1G19210	Integrase-type DNA-binding superfamily protein	Up	Proximal Lateral Root Cap_Up
AT2G39400	Distal Lateral Root Cap	3.73	8.52	118	70.8	0.0215	0.0319	0.235	0.265	0.0276	0.241	3.92	5.64	8.32E-29	pGL2_BRI1_bri1_T-WT	AT2G39400	NA	NA	Up	Distal Lateral Root Cap_Up
AT5G36925	Proximal Lateral Root Cap	0.323	1.41	20.7	22.1	0.00279	0.00887	0.137	0.181	0.0074	0.144	4.32	3.57	1.58E-28	pGL2_BRI1_bri1_T-WT	AT5G36925	NA	NA	Up	Proximal Lateral Root Cap_Up
AT3G16150	Proximal Lateral Root Cap	6.47	23.7	91.7	103	0.0306	0.105	0.315	0.367	0.0874	0.324	2.76	5.84	1.89E-28	pGL2_BRI1_bri1_T-WT	AT3G16150	NA	NA	Up	Proximal Lateral Root Cap_Up
AT3G54040	Elongation_Atrichoblast	3.93	19	160	129	0.0446	0.0652	0.643	0.663	0.0535	0.649	3.98	6.27	2.98E-28	pGL2_BRI1_bri1_T-WT	AT3G54040	NA	NA	Up	Elongation_Atrichoblast_Up
AT1G05575	Proximal Lateral Root Cap	21	33.6	181	157	0.117	0.168	0.454	0.527	0.155	0.466	2.63	6.64	3.63E-28	pGL2_BRI1_bri1_T-WT	AT1G05575	NA	NA	Up	Proximal Lateral Root Cap_Up
AT1G32010	Proximal Lateral Root Cap	0	124	188	281	0	0.626	0.809	0.947	0.475	0.833	2.98	7.22	7.80E-28	pGL2_BRI1_bri1_T-WT	AT1G32010	NA	NA	Up	Proximal Lateral Root Cap_Up
AT5G17820	Proximal Lateral Root Cap	300	154	44.3	30.2	0.894	0.6	0.321	0.367	0.671	0.329	-2.56	7.03	9.95E-28	pGL2_BRI1_bri1_T-WT	AT5G17820	NA	NA	Down	Proximal Lateral Root Cap_Down
AT1G03870	Elongation_Pericycle	992	712	134	116	0.966	0.868	0.696	0.63	0.884	0.672	-2.75	8.93	1.17E-27	pGL2_BRI1_bri1_T-WT	FLA9	NA	NA	Down	Elongation_Pericycle_Down
AT3G48510	Elongation_Pericycle	0.914	3.17	37.4	50.7	0.0225	0.038	0.327	0.37	0.0354	0.343	4.29	4.57	1.57E-27	pGL2_BRI1_bri1_T-WT	AT3G48510	NA	NA	Up	Elongation_Pericycle_Up
AT5G63600	Proximal Lateral Root Cap	153	85.4	23.3	15.9	0.719	0.485	0.214	0.111	0.541	0.196	-2.58	6.09	2.63E-27	pGL2_BRI1_bri1_T-WT	FLS5	NA	NA	Down	Proximal Lateral Root Cap_Down
AT3G06962	Elongation_Pericycle	0	0.113	17.2	24.1	0	0.00224	0.101	0.1	0.00187	0.101	7.63	3.45	4.93E-27	pGL2_BRI1_bri1_T-WT	AT3G06962	NA	NA	Up	Elongation_Pericycle_Up
AT4G21920	Proximal Lateral Root Cap	4.53	10.6	37.9	73.3	0.0111	0.0372	0.17	0.221	0.0309	0.178	2.88	5	5.79E-27	pGL2_BRI1_bri1_T-WT	AT4G21920	NA	NA	Up	Proximal Lateral Root Cap_Up
AT5G46900	Elongation_Cortex	5340	4650	636	713	0.996	0.979	0.716	0.818	0.99	0.733	-2.89	11.5	6.38E-27	pGL2_BRI1_bri1_T-WT	AT5G46900	NA	NA	Down	Elongation_Cortex_Down
AT5G47450	Elongation_Cortex	2900	2190	416	223	0.869	0.817	0.698	0.558	0.849	0.675	-3.05	10.5	6.66E-27	pGL2_BRI1_bri1_T-WT	TIP2-3	NA	NA	Down	Elongation_Cortex_Down
AT2G37640	Elongation_Atrichoblast	11.6	14.4	117	216	0.0721	0.0909	0.493	0.635	0.0802	0.532	3.62	6.47	8.21E-27	pGL2_BRI1_bri1_T-WT	EXPA3	NA	NA	Up	Elongation_Atrichoblast_Up
AT5G11420	Elongation_Atrichoblast	5.56	4.6	91.4	66.7	0.0524	0.0549	0.511	0.433	0.0535	0.489	3.95	5.37	8.99E-27	pGL2_BRI1_bri1_T-WT	AT5G11420	NA	NA	Up	Elongation_Atrichoblast_Up
AT2G02100	Maturation_Procambium	43.4	71.3	1140	1120	0.122	0.224	0.759	0.722	0.199	0.738	4.31	9.21	1.36E-26	pGL2_BRI1_bri1_T-WT	PDF2.2	NA	NA	Up	Maturation_Procambium_Up
AT2G20490	Proliferation Domain_Atrichoblast	1.6	142	562	820	0.0357	0.254	0.667	0.798	0.184	0.703	3.84	8.61	1.95E-26	pGL2_BRI1_bri1_T-WT	NOP10	NA	NA	Up	Proliferation Domain_Atrichoblast_Up
ATCG00450	Proximal Lateral Root Cap	0	0	50.8	0	0	0	0.383	0	0	0.317	9.46	3.91	2.28E-26	pGL2_BRI1_bri1_T-WT	TRNV.1	NA	NA	Up	Proximal Lateral Root Cap_Up
AT5G34871	Proliferation Domain_Atrichoblast	4.81	6.83	135	194	0.0714	0.102	0.435	0.623	0.092	0.488	4.82	6.54	2.39E-26	pGL2_BRI1_bri1_T-WT	AT5G34871	NA	NA	Up	Proliferation Domain_Atrichoblast_Up
AT4G15910	Proliferation Domain_Atrichoblast	59.3	218	1200	1480	0.321	0.695	0.942	0.965	0.575	0.949	3.46	9.55	2.94E-26	pGL2_BRI1_bri1_T-WT	ATDI21	NA	NA	Up	Proliferation Domain_Atrichoblast_Up
AT5G09978	Proximal Lateral Root Cap	82.5	51.6	17.4	5.3	0.468	0.358	0.168	0.0885	0.385	0.154	-2.65	5.26	5.30E-26	pGL2_BRI1_bri1_T-WT	PEP7	NA	NA	Down	Proximal Lateral Root Cap_Down
AT4G18170	Elongation_Atrichoblast	0.672	2.3	38.3	30.5	0.00917	0.0309	0.268	0.25	0.0186	0.263	4.62	4.11	6.20E-26	pGL2_BRI1_bri1_T-WT	WRKY28	WRKY28	WRKY DNA-binding protein 28	Up	Elongation_Atrichoblast_Up
AT1G50820	Proximal Lateral Root Cap	0	0	10.7	11.5	0	0	0.103	0.181	0	0.116	9.45	2.61	6.33E-26	pGL2_BRI1_bri1_T-WT	AT1G50820	NA	NA	Up	Proximal Lateral Root Cap_Up
AT4G12600	Proliferation Domain_Atrichoblast	4.81	139	659	739	0.107	0.339	0.697	0.816	0.264	0.73	3.76	8.62	6.85E-26	pGL2_BRI1_bri1_T-WT	AT4G12600	NA	NA	Up	Proliferation Domain_Atrichoblast_Up
AT2G39530	Proximal Lateral Root Cap	160	301	38.2	41.7	0.474	0.512	0.169	0.217	0.503	0.177	-2.45	7.09	1.19E-25	pGL2_BRI1_bri1_T-WT	AT2G39530	NA	NA	Down	Proximal Lateral Root Cap_Down
AT5G43520	Elongation_Cortex	20.8	20.7	0.379	0	0.187	0.146	0.00773	0	0.171	0.00645	-6.29	3.47	1.82E-25	pGL2_BRI1_bri1_T-WT	AT5G43520	NA	NA	Down	Elongation_Cortex_Down
AT4G28850	Maturation_Trichoblast	3.74	5.78	612	423	0.0934	0.103	0.879	0.65	0.0994	0.833	6.75	8.03	2.00E-25	pGL2_BRI1_bri1_T-WT	XTH26	NA	NA	Up	Maturation_Trichoblast_Up
AT3G15670	Elongation_Atrichoblast	19.1	19.2	185	222	0.118	0.122	0.526	0.529	0.12	0.527	3.4	6.79	2.88E-25	pGL2_BRI1_bri1_T-WT	LEA29	NA	NA	Up	Elongation_Atrichoblast_Up
AT3G46400	Elongation_Atrichoblast	39.5	35.6	0.86	1.35	0.356	0.36	0.0147	0.0288	0.358	0.0186	-5.12	4.37	4.43E-25	pGL2_BRI1_bri1_T-WT	AT3G46400	NA	NA	Down	Elongation_Atrichoblast_Down
ATCG00450	Elongation_Atrichoblast	0	0	46	0	0	0	0.423	0	0	0.306	10.4	3.51	6.97E-25	pGL2_BRI1_bri1_T-WT	TRNV.1	NA	NA	Up	Elongation_Atrichoblast_Up
AT2G18690	Distal Lateral Root Cap	1.49	8.52	92.6	47.5	0.01	0.0442	0.345	0.324	0.03	0.34	3.84	5.23	8.65E-25	pGL2_BRI1_bri1_T-WT	AT2G18690	NA	NA	Up	Distal Lateral Root Cap_Up
AT4G36110	Proximal Lateral Root Cap	18.8	22.3	114	113	0.0891	0.121	0.441	0.491	0.114	0.45	2.46	6.09	9.94E-25	pGL2_BRI1_bri1_T-WT	AT4G36110	NA	NA	Up	Proximal Lateral Root Cap_Up
AT1G76470	Elongation_Cortex	13.9	15.4	160	209	0.0994	0.0775	0.546	0.662	0.0908	0.566	3.63	6.63	1.31E-24	pGL2_BRI1_bri1_T-WT	AT1G76470	NA	NA	Up	Elongation_Cortex_Up
AT1G06135	Proximal Lateral Root Cap	2.91	14.4	62.1	52.7	0.0167	0.0621	0.212	0.239	0.0511	0.216	2.7	5.1	1.32E-24	pGL2_BRI1_bri1_T-WT	AT1G06135	NA	NA	Up	Proximal Lateral Root Cap_Up
AT3G02240	Elongation_Atrichoblast	724	760	99.8	93.8	0.948	0.933	0.474	0.462	0.941	0.471	-2.94	8.72	1.52E-24	pGL2_BRI1_bri1_T-WT	RGF7	NA	NA	Down	Elongation_Atrichoblast_Down
AT1G32010	Elongation_Atrichoblast	0	102	168	284	0	0.599	0.757	0.962	0.259	0.814	4.21	7.11	1.60E-24	pGL2_BRI1_bri1_T-WT	AT1G32010	NA	NA	Up	Elongation_Atrichoblast_Up
AT2G35270	Elongation_Atrichoblast	86.9	76.8	4.09	6.77	0.506	0.479	0.0515	0.0769	0.494	0.0585	-3.96	5.49	1.93E-24	pGL2_BRI1_bri1_T-WT	AHL21	NA	NA	Down	Elongation_Atrichoblast_Down
AT2G02100	Elongation_Procambium	2.57	18.2	276	393	0.0333	0.0628	0.463	0.5	0.0543	0.473	5.23	7.42	1.93E-24	pGL2_BRI1_bri1_T-WT	PDF2.2	NA	NA	Up	Elongation_Procambium_Up
AT1G17420	Proximal Lateral Root Cap	4.85	6.2	34.7	47.2	0.0279	0.0399	0.19	0.305	0.037	0.21	2.89	4.57	2.08E-24	pGL2_BRI1_bri1_T-WT	LOX3	NA	NA	Up	Proximal Lateral Root Cap_Up
AT1G21310	Elongation_Atrichoblast	643	808	3920	4320	0.95	0.95	0.996	1	0.95	0.997	2.51	11.2	2.10E-24	pGL2_BRI1_bri1_T-WT	EXT3	NA	NA	Up	Elongation_Atrichoblast_Up
AT4G23700	Elongation_Atrichoblast	25	21.4	244	208	0.182	0.185	0.732	0.808	0.184	0.753	3.28	6.95	2.10E-24	pGL2_BRI1_bri1_T-WT	CHX17	NA	NA	Up	Elongation_Atrichoblast_Up
AT2G24400	Proximal Lateral Root Cap	62.4	65.3	15.1	7.06	0.29	0.331	0.124	0.0973	0.321	0.119	-2.55	5.22	2.57E-24	pGL2_BRI1_bri1_T-WT	AT2G24400	NA	NA	Down	Proximal Lateral Root Cap_Down
ATCG00450	Transition Domain_Atrichoblast	0	0	64.9	0	0	0	0.555	0	0	0.444	10.6	4.04	3.07E-24	pGL2_BRI1_bri1_T-WT	TRNV.1	NA	NA	Up	Transition Domain_Atrichoblast_Up
AT5G63660	Elongation_Pericycle	2.74	2.83	58.9	31.9	0.0449	0.0336	0.232	0.22	0.0354	0.228	3.83	4.63	3.79E-24	pGL2_BRI1_bri1_T-WT	PDF2.5	NA	NA	Up	Elongation_Pericycle_Up
AT1G15520	Elongation_Atrichoblast	26.7	26.7	197	318	0.176	0.175	0.577	0.673	0.175	0.604	3.23	7.14	3.81E-24	pGL2_BRI1_bri1_T-WT	ABCG40	NA	NA	Up	Elongation_Atrichoblast_Up
AT5G44610	Elongation_Atrichoblast	385	354	38.7	46.1	0.691	0.696	0.195	0.212	0.693	0.199	-3.13	7.69	3.81E-24	pGL2_BRI1_bri1_T-WT	PCAP2	NA	NA	Down	Elongation_Atrichoblast_Down
AT2G30750	Elongation_Atrichoblast	0.384	26.1	175	85	0.00524	0.0395	0.342	0.25	0.0201	0.316	4.29	6.15	3.81E-24	pGL2_BRI1_bri1_T-WT	CYP71A12	NA	NA	Up	Elongation_Atrichoblast_Up
AT1G32010	Distal Columella	0	108	196	318	0	0.559	0.783	0.979	0.219	0.827	3.91	7.28	4.43E-24	pGL2_BRI1_bri1_T-WT	AT1G32010	NA	NA	Up	Distal Columella_Up
AT2G39530	Elongation_Cortex	71.6	63	4.54	4.1	0.377	0.251	0.0825	0.104	0.328	0.086	-3.96	5.19	6.05E-24	pGL2_BRI1_bri1_T-WT	AT2G39530	NA	NA	Down	Elongation_Cortex_Down
AT3G09390	Elongation_Atrichoblast	31.6	27	119	707	0.245	0.218	0.489	0.692	0.233	0.545	3.31	7.78	6.80E-24	pGL2_BRI1_bri1_T-WT	MT2A	NA	NA	Up	Elongation_Atrichoblast_Up
AT3G15670	Proliferation Domain_Trichoblast	14.7	9.82	144	143	0.188	0.152	0.599	0.509	0.157	0.579	3.63	6.36	9.91E-24	pGL2_BRI1_bri1_T-WT	LEA29	NA	NA	Up	Proliferation Domain_Trichoblast_Up
AT2G39530	Proliferation Domain_Trichoblast	14.7	182	4.31	1.05	0.312	0.489	0.134	0.0566	0.463	0.117	-4.32	5.7	9.91E-24	pGL2_BRI1_bri1_T-WT	AT2G39530	NA	NA	Down	Proliferation Domain_Trichoblast_Down
AT5G17820	Elongation_Atrichoblast	7860	7040	1930	1090	1	0.998	0.864	0.875	0.999	0.867	-2.36	12.1	1.22E-23	pGL2_BRI1_bri1_T-WT	AT5G17820	NA	NA	Down	Elongation_Atrichoblast_Down
AT1G32010	Elongation_Pericycle	0	116	196	324	0	0.718	0.917	0.95	0.599	0.929	3.34	7.32	1.46E-23	pGL2_BRI1_bri1_T-WT	AT1G32010	NA	NA	Up	Elongation_Pericycle_Up
AT2G39530	Elongation_Pericycle	40.7	31.5	4.47	0.238	0.461	0.275	0.0952	0.01	0.306	0.0634	-4.12	4.25	2.02E-23	pGL2_BRI1_bri1_T-WT	AT2G39530	NA	NA	Down	Elongation_Pericycle_Down
AT5G44585	Transition Domain_Atrichoblast	533	444	64.7	53.5	0.849	0.913	0.352	0.456	0.871	0.373	-3.05	8.11	2.46E-23	pGL2_BRI1_bri1_T-WT	AT5G44585	NA	NA	Down	Transition Domain_Atrichoblast_Down
AT5G54490	Proximal Lateral Root Cap	25.9	49.1	208	170	0.173	0.264	0.648	0.642	0.242	0.647	2.35	6.84	4.02E-23	pGL2_BRI1_bri1_T-WT	PBP1	NA	NA	Up	Proximal Lateral Root Cap_Up
AT3G06460	Proximal Lateral Root Cap	103	209	29.8	27.6	0.184	0.351	0.101	0.115	0.311	0.103	-2.34	6.54	4.43E-23	pGL2_BRI1_bri1_T-WT	AT3G06460	NA	NA	Down	Proximal Lateral Root Cap_Down
AT2G43890	Proliferation Domain_Trichoblast	83.1	91.1	9.47	6.54	0.812	0.641	0.241	0.113	0.667	0.212	-3.44	5.47	4.85E-23	pGL2_BRI1_bri1_T-WT	AT2G43890	NA	NA	Down	Proliferation Domain_Trichoblast_Down
AT5G46900	Proximal Lateral Root Cap	430	218	72	53.6	0.928	0.697	0.352	0.451	0.753	0.369	-2.31	7.59	5.06E-23	pGL2_BRI1_bri1_T-WT	AT5G46900	NA	NA	Down	Proximal Lateral Root Cap_Down
AT4G36110	Elongation_Atrichoblast	2.4	7.01	19.6	144	0.0275	0.0583	0.224	0.529	0.0409	0.309	3.77	5.39	7.48E-23	pGL2_BRI1_bri1_T-WT	AT4G36110	NA	NA	Up	Elongation_Atrichoblast_Up
AT5G53250	Proximal Lateral Root Cap	571	350	131	61.8	0.969	0.888	0.656	0.549	0.908	0.638	-2.31	8.12	8.01E-23	pGL2_BRI1_bri1_T-WT	AGP22	NA	NA	Down	Proximal Lateral Root Cap_Down
AT2G39530	Elongation_Atrichoblast	3560	4100	877	551	0.997	0.995	0.897	0.875	0.996	0.891	-2.46	11.2	8.02E-23	pGL2_BRI1_bri1_T-WT	AT2G39530	NA	NA	Down	Elongation_Atrichoblast_Down
AT3G09390	Proliferation Domain_Trichoblast	6.11	7.36	27.6	226	0.25	0.185	0.406	0.491	0.194	0.425	4.28	6.13	1.16E-22	pGL2_BRI1_bri1_T-WT	MT2A	NA	NA	Up	Proliferation Domain_Trichoblast_Up
AT5G09570	Proliferation Domain_Atrichoblast	0	10.9	109	156	0	0.203	0.503	0.588	0.138	0.527	4.4	6.26	1.29E-22	pGL2_BRI1_bri1_T-WT	AT5G09570	NA	NA	Up	Proliferation Domain_Atrichoblast_Up
AT4G01630	Distal Lateral Root Cap	478	626	63.4	68.6	0.725	0.706	0.213	0.279	0.714	0.227	-3.05	8.28	1.30E-22	pGL2_BRI1_bri1_T-WT	EXPA17	NA	NA	Down	Distal Lateral Root Cap_Down
AT5G26280	Transition Domain_Atrichoblast	362	274	42.5	30.9	0.963	0.949	0.436	0.579	0.958	0.465	-3.12	7.48	2.15E-22	pGL2_BRI1_bri1_T-WT	AT5G26280	NA	NA	Down	Transition Domain_Atrichoblast_Down
AT3G30580	Elongation_Pericycle	21.9	116	4.04	4.76	0.213	0.318	0.0774	0.03	0.3	0.0597	-3.63	5.27	2.90E-22	pGL2_BRI1_bri1_T-WT	AT3G30580	NA	NA	Down	Elongation_Pericycle_Down
AT2G41100	Proximal Lateral Root Cap	22	32	147	122	0.0975	0.17	0.464	0.5	0.153	0.47	2.3	6.35	3.24E-22	pGL2_BRI1_bri1_T-WT	CML12	NA	NA	Up	Proximal Lateral Root Cap_Up
AT3G11210	Elongation_Atrichoblast	1.25	2.18	51.2	18.6	0.017	0.0292	0.324	0.25	0.0223	0.303	4.23	4.16	4.07E-22	pGL2_BRI1_bri1_T-WT	CPRD49	NA	NA	Up	Elongation_Atrichoblast_Up
AT4G01630	Proliferation Domain_Trichoblast	153	142	16.6	17.8	0.938	0.576	0.348	0.302	0.63	0.338	-3.1	6.29	5.03E-22	pGL2_BRI1_bri1_T-WT	EXPA17	NA	NA	Down	Proliferation Domain_Trichoblast_Down
AT4G37220	Maturation_Trichoblast	0.431	0.637	53.6	87.8	0.012	0.0156	0.246	0.317	0.0142	0.26	7.02	5.12	5.71E-22	pGL2_BRI1_bri1_T-WT	AT4G37220	NA	NA	Up	Maturation_Trichoblast_Up
AT2G01670	Proximal Lateral Root Cap	8.41	16.5	72.2	63.6	0.0724	0.108	0.408	0.381	0.0995	0.403	2.42	5.37	5.97E-22	pGL2_BRI1_bri1_T-WT	NUDT17	NA	NA	Up	Proximal Lateral Root Cap_Up
AT2G30930	Transition Domain_Atrichoblast	1050	835	173	115	0.984	0.959	0.744	0.719	0.976	0.739	-2.73	9.09	1.23E-21	pGL2_BRI1_bri1_T-WT	AT2G30930	NA	NA	Down	Transition Domain_Atrichoblast_Down
AT3G57150	Proliferation Domain_Atrichoblast	0	56	283	318	0	0.22	0.527	0.675	0.149	0.569	3.61	7.43	1.55E-21	pGL2_BRI1_bri1_T-WT	CBF5	NA	NA	Up	Proliferation Domain_Atrichoblast_Up
AT2G23410	Proximal Lateral Root Cap	70.2	151	30.1	11.3	0.184	0.348	0.0962	0.0664	0.309	0.0911	-2.38	6.06	1.76E-21	pGL2_BRI1_bri1_T-WT	DPS	NA	NA	Down	Proximal Lateral Root Cap_Down
AT5G09570	Transition Domain_Atrichoblast	4.98	8.9	99.1	63.8	0.0661	0.133	0.37	0.421	0.089	0.38	3.58	5.45	2.65E-21	pGL2_BRI1_bri1_T-WT	AT5G09570	NA	NA	Up	Transition Domain_Atrichoblast_Up
AT1G32010	Distal Lateral Root Cap	0	128	181	316	0	0.586	0.813	0.971	0.342	0.846	3.59	7.28	2.98E-21	pGL2_BRI1_bri1_T-WT	AT1G32010	NA	NA	Up	Distal Lateral Root Cap_Up
AT2G02010	Proximal Lateral Root Cap	1.94	9.21	32.8	41.9	0.0167	0.0727	0.216	0.217	0.0592	0.216	2.72	4.48	3.31E-21	pGL2_BRI1_bri1_T-WT	GAD4	NA	NA	Up	Proximal Lateral Root Cap_Up
AT1G50820	Transition Domain_Atrichoblast	0	0	11.1	17	0	0	0.172	0.368	0	0.211	9.09	2.66	3.55E-21	pGL2_BRI1_bri1_T-WT	AT1G50820	NA	NA	Up	Transition Domain_Atrichoblast_Up
AT3G01190	Proximal Lateral Root Cap	114	64.9	20.9	15.7	0.596	0.389	0.18	0.217	0.439	0.186	-2.26	5.72	3.90E-21	pGL2_BRI1_bri1_T-WT	PER27	NA	NA	Down	Proximal Lateral Root Cap_Down
AT1G18100	Elongation_Trichoblast	9.21	24.2	298	490	0.0836	0.158	0.576	0.731	0.117	0.6	4.67	7.67	5.50E-21	pGL2_BRI1_bri1_T-WT	MFT	NA	NA	Up	Elongation_Trichoblast_Up
AT1G48920	Proliferation Domain_Atrichoblast	6.41	122	445	547	0.107	0.373	0.639	0.763	0.287	0.674	3.35	8.17	1.10E-20	pGL2_BRI1_bri1_T-WT	NUCL1	NA	NA	Up	Proliferation Domain_Atrichoblast_Up
AT5G47740	Proximal Lateral Root Cap	5.82	11.4	41.1	54.7	0.0501	0.0745	0.205	0.265	0.0686	0.216	2.47	4.85	1.25E-20	pGL2_BRI1_bri1_T-WT	AT5G47740	NA	NA	Up	Proximal Lateral Root Cap_Up
AT1G52050	Maturation_Xylem	497	402	24.4	5.54	0.342	0.341	0.167	0.188	0.341	0.174	-5.09	7.88	1.35E-20	pGL2_BRI1_bri1_T-WT	JAL8	NA	NA	Down	Maturation_Xylem_Down
AT5G54370	Maturation_Xylem	760	505	58.1	12.5	0.5	0.523	0.4	0.375	0.512	0.391	-4.42	8.39	1.35E-20	pGL2_BRI1_bri1_T-WT	AT5G54370	NA	NA	Down	Maturation_Xylem_Down
AT4G24972	Elongation_Atrichoblast	29.6	17.7	0.43	0.677	0.224	0.142	0.00735	0.0192	0.189	0.0106	-5.47	3.74	1.50E-20	pGL2_BRI1_bri1_T-WT	TPD1	NA	NA	Down	Elongation_Atrichoblast_Down
AT5G45630	Proximal Lateral Root Cap	27.8	100	233	287	0.117	0.293	0.566	0.615	0.251	0.574	2.22	7.35	1.65E-20	pGL2_BRI1_bri1_T-WT	AT5G45630	NA	NA	Up	Proximal Lateral Root Cap_Up
AT4G24972	Transition Domain_Atrichoblast	41.5	33.2	1.18	1.19	0.339	0.385	0.022	0.0526	0.354	0.0282	-4.97	4.37	1.69E-20	pGL2_BRI1_bri1_T-WT	TPD1	NA	NA	Down	Transition Domain_Atrichoblast_Down
AT4G15990	Elongation_Atrichoblast	0.48	0.69	8.17	33.2	0.00655	0.00858	0.0993	0.202	0.00743	0.128	4.9	3.24	2.43E-20	pGL2_BRI1_bri1_T-WT	AT4G15990	NA	NA	Up	Elongation_Atrichoblast_Up
AT1G17420	Transition Domain_Atrichoblast	0.623	2.41	22.9	41.6	0.0132	0.0462	0.238	0.404	0.0244	0.271	4.53	3.99	2.48E-20	pGL2_BRI1_bri1_T-WT	LOX3	NA	NA	Up	Transition Domain_Atrichoblast_Up
AT1G52690	Elongation_Pericycle	9.6	15.9	118	92.9	0.169	0.143	0.47	0.43	0.147	0.455	3.01	5.91	2.52E-20	pGL2_BRI1_bri1_T-WT	LEA7	NA	NA	Up	Elongation_Pericycle_Up
AT4G11210	Elongation_Pericycle	2060	2020	400	548	1	0.975	0.804	0.77	0.979	0.791	-2.12	10.3	2.53E-20	pGL2_BRI1_bri1_T-WT	DIR14	NA	NA	Down	Elongation_Pericycle_Down
AT1G02400	Transition Domain_Atrichoblast	4.23	8.53	63.7	76.1	0.0767	0.164	0.414	0.579	0.106	0.447	3.52	5.22	2.56E-20	pGL2_BRI1_bri1_T-WT	GA2OX6	NA	NA	Up	Transition Domain_Atrichoblast_Up
AT1G18300	Transition Domain_Atrichoblast	2.86	4.63	63.2	43.6	0.0423	0.113	0.414	0.526	0.0663	0.437	3.85	4.81	2.56E-20	pGL2_BRI1_bri1_T-WT	NUDT4	NA	NA	Up	Transition Domain_Atrichoblast_Up
AT1G67810	Proximal Lateral Root Cap	2.91	5.83	33.6	30	0.0223	0.0461	0.176	0.204	0.0403	0.181	2.76	4.25	3.01E-20	pGL2_BRI1_bri1_T-WT	SUFE2	NA	NA	Up	Proximal Lateral Root Cap_Up
AT3G51750	Proliferation Domain_Trichoblast	3.66	8.59	71.5	92.6	0.125	0.196	0.583	0.547	0.185	0.575	3.65	5.59	3.14E-20	pGL2_BRI1_bri1_T-WT	AT3G51750	NA	NA	Up	Proliferation Domain_Trichoblast_Up
AT1G53950	Elongation_Atrichoblast	0.288	1.49	11.8	29.1	0.00393	0.0189	0.143	0.221	0.0104	0.165	4.62	3.28	3.15E-20	pGL2_BRI1_bri1_T-WT	AT1G53950	NA	NA	Up	Elongation_Atrichoblast_Up
AT2G29995	Elongation_Atrichoblast	338	264	26.5	56.6	0.827	0.801	0.232	0.433	0.816	0.287	-2.94	7.43	3.15E-20	pGL2_BRI1_bri1_T-WT	PSY3	NA	NA	Down	Elongation_Atrichoblast_Down
AT3G47340	Elongation_Atrichoblast	49	40.8	165	703	0.3	0.262	0.54	0.827	0.284	0.62	2.93	7.9	3.33E-20	pGL2_BRI1_bri1_T-WT	ASN1	NA	NA	Up	Elongation_Atrichoblast_Up
AT2G22860	Proximal Lateral Root Cap	47.6	70.4	256	262	0.201	0.282	0.49	0.606	0.262	0.51	2.15	7.32	3.39E-20	pGL2_BRI1_bri1_T-WT	PSK2	NA	NA	Up	Proximal Lateral Root Cap_Up
AT3G07195	Elongation_Atrichoblast	54.9	66	4.09	5.76	0.311	0.367	0.0551	0.0673	0.335	0.0585	-3.63	5.09	4.03E-20	pGL2_BRI1_bri1_T-WT	AT3G07195	NA	NA	Down	Elongation_Atrichoblast_Down
AT5G62210	Elongation_Pericycle	46.2	38	220	314	0.258	0.195	0.619	0.67	0.205	0.638	2.66	7.28	4.57E-20	pGL2_BRI1_bri1_T-WT	AT5G62210	NA	NA	Up	Elongation_Pericycle_Up
AT5G63600	Distal Lateral Root Cap	149	96.1	20.9	9.24	0.667	0.468	0.177	0.147	0.551	0.171	-3.06	6.14	4.88E-20	pGL2_BRI1_bri1_T-WT	FLS5	NA	NA	Down	Distal Lateral Root Cap_Down
AT3G51600	Distal Lateral Root Cap	8.38	23.1	83.2	149	0.0143	0.0391	0.161	0.132	0.0288	0.155	2.97	6.01	4.88E-20	pGL2_BRI1_bri1_T-WT	LTP5	NA	NA	Up	Distal Lateral Root Cap_Up
ATCG00100	Elongation_Cortex	0	0	0	41	0	0	0	0.649	0	0.108	9.71	3.2	6.48E-20	pGL2_BRI1_bri1_T-WT	TRNG.1	NA	NA	Up	Elongation_Cortex_Up
AT3G15670	Transition Domain_Atrichoblast	19.3	23.7	178	168	0.212	0.272	0.59	0.737	0.232	0.62	3.02	6.59	7.14E-20	pGL2_BRI1_bri1_T-WT	LEA29	NA	NA	Up	Transition Domain_Atrichoblast_Up
ATCG00450	Elongation_Pericycle	0	0	66.2	0	0	0	0.679	0	0	0.425	9.01	4.12	9.36E-20	pGL2_BRI1_bri1_T-WT	TRNV.1	NA	NA	Up	Elongation_Pericycle_Up
AT1G32010	Transition Domain_Atrichoblast	0	111	178	238	0	0.815	0.85	0.947	0.277	0.87	3.72	7.03	1.02E-19	pGL2_BRI1_bri1_T-WT	AT1G32010	NA	NA	Up	Transition Domain_Atrichoblast_Up
AT1G50060	Transition Domain_Cortex	394	59.9	23.2	6.32	0.417	0.301	0.322	0.163	0.33	0.28	-3.79	6.74	1.07E-19	pGL2_BRI1_bri1_T-WT	AT1G50060	NA	NA	Down	Transition Domain_Cortex_Down
AT1G69930	Transition Domain_Cortex	487	361	55.4	32.2	0.792	0.712	0.407	0.326	0.732	0.385	-3.3	7.82	1.07E-19	pGL2_BRI1_bri1_T-WT	GSTU11	NA	NA	Down	Transition Domain_Cortex_Down
AT4G30290	Transition Domain_Cortex	30.5	41.6	534	333	0.5	0.479	0.89	0.907	0.485	0.894	3.47	7.93	1.07E-19	pGL2_BRI1_bri1_T-WT	XTH19	NA	NA	Up	Transition Domain_Cortex_Up
AT1G35350	Elongation_Atrichoblast	35.2	31	2.37	1.02	0.292	0.3	0.0257	0.0288	0.296	0.0266	-4.24	4.23	1.11E-19	pGL2_BRI1_bri1_T-WT	PHO1-H8	NA	NA	Down	Elongation_Atrichoblast_Down
AT3G22910	Transition Domain_Atrichoblast	5.23	21.1	69.9	141	0.0688	0.113	0.295	0.544	0.0838	0.345	3.2	5.87	1.38E-19	pGL2_BRI1_bri1_T-WT	ACA13	NA	NA	Up	Transition Domain_Atrichoblast_Up
AT5G62190	Proliferation Domain_Atrichoblast	9.62	40.3	225	289	0.179	0.339	0.616	0.746	0.287	0.652	3.4	7.22	1.46E-19	pGL2_BRI1_bri1_T-WT	RH7	NA	NA	Up	Proliferation Domain_Atrichoblast_Up
AT4G12510	Proximal Lateral Root Cap	218	161	56.9	33.1	0.763	0.575	0.319	0.35	0.621	0.324	-2.1	6.86	1.54E-19	pGL2_BRI1_bri1_T-WT	AT4G12510	NA	NA	Down	Proximal Lateral Root Cap_Down
AT3G11660	Elongation_Cortex	590	511	86.4	64.3	0.636	0.609	0.464	0.442	0.626	0.46	-2.88	8.29	1.63E-19	pGL2_BRI1_bri1_T-WT	NHL1	NA	NA	Down	Elongation_Cortex_Down
AT5G27120	Proliferation Domain_Atrichoblast	4.81	66.9	286	348	0.0714	0.237	0.561	0.702	0.184	0.6	3.35	7.53	1.69E-19	pGL2_BRI1_bri1_T-WT	NOP5-1	NA	NA	Up	Proliferation Domain_Atrichoblast_Up
AT5G17820	Elongation_Pericycle	220	153	59.6	10.7	0.843	0.644	0.476	0.28	0.677	0.403	-2.79	6.79	1.70E-19	pGL2_BRI1_bri1_T-WT	AT5G17820	NA	NA	Down	Elongation_Pericycle_Down
AT4G11100	Elongation_Atrichoblast	22.1	26.7	0.645	1.02	0.211	0.238	0.011	0.0192	0.223	0.0133	-4.88	3.79	2.25E-19	pGL2_BRI1_bri1_T-WT	AT4G11100	NA	NA	Down	Elongation_Atrichoblast_Down
AT3G48940	Elongation_Atrichoblast	42.4	42.5	2.58	3.39	0.274	0.322	0.0368	0.0288	0.295	0.0346	-3.85	4.59	2.39E-19	pGL2_BRI1_bri1_T-WT	AT3G48940	NA	NA	Down	Elongation_Atrichoblast_Down
AT5G47450	Elongation_Atrichoblast	512	346	44.9	85.7	0.679	0.566	0.283	0.356	0.63	0.303	-2.76	7.96	2.50E-19	pGL2_BRI1_bri1_T-WT	TIP2-3	NA	NA	Down	Elongation_Atrichoblast_Down
AT5G22300	Elongation_Cortex	6.3	9.85	59.8	102	0.0521	0.0813	0.351	0.675	0.0635	0.404	3.31	5.46	2.83E-19	pGL2_BRI1_bri1_T-WT	NIT4	NA	NA	Up	Elongation_Cortex_Up
AT2G16740	Elongation_Procambium	3.86	3.96	96	124	0.0556	0.0314	0.493	0.417	0.0383	0.473	4.81	5.8	2.91E-19	pGL2_BRI1_bri1_T-WT	UBC29	NA	NA	Up	Elongation_Procambium_Up
AT1G69930	Elongation_Pericycle	119	47.7	15.7	5.72	0.404	0.347	0.345	0.17	0.356	0.28	-2.98	5.53	3.11E-19	pGL2_BRI1_bri1_T-WT	GSTU11	NA	NA	Down	Elongation_Pericycle_Down
AT5G54490	Transition Domain_Atrichoblast	4.61	11.3	83.8	68.2	0.0873	0.164	0.515	0.439	0.113	0.5	3.36	5.37	3.31E-19	pGL2_BRI1_bri1_T-WT	PBP1	NA	NA	Up	Transition Domain_Atrichoblast_Up
AT1G50490	Proliferation Domain_Atrichoblast	8.02	21.9	103	271	0.143	0.288	0.398	0.57	0.241	0.446	3.64	6.76	4.15E-19	pGL2_BRI1_bri1_T-WT	UBC20	NA	NA	Up	Proliferation Domain_Atrichoblast_Up
AT4G12545	Elongation_Pericycle	58.5	27.3	6.59	2.38	0.449	0.233	0.125	0.09	0.269	0.112	-3.29	4.52	4.31E-19	pGL2_BRI1_bri1_T-WT	AIR1B	NA	NA	Down	Elongation_Pericycle_Down
AT2G31085	Elongation_Atrichoblast	0.384	2.99	12.5	38.3	0.00524	0.0223	0.132	0.192	0.0126	0.149	4.11	3.64	4.42E-19	pGL2_BRI1_bri1_T-WT	CLE6	NA	NA	Up	Elongation_Atrichoblast_Up
AT1G47600	Maturation_Endodermis	106	175	3.72	3.67	0.183	0.16	0.0556	0.115	0.176	0.0806	-5.23	6.19	4.44E-19	pGL2_BRI1_bri1_T-WT	TGG4	NA	NA	Down	Maturation_Endodermis_Down
AT5G64620	Elongation_Atrichoblast	15.8	10.8	103	120	0.131	0.106	0.585	0.635	0.12	0.598	3.07	5.94	4.47E-19	pGL2_BRI1_bri1_T-WT	C/VIF2	NA	NA	Up	Elongation_Atrichoblast_Up
AT3G02840	Proximal Lateral Root Cap	5.18	17.3	62.8	50.5	0.0362	0.0975	0.336	0.385	0.0827	0.345	2.31	5.14	4.65E-19	pGL2_BRI1_bri1_T-WT	AT3G02840	NA	NA	Up	Proximal Lateral Root Cap_Up
AT5G17820	Distal Lateral Root Cap	321	167	40.2	26.8	0.871	0.596	0.283	0.316	0.711	0.29	-2.83	7.13	5.51E-19	pGL2_BRI1_bri1_T-WT	AT5G17820	NA	NA	Down	Distal Lateral Root Cap_Down
AT5G46890	Distal Lateral Root Cap	480	310	65.3	49.3	0.96	0.848	0.4	0.522	0.895	0.426	-2.77	7.83	5.51E-19	pGL2_BRI1_bri1_T-WT	AT5G46890	NA	NA	Down	Distal Lateral Root Cap_Down
AT2G01670	Transition Domain_Atrichoblast	7.22	5.93	76.9	59.8	0.127	0.128	0.546	0.614	0.127	0.56	3.37	5.21	6.51E-19	pGL2_BRI1_bri1_T-WT	NUDT17	NA	NA	Up	Transition Domain_Atrichoblast_Up
AT2G18980	Proliferation Domain_Atrichoblast	601	680	142	50.8	0.964	0.847	0.527	0.36	0.885	0.48	-2.9	8.5	7.41E-19	pGL2_BRI1_bri1_T-WT	PER16	NA	NA	Down	Proliferation Domain_Atrichoblast_Down
AT5G57560	Transition Domain_Atrichoblast	12.3	61.3	253	206	0.13	0.364	0.604	0.614	0.209	0.606	3.01	7.05	8.08E-19	pGL2_BRI1_bri1_T-WT	XTH22	NA	NA	Up	Transition Domain_Atrichoblast_Up
AT2G14960	Transition Domain_Atrichoblast	0.747	0.185	13.5	27.7	0.0132	0.00513	0.15	0.404	0.0105	0.201	5.14	3.26	8.93E-19	pGL2_BRI1_bri1_T-WT	GH3.1	NA	NA	Up	Transition Domain_Atrichoblast_Up
AT3G53980	Maturation_Procambium	0	4.15	76.5	93.2	0	0.056	0.172	0.0833	0.0422	0.123	4.98	5.43	1.03E-18	pGL2_BRI1_bri1_T-WT	AT3G53980	NA	NA	Up	Maturation_Procambium_Up
AT2G01300	Maturation_Procambium	21.1	90	332	1030	0.293	0.576	0.828	0.778	0.506	0.8	3.7	8.54	1.03E-18	pGL2_BRI1_bri1_T-WT	AT2G01300	NA	NA	Up	Maturation_Procambium_Up
AT5G64905	Proximal Lateral Root Cap	13.3	25.5	86	85	0.109	0.121	0.296	0.403	0.118	0.314	2.15	5.74	1.16E-18	pGL2_BRI1_bri1_T-WT	PEP3	NA	NA	Up	Proximal Lateral Root Cap_Up
AT5G53250	Elongation_Atrichoblast	1880	1770	430	314	0.992	0.976	0.853	0.769	0.985	0.83	-2.31	10.1	1.27E-18	pGL2_BRI1_bri1_T-WT	AGP22	NA	NA	Down	Elongation_Atrichoblast_Down
AT3G61430	Elongation_Atrichoblast	8670	7970	2410	1680	1	0.998	0.93	0.894	0.999	0.92	-2.04	12.3	1.44E-18	pGL2_BRI1_bri1_T-WT	PIP1-1	NA	NA	Down	Elongation_Atrichoblast_Down
AT1G32010	Elongation_Cortex	0	104	165	237	0	0.571	0.827	0.935	0.223	0.845	3.93	6.98	1.45E-18	pGL2_BRI1_bri1_T-WT	AT1G32010	NA	NA	Up	Elongation_Cortex_Up
AT3G47420	Elongation_Atrichoblast	21.7	15.6	76.1	305	0.149	0.113	0.423	0.529	0.134	0.452	3.04	6.69	1.57E-18	pGL2_BRI1_bri1_T-WT	ATPS3	NA	NA	Up	Elongation_Atrichoblast_Up
AT2G05520	Elongation_Atrichoblast	3.07	1.38	9.25	115	0.00786	0.00858	0.0735	0.288	0.00817	0.133	3.93	4.93	1.63E-18	pGL2_BRI1_bri1_T-WT	GRP3	NA	NA	Up	Elongation_Atrichoblast_Up
AT3G21340	Elongation_Atrichoblast	153	135	19.8	16.3	0.668	0.645	0.199	0.154	0.658	0.186	-3	6.36	1.66E-18	pGL2_BRI1_bri1_T-WT	AT3G21340	NA	NA	Down	Elongation_Atrichoblast_Down
AT5G45490	Transition Domain_Atrichoblast	160	155	20.8	19	0.659	0.764	0.26	0.404	0.695	0.289	-2.98	6.5	1.80E-18	pGL2_BRI1_bri1_T-WT	AT5G45490	NA	NA	Down	Transition Domain_Atrichoblast_Down
AT1G09350	Elongation_Atrichoblast	0.384	0.115	11.8	12.9	0.00524	0.00172	0.147	0.154	0.00371	0.149	5.49	2.5	1.98E-18	pGL2_BRI1_bri1_T-WT	GOLS3	NA	NA	Up	Elongation_Atrichoblast_Up
AT2G16740	Maturation_Procambium	9.39	7.46	110	235	0.0976	0.04	0.379	0.639	0.0542	0.523	4.41	6.51	2.25E-18	pGL2_BRI1_bri1_T-WT	UBC29	NA	NA	Up	Maturation_Procambium_Up
AT1G53620	Proximal Lateral Root Cap	2.26	6.39	35.5	25.6	0.0167	0.0408	0.15	0.221	0.035	0.162	2.65	4.21	2.28E-18	pGL2_BRI1_bri1_T-WT	AT1G53620	NA	NA	Up	Proximal Lateral Root Cap_Up
AT1G18100	Maturation_Trichoblast	9.64	10.2	605	165	0.111	0.117	0.579	0.317	0.115	0.527	4.98	7.63	2.60E-18	pGL2_BRI1_bri1_T-WT	MFT	NA	NA	Up	Maturation_Trichoblast_Up
AT4G20260	Elongation_Atrichoblast	3290	3240	654	791	0.996	0.995	0.926	0.846	0.996	0.904	-2.18	11	2.70E-18	pGL2_BRI1_bri1_T-WT	PCAP1	NA	NA	Down	Elongation_Atrichoblast_Down
AT5G46890	Elongation_Cortex	4890	4580	783	1110	1	0.998	0.804	0.766	0.999	0.798	-2.34	11.5	2.79E-18	pGL2_BRI1_bri1_T-WT	AT5G46890	NA	NA	Down	Elongation_Cortex_Down
AT3G23190	Elongation_Atrichoblast	144	142	19.8	16.6	0.629	0.647	0.202	0.192	0.637	0.199	-2.97	6.36	2.84E-18	pGL2_BRI1_bri1_T-WT	AT3G23190	NA	NA	Down	Elongation_Atrichoblast_Down
AT1G49030	Elongation_Atrichoblast	190	239	24.5	37.3	0.497	0.499	0.173	0.269	0.498	0.199	-2.81	6.95	3.36E-18	pGL2_BRI1_bri1_T-WT	PCR6	NA	NA	Down	Elongation_Atrichoblast_Down
AT5G57560	Proliferation Domain_Atrichoblast	4.81	137	424	490	0.107	0.542	0.786	0.772	0.402	0.782	3.16	8.09	3.45E-18	pGL2_BRI1_bri1_T-WT	XTH22	NA	NA	Up	Proliferation Domain_Atrichoblast_Up
AT1G52060	Maturation_Xylem	377	393	22.5	5.54	0.237	0.318	0.2	0.25	0.28	0.217	-4.94	7.66	3.52E-18	pGL2_BRI1_bri1_T-WT	JAL9	NA	NA	Down	Maturation_Xylem_Down
AT4G35100	Elongation_Pericycle	3360	2270	745	697	1	0.984	0.94	0.91	0.987	0.929	-1.94	10.8	3.68E-18	pGL2_BRI1_bri1_T-WT	PIP2-7	NA	NA	Down	Elongation_Pericycle_Down
AT5G64260	Proliferation Domain_Trichoblast	23.2	90.8	350	368	0.438	0.598	0.941	0.925	0.574	0.938	2.8	7.74	4.12E-18	pGL2_BRI1_bri1_T-WT	EXL2	NA	NA	Up	Proliferation Domain_Trichoblast_Up
AT5G25190	Transition Domain_Atrichoblast	0.996	0.185	24.8	14.3	0.0212	0.00513	0.211	0.298	0.0157	0.229	4.99	3.28	4.13E-18	pGL2_BRI1_bri1_T-WT	ERF003	ESE3	Integrase-type DNA-binding superfamily protein	Up	Transition Domain_Atrichoblast_Up
AT3G16150	Distal Lateral Root Cap	64.6	60.7	339	468	0.155	0.15	0.522	0.647	0.152	0.549	2.67	7.86	4.31E-18	pGL2_BRI1_bri1_T-WT	AT3G16150	NA	NA	Up	Distal Lateral Root Cap_Up
AT3G15357	Proliferation Domain_Atrichoblast	1.6	36.2	186	203	0.0357	0.186	0.422	0.596	0.138	0.471	3.38	6.84	4.76E-18	pGL2_BRI1_bri1_T-WT	AT3G15357	NA	NA	Up	Proliferation Domain_Atrichoblast_Up
AT5G43520	Distal Lateral Root Cap	24.8	41.5	2.64	1.32	0.152	0.199	0.0259	0.0221	0.179	0.0251	-3.81	4.25	5.45E-18	pGL2_BRI1_bri1_T-WT	AT5G43520	NA	NA	Down	Distal Lateral Root Cap_Down
AT3G54830	Elongation_Atrichoblast	0.0959	0.69	12.3	13.9	0.00131	0.0103	0.121	0.173	0.0052	0.136	5.13	2.6	5.46E-18	pGL2_BRI1_bri1_T-WT	AT3G54830	NA	NA	Up	Elongation_Atrichoblast_Up
AT5G23220	Elongation_Atrichoblast	329	391	78.9	39.3	0.904	0.806	0.596	0.471	0.862	0.561	-2.67	7.72	5.93E-18	pGL2_BRI1_bri1_T-WT	NIC3	NA	NA	Down	Elongation_Atrichoblast_Down
AT4G18170	Transition Domain_Atrichoblast	0.872	1.67	23.8	27.7	0.0106	0.0462	0.198	0.211	0.0227	0.201	4.38	3.68	5.93E-18	pGL2_BRI1_bri1_T-WT	WRKY28	WRKY28	WRKY DNA-binding protein 28	Up	Transition Domain_Atrichoblast_Up
AT5G43350	Proximal Lateral Root Cap	17.1	15.8	2.46	0.883	0.131	0.111	0.0275	0.0177	0.116	0.0258	-3.21	3.16	6.60E-18	pGL2_BRI1_bri1_T-WT	PHT1-1	NA	NA	Down	Proximal Lateral Root Cap_Down
AT2G46400	Elongation_Pericycle	24.2	47.1	202	211	0.146	0.251	0.643	0.61	0.233	0.631	2.57	6.93	6.82E-18	pGL2_BRI1_bri1_T-WT	WRKY46	WRKY46	WRKY DNA-binding protein 46	Up	Elongation_Pericycle_Up
ATCG00450	Distal Columella	0	0	25.6	0	0	0	0.18	0	0	0.14	9.37	2.88	7.21E-18	pGL2_BRI1_bri1_T-WT	TRNV.1	NA	NA	Up	Distal Columella_Up
AT5G53250	Proliferation Domain_Atrichoblast	378	264	69.5	26.6	1	0.983	0.67	0.368	0.989	0.586	-2.87	7.46	7.25E-18	pGL2_BRI1_bri1_T-WT	AGP22	NA	NA	Down	Proliferation Domain_Atrichoblast_Down
AT2G39530	Proliferation Domain_Atrichoblast	57.7	135	7.07	12.5	0.571	0.475	0.133	0.114	0.506	0.127	-3.25	5.62	7.72E-18	pGL2_BRI1_bri1_T-WT	AT2G39530	NA	NA	Down	Proliferation Domain_Atrichoblast_Down
AT1G32560	Elongation_Atrichoblast	1.54	4.48	26.5	37.6	0.0197	0.0497	0.228	0.317	0.0327	0.253	3.53	4.06	9.16E-18	pGL2_BRI1_bri1_T-WT	LEA6	NA	NA	Up	Elongation_Atrichoblast_Up
AT5G01600	Proliferation Domain_Trichoblast	68.4	130	629	563	0.938	0.717	0.973	0.868	0.75	0.95	2.62	8.46	9.78E-18	pGL2_BRI1_bri1_T-WT	FER1	NA	NA	Up	Proliferation Domain_Trichoblast_Up
AT3G02480	Proliferation Domain_Trichoblast	31.8	32.2	133	367	0.312	0.478	0.636	0.679	0.454	0.646	2.89	7.18	9.78E-18	pGL2_BRI1_bri1_T-WT	AT3G02480	NA	NA	Up	Proliferation Domain_Trichoblast_Up
AT5G62420	Transition Domain_Atrichoblast	5.85	7.6	71.5	57.9	0.0899	0.128	0.463	0.474	0.103	0.465	3.28	5.13	1.16E-17	pGL2_BRI1_bri1_T-WT	AT5G62420	NA	NA	Up	Transition Domain_Atrichoblast_Up
AT5G36925	Transition Domain_Atrichoblast	0.249	0.185	14.4	14.3	0.00529	0.00513	0.207	0.246	0.00524	0.215	5.86	2.76	1.19E-17	pGL2_BRI1_bri1_T-WT	AT5G36925	NA	NA	Up	Transition Domain_Atrichoblast_Up
AT5G17820	Transition Domain_Atrichoblast	281	179	63.5	13.5	0.907	0.815	0.41	0.351	0.876	0.398	-2.84	7.09	1.22E-17	pGL2_BRI1_bri1_T-WT	AT5G17820	NA	NA	Down	Transition Domain_Atrichoblast_Down
AT2G02010	Transition Domain_Atrichoblast	1.49	5	38.5	40.8	0.0317	0.0769	0.269	0.351	0.0471	0.285	3.77	4.37	1.23E-17	pGL2_BRI1_bri1_T-WT	GAD4	NA	NA	Up	Transition Domain_Atrichoblast_Up
AT1G59740	Maturation_Procambium	3.52	9.54	110	158	0.0488	0.096	0.517	0.778	0.0843	0.662	4.29	6.13	1.24E-17	pGL2_BRI1_bri1_T-WT	NPF4.3	NA	NA	Up	Maturation_Procambium_Up
AT1G78860	Elongation_Pericycle	93.3	77.6	15.1	10	0.674	0.452	0.167	0.15	0.489	0.16	-2.78	5.61	1.27E-17	pGL2_BRI1_bri1_T-WT	AT1G78860	NA	NA	Down	Elongation_Pericycle_Down
AT2G35980	Elongation_Atrichoblast	4.41	7.7	62.2	46.7	0.0315	0.0497	0.257	0.317	0.0394	0.274	3.2	4.89	1.31E-17	pGL2_BRI1_bri1_T-WT	NHL10	NA	NA	Up	Elongation_Atrichoblast_Up
AT4G36740	Proliferation Domain_Trichoblast	1.22	0.307	15.8	43.7	0.0625	0.0109	0.198	0.189	0.0185	0.196	6.1	4.14	1.35E-17	pGL2_BRI1_bri1_T-WT	HB-5	HB40	homeobox protein 40	Up	Proliferation Domain_Trichoblast_Up
AT3G43270	Transition Domain_Cortex	7.61	1.95	80.7	98.2	0.0833	0.0411	0.534	0.465	0.0515	0.516	4.63	5.72	1.40E-17	pGL2_BRI1_bri1_T-WT	PME32	NA	NA	Up	Transition Domain_Cortex_Up
AT4G30170	Proliferation Domain_Atrichoblast	342	219	76.2	16.6	0.964	0.831	0.578	0.351	0.874	0.515	-2.9	7.28	1.44E-17	pGL2_BRI1_bri1_T-WT	PER45	NA	NA	Down	Proliferation Domain_Atrichoblast_Down
AT3G52700	Proximal Lateral Root Cap	0	21.2	32.3	57.2	0	0.178	0.297	0.602	0.135	0.349	2.37	4.83	1.55E-17	pGL2_BRI1_bri1_T-WT	AT3G52700	NA	NA	Up	Proximal Lateral Root Cap_Up
AT3G23830	Proliferation Domain_Atrichoblast	0	182	523	506	0	0.254	0.605	0.728	0.172	0.64	3.17	8.28	1.62E-17	pGL2_BRI1_bri1_T-WT	RBG4	NA	NA	Up	Proliferation Domain_Atrichoblast_Up
AT3G53980	Elongation_Pericycle	70.4	127	495	446	0.157	0.21	0.405	0.48	0.201	0.433	2.3	8.16	1.69E-17	pGL2_BRI1_bri1_T-WT	AT3G53980	NA	NA	Up	Elongation_Pericycle_Up
AT3G23730	Elongation_Cortex	63.4	95.1	13.1	3.56	0.0873	0.106	0.116	0.0519	0.0945	0.105	-3.27	5.47	1.86E-17	pGL2_BRI1_bri1_T-WT	XTH16	NA	NA	Down	Elongation_Cortex_Down
AT3G01190	Distal Lateral Root Cap	133	85.5	19.2	11.4	0.597	0.399	0.169	0.191	0.482	0.174	-2.83	5.99	1.98E-17	pGL2_BRI1_bri1_T-WT	PER27	NA	NA	Down	Distal Lateral Root Cap_Down
AT4G25630	Proliferation Domain_Atrichoblast	1.6	164	459	491	0.0357	0.237	0.534	0.667	0.172	0.571	3.13	8.17	2.27E-17	pGL2_BRI1_bri1_T-WT	MED36A	NA	NA	Up	Proliferation Domain_Atrichoblast_Up
AT3G43270	Elongation_Cortex	0.221	3.06	23.7	18.6	0.00121	0.0284	0.175	0.234	0.0118	0.185	4.02	3.52	2.33E-17	pGL2_BRI1_bri1_T-WT	PME32	NA	NA	Up	Elongation_Cortex_Up
AT2G35270	Transition Domain_Atrichoblast	44.3	42.6	4.72	0.793	0.407	0.405	0.0793	0.0351	0.407	0.0704	-3.93	4.62	2.35E-17	pGL2_BRI1_bri1_T-WT	AHL21	NA	NA	Down	Transition Domain_Atrichoblast_Down
AT5G46890	Distal Columella	444	249	58	48.9	0.959	0.79	0.338	0.515	0.893	0.377	-2.65	7.65	2.36E-17	pGL2_BRI1_bri1_T-WT	AT5G46890	NA	NA	Down	Distal Columella_Down
AT3G61430	Proximal Lateral Root Cap	388	281	119	58	0.894	0.756	0.533	0.403	0.79	0.51	-1.98	7.72	2.60E-17	pGL2_BRI1_bri1_T-WT	PIP1-1	NA	NA	Down	Proximal Lateral Root Cap_Down
AT2G40750	Elongation_Atrichoblast	33.7	32.1	3.23	1.35	0.254	0.259	0.0515	0.0288	0.256	0.0452	-3.8	4.24	2.62E-17	pGL2_BRI1_bri1_T-WT	WRKY54	WRKY54	WRKY DNA-binding protein 54	Down	Elongation_Atrichoblast_Down
AT5G63087	Elongation_Atrichoblast	0	0.115	9.68	8.47	0	0.00172	0.103	0.125	0.000743	0.109	7	2.02	2.79E-17	pGL2_BRI1_bri1_T-WT	AT5G63087	NA	NA	Up	Elongation_Atrichoblast_Up
AT1G21050	Elongation_Pericycle	5.94	8.04	54.9	53.4	0.101	0.112	0.458	0.56	0.11	0.496	2.91	4.97	3.27E-17	pGL2_BRI1_bri1_T-WT	AT1G21050	NA	NA	Up	Elongation_Pericycle_Up
AT4G12545	Elongation_Cortex	93.9	86.9	10.7	10.1	0.478	0.414	0.147	0.26	0.453	0.166	-3.12	5.68	3.33E-17	pGL2_BRI1_bri1_T-WT	AIR1B	NA	NA	Down	Elongation_Cortex_Down
AT1G03790	Elongation_Atrichoblast	2.49	0.805	14.2	39.3	0.017	0.012	0.129	0.202	0.0149	0.149	3.83	3.72	3.43E-17	pGL2_BRI1_bri1_T-WT	SOM	SOM	Zinc finger C-x8-C-x5-C-x3-H type family protein	Up	Elongation_Atrichoblast_Up
AT5G43175	Maturation_Trichoblast	0	0.228	20.4	22.2	0	0.00585	0.379	0.417	0.00355	0.387	7.28	3.34	4.44E-17	pGL2_BRI1_bri1_T-WT	BHLH139	AT5G43175	basic helix-loop-helix (bHLH) DNA-binding superfamily protein	Up	Maturation_Trichoblast_Up
AT4G20260	Transition Domain_Atrichoblast	611	430	113	71.7	0.981	0.944	0.678	0.667	0.969	0.676	-2.51	8.27	4.55E-17	pGL2_BRI1_bri1_T-WT	PCAP1	NA	NA	Down	Transition Domain_Atrichoblast_Down
AT5G42380	Transition Domain_Atrichoblast	39.7	74.7	422	273	0.357	0.621	0.881	0.842	0.447	0.873	2.64	7.66	5.16E-17	pGL2_BRI1_bri1_T-WT	CML37	NA	NA	Up	Transition Domain_Atrichoblast_Up
AT4G22610	Elongation_Atrichoblast	44	57.6	6.88	2.71	0.237	0.237	0.0993	0.0481	0.237	0.0851	-3.37	4.86	5.28E-17	pGL2_BRI1_bri1_T-WT	AT4G22610	NA	NA	Down	Elongation_Atrichoblast_Down
AT2G40330	Elongation_Cortex	29.9	14.8	0.883	1.91	0.224	0.127	0.018	0.0649	0.186	0.0258	-4.12	3.66	5.57E-17	pGL2_BRI1_bri1_T-WT	PYL6	NA	NA	Down	Elongation_Cortex_Down
AT5G47450	Distal Lateral Root Cap	64.8	62.5	10.9	4.4	0.353	0.229	0.0797	0.0662	0.281	0.0768	-3.04	5.22	5.59E-17	pGL2_BRI1_bri1_T-WT	TIP2-3	NA	NA	Down	Distal Lateral Root Cap_Down
AT4G01630	Proximal Lateral Root Cap	377	259	63.1	100	0.685	0.547	0.292	0.451	0.58	0.32	-1.98	7.63	6.42E-17	pGL2_BRI1_bri1_T-WT	EXPA17	NA	NA	Down	Proximal Lateral Root Cap_Down
AT2G30930	Elongation_Atrichoblast	4680	4950	1140	1240	0.993	0.986	0.926	0.913	0.99	0.923	-2.02	11.6	6.58E-17	pGL2_BRI1_bri1_T-WT	AT2G30930	NA	NA	Down	Elongation_Atrichoblast_Down
AT5G26280	Elongation_Atrichoblast	284	216	36.3	42.7	0.903	0.825	0.324	0.404	0.869	0.346	-2.65	7.19	6.78E-17	pGL2_BRI1_bri1_T-WT	AT5G26280	NA	NA	Down	Elongation_Atrichoblast_Down
AT5G45500	Elongation_Atrichoblast	118	108	15.9	13.9	0.549	0.516	0.191	0.212	0.535	0.197	-2.92	6.03	6.78E-17	pGL2_BRI1_bri1_T-WT	AT5G45500	NA	NA	Down	Elongation_Atrichoblast_Down
AT2G38530	Maturation_Procambium	2.35	14.9	160	148	0.0488	0.104	0.103	0.194	0.0904	0.154	4.04	6.32	6.85E-17	pGL2_BRI1_bri1_T-WT	LTP2	NA	NA	Up	Maturation_Procambium_Up
AT4G20260	Proximal Lateral Root Cap	657	521	189	117	0.983	0.925	0.684	0.642	0.939	0.677	-1.98	8.53	7.07E-17	pGL2_BRI1_bri1_T-WT	PCAP1	NA	NA	Down	Proximal Lateral Root Cap_Down
AT3G47480	Elongation_Cortex	0.663	0.679	17	11.8	0.00606	0.00756	0.165	0.156	0.00665	0.163	4.41	2.94	7.39E-17	pGL2_BRI1_bri1_T-WT	CML47	NA	NA	Up	Elongation_Cortex_Up
AT2G47770	Elongation_Atrichoblast	6.33	8.51	40.4	89.1	0.0629	0.0772	0.272	0.404	0.0691	0.309	3.03	5.13	7.46E-17	pGL2_BRI1_bri1_T-WT	TSPO	NA	NA	Up	Elongation_Atrichoblast_Up
AT5G45630	Proliferation Domain_Atrichoblast	3.21	6.83	63.4	108	0.0357	0.102	0.476	0.561	0.0805	0.5	4.05	5.69	7.74E-17	pGL2_BRI1_bri1_T-WT	AT5G45630	NA	NA	Up	Proliferation Domain_Atrichoblast_Up
AT5G44585	Elongation_Atrichoblast	301	280	59.6	38.3	0.739	0.739	0.364	0.346	0.739	0.359	-2.6	7.42	7.94E-17	pGL2_BRI1_bri1_T-WT	AT5G44585	NA	NA	Down	Elongation_Atrichoblast_Down
AT5G20830	Elongation_Atrichoblast	1.82	1.72	19.1	28.1	0.0236	0.0206	0.169	0.327	0.0223	0.213	3.69	3.57	9.50E-17	pGL2_BRI1_bri1_T-WT	SUS1	NA	NA	Up	Elongation_Atrichoblast_Up
AT1G25530	Proximal Lateral Root Cap	39.1	58.6	11.7	9.93	0.131	0.234	0.0788	0.0841	0.209	0.0797	-2.13	4.91	9.58E-17	pGL2_BRI1_bri1_T-WT	AT1G25530	NA	NA	Down	Proximal Lateral Root Cap_Down
AT1G22740	Elongation_Atrichoblast	156	148	25.8	19	0.621	0.564	0.276	0.279	0.597	0.277	-2.77	6.47	1.61E-16	pGL2_BRI1_bri1_T-WT	RABG3B	NA	NA	Down	Elongation_Atrichoblast_Down
AT3G47340	Transition Domain_Atrichoblast	96.1	71.2	285	826	0.548	0.595	0.678	0.912	0.564	0.725	2.54	8.31	1.63E-16	pGL2_BRI1_bri1_T-WT	ASN1	NA	NA	Up	Transition Domain_Atrichoblast_Up
AT4G17470	Elongation_Atrichoblast	35.3	27.6	3.01	1.69	0.286	0.245	0.0257	0.0385	0.268	0.0293	-3.72	4.18	1.64E-16	pGL2_BRI1_bri1_T-WT	AT4G17470	NA	NA	Down	Elongation_Atrichoblast_Down
AT3G44870	Elongation_Pericycle	432	332	76.8	81.5	0.876	0.66	0.524	0.31	0.696	0.444	-2.26	7.85	1.82E-16	pGL2_BRI1_bri1_T-WT	AT3G44870	NA	NA	Down	Elongation_Pericycle_Down
AT3G02240	Transition Domain_Atrichoblast	54.4	47.3	5.43	3.17	0.415	0.4	0.0705	0.0702	0.41	0.0704	-3.55	4.86	2.04E-16	pGL2_BRI1_bri1_T-WT	RGF7	NA	NA	Down	Transition Domain_Atrichoblast_Down
AT5G05220	Transition Domain_Atrichoblast	4.23	3.52	45.5	40.8	0.0635	0.0564	0.286	0.368	0.0611	0.303	3.47	4.52	2.30E-16	pGL2_BRI1_bri1_T-WT	AT5G05220	NA	NA	Up	Transition Domain_Atrichoblast_Up
AT2G23030	Elongation_Pericycle	0	1.13	13	20.7	0	0.0134	0.202	0.32	0.0112	0.246	4.51	3.21	2.31E-16	pGL2_BRI1_bri1_T-WT	SRK2J	NA	NA	Up	Elongation_Pericycle_Up
AT5G43520	Distal Columella	25.7	33.8	4.29	0.546	0.191	0.162	0.0207	0.00858	0.18	0.018	-3.5	4.05	2.40E-16	pGL2_BRI1_bri1_T-WT	AT5G43520	NA	NA	Down	Distal Columella_Down
AT3G03920	Proliferation Domain_Atrichoblast	19.2	106	381	425	0.25	0.356	0.697	0.754	0.322	0.713	2.88	7.91	2.73E-16	pGL2_BRI1_bri1_T-WT	AT3G03920	NA	NA	Up	Proliferation Domain_Atrichoblast_Up
AT5G65140	Elongation_Cortex	0.552	1.02	13.9	15	0.00606	0.0113	0.147	0.234	0.00812	0.161	4.23	2.93	2.86E-16	pGL2_BRI1_bri1_T-WT	TPPJ	NA	NA	Up	Elongation_Cortex_Up
AT3G05150	Transition Domain_Atrichoblast	60.5	35.8	5.43	2.38	0.571	0.518	0.0661	0.0702	0.553	0.0669	-3.63	4.79	2.92E-16	pGL2_BRI1_bri1_T-WT	AT3G05150	NA	NA	Down	Transition Domain_Atrichoblast_Down
AT3G01190	Elongation_Pericycle	65.8	46.1	12.5	4.76	0.64	0.432	0.262	0.17	0.466	0.228	-2.79	5	3.38E-16	pGL2_BRI1_bri1_T-WT	PER27	NA	NA	Down	Elongation_Pericycle_Down
AT1G50820	Elongation_Pericycle	0	0	7.44	12.6	0	0	0.155	0.33	0	0.22	8.85	2.44	3.54E-16	pGL2_BRI1_bri1_T-WT	AT1G50820	NA	NA	Up	Elongation_Pericycle_Up
AT4G13395	Proximal Lateral Root Cap	43	51.5	145	215	0.237	0.266	0.613	0.606	0.259	0.612	1.91	6.83	3.78E-16	pGL2_BRI1_bri1_T-WT	DVL10	NA	NA	Up	Proximal Lateral Root Cap_Up
AT4G30170	Elongation_Atrichoblast	3670	3520	1050	746	1	1	0.956	0.933	1	0.949	-2.02	11.1	3.92E-16	pGL2_BRI1_bri1_T-WT	PER45	NA	NA	Down	Elongation_Atrichoblast_Down
AT1G29025	Elongation_Pericycle	71.3	41.8	15.5	3.34	0.584	0.338	0.256	0.14	0.379	0.213	-2.8	5.02	4.14E-16	pGL2_BRI1_bri1_T-WT	AT1G29025	NA	NA	Down	Elongation_Pericycle_Down
AT5G40730	Elongation_Pericycle	4820	3930	1230	1380	1	1	1	1	1	1	-1.74	11.5	4.34E-16	pGL2_BRI1_bri1_T-WT	AGP24	NA	NA	Down	Elongation_Pericycle_Down
AT3G29250	Elongation_Atrichoblast	2820	2800	754	607	0.975	0.971	0.923	0.894	0.973	0.915	-2.05	10.8	4.80E-16	pGL2_BRI1_bri1_T-WT	SDR4	NA	NA	Down	Elongation_Atrichoblast_Down
AT3G23190	Proximal Lateral Root Cap	26.8	10.8	3.25	1.77	0.201	0.0895	0.0348	0.0354	0.116	0.0349	-2.9	3.28	4.97E-16	pGL2_BRI1_bri1_T-WT	AT3G23190	NA	NA	Down	Proximal Lateral Root Cap_Down
AT3G44300	Proximal Lateral Root Cap	28.8	17.5	109	69.1	0.206	0.137	0.485	0.442	0.153	0.478	1.95	5.83	4.97E-16	pGL2_BRI1_bri1_T-WT	NIT2	NA	NA	Up	Proximal Lateral Root Cap_Up
AT5G53250	Transition Domain_Atrichoblast	1060	853	241	158	0.992	1	0.811	0.842	0.995	0.817	-2.28	9.18	5.01E-16	pGL2_BRI1_bri1_T-WT	AGP22	NA	NA	Down	Transition Domain_Atrichoblast_Down
AT5G17820	Elongation_Cortex	306	214	54	26.3	0.912	0.684	0.436	0.494	0.823	0.445	-2.75	7.24	5.13E-16	pGL2_BRI1_bri1_T-WT	AT5G17820	NA	NA	Down	Elongation_Cortex_Down
AT2G32530	Elongation_Cortex	25.1	16.8	1.26	1.64	0.181	0.115	0.0258	0.0519	0.155	0.0301	-3.9	3.57	5.13E-16	pGL2_BRI1_bri1_T-WT	CSLB3	NA	NA	Down	Elongation_Cortex_Down
AT3G18450	Elongation_Atrichoblast	46.7	77.8	6.88	7.11	0.214	0.273	0.0515	0.0288	0.239	0.0452	-3.09	5.16	5.27E-16	pGL2_BRI1_bri1_T-WT	PCR5	NA	NA	Down	Elongation_Atrichoblast_Down
AT4G13850	Proliferation Domain_Atrichoblast	51.3	258	719	912	0.429	0.712	0.857	0.842	0.621	0.853	2.69	8.95	5.37E-16	pGL2_BRI1_bri1_T-WT	RBG2	NA	NA	Up	Proliferation Domain_Atrichoblast_Up
AT1G49450	Transition Domain_Atrichoblast	2.74	3.71	39.9	34.9	0.0503	0.0513	0.348	0.474	0.0506	0.373	3.55	4.3	5.40E-16	pGL2_BRI1_bri1_T-WT	AT1G49450	NA	NA	Up	Transition Domain_Atrichoblast_Up
AT4G34419	Transition Domain_Cortex	0	2.6	89.7	50	0	0.0274	0.517	0.302	0.0206	0.46	4.96	5.39	5.43E-16	pGL2_BRI1_bri1_T-WT	AT4G34419	NA	NA	Up	Transition Domain_Cortex_Up
AT5G16010	Transition Domain_Atrichoblast	13.3	17.1	89.4	122	0.13	0.226	0.507	0.579	0.162	0.521	2.79	5.9	5.45E-16	pGL2_BRI1_bri1_T-WT	AT5G16010	NA	NA	Up	Transition Domain_Atrichoblast_Up
AT2G22860	Transition Domain_Atrichoblast	34.6	41	211	238	0.288	0.379	0.652	0.684	0.319	0.658	2.57	7.03	5.92E-16	pGL2_BRI1_bri1_T-WT	PSK2	NA	NA	Up	Transition Domain_Atrichoblast_Up
AT4G17030	Elongation_Pericycle	5.03	6.12	42.3	42.6	0.0674	0.0537	0.256	0.17	0.056	0.224	2.9	4.63	6.11E-16	pGL2_BRI1_bri1_T-WT	EXLB1	NA	NA	Up	Elongation_Pericycle_Up
AT5G17650	Proximal Lateral Root Cap	23	25.9	91.1	96.7	0.15	0.166	0.414	0.447	0.162	0.42	1.94	5.9	6.18E-16	pGL2_BRI1_bri1_T-WT	AT5G17650	NA	NA	Up	Proximal Lateral Root Cap_Up
AT3G61430	Proliferation Domain_Trichoblast	261	259	50.5	42.1	1	0.859	0.583	0.434	0.88	0.55	-2.49	7.23	6.28E-16	pGL2_BRI1_bri1_T-WT	PIP1-1	NA	NA	Down	Proliferation Domain_Trichoblast_Down
AT4G20860	Proximal Lateral Root Cap	22.6	44.4	109	138	0.167	0.215	0.386	0.434	0.203	0.394	1.92	6.31	6.85E-16	pGL2_BRI1_bri1_T-WT	FAD-OXR	NA	NA	Up	Proximal Lateral Root Cap_Up
AT1G52690	Distal Lateral Root Cap	58.1	65.5	322	366	0.191	0.179	0.516	0.441	0.184	0.5	2.48	7.66	7.89E-16	pGL2_BRI1_bri1_T-WT	LEA7	NA	NA	Up	Distal Lateral Root Cap_Up
AT3G16390	Proximal Lateral Root Cap	40.4	25.3	6.11	7.28	0.292	0.206	0.0678	0.111	0.227	0.0752	-2.3	4.25	7.91E-16	pGL2_BRI1_bri1_T-WT	NSP3	NA	NA	Down	Proximal Lateral Root Cap_Down
AT4G26260	Proximal Lateral Root Cap	3.56	6.96	36.4	24.7	0.0195	0.0293	0.166	0.159	0.0269	0.165	2.39	4.25	8.31E-16	pGL2_BRI1_bri1_T-WT	MIOX4	NA	NA	Up	Proximal Lateral Root Cap_Up
AT3G01970	Elongation_Atrichoblast	4.51	4.94	32.7	49.5	0.0406	0.0566	0.261	0.356	0.0475	0.287	3.08	4.46	8.43E-16	pGL2_BRI1_bri1_T-WT	WRKY45	WRKY45	WRKY DNA-binding protein 45	Up	Elongation_Atrichoblast_Up
AT2G40360	Proliferation Domain_Atrichoblast	4.81	48.5	174	236	0.0714	0.271	0.585	0.684	0.207	0.613	3.06	6.95	9.18E-16	pGL2_BRI1_bri1_T-WT	BOP1	NA	NA	Up	Proliferation Domain_Atrichoblast_Up
AT4G22212	Elongation_Atrichoblast	34.6	35.9	4.3	2.03	0.203	0.28	0.0699	0.0577	0.236	0.0665	-3.45	4.35	9.74E-16	pGL2_BRI1_bri1_T-WT	AT4G22212	NA	NA	Down	Elongation_Atrichoblast_Down
AT5G26340	Elongation_Atrichoblast	285	269	1070	1440	0.668	0.592	0.879	0.856	0.635	0.872	2.17	9.58	9.79E-16	pGL2_BRI1_bri1_T-WT	STP13	NA	NA	Up	Elongation_Atrichoblast_Up
AT4G25470	Elongation_Pericycle	5.03	8.84	51.5	48.6	0.0674	0.101	0.399	0.46	0.0951	0.422	2.8	4.87	9.94E-16	pGL2_BRI1_bri1_T-WT	DREB1C	CBF2	C-repeat/DRE binding factor 2	Up	Elongation_Pericycle_Up
AT5G46900	Distal Lateral Root Cap	404	266	76	44	0.915	0.697	0.337	0.434	0.788	0.357	-2.5	7.64	1.07E-15	pGL2_BRI1_bri1_T-WT	AT5G46900	NA	NA	Down	Distal Lateral Root Cap_Down
AT5G20820	Maturation_Endodermis	9.92	4.73	143	161	0.0778	0.103	0.451	0.471	0.0857	0.46	4.42	6.32	1.15E-15	pGL2_BRI1_bri1_T-WT	SAUR76	NA	NA	Up	Maturation_Endodermis_Up
AT1G78860	Elongation_Cortex	53.6	53.1	7.19	5.47	0.162	0.18	0.0876	0.0779	0.169	0.086	-3.06	4.93	1.16E-15	pGL2_BRI1_bri1_T-WT	AT1G78860	NA	NA	Down	Elongation_Cortex_Down
AT1G07135	Transition Domain_Atrichoblast	27.5	54.1	248	214	0.267	0.456	0.784	0.789	0.332	0.785	2.57	7.08	1.21E-15	pGL2_BRI1_bri1_T-WT	AT1G07135	NA	NA	Up	Transition Domain_Atrichoblast_Up
AT1G53830	Elongation_Pericycle	51.2	26.5	7.87	2.62	0.303	0.179	0.143	0.1	0.2	0.127	-2.96	4.43	1.23E-15	pGL2_BRI1_bri1_T-WT	PME2	NA	NA	Down	Elongation_Pericycle_Down
AT5G23750	Elongation_Atrichoblast	334	298	71	45.7	0.649	0.669	0.298	0.221	0.658	0.277	-2.46	7.56	1.24E-15	pGL2_BRI1_bri1_T-WT	AT5G23750	NA	NA	Down	Elongation_Atrichoblast_Down
AT3G52700	Elongation_Atrichoblast	0	21.4	31.6	61.7	0	0.244	0.408	0.663	0.105	0.479	3.35	4.8	1.24E-15	pGL2_BRI1_bri1_T-WT	AT3G52700	NA	NA	Up	Elongation_Atrichoblast_Up
AT3G44750	Proliferation Domain_Atrichoblast	0	33.5	134	166	0	0.153	0.398	0.535	0.103	0.436	3.19	6.5	1.30E-15	pGL2_BRI1_bri1_T-WT	HDT1	HDA3	histone deacetylase 3	Up	Proliferation Domain_Atrichoblast_Up
AT5G20820	Maturation_Cortex	2.61	3.16	114	95.1	0.041	0.0493	0.523	0.503	0.0469	0.518	5.12	5.77	1.36E-15	pGL2_BRI1_bri1_T-WT	SAUR76	NA	NA	Up	Maturation_Cortex_Up
AT3G02410	Elongation_Atrichoblast	1.73	2.18	25.6	20	0.0223	0.0292	0.29	0.279	0.0253	0.287	3.54	3.56	1.43E-15	pGL2_BRI1_bri1_T-WT	ICMEL2	NA	NA	Up	Elongation_Atrichoblast_Up
AT1G04180	Proliferation Domain_Atrichoblast	281	89.5	25	21.8	0.857	0.61	0.282	0.246	0.69	0.272	-2.79	6.55	1.45E-15	pGL2_BRI1_bri1_T-WT	YUC9	NA	NA	Down	Proliferation Domain_Atrichoblast_Down
AT1G56110	Proliferation Domain_Atrichoblast	4.81	73.8	262	270	0.107	0.22	0.541	0.649	0.184	0.571	2.97	7.33	1.45E-15	pGL2_BRI1_bri1_T-WT	NOP56	NA	NA	Up	Proliferation Domain_Atrichoblast_Up
AT1G47130	Proximal Lateral Root Cap	3.56	11.9	31.5	41.5	0.0223	0.0851	0.191	0.248	0.0699	0.2	2.25	4.51	1.45E-15	pGL2_BRI1_bri1_T-WT	AT1G47130	NA	NA	Up	Proximal Lateral Root Cap_Up
AT5G01380	Proximal Lateral Root Cap	42.1	62.6	165	215	0.265	0.331	0.562	0.699	0.315	0.585	1.87	6.93	1.54E-15	pGL2_BRI1_bri1_T-WT	GT-3A	AT5G01380	Homeodomain-like superfamily protein	Up	Proximal Lateral Root Cap_Up
AT3G48510	Maturation_Xylem	1.9	6.34	187	252	0.0263	0.0227	0.6	0.625	0.0244	0.609	5.66	6.85	1.59E-15	pGL2_BRI1_bri1_T-WT	AT3G48510	NA	NA	Up	Maturation_Xylem_Up
AT4G00130	Maturation_Trichoblast	0	0.0455	26.4	5.63	0	0.00195	0.258	0.217	0.00118	0.25	8.43	3.01	1.70E-15	pGL2_BRI1_bri1_T-WT	AT4G00130	AT4G00130	DNA-binding storekeeper protein-related transcriptional regulator	Up	Maturation_Trichoblast_Up
AT2G01910	Elongation_Atrichoblast	131	125	22.4	16.6	0.553	0.569	0.239	0.26	0.56	0.245	-2.73	6.23	1.71E-15	pGL2_BRI1_bri1_T-WT	MAP65-6	NA	NA	Down	Elongation_Atrichoblast_Down
AT2G19760	Elongation_Atrichoblast	2160	2250	575	493	0.99	0.986	0.949	0.933	0.988	0.944	-2.05	10.4	1.83E-15	pGL2_BRI1_bri1_T-WT	PRO1	NA	NA	Down	Elongation_Atrichoblast_Down
AT3G43990	Distal Columella	0	0	20.4	0	0	0	0.148	0	0	0.116	9.05	2.59	1.87E-15	pGL2_BRI1_bri1_T-WT	AT3G43990	NA	NA	Up	Distal Columella_Up
AT3G19200	Proliferation Domain_Trichoblast	3.66	4.3	46.2	50	0.188	0.087	0.529	0.453	0.102	0.512	3.56	4.88	1.97E-15	pGL2_BRI1_bri1_T-WT	AT3G19200	NA	NA	Up	Proliferation Domain_Trichoblast_Up
AT4G29190	Proliferation Domain_Trichoblast	6.11	3.38	23.8	80.6	0.125	0.0652	0.364	0.358	0.0741	0.362	3.78	4.96	1.97E-15	pGL2_BRI1_bri1_T-WT	AT4G29190	OZF2	Zinc finger C-x8-C-x5-C-x3-H type family protein	Up	Proliferation Domain_Trichoblast_Up
AT2G22870	Proximal Lateral Root Cap	69.5	84.8	311	254	0.373	0.39	0.708	0.814	0.386	0.726	1.86	7.5	2.00E-15	pGL2_BRI1_bri1_T-WT	EMB2001	NA	NA	Up	Proximal Lateral Root Cap_Up
AT1G53170	Maturation_Xylem	104	115	1070	890	0.553	0.5	0.8	0.875	0.524	0.826	3.15	9.1	2.04E-15	pGL2_BRI1_bri1_T-WT	ERF8	ERF8	ethylene response factor 8	Up	Maturation_Xylem_Up
AT3G46280	Proliferation Domain_Atrichoblast	207	280	48.7	28.3	0.714	0.763	0.374	0.246	0.747	0.338	-2.7	7.08	2.06E-15	pGL2_BRI1_bri1_T-WT	AT3G46280	NA	NA	Down	Proliferation Domain_Atrichoblast_Down
AT3G43990	Elongation_Trichoblast	0	0	37	0	0	0	0.518	0	0	0.436	9.85	3.3	2.09E-15	pGL2_BRI1_bri1_T-WT	AT3G43990	NA	NA	Up	Elongation_Trichoblast_Up
AT5G46900	Distal Columella	345	214	57.3	41.2	0.891	0.669	0.326	0.433	0.805	0.35	-2.49	7.37	2.25E-15	pGL2_BRI1_bri1_T-WT	AT5G46900	NA	NA	Down	Distal Columella_Down
AT5G46890	Elongation_Atrichoblast	6960	6370	1930	1730	1	0.997	0.893	0.846	0.999	0.88	-1.87	12.1	2.29E-15	pGL2_BRI1_bri1_T-WT	AT5G46890	NA	NA	Down	Elongation_Atrichoblast_Down
AT3G28750	Elongation_Atrichoblast	27.4	32	2.8	2.03	0.145	0.156	0.0404	0.00962	0.15	0.0319	-3.57	4.11	2.35E-15	pGL2_BRI1_bri1_T-WT	AT3G28750	NA	NA	Down	Elongation_Atrichoblast_Down
AT5G65140	Elongation_Trichoblast	1.61	2.17	22.8	51.5	0.0323	0.0705	0.331	0.5	0.0493	0.358	4.2	4.16	2.36E-15	pGL2_BRI1_bri1_T-WT	TPPJ	NA	NA	Up	Elongation_Trichoblast_Up
AT1G52070	Maturation_Xylem	999	1780	349	62.3	0.789	0.886	0.733	0.75	0.841	0.739	-3.12	9.64	2.43E-15	pGL2_BRI1_bri1_T-WT	JAL10	NA	NA	Down	Maturation_Xylem_Down
AT5G54490	Proliferation Domain_Atrichoblast	8.02	20.5	120	147	0.107	0.254	0.643	0.57	0.207	0.623	3.18	6.34	2.49E-15	pGL2_BRI1_bri1_T-WT	PBP1	NA	NA	Up	Proliferation Domain_Atrichoblast_Up
AT5G18470	Elongation_Atrichoblast	8.06	15.5	66	90.1	0.076	0.118	0.408	0.5	0.0944	0.434	2.78	5.46	2.50E-15	pGL2_BRI1_bri1_T-WT	AT5G18470	NA	NA	Up	Elongation_Atrichoblast_Up
AT5G22650	Proliferation Domain_Atrichoblast	30.5	167	525	561	0.393	0.593	0.837	0.842	0.529	0.838	2.72	8.36	2.51E-15	pGL2_BRI1_bri1_T-WT	HDT2	NA	NA	Up	Proliferation Domain_Atrichoblast_Up
AT5G44585	Proliferation Domain_Atrichoblast	298	377	59	52.1	0.643	0.814	0.429	0.377	0.759	0.414	-2.6	7.58	2.54E-15	pGL2_BRI1_bri1_T-WT	AT5G44585	NA	NA	Down	Proliferation Domain_Atrichoblast_Down
AT1G48745	Elongation_Atrichoblast	17.1	18.6	0.86	0.677	0.183	0.185	0.0147	0.0192	0.184	0.016	-4.47	3.39	3.14E-15	pGL2_BRI1_bri1_T-WT	AT1G48745	NA	NA	Down	Elongation_Atrichoblast_Down
AT2G41190	Elongation_Atrichoblast	18.3	14.8	77	153	0.155	0.142	0.478	0.625	0.149	0.519	2.71	6.02	3.14E-15	pGL2_BRI1_bri1_T-WT	AVT1A	NA	NA	Up	Elongation_Atrichoblast_Up
AT4G12510	Elongation_Atrichoblast	4760	5000	1310	1300	0.971	0.962	0.768	0.817	0.967	0.782	-1.9	11.6	3.14E-15	pGL2_BRI1_bri1_T-WT	AT4G12510	NA	NA	Down	Elongation_Atrichoblast_Down
AT4G27730	Elongation_Atrichoblast	0.0959	0.46	9.89	10.2	0.00131	0.00686	0.143	0.212	0.00371	0.162	5.18	2.2	3.17E-15	pGL2_BRI1_bri1_T-WT	OPT6	NA	NA	Up	Elongation_Atrichoblast_Up
AT5G06760	Transition Domain_Atrichoblast	14.6	7.97	99.1	61	0.169	0.138	0.564	0.596	0.159	0.57	2.84	5.5	3.31E-15	pGL2_BRI1_bri1_T-WT	LEA46	NA	NA	Up	Transition Domain_Atrichoblast_Up
AT2G26480	Elongation_Atrichoblast	1.44	1.26	24.7	12.9	0.0197	0.0189	0.21	0.163	0.0193	0.197	3.75	3.27	3.33E-15	pGL2_BRI1_bri1_T-WT	UGT76D1	NA	NA	Up	Elongation_Atrichoblast_Up
AT4G21850	Elongation_Atrichoblast	4940	5030	1650	1070	1	0.993	0.993	0.942	0.997	0.979	-1.91	11.6	3.38E-15	pGL2_BRI1_bri1_T-WT	MSRB9	NA	NA	Down	Elongation_Atrichoblast_Down
AT5G14330	Proximal Lateral Root Cap	201	109	41.9	40.8	0.794	0.578	0.342	0.469	0.63	0.364	-1.85	6.6	3.46E-15	pGL2_BRI1_bri1_T-WT	AT5G14330	NA	NA	Down	Proximal Lateral Root Cap_Down
AT5G04120	Elongation_Pericycle	135	39.3	16	9.29	0.596	0.333	0.339	0.17	0.377	0.276	-2.61	5.6	3.52E-15	pGL2_BRI1_bri1_T-WT	IPSP	NA	NA	Down	Elongation_Pericycle_Down
AT1G67920	Proximal Lateral Root Cap	36.2	52.4	150	167	0.214	0.237	0.511	0.611	0.231	0.528	1.85	6.67	3.61E-15	pGL2_BRI1_bri1_T-WT	AT1G67920	NA	NA	Up	Proximal Lateral Root Cap_Up
AT5G45490	Elongation_Atrichoblast	258	249	51.8	40	0.654	0.667	0.375	0.346	0.66	0.367	-2.47	7.24	3.69E-15	pGL2_BRI1_bri1_T-WT	AT5G45490	NA	NA	Down	Elongation_Atrichoblast_Down
AT5G53590	Transition Domain_Atrichoblast	0.747	2.97	34.7	18.2	0.0159	0.0564	0.269	0.368	0.0297	0.289	3.94	3.79	3.78E-15	pGL2_BRI1_bri1_T-WT	AT5G53590	NA	NA	Up	Transition Domain_Atrichoblast_Up
AT5G43350	Transition Domain_Atrichoblast	118	80.6	17.2	10.7	0.69	0.646	0.198	0.281	0.675	0.215	-2.83	5.86	3.91E-15	pGL2_BRI1_bri1_T-WT	PHT1-1	NA	NA	Down	Transition Domain_Atrichoblast_Down
AT1G22530	Proximal Lateral Root Cap	105	74.7	29.9	19.6	0.554	0.467	0.25	0.261	0.488	0.252	-1.87	5.83	4.41E-15	pGL2_BRI1_bri1_T-WT	PATL2	NA	NA	Down	Proximal Lateral Root Cap_Down
AT5G20250	Elongation_Pericycle	98.3	65.6	14.9	12.6	0.618	0.494	0.28	0.33	0.515	0.299	-2.55	5.57	4.43E-15	pGL2_BRI1_bri1_T-WT	DIN10	NA	NA	Down	Elongation_Pericycle_Down
AT4G02330	Elongation_Atrichoblast	0.0959	1.95	18.7	11.9	0.00131	0.0206	0.221	0.173	0.00966	0.207	4.12	2.94	4.64E-15	pGL2_BRI1_bri1_T-WT	PME41	NA	NA	Up	Elongation_Atrichoblast_Up
AT2G20750	Proliferation Domain_Atrichoblast	77	58.7	11.5	4.32	0.75	0.492	0.194	0.123	0.575	0.174	-3.2	4.97	4.82E-15	pGL2_BRI1_bri1_T-WT	EXPB1	NA	NA	Down	Proliferation Domain_Atrichoblast_Down
AT4G35300	Transition Domain_Atrichoblast	1.12	0.741	15.8	21.8	0.0238	0.0154	0.207	0.421	0.0209	0.25	4.23	3.2	5.02E-15	pGL2_BRI1_bri1_T-WT	TMT2	NA	NA	Up	Transition Domain_Atrichoblast_Up
AT3G56070	Proliferation Domain_Atrichoblast	6.41	69	262	248	0.107	0.305	0.605	0.684	0.241	0.627	2.91	7.27	5.07E-15	pGL2_BRI1_bri1_T-WT	CYP19-3	NA	NA	Up	Proliferation Domain_Atrichoblast_Up
AT3G47340	Distal Lateral Root Cap	180	260	851	1550	0.333	0.354	0.62	0.809	0.345	0.66	2.41	9.47	5.60E-15	pGL2_BRI1_bri1_T-WT	ASN1	NA	NA	Up	Distal Lateral Root Cap_Up
AT5G05220	Proximal Lateral Root Cap	22.6	25.5	94.8	83.6	0.0891	0.0984	0.3	0.381	0.0962	0.314	1.88	5.85	5.74E-15	pGL2_BRI1_bri1_T-WT	AT5G05220	NA	NA	Up	Proximal Lateral Root Cap_Up
AT4G11340	Elongation_Cortex	3.98	1.36	46.4	12	0.04	0.00945	0.191	0.0909	0.0281	0.174	3.4	4.04	6.15E-15	pGL2_BRI1_bri1_T-WT	AT4G11340	NA	NA	Up	Elongation_Cortex_Up
AT4G27280	Transition Domain_Atrichoblast	15.6	34.3	160	129	0.235	0.426	0.753	0.684	0.3	0.739	2.63	6.39	6.60E-15	pGL2_BRI1_bri1_T-WT	KRP1	NA	NA	Up	Transition Domain_Atrichoblast_Up
AT4G33467	Proliferation Domain_Trichoblast	42.8	16.3	110	256	0.438	0.283	0.519	0.491	0.306	0.512	2.75	6.77	6.85E-15	pGL2_BRI1_bri1_T-WT	AT4G33467	NA	NA	Up	Proliferation Domain_Trichoblast_Up
AT5G62330	Proliferation Domain_Atrichoblast	96.2	118	24.1	8.64	0.607	0.525	0.221	0.158	0.552	0.203	-2.85	5.82	7.04E-15	pGL2_BRI1_bri1_T-WT	AT5G62330	NA	NA	Down	Proliferation Domain_Atrichoblast_Down
AT5G36925	Elongation_Atrichoblast	0.768	0.92	12.5	16.3	0.0105	0.00858	0.132	0.106	0.00966	0.125	4.05	2.79	7.42E-15	pGL2_BRI1_bri1_T-WT	AT5G36925	NA	NA	Up	Elongation_Atrichoblast_Up
AT3G16390	Elongation_Cortex	41.1	23.8	3.53	3.28	0.356	0.214	0.0567	0.117	0.301	0.0667	-3.25	4.22	7.98E-15	pGL2_BRI1_bri1_T-WT	NSP3	NA	NA	Down	Elongation_Cortex_Down
AT1G17300	Elongation_Cortex	532	495	83.5	103	0.916	0.911	0.577	0.584	0.914	0.578	-2.47	8.25	8.03E-15	pGL2_BRI1_bri1_T-WT	AT1G17300	NA	NA	Down	Elongation_Cortex_Down
AT4G30670	Elongation_Cortex	366	351	65.9	57.2	0.76	0.747	0.51	0.649	0.755	0.533	-2.54	7.72	8.03E-15	pGL2_BRI1_bri1_T-WT	AT4G30670	NA	NA	Down	Elongation_Cortex_Down
AT4G10450	Proliferation Domain_Atrichoblast	28.9	141	437	498	0.214	0.542	0.752	0.789	0.437	0.762	2.67	8.15	8.14E-15	pGL2_BRI1_bri1_T-WT	RPL9D	NA	NA	Up	Proliferation Domain_Atrichoblast_Up
AT3G48940	Elongation_Cortex	42.5	34.8	4.8	4.38	0.261	0.21	0.0515	0.156	0.241	0.0688	-3.08	4.48	8.43E-15	pGL2_BRI1_bri1_T-WT	AT3G48940	NA	NA	Down	Elongation_Cortex_Down
AT1G52343	Elongation_Atrichoblast	2.49	1.61	19.8	25.1	0.0315	0.0223	0.165	0.231	0.0275	0.184	3.42	3.53	8.53E-15	pGL2_BRI1_bri1_T-WT	AT1G52343	NA	NA	Up	Elongation_Atrichoblast_Up
AT4G12910	Elongation_Atrichoblast	1.15	1.38	18.9	15.2	0.0157	0.0154	0.243	0.231	0.0156	0.239	3.74	3.11	8.56E-15	pGL2_BRI1_bri1_T-WT	SCPL20	NA	NA	Up	Elongation_Atrichoblast_Up
AT1G14960	Elongation_Cortex	47.3	48.2	297	275	0.341	0.325	0.789	0.805	0.335	0.791	2.58	7.38	8.69E-15	pGL2_BRI1_bri1_T-WT	AT1G14960	NA	NA	Up	Elongation_Cortex_Up
AT3G52700	Elongation_Cortex	0	20.9	30.3	59.9	0	0.204	0.363	0.766	0.0798	0.43	3.23	4.78	8.69E-15	pGL2_BRI1_bri1_T-WT	AT3G52700	NA	NA	Up	Elongation_Cortex_Up
AT5G20820	Elongation_Atrichoblast	2.88	3.68	64.1	13.5	0.0328	0.0429	0.353	0.212	0.0371	0.314	3.26	4.38	8.77E-15	pGL2_BRI1_bri1_T-WT	SAUR76	NA	NA	Up	Elongation_Atrichoblast_Up
AT3G51750	Transition Domain_Cortex	1.9	2.6	55.4	68.9	0.0417	0.0548	0.466	0.558	0.0515	0.491	4.72	5.23	9.11E-15	pGL2_BRI1_bri1_T-WT	AT3G51750	NA	NA	Up	Transition Domain_Cortex_Up
AT4G04840	Transition Domain_Atrichoblast	77.1	51.5	15.1	1.98	0.405	0.323	0.189	0.0526	0.377	0.162	-3.09	5.25	9.79E-15	pGL2_BRI1_bri1_T-WT	MSRB6	NA	NA	Down	Transition Domain_Atrichoblast_Down
ATCG00450	Maturation_Endodermis	0	0	70.7	0	0	0	0.59	0	0	0.343	10.7	4.09	1.01E-14	pGL2_BRI1_bri1_T-WT	TRNV.1	NA	NA	Up	Maturation_Endodermis_Up
AT4G18280	Proliferation Domain_Atrichoblast	28.9	30.1	190	231	0.214	0.322	0.619	0.675	0.287	0.635	2.85	6.99	1.01E-14	pGL2_BRI1_bri1_T-WT	AT4G18280	NA	NA	Up	Proliferation Domain_Atrichoblast_Up
AT4G26260	Distal Lateral Root Cap	6.15	4.46	47	32.6	0.0273	0.0195	0.217	0.243	0.0228	0.223	2.9	4.48	1.03E-14	pGL2_BRI1_bri1_T-WT	MIOX4	NA	NA	Up	Distal Lateral Root Cap_Up
AT1G01620	Transition Domain_Atrichoblast	2860	2140	850	454	1	1	0.96	0.982	1	0.965	-1.99	10.6	1.05E-14	pGL2_BRI1_bri1_T-WT	PIP1-3	NA	NA	Down	Transition Domain_Atrichoblast_Down
AT3G10930	Transition Domain_Atrichoblast	6.23	19.3	129	55.1	0.103	0.226	0.621	0.596	0.145	0.616	2.92	5.71	1.05E-14	pGL2_BRI1_bri1_T-WT	AT3G10930	NA	NA	Up	Transition Domain_Atrichoblast_Up
AT1G65590	Elongation_Atrichoblast	74	54.8	9.46	7.79	0.561	0.468	0.136	0.125	0.521	0.133	-2.89	5.24	1.10E-14	pGL2_BRI1_bri1_T-WT	HEXO3	NA	NA	Down	Elongation_Atrichoblast_Down
AT4G16190	Elongation_Atrichoblast	354	327	1650	1210	0.742	0.683	0.967	0.962	0.716	0.965	2.06	9.79	1.11E-14	pGL2_BRI1_bri1_T-WT	RD19C	NA	NA	Up	Elongation_Atrichoblast_Up
AT5G06760	Elongation_Atrichoblast	43.7	37.8	225	214	0.198	0.185	0.61	0.606	0.192	0.609	2.43	7.02	1.18E-14	pGL2_BRI1_bri1_T-WT	LEA46	NA	NA	Up	Elongation_Atrichoblast_Up
AT4G25340	Proliferation Domain_Atrichoblast	6.41	40.3	168	186	0.143	0.254	0.524	0.675	0.218	0.566	2.95	6.75	1.19E-14	pGL2_BRI1_bri1_T-WT	FKBP53	NA	NA	Up	Proliferation Domain_Atrichoblast_Up
AT5G57785	Proliferation Domain_Trichoblast	2.44	10.4	87.7	51	0.125	0.12	0.476	0.358	0.12	0.45	3.03	5.4	1.19E-14	pGL2_BRI1_bri1_T-WT	AT5G57785	NA	NA	Up	Proliferation Domain_Trichoblast_Up
AT5G66170	Proximal Lateral Root Cap	39.5	41.9	142	144	0.251	0.26	0.621	0.659	0.258	0.628	1.81	6.53	1.25E-14	pGL2_BRI1_bri1_T-WT	STR18	NA	NA	Up	Proximal Lateral Root Cap_Up
AT5G46890	Proliferation Domain_Atrichoblast	162	113	29.4	15.6	0.964	0.932	0.48	0.36	0.943	0.446	-2.66	6.19	1.29E-14	pGL2_BRI1_bri1_T-WT	AT5G46890	NA	NA	Down	Proliferation Domain_Atrichoblast_Down
AT2G30930	Proximal Lateral Root Cap	364	253	86.9	87.4	0.93	0.867	0.546	0.712	0.882	0.575	-1.8	7.62	1.35E-14	pGL2_BRI1_bri1_T-WT	AT2G30930	NA	NA	Down	Proximal Lateral Root Cap_Down
AT4G12545	Proximal Lateral Root Cap	48.8	34.3	9.92	10.4	0.284	0.194	0.0788	0.115	0.216	0.085	-2.03	4.66	1.35E-14	pGL2_BRI1_bri1_T-WT	AIR1B	NA	NA	Down	Proximal Lateral Root Cap_Down
AT3G11930	Maturation_Xylem	252	169	9.37	1.38	0.316	0.386	0.0667	0.0625	0.354	0.0652	-5.43	6.79	1.40E-14	pGL2_BRI1_bri1_T-WT	AT3G11930	NA	NA	Down	Maturation_Xylem_Down
AT2G41100	Elongation_Atrichoblast	8.25	20.6	105	73.8	0.0983	0.184	0.485	0.413	0.135	0.465	2.74	5.68	1.45E-14	pGL2_BRI1_bri1_T-WT	CML12	NA	NA	Up	Elongation_Atrichoblast_Up
AT2G36220	Proximal Lateral Root Cap	16.5	18.9	47.3	88.5	0.125	0.145	0.342	0.584	0.14	0.383	1.91	5.43	1.48E-14	pGL2_BRI1_bri1_T-WT	AT2G36220	NA	NA	Up	Proximal Lateral Root Cap_Up
AT1G02390	Transition Domain_Atrichoblast	17.3	27.1	106	154	0.243	0.374	0.48	0.667	0.288	0.518	2.56	6.23	1.69E-14	pGL2_BRI1_bri1_T-WT	GPAT2	NA	NA	Up	Transition Domain_Atrichoblast_Up
AT3G01190	Elongation_Cortex	1060	1010	270	159	0.967	0.94	0.825	0.857	0.956	0.83	-2.31	9.29	1.71E-14	pGL2_BRI1_bri1_T-WT	PER27	NA	NA	Down	Elongation_Cortex_Down
ATCG00450	Distal Lateral Root Cap	0	0	23.8	0	0	0	0.189	0	0	0.149	8.65	2.74	1.72E-14	pGL2_BRI1_bri1_T-WT	TRNV.1	NA	NA	Up	Distal Lateral Root Cap_Up
AT5G54230	Maturation_Xylem	0	0	73.1	151	0	0	0.333	0.5	0	0.391	9.26	5.89	1.79E-14	pGL2_BRI1_bri1_T-WT	MYB49	MYB49	myb domain protein 49	Up	Maturation_Xylem_Up
ATMG00030	Transition Domain_Atrichoblast	368	319	807	2830	0.929	0.933	0.987	1	0.93	0.989	2.14	10.1	1.81E-14	pGL2_BRI1_bri1_T-WT	ORF107A	NA	NA	Up	Transition Domain_Atrichoblast_Up
AT4G12550	Elongation_Atrichoblast	26.9	12.4	1.51	0.677	0.275	0.158	0.0221	0.0192	0.224	0.0213	-4.15	3.53	1.84E-14	pGL2_BRI1_bri1_T-WT	AIR1	NA	NA	Down	Elongation_Atrichoblast_Down
AT5G38700	Transition Domain_Atrichoblast	6.35	9.45	85.7	41.2	0.0952	0.154	0.463	0.544	0.115	0.479	2.96	5.15	1.90E-14	pGL2_BRI1_bri1_T-WT	AT5G38700	NA	NA	Up	Transition Domain_Atrichoblast_Up
AT2G32210	Transition Domain_Atrichoblast	26.8	39.1	116	279	0.286	0.415	0.604	0.772	0.33	0.637	2.47	6.83	2.06E-14	pGL2_BRI1_bri1_T-WT	AT2G32210	NA	NA	Up	Transition Domain_Atrichoblast_Up
AT3G44860	Elongation_Pericycle	134	116	48.1	9.29	0.73	0.528	0.518	0.25	0.562	0.418	-2.48	6.26	2.24E-14	pGL2_BRI1_bri1_T-WT	FAMT	NA	NA	Down	Elongation_Pericycle_Down
AT4G26110	Proliferation Domain_Atrichoblast	22.5	68.3	274	299	0.25	0.475	0.707	0.789	0.402	0.73	2.72	7.44	2.30E-14	pGL2_BRI1_bri1_T-WT	NAP1;1	NA	NA	Up	Proliferation Domain_Atrichoblast_Up
AT4G37370	Elongation_Atrichoblast	166	170	950	587	0.48	0.417	0.669	0.654	0.452	0.665	2.15	8.87	2.35E-14	pGL2_BRI1_bri1_T-WT	CYP81D8	NA	NA	Up	Elongation_Atrichoblast_Up
AT1G69880	Maturation_Procambium	0	4.15	29.9	85.8	0	0.032	0.103	0.333	0.0241	0.231	4.6	4.99	2.41E-14	pGL2_BRI1_bri1_T-WT	TRX8	NA	NA	Up	Maturation_Procambium_Up
AT5G46900	Maturation_Xylem	392	250	20.6	11.1	0.737	0.682	0.333	0.375	0.707	0.348	-4.35	7.42	2.85E-14	pGL2_BRI1_bri1_T-WT	AT5G46900	NA	NA	Down	Maturation_Xylem_Down
AT2G32960	Elongation_Atrichoblast	1.06	1.95	16.1	19.3	0.0144	0.0172	0.206	0.221	0.0156	0.21	3.59	3.16	2.93E-14	pGL2_BRI1_bri1_T-WT	DSP2	NA	NA	Up	Elongation_Atrichoblast_Up
AT1G19210	Elongation_Cortex	7.29	6.96	85.9	31.2	0.0461	0.0643	0.366	0.104	0.0532	0.323	2.91	5.06	2.95E-14	pGL2_BRI1_bri1_T-WT	ERF017	AT1G19210	Integrase-type DNA-binding superfamily protein	Up	Elongation_Cortex_Up
AT1G50060	Maturation_Xylem	216	337	13.1	8.31	0.368	0.432	0.2	0.188	0.402	0.196	-4.67	7.2	2.98E-14	pGL2_BRI1_bri1_T-WT	AT1G50060	NA	NA	Down	Maturation_Xylem_Down
AT3G47380	Maturation_Procambium	3.52	2.49	69	51.1	0.0732	0.024	0.241	0.25	0.0361	0.246	4.29	4.91	3.01E-14	pGL2_BRI1_bri1_T-WT	PMEI11	NA	NA	Up	Maturation_Procambium_Up
AT5G45950	Elongation_Cortex	3.76	3.06	47.4	17	0.0242	0.0208	0.247	0.247	0.0229	0.247	3.14	4.19	3.18E-14	pGL2_BRI1_bri1_T-WT	AT5G45950	NA	NA	Up	Elongation_Cortex_Up
AT2G43050	Elongation_Cortex	80.8	111	7.95	23.5	0.251	0.297	0.0902	0.234	0.269	0.114	-2.78	5.82	3.18E-14	pGL2_BRI1_bri1_T-WT	PME16	NA	NA	Down	Elongation_Cortex_Down
AT2G37640	Proliferation Domain_Trichoblast	1.22	6.44	21	72.7	0.0625	0.0761	0.251	0.321	0.0741	0.267	3.57	4.82	3.32E-14	pGL2_BRI1_bri1_T-WT	EXPA3	NA	NA	Up	Proliferation Domain_Trichoblast_Up
AT4G12510	Distal Lateral Root Cap	240	158	43.6	31.2	0.746	0.529	0.285	0.36	0.62	0.301	-2.4	6.9	3.33E-14	pGL2_BRI1_bri1_T-WT	AT4G12510	NA	NA	Down	Distal Lateral Root Cap_Down
AT5G62680	Elongation_Atrichoblast	1.34	2.87	24.3	18.6	0.0157	0.0206	0.151	0.144	0.0178	0.149	3.4	3.49	3.35E-14	pGL2_BRI1_bri1_T-WT	NPF2.11	NA	NA	Up	Elongation_Atrichoblast_Up
AT5G47450	Proximal Lateral Root Cap	64.4	46.1	21	9.71	0.359	0.254	0.116	0.0885	0.28	0.112	-1.89	5.12	3.95E-14	pGL2_BRI1_bri1_T-WT	TIP2-3	NA	NA	Down	Proximal Lateral Root Cap_Down
AT2G28690	Elongation_Trichoblast	0.107	0.471	12.7	16.2	0.0027	0.0101	0.187	0.308	0.00598	0.206	5.61	2.69	3.99E-14	pGL2_BRI1_bri1_T-WT	AT2G28690	NA	NA	Up	Elongation_Trichoblast_Up
AT5G20790	Elongation_Atrichoblast	0.48	1.03	8.39	18.6	0.00655	0.00858	0.0956	0.144	0.00743	0.109	4.12	2.66	4.00E-14	pGL2_BRI1_bri1_T-WT	AT5G20790	NA	NA	Up	Elongation_Atrichoblast_Up
AT1G09932	Elongation_Pericycle	6.86	44	100	131	0.0674	0.195	0.452	0.47	0.174	0.459	2.49	6.16	4.01E-14	pGL2_BRI1_bri1_T-WT	AT1G09932	NA	NA	Up	Elongation_Pericycle_Up
AT2G43590	Elongation_Atrichoblast	562	724	3290	1860	0.779	0.796	0.967	0.894	0.786	0.947	1.95	10.7	4.27E-14	pGL2_BRI1_bri1_T-WT	AT2G43590	NA	NA	Up	Elongation_Atrichoblast_Up
AT1G29160	Transition Domain_Atrichoblast	115	125	14.9	25.8	0.608	0.656	0.172	0.316	0.625	0.201	-2.61	6.16	4.28E-14	pGL2_BRI1_bri1_T-WT	DOF1.5	AT1G29160	Dof-type zinc finger DNA-binding family protein	Down	Transition Domain_Atrichoblast_Down
AT5G45800	Transition Domain_Atrichoblast	0.872	0.556	17.7	13.1	0.0159	0.0154	0.242	0.228	0.0157	0.239	4.38	2.94	4.28E-14	pGL2_BRI1_bri1_T-WT	MEE62	NA	NA	Up	Transition Domain_Atrichoblast_Up
AT5G60660	Proximal Lateral Root Cap	173	93.9	51.5	26.9	0.747	0.471	0.336	0.288	0.537	0.328	-1.77	6.42	4.36E-14	pGL2_BRI1_bri1_T-WT	PIP2-4	NA	NA	Down	Proximal Lateral Root Cap_Down
AT4G19030	Proliferation Domain_Trichoblast	531	539	112	115	1	0.891	0.679	0.415	0.907	0.621	-2.24	8.33	4.52E-14	pGL2_BRI1_bri1_T-WT	NIP1-1	NA	NA	Down	Proliferation Domain_Trichoblast_Down
AT5G05220	Transition Domain_Cortex	1.9	5.21	26	120	0.0417	0.0685	0.237	0.372	0.0619	0.273	4.4	5.42	4.53E-14	pGL2_BRI1_bri1_T-WT	AT5G05220	NA	NA	Up	Transition Domain_Cortex_Up
AT5G27330	Proliferation Domain_Atrichoblast	1.6	12.3	75	91.8	0.0357	0.136	0.425	0.509	0.103	0.449	3.42	5.69	4.57E-14	pGL2_BRI1_bri1_T-WT	AT5G27330	NA	NA	Up	Proliferation Domain_Atrichoblast_Up
AT2G20750	Proximal Lateral Root Cap	32.7	10.2	4.92	2.21	0.237	0.0878	0.0504	0.0354	0.124	0.0478	-2.55	3.5	5.22E-14	pGL2_BRI1_bri1_T-WT	EXPB1	NA	NA	Down	Proximal Lateral Root Cap_Down
AT5G23830	Elongation_Atrichoblast	600	507	139	107	0.961	0.935	0.754	0.74	0.949	0.75	-2.18	8.41	5.46E-14	pGL2_BRI1_bri1_T-WT	AT5G23830	NA	NA	Down	Elongation_Atrichoblast_Down
AT5G23400	Elongation_Cortex	21.7	25.6	3.03	1.37	0.177	0.206	0.0567	0.0519	0.188	0.0559	-3.33	3.76	5.47E-14	pGL2_BRI1_bri1_T-WT	AT5G23400	NA	NA	Down	Elongation_Cortex_Down
AT3G29410	Elongation_Pericycle	36.6	26.5	4.25	3.81	0.337	0.221	0.107	0.05	0.241	0.0858	-2.95	4.14	5.65E-14	pGL2_BRI1_bri1_T-WT	TPS25	NA	NA	Down	Elongation_Pericycle_Down
AT1G66460	Elongation_Atrichoblast	15.3	15.1	0.645	0.677	0.165	0.172	0.011	0.0192	0.168	0.0133	-4.49	3.17	5.84E-14	pGL2_BRI1_bri1_T-WT	AT1G66460	NA	NA	Down	Elongation_Atrichoblast_Down
AT5G08180	Proliferation Domain_Atrichoblast	19.2	119	348	391	0.107	0.407	0.701	0.772	0.31	0.721	2.65	7.83	6.23E-14	pGL2_BRI1_bri1_T-WT	AT5G08180	NA	NA	Up	Proliferation Domain_Atrichoblast_Up
AT5G02580	Elongation_Atrichoblast	2.21	6.67	14	63.3	0.0275	0.0549	0.158	0.279	0.0394	0.191	2.98	4.35	6.32E-14	pGL2_BRI1_bri1_T-WT	AT5G02580	NA	NA	Up	Elongation_Atrichoblast_Up
AT3G22740	Proximal Lateral Root Cap	388	423	158	87	0.284	0.433	0.288	0.332	0.397	0.295	-1.78	8.04	6.49E-14	pGL2_BRI1_bri1_T-WT	HMT3	NA	NA	Down	Proximal Lateral Root Cap_Down
AT1G14080	Proliferation Domain_Atrichoblast	143	96.3	30.9	11	0.786	0.678	0.371	0.193	0.713	0.321	-2.64	5.99	6.63E-14	pGL2_BRI1_bri1_T-WT	FUT6	NA	NA	Down	Proliferation Domain_Atrichoblast_Down
AT1G50050	Proximal Lateral Root Cap	9.7	11	57.4	31.6	0.0362	0.0426	0.165	0.15	0.041	0.162	1.98	4.84	6.89E-14	pGL2_BRI1_bri1_T-WT	AT1G50050	NA	NA	Up	Proximal Lateral Root Cap_Up
AT5G20820	Proximal Lateral Root Cap	3.23	9.4	27	32.7	0.0279	0.0337	0.244	0.235	0.0323	0.242	2.22	4.23	6.89E-14	pGL2_BRI1_bri1_T-WT	SAUR76	NA	NA	Up	Proximal Lateral Root Cap_Up
AT5G05220	Elongation_Cortex	4.97	6.28	32.1	50.6	0.0485	0.0473	0.258	0.364	0.048	0.275	2.84	4.54	7.36E-14	pGL2_BRI1_bri1_T-WT	AT5G05220	NA	NA	Up	Elongation_Cortex_Up
AT5G01380	Transition Domain_Atrichoblast	18.6	28	98.2	167	0.225	0.374	0.515	0.719	0.276	0.556	2.49	6.27	7.42E-14	pGL2_BRI1_bri1_T-WT	GT-3A	AT5G01380	Homeodomain-like superfamily protein	Up	Transition Domain_Atrichoblast_Up
AT5G03545	Maturation_Procambium	0	0.829	29.9	43.7	0	0.016	0.207	0.194	0.012	0.2	5.86	4.25	7.56E-14	pGL2_BRI1_bri1_T-WT	AT4	NA	NA	Up	Maturation_Procambium_Up
AT5G06730	Maturation_Procambium	3.52	0	44.8	40	0.0488	0	0.103	0.194	0.012	0.154	5.25	4.41	7.56E-14	pGL2_BRI1_bri1_T-WT	PER54	NA	NA	Up	Maturation_Procambium_Up
AT5G44020	Proliferation Domain_Pericycle	998	704	282	59	1	1	0.893	0.909	1	0.897	-2.65	9	7.79E-14	pGL2_BRI1_bri1_T-WT	AT5G44020	NA	NA	Down	Proliferation Domain_Pericycle_Down
AT2G16740	Proliferation Domain_Pericycle	0	0	49.3	31.8	0	0	0.429	0.455	0	0.436	8.47	4.41	7.79E-14	pGL2_BRI1_bri1_T-WT	UBC29	NA	NA	Up	Proliferation Domain_Pericycle_Up
AT3G18250	Maturation_Procambium	1.17	1.66	3.73	104	0.0244	0.016	0.069	0.194	0.0181	0.138	5.44	4.96	7.94E-14	pGL2_BRI1_bri1_T-WT	AT3G18250	NA	NA	Up	Maturation_Procambium_Up
AT5G62440	Proliferation Domain_Atrichoblast	9.62	45.1	186	192	0.143	0.271	0.619	0.693	0.23	0.64	2.81	6.85	7.94E-14	pGL2_BRI1_bri1_T-WT	EMB514	NA	NA	Up	Proliferation Domain_Atrichoblast_Up
AT4G26050	Distal Lateral Root Cap	42.5	23.4	2.83	4.84	0.135	0.0802	0.0239	0.0515	0.103	0.0298	-3.19	4.29	7.96E-14	pGL2_BRI1_bri1_T-WT	PIRL8	NA	NA	Down	Distal Lateral Root Cap_Down
AT2G18690	Proliferation Domain_Atrichoblast	0	4.1	59.6	49.9	0	0.102	0.466	0.404	0.069	0.449	4.27	5.11	8.15E-14	pGL2_BRI1_bri1_T-WT	AT2G18690	NA	NA	Up	Proliferation Domain_Atrichoblast_Up
AT1G50820	Elongation_Atrichoblast	0	0	4.95	8.47	0	0	0.0699	0.183	0	0.101	8.45	1.49	8.49E-14	pGL2_BRI1_bri1_T-WT	AT1G50820	NA	NA	Up	Elongation_Atrichoblast_Up
AT1G53170	Elongation_Pericycle	18.3	28.5	101	137	0.258	0.226	0.625	0.64	0.231	0.631	2.36	6.17	8.66E-14	pGL2_BRI1_bri1_T-WT	ERF8	ERF8	ethylene response factor 8	Up	Elongation_Pericycle_Up
AT2G44470	Distal Columella	0	0	17.6	0	0	0	0.136	0	0	0.106	8.83	2.4	8.70E-14	pGL2_BRI1_bri1_T-WT	BGLU29	NA	NA	Up	Distal Columella_Up
AT5G23750	Proximal Lateral Root Cap	44.3	31.1	15.3	4.41	0.301	0.246	0.148	0.0796	0.259	0.137	-2.04	4.55	8.77E-14	pGL2_BRI1_bri1_T-WT	AT5G23750	NA	NA	Down	Proximal Lateral Root Cap_Down
AT1G03660	Elongation_Atrichoblast	16.9	30.7	2.15	1.35	0.126	0.175	0.0221	0.0288	0.147	0.0239	-3.6	3.8	8.91E-14	pGL2_BRI1_bri1_T-WT	AT1G03660	NA	NA	Down	Elongation_Atrichoblast_Down
AT1G06330	Elongation_Atrichoblast	2.01	5.06	26.5	29.1	0.0197	0.0583	0.239	0.26	0.0364	0.245	3.08	3.91	8.91E-14	pGL2_BRI1_bri1_T-WT	AT1G06330	NA	NA	Up	Elongation_Atrichoblast_Up
AT4G30670	Elongation_Atrichoblast	1110	1010	350	187	0.963	0.959	0.735	0.702	0.961	0.726	-2.05	9.38	8.91E-14	pGL2_BRI1_bri1_T-WT	AT4G30670	NA	NA	Down	Elongation_Atrichoblast_Down
AT3G15500	Proximal Lateral Root Cap	14.9	16.8	44	73.5	0.109	0.0904	0.242	0.332	0.0948	0.257	1.88	5.23	8.91E-14	pGL2_BRI1_bri1_T-WT	NAC055	NAC3	NAC domain containing protein 3	Up	Proximal Lateral Root Cap_Up
AT2G32190	Proliferation Domain_Trichoblast	13.4	38.7	71.3	257	0.375	0.598	0.727	0.83	0.565	0.75	2.62	6.63	8.97E-14	pGL2_BRI1_bri1_T-WT	AT2G32190	NA	NA	Up	Proliferation Domain_Trichoblast_Up
AT5G17820	Maturation_Xylem	491	93.9	13.1	5.54	0.816	0.636	0.233	0.25	0.72	0.239	-4.71	7.25	9.00E-14	pGL2_BRI1_bri1_T-WT	AT5G17820	NA	NA	Down	Maturation_Xylem_Down
AT1G29025	Proliferation Domain_Atrichoblast	265	98.4	32.7	23.5	0.786	0.644	0.422	0.342	0.69	0.4	-2.55	6.57	9.66E-14	pGL2_BRI1_bri1_T-WT	AT1G29025	NA	NA	Down	Proliferation Domain_Atrichoblast_Down
AT2G44080	Elongation_Atrichoblast	13	8.05	38.3	127	0.106	0.0875	0.368	0.558	0.0981	0.42	2.75	5.5	9.71E-14	pGL2_BRI1_bri1_T-WT	ARL	NA	NA	Up	Elongation_Atrichoblast_Up
AT1G72520	Proximal Lateral Root Cap	14.2	24.1	64.9	71.1	0.0919	0.161	0.319	0.372	0.145	0.328	1.84	5.47	1.03E-13	pGL2_BRI1_bri1_T-WT	LOX4	NA	NA	Up	Proximal Lateral Root Cap_Up
AT1G74560	Proliferation Domain_Atrichoblast	9.62	58.1	204	223	0.143	0.288	0.571	0.667	0.241	0.598	2.75	7.03	1.26E-13	pGL2_BRI1_bri1_T-WT	NRP1	NA	NA	Up	Proliferation Domain_Atrichoblast_Up
AT3G13380	Maturation_Cortex	26.5	19.9	0.262	1.35	0.361	0.352	0.00737	0.0719	0.354	0.025	-4.91	3.52	1.28E-13	pGL2_BRI1_bri1_T-WT	BRL3	NA	NA	Down	Maturation_Cortex_Down
AT3G23730	Elongation_Pericycle	242	199	53	45.3	0.607	0.479	0.244	0.31	0.5	0.269	-2.16	7.07	1.32E-13	pGL2_BRI1_bri1_T-WT	XTH16	NA	NA	Down	Elongation_Pericycle_Down
AT2G34500	Elongation_Pericycle	79.6	35.2	16.8	4.76	0.494	0.273	0.232	0.16	0.31	0.205	-2.52	5.06	1.32E-13	pGL2_BRI1_bri1_T-WT	CYP710A1	NA	NA	Down	Elongation_Pericycle_Down
AT3G02240	Proximal Lateral Root Cap	16.5	15	3.65	1.1	0.128	0.109	0.0376	0.0221	0.114	0.0349	-2.68	3.17	1.34E-13	pGL2_BRI1_bri1_T-WT	RGF7	NA	NA	Down	Proximal Lateral Root Cap_Down
AT3G52700	Distal Columella	0	25	31.1	66.9	0	0.193	0.221	0.597	0.0756	0.304	2.93	4.93	1.36E-13	pGL2_BRI1_bri1_T-WT	AT3G52700	NA	NA	Up	Distal Columella_Up
AT5G42380	Maturation_Procambium	86.9	306	851	1680	0.39	0.608	0.862	0.889	0.554	0.877	2.85	9.51	1.40E-13	pGL2_BRI1_bri1_T-WT	CML37	NA	NA	Up	Maturation_Procambium_Up
AT2G22760	Proximal Lateral Root Cap	14.9	15.7	52.4	58.5	0.0947	0.0957	0.258	0.27	0.0955	0.26	1.86	5.17	1.42E-13	pGL2_BRI1_bri1_T-WT	BHLH19	AT2G22760	basic helix-loop-helix (bHLH) DNA-binding superfamily protein	Up	Proximal Lateral Root Cap_Up
AT5G43350	Elongation_Cortex	31.7	35.5	5.8	2.46	0.239	0.24	0.0954	0.0779	0.239	0.0925	-2.99	4.29	1.44E-13	pGL2_BRI1_bri1_T-WT	PHT1-1	NA	NA	Down	Elongation_Cortex_Down
AT3G22910	Proliferation Domain_Atrichoblast	14.4	7.51	56.1	143	0.0714	0.153	0.35	0.509	0.126	0.395	3.3	5.93	1.44E-13	pGL2_BRI1_bri1_T-WT	ACA13	NA	NA	Up	Proliferation Domain_Atrichoblast_Up
AT2G32200	Maturation_Procambium	1.17	8.29	22.4	167	0.0244	0.12	0.172	0.528	0.0964	0.369	4.3	5.73	1.46E-13	pGL2_BRI1_bri1_T-WT	AT2G32200	NA	NA	Up	Maturation_Procambium_Up
AT4G01630	Elongation_Cortex	257	142	35.8	29.5	0.743	0.526	0.296	0.364	0.658	0.308	-2.56	6.87	1.52E-13	pGL2_BRI1_bri1_T-WT	EXPA17	NA	NA	Down	Elongation_Cortex_Down
AT5G46890	Elongation_Endodermis	4500	3220	393	473	1	0.993	0.718	0.717	0.996	0.717	-3.14	11.1	1.53E-13	pGL2_BRI1_bri1_T-WT	AT5G46890	NA	NA	Down	Elongation_Endodermis_Down
AT3G10930	Proximal Lateral Root Cap	55	105	242	273	0.226	0.351	0.63	0.668	0.321	0.636	1.74	7.41	1.53E-13	pGL2_BRI1_bri1_T-WT	AT3G10930	NA	NA	Up	Proximal Lateral Root Cap_Up
AT1G52343	Elongation_Cortex	3.87	8.83	28.6	58	0.0267	0.0643	0.219	0.442	0.0414	0.256	2.8	4.61	1.54E-13	pGL2_BRI1_bri1_T-WT	AT1G52343	NA	NA	Up	Elongation_Cortex_Up
AT3G16240	Elongation_Pericycle	1730	1730	667	407	0.989	0.978	0.952	0.85	0.979	0.914	-1.73	10.1	1.57E-13	pGL2_BRI1_bri1_T-WT	TIP2-1	NA	NA	Down	Elongation_Pericycle_Down
AT3G51600	Proliferation Domain_Atrichoblast	22.5	16.4	165	117	0.143	0.22	0.565	0.553	0.195	0.561	2.85	6.44	1.60E-13	pGL2_BRI1_bri1_T-WT	LTP5	NA	NA	Up	Proliferation Domain_Atrichoblast_Up
AT5G08330	Elongation_Atrichoblast	58.5	69.7	11.8	7.11	0.376	0.41	0.147	0.144	0.391	0.146	-2.75	5.25	1.61E-13	pGL2_BRI1_bri1_T-WT	TCP21	TCP11	TCP family transcription factor	Down	Elongation_Atrichoblast_Down
AT5G42580	Elongation_Atrichoblast	123	65.1	19.1	11.2	0.459	0.319	0.154	0.144	0.398	0.152	-2.62	5.81	1.61E-13	pGL2_BRI1_bri1_T-WT	CYP705A12	NA	NA	Down	Elongation_Atrichoblast_Down
AT3G44870	Transition Domain_Atrichoblast	249	166	46.3	32.1	0.849	0.703	0.388	0.368	0.799	0.384	-2.4	6.96	1.63E-13	pGL2_BRI1_bri1_T-WT	AT3G44870	NA	NA	Down	Transition Domain_Atrichoblast_Down
AT1G05660	Transition Domain_Cortex	87.6	42.9	5.57	5.75	0.667	0.384	0.119	0.093	0.454	0.112	-3.5	4.88	1.65E-13	pGL2_BRI1_bri1_T-WT	AT1G05660	NA	NA	Down	Transition Domain_Cortex_Down
AT5G62210	Elongation_Endodermis	7.15	8.42	156	154	0.0831	0.079	0.475	0.451	0.081	0.467	4.31	6.33	1.66E-13	pGL2_BRI1_bri1_T-WT	AT5G62210	NA	NA	Up	Elongation_Endodermis_Up
AT1G06120	Elongation_Cortex	29.5	25.1	4.54	1.64	0.23	0.17	0.0722	0.0649	0.207	0.071	-3.13	3.99	1.67E-13	pGL2_BRI1_bri1_T-WT	AT1G06120	NA	NA	Down	Elongation_Cortex_Down
AT5G63600	Elongation_Pericycle	55.8	43.5	17	3.1	0.685	0.508	0.304	0.1	0.537	0.228	-2.58	4.9	1.69E-13	pGL2_BRI1_bri1_T-WT	FLS5	NA	NA	Down	Elongation_Pericycle_Down
AT5G63660	Elongation_Endodermis	28.3	54.3	352	568	0.239	0.301	0.733	0.788	0.271	0.75	3.51	7.96	1.70E-13	pGL2_BRI1_bri1_T-WT	PDF2.5	NA	NA	Up	Elongation_Endodermis_Up
AT2G01610	Maturation_Procambium	8.22	2.49	72.8	64.4	0.0732	0.008	0.103	0.111	0.0241	0.108	3.93	5.16	1.70E-13	pGL2_BRI1_bri1_T-WT	AT2G01610	NA	NA	Up	Maturation_Procambium_Up
AT4G39950	Elongation_Pericycle	0	2.83	45.3	10.7	0	0.0358	0.173	0.08	0.0299	0.138	3.28	3.96	1.74E-13	pGL2_BRI1_bri1_T-WT	CYP79B2	NA	NA	Up	Elongation_Pericycle_Up
AT4G12520	Proliferation Domain_Pericycle	547	767	157	56.7	0.938	0.842	0.571	0.273	0.87	0.487	-2.73	8.59	1.80E-13	pGL2_BRI1_bri1_T-WT	AT4G12520	NA	NA	Down	Proliferation Domain_Pericycle_Down
AT3G10930	Elongation_Pericycle	21	88.1	159	271	0.146	0.336	0.613	0.59	0.304	0.604	2.21	7.08	1.81E-13	pGL2_BRI1_bri1_T-WT	AT3G10930	NA	NA	Up	Elongation_Pericycle_Up
AT5G46900	Elongation_Endodermis	3420	2300	306	358	1	0.988	0.584	0.708	0.994	0.622	-3.09	10.6	1.86E-13	pGL2_BRI1_bri1_T-WT	AT5G46900	NA	NA	Down	Elongation_Endodermis_Down
AT5G44020	Proliferation Domain_Atrichoblast	783	447	187	74.1	1	1	0.864	0.684	1	0.814	-2.33	8.51	1.93E-13	pGL2_BRI1_bri1_T-WT	AT5G44020	NA	NA	Down	Proliferation Domain_Atrichoblast_Down
AT3G16440	Maturation_Xylem	565	104	31.9	4.15	0.421	0.591	0.367	0.188	0.512	0.304	-4.3	7.47	1.96E-13	pGL2_BRI1_bri1_T-WT	ATMLP-300B	NA	NA	Down	Maturation_Xylem_Down
AT1G53950	Transition Domain_Atrichoblast	2.24	2.04	24.1	25.8	0.0423	0.0462	0.207	0.316	0.0436	0.229	3.52	3.69	2.06E-13	pGL2_BRI1_bri1_T-WT	AT1G53950	NA	NA	Up	Transition Domain_Atrichoblast_Up
AT2G02010	Elongation_Cortex	3.43	11.7	56.4	39.7	0.0303	0.102	0.348	0.234	0.0583	0.329	2.85	4.8	2.08E-13	pGL2_BRI1_bri1_T-WT	GAD4	NA	NA	Up	Elongation_Cortex_Up
AT2G47770	Elongation_Pericycle	6.4	4.64	39.4	32.2	0.112	0.0604	0.327	0.28	0.069	0.31	2.71	4.41	2.08E-13	pGL2_BRI1_bri1_T-WT	TSPO	NA	NA	Up	Elongation_Pericycle_Up
AT3G10320	Elongation_Cortex	14.6	11.7	0.883	0.821	0.114	0.104	0.0155	0.026	0.11	0.0172	-3.94	2.93	2.23E-13	pGL2_BRI1_bri1_T-WT	AT3G10320	NA	NA	Down	Elongation_Cortex_Down
AT2G44860	Proliferation Domain_Atrichoblast	17.6	72.4	225	294	0.214	0.356	0.68	0.833	0.31	0.723	2.64	7.32	2.24E-13	pGL2_BRI1_bri1_T-WT	AT2G44860	NA	NA	Up	Proliferation Domain_Atrichoblast_Up
AT1G06120	Elongation_Atrichoblast	998	988	336	174	0.983	0.966	0.735	0.702	0.975	0.726	-2.04	9.29	2.27E-13	pGL2_BRI1_bri1_T-WT	AT1G06120	NA	NA	Down	Elongation_Atrichoblast_Down
AT5G43650	Proximal Lateral Root Cap	33.6	36.7	110	124	0.139	0.164	0.341	0.363	0.158	0.345	1.74	6.26	2.41E-13	pGL2_BRI1_bri1_T-WT	BHLH92	BHLH92	basic helix-loop-helix (bHLH) DNA-binding superfamily protein	Up	Proximal Lateral Root Cap_Up
AT3G16460	Elongation_Atrichoblast	286	208	41.1	58.3	0.815	0.743	0.371	0.615	0.784	0.439	-2.32	7.23	2.59E-13	pGL2_BRI1_bri1_T-WT	JAL34	NA	NA	Down	Elongation_Atrichoblast_Down
ATMG00030	Distal Columella	431	511	1030	3890	0.949	0.963	0.996	1	0.954	0.997	2.1	10.5	2.60E-13	pGL2_BRI1_bri1_T-WT	ORF107A	NA	NA	Up	Distal Columella_Up
AT3G15670	Maturation_Procambium	2.35	8.29	56	104	0.0488	0.112	0.448	0.583	0.0964	0.523	3.84	5.44	2.65E-13	pGL2_BRI1_bri1_T-WT	LEA29	NA	NA	Up	Maturation_Procambium_Up
AT2G43590	Proximal Lateral Root Cap	24.6	36.7	106	99.5	0.114	0.136	0.357	0.35	0.13	0.356	1.75	6.08	2.68E-13	pGL2_BRI1_bri1_T-WT	AT2G43590	NA	NA	Up	Proximal Lateral Root Cap_Up
AT5G04970	Proliferation Domain_Atrichoblast	178	82	30.2	14.5	0.893	0.61	0.35	0.254	0.701	0.324	-2.53	6.09	2.85E-13	pGL2_BRI1_bri1_T-WT	PME47	NA	NA	Down	Proliferation Domain_Atrichoblast_Down
AT1G17190	Elongation_Atrichoblast	2640	2390	791	605	1	0.998	1	0.952	0.999	0.987	-1.86	10.7	2.91E-13	pGL2_BRI1_bri1_T-WT	GSTU26	NA	NA	Down	Elongation_Atrichoblast_Down
AT5G04600	Proliferation Domain_Atrichoblast	9.62	70.4	219	245	0.179	0.508	0.663	0.711	0.402	0.676	2.69	7.16	2.92E-13	pGL2_BRI1_bri1_T-WT	AT5G04600	NA	NA	Up	Proliferation Domain_Atrichoblast_Up
AT5G48570	Elongation_Cortex	14.6	15.8	59.2	156	0.0606	0.0907	0.299	0.494	0.0724	0.331	2.65	5.93	2.98E-13	pGL2_BRI1_bri1_T-WT	FKBP65	NA	NA	Up	Elongation_Cortex_Up
AT2G41090	Elongation_Cortex	0.221	0	8.45	6.29	0.00242	0	0.0979	0.182	0.00148	0.112	5.69	1.97	2.98E-13	pGL2_BRI1_bri1_T-WT	CML10	NA	NA	Up	Elongation_Cortex_Up
AT3G13610	Elongation_Atrichoblast	76.1	78.5	15.9	9.15	0.304	0.355	0.169	0.154	0.326	0.165	-2.64	5.53	3.02E-13	pGL2_BRI1_bri1_T-WT	F6'H1	NA	NA	Down	Elongation_Atrichoblast_Down
AT1G21550	Proximal Lateral Root Cap	1.29	3.48	20.9	13.7	0.0111	0.0248	0.138	0.115	0.0215	0.134	2.6	3.44	3.07E-13	pGL2_BRI1_bri1_T-WT	CML44	NA	NA	Up	Proximal Lateral Root Cap_Up
AT1G32010	Proliferation Domain_Atrichoblast	0	99	204	285	0	0.814	0.912	0.965	0.552	0.926	2.75	7.27	3.08E-13	pGL2_BRI1_bri1_T-WT	AT1G32010	NA	NA	Up	Proliferation Domain_Atrichoblast_Up
AT5G43890	Transition Domain_Atrichoblast	2.12	4.82	34.5	28.9	0.0397	0.0923	0.247	0.456	0.0576	0.289	3.28	4.09	3.11E-13	pGL2_BRI1_bri1_T-WT	YUC5	NA	NA	Up	Transition Domain_Atrichoblast_Up
AT2G44470	Elongation_Cortex	0	0	15	0	0	0	0.227	0	0	0.189	8.89	2.14	3.13E-13	pGL2_BRI1_bri1_T-WT	BGLU29	NA	NA	Up	Elongation_Cortex_Up
AT4G20260	Elongation_Pericycle	1170	715	231	286	0.989	0.957	0.917	0.83	0.963	0.884	-1.83	9.23	3.21E-13	pGL2_BRI1_bri1_T-WT	PCAP1	NA	NA	Down	Elongation_Pericycle_Down
AT1G75750	Elongation_Cortex	10400	12100	4320	2250	0.983	0.991	0.977	0.948	0.986	0.972	-1.85	12.8	3.23E-13	pGL2_BRI1_bri1_T-WT	GASA1	NA	NA	Down	Elongation_Cortex_Down
AT5G06760	Elongation_Pericycle	6.4	17.1	57	70	0.124	0.192	0.536	0.52	0.181	0.53	2.47	5.27	3.28E-13	pGL2_BRI1_bri1_T-WT	LEA46	NA	NA	Up	Elongation_Pericycle_Up
AT1G63220	Proximal Lateral Root Cap	210	171	79.2	41.9	0.758	0.703	0.522	0.451	0.716	0.51	-1.71	6.97	3.32E-13	pGL2_BRI1_bri1_T-WT	AT1G63220	NA	NA	Down	Proximal Lateral Root Cap_Down
AT2G16720	Maturation_Xylem	282	324	1800	1510	0.711	0.727	0.967	0.938	0.72	0.957	2.44	9.94	3.39E-13	pGL2_BRI1_bri1_T-WT	MYB7	MYB7	myb domain protein 7	Up	Maturation_Xylem_Up
AT4G25380	Maturation_Procambium	11.7	43.5	140	383	0.195	0.32	0.483	0.583	0.289	0.538	3.29	7.2	3.42E-13	pGL2_BRI1_bri1_T-WT	SAP10	SAP10	stress-associated protein 10	Up	Maturation_Procambium_Up
AT1G30820	Elongation_Atrichoblast	5.76	6.44	42.2	39.6	0.0668	0.0858	0.379	0.433	0.075	0.394	2.75	4.52	3.45E-13	pGL2_BRI1_bri1_T-WT	AT1G30820	NA	NA	Up	Elongation_Atrichoblast_Up
AT1G54970	Maturation_Trichoblast	52.5	66.5	507	474	0.539	0.559	0.942	0.767	0.551	0.907	3.05	8.1	3.45E-13	pGL2_BRI1_bri1_T-WT	PRP1	NA	NA	Up	Maturation_Trichoblast_Up
AT1G78476	Elongation_Pericycle	0	0	7.87	8.81	0	0	0.119	0.26	0	0.172	8.43	2.2	3.50E-13	pGL2_BRI1_bri1_T-WT	AT1G78476	NA	NA	Up	Elongation_Pericycle_Up
AT5G43350	Distal Lateral Root Cap	63.7	80.2	11.3	13.6	0.287	0.343	0.0896	0.125	0.319	0.0972	-2.52	5.45	3.53E-13	pGL2_BRI1_bri1_T-WT	PHT1-1	NA	NA	Down	Distal Lateral Root Cap_Down
AT5G16010	Proximal Lateral Root Cap	20.4	29.6	56.7	120	0.106	0.152	0.293	0.363	0.141	0.305	1.77	5.83	3.59E-13	pGL2_BRI1_bri1_T-WT	AT5G16010	NA	NA	Up	Proximal Lateral Root Cap_Up
AT5G39610	Elongation_Atrichoblast	8.44	8.97	59.6	49.5	0.0695	0.0755	0.324	0.385	0.0721	0.34	2.64	4.96	3.64E-13	pGL2_BRI1_bri1_T-WT	NAC92	NAC6	NAC domain containing protein 6	Up	Elongation_Atrichoblast_Up
AT5G52470	Proliferation Domain_Atrichoblast	20.8	135	379	393	0.214	0.492	0.752	0.807	0.402	0.767	2.57	7.91	3.66E-13	pGL2_BRI1_bri1_T-WT	MED36B	NA	NA	Up	Proliferation Domain_Atrichoblast_Up
AT3G15670	Proximal Lateral Root Cap	11.6	19	51.1	58.3	0.0864	0.117	0.311	0.372	0.11	0.321	1.84	5.16	3.76E-13	pGL2_BRI1_bri1_T-WT	LEA29	NA	NA	Up	Proximal Lateral Root Cap_Up
AT3G10930	Proliferation Domain_Atrichoblast	4.81	72.4	173	255	0.0714	0.475	0.701	0.693	0.345	0.699	2.72	7.06	3.81E-13	pGL2_BRI1_bri1_T-WT	AT3G10930	NA	NA	Up	Proliferation Domain_Atrichoblast_Up
AT2G36800	Proximal Lateral Root Cap	8.73	22.8	50.1	60.3	0.0362	0.0629	0.157	0.173	0.0565	0.159	1.85	5.18	3.82E-13	pGL2_BRI1_bri1_T-WT	UGT73C5	NA	NA	Up	Proximal Lateral Root Cap_Up
AT2G34850	Elongation_Atrichoblast	0.672	0.345	11.4	9.48	0.00786	0.00515	0.162	0.144	0.00669	0.157	4.31	2.32	4.05E-13	pGL2_BRI1_bri1_T-WT	MEE25	NA	NA	Up	Elongation_Atrichoblast_Up
AT2G04030	Proliferation Domain_Atrichoblast	0	15	71.4	90.3	0	0.186	0.418	0.526	0.126	0.449	3.26	5.66	4.11E-13	pGL2_BRI1_bri1_T-WT	HSP90-5	NA	NA	Up	Proliferation Domain_Atrichoblast_Up
AT2G40330	Elongation_Atrichoblast	29.1	25.1	2.37	3.39	0.279	0.249	0.0331	0.0962	0.266	0.0505	-3.26	4.01	4.33E-13	pGL2_BRI1_bri1_T-WT	PYL6	NA	NA	Down	Elongation_Atrichoblast_Down
AT4G00430	Proliferation Domain_Atrichoblast	138	115	33.3	14.3	0.786	0.729	0.425	0.289	0.747	0.387	-2.52	6.11	4.41E-13	pGL2_BRI1_bri1_T-WT	PIP1.4	NA	NA	Down	Proliferation Domain_Atrichoblast_Down
AT1G05575	Proliferation Domain_Atrichoblast	9.62	13	92	100	0.214	0.203	0.585	0.535	0.207	0.571	3.06	5.9	4.46E-13	pGL2_BRI1_bri1_T-WT	AT1G05575	NA	NA	Up	Proliferation Domain_Atrichoblast_Up
AT3G05060	Proliferation Domain_Atrichoblast	8.02	69	205	236	0.107	0.271	0.551	0.649	0.218	0.578	2.68	7.1	4.53E-13	pGL2_BRI1_bri1_T-WT	NOP5-2	NA	NA	Up	Proliferation Domain_Atrichoblast_Up
AT1G78210	Transition Domain_Atrichoblast	181	135	39.2	21	0.619	0.615	0.414	0.351	0.618	0.401	-2.43	6.58	4.55E-13	pGL2_BRI1_bri1_T-WT	AT1G78210	NA	NA	Down	Transition Domain_Atrichoblast_Down
AT4G12520	Proximal Lateral Root Cap	147	113	48.4	32.7	0.621	0.426	0.282	0.381	0.473	0.299	-1.7	6.41	4.57E-13	pGL2_BRI1_bri1_T-WT	AT4G12520	NA	NA	Down	Proximal Lateral Root Cap_Down
AT1G23070	Elongation_Atrichoblast	0.288	0.115	9.25	7.11	0.00393	0.00172	0.125	0.125	0.00297	0.125	5.21	1.92	4.61E-13	pGL2_BRI1_bri1_T-WT	AT1G23070	NA	NA	Up	Elongation_Atrichoblast_Up
AT2G34655	Maturation_Trichoblast	0.216	0.592	13.2	17.4	0.00904	0.0195	0.254	0.35	0.0154	0.273	5.22	2.86	4.72E-13	pGL2_BRI1_bri1_T-WT	AT2G34655	NA	NA	Up	Maturation_Trichoblast_Up
AT5G12050	Proximal Lateral Root Cap	38.8	16.8	8.09	3.97	0.281	0.145	0.0807	0.0575	0.178	0.0767	-2.19	4	4.76E-13	pGL2_BRI1_bri1_T-WT	AT5G12050	NA	NA	Down	Proximal Lateral Root Cap_Down
AT4G00430	Elongation_Pericycle	713	550	213	137	0.966	0.904	0.881	0.79	0.914	0.847	-1.87	8.65	4.90E-13	pGL2_BRI1_bri1_T-WT	PIP1.4	NA	NA	Down	Elongation_Pericycle_Down
AT2G21045	Proximal Lateral Root Cap	449	365	176	85.6	0.928	0.825	0.714	0.659	0.85	0.705	-1.71	8.07	4.92E-13	pGL2_BRI1_bri1_T-WT	HAC1	NA	NA	Down	Proximal Lateral Root Cap_Down
AT5G14330	Elongation_Pericycle	88.7	79.1	26.8	9.29	0.798	0.595	0.464	0.3	0.629	0.403	-2.37	5.67	4.99E-13	pGL2_BRI1_bri1_T-WT	AT5G14330	NA	NA	Down	Elongation_Pericycle_Down
AT3G21510	Elongation_Pericycle	5.49	15.5	64.2	54.1	0.124	0.204	0.583	0.58	0.19	0.582	2.48	5.16	5.00E-13	pGL2_BRI1_bri1_T-WT	AHP1	NA	NA	Up	Elongation_Pericycle_Up
AT3G09940	Elongation_Pericycle	178	194	62.3	26.2	0.921	0.826	0.696	0.47	0.841	0.612	-2.19	6.85	5.04E-13	pGL2_BRI1_bri1_T-WT	MDAR3	NA	NA	Down	Elongation_Pericycle_Down
AT2G43510	Elongation_Trichoblast	1.07	2.45	11.5	55.1	0.0216	0.0738	0.194	0.346	0.0448	0.218	4.02	3.95	5.06E-13	pGL2_BRI1_bri1_T-WT	ATTI1	NA	NA	Up	Elongation_Trichoblast_Up
AT4G39795	Maturation_Cortex	1.12	2.92	53.9	56.8	0.0164	0.0428	0.319	0.418	0.0352	0.346	4.71	4.89	5.06E-13	pGL2_BRI1_bri1_T-WT	FLZ7	NA	NA	Up	Maturation_Cortex_Up
AT1G34510	Maturation_Trichoblast	11.4	11.2	139	111	0.253	0.205	0.646	0.517	0.224	0.62	3.46	6.09	5.22E-13	pGL2_BRI1_bri1_T-WT	PER8	NA	NA	Up	Maturation_Trichoblast_Up
AT1G13245	Distal Columella	6.94	6.53	31.2	63.6	0.0489	0.0502	0.167	0.412	0.0494	0.221	2.7	4.75	5.24E-13	pGL2_BRI1_bri1_T-WT	RTFL17	NA	NA	Up	Distal Columella_Up
AT5G11070	Proliferation Domain_Pericycle	19.2	13.9	153	183	0.562	0.368	0.714	0.455	0.426	0.641	3.35	6.54	5.29E-13	pGL2_BRI1_bri1_T-WT	AT5G11070	NA	NA	Up	Proliferation Domain_Pericycle_Up
AT4G01140	Elongation_Atrichoblast	67.1	72.9	11.6	10.8	0.506	0.533	0.132	0.163	0.518	0.141	-2.63	5.39	5.45E-13	pGL2_BRI1_bri1_T-WT	AT4G01140	NA	NA	Down	Elongation_Atrichoblast_Down
AT3G21510	Elongation_Atrichoblast	19	19.1	104	103	0.187	0.178	0.551	0.481	0.184	0.532	2.44	5.92	5.58E-13	pGL2_BRI1_bri1_T-WT	AHP1	NA	NA	Up	Elongation_Atrichoblast_Up
AT4G11020	Elongation_Atrichoblast	48.1	56.9	3.87	13.5	0.282	0.352	0.0368	0.0481	0.312	0.0399	-2.79	4.99	5.58E-13	pGL2_BRI1_bri1_T-WT	AT4G11020	NA	NA	Down	Elongation_Atrichoblast_Down
AT5G27420	Elongation_Atrichoblast	18.5	24.1	301	51.5	0.147	0.166	0.592	0.365	0.155	0.529	2.59	6.63	5.63E-13	pGL2_BRI1_bri1_T-WT	ATL31	NA	NA	Up	Elongation_Atrichoblast_Up
AT1G08990	Elongation_Atrichoblast	50	40.7	5.38	7.45	0.381	0.352	0.0735	0.144	0.368	0.0931	-2.84	4.76	5.68E-13	pGL2_BRI1_bri1_T-WT	GUX5	NA	NA	Down	Elongation_Atrichoblast_Down
AT4G01360	Maturation_Procambium	5.87	50.2	149	318	0.0732	0.248	0.517	0.722	0.205	0.631	3.3	7.05	5.71E-13	pGL2_BRI1_bri1_T-WT	AT4G01360	NA	NA	Up	Maturation_Procambium_Up
AT2G17120	Elongation_Atrichoblast	325	310	60.9	77.9	0.902	0.887	0.559	0.635	0.895	0.58	-2.2	7.6	5.81E-13	pGL2_BRI1_bri1_T-WT	LYM2	NA	NA	Down	Elongation_Atrichoblast_Down
AT3G09390	Transition Domain_Atrichoblast	40.6	37.8	129	309	0.365	0.431	0.639	0.772	0.387	0.665	2.35	7	5.83E-13	pGL2_BRI1_bri1_T-WT	MT2A	NA	NA	Up	Transition Domain_Atrichoblast_Up
AT5G44610	Proximal Lateral Root Cap	49.5	50.8	16.7	11.9	0.287	0.304	0.132	0.142	0.3	0.134	-1.81	5.01	5.91E-13	pGL2_BRI1_bri1_T-WT	PCAP2	NA	NA	Down	Proximal Lateral Root Cap_Down
AT5G14330	Elongation_Cortex	195	116	39.4	16.4	0.833	0.648	0.441	0.494	0.761	0.449	-2.55	6.53	5.93E-13	pGL2_BRI1_bri1_T-WT	AT5G14330	NA	NA	Down	Elongation_Cortex_Down
AT1G52342	Elongation_Cortex	2.43	2.89	11.5	44	0.0255	0.0284	0.103	0.208	0.0266	0.12	3.08	3.87	5.96E-13	pGL2_BRI1_bri1_T-WT	AT1G52342	NA	NA	Up	Elongation_Cortex_Up
AT5G23820	Elongation_Atrichoblast	658	523	133	146	0.945	0.914	0.765	0.75	0.932	0.761	-2.08	8.52	6.08E-13	pGL2_BRI1_bri1_T-WT	ML3	NA	NA	Down	Elongation_Atrichoblast_Down
AT4G12545	Elongation_Atrichoblast	3490	3020	1040	843	0.997	0.985	0.941	0.885	0.992	0.926	-1.8	11	6.08E-13	pGL2_BRI1_bri1_T-WT	AIR1B	NA	NA	Down	Elongation_Atrichoblast_Down
AT2G32190	Transition Domain_Atrichoblast	77	118	333	543	0.611	0.708	0.863	0.947	0.644	0.88	2.16	8.06	6.38E-13	pGL2_BRI1_bri1_T-WT	AT2G32190	NA	NA	Up	Transition Domain_Atrichoblast_Up
AT4G30670	Proximal Lateral Root Cap	55.6	42.5	17.1	11	0.34	0.274	0.167	0.164	0.29	0.166	-1.81	4.96	6.67E-13	pGL2_BRI1_bri1_T-WT	AT4G30670	NA	NA	Down	Proximal Lateral Root Cap_Down
AT4G33120	Elongation_Atrichoblast	51.6	36.5	7.53	4.74	0.372	0.31	0.0882	0.106	0.345	0.0931	-2.85	4.72	6.80E-13	pGL2_BRI1_bri1_T-WT	AT4G33120	NA	NA	Down	Elongation_Atrichoblast_Down
AT3G52700	Distal Lateral Root Cap	0	27.2	34.5	65.5	0	0.18	0.301	0.669	0.105	0.379	2.77	4.96	6.85E-13	pGL2_BRI1_bri1_T-WT	AT3G52700	NA	NA	Up	Distal Lateral Root Cap_Up
AT4G19030	Proliferation Domain_Atrichoblast	2060	1710	569	297	1	0.966	0.857	0.737	0.977	0.824	-2.19	10.2	6.91E-13	pGL2_BRI1_bri1_T-WT	NIP1-1	NA	NA	Down	Proliferation Domain_Atrichoblast_Down
AT2G02230	Elongation_Pericycle	7.32	28.8	60.6	111	0.101	0.134	0.274	0.26	0.129	0.269	2.38	5.72	7.20E-13	pGL2_BRI1_bri1_T-WT	PP2B1	NA	NA	Up	Elongation_Pericycle_Up
AT3G01420	Maturation_Cortex	96.9	175	7.52	5.84	0.18	0.444	0.0565	0.0915	0.369	0.0661	-4.29	6.15	7.49E-13	pGL2_BRI1_bri1_T-WT	DOX1	NA	NA	Down	Maturation_Cortex_Down
AT3G07010	Proliferation Domain_Atrichoblast	180	120	38.2	18.6	0.857	0.763	0.439	0.342	0.793	0.412	-2.45	6.36	7.53E-13	pGL2_BRI1_bri1_T-WT	AT3G07010	NA	NA	Down	Proliferation Domain_Atrichoblast_Down
AT1G13245	Proximal Lateral Root Cap	3.56	3.95	15.4	24.1	0.0306	0.0346	0.121	0.239	0.0336	0.141	2.42	3.59	7.59E-13	pGL2_BRI1_bri1_T-WT	RTFL17	NA	NA	Up	Proximal Lateral Root Cap_Up
AT2G30930	Proliferation Domain_Pericycle	789	872	167	136	0.938	1	0.964	1	0.981	0.974	-2.46	8.95	7.68E-13	pGL2_BRI1_bri1_T-WT	AT2G30930	NA	NA	Down	Proliferation Domain_Pericycle_Down
AT3G61430	Distal Lateral Root Cap	387	272	105	43.1	0.878	0.707	0.456	0.471	0.778	0.459	-2.25	7.67	8.13E-13	pGL2_BRI1_bri1_T-WT	PIP1-1	NA	NA	Down	Distal Lateral Root Cap_Down
AT1G60010	Proximal Lateral Root Cap	19.1	51.1	98.7	119	0.0864	0.199	0.415	0.451	0.172	0.421	1.73	6.19	8.25E-13	pGL2_BRI1_bri1_T-WT	AT1G60010	NA	NA	Up	Proximal Lateral Root Cap_Up
AT5G53250	Elongation_Pericycle	2660	1780	703	694	1	0.984	0.845	0.86	0.987	0.851	-1.64	10.5	8.69E-13	pGL2_BRI1_bri1_T-WT	AGP22	NA	NA	Down	Elongation_Pericycle_Down
AT2G29790	Proximal Lateral Root Cap	20.4	0	18.1	41.9	0.156	0	0.185	0.518	0.0377	0.242	2.39	4.27	8.75E-13	pGL2_BRI1_bri1_T-WT	AT2G29790	NA	NA	Up	Proximal Lateral Root Cap_Up
AT1G47510	Elongation_Atrichoblast	18.5	18.7	51	217	0.149	0.151	0.357	0.654	0.15	0.439	2.5	6.23	8.99E-13	pGL2_BRI1_bri1_T-WT	IP5P11	NA	NA	Up	Elongation_Atrichoblast_Up
AT1G52560	Transition Domain_Cortex	0	5.21	25	93.1	0	0.0685	0.119	0.256	0.0515	0.155	4.33	5.13	9.32E-13	pGL2_BRI1_bri1_T-WT	HSP26.5	NA	NA	Up	Transition Domain_Cortex_Up
AT2G26530	Proximal Lateral Root Cap	69.9	127	355	273	0.354	0.486	0.731	0.677	0.454	0.722	1.71	7.7	9.54E-13	pGL2_BRI1_bri1_T-WT	AR781	NA	NA	Up	Proximal Lateral Root Cap_Up
AT5G46840	Proliferation Domain_Atrichoblast	6.41	29.4	95.8	157	0.143	0.373	0.497	0.737	0.299	0.564	2.83	6.3	9.61E-13	pGL2_BRI1_bri1_T-WT	AT5G46840	NA	NA	Up	Proliferation Domain_Atrichoblast_Up
AT4G28140	Transition Domain_Atrichoblast	0.872	0.185	14.2	10.7	0.00794	0.00513	0.0837	0.175	0.00698	0.102	4.47	2.63	1.01E-12	pGL2_BRI1_bri1_T-WT	ERF054	AT4G28140	Integrase-type DNA-binding superfamily protein	Up	Transition Domain_Atrichoblast_Up
AT1G09350	Elongation_Cortex	0.331	0.34	6.94	10.9	0.00364	0.00378	0.101	0.182	0.00369	0.114	4.59	2.18	1.03E-12	pGL2_BRI1_bri1_T-WT	GOLS3	NA	NA	Up	Elongation_Cortex_Up
AT5G56080	Elongation_Cortex	3.98	4.07	15.4	57.4	0.0279	0.034	0.111	0.13	0.0303	0.114	2.86	4.3	1.03E-12	pGL2_BRI1_bri1_T-WT	NAS2	NA	NA	Up	Elongation_Cortex_Up
AT4G20320	Elongation_Atrichoblast	1.73	2.07	13.3	24.7	0.0197	0.0292	0.165	0.365	0.0238	0.221	3.26	3.28	1.06E-12	pGL2_BRI1_bri1_T-WT	AT4G20320	NA	NA	Up	Elongation_Atrichoblast_Up
AT3G50260	Transition Domain_Atrichoblast	17.1	17.1	85.9	105	0.238	0.262	0.52	0.667	0.246	0.549	2.47	5.8	1.06E-12	pGL2_BRI1_bri1_T-WT	ERF011	CEJ1	cooperatively regulated by ethylene and jasmonate 1	Up	Transition Domain_Atrichoblast_Up
AT3G58700	Proliferation Domain_Atrichoblast	28.9	118	371	369	0.357	0.61	0.83	0.842	0.529	0.833	2.48	7.84	1.07E-12	pGL2_BRI1_bri1_T-WT	RPL11C	NA	NA	Up	Proliferation Domain_Atrichoblast_Up
AT4G12510	Elongation_Endodermis	7140	6750	1870	1730	0.997	0.978	0.918	0.894	0.987	0.91	-1.95	12.1	1.09E-12	pGL2_BRI1_bri1_T-WT	AT4G12510	NA	NA	Down	Elongation_Endodermis_Down
AT2G35270	Proximal Lateral Root Cap	36.2	28.4	7.69	8.61	0.231	0.201	0.0779	0.111	0.208	0.0835	-1.99	4.31	1.11E-12	pGL2_BRI1_bri1_T-WT	AHL21	NA	NA	Down	Proximal Lateral Root Cap_Down
AT1G31970	Proliferation Domain_Atrichoblast	4.81	43.7	115	189	0.107	0.373	0.588	0.772	0.287	0.64	2.75	6.57	1.15E-12	pGL2_BRI1_bri1_T-WT	RH5	NA	NA	Up	Proliferation Domain_Atrichoblast_Up
AT1G79160	Distal Lateral Root Cap	2.42	3.79	22.6	26.4	0.0187	0.0247	0.129	0.169	0.0222	0.138	2.98	3.73	1.20E-12	pGL2_BRI1_bri1_T-WT	AT1G79160	NA	NA	Up	Distal Lateral Root Cap_Up
AT3G55970	Distal Lateral Root Cap	10.1	13.1	41.3	92.4	0.0588	0.0504	0.116	0.213	0.0539	0.136	2.44	5.24	1.20E-12	pGL2_BRI1_bri1_T-WT	JRG21	NA	NA	Up	Distal Lateral Root Cap_Up
AT5G18550	Elongation_Atrichoblast	3.84	2.64	20.9	31.2	0.0446	0.0292	0.224	0.327	0.0379	0.253	2.97	3.8	1.22E-12	pGL2_BRI1_bri1_T-WT	AT5G18550	AT5G18550	Zinc finger C-x8-C-x5-C-x3-H type family protein	Up	Elongation_Atrichoblast_Up
AT3G09260	Elongation_Atrichoblast	10700	9310	3110	3360	1	1	0.993	1	1	0.995	-1.62	12.7	1.22E-12	pGL2_BRI1_bri1_T-WT	BGLU23	NA	NA	Down	Elongation_Atrichoblast_Down
AT3G29670	Elongation_Pericycle	0	2.95	17.7	20.3	0	0.0134	0.131	0.14	0.0112	0.134	3.4	3.44	1.27E-12	pGL2_BRI1_bri1_T-WT	PMAT2	NA	NA	Up	Elongation_Pericycle_Up
AT1G79160	Proximal Lateral Root Cap	6.15	9.4	34.9	30.2	0.0279	0.0629	0.203	0.252	0.0545	0.212	2.02	4.4	1.29E-12	pGL2_BRI1_bri1_T-WT	AT1G79160	NA	NA	Up	Proximal Lateral Root Cap_Up
AT1G11740	Elongation_Atrichoblast	67.5	62.9	15.1	6.77	0.37	0.379	0.136	0.106	0.374	0.128	-2.63	5.3	1.34E-12	pGL2_BRI1_bri1_T-WT	AT1G11740	NA	NA	Down	Elongation_Atrichoblast_Down
AT1G44090	Elongation_Cortex	2.65	1.87	14.6	28.2	0.0145	0.0208	0.126	0.143	0.017	0.129	3.11	3.53	1.36E-12	pGL2_BRI1_bri1_T-WT	GA20OX5	NA	NA	Up	Elongation_Cortex_Up
AT5G08240	Transition Domain_Atrichoblast	8.34	13.2	71	59.4	0.13	0.19	0.41	0.544	0.15	0.437	2.64	5.23	1.42E-12	pGL2_BRI1_bri1_T-WT	AT5G08240	NA	NA	Up	Transition Domain_Atrichoblast_Up
AT1G03870	Distal Lateral Root Cap	219	143	58.3	22	0.694	0.505	0.345	0.265	0.584	0.328	-2.27	6.81	1.48E-12	pGL2_BRI1_bri1_T-WT	FLA9	NA	NA	Down	Distal Lateral Root Cap_Down
AT1G54095	Elongation_Atrichoblast	19.4	22.5	0.86	3.39	0.172	0.182	0.011	0.0769	0.176	0.0293	-3.47	3.66	1.49E-12	pGL2_BRI1_bri1_T-WT	AT1G54095	NA	NA	Down	Elongation_Atrichoblast_Down
AT2G44080	Elongation_Pericycle	5.94	11.1	45.5	49.6	0.124	0.132	0.494	0.56	0.131	0.519	2.46	4.85	1.49E-12	pGL2_BRI1_bri1_T-WT	ARL	NA	NA	Up	Elongation_Pericycle_Up
AT5G45630	Elongation_Cortex	3.76	10.4	45.3	38.6	0.0303	0.0473	0.363	0.299	0.0369	0.353	2.72	4.62	1.52E-12	pGL2_BRI1_bri1_T-WT	AT5G45630	NA	NA	Up	Elongation_Cortex_Up
AT5G03210	Proliferation Domain_Trichoblast	41.5	79.8	271	300	0.625	0.587	0.834	0.83	0.593	0.833	2.26	7.47	1.54E-12	pGL2_BRI1_bri1_T-WT	AT5G03210	NA	NA	Up	Proliferation Domain_Trichoblast_Up
AT2G02010	Elongation_Trichoblast	0.643	3.21	25.7	26.4	0.0162	0.0872	0.388	0.462	0.0478	0.4	3.98	3.72	1.55E-12	pGL2_BRI1_bri1_T-WT	GAD4	NA	NA	Up	Elongation_Trichoblast_Up
AT2G36870	Elongation_Cortex	2.1	2.55	23.2	17	0.0194	0.0208	0.188	0.286	0.0199	0.204	3.12	3.5	1.56E-12	pGL2_BRI1_bri1_T-WT	XTH32	NA	NA	Up	Elongation_Cortex_Up
AT3G43990	Elongation_Cortex	0	0	14	0	0	0	0.24	0	0	0.2	8.79	2.05	1.56E-12	pGL2_BRI1_bri1_T-WT	AT3G43990	NA	NA	Up	Elongation_Cortex_Up
AT1G52690	Elongation_Endodermis	51.4	71.3	450	520	0.268	0.267	0.557	0.619	0.267	0.576	3	8.09	1.56E-12	pGL2_BRI1_bri1_T-WT	LEA7	NA	NA	Up	Elongation_Endodermis_Up
AT5G45630	Elongation_Trichoblast	3.11	7.83	143	35.9	0.0566	0.144	0.597	0.269	0.0957	0.545	3.84	5.57	1.64E-12	pGL2_BRI1_bri1_T-WT	AT5G45630	NA	NA	Up	Elongation_Trichoblast_Up
AT5G44020	Proximal Lateral Root Cap	827	450	227	159	0.997	0.947	0.802	0.783	0.959	0.799	-1.69	8.7	1.66E-12	pGL2_BRI1_bri1_T-WT	AT5G44020	NA	NA	Down	Proximal Lateral Root Cap_Down
AT5G09978	Distal Lateral Root Cap	68.5	55.5	18.3	4.4	0.412	0.319	0.165	0.0662	0.358	0.144	-2.54	5.25	1.69E-12	pGL2_BRI1_bri1_T-WT	PEP7	NA	NA	Down	Distal Lateral Root Cap_Down
AT3G29000	Transition Domain_Atrichoblast	1.25	2.97	23.8	20.6	0.0238	0.0564	0.26	0.316	0.0349	0.271	3.49	3.55	1.71E-12	pGL2_BRI1_bri1_T-WT	CML45	NA	NA	Up	Transition Domain_Atrichoblast_Up
AT4G22217	Proximal Lateral Root Cap	71.2	28.9	14.7	12.1	0.426	0.228	0.144	0.181	0.276	0.15	-1.81	4.93	1.73E-12	pGL2_BRI1_bri1_T-WT	AT4G22217	NA	NA	Down	Proximal Lateral Root Cap_Down
AT5G23220	Proximal Lateral Root Cap	529	512	248	101	0.869	0.817	0.717	0.535	0.83	0.686	-1.71	8.44	1.75E-12	pGL2_BRI1_bri1_T-WT	NIC3	NA	NA	Down	Proximal Lateral Root Cap_Down
AT3G18560	Maturation_Procambium	12.9	44.4	198	281	0.171	0.248	0.345	0.472	0.229	0.415	3.16	7.07	1.81E-12	pGL2_BRI1_bri1_T-WT	AT3G18560	NA	NA	Up	Maturation_Procambium_Up
AT3G01190	Distal Columella	119	57.9	25.2	9.01	0.542	0.348	0.179	0.103	0.466	0.162	-2.43	5.74	1.91E-12	pGL2_BRI1_bri1_T-WT	PER27	NA	NA	Down	Distal Columella_Down
AT1G55525	Maturation_Procambium	2.35	9.95	72.8	87.3	0.0488	0.096	0.207	0.444	0.0843	0.338	3.58	5.43	1.91E-12	pGL2_BRI1_bri1_T-WT	AT1G55525	NA	NA	Up	Maturation_Procambium_Up
AT1G61570	Proliferation Domain_Atrichoblast	16	77.9	226	272	0.25	0.458	0.721	0.851	0.391	0.757	2.54	7.28	1.94E-12	pGL2_BRI1_bri1_T-WT	TIM13	NA	NA	Up	Proliferation Domain_Atrichoblast_Up
AT1G63660	Proliferation Domain_Atrichoblast	1.6	8.88	65	65.4	0.0357	0.136	0.459	0.544	0.103	0.483	3.41	5.37	1.96E-12	pGL2_BRI1_bri1_T-WT	AT1G63660	NA	NA	Up	Proliferation Domain_Atrichoblast_Up
AT1G15250	Proliferation Domain_Atrichoblast	1.6	39.6	130	142	0.0357	0.339	0.592	0.675	0.241	0.615	2.76	6.41	1.97E-12	pGL2_BRI1_bri1_T-WT	RPL37A	NA	NA	Up	Proliferation Domain_Atrichoblast_Up
AT5G14520	Proliferation Domain_Atrichoblast	3.21	37.6	117	150	0.0714	0.288	0.554	0.649	0.218	0.581	2.76	6.39	2.05E-12	pGL2_BRI1_bri1_T-WT	PES	NA	NA	Up	Proliferation Domain_Atrichoblast_Up
AT3G46080	Elongation_Pericycle	12.3	35	88.9	123	0.18	0.226	0.512	0.38	0.218	0.463	2.26	6.04	2.07E-12	pGL2_BRI1_bri1_T-WT	ZAT8	AT3G46080	C2H2-type zinc finger family protein	Up	Elongation_Pericycle_Up
AT2G39350	Elongation_Atrichoblast	9.5	10.5	45.4	73.2	0.0773	0.108	0.312	0.433	0.0906	0.346	2.53	5.08	2.08E-12	pGL2_BRI1_bri1_T-WT	ABCG1	NA	NA	Up	Elongation_Atrichoblast_Up
AT1G73010	Elongation_Atrichoblast	3.65	6.67	31.2	35.6	0.0406	0.0532	0.228	0.308	0.0461	0.25	2.74	4.22	2.13E-12	pGL2_BRI1_bri1_T-WT	PS2	NA	NA	Up	Elongation_Atrichoblast_Up
AT3G62760	Proliferation Domain_Atrichoblast	0	0	36.4	26.4	0	0	0.116	0.14	0	0.123	9.82	4.37	2.18E-12	pGL2_BRI1_bri1_T-WT	GSTF13	NA	NA	Up	Proliferation Domain_Atrichoblast_Up
AT3G18780	Elongation_Atrichoblast	2590	2500	911	590	0.997	0.988	0.971	0.942	0.993	0.963	-1.79	10.7	2.26E-12	pGL2_BRI1_bri1_T-WT	ACT2	NA	NA	Down	Elongation_Atrichoblast_Down
AT1G09080	Elongation_Cortex	52.6	42.8	6.94	8.21	0.296	0.206	0.0979	0.182	0.261	0.112	-2.67	4.82	2.33E-12	pGL2_BRI1_bri1_T-WT	MED37B	NA	NA	Down	Elongation_Cortex_Down
AT2G29995	Transition Domain_Atrichoblast	110	87.3	19.6	15.5	0.646	0.641	0.207	0.263	0.644	0.218	-2.49	5.9	2.36E-12	pGL2_BRI1_bri1_T-WT	PSY3	NA	NA	Down	Transition Domain_Atrichoblast_Down
AT5G14330	Elongation_Atrichoblast	2350	2450	696	693	0.992	0.988	0.926	0.923	0.99	0.926	-1.79	10.6	2.47E-12	pGL2_BRI1_bri1_T-WT	AT5G14330	NA	NA	Down	Elongation_Atrichoblast_Down
AT5G14330	Distal Lateral Root Cap	208	140	38.3	34.8	0.762	0.596	0.317	0.397	0.665	0.334	-2.23	6.73	2.50E-12	pGL2_BRI1_bri1_T-WT	AT5G14330	NA	NA	Down	Distal Lateral Root Cap_Down
AT3G15240	Proliferation Domain_Atrichoblast	1.6	10.9	60.4	77.5	0.0357	0.136	0.381	0.544	0.103	0.426	3.3	5.45	2.53E-12	pGL2_BRI1_bri1_T-WT	AT3G15240	NA	NA	Up	Proliferation Domain_Atrichoblast_Up
AT1G78020	Transition Domain_Atrichoblast	30.8	25.2	2.6	2.38	0.249	0.323	0.0396	0.0702	0.274	0.0458	-3.49	4.05	2.56E-12	pGL2_BRI1_bri1_T-WT	FLZ6	NA	NA	Down	Transition Domain_Atrichoblast_Down
AT2G41800	Elongation_Atrichoblast	34.6	45.1	169	204	0.172	0.228	0.482	0.49	0.196	0.484	2.23	6.82	2.60E-12	pGL2_BRI1_bri1_T-WT	AT2G41800	NA	NA	Up	Elongation_Atrichoblast_Up
AT3G27960	Transition Domain_Atrichoblast	85.7	71.7	13.9	12.3	0.63	0.641	0.185	0.368	0.634	0.222	-2.58	5.56	2.63E-12	pGL2_BRI1_bri1_T-WT	KLCR2	NA	NA	Down	Transition Domain_Atrichoblast_Down
AT5G44130	Maturation_Cortex	234	189	17.8	8.53	0.811	0.789	0.231	0.229	0.796	0.23	-4.08	6.8	2.71E-12	pGL2_BRI1_bri1_T-WT	FLA13	NA	NA	Down	Maturation_Cortex_Down
ATCG00100	Maturation_Cortex	0	0	0	31.8	0	0	0	0.608	0	0.166	10.6	3.13	2.71E-12	pGL2_BRI1_bri1_T-WT	TRNG.1	NA	NA	Up	Maturation_Cortex_Up
AT2G12646	Proliferation Domain_Atrichoblast	0	10.2	65.7	64.8	0	0.102	0.361	0.447	0.069	0.385	3.37	5.37	2.71E-12	pGL2_BRI1_bri1_T-WT	AT2G12646	AT2G12646	PLATZ transcription factor family protein	Up	Proliferation Domain_Atrichoblast_Up
AT5G54230	Elongation_Xylem	1.06	0.73	64.8	45.2	0.0299	0.00909	0.183	0.139	0.0169	0.172	5.89	4.76	2.73E-12	pGL2_BRI1_bri1_T-WT	MYB49	MYB49	myb domain protein 49	Up	Elongation_Xylem_Up
AT4G00430	Distal Lateral Root Cap	138	95.9	32.4	16.7	0.601	0.418	0.243	0.228	0.494	0.24	-2.28	6.17	2.78E-12	pGL2_BRI1_bri1_T-WT	PIP1.4	NA	NA	Down	Distal Lateral Root Cap_Down
AT1G11270	Elongation_Cortex	1.33	3.06	9.34	32.8	0.0145	0.0284	0.121	0.182	0.0199	0.131	3.14	3.48	2.79E-12	pGL2_BRI1_bri1_T-WT	AT1G11270	NA	NA	Up	Elongation_Cortex_Up
AT1G18100	Elongation_Cortex	4.64	7.47	17.5	81.8	0.0497	0.0548	0.183	0.429	0.0517	0.224	2.7	4.76	2.79E-12	pGL2_BRI1_bri1_T-WT	MFT	NA	NA	Up	Elongation_Cortex_Up
AT5G38720	Proliferation Domain_Atrichoblast	0	8.88	42.5	76.2	0	0.102	0.378	0.553	0.069	0.426	3.56	5.23	2.84E-12	pGL2_BRI1_bri1_T-WT	AT5G38720	NA	NA	Up	Proliferation Domain_Atrichoblast_Up
AT2G37770	Elongation_Cortex	2.76	3.4	25.9	21.1	0.0218	0.0265	0.201	0.286	0.0236	0.215	2.94	3.74	2.96E-12	pGL2_BRI1_bri1_T-WT	AKR4C9	NA	NA	Up	Elongation_Cortex_Up
AT4G21830	Transition Domain_Atrichoblast	3890	4020	1370	1030	1	1	0.996	0.982	1	0.993	-1.73	11.3	2.99E-12	pGL2_BRI1_bri1_T-WT	MSRB7	NA	NA	Down	Transition Domain_Atrichoblast_Down
AT3G55970	Elongation_Atrichoblast	20.3	11	57.6	127	0.135	0.0978	0.265	0.365	0.119	0.293	2.49	5.73	3.05E-12	pGL2_BRI1_bri1_T-WT	JRG21	NA	NA	Up	Elongation_Atrichoblast_Up
AT4G39955	Elongation_Atrichoblast	3.55	4.25	30.3	25.4	0.0406	0.0497	0.301	0.423	0.0446	0.335	2.84	3.94	3.05E-12	pGL2_BRI1_bri1_T-WT	AT4G39955	NA	NA	Up	Elongation_Atrichoblast_Up
AT3G16390	Distal Lateral Root Cap	47.3	28.4	4.71	6.6	0.3	0.175	0.0438	0.11	0.227	0.058	-2.79	4.52	3.06E-12	pGL2_BRI1_bri1_T-WT	NSP3	NA	NA	Down	Distal Lateral Root Cap_Down
AT3G16420	Elongation_Cortex	612	432	182	65.9	0.996	0.951	0.874	0.857	0.979	0.871	-2.22	8.34	3.16E-12	pGL2_BRI1_bri1_T-WT	PBP1	NA	NA	Down	Elongation_Cortex_Down
AT2G25735	Elongation_Cortex	9.83	13.9	200	30.6	0.0655	0.0718	0.492	0.156	0.0679	0.437	2.8	6.01	3.16E-12	pGL2_BRI1_bri1_T-WT	AT2G25735	NA	NA	Up	Elongation_Cortex_Up
AT1G53170	Proliferation Domain_Trichoblast	18.3	22.1	112	110	0.438	0.391	0.754	0.547	0.398	0.708	2.44	6.12	3.27E-12	pGL2_BRI1_bri1_T-WT	ERF8	ERF8	ethylene response factor 8	Up	Proliferation Domain_Trichoblast_Up
AT2G39980	Elongation_Atrichoblast	8.15	5.86	48.2	36.9	0.076	0.048	0.338	0.298	0.0639	0.327	2.6	4.6	3.40E-12	pGL2_BRI1_bri1_T-WT	AT2G39980	NA	NA	Up	Elongation_Atrichoblast_Up
AT2G28000	Proliferation Domain_Atrichoblast	1.6	34.2	111	131	0.0357	0.22	0.503	0.623	0.161	0.537	2.77	6.25	3.40E-12	pGL2_BRI1_bri1_T-WT	CPN60A1	NA	NA	Up	Proliferation Domain_Atrichoblast_Up
AT5G15150	Proliferation Domain_Atrichoblast	281	183	61.5	33.5	0.929	0.797	0.449	0.325	0.839	0.414	-2.32	7.05	3.41E-12	pGL2_BRI1_bri1_T-WT	HAT7	HB-3	homeobox 3	Down	Proliferation Domain_Atrichoblast_Down
AT3G07255	Proximal Lateral Root Cap	15.2	26.3	57.4	77.9	0.078	0.129	0.292	0.42	0.116	0.314	1.72	5.49	3.42E-12	pGL2_BRI1_bri1_T-WT	AT3G07255	NA	NA	Up	Proximal Lateral Root Cap_Up
AT2G30930	Elongation_Pericycle	1310	1040	329	395	1	0.989	0.839	0.88	0.991	0.854	-1.7	9.59	3.44E-12	pGL2_BRI1_bri1_T-WT	AT2G30930	NA	NA	Down	Elongation_Pericycle_Down
AT3G15518	Proximal Lateral Root Cap	3.56	8.27	26	26.9	0.0306	0.0603	0.166	0.173	0.0531	0.167	2.12	4.09	3.45E-12	pGL2_BRI1_bri1_T-WT	AT3G15518	NA	NA	Up	Proximal Lateral Root Cap_Up
AT1G19600	Transition Domain_Atrichoblast	14.6	13.9	68.7	92.3	0.22	0.267	0.542	0.737	0.236	0.581	2.48	5.54	3.45E-12	pGL2_BRI1_bri1_T-WT	AT1G19600	NA	NA	Up	Transition Domain_Atrichoblast_Up
AT2G22860	Distal Lateral Root Cap	23.7	38.2	106	177	0.123	0.184	0.329	0.493	0.159	0.364	2.19	6.41	3.54E-12	pGL2_BRI1_bri1_T-WT	PSK2	NA	NA	Up	Distal Lateral Root Cap_Up
AT5G08130	Proliferation Domain_Atrichoblast	148	90.8	29.3	16	0.75	0.746	0.401	0.289	0.747	0.37	-2.41	6	3.80E-12	pGL2_BRI1_bri1_T-WT	BIM1	BIM1	basic helix-loop-helix (bHLH) DNA-binding superfamily protein	Down	Proliferation Domain_Atrichoblast_Down
AT2G22860	Proliferation Domain_Atrichoblast	59.3	46.4	263	293	0.429	0.441	0.711	0.772	0.437	0.728	2.42	7.43	3.83E-12	pGL2_BRI1_bri1_T-WT	PSK2	NA	NA	Up	Proliferation Domain_Atrichoblast_Up
AT5G39610	Elongation_Cortex	0.663	1.53	8.2	17.5	0.00606	0.017	0.0902	0.247	0.0103	0.116	3.54	2.75	3.84E-12	pGL2_BRI1_bri1_T-WT	NAC92	NAC6	NAC domain containing protein 6	Up	Elongation_Cortex_Up
AT1G70790	Proximal Lateral Root Cap	24.3	28.9	68.6	103	0.164	0.181	0.402	0.513	0.177	0.421	1.68	5.82	3.91E-12	pGL2_BRI1_bri1_T-WT	CAR9	NA	NA	Up	Proximal Lateral Root Cap_Up
AT5G27420	Proximal Lateral Root Cap	12	17	56.3	45.2	0.078	0.0966	0.301	0.319	0.0921	0.304	1.77	5.07	3.91E-12	pGL2_BRI1_bri1_T-WT	ATL31	NA	NA	Up	Proximal Lateral Root Cap_Up
AT3G45970	Elongation_Atrichoblast	21.7	27.5	145	104	0.169	0.209	0.577	0.51	0.186	0.559	2.33	6.21	3.96E-12	pGL2_BRI1_bri1_T-WT	EXLA1	NA	NA	Up	Elongation_Atrichoblast_Up
AT4G15390	Transition Domain_Atrichoblast	17.6	27.8	104	122	0.235	0.323	0.581	0.719	0.265	0.609	2.35	6.07	3.99E-12	pGL2_BRI1_bri1_T-WT	AT4G15390	NA	NA	Up	Transition Domain_Atrichoblast_Up
AT5G46890	Proliferation Domain_Pericycle	166	141	19.2	11.3	1	0.974	0.5	0.636	0.981	0.538	-3.34	6.44	4.06E-12	pGL2_BRI1_bri1_T-WT	AT5G46890	NA	NA	Down	Proliferation Domain_Pericycle_Down
AT4G22610	Maturation_Xylem	39.8	268	1.87	1.38	0.105	0.295	0.0333	0.0625	0.207	0.0435	-6.36	6.37	4.13E-12	pGL2_BRI1_bri1_T-WT	AT4G22610	NA	NA	Down	Maturation_Xylem_Down
AT1G64220	Elongation_Pericycle	141	80.7	24.5	22.4	0.562	0.468	0.256	0.31	0.483	0.276	-2.19	6.06	4.15E-12	pGL2_BRI1_bri1_T-WT	TOM7-2	NA	NA	Down	Elongation_Pericycle_Down
AT3G15670	Elongation_Pericycle	7.77	12.9	57.4	51.5	0.0787	0.128	0.482	0.49	0.119	0.485	2.36	5.05	4.15E-12	pGL2_BRI1_bri1_T-WT	LEA29	NA	NA	Up	Elongation_Pericycle_Up
AT2G34070	Elongation_Pericycle	79.6	53.4	19.1	9.05	0.551	0.324	0.31	0.19	0.362	0.265	-2.29	5.32	4.36E-12	pGL2_BRI1_bri1_T-WT	TBL37	NA	NA	Down	Elongation_Pericycle_Down
AT5G24290	Elongation_Atrichoblast	136	109	21.9	25.7	0.721	0.666	0.261	0.327	0.697	0.279	-2.36	6.22	4.44E-12	pGL2_BRI1_bri1_T-WT	MEB2	NA	NA	Down	Elongation_Atrichoblast_Down
AT1G25230	Elongation_Atrichoblast	79.7	72.6	362	291	0.469	0.405	0.897	0.788	0.441	0.867	2.09	7.65	4.51E-12	pGL2_BRI1_bri1_T-WT	AT1G25230	NA	NA	Up	Elongation_Atrichoblast_Up
AT4G30460	Elongation_Cortex	18.1	14.8	1.89	1.37	0.16	0.0983	0.0361	0.039	0.136	0.0366	-3.31	3.27	4.52E-12	pGL2_BRI1_bri1_T-WT	AT4G30460	NA	NA	Down	Elongation_Cortex_Down
AT3G27200	Proximal Lateral Root Cap	43.7	45.6	13.9	12.1	0.234	0.273	0.133	0.15	0.264	0.136	-1.77	4.85	4.70E-12	pGL2_BRI1_bri1_T-WT	AT3G27200	NA	NA	Down	Proximal Lateral Root Cap_Down
AT2G37870	Maturation_Procambium	70.5	132	707	648	0.317	0.32	0.586	0.611	0.319	0.6	2.78	8.6	4.89E-12	pGL2_BRI1_bri1_T-WT	AT2G37870	NA	NA	Up	Maturation_Procambium_Up
AT1G01620	Elongation_Cortex	8940	7930	3090	1990	1	1	1	1	1	1	-1.77	12.4	4.90E-12	pGL2_BRI1_bri1_T-WT	PIP1-3	NA	NA	Down	Elongation_Cortex_Down
AT5G57010	Proximal Lateral Root Cap	28.1	29.2	102	81.7	0.136	0.138	0.369	0.425	0.138	0.379	1.66	5.93	4.97E-12	pGL2_BRI1_bri1_T-WT	IQM5	NA	NA	Up	Proximal Lateral Root Cap_Up
AT1G50750	Transition Domain_Atrichoblast	0.623	0.556	8.5	17.4	0.0132	0.0154	0.119	0.281	0.014	0.151	4.27	2.61	5.01E-12	pGL2_BRI1_bri1_T-WT	AT1G50750	NA	NA	Up	Transition Domain_Atrichoblast_Up
AT4G24972	Proliferation Domain_Trichoblast	20.8	3.38	67.5	51.3	0.375	0.109	0.524	0.377	0.148	0.492	2.77	5.26	5.11E-12	pGL2_BRI1_bri1_T-WT	TPD1	NA	NA	Up	Proliferation Domain_Trichoblast_Up
AT5G17820	Distal Columella	257	157	55.9	33.6	0.819	0.559	0.31	0.33	0.717	0.315	-2.21	6.98	5.12E-12	pGL2_BRI1_bri1_T-WT	AT5G17820	NA	NA	Down	Distal Columella_Down
AT5G48290	Elongation_Atrichoblast	71.4	69.8	13.3	11.5	0.412	0.475	0.143	0.183	0.439	0.154	-2.5	5.42	5.18E-12	pGL2_BRI1_bri1_T-WT	AT5G48290	NA	NA	Down	Elongation_Atrichoblast_Down
AT2G32210	Maturation_Procambium	38.8	88.7	147	1250	0.317	0.496	0.793	0.944	0.452	0.877	2.99	8.59	5.23E-12	pGL2_BRI1_bri1_T-WT	AT2G32210	NA	NA	Up	Maturation_Procambium_Up
AT3G16440	Elongation_Cortex	109	221	35.6	20.5	0.368	0.512	0.443	0.494	0.425	0.452	-2.48	6.6	5.42E-12	pGL2_BRI1_bri1_T-WT	ATMLP-300B	NA	NA	Down	Elongation_Cortex_Down
AT3G03341	Proliferation Domain_Trichoblast	23.2	12.3	86	97.1	0.188	0.239	0.529	0.528	0.231	0.529	2.5	5.85	5.43E-12	pGL2_BRI1_bri1_T-WT	AT3G03341	NA	NA	Up	Proliferation Domain_Trichoblast_Up
AT1G67750	Transition Domain_Atrichoblast	40.1	31.7	196	145	0.484	0.446	0.806	0.842	0.471	0.813	2.24	6.69	5.56E-12	pGL2_BRI1_bri1_T-WT	AT1G67750	NA	NA	Up	Transition Domain_Atrichoblast_Up
AT1G32010	Elongation_Trichoblast	0	81.6	129	232	0	0.711	0.878	0.885	0.317	0.879	4.3	6.78	5.85E-12	pGL2_BRI1_bri1_T-WT	AT1G32010	NA	NA	Up	Elongation_Trichoblast_Up
AT2G32200	Transition Domain_Atrichoblast	0.872	2.59	17	20.2	0.0185	0.0564	0.154	0.281	0.0314	0.18	3.54	3.26	5.88E-12	pGL2_BRI1_bri1_T-WT	AT2G32200	NA	NA	Up	Transition Domain_Atrichoblast_Up
AT3G27960	Elongation_Atrichoblast	238	204	47.1	49.8	0.739	0.758	0.393	0.481	0.747	0.418	-2.19	7.08	6.01E-12	pGL2_BRI1_bri1_T-WT	KLCR2	NA	NA	Down	Elongation_Atrichoblast_Down
AT5G42590	Elongation_Atrichoblast	442	347	93.1	95.5	0.893	0.863	0.632	0.644	0.88	0.636	-2.06	7.94	6.03E-12	pGL2_BRI1_bri1_T-WT	CYP71A16	NA	NA	Down	Elongation_Atrichoblast_Down
AT5G43570	Proximal Lateral Root Cap	4.85	6.67	27.9	23.6	0.0251	0.0443	0.129	0.124	0.0397	0.128	2.1	4.05	6.03E-12	pGL2_BRI1_bri1_T-WT	AT5G43570	NA	NA	Up	Proximal Lateral Root Cap_Up
AT3G23730	Proliferation Domain_Pericycle	406	744	98.5	90.7	0.812	0.947	0.679	0.545	0.907	0.641	-2.53	8.4	6.09E-12	pGL2_BRI1_bri1_T-WT	XTH16	NA	NA	Down	Proliferation Domain_Pericycle_Down
AT1G53625	Proximal Lateral Root Cap	29.1	47	101	133	0.192	0.261	0.423	0.522	0.244	0.44	1.64	6.29	6.16E-12	pGL2_BRI1_bri1_T-WT	AT1G53625	NA	NA	Up	Proximal Lateral Root Cap_Up
AT5G09978	Transition Domain_Atrichoblast	83.8	52.5	17.2	5.94	0.632	0.508	0.216	0.175	0.59	0.208	-2.63	5.37	6.24E-12	pGL2_BRI1_bri1_T-WT	PEP7	NA	NA	Down	Transition Domain_Atrichoblast_Down
AT3G44260	Proximal Lateral Root Cap	1.94	3.76	21.1	13.7	0.0167	0.0319	0.146	0.155	0.0282	0.147	2.41	3.47	6.34E-12	pGL2_BRI1_bri1_T-WT	CAF1-9	NA	NA	Up	Proximal Lateral Root Cap_Up
AT2G25150	Elongation_Cortex	2.54	2.38	16.2	24.6	0.0255	0.0189	0.121	0.286	0.0229	0.148	2.99	3.49	6.52E-12	pGL2_BRI1_bri1_T-WT	SCT	NA	NA	Up	Elongation_Cortex_Up
AT3G27950	Transition Domain_Atrichoblast	34.5	46.5	5.9	3.57	0.357	0.405	0.0969	0.123	0.373	0.102	-3.03	4.58	6.53E-12	pGL2_BRI1_bri1_T-WT	AT3G27950	NA	NA	Down	Transition Domain_Atrichoblast_Down
AT1G32010	Maturation_Procambium	0	138	257	430	0	0.888	0.966	0.944	0.669	0.954	3.22	7.7	6.66E-12	pGL2_BRI1_bri1_T-WT	AT1G32010	NA	NA	Up	Maturation_Procambium_Up
AT3G22740	Elongation_Cortex	26.7	33.4	4.67	3.83	0.0715	0.159	0.0773	0.13	0.106	0.086	-2.78	4.15	6.79E-12	pGL2_BRI1_bri1_T-WT	HMT3	NA	NA	Down	Elongation_Cortex_Down
AT1G22810	Proximal Lateral Root Cap	5.82	4.51	19.4	25.8	0.0446	0.0399	0.137	0.208	0.041	0.149	2.19	3.83	6.85E-12	pGL2_BRI1_bri1_T-WT	ERF019	AT1G22810	Integrase-type DNA-binding superfamily protein	Up	Proximal Lateral Root Cap_Up
AT1G63530	Maturation_Procambium	1.17	5.39	29.9	75.5	0.0244	0.096	0.172	0.444	0.0783	0.323	3.92	4.88	7.06E-12	pGL2_BRI1_bri1_T-WT	AT1G63530	NA	NA	Up	Maturation_Procambium_Up
AT4G11290	Elongation_Pericycle	731	115	84	63.6	0.528	0.342	0.375	0.27	0.373	0.336	-2	7.95	7.39E-12	pGL2_BRI1_bri1_T-WT	PER39	NA	NA	Down	Elongation_Pericycle_Down
AT5G50950	Distal Lateral Root Cap	59.2	69.9	15.8	7.92	0.165	0.214	0.0976	0.0662	0.194	0.0909	-2.42	5.31	7.45E-12	pGL2_BRI1_bri1_T-WT	FUM2	NA	NA	Down	Distal Lateral Root Cap_Down
AT1G05660	Proliferation Domain_Atrichoblast	911	359	180	90.7	1	0.763	0.463	0.439	0.839	0.456	-2.16	8.55	7.67E-12	pGL2_BRI1_bri1_T-WT	AT1G05660	NA	NA	Down	Proliferation Domain_Atrichoblast_Down
AT5G25460	Elongation_Atrichoblast	27.7	26.7	133	128	0.218	0.216	0.574	0.635	0.217	0.59	2.27	6.29	7.86E-12	pGL2_BRI1_bri1_T-WT	AT5G25460	NA	NA	Up	Elongation_Atrichoblast_Up
AT2G37600	Proliferation Domain_Atrichoblast	24.1	142	361	380	0.214	0.576	0.755	0.842	0.46	0.779	2.41	7.87	7.90E-12	pGL2_BRI1_bri1_T-WT	RPL36A	NA	NA	Up	Proliferation Domain_Atrichoblast_Up
AT4G30170	Transition Domain_Atrichoblast	1640	1380	582	296	0.997	0.995	0.934	0.93	0.997	0.933	-1.86	9.93	8.23E-12	pGL2_BRI1_bri1_T-WT	PER45	NA	NA	Down	Transition Domain_Atrichoblast_Down
AT2G18980	Proximal Lateral Root Cap	75	71.9	29.3	18.1	0.396	0.34	0.214	0.208	0.354	0.213	-1.66	5.6	8.40E-12	pGL2_BRI1_bri1_T-WT	PER16	NA	NA	Down	Proximal Lateral Root Cap_Down
AT1G18100	Elongation_Atrichoblast	3.45	13.5	13.3	115	0.0459	0.0583	0.121	0.24	0.0513	0.154	2.59	5.13	8.55E-12	pGL2_BRI1_bri1_T-WT	MFT	NA	NA	Up	Elongation_Atrichoblast_Up
AT5G54585	Elongation_Atrichoblast	4.51	7.36	29.9	42	0.0341	0.048	0.173	0.231	0.0401	0.189	2.62	4.34	8.55E-12	pGL2_BRI1_bri1_T-WT	AT5G54585	NA	NA	Up	Elongation_Atrichoblast_Up
AT5G60660	Transition Domain_Atrichoblast	370	240	95.8	47.2	0.934	0.867	0.542	0.509	0.911	0.535	-2.14	7.57	8.77E-12	pGL2_BRI1_bri1_T-WT	PIP2-4	NA	NA	Down	Transition Domain_Atrichoblast_Down
AT3G28550	Elongation_Pericycle	142	78.8	42.5	12.6	0.573	0.409	0.399	0.38	0.437	0.392	-2.17	6.1	8.84E-12	pGL2_BRI1_bri1_T-WT	AT3G28550	NA	NA	Down	Elongation_Pericycle_Down
AT3G03660	Elongation_Procambium	0	1.32	87	10.2	0	0.0179	0.418	0.125	0.0128	0.341	4.94	4.66	8.97E-12	pGL2_BRI1_bri1_T-WT	WOX11	WOX11	WUSCHEL related homeobox 11	Up	Elongation_Procambium_Up
AT2G21640	Proliferation Domain_Atrichoblast	11.2	8.88	72.5	85.1	0.179	0.136	0.418	0.447	0.149	0.426	3.03	5.65	9.32E-12	pGL2_BRI1_bri1_T-WT	AT2G21640	NA	NA	Up	Proliferation Domain_Atrichoblast_Up
AT5G23210	Proximal Lateral Root Cap	518	685	239	150	0.657	0.713	0.57	0.487	0.699	0.556	-1.65	8.64	9.87E-12	pGL2_BRI1_bri1_T-WT	SCPL34	NA	NA	Down	Proximal Lateral Root Cap_Down
AT5G66780	Proliferation Domain_Trichoblast	1.22	1.53	9.69	40	0.0625	0.0435	0.144	0.264	0.0463	0.171	4.42	3.92	1.03E-11	pGL2_BRI1_bri1_T-WT	AT5G66780	NA	NA	Up	Proliferation Domain_Trichoblast_Up
AT2G41100	Transition Domain_Cortex	7.61	11.1	79.5	99.4	0.167	0.164	0.593	0.488	0.165	0.565	3.23	5.78	1.04E-11	pGL2_BRI1_bri1_T-WT	CML12	NA	NA	Up	Transition Domain_Cortex_Up
AT3G62280	Proliferation Domain_Atrichoblast	152	186	41.4	27.4	0.857	0.797	0.446	0.386	0.816	0.429	-2.33	6.6	1.05E-11	pGL2_BRI1_bri1_T-WT	AT3G62280	NA	NA	Down	Proliferation Domain_Atrichoblast_Down
AT4G38140	Proximal Lateral Root Cap	352	291	115	97.5	0.671	0.643	0.422	0.35	0.65	0.409	-1.6	7.74	1.05E-11	pGL2_BRI1_bri1_T-WT	ATL18	AT4G38140	RING/U-box superfamily protein	Down	Proximal Lateral Root Cap_Down
AT2G43650	Proliferation Domain_Atrichoblast	0	22.5	73.8	102	0	0.153	0.449	0.675	0.103	0.512	2.91	5.81	1.06E-11	pGL2_BRI1_bri1_T-WT	EMB2777	NA	NA	Up	Proliferation Domain_Atrichoblast_Up
AT5G15230	Elongation_Atrichoblast	1190	1260	4360	3520	0.975	0.945	0.996	1	0.962	0.997	1.68	11.3	1.07E-11	pGL2_BRI1_bri1_T-WT	GASA4	NA	NA	Up	Elongation_Atrichoblast_Up
AT3G43990	Proximal Lateral Root Cap	0	0	17.2	0	0	0	0.176	0	0	0.146	7.9	2.55	1.08E-11	pGL2_BRI1_bri1_T-WT	AT3G43990	NA	NA	Up	Proximal Lateral Root Cap_Up
AT3G04010	Elongation_Pericycle	251	242	67.4	59.8	0.798	0.606	0.482	0.36	0.638	0.437	-1.96	7.28	1.10E-11	pGL2_BRI1_bri1_T-WT	AT3G04010	NA	NA	Down	Elongation_Pericycle_Down
AT4G23515	Proximal Lateral Root Cap	0	4.79	13	17	0	0.0372	0.115	0.15	0.0282	0.121	2.52	3.23	1.13E-11	pGL2_BRI1_bri1_T-WT	AT4G23515	NA	NA	Up	Proximal Lateral Root Cap_Up
AT1G70210	Transition Domain_Atrichoblast	0.249	1.3	10.9	13.9	0.00529	0.0359	0.159	0.333	0.0157	0.194	4.16	2.6	1.15E-11	pGL2_BRI1_bri1_T-WT	CYCD1-1	NA	NA	Up	Transition Domain_Atrichoblast_Up
AT2G22190	Elongation_Pericycle	0.457	0.906	9.36	15	0.0112	0.00895	0.143	0.14	0.00933	0.142	4.07	2.79	1.16E-11	pGL2_BRI1_bri1_T-WT	TPPE	NA	NA	Up	Elongation_Pericycle_Up
AT5G20160	Proliferation Domain_Atrichoblast	19.2	115	326	303	0.214	0.373	0.667	0.702	0.322	0.676	2.43	7.63	1.18E-11	pGL2_BRI1_bri1_T-WT	AT5G20160	NA	NA	Up	Proliferation Domain_Atrichoblast_Up
AT5G47220	Proximal Lateral Root Cap	5.82	13.3	27.2	43	0.0446	0.0754	0.182	0.274	0.0679	0.198	1.9	4.51	1.21E-11	pGL2_BRI1_bri1_T-WT	ERF2	ERF2	ethylene responsive element binding factor 2	Up	Proximal Lateral Root Cap_Up
AT2G20880	Elongation_Atrichoblast	173	138	34.2	31.5	0.477	0.383	0.217	0.212	0.436	0.215	-2.24	6.58	1.26E-11	pGL2_BRI1_bri1_T-WT	ERF053	ERF53	Integrase-type DNA-binding superfamily protein	Down	Elongation_Atrichoblast_Down
AT1G09932	Maturation_Trichoblast	12.4	14	227	82.1	0.229	0.267	0.854	0.633	0.252	0.81	3.37	6.39	1.28E-11	pGL2_BRI1_bri1_T-WT	AT1G09932	NA	NA	Up	Maturation_Trichoblast_Up
AT3G44006	Maturation_Trichoblast	0	0	8.12	5.91	0	0	0.183	0.133	0	0.173	9.38	1.68	1.28E-11	pGL2_BRI1_bri1_T-WT	AT3G44006	NA	NA	Up	Maturation_Trichoblast_Up
AT4G01630	Elongation_Pericycle	86.4	40.9	24.9	5.48	0.562	0.262	0.333	0.16	0.312	0.269	-2.28	5.28	1.34E-11	pGL2_BRI1_bri1_T-WT	EXPA17	NA	NA	Down	Elongation_Pericycle_Down
AT3G46320	Proximal Lateral Root Cap	27.8	49.1	97.5	134	0.123	0.154	0.192	0.261	0.147	0.204	1.61	6.28	1.34E-11	pGL2_BRI1_bri1_T-WT	AT3G46320	NA	NA	Up	Proximal Lateral Root Cap_Up
AT1G19570	Elongation_Atrichoblast	18	24.8	2.37	2.03	0.166	0.218	0.0404	0.0577	0.189	0.0452	-3.22	3.69	1.36E-11	pGL2_BRI1_bri1_T-WT	DHAR1	NA	NA	Down	Elongation_Atrichoblast_Down
AT1G28330	Maturation_Procambium	38.8	29.9	347	196	0.341	0.296	0.655	0.639	0.307	0.646	2.92	7.23	1.50E-11	pGL2_BRI1_bri1_T-WT	DRM1	NA	NA	Up	Maturation_Procambium_Up
AT1G64220	Proliferation Domain_Atrichoblast	0	13	59.7	73.9	0	0.0847	0.313	0.412	0.0575	0.341	3.16	5.41	1.55E-11	pGL2_BRI1_bri1_T-WT	TOM7-2	NA	NA	Up	Proliferation Domain_Atrichoblast_Up
AT3G07050	Proliferation Domain_Atrichoblast	6.41	26.6	99.3	120	0.143	0.254	0.48	0.623	0.218	0.52	2.69	6.12	1.55E-11	pGL2_BRI1_bri1_T-WT	NSN1	NA	NA	Up	Proliferation Domain_Atrichoblast_Up
AT5G45630	Transition Domain_Cortex	0	3.9	34.3	61.5	0	0.0822	0.356	0.395	0.0619	0.366	4.28	4.88	1.55E-11	pGL2_BRI1_bri1_T-WT	AT5G45630	NA	NA	Up	Transition Domain_Cortex_Up
AT2G44740	Proliferation Domain_Atrichoblast	157	113	32.6	22	0.714	0.763	0.32	0.254	0.747	0.301	-2.31	6.22	1.57E-11	pGL2_BRI1_bri1_T-WT	CYCU4-1	NA	NA	Down	Proliferation Domain_Atrichoblast_Down
AT5G50810	Proliferation Domain_Atrichoblast	44.9	98.4	313	372	0.393	0.593	0.796	0.877	0.529	0.819	2.31	7.74	1.71E-11	pGL2_BRI1_bri1_T-WT	TIM8	NA	NA	Up	Proliferation Domain_Atrichoblast_Up
AT3G43990	Elongation_Atrichoblast	0	0	14	0	0	0	0.191	0	0	0.138	8.63	1.78	1.75E-11	pGL2_BRI1_bri1_T-WT	AT3G43990	NA	NA	Up	Elongation_Atrichoblast_Up
AT2G25735	Proximal Lateral Root Cap	3.56	8.46	51.8	14.6	0.0223	0.039	0.291	0.137	0.035	0.264	2.02	4.42	1.79E-11	pGL2_BRI1_bri1_T-WT	AT2G25735	NA	NA	Up	Proximal Lateral Root Cap_Up
AT3G15000	Proliferation Domain_Atrichoblast	22.5	79.9	240	267	0.286	0.508	0.721	0.781	0.437	0.738	2.4	7.32	1.82E-11	pGL2_BRI1_bri1_T-WT	MORF8	NA	NA	Up	Proliferation Domain_Atrichoblast_Up
AT1G12080	Elongation_Trichoblast	401	438	77.2	16.8	0.838	0.896	0.583	0.308	0.864	0.539	-3.45	7.88	1.85E-11	pGL2_BRI1_bri1_T-WT	AT1G12080	NA	NA	Down	Elongation_Trichoblast_Down
AT5G66650	Proximal Lateral Root Cap	45.9	60.1	142	175	0.259	0.297	0.536	0.642	0.288	0.554	1.58	6.73	1.85E-11	pGL2_BRI1_bri1_T-WT	AT5G66650	NA	NA	Up	Proximal Lateral Root Cap_Up
AT2G28570	Elongation_Atrichoblast	4.03	2.87	27.5	21	0.0459	0.0343	0.176	0.231	0.0409	0.191	2.81	3.74	1.86E-11	pGL2_BRI1_bri1_T-WT	AT2G28570	NA	NA	Up	Elongation_Atrichoblast_Up
AT3G27650	Elongation_Atrichoblast	6.81	4.94	32.9	37.6	0.0708	0.0635	0.254	0.288	0.0676	0.263	2.58	4.32	1.87E-11	pGL2_BRI1_bri1_T-WT	LBD25	LBD25	LOB domain-containing protein 25	Up	Elongation_Atrichoblast_Up
AT3G01500	Proximal Lateral Root Cap	4.53	6.86	23.2	25.8	0.0334	0.0523	0.136	0.186	0.0477	0.144	2.08	3.98	1.87E-11	pGL2_BRI1_bri1_T-WT	BCA1	NA	NA	Up	Proximal Lateral Root Cap_Up
AT3G18250	Proximal Lateral Root Cap	5.18	14	43.3	30.2	0.0362	0.0674	0.162	0.208	0.0599	0.17	1.87	4.61	1.88E-11	pGL2_BRI1_bri1_T-WT	AT3G18250	NA	NA	Up	Proximal Lateral Root Cap_Up
AT1G14960	Maturation_Cortex	32.8	36.4	497	461	0.352	0.398	0.892	0.824	0.385	0.873	3.79	8.01	1.90E-11	pGL2_BRI1_bri1_T-WT	AT1G14960	NA	NA	Up	Maturation_Cortex_Up
AT4G15630	Maturation_Cortex	6.71	10.1	108	169	0.0656	0.0822	0.386	0.556	0.0775	0.432	4.04	6.22	1.90E-11	pGL2_BRI1_bri1_T-WT	AT4G15630	NA	NA	Up	Maturation_Cortex_Up
ATCG00450	Maturation_Cortex	0	0	83.5	0	0	0	0.725	0	0	0.527	10.4	4.45	1.90E-11	pGL2_BRI1_bri1_T-WT	TRNV.1	NA	NA	Up	Maturation_Cortex_Up
AT5G20820	Distal Columella	2.36	4.06	34	14.5	0.0191	0.0279	0.235	0.172	0.0225	0.221	2.9	3.84	1.91E-11	pGL2_BRI1_bri1_T-WT	SAUR76	NA	NA	Up	Distal Columella_Up
AT4G12545	Distal Lateral Root Cap	55.1	45.5	11.5	6.6	0.255	0.174	0.0697	0.0956	0.208	0.0752	-2.47	4.95	1.91E-11	pGL2_BRI1_bri1_T-WT	AIR1B	NA	NA	Down	Distal Lateral Root Cap_Down
AT2G35700	Elongation_Atrichoblast	40.3	35	3.01	9.48	0.28	0.252	0.0441	0.163	0.268	0.0771	-2.74	4.52	1.91E-11	pGL2_BRI1_bri1_T-WT	ERF038	ERF38	ERF family protein 38	Down	Elongation_Atrichoblast_Down
AT3G16330	Maturation_Xylem	661	490	56.2	78.9	0.921	0.591	0.433	0.562	0.744	0.478	-3.08	8.34	1.93E-11	pGL2_BRI1_bri1_T-WT	AT3G16330	NA	NA	Down	Maturation_Xylem_Down
AT3G46700	Elongation_Atrichoblast	38.8	35	8.39	3.05	0.296	0.334	0.0919	0.0673	0.313	0.0851	-2.73	4.49	1.95E-11	pGL2_BRI1_bri1_T-WT	UGT76E3	NA	NA	Down	Elongation_Atrichoblast_Down
AT3G19430	Proximal Lateral Root Cap	365	297	153	77.7	0.376	0.366	0.22	0.226	0.369	0.221	-1.59	7.8	1.95E-11	pGL2_BRI1_bri1_T-WT	AT3G19430	NA	NA	Down	Proximal Lateral Root Cap_Down
AT5G53250	Elongation_Endodermis	3750	2900	947	817	1	0.99	0.976	0.938	0.995	0.965	-1.91	11	2.11E-11	pGL2_BRI1_bri1_T-WT	AGP22	NA	NA	Down	Elongation_Endodermis_Down
AT1G32010	Proliferation Domain_Trichoblast	0	115	164	231	0	0.804	0.947	0.981	0.685	0.954	2.42	7.05	2.11E-11	pGL2_BRI1_bri1_T-WT	AT1G32010	NA	NA	Up	Proliferation Domain_Trichoblast_Up
AT5G10695	Proliferation Domain_Trichoblast	15.9	23.9	62.7	155	0.438	0.38	0.62	0.736	0.389	0.646	2.42	6.08	2.11E-11	pGL2_BRI1_bri1_T-WT	AT5G10695	NA	NA	Up	Proliferation Domain_Trichoblast_Up
AT3G23190	Elongation_Cortex	20.9	15.3	2.78	1.37	0.173	0.127	0.049	0.039	0.155	0.0473	-3.1	3.42	2.12E-11	pGL2_BRI1_bri1_T-WT	AT3G23190	NA	NA	Down	Elongation_Cortex_Down
AT4G21780	Elongation_Cortex	1.99	4.07	32.1	14.2	0.0218	0.0359	0.186	0.208	0.0273	0.189	2.93	3.74	2.14E-11	pGL2_BRI1_bri1_T-WT	AT4G21780	NA	NA	Up	Elongation_Cortex_Up
AT4G23700	Transition Domain_Atrichoblast	5.23	5.75	42.7	34.5	0.0979	0.144	0.388	0.456	0.113	0.401	2.81	4.43	2.15E-11	pGL2_BRI1_bri1_T-WT	CHX17	NA	NA	Up	Transition Domain_Atrichoblast_Up
AT4G15910	Proximal Lateral Root Cap	166	175	479	550	0.496	0.446	0.867	0.85	0.458	0.864	1.59	8.42	2.28E-11	pGL2_BRI1_bri1_T-WT	ATDI21	NA	NA	Up	Proximal Lateral Root Cap_Up
AT1G06135	Transition Domain_Atrichoblast	0.498	0.556	16	6.74	0.00529	0.0154	0.167	0.105	0.00873	0.155	4.39	2.55	2.36E-11	pGL2_BRI1_bri1_T-WT	AT1G06135	NA	NA	Up	Transition Domain_Atrichoblast_Up
AT4G16190	Proliferation Domain_Trichoblast	103	113	482	420	0.75	0.663	0.797	0.66	0.676	0.767	2.05	8.15	2.44E-11	pGL2_BRI1_bri1_T-WT	RD19C	NA	NA	Up	Proliferation Domain_Trichoblast_Up
AT5G12020	Transition Domain_Cortex	13.3	16.3	33.7	283	0.167	0.123	0.136	0.512	0.134	0.236	3.32	6.51	2.44E-11	pGL2_BRI1_bri1_T-WT	HSP17.6	NA	NA	Up	Transition Domain_Cortex_Up
AT1G03870	Proliferation Domain_Pericycle	721	1010	221	133	0.938	0.974	0.857	0.818	0.963	0.846	-2.3	9.03	2.53E-11	pGL2_BRI1_bri1_T-WT	FLA9	NA	NA	Down	Proliferation Domain_Pericycle_Down
AT5G28020	Elongation_Atrichoblast	52.8	43.6	10.3	6.1	0.388	0.384	0.118	0.125	0.386	0.12	-2.57	4.88	2.61E-11	pGL2_BRI1_bri1_T-WT	CYSD2	NA	NA	Down	Elongation_Atrichoblast_Down
AT2G34600	Distal Lateral Root Cap	19.2	15.4	2.83	0	0.129	0.103	0.0299	0	0.114	0.0235	-3.41	3.4	2.63E-11	pGL2_BRI1_bri1_T-WT	TIFY 5B	JAZ7	jasmonate-zim-domain protein 7	Down	Distal Lateral Root Cap_Down
AT1G06120	Transition Domain_Atrichoblast	53.3	29.1	9.44	1.98	0.444	0.364	0.101	0.0877	0.417	0.0986	-2.94	4.64	2.63E-11	pGL2_BRI1_bri1_T-WT	AT1G06120	NA	NA	Down	Transition Domain_Atrichoblast_Down
AT5G11950	Transition Domain_Atrichoblast	6.23	5.19	51	29.7	0.103	0.123	0.392	0.596	0.11	0.433	2.79	4.51	2.63E-11	pGL2_BRI1_bri1_T-WT	LOG8	NA	NA	Up	Transition Domain_Atrichoblast_Up
AT5G62900	Transition Domain_Atrichoblast	38.2	35.8	7.32	1.98	0.378	0.451	0.11	0.0877	0.403	0.106	-3.01	4.47	2.64E-11	pGL2_BRI1_bri1_T-WT	AT5G62900	NA	NA	Down	Transition Domain_Atrichoblast_Down
AT3G51600	Transition Domain_Atrichoblast	1.87	5.56	29.7	26.2	0.037	0.108	0.203	0.351	0.0611	0.232	3.06	3.94	2.64E-11	pGL2_BRI1_bri1_T-WT	LTP5	NA	NA	Up	Transition Domain_Atrichoblast_Up
AT1G30900	Elongation_Atrichoblast	100	90.5	27.7	11.9	0.619	0.599	0.279	0.183	0.61	0.253	-2.35	5.88	2.66E-11	pGL2_BRI1_bri1_T-WT	VSR6	NA	NA	Down	Elongation_Atrichoblast_Down
AT5G15970	Proximal Lateral Root Cap	840	597	1980	2720	0.758	0.762	0.941	0.987	0.761	0.949	1.71	10.6	2.66E-11	pGL2_BRI1_bri1_T-WT	KIN2	NA	NA	Up	Proximal Lateral Root Cap_Up
AT5G48070	Elongation_Procambium	87.4	121	1270	617	0.222	0.251	0.731	0.542	0.243	0.681	3.1	9.04	2.70E-11	pGL2_BRI1_bri1_T-WT	XTH20	NA	NA	Up	Elongation_Procambium_Up
ATCG00450	Elongation_Endodermis	0	0	63.2	0	0	0	0.62	0	0	0.429	10.8	3.98	2.71E-11	pGL2_BRI1_bri1_T-WT	TRNV.1	NA	NA	Up	Elongation_Endodermis_Up
AT1G10810	Proximal Lateral Root Cap	86.7	85.1	38.6	19.9	0.418	0.389	0.257	0.221	0.396	0.251	-1.61	5.85	2.73E-11	pGL2_BRI1_bri1_T-WT	AT1G10810	NA	NA	Down	Proximal Lateral Root Cap_Down
AT2G46600	Transition Domain_Atrichoblast	9.47	18.7	70.8	71.7	0.164	0.303	0.559	0.632	0.211	0.574	2.42	5.4	2.82E-11	pGL2_BRI1_bri1_T-WT	KIC	NA	NA	Up	Transition Domain_Atrichoblast_Up
AT5G57120	Proliferation Domain_Atrichoblast	28.9	61.5	208	253	0.286	0.593	0.684	0.781	0.494	0.711	2.38	7.18	2.83E-11	pGL2_BRI1_bri1_T-WT	AT5G57120	NA	NA	Up	Proliferation Domain_Atrichoblast_Up
AT1G32010	Maturation_Endodermis	0	98.3	189	315	0	0.795	0.757	0.933	0.253	0.831	4.61	7.24	2.91E-11	pGL2_BRI1_bri1_T-WT	AT1G32010	NA	NA	Up	Maturation_Endodermis_Up
AT1G51470	Maturation_Endodermis	50.4	86.6	5.37	3.02	0.0928	0.167	0.0764	0.106	0.116	0.0887	-4.05	5.21	2.91E-11	pGL2_BRI1_bri1_T-WT	TGG5	NA	NA	Down	Maturation_Endodermis_Down
AT2G37180	Elongation_Cortex	574	475	173	83.7	0.508	0.597	0.521	0.429	0.543	0.505	-2.11	8.35	3.07E-11	pGL2_BRI1_bri1_T-WT	PIP2-3	NA	NA	Down	Elongation_Cortex_Down
AT3G45930	Proximal Lateral Root Cap	27.8	45	85	134	0.136	0.157	0.194	0.327	0.152	0.217	1.59	6.2	3.13E-11	pGL2_BRI1_bri1_T-WT	AT3G45930	NA	NA	Up	Proximal Lateral Root Cap_Up
AT1G74458	Elongation_Pericycle	19.7	25.4	82.3	116	0.326	0.262	0.595	0.6	0.272	0.597	2.13	5.94	3.14E-11	pGL2_BRI1_bri1_T-WT	AT1G74458	NA	NA	Up	Elongation_Pericycle_Up
AT4G30280	Proximal Lateral Root Cap	65	106	273	230	0.304	0.322	0.585	0.544	0.317	0.578	1.58	7.41	3.20E-11	pGL2_BRI1_bri1_T-WT	XTH18	NA	NA	Up	Proximal Lateral Root Cap_Up
AT2G20520	Maturation_Trichoblast	27.3	33.1	305	181	0.367	0.341	0.808	0.617	0.351	0.77	2.97	7.09	3.23E-11	pGL2_BRI1_bri1_T-WT	FLA6	NA	NA	Up	Maturation_Trichoblast_Up
AT4G23800	Proliferation Domain_Atrichoblast	3.21	6.15	24.2	88.1	0.0714	0.0678	0.0816	0.193	0.069	0.113	3.63	5.15	3.24E-11	pGL2_BRI1_bri1_T-WT	HMGB6	3xHMG-box2	HMG (high mobility group) box protein	Up	Proliferation Domain_Atrichoblast_Up
AT4G22460	Elongation_Atrichoblast	38.8	26.2	4.09	5.42	0.332	0.292	0.0699	0.0865	0.314	0.0745	-2.78	4.3	3.31E-11	pGL2_BRI1_bri1_T-WT	AT4G22460	NA	NA	Down	Elongation_Atrichoblast_Down
AT3G51750	Elongation_Pericycle	0.457	1.93	18.1	13.6	0.0112	0.0313	0.226	0.23	0.028	0.228	3.36	3.19	3.32E-11	pGL2_BRI1_bri1_T-WT	AT3G51750	NA	NA	Up	Elongation_Pericycle_Up
AT1G69930	Elongation_Endodermis	1770	1310	410	322	0.927	0.881	0.627	0.593	0.904	0.617	-2.07	9.9	3.37E-11	pGL2_BRI1_bri1_T-WT	GSTU11	NA	NA	Down	Elongation_Endodermis_Down
AT2G30930	Elongation_Endodermis	2300	1730	441	466	0.997	0.993	0.863	0.903	0.995	0.875	-2.14	10.3	3.37E-11	pGL2_BRI1_bri1_T-WT	AT2G30930	NA	NA	Down	Elongation_Endodermis_Down
AT5G24190	Maturation_Trichoblast	0.863	0.956	18.9	14.1	0.0241	0.039	0.308	0.367	0.0331	0.32	4.14	3.06	3.41E-11	pGL2_BRI1_bri1_T-WT	AT5G24190	NA	NA	Up	Maturation_Trichoblast_Up
AT1G63980	Proliferation Domain_Atrichoblast	20.8	21.9	104	148	0.321	0.305	0.626	0.658	0.31	0.635	2.58	6.31	3.45E-11	pGL2_BRI1_bri1_T-WT	AT1G63980	NA	NA	Up	Proliferation Domain_Atrichoblast_Up
AT1G64200	Elongation_Atrichoblast	317	283	91	57.9	0.809	0.76	0.592	0.49	0.788	0.564	-2.04	7.56	3.50E-11	pGL2_BRI1_bri1_T-WT	VHA-E3	NA	NA	Down	Elongation_Atrichoblast_Down
AT1G03870	Proliferation Domain_Atrichoblast	917	897	281	167	1	0.949	0.888	0.807	0.966	0.865	-2.07	9.13	3.59E-11	pGL2_BRI1_bri1_T-WT	FLA9	NA	NA	Down	Proliferation Domain_Atrichoblast_Down
AT1G28330	Proximal Lateral Root Cap	65.7	44.7	135	191	0.412	0.264	0.451	0.487	0.3	0.457	1.58	6.77	3.63E-11	pGL2_BRI1_bri1_T-WT	DRM1	NA	NA	Up	Proximal Lateral Root Cap_Up
AT3G58660	Proliferation Domain_Atrichoblast	0	25.3	84.9	97.2	0	0.153	0.469	0.561	0.103	0.495	2.78	5.87	3.84E-11	pGL2_BRI1_bri1_T-WT	AT3G58660	NA	NA	Up	Proliferation Domain_Atrichoblast_Up
AT4G31120	Proliferation Domain_Atrichoblast	0	9.56	51.8	62	0	0.102	0.391	0.509	0.069	0.424	3.31	5.19	3.84E-11	pGL2_BRI1_bri1_T-WT	PMRT15	NA	NA	Up	Proliferation Domain_Atrichoblast_Up
AT3G01830	Proximal Lateral Root Cap	29.4	33.1	98.5	90	0.153	0.185	0.434	0.442	0.178	0.435	1.58	5.99	3.86E-11	pGL2_BRI1_bri1_T-WT	CML40	NA	NA	Up	Proximal Lateral Root Cap_Up
AT1G71000	Elongation_Cortex	10.4	16.3	42.7	110	0.0776	0.0983	0.201	0.247	0.0857	0.209	2.4	5.47	3.93E-11	pGL2_BRI1_bri1_T-WT	AT1G71000	NA	NA	Up	Elongation_Cortex_Up
AT3G11210	Elongation_Cortex	8.51	6.28	41.3	41.3	0.063	0.0624	0.304	0.506	0.0628	0.338	2.48	4.61	3.93E-11	pGL2_BRI1_bri1_T-WT	CPRD49	NA	NA	Up	Elongation_Cortex_Up
AT1G17190	Transition Domain_Atrichoblast	2010	2040	717	509	1	1	0.991	0.982	1	0.989	-1.75	10.4	4.00E-11	pGL2_BRI1_bri1_T-WT	GSTU26	NA	NA	Down	Transition Domain_Atrichoblast_Down
AT4G35100	Transition Domain_Atrichoblast	2530	2090	931	518	0.992	0.99	0.938	0.86	0.991	0.923	-1.73	10.6	4.03E-11	pGL2_BRI1_bri1_T-WT	PIP2-7	NA	NA	Down	Transition Domain_Atrichoblast_Down
AT2G36770	Distal Lateral Root Cap	5.22	4.33	22.6	37.4	0.0258	0.0257	0.122	0.184	0.0258	0.135	2.61	4.05	4.04E-11	pGL2_BRI1_bri1_T-WT	UGT73C4	NA	NA	Up	Distal Lateral Root Cap_Up
AT2G40330	Transition Domain_Atrichoblast	12.2	9.45	0.472	0	0.188	0.185	0.00881	0	0.187	0.00704	-5.18	2.74	4.04E-11	pGL2_BRI1_bri1_T-WT	PYL6	NA	NA	Down	Transition Domain_Atrichoblast_Down
AT4G24570	Transition Domain_Atrichoblast	18.8	36	144	106	0.251	0.385	0.7	0.544	0.297	0.669	2.25	6.24	4.04E-11	pGL2_BRI1_bri1_T-WT	PUMP4	NA	NA	Up	Transition Domain_Atrichoblast_Up
AT5G40730	Elongation_Endodermis	4520	2950	1240	915	1	1	1	0.991	1	0.997	-1.78	11.2	4.22E-11	pGL2_BRI1_bri1_T-WT	AGP24	NA	NA	Down	Elongation_Endodermis_Down
AT4G36110	Proliferation Domain_Atrichoblast	0	3.42	43.2	39.7	0	0.0508	0.323	0.404	0.0345	0.346	4.15	4.75	4.34E-11	pGL2_BRI1_bri1_T-WT	AT4G36110	NA	NA	Up	Proliferation Domain_Atrichoblast_Up
AT5G38010	Elongation_Pericycle	43.9	27.8	6.38	6.67	0.461	0.304	0.131	0.15	0.33	0.138	-2.41	4.38	4.38E-11	pGL2_BRI1_bri1_T-WT	UGT76E9	NA	NA	Down	Elongation_Pericycle_Down
AT2G47770	Proliferation Domain_Trichoblast	4.89	7.06	35.2	53.6	0.125	0.109	0.374	0.377	0.111	0.375	2.9	4.81	4.38E-11	pGL2_BRI1_bri1_T-WT	TSPO	NA	NA	Up	Proliferation Domain_Trichoblast_Up
AT4G11290	Transition Domain_Cortex	103	85.2	10.8	19	0.458	0.397	0.178	0.186	0.412	0.18	-2.69	5.65	4.40E-11	pGL2_BRI1_bri1_T-WT	PER39	NA	NA	Down	Transition Domain_Cortex_Down
AT1G32010	Proliferation Domain_Pericycle	0	131	194	343	0	0.974	0.964	1	0.685	0.974	3	7.39	4.50E-11	pGL2_BRI1_bri1_T-WT	AT1G32010	NA	NA	Up	Proliferation Domain_Pericycle_Up
AT5G63660	Proliferation Domain_Pericycle	1.92	20.5	182	76	0.125	0.289	0.536	0.364	0.241	0.487	3.41	6.16	4.50E-11	pGL2_BRI1_bri1_T-WT	PDF2.5	NA	NA	Up	Proliferation Domain_Pericycle_Up
AT5G63600	Distal Columella	131	75	33.6	12.8	0.65	0.394	0.226	0.146	0.55	0.209	-2.23	6	4.55E-11	pGL2_BRI1_bri1_T-WT	FLS5	NA	NA	Down	Distal Columella_Down
AT2G01900	Elongation_Atrichoblast	10.8	9.31	0.43	0.339	0.104	0.0961	0.00735	0.00962	0.1	0.00798	-4.64	2.64	4.59E-11	pGL2_BRI1_bri1_T-WT	AT2G01900	NA	NA	Down	Elongation_Atrichoblast_Down
AT1G29160	Proximal Lateral Root Cap	85.4	96.3	38.3	23.4	0.39	0.426	0.272	0.274	0.418	0.273	-1.58	5.93	4.86E-11	pGL2_BRI1_bri1_T-WT	DOF1.5	AT1G29160	Dof-type zinc finger DNA-binding family protein	Down	Proximal Lateral Root Cap_Down
AT5G52640	Elongation_Cortex	6.19	14.4	23.5	110	0.0412	0.0775	0.149	0.273	0.0554	0.17	2.44	5.24	4.89E-11	pGL2_BRI1_bri1_T-WT	HSP90-1	NA	NA	Up	Elongation_Cortex_Up
AT5G22880	Proliferation Domain_Pericycle	8.66	3.3	54.7	111	0.25	0.0789	0.393	0.364	0.13	0.385	3.8	5.48	4.96E-11	pGL2_BRI1_bri1_T-WT	H2B	NA	NA	Up	Proliferation Domain_Pericycle_Up
AT1G02310	Elongation_Atrichoblast	36.6	34.4	7.1	4.06	0.227	0.204	0.0882	0.0769	0.217	0.0851	-2.67	4.44	5.05E-11	pGL2_BRI1_bri1_T-WT	MAN1	NA	NA	Down	Elongation_Atrichoblast_Down
AT4G23180	Elongation_Atrichoblast	0.768	1.15	11.2	11.5	0.0105	0.0154	0.158	0.163	0.0126	0.16	3.57	2.5	5.08E-11	pGL2_BRI1_bri1_T-WT	CRK10	NA	NA	Up	Elongation_Atrichoblast_Up
AT4G37710	Proximal Lateral Root Cap	8.41	16.5	43.9	40.2	0.0613	0.0922	0.226	0.261	0.0847	0.232	1.74	4.82	5.37E-11	pGL2_BRI1_bri1_T-WT	VQ29	NA	NA	Up	Proximal Lateral Root Cap_Up
AT4G31730	Maturation_Procambium	116	77.5	13.1	5.92	0.585	0.392	0.138	0.0833	0.44	0.108	-3.44	5.81	5.41E-11	pGL2_BRI1_bri1_T-WT	GDU1	NA	NA	Down	Maturation_Procambium_Down
AT5G45490	Proliferation Domain_Atrichoblast	85	103	19.5	16.8	0.571	0.847	0.347	0.43	0.759	0.37	-2.37	5.68	5.50E-11	pGL2_BRI1_bri1_T-WT	AT5G45490	NA	NA	Down	Proliferation Domain_Atrichoblast_Down
AT1G02870	Proliferation Domain_Atrichoblast	4.81	45.1	145	138	0.107	0.271	0.561	0.588	0.218	0.569	2.53	6.49	5.67E-11	pGL2_BRI1_bri1_T-WT	AT1G02870	NA	NA	Up	Proliferation Domain_Atrichoblast_Up
AT5G46350	Elongation_Atrichoblast	4.22	4.14	21.5	33.2	0.0472	0.0566	0.188	0.308	0.0513	0.221	2.67	3.91	5.73E-11	pGL2_BRI1_bri1_T-WT	WRKY8	WRKY8	WRKY DNA-binding protein 8	Up	Elongation_Atrichoblast_Up
AT2G39400	Maturation_Procambium	50.5	11.2	257	136	0.122	0.096	0.414	0.472	0.102	0.446	2.95	6.79	5.82E-11	pGL2_BRI1_bri1_T-WT	AT2G39400	NA	NA	Up	Maturation_Procambium_Up
AT4G37390	Maturation_Trichoblast	206	174	23.1	27.3	0.557	0.53	0.308	0.183	0.541	0.283	-2.92	6.76	6.00E-11	pGL2_BRI1_bri1_T-WT	YDK1	NA	NA	Down	Maturation_Trichoblast_Down
AT2G41800	Maturation_Procambium	4.7	13.3	61.6	115	0.0976	0.168	0.414	0.611	0.151	0.523	3.28	5.64	6.05E-11	pGL2_BRI1_bri1_T-WT	AT2G41800	NA	NA	Up	Maturation_Procambium_Up
AT1G69780	Proliferation Domain_Atrichoblast	160	128	39.4	23.3	0.75	0.78	0.33	0.237	0.77	0.304	-2.24	6.36	6.06E-11	pGL2_BRI1_bri1_T-WT	ATHB-13	ATHB13	Homeobox-leucine zipper protein family	Down	Proliferation Domain_Atrichoblast_Down
AT2G03505	Proliferation Domain_Atrichoblast	0	1.37	24.8	41	0	0.0169	0.173	0.202	0.0115	0.181	5.23	4.43	6.06E-11	pGL2_BRI1_bri1_T-WT	AT2G03505	NA	NA	Up	Proliferation Domain_Atrichoblast_Up
AT4G35100	Distal Lateral Root Cap	467	339	141	64.2	0.93	0.795	0.586	0.485	0.851	0.564	-2.05	7.99	6.24E-11	pGL2_BRI1_bri1_T-WT	PIP2-7	NA	NA	Down	Distal Lateral Root Cap_Down
AT1G03870	Proximal Lateral Root Cap	217	126	75.4	43.3	0.777	0.519	0.423	0.314	0.581	0.405	-1.53	6.84	6.39E-11	pGL2_BRI1_bri1_T-WT	FLA9	NA	NA	Down	Proximal Lateral Root Cap_Down
AT5G59220	Proliferation Domain_Trichoblast	2.44	3.99	22.8	41.3	0.125	0.109	0.412	0.472	0.111	0.425	3.33	4.34	6.40E-11	pGL2_BRI1_bri1_T-WT	SAG113	NA	NA	Up	Proliferation Domain_Trichoblast_Up
AT3G03341	Elongation_Pericycle	40.7	54.3	179	189	0.393	0.304	0.673	0.59	0.319	0.642	1.96	6.86	6.43E-11	pGL2_BRI1_bri1_T-WT	AT3G03341	NA	NA	Up	Elongation_Pericycle_Up
AT2G17660	Transition Domain_Atrichoblast	2.74	1.85	22.4	19.8	0.0529	0.0308	0.15	0.123	0.0454	0.144	3.19	3.5	6.47E-11	pGL2_BRI1_bri1_T-WT	AT2G17660	NA	NA	Up	Transition Domain_Atrichoblast_Up
AT4G01360	Transition Domain_Atrichoblast	3.24	5.93	29.7	34.1	0.0529	0.113	0.33	0.456	0.0733	0.356	2.85	4.14	6.48E-11	pGL2_BRI1_bri1_T-WT	AT4G01360	NA	NA	Up	Transition Domain_Atrichoblast_Up
AT4G12520	Elongation_Endodermis	6610	6650	2040	2370	0.971	0.953	0.925	0.876	0.962	0.91	-1.59	12.1	6.53E-11	pGL2_BRI1_bri1_T-WT	AT4G12520	NA	NA	Down	Elongation_Endodermis_Down
AT1G06330	Proximal Lateral Root Cap	145	147	71.2	33.8	0.479	0.481	0.393	0.372	0.481	0.39	-1.56	6.63	6.54E-11	pGL2_BRI1_bri1_T-WT	AT1G06330	NA	NA	Down	Proximal Lateral Root Cap_Down
AT1G53130	Proliferation Domain_Trichoblast	7.33	22.1	148	56	0.25	0.261	0.743	0.547	0.259	0.7	2.39	5.98	6.66E-11	pGL2_BRI1_bri1_T-WT	GRI	NA	NA	Up	Proliferation Domain_Trichoblast_Up
AT2G03760	Elongation_Atrichoblast	84.5	102	23.2	14.9	0.451	0.491	0.294	0.308	0.468	0.298	-2.3	5.84	6.80E-11	pGL2_BRI1_bri1_T-WT	SOT12	NA	NA	Down	Elongation_Atrichoblast_Down
AT4G19230	Proliferation Domain_Atrichoblast	260	152	51	37.2	1	0.729	0.452	0.439	0.816	0.449	-2.19	6.88	6.84E-11	pGL2_BRI1_bri1_T-WT	CYP707A1	NA	NA	Down	Proliferation Domain_Atrichoblast_Down
AT5G13200	Proximal Lateral Root Cap	10	18.2	50.2	42.6	0.0836	0.118	0.285	0.35	0.11	0.296	1.69	4.97	6.90E-11	pGL2_BRI1_bri1_T-WT	AT5G13200	NA	NA	Up	Proximal Lateral Root Cap_Up
AT3G18950	Proximal Lateral Root Cap	33.3	44.5	94.4	135	0.198	0.212	0.441	0.482	0.208	0.448	1.55	6.27	6.90E-11	pGL2_BRI1_bri1_T-WT	AT3G18950	NA	NA	Up	Proximal Lateral Root Cap_Up
AT2G21880	Proximal Lateral Root Cap	23.6	14.9	5.39	3.31	0.175	0.121	0.0577	0.0487	0.134	0.0562	-2.14	3.5	6.90E-11	pGL2_BRI1_bri1_T-WT	RABG2	NA	NA	Down	Proximal Lateral Root Cap_Down
AT1G01170	Elongation_Cortex	0.994	0.849	11.2	9.85	0.0097	0.00756	0.116	0.195	0.00886	0.129	3.49	2.55	7.03E-11	pGL2_BRI1_bri1_T-WT	AT1G01170	NA	NA	Up	Elongation_Cortex_Up
AT3G23175	Proximal Lateral Root Cap	29.8	16.5	7.38	3.97	0.22	0.129	0.0715	0.0752	0.151	0.0721	-2.03	3.79	7.06E-11	pGL2_BRI1_bri1_T-WT	AT3G23175	NA	NA	Down	Proximal Lateral Root Cap_Down
AT3G22060	Elongation_Atrichoblast	7.39	10.8	59.1	38.6	0.0813	0.105	0.368	0.404	0.0914	0.378	2.42	4.84	7.15E-11	pGL2_BRI1_bri1_T-WT	CRRSP38	NA	NA	Up	Elongation_Atrichoblast_Up
AT5G47980	Elongation_Cortex	7.85	8.15	44.3	42.1	0.0497	0.0548	0.222	0.299	0.0517	0.234	2.43	4.68	7.16E-11	pGL2_BRI1_bri1_T-WT	BAHD1	NA	NA	Up	Elongation_Cortex_Up
AT5G01380	Distal Lateral Root Cap	59.2	71.3	227	309	0.314	0.345	0.624	0.787	0.332	0.658	2.03	7.37	7.22E-11	pGL2_BRI1_bri1_T-WT	GT-3A	AT5G01380	Homeodomain-like superfamily protein	Up	Distal Lateral Root Cap_Up
AT1G50920	Proliferation Domain_Atrichoblast	4.81	40.3	137	126	0.107	0.305	0.578	0.658	0.241	0.6	2.54	6.39	7.33E-11	pGL2_BRI1_bri1_T-WT	AT1G50920	NA	NA	Up	Proliferation Domain_Atrichoblast_Up
AT5G46900	Proliferation Domain_Atrichoblast	127	81.3	25.8	16.2	0.821	0.797	0.381	0.386	0.805	0.382	-2.31	5.81	7.76E-11	pGL2_BRI1_bri1_T-WT	AT5G46900	NA	NA	Down	Proliferation Domain_Atrichoblast_Down
AT4G30670	Transition Domain_Atrichoblast	62.3	61.7	15.8	6.34	0.563	0.492	0.189	0.175	0.539	0.187	-2.52	5.24	7.79E-11	pGL2_BRI1_bri1_T-WT	AT4G30670	NA	NA	Down	Transition Domain_Atrichoblast_Down
AT5G46295	Proximal Lateral Root Cap	2.26	3.85	16.4	15.7	0.0195	0.0319	0.12	0.142	0.0289	0.124	2.31	3.36	7.87E-11	pGL2_BRI1_bri1_T-WT	AT5G46295	NA	NA	Up	Proximal Lateral Root Cap_Up
AT1G16030	Transition Domain_Cortex	3.81	13	20.4	160	0.0833	0.178	0.229	0.442	0.155	0.286	3.43	5.75	7.88E-11	pGL2_BRI1_bri1_T-WT	HSP70-5	NA	NA	Up	Transition Domain_Cortex_Up
AT5G57560	Transition Domain_Cortex	17.1	87.8	232	340	0.125	0.438	0.653	0.651	0.361	0.652	2.59	7.46	7.88E-11	pGL2_BRI1_bri1_T-WT	XTH22	NA	NA	Up	Transition Domain_Cortex_Up
AT4G15770	Proliferation Domain_Atrichoblast	1.6	25.3	96.6	91.4	0.0357	0.186	0.452	0.614	0.138	0.498	2.69	5.91	8.00E-11	pGL2_BRI1_bri1_T-WT	AT4G15770	NA	NA	Up	Proliferation Domain_Atrichoblast_Up
AT4G23750	Proliferation Domain_Atrichoblast	9.62	17.8	79.9	102	0.143	0.237	0.476	0.658	0.207	0.527	2.7	5.86	8.06E-11	pGL2_BRI1_bri1_T-WT	CRF2	CRF2	cytokinin response factor 2	Up	Proliferation Domain_Atrichoblast_Up
AT5G63350	Transition Domain_Atrichoblast	2.74	2.22	21.5	22.6	0.0529	0.0513	0.194	0.386	0.0524	0.232	3.13	3.56	8.20E-11	pGL2_BRI1_bri1_T-WT	AT5G63350	NA	NA	Up	Transition Domain_Atrichoblast_Up
AT5G59870	Maturation_Procambium	390	219	26.1	49.6	0.561	0.416	0.414	0.556	0.452	0.492	-2.89	7.45	8.65E-11	pGL2_BRI1_bri1_T-WT	HTA6	NA	NA	Down	Maturation_Procambium_Down
AT4G37770	Maturation_Procambium	39.9	65.5	237	500	0.122	0.24	0.621	0.889	0.211	0.769	2.77	7.73	8.65E-11	pGL2_BRI1_bri1_T-WT	ACS8	NA	NA	Up	Maturation_Procambium_Up
AT3G01220	Proliferation Domain_Atrichoblast	233	178	67.1	29.2	0.786	0.797	0.514	0.307	0.793	0.456	-2.19	6.91	8.66E-11	pGL2_BRI1_bri1_T-WT	ATHB-20	HB20	homeobox protein 20	Down	Proliferation Domain_Atrichoblast_Down
AT3G60360	Proliferation Domain_Atrichoblast	11.2	28.7	106	129	0.179	0.339	0.633	0.702	0.287	0.652	2.54	6.23	8.66E-11	pGL2_BRI1_bri1_T-WT	EDA14	NA	NA	Up	Proliferation Domain_Atrichoblast_Up
AT2G43890	Proliferation Domain_Atrichoblast	489	158	90.7	44.3	0.929	0.559	0.388	0.289	0.678	0.36	-2.14	7.54	8.66E-11	pGL2_BRI1_bri1_T-WT	AT2G43890	NA	NA	Down	Proliferation Domain_Atrichoblast_Down
AT1G20010	Proximal Lateral Root Cap	89.3	72.9	38.2	18.8	0.532	0.453	0.31	0.23	0.472	0.296	-1.57	5.77	8.82E-11	pGL2_BRI1_bri1_T-WT	TUBB5	NA	NA	Down	Proximal Lateral Root Cap_Down
AT5G57530	Maturation_Trichoblast	84.1	93.7	546	486	0.563	0.559	0.892	0.717	0.561	0.857	2.54	8.24	8.94E-11	pGL2_BRI1_bri1_T-WT	XTH12	NA	NA	Up	Maturation_Trichoblast_Up
AT3G14620	Elongation_Atrichoblast	5.66	5.06	24.1	41.3	0.0577	0.0583	0.191	0.356	0.0579	0.237	2.55	4.19	8.98E-11	pGL2_BRI1_bri1_T-WT	CYP72A8	NA	NA	Up	Elongation_Atrichoblast_Up
AT5G13870	Transition Domain_Atrichoblast	53.9	60.4	263	214	0.328	0.415	0.722	0.754	0.358	0.729	2.05	7.2	9.03E-11	pGL2_BRI1_bri1_T-WT	XTH5	NA	NA	Up	Transition Domain_Atrichoblast_Up
AT2G17660	Proliferation Domain_Atrichoblast	0	0.683	20	38.9	0	0.0169	0.184	0.263	0.0115	0.206	6.04	4.28	9.19E-11	pGL2_BRI1_bri1_T-WT	AT2G17660	NA	NA	Up	Proliferation Domain_Atrichoblast_Up
AT5G42930	Elongation_Atrichoblast	114	91.2	19.8	23.4	0.56	0.47	0.188	0.192	0.521	0.189	-2.25	5.98	9.35E-11	pGL2_BRI1_bri1_T-WT	AT5G42930	NA	NA	Down	Elongation_Atrichoblast_Down
AT2G04780	Maturation_Trichoblast	24.2	36.5	383	161	0.488	0.522	0.938	0.733	0.509	0.897	3.06	7.24	9.49E-11	pGL2_BRI1_bri1_T-WT	FLA7	NA	NA	Up	Maturation_Trichoblast_Up
AT1G25275	Elongation_Atrichoblast	1150	1080	2420	4940	0.923	0.928	0.952	0.99	0.925	0.963	1.63	11.2	1.03E-10	pGL2_BRI1_bri1_T-WT	AT1G25275	NA	NA	Up	Elongation_Atrichoblast_Up
AT3G49470	Proliferation Domain_Atrichoblast	1.6	7.51	48.1	57.5	0.0357	0.102	0.364	0.447	0.0805	0.387	3.35	5.09	1.04E-10	pGL2_BRI1_bri1_T-WT	NACA2	NA	NA	Up	Proliferation Domain_Atrichoblast_Up
AT2G29750	Proximal Lateral Root Cap	40.4	21.3	12.5	5.08	0.27	0.175	0.129	0.0841	0.198	0.121	-1.85	4.26	1.04E-10	pGL2_BRI1_bri1_T-WT	UGT71C1	NA	NA	Down	Proximal Lateral Root Cap_Down
AT5G05960	Elongation_Procambium	23.8	68.4	226	529	0.0889	0.166	0.343	0.458	0.144	0.374	3.09	7.71	1.09E-10	pGL2_BRI1_bri1_T-WT	AT5G05960	NA	NA	Up	Elongation_Procambium_Up
AT5G03590	Distal Columella	0	10.6	15.1	31.1	0	0.0874	0.116	0.369	0.0342	0.172	2.8	3.81	1.13E-10	pGL2_BRI1_bri1_T-WT	AT5G03590	NA	NA	Up	Distal Columella_Up
AT3G16150	Distal Columella	7.53	16.9	32.3	95	0.0322	0.0465	0.0973	0.232	0.0378	0.127	2.3	5.23	1.13E-10	pGL2_BRI1_bri1_T-WT	AT3G16150	NA	NA	Up	Distal Columella_Up
AT3G61430	Elongation_Cortex	10500	9560	3990	2620	1	1	0.987	0.987	1	0.987	-1.63	12.7	1.16E-10	pGL2_BRI1_bri1_T-WT	PIP1-1	NA	NA	Down	Elongation_Cortex_Down
AT5G64810	Elongation_Pericycle	8.23	25.8	64.2	79.6	0.157	0.26	0.5	0.51	0.243	0.504	2.17	5.5	1.16E-10	pGL2_BRI1_bri1_T-WT	WRKY51	WRKY51	WRKY DNA-binding protein 51	Up	Elongation_Pericycle_Up
AT3G27960	Proximal Lateral Root Cap	50.8	37.6	16.3	11.7	0.354	0.284	0.159	0.155	0.301	0.159	-1.66	4.84	1.16E-10	pGL2_BRI1_bri1_T-WT	KLCR2	NA	NA	Down	Proximal Lateral Root Cap_Down
AT3G25760	Elongation_Procambium	127	213	30.7	2.27	0.144	0.242	0.328	0.0833	0.214	0.264	-3.51	6.6	1.21E-10	pGL2_BRI1_bri1_T-WT	AOC1	NA	NA	Down	Elongation_Procambium_Down
AT3G61260	Elongation_Atrichoblast	841	833	254	228	0.91	0.892	0.724	0.673	0.902	0.71	-1.8	9.08	1.24E-10	pGL2_BRI1_bri1_T-WT	AT3G61260	NA	NA	Down	Elongation_Atrichoblast_Down
AT1G78020	Proximal Lateral Root Cap	46.9	51.5	24.1	9.05	0.259	0.28	0.163	0.119	0.275	0.156	-1.65	5.05	1.25E-10	pGL2_BRI1_bri1_T-WT	FLZ6	NA	NA	Down	Proximal Lateral Root Cap_Down
AT5G03210	Proximal Lateral Root Cap	132	147	359	447	0.624	0.561	0.777	0.863	0.576	0.792	1.53	8.09	1.25E-10	pGL2_BRI1_bri1_T-WT	AT5G03210	NA	NA	Up	Proximal Lateral Root Cap_Up
AT3G01830	Transition Domain_Atrichoblast	2.37	4.45	30.4	21.8	0.045	0.0872	0.304	0.281	0.0593	0.299	2.99	3.85	1.28E-10	pGL2_BRI1_bri1_T-WT	CML40	NA	NA	Up	Transition Domain_Atrichoblast_Up
AT2G37170	Elongation_Atrichoblast	3940	3250	1210	1150	0.995	0.993	0.945	0.885	0.994	0.928	-1.6	11.2	1.31E-10	pGL2_BRI1_bri1_T-WT	PIP2B	NA	NA	Down	Elongation_Atrichoblast_Down
AT4G01480	Elongation_Cortex	262	147	78.9	21.3	0.918	0.758	0.688	0.506	0.855	0.658	-2.23	7	1.31E-10	pGL2_BRI1_bri1_T-WT	PPA5	NA	NA	Down	Elongation_Cortex_Down
ATCG00450	Proliferation Domain_Pericycle	0	0	104	0	0	0	0.893	0	0	0.641	8.55	4.79	1.31E-10	pGL2_BRI1_bri1_T-WT	TRNV.1	NA	NA	Up	Proliferation Domain_Pericycle_Up
AT2G43870	Proximal Lateral Root Cap	391	338	130	124	0.638	0.656	0.458	0.434	0.652	0.454	-1.52	7.94	1.32E-10	pGL2_BRI1_bri1_T-WT	AT2G43870	NA	NA	Down	Proximal Lateral Root Cap_Down
AT2G46240	Elongation_Cortex	7.18	12.6	24.7	100	0.0376	0.0605	0.137	0.247	0.0465	0.155	2.4	5.15	1.33E-10	pGL2_BRI1_bri1_T-WT	BAG6	NA	NA	Up	Elongation_Cortex_Up
AT2G38760	Transition Domain_Cortex	81.8	88.5	13.9	12.6	0.583	0.521	0.186	0.14	0.536	0.174	-2.67	5.53	1.33E-10	pGL2_BRI1_bri1_T-WT	ANN3	NA	NA	Down	Transition Domain_Cortex_Down
AT4G13440	Proximal Lateral Root Cap	30.7	17.6	7.93	4.41	0.234	0.148	0.088	0.0752	0.169	0.0858	-1.97	3.87	1.39E-10	pGL2_BRI1_bri1_T-WT	AT4G13440	NA	NA	Down	Proximal Lateral Root Cap_Down
AT1G79150	Proliferation Domain_Atrichoblast	0	33.5	92.8	110	0	0.186	0.486	0.579	0.126	0.512	2.61	6.03	1.40E-10	pGL2_BRI1_bri1_T-WT	AT1G79150	NA	NA	Up	Proliferation Domain_Atrichoblast_Up
AT1G52050	Proliferation Domain_Pericycle	58.7	53.5	3.65	1.13	0.312	0.368	0.107	0.0909	0.352	0.103	-4.46	4.99	1.40E-10	pGL2_BRI1_bri1_T-WT	JAL8	NA	NA	Down	Proliferation Domain_Pericycle_Down
AT1G52070	Proliferation Domain_Pericycle	226	269	48.3	27.2	1	0.921	0.929	0.818	0.944	0.897	-2.73	7.19	1.40E-10	pGL2_BRI1_bri1_T-WT	JAL10	NA	NA	Down	Proliferation Domain_Pericycle_Down
AT2G44080	Proliferation Domain_Pericycle	0	1.32	52.9	23.8	0	0.0526	0.571	0.455	0.037	0.538	5.31	4.37	1.40E-10	pGL2_BRI1_bri1_T-WT	ARL	NA	NA	Up	Proliferation Domain_Pericycle_Up
AT5G24570	Proximal Lateral Root Cap	56	28.4	12.1	13.2	0.354	0.217	0.121	0.195	0.25	0.134	-1.69	4.73	1.40E-10	pGL2_BRI1_bri1_T-WT	AT5G24570	NA	NA	Down	Proximal Lateral Root Cap_Down
AT4G35985	Elongation_Pericycle	3.66	12.2	26.2	52.4	0.0899	0.128	0.268	0.13	0.121	0.216	2.34	4.61	1.42E-10	pGL2_BRI1_bri1_T-WT	P85	NA	NA	Up	Elongation_Pericycle_Up
AT5G66780	Elongation_Trichoblast	7.82	4.05	41.8	76.1	0.102	0.111	0.374	0.462	0.106	0.388	3.29	4.96	1.43E-10	pGL2_BRI1_bri1_T-WT	AT5G66780	NA	NA	Up	Elongation_Trichoblast_Up
AT1G52560	Elongation_Cortex	6.3	13.6	23.6	97.7	0.0194	0.0605	0.113	0.169	0.0355	0.123	2.39	5.11	1.44E-10	pGL2_BRI1_bri1_T-WT	HSP26.5	NA	NA	Up	Elongation_Cortex_Up
AT3G09260	Elongation_Cortex	1840	1760	626	399	0.976	0.953	0.912	0.883	0.967	0.908	-1.85	10.2	1.44E-10	pGL2_BRI1_bri1_T-WT	BGLU23	NA	NA	Down	Elongation_Cortex_Down
AT4G32910	Elongation_Atrichoblast	20.4	20.7	2.58	2.37	0.161	0.166	0.0441	0.0288	0.163	0.0399	-3.04	3.66	1.46E-10	pGL2_BRI1_bri1_T-WT	NUP85	NA	NA	Down	Elongation_Atrichoblast_Down
AT1G52930	Proliferation Domain_Atrichoblast	4.81	45.1	127	141	0.107	0.288	0.507	0.614	0.23	0.537	2.49	6.43	1.46E-10	pGL2_BRI1_bri1_T-WT	BRIX1-2	NA	NA	Up	Proliferation Domain_Atrichoblast_Up
AT5G06760	Elongation_Cortex	14.9	10	73.6	51.7	0.125	0.106	0.495	0.442	0.117	0.486	2.33	5.24	1.48E-10	pGL2_BRI1_bri1_T-WT	LEA46	NA	NA	Up	Elongation_Cortex_Up
AT2G28815	Transition Domain_Atrichoblast	0.996	0.185	14.9	6.74	0.0185	0.00513	0.115	0.123	0.014	0.116	4.16	2.49	1.49E-10	pGL2_BRI1_bri1_T-WT	AT2G28815	NA	NA	Up	Transition Domain_Atrichoblast_Up
AT3G09260	Maturation_Trichoblast	1760	1600	192	494	1	0.998	0.821	0.883	0.999	0.833	-2.45	9.98	1.50E-10	pGL2_BRI1_bri1_T-WT	BGLU23	NA	NA	Down	Maturation_Trichoblast_Down
AT1G04040	Proliferation Domain_Atrichoblast	367	251	86	58.5	0.964	0.881	0.582	0.518	0.908	0.564	-2.1	7.52	1.51E-10	pGL2_BRI1_bri1_T-WT	AT1G04040	NA	NA	Down	Proliferation Domain_Atrichoblast_Down
AT5G61030	Proliferation Domain_Atrichoblast	0	7.51	41.7	56.4	0	0.102	0.32	0.43	0.069	0.35	3.45	4.99	1.51E-10	pGL2_BRI1_bri1_T-WT	RBG3	NA	NA	Up	Proliferation Domain_Atrichoblast_Up
AT2G02010	Maturation_Trichoblast	0.719	2.46	26.9	18.3	0.0181	0.0663	0.308	0.283	0.0473	0.303	3.9	3.56	1.59E-10	pGL2_BRI1_bri1_T-WT	GAD4	NA	NA	Up	Maturation_Trichoblast_Up
AT5G44020	Elongation_Endodermis	5840	5010	2070	1670	1	1	0.992	0.973	1	0.986	-1.54	11.8	1.62E-10	pGL2_BRI1_bri1_T-WT	AT5G44020	NA	NA	Down	Elongation_Endodermis_Down
AT1G25260	Proliferation Domain_Atrichoblast	33.7	90.8	264	297	0.25	0.525	0.704	0.807	0.437	0.733	2.24	7.48	1.62E-10	pGL2_BRI1_bri1_T-WT	AT1G25260	NA	NA	Up	Proliferation Domain_Atrichoblast_Up
AT3G23510	Elongation_Atrichoblast	169	122	23.7	43	0.636	0.592	0.254	0.433	0.617	0.303	-2.17	6.5	1.66E-10	pGL2_BRI1_bri1_T-WT	AT3G23510	NA	NA	Down	Elongation_Atrichoblast_Down
AT5G05220	Elongation_Xylem	30	26.6	268	216	0.179	0.164	0.452	0.389	0.169	0.437	3.09	7.07	1.67E-10	pGL2_BRI1_bri1_T-WT	AT5G05220	NA	NA	Up	Elongation_Xylem_Up
AT4G15910	Elongation_Xylem	162	211	998	1290	0.657	0.65	0.939	0.972	0.653	0.947	2.62	9.37	1.67E-10	pGL2_BRI1_bri1_T-WT	ATDI21	NA	NA	Up	Elongation_Xylem_Up
AT1G52750	Proliferation Domain_Atrichoblast	38.5	41	7.3	1.94	0.607	0.542	0.16	0.0789	0.563	0.137	-3.25	4.13	1.70E-10	pGL2_BRI1_bri1_T-WT	AT1G52750	NA	NA	Down	Proliferation Domain_Atrichoblast_Down
AT1G73600	Maturation_Procambium	1.17	0	44.8	16.3	0.0244	0	0.172	0.111	0.00602	0.138	5.88	3.76	1.71E-10	pGL2_BRI1_bri1_T-WT	AT1G73600	NA	NA	Up	Maturation_Procambium_Up
AT5G05960	Maturation_Procambium	4.7	79.6	407	195	0.0732	0.264	0.552	0.5	0.217	0.523	3.08	7.4	1.71E-10	pGL2_BRI1_bri1_T-WT	AT5G05960	NA	NA	Up	Maturation_Procambium_Up
AT1G47130	Elongation_Cortex	10.5	31.4	155	66.2	0.057	0.144	0.503	0.325	0.0908	0.473	2.47	6.05	1.73E-10	pGL2_BRI1_bri1_T-WT	AT1G47130	NA	NA	Up	Elongation_Cortex_Up
AT2G18690	Elongation_Cortex	2.54	7.81	59.6	14.5	0.0206	0.0529	0.345	0.169	0.0332	0.316	2.73	4.43	1.73E-10	pGL2_BRI1_bri1_T-WT	AT2G18690	NA	NA	Up	Elongation_Cortex_Up
AT2G32190	Elongation_Cortex	80.8	103	365	399	0.473	0.544	0.853	0.948	0.501	0.869	2.06	7.89	1.73E-10	pGL2_BRI1_bri1_T-WT	AT2G32190	NA	NA	Up	Elongation_Cortex_Up
AT5G20720	Proliferation Domain_Atrichoblast	17.6	61.5	197	192	0.321	0.542	0.704	0.693	0.471	0.701	2.34	6.95	1.74E-10	pGL2_BRI1_bri1_T-WT	CPN20	NA	NA	Up	Proliferation Domain_Atrichoblast_Up
AT1G56680	Proximal Lateral Root Cap	213	151	67.9	59.8	0.396	0.337	0.287	0.389	0.351	0.304	-1.5	6.94	1.75E-10	pGL2_BRI1_bri1_T-WT	AT1G56680	NA	NA	Down	Proximal Lateral Root Cap_Down
AT5G35940	Distal Lateral Root Cap	50.9	49.9	204	199	0.181	0.174	0.45	0.441	0.177	0.448	2	6.97	1.77E-10	pGL2_BRI1_bri1_T-WT	JAL41	NA	NA	Up	Distal Lateral Root Cap_Up
AT5G06165	Proliferation Domain_Trichoblast	1.22	0.307	3.23	33.5	0.0625	0.0109	0.112	0.245	0.0185	0.142	5.57	3.46	1.77E-10	pGL2_BRI1_bri1_T-WT	AT5G06165	NA	NA	Up	Proliferation Domain_Trichoblast_Up
AT5G67480	Proximal Lateral Root Cap	77.6	48.3	23.2	18.8	0.476	0.338	0.224	0.248	0.371	0.228	-1.56	5.37	1.77E-10	pGL2_BRI1_bri1_T-WT	BT4	BT4	BTB and TAZ domain protein 4	Down	Proximal Lateral Root Cap_Down
AT3G51750	Elongation_Trichoblast	2.14	1.7	21.2	24.6	0.0404	0.0436	0.309	0.462	0.0419	0.333	3.56	3.53	1.78E-10	pGL2_BRI1_bri1_T-WT	AT3G51750	NA	NA	Up	Elongation_Trichoblast_Up
AT5G05960	Elongation_Pericycle	87.3	160	353	455	0.225	0.322	0.536	0.58	0.306	0.552	1.75	8.05	1.79E-10	pGL2_BRI1_bri1_T-WT	AT5G05960	NA	NA	Up	Elongation_Pericycle_Up
AT3G56510	Proliferation Domain_Atrichoblast	1.6	16.4	59.7	81.6	0.0357	0.305	0.483	0.658	0.218	0.532	2.87	5.51	1.81E-10	pGL2_BRI1_bri1_T-WT	AT3G56510	NA	NA	Up	Proliferation Domain_Atrichoblast_Up
AT5G57540	Maturation_Trichoblast	13.4	13.4	74.6	149	0.232	0.24	0.654	0.55	0.237	0.633	2.98	5.95	1.83E-10	pGL2_BRI1_bri1_T-WT	XTH13	NA	NA	Up	Maturation_Trichoblast_Up
AT5G47450	Distal Columella	54.5	34.9	14.2	3.82	0.308	0.206	0.0876	0.0515	0.268	0.0796	-2.42	4.79	1.84E-10	pGL2_BRI1_bri1_T-WT	TIP2-3	NA	NA	Down	Distal Columella_Down
AT1G03790	Maturation_Endodermis	1.79	0.249	12.4	65	0.024	0.00641	0.125	0.279	0.0184	0.19	4.6	4.35	1.84E-10	pGL2_BRI1_bri1_T-WT	SOM	SOM	Zinc finger C-x8-C-x5-C-x3-H type family protein	Up	Maturation_Endodermis_Up
AT1G63220	Proliferation Domain_Atrichoblast	800	804	238	172	0.964	0.966	0.789	0.702	0.966	0.765	-1.99	8.96	1.96E-10	pGL2_BRI1_bri1_T-WT	AT1G63220	NA	NA	Down	Proliferation Domain_Atrichoblast_Down
AT5G17820	Transition Domain_Cortex	128	79.4	20.4	14.4	0.958	0.658	0.347	0.349	0.732	0.348	-2.56	5.78	1.99E-10	pGL2_BRI1_bri1_T-WT	AT5G17820	NA	NA	Down	Transition Domain_Cortex_Down
AT5G40510	Proliferation Domain_Atrichoblast	156	141	41.9	25.5	0.893	0.763	0.476	0.325	0.805	0.434	-2.18	6.42	2.03E-10	pGL2_BRI1_bri1_T-WT	AT5G40510	NA	NA	Down	Proliferation Domain_Atrichoblast_Down
AT5G66440	Elongation_Endodermis	4.2	4.7	46.7	39.2	0.0805	0.0568	0.408	0.407	0.0684	0.408	3.27	4.53	2.06E-10	pGL2_BRI1_bri1_T-WT	AT5G66440	NA	NA	Up	Elongation_Endodermis_Up
AT2G44080	Elongation_Endodermis	7.49	8.29	48.2	95.5	0.117	0.121	0.463	0.673	0.119	0.527	3.11	5.28	2.06E-10	pGL2_BRI1_bri1_T-WT	ARL	NA	NA	Up	Elongation_Endodermis_Up
AT4G11210	Elongation_Endodermis	253	232	47.7	38.1	0.623	0.568	0.188	0.124	0.595	0.168	-2.51	7.17	2.06E-10	pGL2_BRI1_bri1_T-WT	DIR14	NA	NA	Down	Elongation_Endodermis_Down
AT3G23510	Proximal Lateral Root Cap	19.4	10.9	2.38	3.97	0.145	0.0922	0.0266	0.0664	0.105	0.0334	-2.31	3.09	2.06E-10	pGL2_BRI1_bri1_T-WT	AT3G23510	NA	NA	Down	Proximal Lateral Root Cap_Down
AT1G06135	Elongation_Cortex	0.773	0.849	16.3	4.65	0.00242	0.00945	0.173	0.0649	0.00517	0.155	3.62	2.6	2.07E-10	pGL2_BRI1_bri1_T-WT	AT1G06135	NA	NA	Up	Elongation_Cortex_Up
AT4G12520	Distal Lateral Root Cap	161	107	38.8	25.5	0.59	0.389	0.261	0.279	0.473	0.265	-2.06	6.4	2.10E-10	pGL2_BRI1_bri1_T-WT	AT4G12520	NA	NA	Down	Distal Lateral Root Cap_Down
AT1G08580	Proliferation Domain_Atrichoblast	14.4	90.2	210	246	0.214	0.458	0.741	0.825	0.379	0.765	2.32	7.2	2.10E-10	pGL2_BRI1_bri1_T-WT	AT1G08580	NA	NA	Up	Proliferation Domain_Atrichoblast_Up
AT3G02840	Elongation_Pericycle	0.914	9.86	22.5	36.9	0.0225	0.0962	0.333	0.3	0.084	0.321	2.53	4.2	2.14E-10	pGL2_BRI1_bri1_T-WT	AT3G02840	NA	NA	Up	Elongation_Pericycle_Up
AT3G07770	Proliferation Domain_Atrichoblast	1.6	17.8	71.6	76.9	0.0357	0.186	0.432	0.561	0.138	0.468	2.79	5.59	2.26E-10	pGL2_BRI1_bri1_T-WT	HSP90-6	NA	NA	Up	Proliferation Domain_Atrichoblast_Up
AT5G53250	Distal Columella	394	255	122	51.1	0.946	0.844	0.56	0.498	0.906	0.546	-2	7.69	2.27E-10	pGL2_BRI1_bri1_T-WT	AGP22	NA	NA	Down	Distal Columella_Down
AT5G53250	Distal Lateral Root Cap	556	449	173	91.1	0.968	0.898	0.643	0.463	0.928	0.605	-1.99	8.31	2.28E-10	pGL2_BRI1_bri1_T-WT	AGP22	NA	NA	Down	Distal Lateral Root Cap_Down
AT4G02280	Proximal Lateral Root Cap	5.5	5.64	23.8	21.2	0.0474	0.0505	0.219	0.279	0.0498	0.229	1.99	3.88	2.31E-10	pGL2_BRI1_bri1_T-WT	SUS3	NA	NA	Up	Proximal Lateral Root Cap_Up
AT1G60680	Elongation_Pericycle	11.4	33.5	95.5	86.2	0.157	0.289	0.446	0.42	0.267	0.437	2.1	5.85	2.39E-10	pGL2_BRI1_bri1_T-WT	AGD2	NA	NA	Up	Elongation_Pericycle_Up
AT5G43520	Elongation_Pericycle	8.69	9.86	0.638	0	0.146	0.166	0.0179	0	0.162	0.0112	-4.74	2.39	2.39E-10	pGL2_BRI1_bri1_T-WT	AT5G43520	NA	NA	Down	Elongation_Pericycle_Down
AT3G26830	Elongation_Pericycle	28.3	57.6	13.4	4.29	0.213	0.206	0.113	0.1	0.207	0.108	-2.33	4.75	2.39E-10	pGL2_BRI1_bri1_T-WT	CYP71B15	NA	NA	Down	Elongation_Pericycle_Down
AT3G27360	Maturation_Procambium	178	86.7	16.8	11.8	0.366	0.208	0.241	0.333	0.247	0.292	-3.1	6.24	2.40E-10	pGL2_BRI1_bri1_T-WT	HTR2	NA	NA	Down	Maturation_Procambium_Down
AT1G23280	Proliferation Domain_Atrichoblast	3.21	28.7	91.3	104	0.0714	0.237	0.554	0.658	0.184	0.583	2.57	5.98	2.46E-10	pGL2_BRI1_bri1_T-WT	AT1G23280	NA	NA	Up	Proliferation Domain_Atrichoblast_Up
AT3G23990	Proliferation Domain_Atrichoblast	35.3	117	289	354	0.5	0.661	0.755	0.851	0.609	0.782	2.2	7.69	2.46E-10	pGL2_BRI1_bri1_T-WT	CPN60	NA	NA	Up	Proliferation Domain_Atrichoblast_Up
AT2G28600	Proliferation Domain_Atrichoblast	3.21	12.3	42.6	84.9	0.0714	0.102	0.374	0.649	0.092	0.451	3	5.37	2.50E-10	pGL2_BRI1_bri1_T-WT	AT2G28600	NA	NA	Up	Proliferation Domain_Atrichoblast_Up
AT1G10550	Elongation_Atrichoblast	53.2	71.1	235	250	0.284	0.369	0.474	0.385	0.321	0.449	1.98	7.25	2.51E-10	pGL2_BRI1_bri1_T-WT	XTH33	NA	NA	Up	Elongation_Atrichoblast_Up
AT2G44470	Proximal Lateral Root Cap	0	0	15	0	0	0	0.158	0	0	0.131	7.7	2.38	2.51E-10	pGL2_BRI1_bri1_T-WT	BGLU29	NA	NA	Up	Proximal Lateral Root Cap_Up
AT1G51260	Elongation_Cortex	17.1	18	1.89	3.01	0.147	0.14	0.0387	0.0649	0.144	0.043	-2.89	3.4	2.52E-10	pGL2_BRI1_bri1_T-WT	LPAT3	NA	NA	Down	Elongation_Cortex_Down
AT2G01670	Elongation_Atrichoblast	11	18.4	79.6	58.6	0.123	0.12	0.537	0.51	0.122	0.529	2.26	5.37	2.54E-10	pGL2_BRI1_bri1_T-WT	NUDT17	NA	NA	Up	Elongation_Atrichoblast_Up
AT4G24340	Distal Columella	18.6	28.2	84.8	116	0.103	0.123	0.229	0.305	0.11	0.245	2.11	5.95	2.55E-10	pGL2_BRI1_bri1_T-WT	AT4G24340	NA	NA	Up	Distal Columella_Up
AT4G23400	Elongation_Endodermis	381	281	81.8	47.4	0.943	0.869	0.506	0.425	0.905	0.481	-2.39	7.64	2.55E-10	pGL2_BRI1_bri1_T-WT	PIP1-5	NA	NA	Down	Elongation_Endodermis_Down
AT3G59930	Maturation_Xylem	60.6	140	1.87	1.38	0.132	0.227	0.0333	0.0625	0.183	0.0435	-5.82	5.78	2.57E-10	pGL2_BRI1_bri1_T-WT	AT3G59930	NA	NA	Down	Maturation_Xylem_Down
AT3G43990	Distal Lateral Root Cap	0	0	15.1	0	0	0	0.133	0	0	0.105	7.99	2.13	2.58E-10	pGL2_BRI1_bri1_T-WT	AT3G43990	NA	NA	Up	Distal Lateral Root Cap_Up
AT3G44860	Transition Domain_Atrichoblast	217	147	59.7	28.9	0.786	0.626	0.485	0.439	0.731	0.475	-2.09	6.84	2.58E-10	pGL2_BRI1_bri1_T-WT	FAMT	NA	NA	Down	Transition Domain_Atrichoblast_Down
AT3G63470	Proliferation Domain_Atrichoblast	160	108	42.3	19.9	0.893	0.746	0.439	0.342	0.793	0.412	-2.17	6.26	2.62E-10	pGL2_BRI1_bri1_T-WT	SCPL40	NA	NA	Down	Proliferation Domain_Atrichoblast_Down
AT1G47600	Elongation_Trichoblast	54.9	16.1	3.77	1.2	0.113	0.134	0.0719	0.0769	0.123	0.0727	-3.83	4.35	2.66E-10	pGL2_BRI1_bri1_T-WT	TGG4	NA	NA	Down	Elongation_Trichoblast_Down
AT2G18980	Elongation_Cortex	52.6	25	13.5	2.19	0.362	0.227	0.18	0.0909	0.309	0.166	-2.5	4.59	2.67E-10	pGL2_BRI1_bri1_T-WT	PER16	NA	NA	Down	Elongation_Cortex_Down
AT1G19020	Transition Domain_Atrichoblast	192	285	930	734	0.865	0.908	0.978	0.965	0.88	0.975	1.82	9.06	2.69E-10	pGL2_BRI1_bri1_T-WT	AT1G19020	NA	NA	Up	Transition Domain_Atrichoblast_Up
AT3G16690	Elongation_Atrichoblast	23	24.4	4.09	2.37	0.239	0.24	0.0478	0.0577	0.239	0.0505	-2.85	3.86	2.80E-10	pGL2_BRI1_bri1_T-WT	SWEET16	NA	NA	Down	Elongation_Atrichoblast_Down
AT1G10460	Distal Lateral Root Cap	4.1	6.63	39	22.9	0.0287	0.0463	0.267	0.206	0.0389	0.254	2.5	4.18	2.81E-10	pGL2_BRI1_bri1_T-WT	GLP7	NA	NA	Up	Distal Lateral Root Cap_Up
AT5G23840	Proliferation Domain_Atrichoblast	290	191	61.8	49	0.893	0.831	0.473	0.535	0.851	0.49	-2.1	7.14	2.81E-10	pGL2_BRI1_bri1_T-WT	AT5G23840	NA	NA	Down	Proliferation Domain_Atrichoblast_Down
AT1G12080	Distal Lateral Root Cap	65.4	183	38.5	10.1	0.374	0.485	0.225	0.0956	0.439	0.197	-2.24	6.25	2.82E-10	pGL2_BRI1_bri1_T-WT	AT1G12080	NA	NA	Down	Distal Lateral Root Cap_Down
AT5G44020	Distal Lateral Root Cap	790	481	228	108	0.994	0.914	0.797	0.787	0.947	0.795	-1.97	8.65	2.82E-10	pGL2_BRI1_bri1_T-WT	AT5G44020	NA	NA	Down	Distal Lateral Root Cap_Down
AT4G30170	Distal Lateral Root Cap	242	139	71.7	27.7	0.773	0.536	0.434	0.294	0.635	0.404	-2.02	6.93	2.82E-10	pGL2_BRI1_bri1_T-WT	PER45	NA	NA	Down	Distal Lateral Root Cap_Down
AT5G14470	Proximal Lateral Root Cap	11.3	17.4	51.6	40.2	0.0641	0.086	0.233	0.177	0.0807	0.223	1.64	4.96	2.83E-10	pGL2_BRI1_bri1_T-WT	GLCAK2	NA	NA	Up	Proximal Lateral Root Cap_Up
AT4G25730	Proliferation Domain_Atrichoblast	3.21	31.4	100	105	0.0714	0.237	0.466	0.588	0.184	0.5	2.53	6.06	2.84E-10	pGL2_BRI1_bri1_T-WT	AT4G25730	NA	NA	Up	Proliferation Domain_Atrichoblast_Up
AT1G02690	Proliferation Domain_Atrichoblast	3.21	4.78	35.1	57.7	0.0714	0.0847	0.262	0.412	0.0805	0.304	3.54	4.92	2.89E-10	pGL2_BRI1_bri1_T-WT	IMPA-6	NA	NA	Up	Proliferation Domain_Atrichoblast_Up
AT1G14080	Elongation_Cortex	36	30.9	9.72	2.74	0.252	0.221	0.149	0.0909	0.24	0.14	-2.5	4.36	2.94E-10	pGL2_BRI1_bri1_T-WT	FUT6	NA	NA	Down	Elongation_Cortex_Down
AT4G30670	Distal Lateral Root Cap	57.9	54.7	13.4	10.1	0.347	0.289	0.114	0.147	0.313	0.121	-2.25	5.14	2.96E-10	pGL2_BRI1_bri1_T-WT	AT4G30670	NA	NA	Down	Distal Lateral Root Cap_Down
AT2G37130	Proliferation Domain_Atrichoblast	293	150	70	33.9	0.929	0.661	0.534	0.395	0.747	0.495	-2.11	7.02	2.96E-10	pGL2_BRI1_bri1_T-WT	PER21	NA	NA	Down	Proliferation Domain_Atrichoblast_Down
AT5G53590	Elongation_Atrichoblast	4.51	5.06	29.5	26.1	0.0498	0.0549	0.228	0.288	0.052	0.245	2.54	3.98	3.04E-10	pGL2_BRI1_bri1_T-WT	AT5G53590	NA	NA	Up	Elongation_Atrichoblast_Up
AT1G19210	Elongation_Pericycle	8.69	15.9	55.1	54.6	0.18	0.125	0.375	0.31	0.134	0.351	2.15	5.1	3.04E-10	pGL2_BRI1_bri1_T-WT	ERF017	AT1G19210	Integrase-type DNA-binding superfamily protein	Up	Elongation_Pericycle_Up
AT4G00430	Proximal Lateral Root Cap	140	88	36.4	42.8	0.655	0.479	0.243	0.283	0.521	0.25	-1.5	6.25	3.04E-10	pGL2_BRI1_bri1_T-WT	PIP1.4	NA	NA	Down	Proximal Lateral Root Cap_Down
AT4G11210	Proliferation Domain_Pericycle	1230	1230	281	332	1	0.974	0.643	0.818	0.981	0.692	-2.01	9.59	3.06E-10	pGL2_BRI1_bri1_T-WT	DIR14	NA	NA	Down	Proliferation Domain_Pericycle_Down
AT5G03590	Elongation_Atrichoblast	0	8.16	16.1	20.3	0	0.11	0.243	0.356	0.0475	0.274	3.03	3.42	3.07E-10	pGL2_BRI1_bri1_T-WT	AT5G03590	NA	NA	Up	Elongation_Atrichoblast_Up
AT5G65300	Proliferation Domain_Trichoblast	33	94.5	287	230	0.562	0.663	0.877	0.792	0.648	0.858	2.08	7.37	3.10E-10	pGL2_BRI1_bri1_T-WT	AT5G65300	NA	NA	Up	Proliferation Domain_Trichoblast_Up
AT2G29470	Distal Lateral Root Cap	22.7	22.7	66.4	134	0.112	0.109	0.257	0.478	0.11	0.304	2.06	5.91	3.12E-10	pGL2_BRI1_bri1_T-WT	GSTU3	NA	NA	Up	Distal Lateral Root Cap_Up
AT4G22570	Elongation_Cortex	3.2	11	40.3	29.3	0.0303	0.0775	0.276	0.455	0.0487	0.305	2.49	4.4	3.13E-10	pGL2_BRI1_bri1_T-WT	APT3	NA	NA	Up	Elongation_Cortex_Up
AT4G21902	Proximal Lateral Root Cap	51.8	67.5	27.6	13.2	0.253	0.345	0.216	0.164	0.323	0.207	-1.58	5.34	3.13E-10	pGL2_BRI1_bri1_T-WT	AT4G21902	NA	NA	Down	Proximal Lateral Root Cap_Down
AT2G20880	Proximal Lateral Root Cap	30.4	26	6.82	9.49	0.223	0.162	0.0669	0.115	0.177	0.0752	-1.82	4.16	3.16E-10	pGL2_BRI1_bri1_T-WT	ERF053	ERF53	Integrase-type DNA-binding superfamily protein	Down	Proximal Lateral Root Cap_Down
AT1G31770	Transition Domain_Atrichoblast	1.25	1.85	12.3	19.8	0.0265	0.0513	0.172	0.351	0.0349	0.208	3.34	3.03	3.20E-10	pGL2_BRI1_bri1_T-WT	ABCG14	NA	NA	Up	Transition Domain_Atrichoblast_Up
AT5G05220	Proliferation Domain_Atrichoblast	9.62	14.3	62.6	95.7	0.0714	0.119	0.408	0.509	0.103	0.436	2.72	5.67	3.23E-10	pGL2_BRI1_bri1_T-WT	AT5G05220	NA	NA	Up	Proliferation Domain_Atrichoblast_Up
AT2G18220	Proliferation Domain_Atrichoblast	0	6.83	43.2	49.7	0	0.0847	0.35	0.5	0.0575	0.392	3.46	4.92	3.23E-10	pGL2_BRI1_bri1_T-WT	AT2G18220	NA	NA	Up	Proliferation Domain_Atrichoblast_Up
AT1G49660	Elongation_Atrichoblast	7.2	7.7	44.9	33.2	0.0799	0.0909	0.29	0.25	0.0847	0.279	2.38	4.51	3.28E-10	pGL2_BRI1_bri1_T-WT	CXE5	NA	NA	Up	Elongation_Atrichoblast_Up
AT3G52700	Transition Domain_Atrichoblast	0	22.4	32.8	44	0	0.426	0.352	0.684	0.145	0.419	2.91	4.6	3.32E-10	pGL2_BRI1_bri1_T-WT	AT3G52700	NA	NA	Up	Transition Domain_Atrichoblast_Up
AT2G44080	Maturation_Trichoblast	1.58	2.91	14	35.4	0.0542	0.078	0.246	0.333	0.0686	0.263	3.39	3.66	3.37E-10	pGL2_BRI1_bri1_T-WT	ARL	NA	NA	Up	Maturation_Trichoblast_Up
AT5G46890	Maturation_Procambium	208	165	20.5	26.6	0.951	0.912	0.276	0.472	0.922	0.385	-2.92	6.76	3.39E-10	pGL2_BRI1_bri1_T-WT	AT5G46890	NA	NA	Down	Maturation_Procambium_Down
AT3G30580	Maturation_Procambium	11.7	68.8	1.87	1.48	0.171	0.256	0.0345	0.0278	0.235	0.0308	-4.86	4.73	3.39E-10	pGL2_BRI1_bri1_T-WT	AT3G30580	NA	NA	Down	Maturation_Procambium_Down
AT1G48480	Elongation_Cortex	107	97.6	25.6	17.5	0.575	0.516	0.338	0.429	0.552	0.353	-2.26	5.97	3.40E-10	pGL2_BRI1_bri1_T-WT	RKL1	NA	NA	Down	Elongation_Cortex_Down
AT3G32030	Elongation_Endodermis	123	84.5	19.6	13.1	0.639	0.521	0.192	0.142	0.578	0.177	-2.67	5.94	3.58E-10	pGL2_BRI1_bri1_T-WT	TPS30	NA	NA	Down	Elongation_Endodermis_Down
AT3G49845	Elongation_Endodermis	315	258	66.4	46.9	0.943	0.879	0.584	0.531	0.91	0.568	-2.35	7.43	3.58E-10	pGL2_BRI1_bri1_T-WT	AT3G49845	NA	NA	Down	Elongation_Endodermis_Down
AT1G20010	Proliferation Domain_Atrichoblast	334	347	116	56.4	0.893	0.898	0.66	0.544	0.897	0.627	-2.07	7.7	3.60E-10	pGL2_BRI1_bri1_T-WT	TUBB5	NA	NA	Down	Proliferation Domain_Atrichoblast_Down
AT5G57980	Proliferation Domain_Atrichoblast	1.6	3.42	38.2	42.1	0.0357	0.0678	0.306	0.386	0.0575	0.328	3.85	4.72	3.66E-10	pGL2_BRI1_bri1_T-WT	NRPB5L1	NA	NA	Up	Proliferation Domain_Atrichoblast_Up
AT3G09390	Elongation_Cortex	82.8	55.3	155	630	0.307	0.253	0.57	0.727	0.286	0.596	2.2	7.85	3.73E-10	pGL2_BRI1_bri1_T-WT	MT2A	NA	NA	Up	Elongation_Cortex_Up
AT5G46890	Transition Domain_Atrichoblast	379	275	163	37.2	0.989	0.856	0.568	0.544	0.944	0.563	-2.01	7.75	3.75E-10	pGL2_BRI1_bri1_T-WT	AT5G46890	NA	NA	Down	Transition Domain_Atrichoblast_Down
AT5G62340	Distal Lateral Root Cap	6.15	12.7	53.9	36.5	0.0273	0.0689	0.195	0.162	0.0515	0.188	2.29	4.77	3.80E-10	pGL2_BRI1_bri1_T-WT	AT5G62340	NA	NA	Up	Distal Lateral Root Cap_Up
AT5G13180	Proliferation Domain_Atrichoblast	301	169	68.2	41.7	0.857	0.78	0.667	0.632	0.805	0.657	-2.08	7.11	3.80E-10	pGL2_BRI1_bri1_T-WT	NAC083	NAC083	NAC domain containing protein 83	Down	Proliferation Domain_Atrichoblast_Down
AT2G31945	Proliferation Domain_Trichoblast	3.66	13.2	37	67.8	0.125	0.12	0.321	0.283	0.12	0.312	2.6	5.07	3.80E-10	pGL2_BRI1_bri1_T-WT	AT2G31945	NA	NA	Up	Proliferation Domain_Trichoblast_Up
AT5G01600	Distal Columella	166	169	517	751	0.432	0.455	0.759	0.901	0.441	0.791	1.9	8.65	3.81E-10	pGL2_BRI1_bri1_T-WT	FER1	NA	NA	Up	Distal Columella_Up
AT2G29790	Elongation_Pericycle	16	0	18.1	38.8	0.258	0	0.345	0.5	0.0429	0.403	2.85	4.19	3.83E-10	pGL2_BRI1_bri1_T-WT	AT2G29790	NA	NA	Up	Elongation_Pericycle_Up
AT2G01540	Proximal Lateral Root Cap	76	40.3	25.9	13.7	0.451	0.307	0.24	0.221	0.342	0.237	-1.56	5.26	3.84E-10	pGL2_BRI1_bri1_T-WT	CAR10	NA	NA	Down	Proximal Lateral Root Cap_Down
AT1G78380	Elongation_Endodermis	13600	11100	5390	4770	1	1	1	1	1	1	-1.27	13.1	3.86E-10	pGL2_BRI1_bri1_T-WT	GSTU19	NA	NA	Down	Elongation_Endodermis_Down
AT2G15000	Proliferation Domain_Atrichoblast	27.3	53.3	187	199	0.393	0.492	0.616	0.746	0.46	0.652	2.26	6.94	3.89E-10	pGL2_BRI1_bri1_T-WT	AT2G15000	NA	NA	Up	Proliferation Domain_Atrichoblast_Up
AT5G46040	Elongation_Atrichoblast	9.88	8.51	0.43	0.339	0.11	0.106	0.00735	0.00962	0.108	0.00798	-4.51	2.53	3.98E-10	pGL2_BRI1_bri1_T-WT	NPF5.3	NA	NA	Down	Elongation_Atrichoblast_Down
AT5G42580	Elongation_Cortex	27.8	19.5	5.05	2.46	0.158	0.13	0.0593	0.104	0.147	0.0667	-2.66	3.85	4.03E-10	pGL2_BRI1_bri1_T-WT	CYP705A12	NA	NA	Down	Elongation_Cortex_Down
AT2G34810	Elongation_Cortex	337	304	49.6	113	0.459	0.463	0.296	0.429	0.461	0.318	-2.1	7.65	4.03E-10	pGL2_BRI1_bri1_T-WT	AT2G34810	NA	NA	Down	Elongation_Cortex_Down
AT1G20160	Elongation_Pericycle	2.29	12.1	43.2	31.7	0.0337	0.0537	0.238	0.24	0.0504	0.239	2.31	4.54	4.07E-10	pGL2_BRI1_bri1_T-WT	CRSP	NA	NA	Up	Elongation_Pericycle_Up
AT4G22212	Elongation_Pericycle	634	815	234	236	0.966	0.964	0.81	0.86	0.965	0.828	-1.61	8.91	4.08E-10	pGL2_BRI1_bri1_T-WT	AT4G22212	NA	NA	Down	Elongation_Pericycle_Down
AT1G63220	Elongation_Atrichoblast	799	806	290	192	0.921	0.834	0.768	0.76	0.883	0.766	-1.77	9.03	4.12E-10	pGL2_BRI1_bri1_T-WT	AT1G63220	NA	NA	Down	Elongation_Atrichoblast_Down
AT5G12410	Proliferation Domain_Atrichoblast	6.41	22.5	72.1	106	0.107	0.356	0.5	0.728	0.276	0.564	2.6	5.85	4.15E-10	pGL2_BRI1_bri1_T-WT	AT5G12410	NA	NA	Up	Proliferation Domain_Atrichoblast_Up
AT3G51740	Proliferation Domain_Atrichoblast	0	1.37	12.6	48.6	0	0.0339	0.112	0.114	0.023	0.113	5.28	4.32	4.15E-10	pGL2_BRI1_bri1_T-WT	IMK2	NA	NA	Up	Proliferation Domain_Atrichoblast_Up
AT4G37010	Elongation_Atrichoblast	294	332	114	56.6	0.756	0.758	0.64	0.49	0.757	0.598	-1.95	7.65	4.24E-10	pGL2_BRI1_bri1_T-WT	CEN2	NA	NA	Down	Elongation_Atrichoblast_Down
AT5G15750	Proliferation Domain_Atrichoblast	3.21	28.7	90.3	101	0.0714	0.153	0.463	0.588	0.126	0.498	2.54	5.96	4.28E-10	pGL2_BRI1_bri1_T-WT	AT5G15750	NA	NA	Up	Proliferation Domain_Atrichoblast_Up
AT3G22660	Proliferation Domain_Atrichoblast	3.21	44.4	125	125	0.0714	0.271	0.554	0.632	0.207	0.576	2.44	6.34	4.28E-10	pGL2_BRI1_bri1_T-WT	EBP2	NA	NA	Up	Proliferation Domain_Atrichoblast_Up
AT1G62975	Elongation_Atrichoblast	38.7	42.2	10.3	4.4	0.346	0.336	0.154	0.0769	0.342	0.133	-2.48	4.65	4.30E-10	pGL2_BRI1_bri1_T-WT	BHLH125	AT1G62975	basic helix-loop-helix (bHLH) DNA-binding superfamily protein	Down	Elongation_Atrichoblast_Down
AT5G47950	Elongation_Atrichoblast	168	161	57.2	25.7	0.604	0.619	0.441	0.327	0.611	0.41	-2.07	6.7	4.30E-10	pGL2_BRI1_bri1_T-WT	AT5G47950	NA	NA	Down	Elongation_Atrichoblast_Down
AT4G16630	Proliferation Domain_Atrichoblast	4.81	17.1	60.4	90.1	0.107	0.153	0.429	0.561	0.138	0.466	2.73	5.61	4.32E-10	pGL2_BRI1_bri1_T-WT	RH28	NA	NA	Up	Proliferation Domain_Atrichoblast_Up
AT2G41100	Transition Domain_Atrichoblast	6.1	10.4	58.3	35.7	0.119	0.2	0.458	0.526	0.147	0.472	2.53	4.77	4.39E-10	pGL2_BRI1_bri1_T-WT	CML12	NA	NA	Up	Transition Domain_Atrichoblast_Up
AT4G31470	Elongation_Pericycle	105	35.2	21.3	9.77	0.404	0.286	0.202	0.14	0.306	0.179	-2.09	5.38	4.42E-10	pGL2_BRI1_bri1_T-WT	AT4G31470	NA	NA	Down	Elongation_Pericycle_Down
AT1G75590	Proliferation Domain_Trichoblast	28.1	18.1	106	96.8	0.375	0.293	0.529	0.415	0.306	0.504	2.19	6.03	4.47E-10	pGL2_BRI1_bri1_T-WT	AT1G75590	NA	NA	Up	Proliferation Domain_Trichoblast_Up
AT1G01620	Distal Lateral Root Cap	609	505	171	122	0.964	0.887	0.633	0.669	0.919	0.641	-1.94	8.46	4.48E-10	pGL2_BRI1_bri1_T-WT	PIP1-3	NA	NA	Down	Distal Lateral Root Cap_Down
AT3G46210	Proliferation Domain_Atrichoblast	0	6.15	33	53.8	0	0.119	0.303	0.491	0.0805	0.355	3.58	4.83	4.51E-10	pGL2_BRI1_bri1_T-WT	RRP46	NA	NA	Up	Proliferation Domain_Atrichoblast_Up
AT1G15520	Transition Domain_Atrichoblast	33	33.9	156	126	0.32	0.426	0.634	0.737	0.356	0.655	2.07	6.44	4.55E-10	pGL2_BRI1_bri1_T-WT	ABCG40	NA	NA	Up	Transition Domain_Atrichoblast_Up
AT1G18300	Proximal Lateral Root Cap	3.88	7.33	27.6	19.4	0.0334	0.0621	0.238	0.257	0.0551	0.241	1.95	3.96	4.56E-10	pGL2_BRI1_bri1_T-WT	NUDT4	NA	NA	Up	Proximal Lateral Root Cap_Up
AT3G43990	Maturation_Trichoblast	0	0	18.6	0	0	0	0.408	0	0	0.327	9.42	2.29	4.58E-10	pGL2_BRI1_bri1_T-WT	AT3G43990	NA	NA	Up	Maturation_Trichoblast_Up
AT1G62380	Maturation_Cortex	3.73	20.9	113	173	0.0656	0.257	0.43	0.556	0.202	0.464	3.82	6.3	4.65E-10	pGL2_BRI1_bri1_T-WT	ACO2	NA	NA	Up	Maturation_Cortex_Up
AT3G23175	Transition Domain_Atrichoblast	193	157	51.9	33.3	0.825	0.821	0.449	0.526	0.824	0.465	-2.06	6.78	4.69E-10	pGL2_BRI1_bri1_T-WT	AT3G23175	NA	NA	Down	Transition Domain_Atrichoblast_Down
AT1G76930	Elongation_Trichoblast	2.46	4.05	11.6	83.3	0.035	0.0805	0.223	0.462	0.0553	0.261	3.37	4.52	4.70E-10	pGL2_BRI1_bri1_T-WT	ATEXT4	NA	NA	Up	Elongation_Trichoblast_Up
AT1G52750	Proximal Lateral Root Cap	21.3	16.3	8.09	1.54	0.15	0.119	0.0825	0.0265	0.126	0.0729	-2.06	3.55	4.86E-10	pGL2_BRI1_bri1_T-WT	AT1G52750	NA	NA	Down	Proximal Lateral Root Cap_Down
AT2G44790	Proliferation Domain_Atrichoblast	386	385	120	75.2	1	0.881	0.755	0.623	0.92	0.718	-2.02	7.88	4.89E-10	pGL2_BRI1_bri1_T-WT	UCC2	NA	NA	Down	Proliferation Domain_Atrichoblast_Down
AT1G79120	Elongation_Endodermis	3.86	3.59	34.6	34.8	0.0701	0.0691	0.329	0.292	0.0696	0.318	3.21	4.21	5.00E-10	pGL2_BRI1_bri1_T-WT	AT1G79120	NA	NA	Up	Elongation_Endodermis_Up
AT2G44470	Distal Lateral Root Cap	0	0	14.5	0	0	0	0.139	0	0	0.11	7.94	2.09	5.05E-10	pGL2_BRI1_bri1_T-WT	BGLU29	NA	NA	Up	Distal Lateral Root Cap_Up
AT1G12080	Elongation_Cortex	77.2	132	43.9	4.38	0.376	0.561	0.314	0.104	0.448	0.28	-2.53	6.03	5.12E-10	pGL2_BRI1_bri1_T-WT	AT1G12080	NA	NA	Down	Elongation_Cortex_Down
AT3G52700	Elongation_Pericycle	0	20.5	28.3	52.4	0	0.284	0.488	0.7	0.237	0.567	2.33	4.72	5.17E-10	pGL2_BRI1_bri1_T-WT	AT3G52700	NA	NA	Up	Elongation_Pericycle_Up
AT4G13395	Transition Domain_Atrichoblast	29.5	50	182	141	0.28	0.451	0.696	0.684	0.339	0.694	2.06	6.65	5.24E-10	pGL2_BRI1_bri1_T-WT	DVL10	NA	NA	Up	Transition Domain_Atrichoblast_Up
AT5G42380	Proliferation Domain_Atrichoblast	24.1	94.9	213	287	0.25	0.627	0.837	0.798	0.506	0.826	2.21	7.33	5.55E-10	pGL2_BRI1_bri1_T-WT	CML37	NA	NA	Up	Proliferation Domain_Atrichoblast_Up
AT1G22740	Proximal Lateral Root Cap	34.6	20.3	9.99	5.52	0.251	0.164	0.103	0.0708	0.185	0.0972	-1.83	4.09	5.65E-10	pGL2_BRI1_bri1_T-WT	RABG3B	NA	NA	Down	Proximal Lateral Root Cap_Down
AT3G22310	Proliferation Domain_Atrichoblast	0	22.5	65.7	87	0	0.186	0.449	0.579	0.126	0.485	2.69	5.64	5.71E-10	pGL2_BRI1_bri1_T-WT	RH9	NA	NA	Up	Proliferation Domain_Atrichoblast_Up
AT1G22530	Transition Domain_Atrichoblast	98.5	62.5	22.9	11.1	0.669	0.615	0.269	0.316	0.651	0.278	-2.27	5.65	5.78E-10	pGL2_BRI1_bri1_T-WT	PATL2	NA	NA	Down	Transition Domain_Atrichoblast_Down
AT2G22860	Proliferation Domain_Trichoblast	12.2	28.8	93.1	101	0.5	0.37	0.599	0.547	0.389	0.588	2.22	5.97	5.88E-10	pGL2_BRI1_bri1_T-WT	PSK2	NA	NA	Up	Proliferation Domain_Trichoblast_Up
AT1G76470	Maturation_Cortex	2.24	2.8	34.2	45.8	0.041	0.0296	0.297	0.471	0.0329	0.345	3.99	4.47	5.90E-10	pGL2_BRI1_bri1_T-WT	AT1G76470	NA	NA	Up	Maturation_Cortex_Up
AT4G30800	Proliferation Domain_Atrichoblast	6.41	26	96.9	96.1	0.107	0.169	0.469	0.588	0.149	0.502	2.5	5.97	5.96E-10	pGL2_BRI1_bri1_T-WT	RPS11B	NA	NA	Up	Proliferation Domain_Atrichoblast_Up
AT1G21590	Elongation_Atrichoblast	1.54	1.26	14.4	10.8	0.0183	0.0189	0.173	0.24	0.0186	0.191	3.15	2.72	5.97E-10	pGL2_BRI1_bri1_T-WT	AT1G21590	NA	NA	Up	Elongation_Atrichoblast_Up
AT4G15340	Maturation_Procambium	69.3	100	3.73	12.6	0.463	0.472	0.0345	0.25	0.47	0.154	-3.3	5.68	6.08E-10	pGL2_BRI1_bri1_T-WT	PEN1	NA	NA	Down	Maturation_Procambium_Down
AT5G60350	Transition Domain_Atrichoblast	0.249	0.371	7.08	9.91	0.00529	0.0103	0.0881	0.211	0.00698	0.113	4.67	2	6.12E-10	pGL2_BRI1_bri1_T-WT	AT5G60350	NA	NA	Up	Transition Domain_Atrichoblast_Up
AT2G33830	Maturation_Procambium	95.1	59.7	494	393	0.488	0.288	0.586	0.611	0.337	0.6	2.55	8.01	6.21E-10	pGL2_BRI1_bri1_T-WT	DRMH1	NA	NA	Up	Maturation_Procambium_Up
AT2G28110	Elongation_Cortex	22.2	16	3.91	1.64	0.135	0.0907	0.0567	0.0519	0.117	0.0559	-2.78	3.54	6.25E-10	pGL2_BRI1_bri1_T-WT	IRX7	NA	NA	Down	Elongation_Cortex_Down
AT3G51750	Elongation_Cortex	1.99	2.04	14	15.3	0.0218	0.017	0.157	0.221	0.0199	0.168	2.85	3.06	6.29E-10	pGL2_BRI1_bri1_T-WT	AT3G51750	NA	NA	Up	Elongation_Cortex_Up
AT1G04180	Elongation_Atrichoblast	12.5	10.2	27.3	117	0.115	0.0995	0.199	0.462	0.108	0.271	2.33	5.35	6.33E-10	pGL2_BRI1_bri1_T-WT	YUC9	NA	NA	Up	Elongation_Atrichoblast_Up
AT3G49960	Maturation_Trichoblast	174	176	749	925	0.916	0.867	0.992	0.95	0.886	0.983	2.25	8.98	6.33E-10	pGL2_BRI1_bri1_T-WT	PER35	NA	NA	Up	Maturation_Trichoblast_Up
AT2G35930	Transition Domain_Atrichoblast	26	38.6	110	158	0.315	0.451	0.612	0.667	0.361	0.623	2.06	6.37	6.33E-10	pGL2_BRI1_bri1_T-WT	PUB23	NA	NA	Up	Transition Domain_Atrichoblast_Up
AT5G21160	Proliferation Domain_Atrichoblast	1.6	10.2	43.1	65.9	0.0357	0.186	0.412	0.588	0.138	0.461	3.08	5.15	6.37E-10	pGL2_BRI1_bri1_T-WT	AT5G21160	NA	NA	Up	Proliferation Domain_Atrichoblast_Up
AT2G21880	Elongation_Endodermis	75.4	54.7	12.2	7.47	0.683	0.514	0.208	0.177	0.596	0.198	-2.73	5.28	6.40E-10	pGL2_BRI1_bri1_T-WT	RABG2	NA	NA	Down	Elongation_Endodermis_Down
AT2G46400	Elongation_Endodermis	19.1	20.9	97.5	133	0.153	0.168	0.498	0.504	0.161	0.5	2.51	6.06	6.40E-10	pGL2_BRI1_bri1_T-WT	WRKY46	WRKY46	WRKY DNA-binding protein 46	Up	Elongation_Endodermis_Up
ATMG00030	Elongation_Endodermis	231	415	726	2130	0.922	0.98	1	1	0.952	1	2.01	9.77	6.40E-10	pGL2_BRI1_bri1_T-WT	ORF107A	NA	NA	Up	Elongation_Endodermis_Up
AT3G44870	Elongation_Xylem	393	276	65	30.6	0.836	0.582	0.478	0.167	0.678	0.404	-2.86	7.6	6.66E-10	pGL2_BRI1_bri1_T-WT	AT3G44870	NA	NA	Down	Elongation_Xylem_Down
AT4G38620	Maturation_Xylem	32.2	22.8	487	174	0.184	0.205	0.9	0.688	0.195	0.826	3.42	7.5	6.76E-10	pGL2_BRI1_bri1_T-WT	MYB4	MYB4	myb domain protein 4	Up	Maturation_Xylem_Up
ATCG00450	Elongation_Trichoblast	0	0	18.8	0	0	0	0.446	0	0	0.376	8.87	2.38	6.91E-10	pGL2_BRI1_bri1_T-WT	TRNV.1	NA	NA	Up	Elongation_Trichoblast_Up
AT3G16440	Proximal Lateral Root Cap	810	1450	598	200	0.554	0.725	0.587	0.602	0.684	0.589	-1.64	9.58	7.10E-10	pGL2_BRI1_bri1_T-WT	ATMLP-300B	NA	NA	Down	Proximal Lateral Root Cap_Down
AT4G01250	Maturation_Procambium	14.1	46.4	118	296	0.195	0.32	0.621	0.806	0.289	0.723	2.82	6.91	7.12E-10	pGL2_BRI1_bri1_T-WT	WRKY22	WRKY22	WRKY family transcription factor	Up	Maturation_Procambium_Up
AT5G15970	Elongation_Cortex	339	370	1030	1530	0.72	0.743	0.943	0.987	0.729	0.951	1.82	9.67	7.18E-10	pGL2_BRI1_bri1_T-WT	KIN2	NA	NA	Up	Elongation_Cortex_Up
AT1G02360	Elongation_Atrichoblast	119	121	498	363	0.537	0.557	0.875	0.856	0.546	0.87	1.83	8.1	7.29E-10	pGL2_BRI1_bri1_T-WT	AT1G02360	NA	NA	Up	Elongation_Atrichoblast_Up
AT2G44470	Elongation_Atrichoblast	0	0	11.8	0	0	0	0.151	0	0	0.109	8.39	1.54	7.29E-10	pGL2_BRI1_bri1_T-WT	BGLU29	NA	NA	Up	Elongation_Atrichoblast_Up
AT2G41650	Proliferation Domain_Atrichoblast	20.8	117	263	285	0.321	0.678	0.837	0.816	0.563	0.831	2.21	7.48	7.36E-10	pGL2_BRI1_bri1_T-WT	AT2G41650	NA	NA	Up	Proliferation Domain_Atrichoblast_Up
AT4G25890	Proliferation Domain_Atrichoblast	52.9	120	326	380	0.429	0.644	0.803	0.886	0.575	0.826	2.09	7.82	7.36E-10	pGL2_BRI1_bri1_T-WT	RPP3A	NA	NA	Up	Proliferation Domain_Atrichoblast_Up
AT1G55020	Elongation_Atrichoblast	29.7	24.4	5.16	3.39	0.224	0.194	0.0588	0.0769	0.211	0.0638	-2.66	4.07	7.42E-10	pGL2_BRI1_bri1_T-WT	LOX1	NA	NA	Down	Elongation_Atrichoblast_Down
AT5G45500	Proximal Lateral Root Cap	32.3	31.5	11.5	7.95	0.234	0.231	0.116	0.124	0.232	0.118	-1.72	4.38	7.42E-10	pGL2_BRI1_bri1_T-WT	AT5G45500	NA	NA	Down	Proximal Lateral Root Cap_Down
AT1G25240	Maturation_Trichoblast	1.37	2.28	21.6	18.3	0.0542	0.0585	0.4	0.333	0.0568	0.387	3.46	3.39	7.60E-10	pGL2_BRI1_bri1_T-WT	AT1G25240	NA	NA	Up	Maturation_Trichoblast_Up
AT1G66180	Elongation_Pericycle	23.3	38.6	114	122	0.281	0.327	0.708	0.76	0.319	0.728	1.95	6.24	7.63E-10	pGL2_BRI1_bri1_T-WT	AT1G66180	NA	NA	Up	Elongation_Pericycle_Up
AT2G44470	Transition Domain_Atrichoblast	0	0	13.9	0	0	0	0.207	0	0	0.165	8.36	1.89	7.76E-10	pGL2_BRI1_bri1_T-WT	BGLU29	NA	NA	Up	Transition Domain_Atrichoblast_Up
AT5G24290	Elongation_Cortex	33.1	18.3	4.67	3.83	0.236	0.176	0.0799	0.104	0.213	0.0839	-2.58	3.97	7.78E-10	pGL2_BRI1_bri1_T-WT	MEB2	NA	NA	Down	Elongation_Cortex_Down
AT3G04010	Elongation_Cortex	2210	1550	519	565	0.907	0.805	0.802	0.675	0.867	0.781	-1.77	10.2	7.78E-10	pGL2_BRI1_bri1_T-WT	AT3G04010	NA	NA	Down	Elongation_Cortex_Down
AT4G19975	Elongation_Cortex	33.8	52.8	8.71	7.66	0.172	0.202	0.0773	0.13	0.184	0.086	-2.34	4.71	7.78E-10	pGL2_BRI1_bri1_T-WT	AT4G19975	NA	NA	Down	Elongation_Cortex_Down
AT3G05150	Elongation_Atrichoblast	51.8	38.6	10.3	7.11	0.36	0.319	0.0882	0.106	0.342	0.0931	-2.38	4.81	7.92E-10	pGL2_BRI1_bri1_T-WT	AT3G05150	NA	NA	Down	Elongation_Atrichoblast_Down
AT5G67210	Elongation_Cortex	82.4	104	26.2	13.7	0.292	0.382	0.242	0.273	0.327	0.247	-2.25	5.84	7.92E-10	pGL2_BRI1_bri1_T-WT	IRX15-L	NA	NA	Down	Elongation_Cortex_Down
AT4G01250	Elongation_Cortex	6.41	9.85	38	40.8	0.0618	0.0718	0.286	0.351	0.0657	0.297	2.31	4.57	7.92E-10	pGL2_BRI1_bri1_T-WT	WRKY22	WRKY22	WRKY family transcription factor	Up	Elongation_Cortex_Up
AT1G19540	Elongation_Endodermis	56.6	35	7.02	4.44	0.475	0.311	0.0902	0.0885	0.391	0.0897	-2.99	4.76	7.92E-10	pGL2_BRI1_bri1_T-WT	AT1G19540	NA	NA	Down	Elongation_Endodermis_Down
AT5G45950	Maturation_Cortex	1.12	0.243	21.2	9.79	0.0164	0.00329	0.265	0.203	0.00704	0.248	4.71	3.14	7.92E-10	pGL2_BRI1_bri1_T-WT	AT5G45950	NA	NA	Up	Maturation_Cortex_Up
AT3G44870	Distal Lateral Root Cap	134	75.2	38.3	15	0.613	0.397	0.293	0.206	0.487	0.274	-2.04	6.07	8.16E-10	pGL2_BRI1_bri1_T-WT	AT3G44870	NA	NA	Down	Distal Lateral Root Cap_Down
AT5G14330	Transition Domain_Atrichoblast	865	817	321	189	0.955	0.892	0.789	0.737	0.934	0.778	-1.77	9.1	8.19E-10	pGL2_BRI1_bri1_T-WT	AT5G14330	NA	NA	Down	Transition Domain_Atrichoblast_Down
AT5G43520	Transition Domain_Atrichoblast	15.1	20.2	2.12	0.793	0.222	0.221	0.0308	0.0351	0.222	0.0317	-3.44	3.42	8.19E-10	pGL2_BRI1_bri1_T-WT	AT5G43520	NA	NA	Down	Transition Domain_Atrichoblast_Down
AT4G25830	Transition Domain_Atrichoblast	42.5	32.6	8.02	3.57	0.357	0.338	0.115	0.105	0.351	0.113	-2.71	4.52	8.19E-10	pGL2_BRI1_bri1_T-WT	AT4G25830	NA	NA	Down	Transition Domain_Atrichoblast_Down
AT5G65360	Maturation_Procambium	373	251	33.6	58.5	0.585	0.52	0.414	0.778	0.536	0.615	-2.7	7.51	8.23E-10	pGL2_BRI1_bri1_T-WT	HTR2	NA	NA	Down	Maturation_Procambium_Down
AT5G15960	Elongation_Pericycle	24.7	302	374	359	0.225	0.438	0.607	0.61	0.403	0.608	1.95	8.06	8.27E-10	pGL2_BRI1_bri1_T-WT	KIN1	NA	NA	Up	Elongation_Pericycle_Up
AT3G18200	Elongation_Atrichoblast	98.6	106	364	369	0.609	0.638	0.875	0.788	0.622	0.851	1.84	7.87	8.46E-10	pGL2_BRI1_bri1_T-WT	AT3G18200	NA	NA	Up	Elongation_Atrichoblast_Up
AT5G41590	Elongation_Pericycle	8.23	5.55	29.6	35.3	0.169	0.0895	0.351	0.39	0.103	0.366	2.31	4.33	8.58E-10	pGL2_BRI1_bri1_T-WT	AT5G41590	NA	NA	Up	Elongation_Pericycle_Up
AT5G09735	Elongation_Pericycle	39.3	25.4	6.81	5.96	0.281	0.186	0.107	0.14	0.201	0.119	-2.31	4.26	8.58E-10	pGL2_BRI1_bri1_T-WT	AT5G09735	NA	NA	Down	Elongation_Pericycle_Down
AT2G42850	Elongation_Cortex	2.54	2.21	12.2	21.9	0.0194	0.0208	0.168	0.312	0.0199	0.191	2.74	3.25	8.63E-10	pGL2_BRI1_bri1_T-WT	CYP718	NA	NA	Up	Elongation_Cortex_Up
AT1G22530	Distal Lateral Root Cap	124	106	39.4	19.8	0.558	0.477	0.293	0.25	0.511	0.284	-2.01	6.21	8.64E-10	pGL2_BRI1_bri1_T-WT	PATL2	NA	NA	Down	Distal Lateral Root Cap_Down
AT4G02290	Elongation_Endodermis	98.5	118	18.4	19.9	0.514	0.533	0.22	0.212	0.524	0.217	-2.49	6.02	8.66E-10	pGL2_BRI1_bri1_T-WT	AtGH9B13	NA	NA	Down	Elongation_Endodermis_Down
AT5G23840	Elongation_Atrichoblast	276	205	76.6	50.5	0.841	0.791	0.489	0.51	0.819	0.495	-1.93	7.26	8.74E-10	pGL2_BRI1_bri1_T-WT	AT5G23840	NA	NA	Down	Elongation_Atrichoblast_Down
AT2G03350	Elongation_Atrichoblast	95.9	110	35.1	13.9	0.456	0.477	0.349	0.24	0.465	0.319	-2.17	6.02	8.78E-10	pGL2_BRI1_bri1_T-WT	AT2G03350	NA	NA	Down	Elongation_Atrichoblast_Down
AT5G24140	Elongation_Atrichoblast	141	112	35.5	25.1	0.583	0.523	0.268	0.317	0.557	0.282	-2.07	6.32	8.84E-10	pGL2_BRI1_bri1_T-WT	SQP2	NA	NA	Down	Elongation_Atrichoblast_Down
AT2G24400	Transition Domain_Atrichoblast	174	164	51.4	32.5	0.571	0.656	0.383	0.509	0.6	0.408	-2.03	6.74	8.97E-10	pGL2_BRI1_bri1_T-WT	AT2G24400	NA	NA	Down	Transition Domain_Atrichoblast_Down
AT2G41660	Proliferation Domain_Atrichoblast	683	347	168	94.6	1	0.915	0.82	0.781	0.943	0.809	-1.95	8.3	8.98E-10	pGL2_BRI1_bri1_T-WT	MIZ1	NA	NA	Down	Proliferation Domain_Atrichoblast_Down
AT1G27730	Transition Domain_Cortex	9.52	15	79.2	99.4	0.0833	0.192	0.602	0.605	0.165	0.602	2.83	5.81	8.99E-10	pGL2_BRI1_bri1_T-WT	ZAT10	STZ	salt tolerance zinc finger	Up	Transition Domain_Cortex_Up
AT1G75160	Maturation_Trichoblast	2.95	2.28	24.7	23.1	0.0994	0.0858	0.433	0.367	0.0911	0.42	3.2	3.68	9.03E-10	pGL2_BRI1_bri1_T-WT	AT1G75160	NA	NA	Up	Maturation_Trichoblast_Up
AT4G32720	Proliferation Domain_Atrichoblast	11.2	67.6	167	185	0.179	0.525	0.616	0.702	0.414	0.64	2.29	6.84	9.26E-10	pGL2_BRI1_bri1_T-WT	LA1	NA	NA	Up	Proliferation Domain_Atrichoblast_Up
AT3G57020	Elongation_Cortex	916	957	271	249	0.941	0.938	0.853	0.922	0.939	0.865	-1.85	9.23	9.46E-10	pGL2_BRI1_bri1_T-WT	SSL9	NA	NA	Down	Elongation_Cortex_Down
AT4G21830	Proliferation Domain_Atrichoblast	2090	1260	468	419	1	1	0.98	0.947	1	0.971	-1.87	10	9.58E-10	pGL2_BRI1_bri1_T-WT	MSRB7	NA	NA	Down	Proliferation Domain_Atrichoblast_Down
AT4G26320	Elongation_Pericycle	9170	5750	2410	3620	1	0.982	0.929	0.95	0.985	0.937	-1.3	12.4	9.61E-10	pGL2_BRI1_bri1_T-WT	AGP13	NA	NA	Down	Elongation_Pericycle_Down
AT1G21310	Transition Domain_Atrichoblast	204	284	850	779	0.836	0.867	0.907	0.982	0.846	0.923	1.76	9.05	9.71E-10	pGL2_BRI1_bri1_T-WT	EXT3	NA	NA	Up	Transition Domain_Atrichoblast_Up
AT4G23430	Elongation_Atrichoblast	64.8	54.3	18.9	7.11	0.346	0.358	0.195	0.135	0.351	0.178	-2.28	5.23	9.90E-10	pGL2_BRI1_bri1_T-WT	TIC32	NA	NA	Down	Elongation_Atrichoblast_Down
AT3G02840	Maturation_Procambium	17.6	16.2	103	141	0.0976	0.136	0.552	0.556	0.127	0.554	2.87	6.12	9.90E-10	pGL2_BRI1_bri1_T-WT	AT3G02840	NA	NA	Up	Maturation_Procambium_Up
AT5G10695	Transition Domain_Cortex	13.3	34.5	73.3	240	0.167	0.192	0.5	0.674	0.186	0.547	2.69	6.58	9.95E-10	pGL2_BRI1_bri1_T-WT	AT5G10695	NA	NA	Up	Transition Domain_Cortex_Up
AT4G38400	Proliferation Domain_Atrichoblast	154	169	41.5	35.4	0.679	0.729	0.384	0.342	0.713	0.373	-2.08	6.57	1.01E-09	pGL2_BRI1_bri1_T-WT	EXLA2	NA	NA	Down	Proliferation Domain_Atrichoblast_Down
AT4G18280	Proximal Lateral Root Cap	41.4	49.4	139	113	0.128	0.165	0.321	0.389	0.156	0.333	1.46	6.44	1.02E-09	pGL2_BRI1_bri1_T-WT	AT4G18280	NA	NA	Up	Proximal Lateral Root Cap_Up
AT3G26460	Maturation_Cortex	2.98	6.08	73.2	54.3	0.0492	0.0757	0.179	0.163	0.0681	0.175	3.75	5.13	1.04E-09	pGL2_BRI1_bri1_T-WT	AT3G26460	NA	NA	Up	Maturation_Cortex_Up
AT2G43530	Maturation_Cortex	0.746	0.122	6.47	18.4	0.0164	0.00329	0.0934	0.216	0.00704	0.127	5.43	2.84	1.04E-09	pGL2_BRI1_bri1_T-WT	ATTI3	NA	NA	Up	Maturation_Cortex_Up
AT1G09200	Maturation_Procambium	303	178	33.6	34	0.317	0.432	0.483	0.472	0.404	0.477	-2.74	7.13	1.05E-09	pGL2_BRI1_bri1_T-WT	HTR2	NA	NA	Down	Maturation_Procambium_Down
AT3G46080	Transition Domain_Atrichoblast	13.1	16.1	88.5	51.9	0.143	0.205	0.515	0.474	0.164	0.507	2.24	5.4	1.05E-09	pGL2_BRI1_bri1_T-WT	ZAT8	AT3G46080	C2H2-type zinc finger family protein	Up	Transition Domain_Atrichoblast_Up
AT1G18100	Proliferation Domain_Trichoblast	0	49.1	102	104	0	0.087	0.305	0.264	0.0741	0.296	2.28	6.09	1.07E-09	pGL2_BRI1_bri1_T-WT	MFT	NA	NA	Up	Proliferation Domain_Trichoblast_Up
AT1G59740	Elongation_Xylem	0.852	1.82	22.4	48.4	0.00746	0.0318	0.304	0.194	0.0226	0.278	4.69	4.04	1.08E-09	pGL2_BRI1_bri1_T-WT	NPF4.3	NA	NA	Up	Elongation_Xylem_Up
AT2G30930	Elongation_Xylem	1370	982	251	198	0.963	0.941	0.765	0.778	0.949	0.768	-2.38	9.46	1.08E-09	pGL2_BRI1_bri1_T-WT	AT2G30930	NA	NA	Down	Elongation_Xylem_Down
AT5G60660	Distal Lateral Root Cap	213	147	57.1	37	0.752	0.551	0.329	0.36	0.635	0.335	-1.94	6.84	1.10E-09	pGL2_BRI1_bri1_T-WT	PIP2-4	NA	NA	Down	Distal Lateral Root Cap_Down
AT5G02050	Proliferation Domain_Atrichoblast	4.81	50.5	120	144	0.107	0.254	0.463	0.614	0.207	0.505	2.36	6.43	1.11E-09	pGL2_BRI1_bri1_T-WT	AT5G02050	NA	NA	Up	Proliferation Domain_Atrichoblast_Up
AT3G09925	Proximal Lateral Root Cap	34.9	16.7	9.12	5.08	0.251	0.123	0.0935	0.0752	0.154	0.0904	-1.85	3.98	1.11E-09	pGL2_BRI1_bri1_T-WT	AT3G09925	NA	NA	Down	Proximal Lateral Root Cap_Down
AT1G50110	Elongation_Pericycle	2.29	1.13	12.1	15.5	0.0562	0.0201	0.202	0.26	0.0261	0.224	3.23	3.03	1.12E-09	pGL2_BRI1_bri1_T-WT	BCAT6	NA	NA	Up	Elongation_Pericycle_Up
AT1G62660	Proliferation Domain_Atrichoblast	233	163	70.8	30.7	0.964	0.814	0.548	0.5	0.862	0.534	-2.06	6.89	1.14E-09	pGL2_BRI1_bri1_T-WT	BFRUCT3	NA	NA	Down	Proliferation Domain_Atrichoblast_Down
AT4G13395	Proliferation Domain_Atrichoblast	16	45.1	121	171	0.179	0.373	0.718	0.702	0.31	0.713	2.29	6.56	1.14E-09	pGL2_BRI1_bri1_T-WT	DVL10	NA	NA	Up	Proliferation Domain_Atrichoblast_Up
AT1G14960	Transition Domain_Atrichoblast	96.4	91.4	344	344	0.532	0.574	0.872	0.789	0.546	0.856	1.87	7.77	1.14E-09	pGL2_BRI1_bri1_T-WT	AT1G14960	NA	NA	Up	Transition Domain_Atrichoblast_Up
AT5G11140	Transition Domain_Atrichoblast	0.623	0.741	11.8	8.72	0.0132	0.0154	0.159	0.281	0.014	0.183	3.89	2.39	1.16E-09	pGL2_BRI1_bri1_T-WT	AT5G11140	NA	NA	Up	Transition Domain_Atrichoblast_Up
AT1G08430	Elongation_Endodermis	1.82	2.35	27.8	22.4	0.026	0.0296	0.231	0.283	0.0278	0.247	3.58	3.71	1.17E-09	pGL2_BRI1_bri1_T-WT	ALMT1	NA	NA	Up	Elongation_Endodermis_Up
AT4G28650	Proliferation Domain_Atrichoblast	114	79.9	27.7	16	0.857	0.593	0.34	0.272	0.678	0.321	-2.18	5.74	1.17E-09	pGL2_BRI1_bri1_T-WT	MIK1	NA	NA	Down	Proliferation Domain_Atrichoblast_Down
AT4G01360	Proximal Lateral Root Cap	13.6	31	56	68.2	0.0724	0.168	0.299	0.336	0.145	0.305	1.53	5.43	1.18E-09	pGL2_BRI1_bri1_T-WT	AT4G01360	NA	NA	Up	Proximal Lateral Root Cap_Up
AT2G32210	Elongation_Atrichoblast	27.7	39	114	155	0.195	0.288	0.493	0.519	0.236	0.5	2.01	6.38	1.19E-09	pGL2_BRI1_bri1_T-WT	AT2G32210	NA	NA	Up	Elongation_Atrichoblast_Up
AT3G12500	Elongation_Cortex	14.9	24.1	3.28	2.19	0.105	0.119	0.0438	0.0649	0.111	0.0473	-2.71	3.54	1.19E-09	pGL2_BRI1_bri1_T-WT	CHI-B	NA	NA	Down	Elongation_Cortex_Down
AT1G03870	Elongation_Endodermis	1980	1940	700	595	0.982	0.98	0.918	0.85	0.981	0.897	-1.6	10.3	1.19E-09	pGL2_BRI1_bri1_T-WT	FLA9	NA	NA	Down	Elongation_Endodermis_Down
AT3G05150	Elongation_Endodermis	81.7	68.4	14.2	12.1	0.616	0.541	0.196	0.195	0.577	0.196	-2.51	5.5	1.19E-09	pGL2_BRI1_bri1_T-WT	AT3G05150	NA	NA	Down	Elongation_Endodermis_Down
AT3G30580	Elongation_Endodermis	77.4	91.2	14.9	14.5	0.512	0.509	0.176	0.142	0.51	0.166	-2.51	5.66	1.19E-09	pGL2_BRI1_bri1_T-WT	AT3G30580	NA	NA	Down	Elongation_Endodermis_Down
ATCG00100	Elongation_Endodermis	0	0	0	39	0	0	0	0.522	0	0.16	9.97	3.06	1.19E-09	pGL2_BRI1_bri1_T-WT	TRNG.1	NA	NA	Up	Elongation_Endodermis_Up
AT2G29470	Elongation_Atrichoblast	12	17	35.5	116	0.114	0.151	0.276	0.413	0.13	0.314	2.18	5.47	1.20E-09	pGL2_BRI1_bri1_T-WT	GSTU3	NA	NA	Up	Elongation_Atrichoblast_Up
AT2G39530	Elongation_Endodermis	26.8	30.2	2.68	1.63	0.332	0.244	0.051	0.0531	0.287	0.0516	-3.67	4.04	1.20E-09	pGL2_BRI1_bri1_T-WT	AT2G39530	NA	NA	Down	Elongation_Endodermis_Down
AT2G47730	Elongation_Endodermis	6470	6250	2720	2420	1	1	1	0.991	1	0.997	-1.31	12.1	1.20E-09	pGL2_BRI1_bri1_T-WT	GSTF8	NA	NA	Down	Elongation_Endodermis_Down
AT2G17220	Proximal Lateral Root Cap	7.76	9.96	29.1	30.9	0.0585	0.0851	0.226	0.332	0.0787	0.244	1.75	4.33	1.20E-09	pGL2_BRI1_bri1_T-WT	PIX13	NA	NA	Up	Proximal Lateral Root Cap_Up
AT2G37540	Proximal Lateral Root Cap	26.8	35.3	14.6	4.63	0.173	0.201	0.0926	0.0664	0.194	0.0881	-1.75	4.38	1.20E-09	pGL2_BRI1_bri1_T-WT	AT2G37540	NA	NA	Down	Proximal Lateral Root Cap_Down
AT1G66280	Transition Domain_Atrichoblast	2470	1890	718	707	0.997	1	0.965	1	0.998	0.972	-1.6	10.5	1.20E-09	pGL2_BRI1_bri1_T-WT	BGLU22	NA	NA	Down	Transition Domain_Atrichoblast_Down
AT2G24600	Elongation_Cortex	1.1	0.679	11.7	7.11	0.0109	0.00567	0.139	0.182	0.00886	0.146	3.37	2.43	1.21E-09	pGL2_BRI1_bri1_T-WT	AT2G24600	NA	NA	Up	Elongation_Cortex_Up
AT3G21510	Proximal Lateral Root Cap	16.8	13.5	50.4	39.7	0.125	0.114	0.358	0.354	0.117	0.358	1.57	4.95	1.21E-09	pGL2_BRI1_bri1_T-WT	AHP1	NA	NA	Up	Proximal Lateral Root Cap_Up
AT5G60660	Proliferation Domain_Trichoblast	50.1	46.9	11.3	8.37	0.812	0.533	0.283	0.245	0.574	0.275	-2.31	4.74	1.23E-09	pGL2_BRI1_bri1_T-WT	PIP2-4	NA	NA	Down	Proliferation Domain_Trichoblast_Down
AT5G12050	Distal Lateral Root Cap	33.3	22.3	6.79	2.64	0.228	0.15	0.0657	0.0441	0.183	0.0611	-2.56	4.13	1.24E-09	pGL2_BRI1_bri1_T-WT	AT5G12050	NA	NA	Down	Distal Lateral Root Cap_Down
AT1G52342	Elongation_Trichoblast	3.21	8.49	13.4	164	0.0458	0.121	0.187	0.654	0.0792	0.261	3.25	5.47	1.24E-09	pGL2_BRI1_bri1_T-WT	AT1G52342	NA	NA	Up	Elongation_Trichoblast_Up
AT2G28200	Proximal Lateral Root Cap	34.3	27.5	13.7	5.74	0.212	0.184	0.122	0.0841	0.191	0.115	-1.72	4.34	1.24E-09	pGL2_BRI1_bri1_T-WT	ZAT5	AT2G28200	C2H2-type zinc finger family protein	Down	Proximal Lateral Root Cap_Down
AT3G44870	Proliferation Domain_Pericycle	147	114	17.3	15.9	0.938	0.763	0.5	0.273	0.815	0.436	-2.96	6.25	1.25E-09	pGL2_BRI1_bri1_T-WT	AT3G44870	NA	NA	Down	Proliferation Domain_Pericycle_Down
AT4G33120	Elongation_Cortex	28.2	19	6.18	1.91	0.259	0.164	0.113	0.0909	0.222	0.11	-2.59	3.86	1.27E-09	pGL2_BRI1_bri1_T-WT	AT4G33120	NA	NA	Down	Elongation_Cortex_Down
AT5G45630	Elongation_Atrichoblast	1.25	5.75	22.8	16.9	0.0157	0.072	0.235	0.163	0.0401	0.215	2.75	3.5	1.28E-09	pGL2_BRI1_bri1_T-WT	AT5G45630	NA	NA	Up	Elongation_Atrichoblast_Up
AT1G34540	Maturation_Trichoblast	3.38	2.5	26.5	23.9	0.117	0.0799	0.429	0.467	0.0947	0.437	3.11	3.78	1.32E-09	pGL2_BRI1_bri1_T-WT	CYP94D1	NA	NA	Up	Maturation_Trichoblast_Up
AT2G01670	Distal Lateral Root Cap	5.22	8.93	44.3	26.8	0.0373	0.0535	0.291	0.221	0.0467	0.276	2.32	4.41	1.38E-09	pGL2_BRI1_bri1_T-WT	NUDT17	NA	NA	Up	Distal Lateral Root Cap_Up
AT4G24340	Distal Lateral Root Cap	75.6	194	381	539	0.237	0.413	0.598	0.662	0.339	0.611	1.9	8.21	1.38E-09	pGL2_BRI1_bri1_T-WT	AT4G24340	NA	NA	Up	Distal Lateral Root Cap_Up
AT5G54490	Elongation_Xylem	3.19	20.6	77.9	146	0.0821	0.236	0.609	0.417	0.178	0.563	3.55	5.91	1.38E-09	pGL2_BRI1_bri1_T-WT	PBP1	NA	NA	Up	Elongation_Xylem_Up
AT1G60640	Proliferation Domain_Atrichoblast	1.6	19.1	61.9	79.5	0.0357	0.203	0.435	0.561	0.149	0.471	2.68	5.53	1.40E-09	pGL2_BRI1_bri1_T-WT	AT1G60640	NA	NA	Up	Proliferation Domain_Atrichoblast_Up
AT3G55980	Transition Domain_Atrichoblast	11.8	23.4	82.1	70.1	0.193	0.349	0.577	0.632	0.246	0.588	2.19	5.54	1.40E-09	pGL2_BRI1_bri1_T-WT	SZF1	SZF1	salt-inducible zinc finger 1	Up	Transition Domain_Atrichoblast_Up
AT5G44580	Elongation_Pericycle	0	0.34	8.51	7.86	0	0.00671	0.173	0.12	0.0056	0.153	4.84	2.21	1.42E-09	pGL2_BRI1_bri1_T-WT	AT5G44580	NA	NA	Up	Elongation_Pericycle_Up
AT4G35100	Proximal Lateral Root Cap	521	308	165	132	0.972	0.835	0.593	0.602	0.868	0.595	-1.45	8.13	1.42E-09	pGL2_BRI1_bri1_T-WT	PIP2-7	NA	NA	Down	Proximal Lateral Root Cap_Down
AT4G23420	Elongation_Atrichoblast	79.6	63.9	17	14.6	0.426	0.367	0.188	0.154	0.4	0.178	-2.18	5.49	1.46E-09	pGL2_BRI1_bri1_T-WT	AT4G23420	NA	NA	Down	Elongation_Atrichoblast_Down
AT3G02242	Elongation_Atrichoblast	11.6	17.7	2.37	0.339	0.105	0.137	0.0368	0.00962	0.119	0.0293	-3.25	3.18	1.47E-09	pGL2_BRI1_bri1_T-WT	GLV8	NA	NA	Down	Elongation_Atrichoblast_Down
AT1G26960	Proliferation Domain_Atrichoblast	65.8	71	23.9	6.7	0.5	0.61	0.31	0.114	0.575	0.255	-2.38	5.23	1.47E-09	pGL2_BRI1_bri1_T-WT	ATHB-23	AtHB23	homeobox protein 23	Down	Proliferation Domain_Atrichoblast_Down
AT3G04720	Elongation_Atrichoblast	301	253	883	895	0.599	0.537	0.831	0.904	0.572	0.851	1.69	9.19	1.50E-09	pGL2_BRI1_bri1_T-WT	HEL	NA	NA	Up	Elongation_Atrichoblast_Up
AT4G11210	Elongation_Cortex	23.5	37.7	9.84	1.09	0.0921	0.155	0.129	0.039	0.117	0.114	-2.53	4.22	1.50E-09	pGL2_BRI1_bri1_T-WT	DIR14	NA	NA	Down	Elongation_Cortex_Down
AT2G39980	Maturation_Trichoblast	11.4	11.9	157	51.5	0.202	0.214	0.679	0.383	0.209	0.62	2.96	5.86	1.50E-09	pGL2_BRI1_bri1_T-WT	AT2G39980	NA	NA	Up	Maturation_Trichoblast_Up
AT1G52690	Transition Domain_Atrichoblast	9.09	7.78	48.1	42	0.164	0.164	0.445	0.491	0.164	0.454	2.41	4.72	1.53E-09	pGL2_BRI1_bri1_T-WT	LEA7	NA	NA	Up	Transition Domain_Atrichoblast_Up
AT5G11650	Transition Domain_Atrichoblast	16.8	20.8	74.6	90	0.246	0.359	0.551	0.667	0.284	0.574	2.13	5.64	1.53E-09	pGL2_BRI1_bri1_T-WT	AT5G11650	NA	NA	Up	Transition Domain_Atrichoblast_Up
AT3G41768	Transition Domain_Atrichoblast	56.9	53.7	121	400	0.63	0.687	0.749	0.825	0.649	0.764	1.99	7.29	1.53E-09	pGL2_BRI1_bri1_T-WT	AT3G41768	NA	NA	Up	Transition Domain_Atrichoblast_Up
AT1G23380	Elongation_Pericycle	29.7	32.1	6.17	6.43	0.404	0.338	0.125	0.18	0.349	0.146	-2.29	4.24	1.55E-09	pGL2_BRI1_bri1_T-WT	KNAT6	KNAT6	homeobox protein knotted-1-like 6	Down	Elongation_Pericycle_Down
AT4G15760	Elongation_Endodermis	284	167	54.3	40.2	0.899	0.81	0.522	0.442	0.853	0.497	-2.23	7.11	1.56E-09	pGL2_BRI1_bri1_T-WT	MO1	NA	NA	Down	Elongation_Endodermis_Down
AT4G22640	Elongation_Atrichoblast	54.9	59.7	15.1	9.15	0.258	0.316	0.125	0.0673	0.283	0.109	-2.25	5.16	1.57E-09	pGL2_BRI1_bri1_T-WT	AT4G22640	NA	NA	Down	Elongation_Atrichoblast_Down
AT4G10250	Maturation_Endodermis	4.13	2.74	32.2	68.3	0.015	0.0192	0.194	0.173	0.0163	0.185	3.74	4.76	1.60E-09	pGL2_BRI1_bri1_T-WT	HSP22.0	NA	NA	Up	Maturation_Endodermis_Up
AT5G36925	Maturation_Procambium	3.52	14.9	33.6	135	0.0244	0.104	0.207	0.444	0.0843	0.338	3.18	5.63	1.60E-09	pGL2_BRI1_bri1_T-WT	AT5G36925	NA	NA	Up	Maturation_Procambium_Up
AT2G21880	Elongation_Atrichoblast	155	142	45.2	29.8	0.562	0.527	0.375	0.269	0.547	0.346	-2.01	6.56	1.61E-09	pGL2_BRI1_bri1_T-WT	RABG2	NA	NA	Down	Elongation_Atrichoblast_Down
ATCG00100	Proliferation Domain_Atrichoblast	0	0	0	49	0	0	0	0.614	0	0.172	10	3.99	1.61E-09	pGL2_BRI1_bri1_T-WT	TRNG.1	NA	NA	Up	Proliferation Domain_Atrichoblast_Up
AT5G19240	Proximal Lateral Root Cap	11.6	36.8	65.1	65.5	0.0891	0.145	0.308	0.252	0.131	0.298	1.53	5.52	1.62E-09	pGL2_BRI1_bri1_T-WT	AT5G19240	NA	NA	Up	Proximal Lateral Root Cap_Up
AT5G45920	Elongation_Pericycle	2.74	5.44	26.8	23.1	0.0562	0.0783	0.333	0.32	0.0746	0.328	2.5	3.93	1.65E-09	pGL2_BRI1_bri1_T-WT	AT5G45920	NA	NA	Up	Elongation_Pericycle_Up
AT2G34070	Elongation_Atrichoblast	170	144	49.2	31.2	0.768	0.648	0.39	0.365	0.716	0.383	-1.99	6.64	1.69E-09	pGL2_BRI1_bri1_T-WT	TBL37	NA	NA	Down	Elongation_Atrichoblast_Down
AT3G24020	Elongation_Endodermis	170	118	18.4	25.9	0.294	0.281	0.149	0.168	0.287	0.155	-2.7	6.4	1.69E-09	pGL2_BRI1_bri1_T-WT	DIR16	NA	NA	Down	Elongation_Endodermis_Down
AT5G20150	Elongation_Atrichoblast	28.7	29	77.9	181	0.253	0.221	0.463	0.529	0.239	0.481	2.04	6.29	1.77E-09	pGL2_BRI1_bri1_T-WT	SPX1	NA	NA	Up	Elongation_Atrichoblast_Up
AT1G53620	Proliferation Domain_Atrichoblast	3.21	6.15	45	48.8	0.0714	0.102	0.35	0.325	0.092	0.343	3.22	4.95	1.79E-09	pGL2_BRI1_bri1_T-WT	AT1G53620	NA	NA	Up	Proliferation Domain_Atrichoblast_Up
AT1G14540	Proximal Lateral Root Cap	0.647	11	22.7	21.6	0.00557	0.0434	0.108	0.0841	0.0343	0.104	1.95	3.91	1.81E-09	pGL2_BRI1_bri1_T-WT	PER4	NA	NA	Up	Proximal Lateral Root Cap_Up
AT3G11964	Proliferation Domain_Atrichoblast	3.21	16.4	54.1	80.1	0.0357	0.136	0.381	0.509	0.103	0.417	2.71	5.46	1.82E-09	pGL2_BRI1_bri1_T-WT	RRP5	NA	NA	Up	Proliferation Domain_Atrichoblast_Up
AT2G16060	Maturation_Procambium	14.1	14.9	110	101	0.244	0.16	0.483	0.694	0.181	0.6	2.83	5.88	1.84E-09	pGL2_BRI1_bri1_T-WT	AHB1	NA	NA	Up	Maturation_Procambium_Up
AT1G21550	Transition Domain_Atrichoblast	2.74	3.15	22.2	21	0.0582	0.0667	0.207	0.404	0.0611	0.246	2.87	3.57	1.84E-09	pGL2_BRI1_bri1_T-WT	CML44	NA	NA	Up	Transition Domain_Atrichoblast_Up
AT5G04200	Elongation_Cortex	21.7	75.7	10.6	3.83	0.156	0.233	0.178	0.143	0.186	0.172	-2.43	4.83	1.88E-09	pGL2_BRI1_bri1_T-WT	AMC9	NA	NA	Down	Elongation_Cortex_Down
AT5G04970	Elongation_Cortex	45.7	38.9	13	4.92	0.304	0.25	0.183	0.117	0.283	0.172	-2.3	4.72	1.88E-09	pGL2_BRI1_bri1_T-WT	PME47	NA	NA	Down	Elongation_Cortex_Down
AT5G10695	Elongation_Cortex	45.4	49.9	119	341	0.305	0.295	0.554	0.818	0.301	0.598	2.08	7.11	1.88E-09	pGL2_BRI1_bri1_T-WT	AT5G10695	NA	NA	Up	Elongation_Cortex_Up
AT4G22217	Elongation_Cortex	49.9	29.9	11.1	5.2	0.394	0.251	0.175	0.195	0.338	0.178	-2.32	4.63	1.88E-09	pGL2_BRI1_bri1_T-WT	AT4G22217	NA	NA	Down	Elongation_Cortex_Down
AT3G43960	Elongation_Pericycle	45.7	26.4	9.15	6.43	0.483	0.284	0.19	0.13	0.317	0.168	-2.18	4.43	1.88E-09	pGL2_BRI1_bri1_T-WT	RDL3	NA	NA	Down	Elongation_Pericycle_Down
AT5G11950	Elongation_Atrichoblast	10.8	11	49.2	50.8	0.132	0.129	0.434	0.471	0.131	0.444	2.19	4.91	1.90E-09	pGL2_BRI1_bri1_T-WT	LOG8	NA	NA	Up	Elongation_Atrichoblast_Up
AT1G30900	Elongation_Cortex	45.7	42.1	12.7	5.74	0.301	0.268	0.183	0.195	0.288	0.185	-2.29	4.77	1.94E-09	pGL2_BRI1_bri1_T-WT	VSR6	NA	NA	Down	Elongation_Cortex_Down
AT1G53620	Transition Domain_Atrichoblast	2.86	4.63	29.5	21	0.0476	0.0974	0.282	0.351	0.0646	0.296	2.78	3.83	1.98E-09	pGL2_BRI1_bri1_T-WT	AT1G53620	NA	NA	Up	Transition Domain_Atrichoblast_Up
AT1G52342	Elongation_Atrichoblast	4.32	1.95	13.3	29.1	0.0406	0.0257	0.114	0.231	0.0342	0.146	2.68	3.52	1.99E-09	pGL2_BRI1_bri1_T-WT	AT1G52342	NA	NA	Up	Elongation_Atrichoblast_Up
AT3G51330	Elongation_Atrichoblast	339	333	132	65.4	0.887	0.842	0.607	0.519	0.868	0.582	-1.85	7.77	1.99E-09	pGL2_BRI1_bri1_T-WT	AT3G51330	NA	NA	Down	Elongation_Atrichoblast_Down
AT4G34920	Elongation_Atrichoblast	48	46	9.68	9.48	0.345	0.319	0.136	0.192	0.334	0.152	-2.29	4.88	1.99E-09	pGL2_BRI1_bri1_T-WT	AT4G34920	NA	NA	Down	Elongation_Atrichoblast_Down
AT1G47480	Elongation_Atrichoblast	158	152	53.6	27.4	0.514	0.528	0.298	0.212	0.52	0.274	-2	6.63	2.00E-09	pGL2_BRI1_bri1_T-WT	CXE2	NA	NA	Down	Elongation_Atrichoblast_Down
AT3G02230	Elongation_Atrichoblast	1180	1050	462	272	0.993	0.949	0.949	0.885	0.974	0.931	-1.65	9.53	2.00E-09	pGL2_BRI1_bri1_T-WT	RGP1	NA	NA	Down	Elongation_Atrichoblast_Down
AT1G21590	Transition Domain_Atrichoblast	2.49	2.97	21	19.8	0.045	0.0769	0.26	0.456	0.0558	0.299	2.91	3.48	2.01E-09	pGL2_BRI1_bri1_T-WT	AT1G21590	NA	NA	Up	Transition Domain_Atrichoblast_Up
AT1G51700	Maturation_Procambium	2.35	8.29	33.6	71.8	0.0244	0.08	0.448	0.611	0.0663	0.538	3.25	4.93	2.02E-09	pGL2_BRI1_bri1_T-WT	DOF1.7	DOF1	DOF zinc finger protein 1	Up	Maturation_Procambium_Up
AT3G27060	Proliferation Domain_Pericycle	11.5	3.96	55.6	104	0.5	0.132	0.464	0.455	0.241	0.462	3.4	5.47	2.04E-09	pGL2_BRI1_bri1_T-WT	TSO2	NA	NA	Up	Proliferation Domain_Pericycle_Up
AT4G35100	Proliferation Domain_Pericycle	2280	2500	829	616	1	1	1	1	1	1	-1.74	10.6	2.04E-09	pGL2_BRI1_bri1_T-WT	PIP2-7	NA	NA	Down	Proliferation Domain_Pericycle_Down
AT5G06360	Proliferation Domain_Atrichoblast	41.7	85.4	234	294	0.357	0.508	0.724	0.842	0.46	0.757	2.09	7.41	2.05E-09	pGL2_BRI1_bri1_T-WT	AT5G06360	NA	NA	Up	Proliferation Domain_Atrichoblast_Up
AT4G30930	Proliferation Domain_Atrichoblast	22.5	36.9	132	150	0.214	0.305	0.633	0.64	0.276	0.635	2.24	6.52	2.05E-09	pGL2_BRI1_bri1_T-WT	RPL21M	NA	NA	Up	Proliferation Domain_Atrichoblast_Up
AT1G12845	Elongation_Atrichoblast	7.96	3.91	35.1	24.7	0.0904	0.0532	0.261	0.298	0.0743	0.271	2.37	4.13	2.06E-09	pGL2_BRI1_bri1_T-WT	AT1G12845	NA	NA	Up	Elongation_Atrichoblast_Up
AT1G76360	Proximal Lateral Root Cap	2.91	3.95	12.9	17.7	0.0251	0.0337	0.0972	0.155	0.0316	0.107	2.15	3.29	2.07E-09	pGL2_BRI1_bri1_T-WT	AT1G76360	NA	NA	Up	Proximal Lateral Root Cap_Up
AT4G11340	Elongation_Atrichoblast	3.17	1.72	25.8	9.48	0.0367	0.0223	0.158	0.0962	0.0305	0.141	2.78	3.29	2.08E-09	pGL2_BRI1_bri1_T-WT	AT4G11340	NA	NA	Up	Elongation_Atrichoblast_Up
AT1G03870	Elongation_Xylem	476	406	80.9	76.4	0.925	0.827	0.661	0.5	0.864	0.623	-2.49	8.03	2.08E-09	pGL2_BRI1_bri1_T-WT	FLA9	NA	NA	Down	Elongation_Xylem_Down
AT4G04745	Proximal Lateral Root Cap	133	127	74.9	29.4	0.437	0.399	0.335	0.27	0.408	0.323	-1.45	6.51	2.16E-09	pGL2_BRI1_bri1_T-WT	AT4G04745	NA	NA	Down	Proximal Lateral Root Cap_Down
AT3G46320	Proliferation Domain_Pericycle	5.77	9.91	102	62.4	0.188	0.289	0.464	0.364	0.259	0.436	3.29	5.53	2.17E-09	pGL2_BRI1_bri1_T-WT	AT3G46320	NA	NA	Up	Proliferation Domain_Pericycle_Up
AT5G10400	Maturation_Procambium	281	95.4	16.8	24.4	0.22	0.2	0.241	0.278	0.205	0.262	-2.85	6.73	2.19E-09	pGL2_BRI1_bri1_T-WT	HTR2	NA	NA	Down	Maturation_Procambium_Down
AT3G53720	Elongation_Atrichoblast	3.17	2.3	9.89	32.5	0.038	0.0292	0.121	0.298	0.0342	0.17	2.72	3.47	2.22E-09	pGL2_BRI1_bri1_T-WT	CHX20	NA	NA	Up	Elongation_Atrichoblast_Up
AT3G62280	Proximal Lateral Root Cap	47.2	81.4	23.6	20.5	0.253	0.389	0.187	0.23	0.356	0.194	-1.49	5.45	2.23E-09	pGL2_BRI1_bri1_T-WT	AT3G62280	NA	NA	Down	Proximal Lateral Root Cap_Down
AT3G28550	Elongation_Cortex	143	104	29.3	26.5	0.578	0.429	0.322	0.39	0.52	0.333	-2.14	6.26	2.24E-09	pGL2_BRI1_bri1_T-WT	AT3G28550	NA	NA	Down	Elongation_Cortex_Down
AT2G02100	Elongation_Phloem	0	22	147	431	0	0.151	0.259	0.286	0.108	0.265	4.93	7.2	2.24E-09	pGL2_BRI1_bri1_T-WT	PDF2.2	NA	NA	Up	Elongation_Phloem_Up
AT1G65570	Elongation_Atrichoblast	17.1	50.3	6.67	2.71	0.121	0.0738	0.103	0.0673	0.1	0.0931	-2.56	4.34	2.25E-09	pGL2_BRI1_bri1_T-WT	AT1G65570	NA	NA	Down	Elongation_Atrichoblast_Down
AT2G47770	Elongation_Xylem	13.2	10	79.6	140	0.142	0.0864	0.391	0.417	0.107	0.397	3.19	5.88	2.34E-09	pGL2_BRI1_bri1_T-WT	TSPO	NA	NA	Up	Elongation_Xylem_Up
AT3G01820	Transition Domain_Atrichoblast	17.6	18.2	72.2	84	0.241	0.349	0.551	0.632	0.277	0.567	2.12	5.57	2.43E-09	pGL2_BRI1_bri1_T-WT	AT3G01820	NA	NA	Up	Transition Domain_Atrichoblast_Up
AT5G38200	Proliferation Domain_Trichoblast	30.5	52.2	157	174	0.438	0.478	0.824	0.774	0.472	0.812	2.01	6.75	2.45E-09	pGL2_BRI1_bri1_T-WT	AT5G38200	NA	NA	Up	Proliferation Domain_Trichoblast_Up
AT3G07255	Proliferation Domain_Trichoblast	1.22	1.53	10.5	29.6	0.0625	0.0543	0.267	0.283	0.0556	0.271	4.04	3.66	2.45E-09	pGL2_BRI1_bri1_T-WT	AT3G07255	NA	NA	Up	Proliferation Domain_Trichoblast_Up
AT3G24080	Proliferation Domain_Atrichoblast	16	43	103	174	0.214	0.424	0.592	0.789	0.356	0.647	2.26	6.5	2.48E-09	pGL2_BRI1_bri1_T-WT	AT3G24080	NA	NA	Up	Proliferation Domain_Atrichoblast_Up
AT1G52050	Transition Domain_Cortex	116	199	33.7	25.9	0.25	0.274	0.195	0.209	0.268	0.199	-2.36	6.53	2.50E-09	pGL2_BRI1_bri1_T-WT	JAL8	NA	NA	Down	Transition Domain_Cortex_Down
AT4G24570	Transition Domain_Cortex	13.3	29.3	140	126	0.208	0.301	0.644	0.512	0.278	0.609	2.56	6.38	2.50E-09	pGL2_BRI1_bri1_T-WT	PUMP4	NA	NA	Up	Transition Domain_Cortex_Up
AT4G30530	Elongation_Endodermis	5850	4720	2260	2010	1	0.998	0.984	0.965	0.999	0.978	-1.3	11.9	2.52E-09	pGL2_BRI1_bri1_T-WT	GGP1	NA	NA	Down	Elongation_Endodermis_Down
AT5G45630	Elongation_Pericycle	0.914	10.1	17.7	38.1	0.0225	0.0962	0.256	0.23	0.084	0.246	2.44	4.13	2.52E-09	pGL2_BRI1_bri1_T-WT	AT5G45630	NA	NA	Up	Elongation_Pericycle_Up
AT2G27150	Elongation_Atrichoblast	1.15	1.26	10.3	11.9	0.0157	0.0137	0.143	0.192	0.0149	0.157	3.18	2.5	2.55E-09	pGL2_BRI1_bri1_T-WT	AAO3	NA	NA	Up	Elongation_Atrichoblast_Up
AT3G44870	Transition Domain_Cortex	345	286	75.1	61.5	0.875	0.548	0.5	0.419	0.629	0.478	-2.21	7.54	2.58E-09	pGL2_BRI1_bri1_T-WT	AT3G44870	NA	NA	Down	Transition Domain_Cortex_Down
AT2G32510	Proliferation Domain_Pericycle	4.81	1.32	31	71.5	0.125	0.0526	0.179	0.182	0.0741	0.179	4.08	4.79	2.59E-09	pGL2_BRI1_bri1_T-WT	MAPKKK17	NA	NA	Up	Proliferation Domain_Pericycle_Up
AT5G46110	Elongation_Cortex	2.65	1.19	11.9	15.9	0.0267	0.0132	0.142	0.234	0.0214	0.157	2.79	2.97	2.70E-09	pGL2_BRI1_bri1_T-WT	APE2	NA	NA	Up	Elongation_Cortex_Up
AT5G15550	Proliferation Domain_Atrichoblast	0	25.3	71.8	83.4	0	0.203	0.425	0.491	0.138	0.444	2.55	5.68	2.73E-09	pGL2_BRI1_bri1_T-WT	WDR12	NA	NA	Up	Proliferation Domain_Atrichoblast_Up
AT4G20260	Proliferation Domain_Pericycle	751	934	235	177	1	1	0.929	1	1	0.949	-2.03	9.04	2.73E-09	pGL2_BRI1_bri1_T-WT	PCAP1	NA	NA	Down	Proliferation Domain_Pericycle_Down
AT3G52700	Elongation_Trichoblast	0	18.8	28.8	53.3	0	0.369	0.518	0.769	0.164	0.558	3.46	4.6	2.75E-09	pGL2_BRI1_bri1_T-WT	AT3G52700	NA	NA	Up	Elongation_Trichoblast_Up
AT1G75620	Elongation_Atrichoblast	18.5	16.1	3.44	1.02	0.191	0.177	0.0551	0.0288	0.185	0.0479	-2.94	3.44	2.76E-09	pGL2_BRI1_bri1_T-WT	AT1G75620	NA	NA	Down	Elongation_Atrichoblast_Down
AT3G24450	Transition Domain_Atrichoblast	4.36	5.37	28.8	30.5	0.0767	0.113	0.269	0.386	0.089	0.292	2.61	4.07	2.76E-09	pGL2_BRI1_bri1_T-WT	AT3G24450	NA	NA	Up	Transition Domain_Atrichoblast_Up
AT5G62210	Elongation_Xylem	21.5	16.1	126	142	0.164	0.1	0.365	0.306	0.124	0.351	2.84	6.23	2.78E-09	pGL2_BRI1_bri1_T-WT	AT5G62210	NA	NA	Up	Elongation_Xylem_Up
AT1G17300	Elongation_Pericycle	45.7	13.9	7.23	3.34	0.27	0.157	0.113	0.07	0.175	0.097	-2.4	4.06	2.80E-09	pGL2_BRI1_bri1_T-WT	AT1G17300	NA	NA	Down	Elongation_Pericycle_Down
AT4G15610	Maturation_Procambium	440	291	1600	1770	0.854	0.8	0.793	0.917	0.813	0.862	2.24	10	2.80E-09	pGL2_BRI1_bri1_T-WT	AT4G15610	NA	NA	Up	Maturation_Procambium_Up
ATMG00030	Proximal Lateral Root Cap	748	655	1070	4450	0.972	0.968	0.999	1	0.969	0.999	1.64	10.8	2.84E-09	pGL2_BRI1_bri1_T-WT	ORF107A	NA	NA	Up	Proximal Lateral Root Cap_Up
AT4G28703	Elongation_Xylem	2.13	2.74	25.7	59.2	0.0448	0.0318	0.165	0.194	0.0367	0.172	4.04	4.35	2.90E-09	pGL2_BRI1_bri1_T-WT	AT4G28703	NA	NA	Up	Elongation_Xylem_Up
AT1G72150	Proximal Lateral Root Cap	123	95	55.2	28.9	0.635	0.537	0.396	0.341	0.561	0.386	-1.42	6.23	2.90E-09	pGL2_BRI1_bri1_T-WT	PATL1	NA	NA	Down	Proximal Lateral Root Cap_Down
AT5G20150	Proximal Lateral Root Cap	24.9	18.6	56.5	62.7	0.162	0.117	0.279	0.394	0.128	0.298	1.48	5.36	2.91E-09	pGL2_BRI1_bri1_T-WT	SPX1	NA	NA	Up	Proximal Lateral Root Cap_Up
AT5G10520	Proximal Lateral Root Cap	44.6	24.1	11.3	10.2	0.226	0.148	0.0999	0.133	0.167	0.106	-1.64	4.45	2.93E-09	pGL2_BRI1_bri1_T-WT	RBK1	NA	NA	Down	Proximal Lateral Root Cap_Down
AT1G14290	Proliferation Domain_Atrichoblast	140	104	41.9	19.7	0.75	0.814	0.537	0.395	0.793	0.498	-2.06	6.14	2.98E-09	pGL2_BRI1_bri1_T-WT	SBH2	NA	NA	Down	Proliferation Domain_Atrichoblast_Down
AT2G37870	Elongation_Procambium	46.3	23.8	219	296	0.122	0.0897	0.284	0.333	0.099	0.297	2.94	7.18	3.05E-09	pGL2_BRI1_bri1_T-WT	AT2G37870	NA	NA	Up	Elongation_Procambium_Up
AT4G15215	Transition Domain_Atrichoblast	0.872	3.15	11.3	20.6	0.0159	0.0615	0.128	0.281	0.0314	0.158	3.12	3.06	3.05E-09	pGL2_BRI1_bri1_T-WT	ABCG41	NA	NA	Up	Transition Domain_Atrichoblast_Up
AT5G09980	Transition Domain_Atrichoblast	581	551	178	157	0.921	0.897	0.722	0.772	0.913	0.732	-1.76	8.52	3.10E-09	pGL2_BRI1_bri1_T-WT	PEP4	NA	NA	Down	Transition Domain_Atrichoblast_Down
AT2G15960	Elongation_Pericycle	323	277	111	77.9	0.865	0.662	0.637	0.57	0.696	0.612	-1.69	7.62	3.12E-09	pGL2_BRI1_bri1_T-WT	AT2G15960	NA	NA	Down	Elongation_Pericycle_Down
AT3G18600	Proliferation Domain_Atrichoblast	1.6	33.5	78.8	106	0.0357	0.169	0.405	0.605	0.126	0.461	2.43	5.93	3.13E-09	pGL2_BRI1_bri1_T-WT	RH51	NA	NA	Up	Proliferation Domain_Atrichoblast_Up
AT5G05220	Elongation_Pericycle	12.8	36.6	90	90.3	0.101	0.188	0.435	0.36	0.174	0.407	1.96	5.87	3.14E-09	pGL2_BRI1_bri1_T-WT	AT5G05220	NA	NA	Up	Elongation_Pericycle_Up
AT3G50260	Proximal Lateral Root Cap	45	51.3	137	121	0.281	0.28	0.512	0.518	0.28	0.513	1.41	6.48	3.16E-09	pGL2_BRI1_bri1_T-WT	ERF011	CEJ1	cooperatively regulated by ethylene and jasmonate 1	Up	Proximal Lateral Root Cap_Up
AT5G09978	Distal Columella	65.3	48.9	21	6.55	0.403	0.338	0.14	0.073	0.378	0.125	-2.16	5.18	3.19E-09	pGL2_BRI1_bri1_T-WT	PEP7	NA	NA	Down	Distal Columella_Down
AT3G17690	Elongation_Pericycle	4.57	19.9	30.8	66.7	0.0674	0.17	0.262	0.26	0.153	0.261	2.1	4.97	3.19E-09	pGL2_BRI1_bri1_T-WT	CNGC19	NA	NA	Up	Elongation_Pericycle_Up
AT1G18800	Proliferation Domain_Atrichoblast	14.4	49.9	140	153	0.25	0.424	0.67	0.711	0.368	0.681	2.22	6.58	3.28E-09	pGL2_BRI1_bri1_T-WT	NRP2	NA	NA	Up	Proliferation Domain_Atrichoblast_Up
AT5G39580	Proliferation Domain_Atrichoblast	1.6	6.15	32	53.4	0.0357	0.119	0.238	0.272	0.092	0.248	3.35	4.82	3.28E-09	pGL2_BRI1_bri1_T-WT	PER62	NA	NA	Up	Proliferation Domain_Atrichoblast_Up
AT3G06680	Proliferation Domain_Atrichoblast	96.2	247	525	691	0.536	0.898	0.867	0.947	0.782	0.89	1.93	8.63	3.30E-09	pGL2_BRI1_bri1_T-WT	AT3G06680	NA	NA	Up	Proliferation Domain_Atrichoblast_Up
AT2G17660	Proliferation Domain_Pericycle	0.962	0.66	16.4	47.6	0.0625	0.0263	0.214	0.182	0.037	0.205	5.21	4.09	3.30E-09	pGL2_BRI1_bri1_T-WT	AT2G17660	NA	NA	Up	Proliferation Domain_Pericycle_Up
AT5G60350	Elongation_Trichoblast	0.75	0.377	12.3	10.8	0.0135	0.0134	0.259	0.192	0.0135	0.248	4.34	2.47	3.31E-09	pGL2_BRI1_bri1_T-WT	AT5G60350	NA	NA	Up	Elongation_Trichoblast_Up
AT1G13110	Elongation_Cortex	27.4	16.1	4.92	2.46	0.21	0.144	0.0747	0.0779	0.184	0.0753	-2.56	3.75	3.35E-09	pGL2_BRI1_bri1_T-WT	CYP71B7	NA	NA	Down	Elongation_Cortex_Down
AT5G15265	Elongation_Atrichoblast	389	348	105	109	0.913	0.871	0.665	0.615	0.895	0.652	-1.79	7.9	3.38E-09	pGL2_BRI1_bri1_T-WT	AT5G15265	NA	NA	Down	Elongation_Atrichoblast_Down
AT5G63600	Elongation_Endodermis	62.6	42.3	11.7	5.14	0.719	0.496	0.188	0.115	0.605	0.166	-2.67	4.99	3.39E-09	pGL2_BRI1_bri1_T-WT	FLS5	NA	NA	Down	Elongation_Endodermis_Down
AT4G00430	Elongation_Endodermis	1180	1100	411	326	0.992	0.97	0.871	0.858	0.981	0.867	-1.64	9.56	3.39E-09	pGL2_BRI1_bri1_T-WT	PIP1.4	NA	NA	Down	Elongation_Endodermis_Down
AT3G44870	Elongation_Atrichoblast	175	108	57.6	20	0.782	0.587	0.456	0.298	0.698	0.412	-1.99	6.51	3.41E-09	pGL2_BRI1_bri1_T-WT	AT3G44870	NA	NA	Down	Elongation_Atrichoblast_Down
AT2G21540	Elongation_Atrichoblast	69	59.3	12.9	15.9	0.436	0.417	0.154	0.24	0.428	0.178	-2.16	5.33	3.41E-09	pGL2_BRI1_bri1_T-WT	SFH3	NA	NA	Down	Elongation_Atrichoblast_Down
AT4G35100	Elongation_Endodermis	4930	4140	1840	1780	1	1	1	0.991	1	0.997	-1.32	11.6	3.41E-09	pGL2_BRI1_bri1_T-WT	PIP2-7	NA	NA	Down	Elongation_Endodermis_Down
AT4G37520	Elongation_Endodermis	174	179	38	42.5	0.821	0.77	0.404	0.425	0.795	0.41	-2.13	6.77	3.41E-09	pGL2_BRI1_bri1_T-WT	PER50	NA	NA	Down	Elongation_Endodermis_Down
AT4G39955	Elongation_Endodermis	11.6	10	59.7	52.8	0.187	0.165	0.498	0.496	0.176	0.497	2.38	5.04	3.41E-09	pGL2_BRI1_bri1_T-WT	AT4G39955	NA	NA	Up	Elongation_Endodermis_Up
AT4G12510	Distal Columella	196	134	47.5	37.7	0.712	0.496	0.275	0.339	0.628	0.289	-1.94	6.71	3.53E-09	pGL2_BRI1_bri1_T-WT	AT4G12510	NA	NA	Down	Distal Columella_Down
AT4G26050	Elongation_Atrichoblast	51.8	42.3	3.66	19	0.224	0.182	0.0331	0.154	0.206	0.0665	-2.36	4.91	3.53E-09	pGL2_BRI1_bri1_T-WT	PIRL8	NA	NA	Down	Elongation_Atrichoblast_Down
AT5G18670	Transition Domain_Cortex	110	121	25.7	19.5	0.5	0.63	0.398	0.279	0.598	0.366	-2.36	6.05	3.56E-09	pGL2_BRI1_bri1_T-WT	BAM9	NA	NA	Down	Transition Domain_Cortex_Down
AT3G61990	Elongation_Atrichoblast	42.8	42.2	185	140	0.396	0.365	0.831	0.779	0.383	0.816	1.92	6.68	3.58E-09	pGL2_BRI1_bri1_T-WT	OMTF3	NA	NA	Up	Elongation_Atrichoblast_Up
AT2G01670	Elongation_Endodermis	10.3	15.1	52.8	72.4	0.106	0.114	0.427	0.398	0.11	0.418	2.31	5.21	3.67E-09	pGL2_BRI1_bri1_T-WT	NUDT17	NA	NA	Up	Elongation_Endodermis_Up
AT1G54010	Transition Domain_Atrichoblast	104	109	26.4	24.6	0.534	0.662	0.295	0.298	0.578	0.296	-2.05	6.07	3.71E-09	pGL2_BRI1_bri1_T-WT	GLL23	NA	NA	Down	Transition Domain_Atrichoblast_Down
AT3G55980	Proximal Lateral Root Cap	36.2	58.4	125	124	0.228	0.297	0.52	0.531	0.28	0.522	1.42	6.44	3.75E-09	pGL2_BRI1_bri1_T-WT	SZF1	SZF1	salt-inducible zinc finger 1	Up	Proximal Lateral Root Cap_Up
AT5G08240	Maturation_Procambium	10.6	4.15	28	94	0.0732	0.072	0.241	0.528	0.0723	0.4	3.27	5.17	3.79E-09	pGL2_BRI1_bri1_T-WT	AT5G08240	NA	NA	Up	Maturation_Procambium_Up
AT2G19760	Proximal Lateral Root Cap	555	481	245	151	0.986	0.953	0.88	0.858	0.961	0.876	-1.42	8.48	3.83E-09	pGL2_BRI1_bri1_T-WT	PRO1	NA	NA	Down	Proximal Lateral Root Cap_Down
AT4G11290	Elongation_Endodermis	6740	5500	2890	2360	0.997	0.998	0.988	0.982	0.997	0.986	-1.22	12.1	3.88E-09	pGL2_BRI1_bri1_T-WT	PER39	NA	NA	Down	Elongation_Endodermis_Down
AT4G34920	Elongation_Endodermis	213	174	46.8	43.4	0.631	0.523	0.302	0.301	0.576	0.302	-2.1	6.91	3.88E-09	pGL2_BRI1_bri1_T-WT	AT4G34920	NA	NA	Down	Elongation_Endodermis_Down
AT5G04120	Proliferation Domain_Atrichoblast	73.8	41.7	15.9	6.26	0.536	0.441	0.279	0.158	0.471	0.245	-2.45	4.84	3.98E-09	pGL2_BRI1_bri1_T-WT	IPSP	NA	NA	Down	Proliferation Domain_Atrichoblast_Down
AT1G14240	Proliferation Domain_Atrichoblast	86.6	50.5	17.4	10.6	0.75	0.508	0.228	0.167	0.586	0.211	-2.28	5.14	4.16E-09	pGL2_BRI1_bri1_T-WT	APY3	NA	NA	Down	Proliferation Domain_Atrichoblast_Down
AT2G29460	Proximal Lateral Root Cap	69.2	50.5	156	155	0.393	0.34	0.603	0.659	0.352	0.613	1.4	6.76	4.16E-09	pGL2_BRI1_bri1_T-WT	GSTU4	NA	NA	Up	Proximal Lateral Root Cap_Up
AT3G54770	Proximal Lateral Root Cap	88.3	107	50.7	24.5	0.421	0.458	0.326	0.257	0.449	0.314	-1.44	6.09	4.19E-09	pGL2_BRI1_bri1_T-WT	ARP1	NA	NA	Down	Proximal Lateral Root Cap_Down
AT1G01470	Proliferation Domain_Trichoblast	97.7	140	299	580	0.625	0.772	0.93	0.868	0.75	0.917	1.85	8.14	4.21E-09	pGL2_BRI1_bri1_T-WT	LEA14	NA	NA	Up	Proliferation Domain_Trichoblast_Up
AT3G07590	Proliferation Domain_Atrichoblast	6.41	36.9	85.5	125	0.107	0.288	0.531	0.588	0.23	0.547	2.32	6.12	4.23E-09	pGL2_BRI1_bri1_T-WT	SMD1A	NA	NA	Up	Proliferation Domain_Atrichoblast_Up
AT3G11120	Proliferation Domain_Atrichoblast	97.8	137	287	680	0.429	0.78	0.799	0.991	0.667	0.853	1.96	8.26	4.23E-09	pGL2_BRI1_bri1_T-WT	RPL41G	NA	NA	Up	Proliferation Domain_Atrichoblast_Up
AT4G32280	Elongation_Procambium	0.643	0.264	28.2	11.4	0.0111	0.00448	0.164	0.0417	0.00639	0.132	5.22	3.37	4.35E-09	pGL2_BRI1_bri1_T-WT	IAA29	IAA29	indole-3-acetic acid inducible 29	Up	Elongation_Procambium_Up
AT3G16570	Transition Domain_Atrichoblast	80.5	73.8	21.9	13.1	0.484	0.605	0.22	0.263	0.525	0.229	-2.16	5.6	4.43E-09	pGL2_BRI1_bri1_T-WT	RALF23	NA	NA	Down	Transition Domain_Atrichoblast_Down
AT2G16740	Maturation_Xylem	51.2	27.9	379	302	0.237	0.273	0.833	0.938	0.256	0.87	3.15	7.59	4.44E-09	pGL2_BRI1_bri1_T-WT	UBC29	NA	NA	Up	Maturation_Xylem_Up
AT3G52040	Proliferation Domain_Atrichoblast	11.2	25.3	85.3	105	0.143	0.305	0.558	0.667	0.253	0.588	2.35	5.96	4.46E-09	pGL2_BRI1_bri1_T-WT	AT3G52040	NA	NA	Up	Proliferation Domain_Atrichoblast_Up
AT1G78390	Transition Domain_Atrichoblast	1.12	1.3	9.2	17	0.0212	0.0308	0.115	0.316	0.0244	0.155	3.34	2.72	4.49E-09	pGL2_BRI1_bri1_T-WT	NCED9	NA	NA	Up	Transition Domain_Atrichoblast_Up
AT3G06778	Maturation_Procambium	12.9	3.32	37.3	77.7	0.0732	0.056	0.207	0.389	0.0602	0.308	3.17	5.08	4.52E-09	pGL2_BRI1_bri1_T-WT	AT3G06778	NA	NA	Up	Maturation_Procambium_Up
AT5G46900	Proliferation Domain_Pericycle	96.2	97.7	17.3	5.67	0.938	0.868	0.464	0.364	0.889	0.436	-3.1	5.83	4.52E-09	pGL2_BRI1_bri1_T-WT	AT5G46900	NA	NA	Down	Proliferation Domain_Pericycle_Down
AT4G37400	Elongation_Cortex	48.2	36.2	13.8	4.92	0.328	0.261	0.142	0.104	0.302	0.135	-2.25	4.73	4.54E-09	pGL2_BRI1_bri1_T-WT	CYP81F3	NA	NA	Down	Elongation_Cortex_Down
AT2G37870	Proliferation Domain_Pericycle	0	0	4.56	46.5	0	0	0.143	0.182	0	0.154	8.04	3.72	4.54E-09	pGL2_BRI1_bri1_T-WT	AT2G37870	NA	NA	Up	Proliferation Domain_Pericycle_Up
AT5G44020	Transition Domain_Atrichoblast	3210	2890	1440	793	1	1	0.969	0.982	1	0.972	-1.51	11	4.54E-09	pGL2_BRI1_bri1_T-WT	AT5G44020	NA	NA	Down	Transition Domain_Atrichoblast_Down
AT2G43580	Elongation_Atrichoblast	2.01	2.53	12.9	18	0.0262	0.0274	0.14	0.192	0.0267	0.154	2.74	3.05	4.57E-09	pGL2_BRI1_bri1_T-WT	AT2G43580	NA	NA	Up	Elongation_Atrichoblast_Up
AT1G57590	Proliferation Domain_Atrichoblast	213	232	69.4	46.4	0.893	0.797	0.531	0.325	0.828	0.473	-1.97	7.08	4.58E-09	pGL2_BRI1_bri1_T-WT	PAE2	NA	NA	Down	Proliferation Domain_Atrichoblast_Down
AT1G17190	Elongation_Pericycle	1020	948	403	312	1	0.993	0.964	0.94	0.994	0.955	-1.47	9.39	4.59E-09	pGL2_BRI1_bri1_T-WT	GSTU26	NA	NA	Down	Elongation_Pericycle_Down
ATCG00030	Proliferation Domain_Atrichoblast	99.4	140	241	844	0.714	0.746	0.748	0.877	0.736	0.784	1.97	8.4	4.59E-09	pGL2_BRI1_bri1_T-WT	TRNK	NA	NA	Up	Proliferation Domain_Atrichoblast_Up
ATMG00030	Proliferation Domain_Trichoblast	123	273	303	1350	0.812	0.967	0.893	1	0.944	0.917	1.83	9.01	4.59E-09	pGL2_BRI1_bri1_T-WT	ORF107A	NA	NA	Up	Proliferation Domain_Trichoblast_Up
AT1G67810	Proliferation Domain_Atrichoblast	0	13.7	51	59.6	0	0.186	0.463	0.588	0.126	0.498	2.82	5.19	4.61E-09	pGL2_BRI1_bri1_T-WT	SUFE2	NA	NA	Up	Proliferation Domain_Atrichoblast_Up
AT1G06080	Distal Columella	2.81	1.8	21.6	9.56	0.0179	0.013	0.116	0.116	0.016	0.116	2.73	3.25	4.66E-09	pGL2_BRI1_bri1_T-WT	ADS1	NA	NA	Up	Distal Columella_Up
AT1G23100	Proliferation Domain_Atrichoblast	11.2	44.4	130	131	0.143	0.373	0.524	0.675	0.299	0.566	2.24	6.42	4.69E-09	pGL2_BRI1_bri1_T-WT	AT1G23100	NA	NA	Up	Proliferation Domain_Atrichoblast_Up
AT3G27950	Proliferation Domain_Atrichoblast	19.2	29.4	1.97	1.3	0.214	0.322	0.0272	0.0263	0.287	0.027	-3.84	3.21	4.71E-09	pGL2_BRI1_bri1_T-WT	AT3G27950	NA	NA	Down	Proliferation Domain_Atrichoblast_Down
AT5G60660	Elongation_Pericycle	93.3	50	20.8	15.2	0.719	0.405	0.363	0.19	0.457	0.299	-1.94	5.47	4.72E-09	pGL2_BRI1_bri1_T-WT	PIP2-4	NA	NA	Down	Elongation_Pericycle_Down
AT3G50950	Elongation_Atrichoblast	1.54	3.56	23	11.2	0.0197	0.0463	0.221	0.173	0.0312	0.207	2.76	3.25	4.74E-09	pGL2_BRI1_bri1_T-WT	RPP13L4	NA	NA	Up	Elongation_Atrichoblast_Up
AT1G80240	Distal Columella	33.2	31.8	126	123	0.196	0.193	0.466	0.498	0.195	0.473	1.94	6.3	4.78E-09	pGL2_BRI1_bri1_T-WT	AT1G80240	NA	NA	Up	Distal Columella_Up
ATMG00580	Proliferation Domain_Atrichoblast	67.4	168	312	562	0.5	0.898	0.823	0.93	0.77	0.853	1.95	8.15	4.78E-09	pGL2_BRI1_bri1_T-WT	NAD4	NA	NA	Up	Proliferation Domain_Atrichoblast_Up
AT4G22214	Elongation_Cortex	39.3	24.3	7.45	5.2	0.282	0.18	0.124	0.182	0.242	0.133	-2.32	4.3	4.83E-09	pGL2_BRI1_bri1_T-WT	AT4G22214	NA	NA	Down	Elongation_Cortex_Down
AT1G03870	Elongation_Cortex	6010	5860	2550	1600	1	0.998	0.997	1	0.999	0.998	-1.55	12	4.88E-09	pGL2_BRI1_bri1_T-WT	FLA9	NA	NA	Down	Elongation_Cortex_Down
AT4G15910	Distal Lateral Root Cap	24.4	24.6	103	83.1	0.168	0.162	0.592	0.632	0.164	0.6	1.92	5.87	4.97E-09	pGL2_BRI1_bri1_T-WT	ATDI21	NA	NA	Up	Distal Lateral Root Cap_Up
AT1G60010	Elongation_Endodermis	6.81	15.2	61.2	66.3	0.119	0.133	0.451	0.425	0.127	0.443	2.61	5.2	4.97E-09	pGL2_BRI1_bri1_T-WT	AT1G60010	NA	NA	Up	Elongation_Endodermis_Up
AT5G47450	Maturation_Cortex	2920	1240	311	172	0.992	0.97	0.717	0.758	0.977	0.729	-3.04	10.2	5.02E-09	pGL2_BRI1_bri1_T-WT	TIP2-3	NA	NA	Down	Maturation_Cortex_Down
AT2G34355	Elongation_Cortex	271	222	94.5	39.4	0.644	0.59	0.616	0.442	0.623	0.587	-1.99	7.3	5.18E-09	pGL2_BRI1_bri1_T-WT	AT2G34355	NA	NA	Down	Elongation_Cortex_Down
AT3G10930	Elongation_Xylem	5.32	20.8	91	118	0.157	0.127	0.443	0.444	0.138	0.444	3.21	5.84	5.19E-09	pGL2_BRI1_bri1_T-WT	AT3G10930	NA	NA	Up	Elongation_Xylem_Up
AT2G20880	Distal Lateral Root Cap	25.5	20.8	3.58	4.4	0.175	0.143	0.0378	0.0735	0.156	0.0455	-2.57	3.87	5.20E-09	pGL2_BRI1_bri1_T-WT	ERF053	ERF53	Integrase-type DNA-binding superfamily protein	Down	Distal Lateral Root Cap_Down
AT1G65690	Elongation_Atrichoblast	1.34	5.06	13.1	22.4	0.0157	0.0463	0.118	0.192	0.029	0.138	2.64	3.3	5.20E-09	pGL2_BRI1_bri1_T-WT	NHL6	NA	NA	Up	Elongation_Atrichoblast_Up
AT2G39010	Elongation_Atrichoblast	141	155	559	424	0.599	0.607	0.879	0.837	0.603	0.867	1.72	8.32	5.20E-09	pGL2_BRI1_bri1_T-WT	PIP2-6	NA	NA	Up	Elongation_Atrichoblast_Up
AT3G43990	Transition Domain_Atrichoblast	0	0	12.5	0	0	0	0.176	0	0	0.141	8.2	1.75	5.34E-09	pGL2_BRI1_bri1_T-WT	AT3G43990	NA	NA	Up	Transition Domain_Atrichoblast_Up
AT1G69930	Elongation_Cortex	198	170	36.8	55	0.566	0.516	0.338	0.221	0.547	0.318	-2.03	6.85	5.46E-09	pGL2_BRI1_bri1_T-WT	GSTU11	NA	NA	Down	Elongation_Cortex_Down
AT2G26530	Proliferation Domain_Atrichoblast	12.8	19.1	75.9	95	0.286	0.373	0.67	0.57	0.345	0.642	2.4	5.81	5.46E-09	pGL2_BRI1_bri1_T-WT	AR781	NA	NA	Up	Proliferation Domain_Atrichoblast_Up
AT2G37990	Proliferation Domain_Atrichoblast	4.81	21.9	71.8	83.6	0.107	0.271	0.483	0.614	0.218	0.52	2.47	5.68	5.60E-09	pGL2_BRI1_bri1_T-WT	AT2G37990	NA	NA	Up	Proliferation Domain_Atrichoblast_Up
AT3G57540	Elongation_Pericycle	0	1.59	10	12.2	0	0.0224	0.131	0.14	0.0187	0.134	3.42	2.7	5.62E-09	pGL2_BRI1_bri1_T-WT	REM4.1	NA	NA	Up	Elongation_Pericycle_Up
AT4G22212	Transition Domain_Atrichoblast	22.3	38.4	4.96	3.57	0.286	0.415	0.0793	0.123	0.33	0.088	-2.71	4.2	5.64E-09	pGL2_BRI1_bri1_T-WT	AT4G22212	NA	NA	Down	Transition Domain_Atrichoblast_Down
AT2G40205	Proliferation Domain_Atrichoblast	407	535	1050	2550	0.679	0.966	0.973	0.991	0.874	0.978	1.82	10.2	5.69E-09	pGL2_BRI1_bri1_T-WT	RPL41G	NA	NA	Up	Proliferation Domain_Atrichoblast_Up
AT3G14550	Proliferation Domain_Atrichoblast	0	23.2	60	81.6	0	0.339	0.575	0.702	0.23	0.61	2.56	5.56	5.76E-09	pGL2_BRI1_bri1_T-WT	GGPS3	NA	NA	Up	Proliferation Domain_Atrichoblast_Up
AT3G21670	Elongation_Cortex	58.8	63.2	16.9	10.7	0.341	0.327	0.157	0.169	0.335	0.159	-2.15	5.25	5.78E-09	pGL2_BRI1_bri1_T-WT	NPF6.4	NA	NA	Down	Elongation_Cortex_Down
AT4G14370	Elongation_Cortex	0.994	1.36	13.1	7.11	0.0097	0.0132	0.139	0.169	0.0111	0.144	3.11	2.56	5.78E-09	pGL2_BRI1_bri1_T-WT	AT4G14370	NA	NA	Up	Elongation_Cortex_Up
AT2G39410	Elongation_Cortex	13.5	9.17	1.89	0.821	0.132	0.087	0.0335	0.026	0.114	0.0323	-3.02	2.8	5.79E-09	pGL2_BRI1_bri1_T-WT	AT2G39410	NA	NA	Down	Elongation_Cortex_Down
AT5G47950	Proliferation Domain_Atrichoblast	112	104	32.9	20.7	0.536	0.661	0.33	0.272	0.621	0.314	-2.05	5.97	5.88E-09	pGL2_BRI1_bri1_T-WT	AT5G47950	NA	NA	Down	Proliferation Domain_Atrichoblast_Down
AT3G07570	Proliferation Domain_Atrichoblast	99.4	115	34.5	19	0.786	0.712	0.476	0.36	0.736	0.444	-2.07	5.97	5.88E-09	pGL2_BRI1_bri1_T-WT	AT3G07570	NA	NA	Down	Proliferation Domain_Atrichoblast_Down
AT1G06090	Proximal Lateral Root Cap	210	464	130	104	0.281	0.432	0.247	0.296	0.395	0.255	-1.43	7.83	5.90E-09	pGL2_BRI1_bri1_T-WT	AT1G06090	NA	NA	Down	Proximal Lateral Root Cap_Down
AT5G59970	Maturation_Procambium	184	102	18.7	19.2	0.415	0.312	0.345	0.222	0.337	0.277	-2.78	6.38	5.93E-09	pGL2_BRI1_bri1_T-WT	AT5G59970	NA	NA	Down	Maturation_Procambium_Down
AT5G40770	Proliferation Domain_Atrichoblast	60.9	148	370	404	0.5	0.814	0.888	0.86	0.713	0.88	1.97	7.98	5.93E-09	pGL2_BRI1_bri1_T-WT	PHB3	NA	NA	Up	Proliferation Domain_Atrichoblast_Up
AT2G34850	Transition Domain_Atrichoblast	1.49	2.78	17	15.9	0.0291	0.0718	0.211	0.316	0.0436	0.232	3	3.16	5.98E-09	pGL2_BRI1_bri1_T-WT	MEE25	NA	NA	Up	Transition Domain_Atrichoblast_Up
AT3G12500	Maturation_Trichoblast	313	340	65.1	67.5	0.783	0.823	0.429	0.283	0.807	0.4	-2.3	7.62	6.00E-09	pGL2_BRI1_bri1_T-WT	CHI-B	NA	NA	Down	Maturation_Trichoblast_Down
AT1G66280	Proliferation Domain_Atrichoblast	3060	2180	798	720	1	1	0.963	0.93	1	0.953	-1.77	10.7	6.05E-09	pGL2_BRI1_bri1_T-WT	BGLU22	NA	NA	Down	Proliferation Domain_Atrichoblast_Down
AT5G55920	Proliferation Domain_Atrichoblast	3.21	21.9	66.7	82.1	0.0714	0.153	0.384	0.526	0.126	0.424	2.5	5.62	6.05E-09	pGL2_BRI1_bri1_T-WT	OLI2	NA	NA	Up	Proliferation Domain_Atrichoblast_Up
AT3G61430	Distal Columella	336	219	113	48.6	0.865	0.714	0.453	0.395	0.806	0.44	-1.86	7.49	6.16E-09	pGL2_BRI1_bri1_T-WT	PIP1-1	NA	NA	Down	Distal Columella_Down
AT5G06210	Proliferation Domain_Atrichoblast	3.21	11.6	52.4	59	0.0714	0.153	0.408	0.5	0.126	0.434	2.78	5.21	6.25E-09	pGL2_BRI1_bri1_T-WT	S-RBP11	NA	NA	Up	Proliferation Domain_Atrichoblast_Up
ATMG01320	Proliferation Domain_Atrichoblast	19.2	39.6	84.2	192	0.357	0.593	0.595	0.772	0.517	0.645	2.22	6.48	6.38E-09	pGL2_BRI1_bri1_T-WT	NAD2B	NA	NA	Up	Proliferation Domain_Atrichoblast_Up
AT1G09932	Elongation_Atrichoblast	0.384	4.83	16.3	12.5	0.00524	0.036	0.118	0.125	0.0186	0.12	2.91	3.03	6.51E-09	pGL2_BRI1_bri1_T-WT	AT1G09932	NA	NA	Up	Elongation_Atrichoblast_Up
AT3G18280	Maturation_Procambium	566	450	2390	2060	0.415	0.496	0.828	0.833	0.476	0.831	2.14	10.4	6.51E-09	pGL2_BRI1_bri1_T-WT	AT3G18280	NA	NA	Up	Maturation_Procambium_Up
AT1G27730	Elongation_Pericycle	33.8	122	225	230	0.236	0.519	0.851	0.7	0.472	0.795	1.77	7.26	6.56E-09	pGL2_BRI1_bri1_T-WT	ZAT10	STZ	salt tolerance zinc finger	Up	Elongation_Pericycle_Up
AT4G24310	Elongation_Atrichoblast	181	184	54.6	44.4	0.772	0.779	0.478	0.51	0.775	0.487	-1.89	6.87	6.57E-09	pGL2_BRI1_bri1_T-WT	DMP3	NA	NA	Down	Elongation_Atrichoblast_Down
AT3G49360	Elongation_Endodermis	5.56	3.84	34.1	27.8	0.0909	0.0691	0.369	0.345	0.0797	0.361	2.72	4.12	6.74E-09	pGL2_BRI1_bri1_T-WT	PGL2	NA	NA	Up	Elongation_Endodermis_Up
AT3G51750	Elongation_Endodermis	2.16	2.97	18.1	26.6	0.039	0.0494	0.235	0.319	0.0443	0.261	3.11	3.56	6.74E-09	pGL2_BRI1_bri1_T-WT	AT3G51750	NA	NA	Up	Elongation_Endodermis_Up
AT1G70790	Transition Domain_Atrichoblast	39.1	42.6	172	138	0.365	0.508	0.692	0.702	0.414	0.694	1.92	6.61	6.89E-09	pGL2_BRI1_bri1_T-WT	CAR9	NA	NA	Up	Transition Domain_Atrichoblast_Up
AT1G62770	Elongation_Atrichoblast	2.01	1.61	12.9	13.5	0.0275	0.0223	0.129	0.183	0.0253	0.144	2.85	2.82	6.91E-09	pGL2_BRI1_bri1_T-WT	PMEI9	NA	NA	Up	Elongation_Atrichoblast_Up
AT4G29410	Proliferation Domain_Atrichoblast	104	355	789	726	0.571	0.864	0.929	0.939	0.77	0.931	1.92	8.97	6.96E-09	pGL2_BRI1_bri1_T-WT	RPL28C	NA	NA	Up	Proliferation Domain_Atrichoblast_Up
AT4G17340	Elongation_Cortex	1900	1610	779	377	0.798	0.745	0.691	0.649	0.777	0.684	-1.69	10.2	6.97E-09	pGL2_BRI1_bri1_T-WT	TIP2-2	NA	NA	Down	Elongation_Cortex_Down
AT4G15910	Transition Domain_Atrichoblast	26.7	28.5	109	108	0.328	0.354	0.731	0.789	0.337	0.743	1.97	6.08	7.02E-09	pGL2_BRI1_bri1_T-WT	ATDI21	NA	NA	Up	Transition Domain_Atrichoblast_Up
AT3G52930	Elongation_Atrichoblast	2210	2380	904	722	1	0.997	0.996	0.99	0.999	0.995	-1.51	10.6	7.05E-09	pGL2_BRI1_bri1_T-WT	FBA8	NA	NA	Down	Elongation_Atrichoblast_Down
AT4G13710	Elongation_Atrichoblast	1.44	1.61	14.8	9.48	0.0197	0.0223	0.162	0.135	0.0208	0.154	2.97	2.7	7.05E-09	pGL2_BRI1_bri1_T-WT	AT4G13710	NA	NA	Up	Elongation_Atrichoblast_Up
AT5G66390	Elongation_Endodermis	487	589	120	196	0.426	0.427	0.322	0.345	0.427	0.329	-1.8	8.45	7.07E-09	pGL2_BRI1_bri1_T-WT	PER72	NA	NA	Down	Elongation_Endodermis_Down
AT1G55740	Elongation_Pericycle	7.77	4.08	23	31.2	0.157	0.0716	0.351	0.46	0.0858	0.392	2.33	4.08	7.07E-09	pGL2_BRI1_bri1_T-WT	RFS1	NA	NA	Up	Elongation_Pericycle_Up
AT5G54980	Elongation_Pericycle	15.1	38.3	106	87	0.247	0.342	0.577	0.6	0.326	0.586	1.91	5.97	7.19E-09	pGL2_BRI1_bri1_T-WT	AT5G54980	NA	NA	Up	Elongation_Pericycle_Up
AT2G36690	Transition Domain_Atrichoblast	13.5	9.82	0.236	1.59	0.164	0.185	0.00441	0.0175	0.171	0.00704	-3.89	2.88	7.19E-09	pGL2_BRI1_bri1_T-WT	AT2G36690	NA	NA	Down	Transition Domain_Atrichoblast_Down
AT5G59690	Maturation_Procambium	236	166	13.1	46.6	0.341	0.4	0.241	0.556	0.386	0.415	-2.71	6.9	7.20E-09	pGL2_BRI1_bri1_T-WT	AT5G59690	NA	NA	Down	Maturation_Procambium_Down
AT4G14640	Proximal Lateral Root Cap	31.7	39.9	16.2	7.95	0.206	0.25	0.145	0.115	0.239	0.14	-1.59	4.6	7.21E-09	pGL2_BRI1_bri1_T-WT	CML8	NA	NA	Down	Proximal Lateral Root Cap_Down
AT4G37400	Transition Domain_Cortex	49.5	59.9	8.04	8.04	0.667	0.548	0.153	0.186	0.577	0.161	-2.75	4.87	7.24E-09	pGL2_BRI1_bri1_T-WT	CYP81F3	NA	NA	Down	Transition Domain_Cortex_Down
AT5G43540	Elongation_Endodermis	70.8	64.1	15.9	12.6	0.486	0.39	0.216	0.23	0.437	0.22	-2.24	5.39	7.37E-09	pGL2_BRI1_bri1_T-WT	AT5G43540	AT5G43540	C2H2 and C2HC zinc fingers superfamily protein	Down	Elongation_Endodermis_Down
AT3G02040	Elongation_Atrichoblast	4.32	3.56	5.81	82.3	0.0524	0.0429	0.0809	0.346	0.0483	0.154	2.62	4.5	7.43E-09	pGL2_BRI1_bri1_T-WT	GDPD1	NA	NA	Up	Elongation_Atrichoblast_Up
AT1G67810	Elongation_Trichoblast	1.93	5.85	30	29.4	0.0404	0.124	0.36	0.346	0.0777	0.358	3.1	4.01	7.61E-09	pGL2_BRI1_bri1_T-WT	SUFE2	NA	NA	Up	Elongation_Trichoblast_Up
AT4G00430	Proliferation Domain_Trichoblast	285	170	72.9	52.1	0.938	0.696	0.61	0.415	0.731	0.567	-1.84	7.14	7.80E-09	pGL2_BRI1_bri1_T-WT	PIP1.4	NA	NA	Down	Proliferation Domain_Trichoblast_Down
AT5G04970	Proximal Lateral Root Cap	390	298	161	107	0.897	0.818	0.643	0.628	0.837	0.641	-1.38	7.9	7.83E-09	pGL2_BRI1_bri1_T-WT	PME47	NA	NA	Down	Proximal Lateral Root Cap_Down
AT5G23210	Proliferation Domain_Atrichoblast	72.2	67.6	16.3	14	0.75	0.644	0.17	0.123	0.678	0.157	-2.2	5.24	7.85E-09	pGL2_BRI1_bri1_T-WT	SCPL34	NA	NA	Down	Proliferation Domain_Atrichoblast_Down
AT5G05440	Elongation_Atrichoblast	119	110	34.4	24.1	0.541	0.472	0.327	0.346	0.511	0.332	-1.98	6.19	7.90E-09	pGL2_BRI1_bri1_T-WT	PYL5	NA	NA	Down	Elongation_Atrichoblast_Down
AT3G56220	Elongation_Endodermis	2.72	1.73	22.2	19.2	0.0545	0.0321	0.224	0.31	0.043	0.25	3.21	3.46	7.98E-09	pGL2_BRI1_bri1_T-WT	AT3G56220	NA	NA	Up	Elongation_Endodermis_Up
AT2G15340	Elongation_Endodermis	98.1	115	25.1	19.2	0.371	0.316	0.18	0.142	0.343	0.168	-2.26	6.04	7.98E-09	pGL2_BRI1_bri1_T-WT	AT2G15340	NA	NA	Down	Elongation_Endodermis_Down
AT1G68825	Proliferation Domain_Pericycle	1.92	3.3	65.7	29.5	0.0625	0.0789	0.429	0.364	0.0741	0.41	3.95	4.72	7.99E-09	pGL2_BRI1_bri1_T-WT	DVL5	NA	NA	Up	Proliferation Domain_Pericycle_Up
AT5G66390	Elongation_Atrichoblast	13.5	49.2	5.16	3.39	0.0996	0.117	0.0699	0.0769	0.107	0.0718	-2.52	4.24	8.14E-09	pGL2_BRI1_bri1_T-WT	PER72	NA	NA	Down	Elongation_Atrichoblast_Down
AT5G04120	Proliferation Domain_Trichoblast	70.9	40.2	11.9	12.3	0.688	0.478	0.369	0.321	0.509	0.358	-2.14	4.91	8.15E-09	pGL2_BRI1_bri1_T-WT	IPSP	NA	NA	Down	Proliferation Domain_Trichoblast_Down
AT3G48450	Proximal Lateral Root Cap	4.85	10.4	21.3	30	0.0279	0.0417	0.0852	0.177	0.0383	0.101	1.75	4.11	8.24E-09	pGL2_BRI1_bri1_T-WT	AT3G48450	NA	NA	Up	Proximal Lateral Root Cap_Up
AT1G06090	Elongation_Xylem	246	131	48.1	12.1	0.418	0.323	0.235	0.25	0.359	0.238	-2.79	6.8	8.25E-09	pGL2_BRI1_bri1_T-WT	AT1G06090	NA	NA	Down	Elongation_Xylem_Down
AT4G35060	Elongation_Atrichoblast	231	226	69.5	59.3	0.674	0.655	0.423	0.51	0.666	0.447	-1.83	7.2	8.29E-09	pGL2_BRI1_bri1_T-WT	HIPP25	NA	NA	Down	Elongation_Atrichoblast_Down
AT2G19385	Proliferation Domain_Atrichoblast	0	12.3	42.5	59.2	0	0.153	0.367	0.43	0.103	0.385	2.87	5.08	8.30E-09	pGL2_BRI1_bri1_T-WT	AT2G19385	NA	NA	Up	Proliferation Domain_Atrichoblast_Up
AT3G10020	Proliferation Domain_Trichoblast	37.9	26.7	103	148	0.312	0.315	0.642	0.642	0.315	0.642	2	6.35	8.32E-09	pGL2_BRI1_bri1_T-WT	AT3G10020	NA	NA	Up	Proliferation Domain_Trichoblast_Up
AT4G16141	Proliferation Domain_Atrichoblast	4.81	12.3	54.2	62.9	0.107	0.186	0.384	0.544	0.161	0.429	2.68	5.28	8.33E-09	pGL2_BRI1_bri1_T-WT	AT4G16141	AT4G16141	GATA type zinc finger transcription factor family protein	Up	Proliferation Domain_Atrichoblast_Up
AT5G46900	Maturation_Procambium	294	137	46.6	22.9	0.976	0.832	0.414	0.556	0.867	0.492	-2.61	6.99	8.56E-09	pGL2_BRI1_bri1_T-WT	AT5G46900	NA	NA	Down	Maturation_Procambium_Down
AT5G20820	Elongation_Endodermis	289	171	842	575	0.473	0.346	0.827	0.796	0.408	0.818	1.64	8.87	8.58E-09	pGL2_BRI1_bri1_T-WT	SAUR76	NA	NA	Up	Elongation_Endodermis_Up
AT4G30170	Proximal Lateral Root Cap	259	123	81.4	58.9	0.816	0.564	0.448	0.42	0.625	0.443	-1.37	7.02	8.58E-09	pGL2_BRI1_bri1_T-WT	PER45	NA	NA	Down	Proximal Lateral Root Cap_Down
AT1G15520	Proximal Lateral Root Cap	84.8	81.5	185	249	0.329	0.303	0.519	0.664	0.309	0.544	1.37	7.23	8.63E-09	pGL2_BRI1_bri1_T-WT	ABCG40	NA	NA	Up	Proximal Lateral Root Cap_Up
AT4G33120	Proximal Lateral Root Cap	214	190	87.6	69.7	0.669	0.634	0.511	0.491	0.642	0.507	-1.37	7.13	8.63E-09	pGL2_BRI1_bri1_T-WT	AT4G33120	NA	NA	Down	Proximal Lateral Root Cap_Down
AT1G22740	Distal Lateral Root Cap	42.5	35.3	11.5	5.28	0.27	0.238	0.108	0.0735	0.251	0.1	-2.22	4.64	8.67E-09	pGL2_BRI1_bri1_T-WT	RABG3B	NA	NA	Down	Distal Lateral Root Cap_Down
AT4G02290	Elongation_Cortex	255	218	83.2	43.5	0.633	0.569	0.477	0.429	0.608	0.469	-1.96	7.23	8.79E-09	pGL2_BRI1_bri1_T-WT	AtGH9B13	NA	NA	Down	Elongation_Cortex_Down
AT2G01505	Maturation_Trichoblast	1.37	1.87	24.1	11.5	0.0512	0.076	0.467	0.283	0.0663	0.43	3.37	3.26	8.81E-09	pGL2_BRI1_bri1_T-WT	CLE16	NA	NA	Up	Maturation_Trichoblast_Up
AT3G15950	Elongation_Cortex	192	131	66.6	21.6	0.688	0.561	0.423	0.416	0.639	0.422	-2.04	6.7	9.00E-09	pGL2_BRI1_bri1_T-WT	NAI2	NA	NA	Down	Elongation_Cortex_Down
AT4G24280	Proliferation Domain_Atrichoblast	4.81	21.2	76.1	76	0.107	0.288	0.599	0.64	0.23	0.61	2.45	5.65	9.07E-09	pGL2_BRI1_bri1_T-WT	HSP70-6	NA	NA	Up	Proliferation Domain_Atrichoblast_Up
AT5G20250	Transition Domain_Cortex	152	222	31.5	49.4	0.625	0.726	0.424	0.605	0.701	0.472	-2.22	6.8	9.14E-09	pGL2_BRI1_bri1_T-WT	DIN10	NA	NA	Down	Transition Domain_Cortex_Down
AT1G66180	Elongation_Endodermis	0.454	1.36	17.4	15.9	0.0104	0.0247	0.2	0.177	0.0177	0.193	4.22	3.05	9.24E-09	pGL2_BRI1_bri1_T-WT	AT1G66180	NA	NA	Up	Elongation_Endodermis_Up
AT1G80240	Distal Lateral Root Cap	166	303	823	763	0.518	0.667	0.894	0.904	0.605	0.897	1.82	9	9.27E-09	pGL2_BRI1_bri1_T-WT	AT1G80240	NA	NA	Up	Distal Lateral Root Cap_Up
AT1G47130	Maturation_Procambium	119	249	549	1230	0.488	0.648	0.724	0.944	0.608	0.846	2.26	9.08	9.36E-09	pGL2_BRI1_bri1_T-WT	AT1G47130	NA	NA	Up	Maturation_Procambium_Up
AT4G36880	Elongation_Cortex	39.7	22.4	7.32	5.2	0.291	0.155	0.0773	0.117	0.238	0.0839	-2.29	4.27	9.49E-09	pGL2_BRI1_bri1_T-WT	CP1	NA	NA	Down	Elongation_Cortex_Down
AT3G16420	Maturation_Trichoblast	1830	1810	323	651	1	0.998	0.946	0.917	0.999	0.94	-1.99	10.2	9.60E-09	pGL2_BRI1_bri1_T-WT	PBP1	NA	NA	Down	Maturation_Trichoblast_Down
AT2G36100	Maturation_Trichoblast	107	140	19.3	23.9	0.331	0.427	0.412	0.533	0.389	0.437	-2.5	6.19	9.60E-09	pGL2_BRI1_bri1_T-WT	CASP1	NA	NA	Down	Maturation_Trichoblast_Down
AT4G35350	Elongation_Pericycle	53	57.4	9.36	20.7	0.18	0.0828	0.119	0.08	0.0989	0.104	-1.95	5.15	9.82E-09	pGL2_BRI1_bri1_T-WT	XCP1	NA	NA	Down	Elongation_Pericycle_Down
AT5G44020	Elongation_Xylem	549	648	145	78.9	1	0.955	0.896	0.806	0.972	0.874	-2.46	8.48	9.84E-09	pGL2_BRI1_bri1_T-WT	AT5G44020	NA	NA	Down	Elongation_Xylem_Down
AT5G46890	Transition Domain_Cortex	818	548	84.4	266	1	0.945	0.568	0.744	0.959	0.615	-2.14	8.72	9.87E-09	pGL2_BRI1_bri1_T-WT	AT5G46890	NA	NA	Down	Transition Domain_Cortex_Down
AT5G66310	Elongation_Atrichoblast	11.3	8.16	59.1	30.1	0.134	0.11	0.43	0.327	0.123	0.402	2.15	4.75	9.89E-09	pGL2_BRI1_bri1_T-WT	KIN7H	NA	NA	Up	Elongation_Atrichoblast_Up
AT4G24110	Proximal Lateral Root Cap	20.4	36.2	70.9	77.7	0.156	0.235	0.398	0.491	0.216	0.414	1.42	5.7	9.94E-09	pGL2_BRI1_bri1_T-WT	AT4G24110	NA	NA	Up	Proximal Lateral Root Cap_Up
AT1G06330	Transition Domain_Atrichoblast	12.5	17.4	76.7	53.1	0.132	0.221	0.392	0.421	0.162	0.398	2.13	5.31	9.97E-09	pGL2_BRI1_bri1_T-WT	AT1G06330	NA	NA	Up	Transition Domain_Atrichoblast_Up
AT4G30990	Proliferation Domain_Atrichoblast	1.6	6.15	25.5	55.9	0.0357	0.102	0.333	0.526	0.0805	0.387	3.33	4.76	1.00E-08	pGL2_BRI1_bri1_T-WT	AT4G30990	NA	NA	Up	Proliferation Domain_Atrichoblast_Up
AT1G12240	Proliferation Domain_Atrichoblast	196	170	63.8	35	1	0.78	0.554	0.439	0.851	0.522	-1.95	6.79	1.01E-08	pGL2_BRI1_bri1_T-WT	BFRUCT4	NA	NA	Down	Proliferation Domain_Atrichoblast_Down
AT5G47710	Proximal Lateral Root Cap	1.94	3.95	10.4	16.6	0.0167	0.031	0.0935	0.186	0.0276	0.109	2.17	3.1	1.03E-08	pGL2_BRI1_bri1_T-WT	CAR11	NA	NA	Up	Proximal Lateral Root Cap_Up
AT5G45500	Transition Domain_Atrichoblast	64.5	56.5	11.3	15.5	0.521	0.6	0.154	0.333	0.548	0.19	-2.2	5.25	1.03E-08	pGL2_BRI1_bri1_T-WT	AT5G45500	NA	NA	Down	Transition Domain_Atrichoblast_Down
AT3G43960	Proliferation Domain_Atrichoblast	85	55.3	23.8	9.07	0.75	0.542	0.323	0.263	0.609	0.306	-2.2	5.25	1.04E-08	pGL2_BRI1_bri1_T-WT	RDL3	NA	NA	Down	Proliferation Domain_Atrichoblast_Down
AT3G07255	Elongation_Atrichoblast	4.61	8.05	40	22.4	0.0498	0.0755	0.316	0.269	0.0609	0.303	2.3	4.21	1.05E-08	pGL2_BRI1_bri1_T-WT	AT3G07255	NA	NA	Up	Elongation_Atrichoblast_Up
AT2G32140	Elongation_Cortex	4.75	6.11	37.7	18.3	0.0448	0.0605	0.276	0.26	0.051	0.273	2.33	4.09	1.08E-08	pGL2_BRI1_bri1_T-WT	AT2G32140	NA	NA	Up	Elongation_Cortex_Up
AT2G36120	Maturation_Procambium	1.17	3.73	41	32.6	0.0244	0.048	0.241	0.25	0.0422	0.246	3.58	4.26	1.08E-08	pGL2_BRI1_bri1_T-WT	DOT1	NA	NA	Up	Maturation_Procambium_Up
AT5G60800	Proximal Lateral Root Cap	79.6	61.9	26.6	26.9	0.37	0.309	0.167	0.23	0.323	0.178	-1.4	5.59	1.08E-08	pGL2_BRI1_bri1_T-WT	AT5G60800	NA	NA	Down	Proximal Lateral Root Cap_Down
AT5G15960	Transition Domain_Cortex	20.9	16.9	82.3	130	0.208	0.26	0.364	0.535	0.247	0.41	2.55	6.07	1.08E-08	pGL2_BRI1_bri1_T-WT	KIN1	NA	NA	Up	Transition Domain_Cortex_Up
AT1G12750	Elongation_Atrichoblast	51	46.8	10.3	11.5	0.413	0.413	0.143	0.25	0.413	0.173	-2.17	4.95	1.11E-08	pGL2_BRI1_bri1_T-WT	RBL6	NA	NA	Down	Elongation_Atrichoblast_Down
AT5G48570	Transition Domain_Cortex	11.4	25.4	52.9	177	0.0833	0.233	0.483	0.512	0.196	0.491	2.62	6.16	1.11E-08	pGL2_BRI1_bri1_T-WT	FKBP65	NA	NA	Up	Transition Domain_Cortex_Up
AT4G13710	Proximal Lateral Root Cap	49.5	56	22.1	16.8	0.315	0.338	0.206	0.235	0.332	0.211	-1.44	5.18	1.12E-08	pGL2_BRI1_bri1_T-WT	AT4G13710	NA	NA	Down	Proximal Lateral Root Cap_Down
AT1G49560	Transition Domain_Atrichoblast	2.12	1.85	13.5	18.6	0.045	0.0513	0.172	0.368	0.0471	0.211	2.96	3.09	1.12E-08	pGL2_BRI1_bri1_T-WT	HHO6	AT1G49560	Homeodomain-like superfamily protein	Up	Transition Domain_Atrichoblast_Up
AT5G13200	Transition Domain_Atrichoblast	12.2	23	88.7	57.9	0.201	0.303	0.529	0.614	0.236	0.546	2.1	5.5	1.12E-08	pGL2_BRI1_bri1_T-WT	AT5G13200	NA	NA	Up	Transition Domain_Atrichoblast_Up
AT3G49120	Transition Domain_Atrichoblast	4.23	0.741	14.9	21.8	0.0212	0.0205	0.15	0.298	0.0209	0.18	2.92	3.31	1.12E-08	pGL2_BRI1_bri1_T-WT	PER34	NA	NA	Up	Transition Domain_Atrichoblast_Up
AT1G29160	Elongation_Atrichoblast	53.4	41.2	9.03	11.9	0.275	0.242	0.0993	0.163	0.261	0.117	-2.19	4.9	1.14E-08	pGL2_BRI1_bri1_T-WT	DOF1.5	AT1G29160	Dof-type zinc finger DNA-binding family protein	Down	Elongation_Atrichoblast_Down
AT3G46010	Elongation_Atrichoblast	733	739	288	195	0.837	0.827	0.798	0.76	0.833	0.787	-1.63	8.94	1.14E-08	pGL2_BRI1_bri1_T-WT	ADF1	NA	NA	Down	Elongation_Atrichoblast_Down
AT2G22840	Transition Domain_Atrichoblast	6.1	5.19	21.9	46.4	0.0952	0.118	0.273	0.456	0.103	0.31	2.47	4.25	1.14E-08	pGL2_BRI1_bri1_T-WT	GRF1	GRF1	growth-regulating factor 1	Up	Transition Domain_Atrichoblast_Up
AT1G50060	Elongation_Endodermis	109	49.8	25.6	10	0.384	0.37	0.275	0.248	0.377	0.266	-2.18	5.64	1.15E-08	pGL2_BRI1_bri1_T-WT	AT1G50060	NA	NA	Down	Elongation_Endodermis_Down
AT1G32010	Elongation_Procambium	0	130	218	289	0	0.704	0.94	1	0.502	0.956	3.39	7.31	1.15E-08	pGL2_BRI1_bri1_T-WT	AT1G32010	NA	NA	Up	Elongation_Procambium_Up
AT5G03590	Transition Domain_Atrichoblast	0	8.16	13.9	22.6	0	0.195	0.229	0.526	0.0663	0.289	2.98	3.41	1.16E-08	pGL2_BRI1_bri1_T-WT	AT5G03590	NA	NA	Up	Transition Domain_Atrichoblast_Up
AT5G44610	Elongation_Cortex	40.2	53.7	11.4	9.3	0.299	0.323	0.152	0.234	0.309	0.166	-2.15	4.87	1.17E-08	pGL2_BRI1_bri1_T-WT	PCAP2	NA	NA	Down	Elongation_Cortex_Down
AT5G62210	Elongation_Procambium	14.1	21.4	66.6	249	0.133	0.139	0.284	0.292	0.137	0.286	2.94	6.42	1.17E-08	pGL2_BRI1_bri1_T-WT	AT5G62210	NA	NA	Up	Elongation_Procambium_Up
AT5G23860	Proliferation Domain_Atrichoblast	297	260	78.7	72.1	0.786	0.847	0.541	0.518	0.828	0.534	-1.88	7.42	1.17E-08	pGL2_BRI1_bri1_T-WT	TUBB8	NA	NA	Down	Proliferation Domain_Atrichoblast_Down
AT5G23830	Transition Domain_Atrichoblast	582	535	200	147	0.939	0.979	0.819	0.842	0.953	0.824	-1.7	8.52	1.17E-08	pGL2_BRI1_bri1_T-WT	AT5G23830	NA	NA	Down	Transition Domain_Atrichoblast_Down
AT1G03870	Transition Domain_Atrichoblast	1390	1240	629	304	0.997	0.995	0.956	0.947	0.997	0.954	-1.59	9.8	1.18E-08	pGL2_BRI1_bri1_T-WT	FLA9	NA	NA	Down	Transition Domain_Atrichoblast_Down
AT1G70700	Maturation_Trichoblast	79	61	15	7.88	0.572	0.503	0.254	0.2	0.53	0.243	-2.65	5.37	1.19E-08	pGL2_BRI1_bri1_T-WT	JAZ9	TIFY7	TIFY domain/Divergent CCT motif family protein	Down	Maturation_Trichoblast_Down
AT3G16240	Maturation_Xylem	605	917	111	177	0.763	0.818	0.9	0.688	0.793	0.826	-2.41	8.83	1.20E-08	pGL2_BRI1_bri1_T-WT	TIP2-1	NA	NA	Down	Maturation_Xylem_Down
AT4G13170	Proliferation Domain_Atrichoblast	32.1	85.4	228	233	0.286	0.61	0.697	0.754	0.506	0.713	2.03	7.24	1.21E-08	pGL2_BRI1_bri1_T-WT	RPL13AC	NA	NA	Up	Proliferation Domain_Atrichoblast_Up
AT2G29460	Proliferation Domain_Trichoblast	9.77	40.5	79.8	120	0.438	0.478	0.722	0.642	0.472	0.704	2.06	6.05	1.21E-08	pGL2_BRI1_bri1_T-WT	GSTU4	NA	NA	Up	Proliferation Domain_Trichoblast_Up
AT2G32210	Proliferation Domain_Trichoblast	2.44	13.8	15.6	81.4	0.125	0.304	0.385	0.509	0.278	0.412	2.57	4.95	1.21E-08	pGL2_BRI1_bri1_T-WT	AT2G32210	NA	NA	Up	Proliferation Domain_Trichoblast_Up
AT1G31050	Elongation_Pericycle	5.49	18.8	41.3	51.9	0.0787	0.19	0.298	0.33	0.172	0.31	2.01	4.92	1.22E-08	pGL2_BRI1_bri1_T-WT	AT1G31050	NA	NA	Up	Elongation_Pericycle_Up
AT1G27730	Elongation_Endodermis	38.2	55.6	202	186	0.299	0.351	0.722	0.602	0.325	0.685	2.07	6.91	1.23E-08	pGL2_BRI1_bri1_T-WT	ZAT10	STZ	salt tolerance zinc finger	Up	Elongation_Endodermis_Up
AT1G62480	Elongation_Endodermis	11000	11400	5440	5510	1	1	0.996	1	1	0.997	-1.03	13	1.23E-08	pGL2_BRI1_bri1_T-WT	AT1G62480	NA	NA	Down	Elongation_Endodermis_Down
AT3G01970	Transition Domain_Atrichoblast	0.872	2.04	16.3	9.91	0.0159	0.0359	0.145	0.158	0.0227	0.148	3.23	2.82	1.24E-08	pGL2_BRI1_bri1_T-WT	WRKY45	WRKY45	WRKY DNA-binding protein 45	Up	Transition Domain_Atrichoblast_Up
AT1G66280	Elongation_Cortex	302	244	112	44.3	0.708	0.628	0.637	0.506	0.677	0.615	-1.93	7.46	1.25E-08	pGL2_BRI1_bri1_T-WT	BGLU22	NA	NA	Down	Elongation_Cortex_Down
AT2G21045	Elongation_Cortex	184	133	62.5	23.3	0.848	0.684	0.616	0.597	0.784	0.613	-2.02	6.67	1.26E-08	pGL2_BRI1_bri1_T-WT	HAC1	NA	NA	Down	Elongation_Cortex_Down
AT1G29250	Proliferation Domain_Atrichoblast	52.9	117	323	316	0.464	0.644	0.786	0.807	0.586	0.792	1.96	7.7	1.26E-08	pGL2_BRI1_bri1_T-WT	AT1G29250	NA	NA	Up	Proliferation Domain_Atrichoblast_Up
AT5G15490	Proliferation Domain_Atrichoblast	300	286	96	66.1	0.893	0.881	0.694	0.675	0.885	0.689	-1.88	7.51	1.26E-08	pGL2_BRI1_bri1_T-WT	UGD3	NA	NA	Down	Proliferation Domain_Atrichoblast_Down
AT5G65390	Proliferation Domain_Atrichoblast	385	308	129	69.3	0.929	0.915	0.806	0.658	0.92	0.765	-1.86	7.76	1.26E-08	pGL2_BRI1_bri1_T-WT	AGP7	NA	NA	Down	Proliferation Domain_Atrichoblast_Down
AT2G35605	Proliferation Domain_Atrichoblast	19.2	59.4	152	175	0.179	0.373	0.595	0.719	0.31	0.63	2.1	6.75	1.26E-08	pGL2_BRI1_bri1_T-WT	AT2G35605	AT2G35605	SWIB/MDM2 domain superfamily protein	Up	Proliferation Domain_Atrichoblast_Up
AT5G43350	Elongation_Atrichoblast	458	447	171	113	0.94	0.911	0.614	0.596	0.927	0.609	-1.7	8.22	1.27E-08	pGL2_BRI1_bri1_T-WT	PHT1-1	NA	NA	Down	Elongation_Atrichoblast_Down
AT5G46890	Maturation_Xylem	337	235	30	29.1	0.974	0.932	0.533	0.562	0.951	0.543	-3.24	7.33	1.27E-08	pGL2_BRI1_bri1_T-WT	AT5G46890	NA	NA	Down	Maturation_Xylem_Down
AT3G10090	Proliferation Domain_Atrichoblast	60.9	121	275	404	0.179	0.661	0.738	0.895	0.506	0.782	1.93	7.79	1.27E-08	pGL2_BRI1_bri1_T-WT	RPS28A	NA	NA	Up	Proliferation Domain_Atrichoblast_Up
AT2G24400	Elongation_Atrichoblast	38.3	43.9	11.8	5.76	0.236	0.182	0.143	0.115	0.212	0.136	-2.24	4.7	1.28E-08	pGL2_BRI1_bri1_T-WT	AT2G24400	NA	NA	Down	Elongation_Atrichoblast_Down
AT3G29250	Proliferation Domain_Atrichoblast	787	458	212	140	1	0.932	0.816	0.746	0.954	0.797	-1.8	8.62	1.28E-08	pGL2_BRI1_bri1_T-WT	SDR4	NA	NA	Down	Proliferation Domain_Atrichoblast_Down
AT2G34357	Proliferation Domain_Atrichoblast	0	7.51	35.8	46.2	0	0.0847	0.354	0.474	0.0575	0.387	3.19	4.78	1.30E-08	pGL2_BRI1_bri1_T-WT	AT2G34357	NA	NA	Up	Proliferation Domain_Atrichoblast_Up
AT3G43110	Elongation_Endodermis	0.681	0.866	13	14.2	0.0156	0.0173	0.196	0.23	0.0165	0.207	4.11	2.75	1.31E-08	pGL2_BRI1_bri1_T-WT	AT3G43110	NA	NA	Up	Elongation_Endodermis_Up
AT4G20260	Elongation_Endodermis	2670	2340	894	1030	1	0.998	0.976	0.965	0.999	0.973	-1.38	10.8	1.31E-08	pGL2_BRI1_bri1_T-WT	PCAP1	NA	NA	Down	Elongation_Endodermis_Down
AT5G40510	Proximal Lateral Root Cap	87.7	69	35.5	24.9	0.507	0.419	0.304	0.354	0.44	0.313	-1.38	5.75	1.32E-08	pGL2_BRI1_bri1_T-WT	AT5G40510	NA	NA	Down	Proximal Lateral Root Cap_Down
AT3G02230	Proliferation Domain_Atrichoblast	2230	2210	832	530	1	0.983	0.98	0.965	0.989	0.975	-1.74	10.5	1.33E-08	pGL2_BRI1_bri1_T-WT	RGP1	NA	NA	Down	Proliferation Domain_Atrichoblast_Down
AT1G06190	Proliferation Domain_Atrichoblast	0	5.46	30	42.8	0	0.119	0.32	0.482	0.0805	0.365	3.46	4.61	1.35E-08	pGL2_BRI1_bri1_T-WT	AT1G06190	NA	NA	Up	Proliferation Domain_Atrichoblast_Up
AT3G43720	Distal Lateral Root Cap	8.94	22.5	36.4	85.8	0.0502	0.106	0.201	0.346	0.0827	0.232	1.97	5.22	1.36E-08	pGL2_BRI1_bri1_T-WT	LTPG2	NA	NA	Up	Distal Lateral Root Cap_Up
AT4G08770	Elongation_Endodermis	832	859	315	232	0.932	0.906	0.624	0.681	0.919	0.641	-1.64	9.13	1.36E-08	pGL2_BRI1_bri1_T-WT	PER37	NA	NA	Down	Elongation_Endodermis_Down
AT1G28330	Maturation_Endodermis	37.5	24.1	252	248	0.44	0.308	0.528	0.692	0.398	0.597	3.05	7.13	1.37E-08	pGL2_BRI1_bri1_T-WT	DRM1	NA	NA	Up	Maturation_Endodermis_Up
AT1G08230	Transition Domain_Cortex	11.4	8.46	45.5	87.9	0.125	0.137	0.415	0.558	0.134	0.453	2.88	5.41	1.38E-08	pGL2_BRI1_bri1_T-WT	GAT1	NA	NA	Up	Transition Domain_Cortex_Up
AT5G15520	Proliferation Domain_Atrichoblast	24.1	79.9	184	221	0.25	0.576	0.69	0.711	0.471	0.696	2.05	7.06	1.40E-08	pGL2_BRI1_bri1_T-WT	RPS19B	NA	NA	Up	Proliferation Domain_Atrichoblast_Up
AT5G40450	Elongation_Pericycle	638	524	188	218	0.966	0.944	0.839	0.79	0.948	0.821	-1.51	8.61	1.43E-08	pGL2_BRI1_bri1_T-WT	AT5G40450	NA	NA	Down	Elongation_Pericycle_Down
AT1G64200	Elongation_Pericycle	65.8	47.9	20.8	10.5	0.685	0.468	0.369	0.21	0.504	0.31	-1.92	5.17	1.45E-08	pGL2_BRI1_bri1_T-WT	VHA-E3	NA	NA	Down	Elongation_Pericycle_Down
AT4G32280	Proliferation Domain_Pericycle	7.69	0.66	24.6	97.5	0.125	0.0263	0.286	0.364	0.0556	0.308	3.81	5.03	1.45E-08	pGL2_BRI1_bri1_T-WT	IAA29	IAA29	indole-3-acetic acid inducible 29	Up	Proliferation Domain_Pericycle_Up
AT3G03341	Elongation_Trichoblast	32.1	33.5	265	186	0.232	0.326	0.647	0.654	0.274	0.648	2.76	7.01	1.46E-08	pGL2_BRI1_bri1_T-WT	AT3G03341	NA	NA	Up	Elongation_Trichoblast_Up
AT5G20230	Elongation_Xylem	57.1	115	278	523	0.239	0.391	0.504	0.583	0.333	0.523	2.23	7.92	1.47E-08	pGL2_BRI1_bri1_T-WT	BCB	NA	NA	Up	Elongation_Xylem_Up
AT3G53420	Maturation_Trichoblast	1380	1610	377	425	0.994	0.977	0.875	0.867	0.983	0.873	-1.9	9.89	1.47E-08	pGL2_BRI1_bri1_T-WT	PIP2-1	NA	NA	Down	Maturation_Trichoblast_Down
AT2G40330	Maturation_Cortex	38.8	23.2	3.15	2.43	0.361	0.289	0.0442	0.105	0.31	0.0607	-3.44	4.03	1.49E-08	pGL2_BRI1_bri1_T-WT	PYL6	NA	NA	Down	Maturation_Cortex_Down
AT3G01190	Elongation_Atrichoblast	3040	2840	1170	998	0.999	0.998	0.989	0.981	0.999	0.987	-1.44	11	1.50E-08	pGL2_BRI1_bri1_T-WT	PER27	NA	NA	Down	Elongation_Atrichoblast_Down
AT1G01620	Maturation_Xylem	576	595	118	81.7	0.947	0.886	0.733	0.75	0.915	0.739	-2.57	8.43	1.50E-08	pGL2_BRI1_bri1_T-WT	PIP1-3	NA	NA	Down	Maturation_Xylem_Down
AT1G32010	Transition Domain_Cortex	0	137	189	311	0	0.753	0.788	0.93	0.567	0.826	2.4	7.38	1.53E-08	pGL2_BRI1_bri1_T-WT	AT1G32010	NA	NA	Up	Transition Domain_Cortex_Up
AT1G53680	Proximal Lateral Root Cap	22	8.46	4.2	2.87	0.173	0.0771	0.0486	0.0531	0.1	0.0494	-2.07	3.1	1.54E-08	pGL2_BRI1_bri1_T-WT	GSTU28	NA	NA	Down	Proximal Lateral Root Cap_Down
AT5G62920	Maturation_Trichoblast	205	183	10.8	59.4	0.566	0.54	0.158	0.35	0.55	0.197	-2.92	6.85	1.57E-08	pGL2_BRI1_bri1_T-WT	ARR6	ARR6	response regulator 6	Down	Maturation_Trichoblast_Down
AT5G58784	Proximal Lateral Root Cap	523	737	301	182	0.515	0.681	0.576	0.518	0.641	0.566	-1.4	8.77	1.59E-08	pGL2_BRI1_bri1_T-WT	AT5G58784	NA	NA	Down	Proximal Lateral Root Cap_Down
AT5G63270	Elongation_Atrichoblast	46	39.9	12.7	6.44	0.287	0.242	0.176	0.106	0.267	0.157	-2.2	4.77	1.60E-08	pGL2_BRI1_bri1_T-WT	AT5G63270	NA	NA	Down	Elongation_Atrichoblast_Down
AT5G09978	Elongation_Cortex	354	402	119	91.6	0.598	0.56	0.299	0.312	0.583	0.301	-1.85	7.92	1.60E-08	pGL2_BRI1_bri1_T-WT	PEP7	NA	NA	Down	Elongation_Cortex_Down
AT2G34500	Elongation_Cortex	1180	934	398	262	0.855	0.767	0.722	0.662	0.821	0.712	-1.7	9.44	1.60E-08	pGL2_BRI1_bri1_T-WT	CYP710A1	NA	NA	Down	Elongation_Cortex_Down
AT5G13190	Transition Domain_Atrichoblast	106	127	424	351	0.646	0.713	0.872	0.912	0.668	0.88	1.74	7.97	1.60E-08	pGL2_BRI1_bri1_T-WT	AT5G13190	NA	NA	Up	Transition Domain_Atrichoblast_Up
AT5G23210	Transition Domain_Atrichoblast	224	166	71.7	38.8	0.905	0.928	0.533	0.632	0.913	0.553	-1.86	6.98	1.60E-08	pGL2_BRI1_bri1_T-WT	SCPL34	NA	NA	Down	Transition Domain_Atrichoblast_Down
AT1G19840	Elongation_Atrichoblast	163	118	30.1	45.1	0.468	0.396	0.25	0.404	0.437	0.293	-1.92	6.49	1.62E-08	pGL2_BRI1_bri1_T-WT	AT1G19840	NA	NA	Down	Elongation_Atrichoblast_Down
AT5G06760	Proliferation Domain_Trichoblast	2.44	4.3	25.5	29.6	0.125	0.109	0.417	0.472	0.111	0.429	2.92	4.18	1.62E-08	pGL2_BRI1_bri1_T-WT	LEA46	NA	NA	Up	Proliferation Domain_Trichoblast_Up
AT5G40590	Proliferation Domain_Trichoblast	1.22	47.9	1.94	1.05	0.0625	0.141	0.0642	0.0566	0.13	0.0625	-3.37	3.82	1.62E-08	pGL2_BRI1_bri1_T-WT	AT5G40590	NA	NA	Down	Proliferation Domain_Trichoblast_Down
AT4G24960	Proliferation Domain_Trichoblast	35.4	125	246	282	0.688	0.533	0.834	0.736	0.556	0.812	1.88	7.46	1.62E-08	pGL2_BRI1_bri1_T-WT	HVA22D	NA	NA	Up	Proliferation Domain_Trichoblast_Up
AT5G16010	Elongation_Atrichoblast	13.8	59.7	88.4	142	0.118	0.196	0.471	0.558	0.152	0.495	1.95	6.23	1.64E-08	pGL2_BRI1_bri1_T-WT	AT5G16010	NA	NA	Up	Elongation_Atrichoblast_Up
AT2G27220	Maturation_Trichoblast	0	0.0455	6.78	3.09	0	0.00195	0.117	0.117	0.00118	0.117	6.91	1.24	1.66E-08	pGL2_BRI1_bri1_T-WT	BLH5	BLH5	BEL1-like homeodomain 5	Up	Maturation_Trichoblast_Up
AT2G32190	Maturation_Trichoblast	72.7	110	533	345	0.59	0.682	0.779	0.883	0.646	0.8	2.26	8.05	1.66E-08	pGL2_BRI1_bri1_T-WT	AT2G32190	NA	NA	Up	Maturation_Trichoblast_Up
AT5G38940	Elongation_Trichoblast	46.3	65.8	11	1.8	0.372	0.483	0.173	0.115	0.422	0.164	-3.11	5.03	1.67E-08	pGL2_BRI1_bri1_T-WT	AT5G38940	NA	NA	Down	Elongation_Trichoblast_Down
AT3G14280	Elongation_Atrichoblast	45.6	43	12.7	7.11	0.322	0.345	0.129	0.154	0.332	0.136	-2.18	4.82	1.69E-08	pGL2_BRI1_bri1_T-WT	AT3G14280	NA	NA	Down	Elongation_Atrichoblast_Down
AT1G73540	Elongation_Pericycle	27.4	66.2	136	162	0.315	0.474	0.804	0.75	0.448	0.784	1.77	6.63	1.69E-08	pGL2_BRI1_bri1_T-WT	NUDT21	NA	NA	Up	Elongation_Pericycle_Up
AT2G31360	Proximal Lateral Root Cap	47.9	22.7	13.2	9.93	0.276	0.159	0.11	0.137	0.187	0.115	-1.56	4.5	1.71E-08	pGL2_BRI1_bri1_T-WT	ADS2	NA	NA	Down	Proximal Lateral Root Cap_Down
AT5G44130	Elongation_Atrichoblast	171	184	58.3	41.3	0.611	0.647	0.235	0.173	0.626	0.218	-1.85	6.84	1.72E-08	pGL2_BRI1_bri1_T-WT	FLA13	NA	NA	Down	Elongation_Atrichoblast_Down
AT4G15230	Elongation_Atrichoblast	9.88	12.2	33.3	64.7	0.0983	0.13	0.312	0.481	0.112	0.359	2.08	4.87	1.72E-08	pGL2_BRI1_bri1_T-WT	ABCG30	NA	NA	Up	Elongation_Atrichoblast_Up
AT4G30460	Elongation_Atrichoblast	11.9	18.9	1.29	3.05	0.131	0.0875	0.0147	0.0673	0.112	0.0293	-2.88	3.28	1.72E-08	pGL2_BRI1_bri1_T-WT	AT4G30460	NA	NA	Down	Elongation_Atrichoblast_Down
AT3G48940	Elongation_Trichoblast	33.7	31.4	5.48	1.2	0.318	0.426	0.115	0.0769	0.366	0.109	-3.21	4.27	1.72E-08	pGL2_BRI1_bri1_T-WT	AT3G48940	NA	NA	Down	Elongation_Trichoblast_Down
AT5G03590	Proximal Lateral Root Cap	0	11.1	13.5	24.3	0	0.0984	0.147	0.367	0.0746	0.185	1.92	3.69	1.73E-08	pGL2_BRI1_bri1_T-WT	AT5G03590	NA	NA	Up	Proximal Lateral Root Cap_Up
AT2G05940	Transition Domain_Cortex	9.52	5.86	54.4	58	0.0833	0.11	0.441	0.488	0.103	0.453	2.99	5.19	1.73E-08	pGL2_BRI1_bri1_T-WT	RIPK	NA	NA	Up	Transition Domain_Cortex_Up
AT4G21830	Elongation_Pericycle	458	388	207	97.9	1	0.953	0.964	0.88	0.961	0.933	-1.56	8.17	1.76E-08	pGL2_BRI1_bri1_T-WT	MSRB7	NA	NA	Down	Elongation_Pericycle_Down
AT5G22880	Elongation_Pericycle	0.914	2.38	22.8	9.53	0.0225	0.038	0.22	0.08	0.0354	0.168	2.8	3.25	1.79E-08	pGL2_BRI1_bri1_T-WT	H2B	NA	NA	Up	Elongation_Pericycle_Up
AT4G28510	Proliferation Domain_Atrichoblast	4.81	25.3	78.6	82.7	0.107	0.271	0.503	0.649	0.218	0.544	2.35	5.75	1.80E-08	pGL2_BRI1_bri1_T-WT	PHB1	NA	NA	Up	Proliferation Domain_Atrichoblast_Up
AT1G21400	Distal Lateral Root Cap	5.96	5.41	20.2	36.1	0.0273	0.0288	0.0936	0.147	0.0282	0.105	2.25	4.01	1.81E-08	pGL2_BRI1_bri1_T-WT	AT1G21400	NA	NA	Up	Distal Lateral Root Cap_Up
AT5G15970	Distal Lateral Root Cap	244	198	578	1000	0.57	0.579	0.841	0.926	0.575	0.859	1.79	8.98	1.81E-08	pGL2_BRI1_bri1_T-WT	KIN2	NA	NA	Up	Distal Lateral Root Cap_Up
AT4G08950	Proliferation Domain_Atrichoblast	3.21	23.9	73	78.2	0.0714	0.237	0.544	0.588	0.184	0.556	2.4	5.65	1.81E-08	pGL2_BRI1_bri1_T-WT	EXO	NA	NA	Up	Proliferation Domain_Atrichoblast_Up
AT5G64120	Elongation_Atrichoblast	22.1	49.1	276	68.1	0.0983	0.158	0.423	0.308	0.124	0.391	2.07	6.7	1.83E-08	pGL2_BRI1_bri1_T-WT	PER71	NA	NA	Up	Elongation_Atrichoblast_Up
AT1G06720	Proliferation Domain_Atrichoblast	1.6	9.56	40.3	53.1	0.0357	0.186	0.415	0.5	0.138	0.439	2.91	4.97	1.83E-08	pGL2_BRI1_bri1_T-WT	AT1G06720	NA	NA	Up	Proliferation Domain_Atrichoblast_Up
ATCG01130	Proliferation Domain_Atrichoblast	148	237	425	1000	0.75	0.814	0.823	0.895	0.793	0.843	1.82	8.84	1.83E-08	pGL2_BRI1_bri1_T-WT	YCF1.2	NA	NA	Up	Proliferation Domain_Atrichoblast_Up
AT4G12510	Proliferation Domain_Pericycle	219	202	74.8	13.6	0.875	0.632	0.393	0.545	0.704	0.436	-2.52	7.02	1.83E-08	pGL2_BRI1_bri1_T-WT	AT4G12510	NA	NA	Down	Proliferation Domain_Pericycle_Down
AT1G14060	Proliferation Domain_Atrichoblast	9.62	36.2	103	109	0.179	0.356	0.612	0.667	0.299	0.627	2.2	6.14	1.84E-08	pGL2_BRI1_bri1_T-WT	AT1G14060	NA	NA	Up	Proliferation Domain_Atrichoblast_Up
AT3G02620	Transition Domain_Atrichoblast	16.4	14.1	2.36	0.793	0.19	0.236	0.0396	0.0175	0.206	0.0352	-3.21	3.26	1.84E-08	pGL2_BRI1_bri1_T-WT	AT3G02620	NA	NA	Down	Transition Domain_Atrichoblast_Down
AT5G04120	Elongation_Endodermis	1200	817	290	325	0.958	0.904	0.608	0.637	0.93	0.617	-1.69	9.36	1.86E-08	pGL2_BRI1_bri1_T-WT	IPSP	NA	NA	Down	Elongation_Endodermis_Down
AT3G43980	Proliferation Domain_Atrichoblast	59.3	86.1	227	332	0.25	0.729	0.735	0.904	0.575	0.782	1.94	7.51	1.86E-08	pGL2_BRI1_bri1_T-WT	RPS29C	NA	NA	Up	Proliferation Domain_Atrichoblast_Up
AT2G23340	Proximal Lateral Root Cap	61.8	35	18.2	16.6	0.418	0.254	0.177	0.212	0.294	0.183	-1.44	5.01	1.86E-08	pGL2_BRI1_bri1_T-WT	ERF008	DEAR3	DREB and EAR motif protein 3	Down	Proximal Lateral Root Cap_Down
AT1G16150	Elongation_Atrichoblast	6.52	9.54	33.3	36.9	0.076	0.106	0.32	0.413	0.0892	0.346	2.15	4.4	1.88E-08	pGL2_BRI1_bri1_T-WT	WAKL4	NA	NA	Up	Elongation_Atrichoblast_Up
AT1G22530	Elongation_Endodermis	508	402	152	133	0.984	0.909	0.733	0.673	0.946	0.715	-1.67	8.23	1.88E-08	pGL2_BRI1_bri1_T-WT	PATL2	NA	NA	Down	Elongation_Endodermis_Down
AT3G21510	Elongation_Endodermis	7.72	9.28	46	39.5	0.143	0.131	0.451	0.504	0.137	0.467	2.33	4.65	1.88E-08	pGL2_BRI1_bri1_T-WT	AHP1	NA	NA	Up	Elongation_Endodermis_Up
AT5G42030	Elongation_Atrichoblast	1.73	4.71	25.4	12.2	0.0236	0.0532	0.213	0.154	0.0364	0.197	2.6	3.42	1.90E-08	pGL2_BRI1_bri1_T-WT	ABIL4	NA	NA	Up	Elongation_Atrichoblast_Up
AT1G63295	Maturation_Xylem	0	1.27	63.7	55.4	0	0.0227	0.333	0.438	0.0122	0.37	5.97	5.04	1.91E-08	pGL2_BRI1_bri1_T-WT	AT1G63295	NA	NA	Up	Maturation_Xylem_Up
AT4G09990	Proximal Lateral Root Cap	24.3	10.1	4.68	3.97	0.201	0.086	0.0495	0.0664	0.114	0.0524	-1.94	3.31	1.91E-08	pGL2_BRI1_bri1_T-WT	GXM2	NA	NA	Down	Proximal Lateral Root Cap_Down
AT2G21880	Transition Domain_Atrichoblast	48.3	39.7	9.44	7.93	0.431	0.41	0.128	0.193	0.424	0.141	-2.34	4.79	1.92E-08	pGL2_BRI1_bri1_T-WT	RABG2	NA	NA	Down	Transition Domain_Atrichoblast_Down
AT5G58590	Proliferation Domain_Atrichoblast	12.8	57.4	136	154	0.179	0.542	0.687	0.746	0.425	0.703	2.12	6.59	1.93E-08	pGL2_BRI1_bri1_T-WT	RANBP1C	NA	NA	Up	Proliferation Domain_Atrichoblast_Up
ATCG00450	Elongation_Procambium	0	0	46.1	0	0	0	0.552	0	0	0.407	7.67	3.63	1.96E-08	pGL2_BRI1_bri1_T-WT	TRNV.1	NA	NA	Up	Elongation_Procambium_Up
AT3G18780	Elongation_Endodermis	2370	1910	949	788	1	0.993	0.976	0.982	0.996	0.978	-1.3	10.6	1.98E-08	pGL2_BRI1_bri1_T-WT	ACT2	NA	NA	Down	Elongation_Endodermis_Down
AT3G61430	Elongation_Endodermis	6780	5540	3260	2480	1	1	0.992	0.973	1	0.986	-1.11	12.1	1.98E-08	pGL2_BRI1_bri1_T-WT	PIP1-1	NA	NA	Down	Elongation_Endodermis_Down
AT4G14690	Elongation_Endodermis	2.72	3.96	17.1	30.4	0.0416	0.0543	0.188	0.31	0.0481	0.226	2.8	3.68	1.98E-08	pGL2_BRI1_bri1_T-WT	ELIP2	NA	NA	Up	Elongation_Endodermis_Up
AT5G66310	Transition Domain_Atrichoblast	10.1	7.97	40.4	46.8	0.177	0.185	0.392	0.579	0.18	0.43	2.26	4.69	1.98E-08	pGL2_BRI1_bri1_T-WT	KIN7H	NA	NA	Up	Transition Domain_Atrichoblast_Up
AT2G44470	Maturation_Trichoblast	0	0	13.3	0	0	0	0.4	0	0	0.32	8.93	1.82	2.00E-08	pGL2_BRI1_bri1_T-WT	BGLU29	NA	NA	Up	Maturation_Trichoblast_Up
AT3G11210	Transition Domain_Atrichoblast	0.623	1.11	10.6	9.11	0.0132	0.0256	0.15	0.158	0.0175	0.151	3.54	2.36	2.01E-08	pGL2_BRI1_bri1_T-WT	CPRD49	NA	NA	Up	Transition Domain_Atrichoblast_Up
AT1G19900	Elongation_Atrichoblast	787	736	242	263	0.81	0.786	0.581	0.635	0.799	0.596	-1.6	8.99	2.02E-08	pGL2_BRI1_bri1_T-WT	AT1G19900	NA	NA	Down	Elongation_Atrichoblast_Down
AT1G22510	Elongation_Cortex	2.32	4.07	23.3	12.6	0.023	0.0378	0.25	0.286	0.0288	0.256	2.51	3.44	2.04E-08	pGL2_BRI1_bri1_T-WT	AT1G22510	NA	NA	Up	Elongation_Cortex_Up
AT5G45490	Proximal Lateral Root Cap	88	92.3	41.6	29.4	0.46	0.483	0.313	0.314	0.477	0.314	-1.36	5.97	2.04E-08	pGL2_BRI1_bri1_T-WT	AT5G45490	NA	NA	Down	Proximal Lateral Root Cap_Down
AT4G35450	Elongation_Atrichoblast	277	259	79.4	79.6	0.763	0.738	0.574	0.654	0.752	0.596	-1.75	7.45	2.05E-08	pGL2_BRI1_bri1_T-WT	AKR2	NA	NA	Down	Elongation_Atrichoblast_Down
AT2G34350	Transition Domain_Atrichoblast	58.9	33.9	10.4	7.93	0.569	0.503	0.132	0.211	0.546	0.148	-2.32	4.86	2.05E-08	pGL2_BRI1_bri1_T-WT	AT2G34350	NA	NA	Down	Transition Domain_Atrichoblast_Down
AT2G32200	Proximal Lateral Root Cap	7.76	15.3	31.1	36.9	0.0362	0.0807	0.173	0.301	0.0699	0.195	1.57	4.55	2.06E-08	pGL2_BRI1_bri1_T-WT	AT2G32200	NA	NA	Up	Proximal Lateral Root Cap_Up
AT3G05170	Proximal Lateral Root Cap	38.8	16.7	8.49	8.17	0.267	0.138	0.0862	0.137	0.169	0.0949	-1.67	4.1	2.08E-08	pGL2_BRI1_bri1_T-WT	AT3G05170	NA	NA	Down	Proximal Lateral Root Cap_Down
AT1G22740	Transition Domain_Atrichoblast	28.3	25.8	7.08	1.59	0.376	0.323	0.0881	0.0702	0.358	0.0845	-2.67	4.08	2.09E-08	pGL2_BRI1_bri1_T-WT	RABG3B	NA	NA	Down	Transition Domain_Atrichoblast_Down
AT3G12700	Elongation_Endodermis	60.8	74.8	15.9	15.2	0.449	0.353	0.184	0.159	0.4	0.177	-2.11	5.42	2.10E-08	pGL2_BRI1_bri1_T-WT	NANA	NA	NA	Down	Elongation_Endodermis_Down
AT4G06744	Elongation_Endodermis	11.8	13.2	51.7	56.1	0.2	0.202	0.506	0.619	0.201	0.541	2.1	5.03	2.10E-08	pGL2_BRI1_bri1_T-WT	AT4G06744	NA	NA	Up	Elongation_Endodermis_Up
AT4G25830	Proximal Lateral Root Cap	21.3	11.8	4.68	3.97	0.164	0.0931	0.0495	0.0531	0.11	0.0501	-1.93	3.31	2.10E-08	pGL2_BRI1_bri1_T-WT	AT4G25830	NA	NA	Down	Proximal Lateral Root Cap_Down
AT1G68500	Elongation_Pericycle	35.7	39.4	12.3	6.91	0.101	0.119	0.0714	0.09	0.116	0.0784	-2.01	4.58	2.11E-08	pGL2_BRI1_bri1_T-WT	AT1G68500	NA	NA	Down	Elongation_Pericycle_Down
AT1G51260	Elongation_Atrichoblast	24.8	19.2	3.87	3.73	0.231	0.187	0.0551	0.0865	0.212	0.0638	-2.53	3.8	2.12E-08	pGL2_BRI1_bri1_T-WT	LPAT3	NA	NA	Down	Elongation_Atrichoblast_Down
AT3G58120	Proximal Lateral Root Cap	62.8	66.1	30.8	19.2	0.334	0.378	0.235	0.243	0.367	0.236	-1.39	5.49	2.13E-08	pGL2_BRI1_bri1_T-WT	BZIP61	BZIP61	Basic-leucine zipper (bZIP) transcription factor family protein	Down	Proximal Lateral Root Cap_Down
AT1G02390	Elongation_Atrichoblast	2.4	3.91	13.3	22.7	0.0249	0.0463	0.121	0.144	0.0342	0.128	2.5	3.32	2.15E-08	pGL2_BRI1_bri1_T-WT	GPAT2	NA	NA	Up	Elongation_Atrichoblast_Up
AT1G47600	Proliferation Domain_Atrichoblast	4.81	8.2	9.15	105	0.107	0.153	0.0816	0.158	0.138	0.103	3.15	5.19	2.15E-08	pGL2_BRI1_bri1_T-WT	TGG4	NA	NA	Up	Proliferation Domain_Atrichoblast_Up
AT3G10020	Proliferation Domain_Atrichoblast	33.7	36.9	124	172	0.25	0.288	0.616	0.684	0.276	0.635	2.07	6.6	2.15E-08	pGL2_BRI1_bri1_T-WT	AT3G10020	NA	NA	Up	Proliferation Domain_Atrichoblast_Up
AT3G11550	Maturation_Trichoblast	29.5	40.1	5.34	4.22	0.127	0.166	0.138	0.15	0.15	0.14	-2.81	4.36	2.17E-08	pGL2_BRI1_bri1_T-WT	CASP2	NA	NA	Down	Maturation_Trichoblast_Down
AT1G78830	Elongation_Atrichoblast	491	395	1180	1360	0.666	0.573	0.857	0.865	0.626	0.859	1.53	9.74	2.20E-08	pGL2_BRI1_bri1_T-WT	AT1G78830	NA	NA	Up	Elongation_Atrichoblast_Up
AT5G17820	Elongation_Endodermis	128	98.8	32.6	8.88	0.896	0.627	0.361	0.274	0.758	0.334	-2.6	6.1	2.22E-08	pGL2_BRI1_bri1_T-WT	AT5G17820	NA	NA	Down	Elongation_Endodermis_Down
AT2G43520	Maturation_Cortex	0.373	1.46	10.4	22.5	0.0082	0.023	0.113	0.248	0.0188	0.15	4.11	3.24	2.22E-08	pGL2_BRI1_bri1_T-WT	ATTI2	NA	NA	Up	Maturation_Cortex_Up
AT5G27660	Proliferation Domain_Atrichoblast	4.81	17.1	36.3	94	0.107	0.271	0.425	0.693	0.218	0.5	2.57	5.43	2.22E-08	pGL2_BRI1_bri1_T-WT	AT5G27660	NA	NA	Up	Proliferation Domain_Atrichoblast_Up
AT3G44990	Elongation_Endodermis	0.908	3.09	22.2	21	0.0182	0.0469	0.231	0.204	0.0329	0.223	3.51	3.49	2.24E-08	pGL2_BRI1_bri1_T-WT	XTH31	NA	NA	Up	Elongation_Endodermis_Up
AT1G17090	Elongation_Atrichoblast	32	26.9	8.17	3.73	0.278	0.249	0.0956	0.0673	0.265	0.0878	-2.33	4.23	2.25E-08	pGL2_BRI1_bri1_T-WT	AT1G17090	NA	NA	Down	Elongation_Atrichoblast_Down
AT2G23340	Elongation_Atrichoblast	236	184	70.3	51.5	0.684	0.583	0.434	0.462	0.64	0.441	-1.79	7.09	2.25E-08	pGL2_BRI1_bri1_T-WT	ERF008	DEAR3	DREB and EAR motif protein 3	Down	Elongation_Atrichoblast_Down
AT5G53710	Maturation_Procambium	4.7	1.24	20.5	42.9	0.0244	0.024	0.103	0.111	0.0241	0.108	3.83	4.19	2.26E-08	pGL2_BRI1_bri1_T-WT	AT5G53710	NA	NA	Up	Maturation_Procambium_Up
AT5G55180	Proliferation Domain_Trichoblast	8.55	23.3	36.8	109	0.188	0.315	0.492	0.528	0.296	0.5	2.18	5.57	2.26E-08	pGL2_BRI1_bri1_T-WT	AT5G55180	NA	NA	Up	Proliferation Domain_Trichoblast_Up
AT2G25450	Transition Domain_Atrichoblast	1070	1070	366	351	0.987	0.985	0.938	0.982	0.986	0.947	-1.57	9.48	2.26E-08	pGL2_BRI1_bri1_T-WT	GSL-OH	NA	NA	Down	Transition Domain_Atrichoblast_Down
AT4G21850	Transition Domain_Atrichoblast	6100	6300	2740	2160	1	1	0.996	0.982	1	0.993	-1.35	12.1	2.26E-08	pGL2_BRI1_bri1_T-WT	MSRB9	NA	NA	Down	Transition Domain_Atrichoblast_Down
AT2G37790	Proliferation Domain_Atrichoblast	4.81	6.15	38.5	49.7	0.0714	0.102	0.361	0.5	0.092	0.4	3	4.88	2.27E-08	pGL2_BRI1_bri1_T-WT	AKR4C10	NA	NA	Up	Proliferation Domain_Atrichoblast_Up
AT4G01410	Elongation_Pericycle	110	77.5	35.9	19.3	0.472	0.362	0.363	0.26	0.381	0.325	-1.81	5.92	2.29E-08	pGL2_BRI1_bri1_T-WT	AT4G01410	NA	NA	Down	Elongation_Pericycle_Down
AT5G23750	Elongation_Pericycle	155	128	32.5	53.1	0.787	0.682	0.446	0.53	0.7	0.478	-1.75	6.52	2.31E-08	pGL2_BRI1_bri1_T-WT	AT5G23750	NA	NA	Down	Elongation_Pericycle_Down
AT2G05940	Elongation_Cortex	11.8	13.2	55.4	49	0.0885	0.115	0.381	0.494	0.099	0.4	2.06	5.02	2.32E-08	pGL2_BRI1_bri1_T-WT	RIPK	NA	NA	Up	Elongation_Cortex_Up
AT3G02840	Transition Domain_Atrichoblast	0.374	2.04	16.3	7.13	0.00794	0.0513	0.211	0.211	0.0227	0.211	3.4	2.67	2.34E-08	pGL2_BRI1_bri1_T-WT	AT3G02840	NA	NA	Up	Transition Domain_Atrichoblast_Up
AT1G11260	Elongation_Cortex	194	176	63.6	35.6	0.754	0.682	0.526	0.558	0.726	0.531	-1.94	6.88	2.37E-08	pGL2_BRI1_bri1_T-WT	STP1	NA	NA	Down	Elongation_Cortex_Down
AT3G06530	Proliferation Domain_Atrichoblast	0	7.51	34.2	45.6	0	0.0678	0.316	0.421	0.046	0.346	3.16	4.74	2.38E-08	pGL2_BRI1_bri1_T-WT	AT3G06530	NA	NA	Up	Proliferation Domain_Atrichoblast_Up
AT1G28330	Elongation_Endodermis	40.5	36	155	130	0.41	0.328	0.627	0.619	0.368	0.625	1.89	6.49	2.40E-08	pGL2_BRI1_bri1_T-WT	DRM1	NA	NA	Up	Elongation_Endodermis_Up
AT2G38320	Elongation_Pericycle	12.8	11.3	0.638	2.14	0.124	0.11	0.0179	0.06	0.112	0.0336	-3.12	2.8	2.40E-08	pGL2_BRI1_bri1_T-WT	TBL34	NA	NA	Down	Elongation_Pericycle_Down
AT5G67340	Distal Lateral Root Cap	6.89	10.1	30	42.7	0.0488	0.0679	0.241	0.434	0.0599	0.282	2.09	4.44	2.41E-08	pGL2_BRI1_bri1_T-WT	PUB2	NA	NA	Up	Distal Lateral Root Cap_Up
AT3G50350	Elongation_Endodermis	110	92.1	30.9	18.2	0.748	0.647	0.38	0.372	0.696	0.378	-2.07	6	2.42E-08	pGL2_BRI1_bri1_T-WT	AT3G50350	NA	NA	Down	Elongation_Endodermis_Down
AT1G61820	Elongation_Atrichoblast	2.97	6.78	35.1	15.9	0.0262	0.0532	0.173	0.135	0.0379	0.162	2.4	3.9	2.45E-08	pGL2_BRI1_bri1_T-WT	BGLU46	NA	NA	Up	Elongation_Atrichoblast_Up
AT4G21215	Elongation_Atrichoblast	60.4	45.5	11.8	12.9	0.422	0.37	0.147	0.221	0.4	0.168	-2.1	5.08	2.45E-08	pGL2_BRI1_bri1_T-WT	AT4G21215	NA	NA	Down	Elongation_Atrichoblast_Down
AT4G19030	Elongation_Cortex	171	112	67.6	15.9	0.764	0.556	0.559	0.299	0.682	0.516	-2.03	6.53	2.46E-08	pGL2_BRI1_bri1_T-WT	NIP1-1	NA	NA	Down	Elongation_Cortex_Down
AT1G70310	Proliferation Domain_Atrichoblast	17.6	32.8	99.6	125	0.286	0.39	0.602	0.658	0.356	0.618	2.14	6.22	2.47E-08	pGL2_BRI1_bri1_T-WT	SPDSYN2	NA	NA	Up	Proliferation Domain_Atrichoblast_Up
AT1G01620	Proximal Lateral Root Cap	807	605	280	263	0.989	0.941	0.819	0.796	0.953	0.815	-1.37	8.93	2.47E-08	pGL2_BRI1_bri1_T-WT	PIP1-3	NA	NA	Down	Proximal Lateral Root Cap_Down
AT4G27657	Proximal Lateral Root Cap	3.23	9.21	20.5	22.7	0.0251	0.07	0.166	0.199	0.0592	0.172	1.78	3.88	2.47E-08	pGL2_BRI1_bri1_T-WT	AT4G27657	NA	NA	Up	Proximal Lateral Root Cap_Up
AT1G02400	Proximal Lateral Root Cap	8.41	17.5	35.9	38.2	0.0696	0.137	0.251	0.243	0.121	0.25	1.52	4.69	2.48E-08	pGL2_BRI1_bri1_T-WT	GA2OX6	NA	NA	Up	Proximal Lateral Root Cap_Up
AT5G20250	Elongation_Endodermis	76.3	96.8	18.4	25	0.608	0.622	0.302	0.363	0.615	0.321	-2	5.79	2.49E-08	pGL2_BRI1_bri1_T-WT	DIN10	NA	NA	Down	Elongation_Endodermis_Down
AT5G45630	Maturation_Procambium	2.35	8.71	9.33	107	0.0488	0.088	0.138	0.472	0.0783	0.323	3.36	5.14	2.50E-08	pGL2_BRI1_bri1_T-WT	AT5G45630	NA	NA	Up	Maturation_Procambium_Up
AT1G17300	Proximal Lateral Root Cap	21.7	19.1	5	7.28	0.167	0.135	0.0467	0.0575	0.143	0.0486	-1.76	3.7	2.51E-08	pGL2_BRI1_bri1_T-WT	AT1G17300	NA	NA	Down	Proximal Lateral Root Cap_Down
AT5G20820	Transition Domain_Cortex	7.61	5.21	156	16.7	0.0833	0.11	0.5	0.349	0.103	0.46	3.03	5.74	2.53E-08	pGL2_BRI1_bri1_T-WT	SAUR76	NA	NA	Up	Transition Domain_Cortex_Up
AT2G47360	Elongation_Atrichoblast	44	41.6	14	5.76	0.376	0.379	0.154	0.106	0.377	0.141	-2.17	4.78	2.57E-08	pGL2_BRI1_bri1_T-WT	AT2G47360	NA	NA	Down	Elongation_Atrichoblast_Down
AT4G39675	Elongation_Trichoblast	29.1	34.3	150	286	0.159	0.282	0.482	0.654	0.214	0.509	2.71	6.95	2.57E-08	pGL2_BRI1_bri1_T-WT	AT4G39675	NA	NA	Up	Elongation_Trichoblast_Up
AT1G15520	Distal Lateral Root Cap	159	225	500	809	0.343	0.451	0.643	0.772	0.406	0.671	1.75	8.72	2.58E-08	pGL2_BRI1_bri1_T-WT	ABCG40	NA	NA	Up	Distal Lateral Root Cap_Up
AT1G50820	Maturation_Endodermis	0	0	6.2	9.72	0	0	0.0972	0.288	0	0.177	8.1	2.08	2.59E-08	pGL2_BRI1_bri1_T-WT	AT1G50820	NA	NA	Up	Maturation_Endodermis_Up
AT3G22740	Maturation_Endodermis	40.7	53.5	2.89	5.4	0.102	0.212	0.0486	0.173	0.137	0.101	-3.51	4.72	2.59E-08	pGL2_BRI1_bri1_T-WT	HMT3	NA	NA	Down	Maturation_Endodermis_Down
AT2G22970	Proliferation Domain_Atrichoblast	228	176	76.5	38.4	0.964	0.814	0.568	0.447	0.862	0.534	-1.88	6.96	2.59E-08	pGL2_BRI1_bri1_T-WT	SCPL11	NA	NA	Down	Proliferation Domain_Atrichoblast_Down
AT5G44020	Distal Columella	723	439	258	112	0.993	0.894	0.752	0.755	0.954	0.753	-1.72	8.59	2.60E-08	pGL2_BRI1_bri1_T-WT	AT5G44020	NA	NA	Down	Distal Columella_Down
AT4G29780	Transition Domain_Atrichoblast	26.8	47.1	120	140	0.328	0.467	0.67	0.667	0.375	0.669	1.87	6.38	2.60E-08	pGL2_BRI1_bri1_T-WT	AT4G29780	NA	NA	Up	Transition Domain_Atrichoblast_Up
AT5G17820	Elongation_Xylem	143	64.9	24.9	6.37	0.933	0.627	0.374	0.25	0.743	0.344	-2.81	5.95	2.62E-08	pGL2_BRI1_bri1_T-WT	AT5G17820	NA	NA	Down	Elongation_Xylem_Down
AT4G27657	Transition Domain_Cortex	11.4	15	65.2	93.6	0.208	0.192	0.381	0.419	0.196	0.391	2.59	5.68	2.63E-08	pGL2_BRI1_bri1_T-WT	AT4G27657	NA	NA	Up	Transition Domain_Cortex_Up
AT3G22231	Elongation_Cortex	63.2	64.2	13.5	17.8	0.268	0.206	0.0722	0.143	0.244	0.0839	-2.04	5.33	2.65E-08	pGL2_BRI1_bri1_T-WT	PCC1	NA	NA	Down	Elongation_Cortex_Down
AT3G01190	Elongation_Endodermis	57.1	41.2	13.5	7.47	0.61	0.474	0.184	0.212	0.541	0.193	-2.24	4.95	2.65E-08	pGL2_BRI1_bri1_T-WT	PER27	NA	NA	Down	Elongation_Endodermis_Down
AT1G78476	Maturation_Cortex	0	0	3.76	7.91	0	0	0.0958	0.333	0	0.161	8.85	1.82	2.65E-08	pGL2_BRI1_bri1_T-WT	AT1G78476	NA	NA	Up	Maturation_Cortex_Up
AT5G43064	Maturation_Cortex	0	0.852	16.3	8.98	0	0.00987	0.206	0.216	0.00704	0.209	4.23	2.86	2.65E-08	pGL2_BRI1_bri1_T-WT	AT5G43064	NA	NA	Up	Maturation_Cortex_Up
AT3G09390	Maturation_Cortex	47	58.3	198	1270	0.328	0.362	0.686	0.895	0.352	0.743	3.28	8.62	2.65E-08	pGL2_BRI1_bri1_T-WT	MT2A	NA	NA	Up	Maturation_Cortex_Up
AT2G47260	Maturation_Cortex	2.98	4.38	27.5	61	0.0492	0.0592	0.312	0.595	0.0563	0.389	3.56	4.63	2.65E-08	pGL2_BRI1_bri1_T-WT	WRKY23	WRKY23	WRKY DNA-binding protein 23	Up	Maturation_Cortex_Up
AT4G31380	Maturation_Cortex	1.12	3.89	14.2	55.1	0.0246	0.0658	0.192	0.444	0.054	0.261	3.77	4.28	2.65E-08	pGL2_BRI1_bri1_T-WT	FLP1	NA	NA	Up	Maturation_Cortex_Up
AT5G13210	Elongation_Atrichoblast	1.54	1.72	13.1	10.5	0.021	0.0257	0.158	0.183	0.023	0.165	2.85	2.67	2.66E-08	pGL2_BRI1_bri1_T-WT	AT5G13210	NA	NA	Up	Elongation_Atrichoblast_Up
AT4G30270	Elongation_Cortex	205	259	88.7	39.4	0.4	0.427	0.361	0.377	0.411	0.363	-1.94	7.21	2.66E-08	pGL2_BRI1_bri1_T-WT	XTH24	NA	NA	Down	Elongation_Cortex_Down
AT4G28940	Elongation_Atrichoblast	96.1	73	20.9	22	0.527	0.42	0.217	0.308	0.481	0.242	-1.97	5.76	2.67E-08	pGL2_BRI1_bri1_T-WT	AT4G28940	NA	NA	Down	Elongation_Atrichoblast_Down
AT1G50060	Elongation_Cortex	137	163	76.5	13.7	0.358	0.371	0.332	0.208	0.363	0.312	-2.11	6.62	2.70E-08	pGL2_BRI1_bri1_T-WT	AT1G50060	NA	NA	Down	Elongation_Cortex_Down
AT1G17300	Distal Columella	21.4	11.5	4	1.64	0.156	0.0855	0.0316	0.0258	0.129	0.0303	-2.54	3.37	2.72E-08	pGL2_BRI1_bri1_T-WT	AT1G17300	NA	NA	Down	Distal Columella_Down
AT2G34070	Proximal Lateral Root Cap	54.3	32.8	25.9	8.39	0.354	0.21	0.192	0.119	0.245	0.179	-1.46	4.91	2.74E-08	pGL2_BRI1_bri1_T-WT	TBL37	NA	NA	Down	Proximal Lateral Root Cap_Down
AT5G59570	Transition Domain_Atrichoblast	12.5	15.2	45.8	74.1	0.206	0.256	0.419	0.632	0.223	0.461	2.08	5.18	2.75E-08	pGL2_BRI1_bri1_T-WT	BOA	BOA	Homeodomain-like superfamily protein	Up	Transition Domain_Atrichoblast_Up
AT5G13370	Transition Domain_Cortex	3.81	0.651	24.4	36.2	0.0417	0.0137	0.432	0.395	0.0206	0.422	4.32	4.3	2.75E-08	pGL2_BRI1_bri1_T-WT	AT5G13370	NA	NA	Up	Transition Domain_Cortex_Up
AT5G46890	Elongation_Procambium	388	146	38.4	30.7	0.967	0.888	0.552	0.667	0.911	0.582	-2.82	7.25	2.76E-08	pGL2_BRI1_bri1_T-WT	AT5G46890	NA	NA	Down	Elongation_Procambium_Down
AT3G48510	Elongation_Xylem	2.77	3.47	37.3	34.4	0.0448	0.0455	0.226	0.139	0.0452	0.205	3.51	4.22	2.76E-08	pGL2_BRI1_bri1_T-WT	AT3G48510	NA	NA	Up	Elongation_Xylem_Up
AT5G13880	Maturation_Procambium	1.17	1.66	20.5	33.3	0.0244	0.008	0.138	0.333	0.012	0.246	4.19	3.9	2.81E-08	pGL2_BRI1_bri1_T-WT	AT5G13880	NA	NA	Up	Maturation_Procambium_Up
AT2G39900	Elongation_Atrichoblast	325	312	112	84	0.744	0.691	0.592	0.5	0.721	0.566	-1.71	7.71	2.82E-08	pGL2_BRI1_bri1_T-WT	WLIN2A	WLIM2a	GATA type zinc finger transcription factor family protein	Down	Elongation_Atrichoblast_Down
AT2G40205	Elongation_Endodermis	53.2	78.5	158	375	0.603	0.511	0.8	0.947	0.556	0.845	1.92	7.37	2.82E-08	pGL2_BRI1_bri1_T-WT	RPL41G	NA	NA	Up	Elongation_Endodermis_Up
AT3G44870	Distal Columella	119	73.9	48.4	10.9	0.573	0.361	0.293	0.146	0.49	0.261	-1.94	6	2.83E-08	pGL2_BRI1_bri1_T-WT	AT3G44870	NA	NA	Down	Distal Columella_Down
AT1G30880	Proliferation Domain_Atrichoblast	14.4	38.3	104	126	0.179	0.424	0.571	0.684	0.345	0.603	2.13	6.26	2.85E-08	pGL2_BRI1_bri1_T-WT	AT1G30880	NA	NA	Up	Proliferation Domain_Atrichoblast_Up
AT4G25110	Elongation_Atrichoblast	17	24	4.52	2.03	0.164	0.221	0.0515	0.0288	0.189	0.0452	-2.57	3.69	2.87E-08	pGL2_BRI1_bri1_T-WT	AMC2	MC2	metacaspase 2	Down	Elongation_Atrichoblast_Down
AT4G37870	Maturation_Procambium	8.22	10.4	50.4	80.6	0.122	0.168	0.414	0.722	0.157	0.585	2.83	5.25	2.87E-08	pGL2_BRI1_bri1_T-WT	PCKA	NA	NA	Up	Maturation_Procambium_Up
AT5G13750	Proximal Lateral Root Cap	115	90.1	209	317	0.515	0.395	0.584	0.721	0.424	0.607	1.34	7.51	2.88E-08	pGL2_BRI1_bri1_T-WT	ZIFL1	NA	NA	Up	Proximal Lateral Root Cap_Up
AT5G05440	Transition Domain_Atrichoblast	117	124	34	30.1	0.632	0.641	0.286	0.404	0.635	0.31	-1.9	6.27	2.88E-08	pGL2_BRI1_bri1_T-WT	PYL5	NA	NA	Down	Transition Domain_Atrichoblast_Down
AT4G13440	Elongation_Cortex	30.8	22.6	7.32	3.83	0.262	0.202	0.134	0.156	0.239	0.138	-2.27	4.07	2.91E-08	pGL2_BRI1_bri1_T-WT	AT4G13440	NA	NA	Down	Elongation_Cortex_Down
AT2G39370	Elongation_Pericycle	9.6	16.1	47	50.5	0.146	0.11	0.286	0.25	0.116	0.272	1.92	4.98	2.91E-08	pGL2_BRI1_bri1_T-WT	MAKR4	NA	NA	Up	Elongation_Pericycle_Up
AT2G09990	Proliferation Domain_Atrichoblast	88.2	211	522	493	0.5	0.881	0.895	0.904	0.759	0.897	1.85	8.39	2.91E-08	pGL2_BRI1_bri1_T-WT	RPS16A	NA	NA	Up	Proliferation Domain_Atrichoblast_Up
AT2G44910	Proliferation Domain_Trichoblast	0	1.53	28.3	11.8	0	0.0543	0.439	0.226	0.0463	0.392	3.69	3.75	2.92E-08	pGL2_BRI1_bri1_T-WT	ATHB-4	HB4	homeobox-leucine zipper protein 4	Up	Proliferation Domain_Trichoblast_Up
AT3G16420	Transition Domain_Atrichoblast	3620	3410	1300	1340	1	1	1	1	1	1	-1.41	11.2	2.94E-08	pGL2_BRI1_bri1_T-WT	PBP1	NA	NA	Down	Transition Domain_Atrichoblast_Down
AT2G39530	Distal Lateral Root Cap	323	617	134	126	0.69	0.716	0.347	0.412	0.705	0.361	-1.77	8.24	2.95E-08	pGL2_BRI1_bri1_T-WT	AT2G39530	NA	NA	Down	Distal Lateral Root Cap_Down
AT3G45970	Maturation_Procambium	5.87	9.54	104	37.7	0.0976	0.104	0.414	0.361	0.102	0.385	2.81	5.19	2.95E-08	pGL2_BRI1_bri1_T-WT	EXLA1	NA	NA	Up	Maturation_Procambium_Up
AT1G07400	Transition Domain_Cortex	13.3	98.2	87.2	441	0.25	0.356	0.347	0.419	0.33	0.366	2.33	7.37	2.98E-08	pGL2_BRI1_bri1_T-WT	HSP17.8	NA	NA	Up	Transition Domain_Cortex_Up
AT5G46900	Transition Domain_Cortex	343	215	48.5	80.4	0.958	0.904	0.508	0.512	0.918	0.509	-2.11	7.37	2.98E-08	pGL2_BRI1_bri1_T-WT	AT5G46900	NA	NA	Down	Transition Domain_Cortex_Down
AT4G13395	Transition Domain_Cortex	30.5	37.1	126	207	0.333	0.425	0.703	0.674	0.402	0.696	2.3	6.72	2.98E-08	pGL2_BRI1_bri1_T-WT	DVL10	NA	NA	Up	Transition Domain_Cortex_Up
AT1G34520	Maturation_Trichoblast	0.0719	0.273	6.89	5.63	0.00301	0.0117	0.117	0.133	0.00828	0.12	5.03	1.55	2.99E-08	pGL2_BRI1_bri1_T-WT	AT1G34520	NA	NA	Up	Maturation_Trichoblast_Up
AT4G18930	Elongation_Atrichoblast	624	620	256	162	0.895	0.868	0.842	0.779	0.883	0.824	-1.61	8.7	3.00E-08	pGL2_BRI1_bri1_T-WT	AT4G18930	NA	NA	Down	Elongation_Atrichoblast_Down
AT2G32210	Maturation_Trichoblast	27.2	33.1	170	137	0.334	0.423	0.625	0.6	0.388	0.62	2.35	6.51	3.00E-08	pGL2_BRI1_bri1_T-WT	AT2G32210	NA	NA	Up	Maturation_Trichoblast_Up
AT2G20750	Proliferation Domain_Trichoblast	189	185	67.3	43.2	1	0.793	0.711	0.509	0.824	0.667	-1.8	6.89	3.04E-08	pGL2_BRI1_bri1_T-WT	EXPB1	NA	NA	Down	Proliferation Domain_Trichoblast_Down
AT3G08520	Proliferation Domain_Atrichoblast	164	220	426	996	0.571	0.746	0.888	0.956	0.69	0.907	1.8	8.84	3.05E-08	pGL2_BRI1_bri1_T-WT	RPL41G	NA	NA	Up	Proliferation Domain_Atrichoblast_Up
AT5G46295	Elongation_Cortex	1.33	1.02	14.1	5.47	0.0133	0.0113	0.129	0.117	0.0126	0.127	3.01	2.55	3.06E-08	pGL2_BRI1_bri1_T-WT	AT5G46295	NA	NA	Up	Elongation_Cortex_Up
AT4G39300	Proliferation Domain_Atrichoblast	20.8	49.9	141	152	0.143	0.407	0.643	0.667	0.322	0.65	2.06	6.6	3.13E-08	pGL2_BRI1_bri1_T-WT	AT4G39300	NA	NA	Up	Proliferation Domain_Atrichoblast_Up
AT3G16390	Elongation_Pericycle	14.2	17.2	3.83	1.19	0.281	0.239	0.0893	0.05	0.246	0.0746	-2.71	3.26	3.14E-08	pGL2_BRI1_bri1_T-WT	NSP3	NA	NA	Down	Elongation_Pericycle_Down
AT4G13390	Maturation_Trichoblast	74.7	103	393	374	0.753	0.793	0.954	0.867	0.778	0.937	2.12	7.88	3.14E-08	pGL2_BRI1_bri1_T-WT	AT4G13390	NA	NA	Up	Maturation_Trichoblast_Up
AT5G61130	Proliferation Domain_Atrichoblast	1.6	32.8	88.6	84.2	0.0357	0.305	0.469	0.596	0.218	0.505	2.28	5.86	3.16E-08	pGL2_BRI1_bri1_T-WT	PDCB1	NA	NA	Up	Proliferation Domain_Atrichoblast_Up
AT5G20820	Distal Lateral Root Cap	3.35	4.06	27.5	14.1	0.0258	0.0278	0.233	0.176	0.027	0.221	2.42	3.63	3.24E-08	pGL2_BRI1_bri1_T-WT	SAUR76	NA	NA	Up	Distal Lateral Root Cap_Up
AT5G54370	Elongation_Cortex	239	338	97	61	0.502	0.467	0.415	0.325	0.488	0.4	-1.88	7.53	3.24E-08	pGL2_BRI1_bri1_T-WT	AT5G54370	NA	NA	Down	Elongation_Cortex_Down
AT1G76680	Elongation_Endodermis	5560	4440	2330	2200	1	1	1	1	1	1	-1.13	11.8	3.25E-08	pGL2_BRI1_bri1_T-WT	OPR1	NA	NA	Down	Elongation_Endodermis_Down
AT3G03341	Elongation_Endodermis	11.2	7.8	43	48.3	0.151	0.109	0.345	0.354	0.129	0.348	2.26	4.76	3.25E-08	pGL2_BRI1_bri1_T-WT	AT3G03341	NA	NA	Up	Elongation_Endodermis_Up
AT4G13580	Elongation_Endodermis	96.6	79	16.2	23.4	0.255	0.294	0.161	0.106	0.275	0.144	-2.17	5.78	3.25E-08	pGL2_BRI1_bri1_T-WT	DIR18	NA	NA	Down	Elongation_Endodermis_Down
AT2G35980	Maturation_Procambium	22.3	136	244	436	0.0976	0.232	0.483	0.722	0.199	0.615	2.42	7.72	3.25E-08	pGL2_BRI1_bri1_T-WT	NHL10	NA	NA	Up	Maturation_Procambium_Up
AT1G25450	Transition Domain_Atrichoblast	195	150	48.9	47.6	0.854	0.928	0.432	0.544	0.88	0.454	-1.83	6.8	3.26E-08	pGL2_BRI1_bri1_T-WT	KCS5	NA	NA	Down	Transition Domain_Atrichoblast_Down
AT4G09030	Proliferation Domain_Trichoblast	36.6	59.8	175	175	0.562	0.587	0.893	0.83	0.583	0.879	1.86	6.85	3.27E-08	pGL2_BRI1_bri1_T-WT	AGP10	NA	NA	Up	Proliferation Domain_Trichoblast_Up
AT1G16350	Proliferation Domain_Atrichoblast	3.21	21.2	61.1	75.6	0.0714	0.339	0.493	0.658	0.253	0.539	2.42	5.52	3.28E-08	pGL2_BRI1_bri1_T-WT	AT1G16350	NA	NA	Up	Proliferation Domain_Atrichoblast_Up
AT4G29905	Proximal Lateral Root Cap	15.2	16.2	4.92	3.31	0.131	0.104	0.0504	0.0531	0.11	0.0509	-1.91	3.32	3.30E-08	pGL2_BRI1_bri1_T-WT	AT4G29905	NA	NA	Down	Proximal Lateral Root Cap_Down
AT2G02010	Elongation_Atrichoblast	1.34	8.05	31.4	14.2	0.017	0.0738	0.254	0.212	0.0416	0.242	2.54	3.76	3.32E-08	pGL2_BRI1_bri1_T-WT	GAD4	NA	NA	Up	Elongation_Atrichoblast_Up
AT2G19800	Elongation_Atrichoblast	156	180	41.1	55.6	0.663	0.66	0.32	0.288	0.662	0.311	-1.81	6.77	3.34E-08	pGL2_BRI1_bri1_T-WT	MIOX2	NA	NA	Down	Elongation_Atrichoblast_Down
AT1G32010	Maturation_Cortex	0	116	185	352	0	0.734	0.87	0.98	0.523	0.9	3.88	7.36	3.37E-08	pGL2_BRI1_bri1_T-WT	AT1G32010	NA	NA	Up	Maturation_Cortex_Up
AT3G01790	Proliferation Domain_Atrichoblast	33.7	63.5	181	201	0.357	0.627	0.769	0.798	0.54	0.777	1.99	6.97	3.39E-08	pGL2_BRI1_bri1_T-WT	AT3G01790	NA	NA	Up	Proliferation Domain_Atrichoblast_Up
AT4G15380	Transition Domain_Atrichoblast	1.62	3.71	20.3	14.7	0.0344	0.0667	0.251	0.281	0.0454	0.257	2.8	3.29	3.40E-08	pGL2_BRI1_bri1_T-WT	CYP705A4	NA	NA	Up	Transition Domain_Atrichoblast_Up
AT1G29025	Transition Domain_Atrichoblast	781	538	233	190	0.971	0.959	0.784	0.789	0.967	0.785	-1.63	8.77	3.41E-08	pGL2_BRI1_bri1_T-WT	AT1G29025	NA	NA	Down	Transition Domain_Atrichoblast_Down
AT3G44590	Proliferation Domain_Atrichoblast	27.3	65.6	182	184	0.25	0.559	0.636	0.702	0.46	0.654	2	6.92	3.46E-08	pGL2_BRI1_bri1_T-WT	RPP2D	NA	NA	Up	Proliferation Domain_Atrichoblast_Up
AT5G40880	Proximal Lateral Root Cap	98.7	85.3	42.4	31.1	0.448	0.431	0.316	0.35	0.435	0.322	-1.33	6	3.47E-08	pGL2_BRI1_bri1_T-WT	ZFWD3	AT5G40880	WD-40 repeat family protein / zfwd3 protein (ZFWD3)	Down	Proximal Lateral Root Cap_Down
AT3G62070	Elongation_Pericycle	2.29	5.21	16.4	25.5	0.0449	0.0671	0.202	0.25	0.0634	0.22	2.46	3.7	3.48E-08	pGL2_BRI1_bri1_T-WT	AT3G62070	NA	NA	Up	Elongation_Pericycle_Up
AT3G53460	Proliferation Domain_Atrichoblast	1.6	18.4	61.5	62.9	0.0357	0.119	0.391	0.474	0.092	0.414	2.48	5.38	3.50E-08	pGL2_BRI1_bri1_T-WT	CP29	NA	NA	Up	Proliferation Domain_Atrichoblast_Up
AT5G03590	Distal Lateral Root Cap	0	10.1	14.9	24.2	0	0.0741	0.143	0.338	0.0431	0.185	2.52	3.57	3.55E-08	pGL2_BRI1_bri1_T-WT	AT5G03590	NA	NA	Up	Distal Lateral Root Cap_Up
AT5G64420	Proliferation Domain_Atrichoblast	0	7.51	32.6	45.6	0	0.102	0.303	0.456	0.069	0.346	3.14	4.72	3.55E-08	pGL2_BRI1_bri1_T-WT	AT5G64420	NA	NA	Up	Proliferation Domain_Atrichoblast_Up
AT5G28630	Elongation_Atrichoblast	16.1	19.1	3.66	1.69	0.121	0.153	0.0588	0.00962	0.134	0.0452	-2.67	3.48	3.56E-08	pGL2_BRI1_bri1_T-WT	AT5G28630	NA	NA	Down	Elongation_Atrichoblast_Down
AT2G40330	Elongation_Trichoblast	12.6	11.2	0.685	0	0.226	0.262	0.0288	0	0.242	0.0242	-4.61	2.86	3.56E-08	pGL2_BRI1_bri1_T-WT	PYL6	NA	NA	Down	Elongation_Trichoblast_Down
AT3G43110	Elongation_Cortex	2.21	0.849	13.1	8.21	0.023	0.00945	0.198	0.247	0.0177	0.206	2.81	2.67	3.58E-08	pGL2_BRI1_bri1_T-WT	AT3G43110	NA	NA	Up	Elongation_Cortex_Up
AT5G16970	Elongation_Procambium	63.6	61	7.68	5.68	0.0889	0.152	0.104	0.208	0.134	0.132	-3.19	5.21	3.61E-08	pGL2_BRI1_bri1_T-WT	AER	NA	NA	Down	Elongation_Procambium_Down
AT1G28395	Proliferation Domain_Atrichoblast	4.81	29.4	79.5	89.2	0.107	0.288	0.497	0.588	0.23	0.522	2.27	5.82	3.61E-08	pGL2_BRI1_bri1_T-WT	AT1G28395	NA	NA	Up	Proliferation Domain_Atrichoblast_Up
AT1G65690	Proximal Lateral Root Cap	5.18	14.2	29	29.8	0.0362	0.0603	0.176	0.208	0.0545	0.181	1.61	4.35	3.61E-08	pGL2_BRI1_bri1_T-WT	NHL6	NA	NA	Up	Proximal Lateral Root Cap_Up
AT5G03590	Elongation_Cortex	0	10.4	13	20.2	0	0.108	0.196	0.455	0.0421	0.239	2.61	3.43	3.62E-08	pGL2_BRI1_bri1_T-WT	AT5G03590	NA	NA	Up	Elongation_Cortex_Up
AT3G01970	Maturation_Procambium	5.87	7.46	37.3	63.6	0.122	0.088	0.241	0.417	0.0964	0.338	2.94	4.88	3.62E-08	pGL2_BRI1_bri1_T-WT	WRKY45	WRKY45	WRKY DNA-binding protein 45	Up	Maturation_Procambium_Up
AT2G17500	Elongation_Cortex	771	638	293	154	0.833	0.75	0.814	0.831	0.801	0.817	-1.72	8.86	3.71E-08	pGL2_BRI1_bri1_T-WT	PILS5	NA	NA	Down	Elongation_Cortex_Down
ATCG00450	Maturation_Trichoblast	0	0	12.4	0	0	0	0.346	0	0	0.277	8.84	1.73	3.71E-08	pGL2_BRI1_bri1_T-WT	TRNV.1	NA	NA	Up	Maturation_Trichoblast_Up
AT5G35740	Proliferation Domain_Atrichoblast	287	300	93.3	74.3	0.714	0.881	0.544	0.36	0.828	0.493	-1.82	7.52	3.72E-08	pGL2_BRI1_bri1_T-WT	AT5G35740	NA	NA	Down	Proliferation Domain_Atrichoblast_Down
AT1G03870	Elongation_Atrichoblast	2980	2950	1380	897	1	0.995	0.971	0.846	0.998	0.936	-1.41	11	3.73E-08	pGL2_BRI1_bri1_T-WT	FLA9	NA	NA	Down	Elongation_Atrichoblast_Down
AT3G16390	Distal Columella	42.7	24.3	6.66	7.92	0.272	0.167	0.0535	0.0987	0.231	0.0635	-2.19	4.4	3.75E-08	pGL2_BRI1_bri1_T-WT	NSP3	NA	NA	Down	Distal Columella_Down
AT4G30170	Elongation_Pericycle	265	122	60	52.7	0.933	0.7	0.583	0.48	0.739	0.545	-1.68	6.95	3.75E-08	pGL2_BRI1_bri1_T-WT	PER45	NA	NA	Down	Elongation_Pericycle_Down
AT3G60450	Elongation_Pericycle	437	918	265	191	0.933	0.861	0.905	0.89	0.873	0.899	-1.49	8.83	3.78E-08	pGL2_BRI1_bri1_T-WT	AT3G60450	NA	NA	Down	Elongation_Pericycle_Down
AT3G09390	Proximal Lateral Root Cap	74.1	42.9	137	145	0.331	0.229	0.527	0.673	0.254	0.552	1.33	6.64	3.80E-08	pGL2_BRI1_bri1_T-WT	MT2A	NA	NA	Up	Proximal Lateral Root Cap_Up
AT2G27840	Proliferation Domain_Atrichoblast	1.6	51.9	115	111	0.0357	0.186	0.446	0.544	0.138	0.473	2.18	6.25	3.82E-08	pGL2_BRI1_bri1_T-WT	HDT4	NA	NA	Up	Proliferation Domain_Atrichoblast_Up
AT2G40250	Elongation_Atrichoblast	35.1	31.2	3.87	11.5	0.313	0.31	0.0478	0.144	0.312	0.0745	-2.26	4.42	3.83E-08	pGL2_BRI1_bri1_T-WT	AT2G40250	NA	NA	Down	Elongation_Atrichoblast_Down
AT1G58270	Elongation_Cortex	353	278	131	58	0.875	0.716	0.722	0.584	0.813	0.699	-1.84	7.69	3.84E-08	pGL2_BRI1_bri1_T-WT	ZW9	NA	NA	Down	Elongation_Cortex_Down
AT2G36630	Elongation_Cortex	93	84	17.7	27.6	0.385	0.323	0.224	0.273	0.361	0.232	-2.01	5.81	3.84E-08	pGL2_BRI1_bri1_T-WT	AT2G36630	NA	NA	Down	Elongation_Cortex_Down
AT1G29900	Proliferation Domain_Atrichoblast	4.81	21.2	74	70.2	0.107	0.356	0.517	0.667	0.276	0.559	2.36	5.59	3.85E-08	pGL2_BRI1_bri1_T-WT	CARB	NA	NA	Up	Proliferation Domain_Atrichoblast_Up
AT3G15760	Transition Domain_Atrichoblast	45.3	43.2	13.9	4.76	0.415	0.482	0.185	0.14	0.438	0.176	-2.3	4.81	3.89E-08	pGL2_BRI1_bri1_T-WT	AT3G15760	NA	NA	Down	Transition Domain_Atrichoblast_Down
AT5G06760	Elongation_Trichoblast	15.9	16.1	126	85.7	0.194	0.275	0.647	0.654	0.23	0.648	2.7	5.92	3.90E-08	pGL2_BRI1_bri1_T-WT	LEA46	NA	NA	Up	Elongation_Trichoblast_Up
AT2G41100	Elongation_Trichoblast	13.6	27.6	134	122	0.186	0.299	0.619	0.731	0.236	0.636	2.72	6.2	3.90E-08	pGL2_BRI1_bri1_T-WT	CML12	NA	NA	Up	Elongation_Trichoblast_Up
AT3G59370	Proliferation Domain_Pericycle	547	327	358	7.94	0.938	0.789	0.714	0.364	0.833	0.615	-2.37	8.29	3.93E-08	pGL2_BRI1_bri1_T-WT	AT3G59370	NA	NA	Down	Proliferation Domain_Pericycle_Down
AT5G17650	Distal Lateral Root Cap	32.8	46.7	154	118	0.152	0.181	0.564	0.544	0.169	0.56	1.78	6.45	3.95E-08	pGL2_BRI1_bri1_T-WT	AT5G17650	NA	NA	Up	Distal Lateral Root Cap_Up
AT1G07135	Proliferation Domain_Atrichoblast	17.6	76.5	162	192	0.286	0.525	0.721	0.772	0.448	0.735	2.03	6.89	3.95E-08	pGL2_BRI1_bri1_T-WT	AT1G07135	NA	NA	Up	Proliferation Domain_Atrichoblast_Up
AT3G18000	Transition Domain_Cortex	238	373	63.1	82.2	0.708	0.863	0.525	0.558	0.825	0.534	-2.05	7.55	3.97E-08	pGL2_BRI1_bri1_T-WT	NMT1	NA	NA	Down	Transition Domain_Cortex_Down
AT5G09440	Elongation_Cortex	855	803	369	173	0.622	0.665	0.668	0.649	0.639	0.665	-1.71	9.11	4.05E-08	pGL2_BRI1_bri1_T-WT	EXL4	NA	NA	Down	Elongation_Cortex_Down
AT5G24600	Proximal Lateral Root Cap	28.1	23.2	67	64	0.173	0.137	0.382	0.438	0.145	0.392	1.36	5.53	4.05E-08	pGL2_BRI1_bri1_T-WT	AT5G24600	NA	NA	Up	Proximal Lateral Root Cap_Up
AT1G01620	Elongation_Endodermis	4840	4320	2390	1840	1	1	1	0.973	1	0.992	-1.12	11.7	4.07E-08	pGL2_BRI1_bri1_T-WT	PIP1-3	NA	NA	Down	Elongation_Endodermis_Down
AT4G11210	Elongation_Xylem	1390	1190	444	128	0.709	0.764	0.539	0.528	0.743	0.536	-2.41	9.63	4.07E-08	pGL2_BRI1_bri1_T-WT	DIR14	NA	NA	Down	Elongation_Xylem_Down
AT4G23690	Elongation_Atrichoblast	31.3	63.7	13.8	6.1	0.106	0.154	0.147	0.106	0.127	0.136	-2.17	4.9	4.12E-08	pGL2_BRI1_bri1_T-WT	DIR6	NA	NA	Down	Elongation_Atrichoblast_Down
AT3G13580	Proliferation Domain_Atrichoblast	22.5	51.9	149	154	0.357	0.492	0.66	0.737	0.448	0.681	2.03	6.65	4.16E-08	pGL2_BRI1_bri1_T-WT	RPL7D	NA	NA	Up	Proliferation Domain_Atrichoblast_Up
AT3G48940	Elongation_Pericycle	10.1	12.5	1.06	1.43	0.169	0.177	0.0298	0.05	0.175	0.0373	-3.15	2.75	4.18E-08	pGL2_BRI1_bri1_T-WT	AT3G48940	NA	NA	Down	Elongation_Pericycle_Down
AT2G38750	Elongation_Atrichoblast	1210	1170	471	375	0.959	0.921	0.897	0.885	0.943	0.894	-1.5	9.66	4.22E-08	pGL2_BRI1_bri1_T-WT	ANN4	NA	NA	Down	Elongation_Atrichoblast_Down
AT1G30760	Elongation_Pericycle	1.83	6.68	21.5	23.8	0.0337	0.0783	0.179	0.21	0.0709	0.19	2.35	3.83	4.26E-08	pGL2_BRI1_bri1_T-WT	AT1G30760	NA	NA	Up	Elongation_Pericycle_Up
AT2G30130	Elongation_Atrichoblast	139	167	509	433	0.549	0.521	0.853	0.817	0.537	0.843	1.62	8.28	4.28E-08	pGL2_BRI1_bri1_T-WT	LBD12	ASL5	Lateral organ boundaries (LOB) domain family protein	Up	Elongation_Atrichoblast_Up
AT1G10480	Elongation_Atrichoblast	22.1	14.6	1.08	5.42	0.18	0.148	0.0184	0.0673	0.166	0.0319	-2.68	3.55	4.30E-08	pGL2_BRI1_bri1_T-WT	ZFP5	ZFP5	zinc finger protein 5	Down	Elongation_Atrichoblast_Down
AT1G22630	Maturation_Cortex	0	0.487	12.3	7.1	0	0.0132	0.174	0.248	0.00939	0.195	4.58	2.51	4.30E-08	pGL2_BRI1_bri1_T-WT	AT1G22630	NA	NA	Up	Maturation_Cortex_Up
AT5G17820	Elongation_Procambium	250	88.2	22.4	19.3	0.933	0.614	0.299	0.375	0.706	0.319	-2.88	6.6	4.31E-08	pGL2_BRI1_bri1_T-WT	AT5G17820	NA	NA	Down	Elongation_Procambium_Down
AT1G01620	Elongation_Atrichoblast	6750	5920	2490	2570	1	1	0.996	0.981	1	0.992	-1.32	12.1	4.32E-08	pGL2_BRI1_bri1_T-WT	PIP1-3	NA	NA	Down	Elongation_Atrichoblast_Down
AT1G79310	Elongation_Atrichoblast	61.3	47.7	17	9.82	0.426	0.362	0.206	0.202	0.398	0.205	-2.05	5.13	4.42E-08	pGL2_BRI1_bri1_T-WT	AMC7	NA	NA	Down	Elongation_Atrichoblast_Down
AT5G39580	Transition Domain_Cortex	13.3	3.25	62.8	43.7	0.125	0.0685	0.314	0.349	0.0825	0.323	2.96	5.13	4.46E-08	pGL2_BRI1_bri1_T-WT	PER62	NA	NA	Up	Transition Domain_Cortex_Up
AT3G16390	Elongation_Atrichoblast	28.2	16.8	3.66	4.4	0.28	0.22	0.0588	0.106	0.254	0.0718	-2.47	3.84	4.49E-08	pGL2_BRI1_bri1_T-WT	NSP3	NA	NA	Down	Elongation_Atrichoblast_Down
AT2G38750	Elongation_Endodermis	153	149	45.1	39.7	0.836	0.719	0.525	0.513	0.776	0.522	-1.83	6.61	4.50E-08	pGL2_BRI1_bri1_T-WT	ANN4	NA	NA	Down	Elongation_Endodermis_Down
AT1G30750	Maturation_Trichoblast	26.9	35.8	6.06	1.41	0.114	0.168	0.117	0.0833	0.147	0.11	-3.04	4.2	4.50E-08	pGL2_BRI1_bri1_T-WT	AT1G30750	NA	NA	Down	Maturation_Trichoblast_Down
AT5G28510	Elongation_Pericycle	0.457	3.06	13.2	14.8	0.0112	0.0336	0.125	0.11	0.0299	0.119	2.79	3.09	4.57E-08	pGL2_BRI1_bri1_T-WT	BGLU24	NA	NA	Up	Elongation_Pericycle_Up
AT4G30280	Proliferation Domain_Atrichoblast	46.5	73.1	226	227	0.571	0.475	0.759	0.632	0.506	0.723	1.92	7.22	4.60E-08	pGL2_BRI1_bri1_T-WT	XTH18	NA	NA	Up	Proliferation Domain_Atrichoblast_Up
AT5G64680	Proliferation Domain_Atrichoblast	4.81	19.1	58.3	74.3	0.107	0.237	0.446	0.561	0.195	0.478	2.41	5.48	4.62E-08	pGL2_BRI1_bri1_T-WT	AT5G64680	NA	NA	Up	Proliferation Domain_Atrichoblast_Up
AT5G44380	Elongation_Cortex	756	638	269	167	0.819	0.781	0.773	0.662	0.804	0.755	-1.71	8.84	4.66E-08	pGL2_BRI1_bri1_T-WT	AT5G44380	NA	NA	Down	Elongation_Cortex_Down
AT2G47260	Elongation_Cortex	2.21	5.26	26.6	12.6	0.0218	0.0454	0.209	0.273	0.031	0.219	2.44	3.58	4.66E-08	pGL2_BRI1_bri1_T-WT	WRKY23	WRKY23	WRKY DNA-binding protein 23	Up	Elongation_Cortex_Up
AT5G66390	Maturation_Trichoblast	32.6	45.1	3.19	10.4	0.0934	0.168	0.0875	0.1	0.138	0.09	-2.73	4.55	4.66E-08	pGL2_BRI1_bri1_T-WT	PER72	NA	NA	Down	Maturation_Trichoblast_Down
ATMG00030	Distal Lateral Root Cap	504	564	907	3980	0.966	0.969	1	1	0.968	1	1.84	10.5	4.67E-08	pGL2_BRI1_bri1_T-WT	ORF107A	NA	NA	Up	Distal Lateral Root Cap_Up
AT5G60270	Proximal Lateral Root Cap	5.82	4.79	18.9	17.9	0.0446	0.039	0.163	0.217	0.0403	0.172	1.81	3.63	4.70E-08	pGL2_BRI1_bri1_T-WT	LECRK17	NA	NA	Up	Proximal Lateral Root Cap_Up
AT5G63087	Maturation_Cortex	0.373	0.122	7.26	8.44	0.0082	0.00329	0.135	0.255	0.00469	0.168	5.28	2.23	4.74E-08	pGL2_BRI1_bri1_T-WT	AT5G63087	NA	NA	Up	Maturation_Cortex_Up
AT5G59520	Proliferation Domain_Atrichoblast	24.1	66.3	7.53	6.7	0.25	0.525	0.143	0.167	0.437	0.15	-2.58	4.55	4.74E-08	pGL2_BRI1_bri1_T-WT	ZIP2	NA	NA	Down	Proliferation Domain_Atrichoblast_Down
AT5G54470	Elongation_Endodermis	2.5	5.82	21.1	29	0.0468	0.0864	0.278	0.398	0.0671	0.315	2.65	3.81	4.75E-08	pGL2_BRI1_bri1_T-WT	AT5G54470	BBX29	B-box type zinc finger family protein	Up	Elongation_Endodermis_Up
AT4G36110	Elongation_Trichoblast	1.82	2.45	9.25	37.1	0.0296	0.0537	0.194	0.346	0.0404	0.218	3.17	3.45	4.76E-08	pGL2_BRI1_bri1_T-WT	AT4G36110	NA	NA	Up	Elongation_Trichoblast_Up
AT2G20750	Elongation_Endodermis	47.9	54.8	12.9	8.17	0.444	0.405	0.18	0.168	0.424	0.177	-2.27	5	4.77E-08	pGL2_BRI1_bri1_T-WT	EXPB1	NA	NA	Down	Elongation_Endodermis_Down
AT5G60210	Proximal Lateral Root Cap	1.94	3.29	8.49	15.4	0.0167	0.0248	0.0797	0.199	0.0229	0.1	2.19	2.91	4.77E-08	pGL2_BRI1_bri1_T-WT	RIP5	NA	NA	Up	Proximal Lateral Root Cap_Up
AT3G25400	Transition Domain_Atrichoblast	7.1	6.49	35.4	32.5	0.13	0.149	0.339	0.509	0.136	0.373	2.32	4.32	4.87E-08	pGL2_BRI1_bri1_T-WT	AT3G25400	NA	NA	Up	Transition Domain_Atrichoblast_Up
AT3G29370	Transition Domain_Atrichoblast	28.3	21.5	7.08	1.19	0.27	0.303	0.0705	0.0526	0.281	0.0669	-2.66	3.98	4.87E-08	pGL2_BRI1_bri1_T-WT	AT3G29370	NA	NA	Down	Transition Domain_Atrichoblast_Down
AT5G26080	Maturation_Trichoblast	29.7	31.9	159	140	0.392	0.376	0.696	0.633	0.382	0.683	2.28	6.49	4.91E-08	pGL2_BRI1_bri1_T-WT	AT5G26080	NA	NA	Up	Maturation_Trichoblast_Up
AT4G08620	Maturation_Trichoblast	16.5	14.9	75.9	89.7	0.358	0.335	0.808	0.75	0.344	0.797	2.39	5.61	4.91E-08	pGL2_BRI1_bri1_T-WT	SULTR1;1	NA	NA	Up	Maturation_Trichoblast_Up
AT4G15910	Maturation_Procambium	119	147	619	606	0.634	0.616	0.931	0.917	0.62	0.923	2.21	8.54	4.97E-08	pGL2_BRI1_bri1_T-WT	ATDI21	NA	NA	Up	Maturation_Procambium_Up
AT5G08240	Elongation_Trichoblast	4.82	10.7	62.2	42.5	0.0943	0.232	0.568	0.538	0.155	0.564	2.83	4.89	4.98E-08	pGL2_BRI1_bri1_T-WT	AT5G08240	NA	NA	Up	Elongation_Trichoblast_Up
AT5G03210	Transition Domain_Atrichoblast	64.4	52.1	250	155	0.632	0.595	0.815	0.877	0.62	0.827	1.77	7.03	5.12E-08	pGL2_BRI1_bri1_T-WT	AT5G03210	NA	NA	Up	Transition Domain_Atrichoblast_Up
AT5G07560	Maturation_Trichoblast	0.647	0.41	12.3	5.06	0.0271	0.0175	0.238	0.117	0.0213	0.213	3.94	2.18	5.13E-08	pGL2_BRI1_bri1_T-WT	GRP20	NA	NA	Up	Maturation_Trichoblast_Up
AT2G25090	Maturation_Trichoblast	1.01	1.27	9.87	13.8	0.0361	0.0448	0.217	0.233	0.0414	0.22	3.36	2.58	5.13E-08	pGL2_BRI1_bri1_T-WT	CIPK16	NA	NA	Up	Maturation_Trichoblast_Up
AT5G58670	Proximal Lateral Root Cap	3.56	4.79	14.7	17	0.0306	0.0319	0.113	0.111	0.0316	0.112	1.9	3.39	5.16E-08	pGL2_BRI1_bri1_T-WT	PLC1	NA	NA	Up	Proximal Lateral Root Cap_Up
AT1G05260	Transition Domain_Cortex	175	139	36.8	35	0.542	0.507	0.441	0.488	0.515	0.453	-2.12	6.52	5.18E-08	pGL2_BRI1_bri1_T-WT	PER3	NA	NA	Down	Transition Domain_Cortex_Down
AT5G17760	Elongation_Endodermis	36	21.7	116	96.9	0.27	0.195	0.584	0.549	0.232	0.573	1.92	6.07	5.22E-08	pGL2_BRI1_bri1_T-WT	AT5G17760	NA	NA	Up	Elongation_Endodermis_Up
AT2G22870	Transition Domain_Atrichoblast	49.1	55.2	189	169	0.426	0.487	0.736	0.772	0.447	0.743	1.78	6.85	5.23E-08	pGL2_BRI1_bri1_T-WT	EMB2001	NA	NA	Up	Transition Domain_Atrichoblast_Up
AT5G09960	Transition Domain_Atrichoblast	118	115	45.5	20.2	0.598	0.569	0.405	0.439	0.588	0.412	-1.9	6.25	5.24E-08	pGL2_BRI1_bri1_T-WT	AT5G09960	NA	NA	Down	Transition Domain_Atrichoblast_Down
AT5G10400	Proximal Lateral Root Cap	123	168	283	451	0.139	0.191	0.257	0.314	0.179	0.267	1.31	8	5.27E-08	pGL2_BRI1_bri1_T-WT	HTR2	NA	NA	Up	Proximal Lateral Root Cap_Up
AT4G01630	Proliferation Domain_Atrichoblast	967	374	197	164	1	0.864	0.602	0.535	0.908	0.583	-1.75	8.7	5.28E-08	pGL2_BRI1_bri1_T-WT	EXPA17	NA	NA	Down	Proliferation Domain_Atrichoblast_Down
AT3G27850	Proliferation Domain_Atrichoblast	0	4.1	30.4	33	0	0.0508	0.337	0.377	0.0345	0.348	3.58	4.43	5.29E-08	pGL2_BRI1_bri1_T-WT	RPL12C	NA	NA	Up	Proliferation Domain_Atrichoblast_Up
AT5G52310	Proliferation Domain_Trichoblast	11	15.6	35.6	85	0.375	0.283	0.529	0.547	0.296	0.533	2.18	5.3	5.29E-08	pGL2_BRI1_bri1_T-WT	RD29A	NA	NA	Up	Proliferation Domain_Trichoblast_Up
AT3G25597	Proliferation Domain_Trichoblast	17.1	17.5	43.5	105	0.438	0.293	0.556	0.604	0.315	0.567	2.1	5.59	5.29E-08	pGL2_BRI1_bri1_T-WT	AT3G25597	NA	NA	Up	Proliferation Domain_Trichoblast_Up
AT3G50660	Proliferation Domain_Trichoblast	9.77	15	56	57.6	0.375	0.283	0.679	0.642	0.296	0.671	2.14	5.24	5.29E-08	pGL2_BRI1_bri1_T-WT	CYP90B1	NA	NA	Up	Proliferation Domain_Trichoblast_Up
AT4G08555	Proliferation Domain_Trichoblast	36.6	58.6	131	211	0.625	0.717	0.743	0.849	0.704	0.767	1.84	6.82	5.29E-08	pGL2_BRI1_bri1_T-WT	AT4G08555	NA	NA	Up	Proliferation Domain_Trichoblast_Up
AT4G23400	Proximal Lateral Root Cap	70.8	65.7	31.9	22.5	0.396	0.256	0.211	0.177	0.29	0.205	-1.34	5.57	5.30E-08	pGL2_BRI1_bri1_T-WT	PIP1-5	NA	NA	Down	Proximal Lateral Root Cap_Down
AT4G00430	Distal Columella	118	60.2	32	16.1	0.56	0.355	0.2	0.193	0.48	0.198	-1.89	5.84	5.31E-08	pGL2_BRI1_bri1_T-WT	PIP1.4	NA	NA	Down	Distal Columella_Down
AT5G63790	Maturation_Xylem	1530	1470	5330	3250	1	0.977	1	0.938	0.988	0.978	1.47	11.5	5.31E-08	pGL2_BRI1_bri1_T-WT	ANAC102	NAC102	NAC domain containing protein 102	Up	Maturation_Xylem_Up
AT3G28860	Elongation_Atrichoblast	12.4	10.2	43.2	48.1	0.125	0.108	0.357	0.538	0.117	0.407	2.01	4.81	5.37E-08	pGL2_BRI1_bri1_T-WT	ABCB19	NA	NA	Up	Elongation_Atrichoblast_Up
AT1G72416	Transition Domain_Cortex	17.1	14.3	37.1	156	0.208	0.205	0.373	0.419	0.206	0.385	2.64	5.91	5.37E-08	pGL2_BRI1_bri1_T-WT	AT1G72416	NA	NA	Up	Transition Domain_Cortex_Up
AT2G43820	Elongation_Endodermis	369	224	121	68.9	0.979	0.896	0.804	0.726	0.937	0.78	-1.65	7.62	5.41E-08	pGL2_BRI1_bri1_T-WT	UGT74F2	NA	NA	Down	Elongation_Endodermis_Down
AT4G14940	Proximal Lateral Root Cap	62.1	95	40.9	21	0.27	0.442	0.274	0.235	0.401	0.267	-1.37	5.79	5.41E-08	pGL2_BRI1_bri1_T-WT	AO1	NA	NA	Down	Proximal Lateral Root Cap_Down
AT5G02420	Proximal Lateral Root Cap	98.7	81.7	52.4	23.6	0.482	0.416	0.355	0.292	0.432	0.344	-1.33	6	5.43E-08	pGL2_BRI1_bri1_T-WT	SMR3	NA	NA	Down	Proximal Lateral Root Cap_Down
AT1G75750	Elongation_Endodermis	17400	15400	10200	6630	1	0.995	0.996	0.973	0.997	0.989	-0.995	13.6	5.53E-08	pGL2_BRI1_bri1_T-WT	GASA1	NA	NA	Down	Elongation_Endodermis_Down
AT2G37430	Elongation_Xylem	1.7	7.3	25.2	58.6	0.0597	0.0909	0.296	0.222	0.0791	0.278	3.33	4.42	5.53E-08	pGL2_BRI1_bri1_T-WT	ZAT11	ZAT11	C2H2 and C2HC zinc fingers superfamily protein	Up	Elongation_Xylem_Up
AT1G01620	Distal Columella	471	283	155	78.6	0.93	0.788	0.601	0.545	0.874	0.589	-1.72	7.95	5.57E-08	pGL2_BRI1_bri1_T-WT	PIP1-3	NA	NA	Down	Distal Columella_Down
AT5G13900	Elongation_Atrichoblast	0.384	1.38	13.1	4.74	0.00524	0.0172	0.118	0.0673	0.0104	0.104	3.32	2.23	5.59E-08	pGL2_BRI1_bri1_T-WT	VAS	NA	NA	Up	Elongation_Atrichoblast_Up
AT1G77760	Transition Domain_Cortex	0	3.25	34	31.6	0	0.0411	0.373	0.419	0.0309	0.385	3.79	4.43	5.69E-08	pGL2_BRI1_bri1_T-WT	NIA1	NA	NA	Up	Transition Domain_Cortex_Up
AT4G27860	Elongation_Cortex	60.4	51.3	15.9	11.8	0.376	0.357	0.229	0.26	0.369	0.234	-2.02	5.15	5.73E-08	pGL2_BRI1_bri1_T-WT	AT4G27860	NA	NA	Down	Elongation_Cortex_Down
AT3G44870	Proliferation Domain_Trichoblast	119	37.1	18.9	16.2	0.688	0.543	0.46	0.226	0.565	0.408	-1.95	5.39	5.74E-08	pGL2_BRI1_bri1_T-WT	AT3G44870	NA	NA	Down	Proliferation Domain_Trichoblast_Down
AT4G35060	Proximal Lateral Root Cap	28.1	24.8	13	5.08	0.212	0.194	0.132	0.0885	0.198	0.125	-1.61	4.15	5.74E-08	pGL2_BRI1_bri1_T-WT	HIPP25	NA	NA	Down	Proximal Lateral Root Cap_Down
AT3G22620	Maturation_Trichoblast	27.8	50.4	6.99	2.81	0.136	0.177	0.138	0.117	0.161	0.133	-2.88	4.51	5.77E-08	pGL2_BRI1_bri1_T-WT	AT3G22620	NA	NA	Down	Maturation_Trichoblast_Down
AT3G28740	Elongation_Cortex	5800	3930	2510	1190	0.99	0.968	0.979	0.948	0.982	0.974	-1.47	11.7	5.80E-08	pGL2_BRI1_bri1_T-WT	CYP81D11	NA	NA	Down	Elongation_Cortex_Down
ATMG01380	Proliferation Domain_Atrichoblast	20.8	32.8	50.7	214	0.286	0.475	0.548	0.842	0.414	0.63	2.17	6.41	5.86E-08	pGL2_BRI1_bri1_T-WT	RRN5	NA	NA	Up	Proliferation Domain_Atrichoblast_Up
AT5G03210	Elongation_Pericycle	70.4	105	224	299	0.573	0.606	0.869	0.87	0.601	0.869	1.58	7.46	5.88E-08	pGL2_BRI1_bri1_T-WT	AT5G03210	NA	NA	Up	Elongation_Pericycle_Up
AT1G03360	Proliferation Domain_Atrichoblast	0	10.9	39.6	49.9	0	0.153	0.357	0.447	0.103	0.382	2.82	4.92	5.94E-08	pGL2_BRI1_bri1_T-WT	RRP4	NA	NA	Up	Proliferation Domain_Atrichoblast_Up
AT4G01480	Proliferation Domain_Atrichoblast	265	203	109	38.2	1	0.881	0.769	0.623	0.92	0.728	-1.84	7.21	5.94E-08	pGL2_BRI1_bri1_T-WT	PPA5	NA	NA	Down	Proliferation Domain_Atrichoblast_Down
AT2G29460	Distal Lateral Root Cap	90.2	76.4	242	310	0.41	0.351	0.645	0.728	0.376	0.663	1.72	7.48	5.97E-08	pGL2_BRI1_bri1_T-WT	GSTU4	NA	NA	Up	Distal Lateral Root Cap_Up
AT1G63010	Proliferation Domain_Atrichoblast	313	181	80.8	57.2	0.929	0.78	0.656	0.64	0.828	0.652	-1.81	7.24	5.99E-08	pGL2_BRI1_bri1_T-WT	AT1G63010	NA	NA	Down	Proliferation Domain_Atrichoblast_Down
AT2G34350	Elongation_Atrichoblast	63.2	46.1	16.1	10.8	0.482	0.429	0.202	0.221	0.459	0.207	-2.02	5.14	6.08E-08	pGL2_BRI1_bri1_T-WT	AT2G34350	NA	NA	Down	Elongation_Atrichoblast_Down
AT4G08950	Elongation_Endodermis	4.99	11	27.8	44.8	0.0623	0.121	0.286	0.345	0.0924	0.304	2.23	4.43	6.08E-08	pGL2_BRI1_bri1_T-WT	EXO	NA	NA	Up	Elongation_Endodermis_Up
AT1G80750	Proliferation Domain_Atrichoblast	28.9	77.2	192	204	0.179	0.373	0.656	0.693	0.31	0.667	1.95	7.04	6.08E-08	pGL2_BRI1_bri1_T-WT	RPL7A	NA	NA	Up	Proliferation Domain_Atrichoblast_Up
AT4G24960	Elongation_Atrichoblast	623	649	2130	1420	0.672	0.614	0.897	0.817	0.647	0.875	1.45	10.2	6.10E-08	pGL2_BRI1_bri1_T-WT	HVA22D	NA	NA	Up	Elongation_Atrichoblast_Up
AT5G42180	Elongation_Atrichoblast	25.3	31.9	7.53	4.06	0.122	0.137	0.103	0.0865	0.129	0.0984	-2.28	4.19	6.13E-08	pGL2_BRI1_bri1_T-WT	PER64	NA	NA	Down	Elongation_Atrichoblast_Down
AT4G21440	Elongation_Cortex	2.54	6.45	20.7	20	0.0242	0.0397	0.0928	0.143	0.0303	0.101	2.31	3.64	6.14E-08	pGL2_BRI1_bri1_T-WT	ATMYB102	MYB102	MYB-like 102	Up	Elongation_Cortex_Up
AT1G33110	Elongation_Atrichoblast	25.3	26	84.1	104	0.189	0.206	0.456	0.529	0.196	0.476	1.86	5.89	6.21E-08	pGL2_BRI1_bri1_T-WT	DTX21	NA	NA	Up	Elongation_Atrichoblast_Up
AT3G47340	Distal Columella	70.3	61.5	149	350	0.235	0.193	0.318	0.704	0.219	0.403	1.79	7.3	6.22E-08	pGL2_BRI1_bri1_T-WT	ASN1	NA	NA	Up	Distal Columella_Up
ATMG00030	Elongation_Atrichoblast	521	446	670	3000	0.933	0.959	0.971	1	0.944	0.979	1.56	10.2	6.27E-08	pGL2_BRI1_bri1_T-WT	ORF107A	NA	NA	Up	Elongation_Atrichoblast_Up
AT3G59370	Elongation_Cortex	29.2	70.1	20.9	1.37	0.145	0.357	0.263	0.0649	0.228	0.23	-2.32	4.95	6.31E-08	pGL2_BRI1_bri1_T-WT	AT3G59370	NA	NA	Down	Elongation_Cortex_Down
AT3G57450	Proliferation Domain_Trichoblast	29.3	80.1	167	202	0.562	0.848	0.856	0.906	0.806	0.867	1.83	6.95	6.33E-08	pGL2_BRI1_bri1_T-WT	AT3G57450	NA	NA	Up	Proliferation Domain_Trichoblast_Up
AT1G07985	Elongation_Pericycle	12.3	11.7	58.7	34.8	0.236	0.181	0.56	0.31	0.19	0.466	1.88	4.91	6.35E-08	pGL2_BRI1_bri1_T-WT	AT1G07985	NA	NA	Up	Elongation_Pericycle_Up
AT5G45920	Proliferation Domain_Trichoblast	4.89	9.51	44.9	37.1	0.188	0.261	0.61	0.453	0.25	0.575	2.34	4.77	6.39E-08	pGL2_BRI1_bri1_T-WT	AT5G45920	NA	NA	Up	Proliferation Domain_Trichoblast_Up
AT2G35240	Proliferation Domain_Atrichoblast	20.8	51.2	144	146	0.143	0.441	0.656	0.711	0.345	0.672	2.01	6.59	6.41E-08	pGL2_BRI1_bri1_T-WT	MORF6	NA	NA	Up	Proliferation Domain_Atrichoblast_Up
AT1G47510	Transition Domain_Atrichoblast	21.5	21.3	60.9	110	0.23	0.256	0.414	0.579	0.239	0.447	1.92	5.72	6.53E-08	pGL2_BRI1_bri1_T-WT	IP5P11	NA	NA	Up	Transition Domain_Atrichoblast_Up
AT4G10250	Transition Domain_Cortex	0	11.7	14.5	90.8	0	0.0548	0.0847	0.279	0.0412	0.137	3.11	5.05	6.61E-08	pGL2_BRI1_bri1_T-WT	HSP22.0	NA	NA	Up	Transition Domain_Cortex_Up
AT4G13400	Elongation_Atrichoblast	16.9	13.7	3.23	1.35	0.169	0.16	0.0441	0.0385	0.165	0.0426	-2.73	3.29	6.66E-08	pGL2_BRI1_bri1_T-WT	AT4G13400	NA	NA	Down	Elongation_Atrichoblast_Down
AT4G28400	Proximal Lateral Root Cap	8.09	10.2	30.4	25.8	0.0613	0.0762	0.23	0.27	0.0726	0.237	1.58	4.28	6.71E-08	pGL2_BRI1_bri1_T-WT	AT4G28400	NA	NA	Up	Proximal Lateral Root Cap_Up
AT2G43890	Elongation_Trichoblast	66.4	29.9	8.73	3.59	0.418	0.305	0.144	0.154	0.368	0.145	-2.97	4.83	6.72E-08	pGL2_BRI1_bri1_T-WT	AT2G43890	NA	NA	Down	Elongation_Trichoblast_Down
AT2G44470	Elongation_Trichoblast	0	0	13.5	0	0	0	0.36	0	0	0.303	8.39	1.92	6.72E-08	pGL2_BRI1_bri1_T-WT	BGLU29	NA	NA	Up	Elongation_Trichoblast_Up
AT2G11910	Proliferation Domain_Atrichoblast	41.7	125	309	275	0.321	0.712	0.806	0.763	0.586	0.794	1.9	7.6	6.73E-08	pGL2_BRI1_bri1_T-WT	AT2G11910	NA	NA	Up	Proliferation Domain_Atrichoblast_Up
AT5G67390	Proximal Lateral Root Cap	54.7	53.3	26	16.6	0.295	0.285	0.222	0.199	0.288	0.218	-1.36	5.23	6.73E-08	pGL2_BRI1_bri1_T-WT	AT5G67390	NA	NA	Down	Proximal Lateral Root Cap_Down
AT5G44460	Elongation_Atrichoblast	25.6	27	9.89	1.35	0.21	0.235	0.132	0.0385	0.221	0.106	-2.36	4.09	6.75E-08	pGL2_BRI1_bri1_T-WT	CML43	NA	NA	Down	Elongation_Atrichoblast_Down
AT1G72150	Elongation_Endodermis	927	723	297	302	0.99	0.963	0.91	0.885	0.976	0.902	-1.45	9.14	6.78E-08	pGL2_BRI1_bri1_T-WT	PATL1	NA	NA	Down	Elongation_Endodermis_Down
AT4G36740	Maturation_Procambium	3.52	1.66	39.2	25.2	0.0732	0.016	0.207	0.222	0.0301	0.215	3.67	4.04	6.78E-08	pGL2_BRI1_bri1_T-WT	HB-5	HB40	homeobox protein 40	Up	Maturation_Procambium_Up
AT3G56020	Proliferation Domain_Atrichoblast	568	783	1480	3010	0.929	0.983	0.993	1	0.966	0.995	1.67	10.5	6.82E-08	pGL2_BRI1_bri1_T-WT	RPL41G	NA	NA	Up	Proliferation Domain_Atrichoblast_Up
AT1G62480	Elongation_Atrichoblast	646	862	425	137	0.976	0.974	0.842	0.875	0.975	0.851	-1.62	9.02	6.83E-08	pGL2_BRI1_bri1_T-WT	AT1G62480	NA	NA	Down	Elongation_Atrichoblast_Down
AT3G18950	Maturation_Procambium	5.87	36.5	80.2	154	0.0244	0.248	0.414	0.75	0.193	0.6	2.6	6.15	6.83E-08	pGL2_BRI1_bri1_T-WT	AT3G18950	NA	NA	Up	Maturation_Procambium_Up
AT5G13140	Elongation_Cortex	0.331	1.02	8.83	5.2	0.00364	0.0113	0.134	0.169	0.00665	0.14	3.47	2.03	6.85E-08	pGL2_BRI1_bri1_T-WT	AT5G13140	NA	NA	Up	Elongation_Cortex_Up
AT2G29995	Elongation_Cortex	25.7	27.8	5.93	5.74	0.213	0.195	0.0876	0.195	0.206	0.105	-2.19	4.08	6.85E-08	pGL2_BRI1_bri1_T-WT	PSY3	NA	NA	Down	Elongation_Cortex_Down
AT2G20750	Distal Lateral Root Cap	26.3	15.7	3.77	3.96	0.174	0.107	0.0339	0.0662	0.135	0.0408	-2.46	3.74	6.86E-08	pGL2_BRI1_bri1_T-WT	EXPB1	NA	NA	Down	Distal Lateral Root Cap_Down
AT4G25480	Elongation_Pericycle	9.14	10.9	31.1	45.7	0.124	0.139	0.357	0.44	0.136	0.388	1.94	4.63	6.90E-08	pGL2_BRI1_bri1_T-WT	DREB1A	DREB1A	dehydration response element B1A	Up	Elongation_Pericycle_Up
AT1G80110	Proliferation Domain_Trichoblast	0	3.68	17.5	25.1	0	0.12	0.348	0.245	0.102	0.325	3.16	3.82	6.93E-08	pGL2_BRI1_bri1_T-WT	PP2B11	NA	NA	Up	Proliferation Domain_Trichoblast_Up
AT3G29250	Proliferation Domain_Trichoblast	85.5	79.5	18.1	28	1	0.739	0.497	0.491	0.778	0.496	-1.86	5.65	6.93E-08	pGL2_BRI1_bri1_T-WT	SDR4	NA	NA	Down	Proliferation Domain_Trichoblast_Down
AT4G35100	Distal Columella	466	237	156	65.2	0.939	0.736	0.561	0.498	0.86	0.547	-1.72	7.86	7.03E-08	pGL2_BRI1_bri1_T-WT	PIP2-7	NA	NA	Down	Distal Columella_Down
AT1G07830	Proliferation Domain_Atrichoblast	17.6	40.3	121	121	0.143	0.373	0.595	0.675	0.299	0.618	2.05	6.34	7.04E-08	pGL2_BRI1_bri1_T-WT	AT1G07830	NA	NA	Up	Proliferation Domain_Atrichoblast_Up
AT3G10320	Elongation_Atrichoblast	28.3	25.2	6.88	4.06	0.239	0.208	0.0588	0.0865	0.225	0.0665	-2.29	4.1	7.05E-08	pGL2_BRI1_bri1_T-WT	AT3G10320	NA	NA	Down	Elongation_Atrichoblast_Down
AT5G40510	Elongation_Atrichoblast	137	126	36.1	38.3	0.684	0.642	0.401	0.481	0.666	0.423	-1.82	6.41	7.14E-08	pGL2_BRI1_bri1_T-WT	AT5G40510	NA	NA	Down	Elongation_Atrichoblast_Down
AT3G61890	Elongation_Endodermis	203	312	61.4	103	0.486	0.412	0.29	0.336	0.448	0.304	-1.66	7.42	7.17E-08	pGL2_BRI1_bri1_T-WT	ATHB-12	HB-12	homeobox 12	Down	Elongation_Endodermis_Down
AT4G18880	Proximal Lateral Root Cap	12	14.1	42.4	31.8	0.0836	0.106	0.292	0.341	0.101	0.301	1.47	4.7	7.17E-08	pGL2_BRI1_bri1_T-WT	HSFA4A	HSF A4A	heat shock transcription factor A4A	Up	Proximal Lateral Root Cap_Up
AT4G19230	Transition Domain_Atrichoblast	604	427	134	197	0.971	0.944	0.63	0.789	0.962	0.662	-1.65	8.42	7.17E-08	pGL2_BRI1_bri1_T-WT	CYP707A1	NA	NA	Down	Transition Domain_Atrichoblast_Down
AT1G29160	Maturation_Procambium	524	441	87.7	113	0.902	0.872	0.586	0.694	0.88	0.646	-2.25	8.21	7.22E-08	pGL2_BRI1_bri1_T-WT	DOF1.5	AT1G29160	Dof-type zinc finger DNA-binding family protein	Down	Maturation_Procambium_Down
ATMG00030	Maturation_Procambium	194	217	550	1480	0.976	0.96	1	1	0.964	1	2.16	9.26	7.24E-08	pGL2_BRI1_bri1_T-WT	ORF107A	NA	NA	Up	Maturation_Procambium_Up
AT5G40510	Elongation_Cortex	41.5	24.6	8.83	6.29	0.336	0.24	0.157	0.221	0.298	0.168	-2.11	4.39	7.26E-08	pGL2_BRI1_bri1_T-WT	AT5G40510	NA	NA	Down	Elongation_Cortex_Down
AT2G34900	Proliferation Domain_Atrichoblast	4.81	17.1	45	77.1	0.107	0.186	0.435	0.596	0.161	0.48	2.45	5.36	7.30E-08	pGL2_BRI1_bri1_T-WT	GTE1	NA	NA	Up	Proliferation Domain_Atrichoblast_Up
AT5G53980	Elongation_Endodermis	0	0	6.19	8.64	0	0	0.0902	0.168	0	0.114	8.65	1.75	7.32E-08	pGL2_BRI1_bri1_T-WT	ATHB-52	HB52	homeobox protein 52	Up	Elongation_Endodermis_Up
AT5G66690	Proximal Lateral Root Cap	339	316	168	105	0.716	0.688	0.663	0.611	0.695	0.654	-1.3	7.86	7.36E-08	pGL2_BRI1_bri1_T-WT	UGT72E2	NA	NA	Down	Proximal Lateral Root Cap_Down
AT3G45430	Transition Domain_Atrichoblast	19.4	14.6	2.12	2.38	0.262	0.256	0.0396	0.105	0.26	0.0528	-2.93	3.43	7.43E-08	pGL2_BRI1_bri1_T-WT	LECRK15	NA	NA	Down	Transition Domain_Atrichoblast_Down
AT4G36740	Elongation_Xylem	11.5	13.7	66.5	83.4	0.149	0.118	0.487	0.472	0.13	0.483	2.57	5.41	7.47E-08	pGL2_BRI1_bri1_T-WT	HB-5	HB40	homeobox protein 40	Up	Elongation_Xylem_Up
AT1G66920	Maturation_Cortex	0.373	1.46	12.7	16.4	0.0082	0.0395	0.219	0.464	0.0305	0.286	3.85	3.08	7.51E-08	pGL2_BRI1_bri1_T-WT	LRK10L-2.4	NA	NA	Up	Maturation_Cortex_Up
AT4G12545	Maturation_Cortex	54.4	38	7	3.59	0.402	0.461	0.133	0.105	0.444	0.125	-3.17	4.66	7.51E-08	pGL2_BRI1_bri1_T-WT	AIR1B	NA	NA	Down	Maturation_Cortex_Down
AT2G20750	Elongation_Cortex	83.1	80.5	31.8	12.3	0.422	0.321	0.255	0.286	0.383	0.26	-2	5.72	7.55E-08	pGL2_BRI1_bri1_T-WT	EXPB1	NA	NA	Down	Elongation_Cortex_Down
AT5G18470	Transition Domain_Cortex	11.4	5.86	80.7	39.6	0.167	0.11	0.576	0.395	0.124	0.528	2.78	5.31	7.63E-08	pGL2_BRI1_bri1_T-WT	AT5G18470	NA	NA	Up	Transition Domain_Cortex_Up
AT4G25200	Transition Domain_Cortex	0	20.8	29.7	108	0	0.11	0.136	0.326	0.0825	0.186	2.71	5.47	7.63E-08	pGL2_BRI1_bri1_T-WT	HSP23.6	NA	NA	Up	Transition Domain_Cortex_Up
AT5G40450	Proximal Lateral Root Cap	166	130	80	44.6	0.766	0.617	0.516	0.372	0.653	0.491	-1.29	6.71	7.64E-08	pGL2_BRI1_bri1_T-WT	AT5G40450	NA	NA	Down	Proximal Lateral Root Cap_Down
AT1G80270	Proliferation Domain_Atrichoblast	0	21.2	59.4	64.1	0	0.169	0.395	0.482	0.115	0.419	2.42	5.39	7.69E-08	pGL2_BRI1_bri1_T-WT	PPR596	NA	NA	Up	Proliferation Domain_Atrichoblast_Up
AT1G01620	Proliferation Domain_Atrichoblast	680	347	179	121	1	0.949	0.929	0.781	0.966	0.887	-1.72	8.34	7.72E-08	pGL2_BRI1_bri1_T-WT	PIP1-3	NA	NA	Down	Proliferation Domain_Atrichoblast_Down
AT2G39400	Proliferation Domain_Atrichoblast	3.21	0	26.6	23.3	0.0357	0	0.201	0.289	0.0115	0.225	4.56	4.12	7.73E-08	pGL2_BRI1_bri1_T-WT	AT2G39400	NA	NA	Up	Proliferation Domain_Atrichoblast_Up
AT5G05220	Proliferation Domain_Trichoblast	6.11	6.75	39.7	33	0.125	0.152	0.444	0.245	0.148	0.4	2.42	4.6	7.76E-08	pGL2_BRI1_bri1_T-WT	AT5G05220	NA	NA	Up	Proliferation Domain_Trichoblast_Up
AT3G23190	Elongation_Pericycle	16.9	9.52	2.77	0.953	0.236	0.114	0.0655	0.04	0.134	0.056	-2.87	2.89	7.87E-08	pGL2_BRI1_bri1_T-WT	AT3G23190	NA	NA	Down	Elongation_Pericycle_Down
AT1G32580	Proliferation Domain_Atrichoblast	4.81	47.8	110	109	0.107	0.458	0.585	0.649	0.345	0.603	2.11	6.21	7.90E-08	pGL2_BRI1_bri1_T-WT	MORF5	NA	NA	Up	Proliferation Domain_Atrichoblast_Up
AT3G44006	Elongation_Trichoblast	0	0	7.19	3	0	0	0.165	0.192	0	0.17	8.09	1.32	7.95E-08	pGL2_BRI1_bri1_T-WT	AT3G44006	NA	NA	Up	Elongation_Trichoblast_Up
AT5G48570	Elongation_Pericycle	23.3	16	50.6	88.1	0.292	0.206	0.476	0.56	0.22	0.507	1.83	5.49	7.96E-08	pGL2_BRI1_bri1_T-WT	FKBP65	NA	NA	Up	Elongation_Pericycle_Up
AT2G15960	Elongation_Endodermis	169	141	54	37.6	0.751	0.593	0.463	0.434	0.67	0.454	-1.78	6.67	8.00E-08	pGL2_BRI1_bri1_T-WT	AT2G15960	NA	NA	Down	Elongation_Endodermis_Down
AT2G39430	Elongation_Endodermis	238	219	78.8	63.8	0.369	0.356	0.251	0.248	0.362	0.25	-1.68	7.24	8.01E-08	pGL2_BRI1_bri1_T-WT	DIR9	NA	NA	Down	Elongation_Endodermis_Down
AT2G20450	Proliferation Domain_Atrichoblast	80.2	231	480	506	0.464	0.814	0.878	0.904	0.701	0.885	1.8	8.37	8.01E-08	pGL2_BRI1_bri1_T-WT	RPL14A	NA	NA	Up	Proliferation Domain_Atrichoblast_Up
AT2G42740	Proliferation Domain_Atrichoblast	11.2	49.9	128	122	0.214	0.407	0.524	0.684	0.345	0.569	2.06	6.39	8.04E-08	pGL2_BRI1_bri1_T-WT	RPL11A	NA	NA	Up	Proliferation Domain_Atrichoblast_Up
AT3G16840	Proliferation Domain_Atrichoblast	8.02	17.8	57	77.1	0.0714	0.203	0.483	0.588	0.161	0.512	2.35	5.5	8.06E-08	pGL2_BRI1_bri1_T-WT	AT3G16840	NA	NA	Up	Proliferation Domain_Atrichoblast_Up
AT3G57020	Proximal Lateral Root Cap	147	208	80.4	62.7	0.451	0.619	0.429	0.456	0.578	0.434	-1.3	6.96	8.18E-08	pGL2_BRI1_bri1_T-WT	SSL9	NA	NA	Down	Proximal Lateral Root Cap_Down
AT3G52700	Maturation_Endodermis	0	19.4	30.2	66.3	0	0.372	0.34	0.75	0.118	0.512	3.63	4.87	8.26E-08	pGL2_BRI1_bri1_T-WT	AT3G52700	NA	NA	Up	Maturation_Endodermis_Up
AT5G52640	Transition Domain_Cortex	5.71	26	30	164	0.0417	0.219	0.169	0.419	0.175	0.236	2.6	5.93	8.34E-08	pGL2_BRI1_bri1_T-WT	HSP90-1	NA	NA	Up	Transition Domain_Cortex_Up
AT5G15960	Proximal Lateral Root Cap	42.7	33.7	68.4	128	0.231	0.21	0.296	0.403	0.215	0.314	1.33	6.09	8.36E-08	pGL2_BRI1_bri1_T-WT	KIN1	NA	NA	Up	Proximal Lateral Root Cap_Up
AT1G12845	Transition Domain_Atrichoblast	9.09	9.64	47	37.6	0.151	0.195	0.383	0.474	0.166	0.401	2.17	4.67	8.36E-08	pGL2_BRI1_bri1_T-WT	AT1G12845	NA	NA	Up	Transition Domain_Atrichoblast_Up
AT5G12950	Proliferation Domain_Atrichoblast	96.2	91.5	33.5	17.9	0.714	0.814	0.425	0.351	0.782	0.404	-1.94	5.79	8.38E-08	pGL2_BRI1_bri1_T-WT	AT5G12950	NA	NA	Down	Proliferation Domain_Atrichoblast_Down
AT4G12520	Proliferation Domain_Atrichoblast	94.6	82.7	28.6	18.4	0.786	0.475	0.34	0.377	0.575	0.35	-1.95	5.68	8.41E-08	pGL2_BRI1_bri1_T-WT	AT4G12520	NA	NA	Down	Proliferation Domain_Atrichoblast_Down
AT2G24970	Maturation_Trichoblast	0.791	1.09	9.05	11.8	0.0301	0.037	0.212	0.217	0.0343	0.213	3.46	2.38	8.53E-08	pGL2_BRI1_bri1_T-WT	AT2G24970	NA	NA	Up	Maturation_Trichoblast_Up
AT1G14210	Proliferation Domain_Atrichoblast	279	204	87.8	54.2	1	0.864	0.697	0.588	0.908	0.667	-1.79	7.23	8.55E-08	pGL2_BRI1_bri1_T-WT	AT1G14210	NA	NA	Down	Proliferation Domain_Atrichoblast_Down
AT1G11210	Transition Domain_Atrichoblast	2.12	2.22	17.7	12.7	0.0423	0.0513	0.233	0.281	0.0454	0.243	2.8	3.08	8.55E-08	pGL2_BRI1_bri1_T-WT	AT1G11210	NA	NA	Up	Transition Domain_Atrichoblast_Up
AT5G04120	Proximal Lateral Root Cap	56.6	30.9	24.7	9.71	0.379	0.23	0.207	0.164	0.266	0.2	-1.4	4.91	8.56E-08	pGL2_BRI1_bri1_T-WT	IPSP	NA	NA	Down	Proximal Lateral Root Cap_Down
AT5G54370	Elongation_Endodermis	201	68.8	62.2	16.8	0.525	0.481	0.369	0.257	0.503	0.334	-1.84	6.47	8.57E-08	pGL2_BRI1_bri1_T-WT	AT5G54370	NA	NA	Down	Elongation_Endodermis_Down
AT1G61340	Transition Domain_Atrichoblast	12.3	19.5	54.5	68.9	0.169	0.313	0.441	0.614	0.218	0.475	1.98	5.26	8.61E-08	pGL2_BRI1_bri1_T-WT	AT1G61340	NA	NA	Up	Transition Domain_Atrichoblast_Up
AT2G35960	Elongation_Atrichoblast	2.78	2.18	10.5	20	0.0341	0.0292	0.151	0.25	0.0319	0.178	2.53	3.05	8.73E-08	pGL2_BRI1_bri1_T-WT	NHL12	NA	NA	Up	Elongation_Atrichoblast_Up
AT3G12500	Maturation_Cortex	100	141	23.3	6.02	0.566	0.556	0.0885	0.105	0.559	0.0929	-3.3	6.07	8.79E-08	pGL2_BRI1_bri1_T-WT	CHI-B	NA	NA	Down	Maturation_Cortex_Down
AT3G49845	Elongation_Pericycle	109	70	31.5	21.7	0.719	0.535	0.417	0.34	0.565	0.388	-1.74	5.85	8.90E-08	pGL2_BRI1_bri1_T-WT	AT3G49845	NA	NA	Down	Elongation_Pericycle_Down
AT1G47600	Proliferation Domain_Trichoblast	2.44	85.6	8.5	1.31	0.125	0.13	0.107	0.0755	0.13	0.1	-2.7	4.72	8.97E-08	pGL2_BRI1_bri1_T-WT	TGG4	NA	NA	Down	Proliferation Domain_Trichoblast_Down
AT5G24105	Elongation_Pericycle	52.6	30.7	8.93	12.6	0.472	0.336	0.167	0.26	0.358	0.201	-1.89	4.69	9.07E-08	pGL2_BRI1_bri1_T-WT	AGP41	NA	NA	Down	Elongation_Pericycle_Down
AT4G16442	Elongation_Cortex	0.552	0.679	6.81	6.84	0.00606	0.00756	0.106	0.143	0.00665	0.112	3.45	1.93	9.17E-08	pGL2_BRI1_bri1_T-WT	AT4G16442	NA	NA	Up	Elongation_Cortex_Up
AT2G45860	Proliferation Domain_Atrichoblast	8.02	27.3	73.8	91.1	0.0714	0.288	0.503	0.57	0.218	0.522	2.2	5.8	9.21E-08	pGL2_BRI1_bri1_T-WT	AT2G45860	NA	NA	Up	Proliferation Domain_Atrichoblast_Up
AT2G16060	Proximal Lateral Root Cap	457	445	295	107	0.549	0.595	0.561	0.42	0.584	0.537	-1.33	8.35	9.30E-08	pGL2_BRI1_bri1_T-WT	AHB1	NA	NA	Down	Proximal Lateral Root Cap_Down
AT3G54580	Proximal Lateral Root Cap	38.8	19.3	8.96	10.2	0.24	0.146	0.0898	0.137	0.169	0.0979	-1.56	4.21	9.32E-08	pGL2_BRI1_bri1_T-WT	AT3G54580	NA	NA	Down	Proximal Lateral Root Cap_Down
ATCG00030	Distal Columella	9.01	9.46	20.1	75.1	0.0644	0.0706	0.128	0.318	0.0669	0.17	2.06	4.81	9.35E-08	pGL2_BRI1_bri1_T-WT	TRNK	NA	NA	Up	Distal Columella_Up
AT1G49240	Elongation_Atrichoblast	2470	2290	1060	775	0.999	0.978	0.982	0.962	0.99	0.976	-1.39	10.7	9.38E-08	pGL2_BRI1_bri1_T-WT	ACT8	NA	NA	Down	Elongation_Atrichoblast_Down
AT4G15630	Proliferation Domain_Trichoblast	0	0	2.58	17.3	0	0	0.112	0.151	0	0.121	8.94	2.62	9.39E-08	pGL2_BRI1_bri1_T-WT	AT4G15630	NA	NA	Up	Proliferation Domain_Trichoblast_Up
AT3G04060	Transition Domain_Atrichoblast	12.1	11.7	27.8	92.3	0.169	0.241	0.304	0.544	0.194	0.352	2.09	5.13	9.39E-08	pGL2_BRI1_bri1_T-WT	anac046	NAC046	NAC domain containing protein 46	Up	Transition Domain_Atrichoblast_Up
AT5G14120	Elongation_Cortex	449	307	150	81	0.692	0.577	0.631	0.468	0.647	0.604	-1.75	7.95	9.55E-08	pGL2_BRI1_bri1_T-WT	AT5G14120	NA	NA	Down	Elongation_Cortex_Down
AT2G22170	Elongation_Cortex	5090	5440	2380	1570	1	1	1	1	1	1	-1.44	11.8	9.55E-08	pGL2_BRI1_bri1_T-WT	PLAT2	NA	NA	Down	Elongation_Cortex_Down
AT3G52110	Proliferation Domain_Atrichoblast	3.21	1.37	10.4	49.5	0.0714	0.0339	0.129	0.167	0.046	0.14	4.08	4.32	9.55E-08	pGL2_BRI1_bri1_T-WT	AT3G52110	NA	NA	Up	Proliferation Domain_Atrichoblast_Up
AT1G30690	Elongation_Endodermis	171	123	50.8	36.9	0.873	0.743	0.51	0.487	0.806	0.503	-1.75	6.6	9.58E-08	pGL2_BRI1_bri1_T-WT	PATL4	NA	NA	Down	Elongation_Endodermis_Down
AT1G17190	Elongation_Endodermis	5050	4240	2450	2060	1	1	0.996	0.982	1	0.992	-1.04	11.8	9.60E-08	pGL2_BRI1_bri1_T-WT	GSTU26	NA	NA	Down	Elongation_Endodermis_Down
AT5G39610	Elongation_Endodermis	1.13	2.1	8.53	23.4	0.0234	0.0346	0.102	0.124	0.0291	0.109	3.22	3.01	9.60E-08	pGL2_BRI1_bri1_T-WT	NAC92	NAC6	NAC domain containing protein 6	Up	Elongation_Endodermis_Up
AT3G23620	Proliferation Domain_Atrichoblast	8.02	31.4	90.7	89.6	0.107	0.254	0.497	0.57	0.207	0.517	2.15	5.92	9.70E-08	pGL2_BRI1_bri1_T-WT	AT3G23620	NA	NA	Up	Proliferation Domain_Atrichoblast_Up
AT4G16820	Maturation_Procambium	11.7	5.81	33.6	79.2	0.0976	0.056	0.172	0.417	0.0663	0.308	2.86	5.08	9.71E-08	pGL2_BRI1_bri1_T-WT	PLA-I{beta]2	NA	NA	Up	Maturation_Procambium_Up
AT5G24410	Elongation_Endodermis	159	119	50	32.7	0.805	0.686	0.475	0.46	0.744	0.47	-1.76	6.51	9.87E-08	pGL2_BRI1_bri1_T-WT	PGL4	NA	NA	Down	Elongation_Endodermis_Down
AT2G19760	Elongation_Endodermis	1130	1020	460	415	1	0.99	0.973	1	0.995	0.981	-1.3	9.57	9.91E-08	pGL2_BRI1_bri1_T-WT	PRO1	NA	NA	Down	Elongation_Endodermis_Down
AT4G08410	Maturation_Trichoblast	121	150	486	551	0.898	0.864	0.979	0.917	0.877	0.967	1.94	8.35	9.94E-08	pGL2_BRI1_bri1_T-WT	AT4G08410	NA	NA	Up	Maturation_Trichoblast_Up
AT5G44020	Elongation_Atrichoblast	5560	5210	2400	1980	1	1	1	1	1	1	-1.3	11.9	9.99E-08	pGL2_BRI1_bri1_T-WT	AT5G44020	NA	NA	Down	Elongation_Atrichoblast_Down
AT5G46900	Elongation_Atrichoblast	12200	11500	5350	4780	1	1	0.989	0.962	1	0.981	-1.23	13	9.99E-08	pGL2_BRI1_bri1_T-WT	AT5G46900	NA	NA	Down	Elongation_Atrichoblast_Down
AT1G64940	Elongation_Atrichoblast	5.76	4.6	23.7	24.1	0.0668	0.0566	0.232	0.26	0.0624	0.239	2.2	3.82	1.00E-07	pGL2_BRI1_bri1_T-WT	CYP89A6	NA	NA	Up	Elongation_Atrichoblast_Up
AT5G60530	Maturation_Xylem	379	237	67.5	20.8	0.5	0.364	0.267	0.375	0.427	0.304	-2.96	7.48	1.00E-07	pGL2_BRI1_bri1_T-WT	AT5G60530	NA	NA	Down	Maturation_Xylem_Down
AT3G14390	Proliferation Domain_Atrichoblast	1.6	6.83	37.4	40.2	0.0357	0.119	0.384	0.439	0.092	0.4	3	4.72	1.00E-07	pGL2_BRI1_bri1_T-WT	LYSA1	NA	NA	Up	Proliferation Domain_Atrichoblast_Up
AT3G44860	Elongation_Atrichoblast	225	153	86.5	34.9	0.689	0.542	0.522	0.385	0.626	0.484	-1.74	6.98	1.01E-07	pGL2_BRI1_bri1_T-WT	FAMT	NA	NA	Down	Elongation_Atrichoblast_Down
AT4G37520	Elongation_Cortex	288	271	101	63.7	0.805	0.762	0.652	0.701	0.788	0.66	-1.79	7.5	1.01E-07	pGL2_BRI1_bri1_T-WT	PER50	NA	NA	Down	Elongation_Cortex_Down
AT3G61760	Maturation_Trichoblast	20.8	20.6	3.39	1.97	0.515	0.489	0.117	0.0833	0.499	0.11	-2.91	3.63	1.01E-07	pGL2_BRI1_bri1_T-WT	DRP1B	NA	NA	Down	Maturation_Trichoblast_Down
AT3G48340	Maturation_Xylem	637	206	78.7	38.8	0.868	0.636	0.567	0.75	0.744	0.63	-2.72	7.92	1.01E-07	pGL2_BRI1_bri1_T-WT	CEP2	NA	NA	Down	Maturation_Xylem_Down
AT5G25450	Elongation_Cortex	13.4	21.9	43.9	97.9	0.0861	0.123	0.273	0.286	0.1	0.275	1.94	5.46	1.03E-07	pGL2_BRI1_bri1_T-WT	QCR7-2	NA	NA	Up	Elongation_Cortex_Up
AT4G12520	Proliferation Domain_Trichoblast	685	560	346	109	1	0.859	0.727	0.528	0.88	0.683	-1.67	8.72	1.03E-07	pGL2_BRI1_bri1_T-WT	AT4G12520	NA	NA	Down	Proliferation Domain_Trichoblast_Down
AT2G35270	Distal Lateral Root Cap	90.9	87.9	31.9	19.8	0.452	0.4	0.215	0.221	0.422	0.216	-1.81	5.88	1.04E-07	pGL2_BRI1_bri1_T-WT	AHL21	NA	NA	Down	Distal Lateral Root Cap_Down
AT3G28740	Elongation_Endodermis	1370	1030	542	442	0.977	0.973	0.875	0.788	0.975	0.848	-1.28	9.73	1.04E-07	pGL2_BRI1_bri1_T-WT	CYP81D11	NA	NA	Down	Elongation_Endodermis_Down
AT3G22740	Transition Domain_Cortex	85.7	21.5	4.64	9.77	0.25	0.137	0.0847	0.116	0.165	0.0932	-2.74	4.56	1.04E-07	pGL2_BRI1_bri1_T-WT	HMT3	NA	NA	Down	Transition Domain_Cortex_Down
AT5G43570	Distal Lateral Root Cap	22.5	19.9	59.4	92.4	0.105	0.104	0.255	0.375	0.104	0.281	1.81	5.58	1.05E-07	pGL2_BRI1_bri1_T-WT	AT5G43570	NA	NA	Up	Distal Lateral Root Cap_Up
AT5G42030	Elongation_Cortex	15.7	21.1	69.2	69.5	0.127	0.159	0.379	0.571	0.14	0.411	1.93	5.45	1.05E-07	pGL2_BRI1_bri1_T-WT	ABIL4	NA	NA	Up	Elongation_Cortex_Up
AT3G54890	Elongation_Cortex	6.74	12.2	28.8	46.5	0.0545	0.1	0.196	0.403	0.0724	0.23	2.01	4.55	1.05E-07	pGL2_BRI1_bri1_T-WT	LHCA1	NA	NA	Up	Elongation_Cortex_Up
AT5G67260	Proliferation Domain_Atrichoblast	3.21	8.88	41.1	48	0.0714	0.136	0.415	0.421	0.115	0.417	2.76	4.92	1.05E-07	pGL2_BRI1_bri1_T-WT	CYCD3;2	NA	NA	Up	Proliferation Domain_Atrichoblast_Up
AT1G69530	Transition Domain_Atrichoblast	66.5	60.4	260	168	0.471	0.451	0.74	0.772	0.464	0.746	1.72	7.11	1.05E-07	pGL2_BRI1_bri1_T-WT	ATEXPA1	NA	NA	Up	Transition Domain_Atrichoblast_Up
AT5G24600	Distal Lateral Root Cap	11.2	10	32.4	51.9	0.0732	0.0576	0.189	0.272	0.0641	0.207	1.96	4.68	1.06E-07	pGL2_BRI1_bri1_T-WT	AT5G24600	NA	NA	Up	Distal Lateral Root Cap_Up
AT5G23830	Proliferation Domain_Atrichoblast	863	804	303	227	1	1	0.884	0.833	1	0.87	-1.67	9.09	1.07E-07	pGL2_BRI1_bri1_T-WT	AT5G23830	NA	NA	Down	Proliferation Domain_Atrichoblast_Down
ATCG00450	Transition Domain_Cortex	0	0	75.4	0	0	0	0.712	0	0	0.522	8.07	4.66	1.08E-07	pGL2_BRI1_bri1_T-WT	TRNV.1	NA	NA	Up	Transition Domain_Cortex_Up
AT1G56630	Proliferation Domain_Atrichoblast	78.6	37.6	16.3	8.64	0.75	0.492	0.272	0.211	0.575	0.255	-2.19	4.87	1.09E-07	pGL2_BRI1_bri1_T-WT	AT1G56630	NA	NA	Down	Proliferation Domain_Atrichoblast_Down
AT1G60010	Proliferation Domain_Atrichoblast	3.21	18.4	50.5	69.5	0.0714	0.153	0.497	0.491	0.126	0.495	2.4	5.35	1.09E-07	pGL2_BRI1_bri1_T-WT	AT1G60010	NA	NA	Up	Proliferation Domain_Atrichoblast_Up
AT3G01190	Proliferation Domain_Atrichoblast	64.1	28.7	10.4	6.05	0.714	0.407	0.218	0.184	0.506	0.208	-2.44	4.41	1.09E-07	pGL2_BRI1_bri1_T-WT	PER27	NA	NA	Down	Proliferation Domain_Atrichoblast_Down
AT3G04320	Proliferation Domain_Atrichoblast	444	521	211	98.1	0.964	0.881	0.721	0.605	0.908	0.689	-1.74	8.3	1.09E-07	pGL2_BRI1_bri1_T-WT	AT3G04320	NA	NA	Down	Proliferation Domain_Atrichoblast_Down
AT5G22570	Proliferation Domain_Trichoblast	70.9	61.7	32.2	8.63	0.5	0.457	0.358	0.151	0.463	0.312	-1.94	5.37	1.09E-07	pGL2_BRI1_bri1_T-WT	WRKY38	WRKY38	WRKY DNA-binding protein 38	Down	Proliferation Domain_Trichoblast_Down
AT3G45130	Proximal Lateral Root Cap	17.8	17.3	8.17	2.43	0.0891	0.109	0.0678	0.0354	0.104	0.0623	-1.78	3.54	1.09E-07	pGL2_BRI1_bri1_T-WT	LAS1	NA	NA	Down	Proximal Lateral Root Cap_Down
AT1G56330	Transition Domain_Atrichoblast	1460	1390	656	399	0.997	1	0.978	0.947	0.998	0.972	-1.47	9.93	1.09E-07	pGL2_BRI1_bri1_T-WT	SAR1B	NA	NA	Down	Transition Domain_Atrichoblast_Down
AT3G19200	Transition Domain_Cortex	0	2.6	43.9	21.8	0	0.0411	0.364	0.279	0.0309	0.342	3.85	4.46	1.10E-07	pGL2_BRI1_bri1_T-WT	AT3G19200	NA	NA	Up	Transition Domain_Cortex_Up
AT5G51160	Elongation_Atrichoblast	2.59	1.61	16.1	9.82	0.0328	0.024	0.173	0.154	0.029	0.168	2.61	2.86	1.11E-07	pGL2_BRI1_bri1_T-WT	AT5G51160	NA	NA	Up	Elongation_Atrichoblast_Up
AT1G74020	Elongation_Cortex	607	571	188	180	0.901	0.834	0.822	0.74	0.874	0.809	-1.68	8.6	1.11E-07	pGL2_BRI1_bri1_T-WT	SSL12	NA	NA	Down	Elongation_Cortex_Down
AT3G16690	Transition Domain_Atrichoblast	43.8	44.7	10.1	9.11	0.463	0.523	0.137	0.281	0.483	0.165	-2.19	4.81	1.11E-07	pGL2_BRI1_bri1_T-WT	SWEET16	NA	NA	Down	Transition Domain_Atrichoblast_Down
AT5G54490	Elongation_Pericycle	36.6	123	269	184	0.135	0.376	0.738	0.61	0.336	0.69	1.68	7.27	1.14E-07	pGL2_BRI1_bri1_T-WT	PBP1	NA	NA	Up	Elongation_Pericycle_Up
AT1G22065	Maturation_Procambium	0	0	31.7	9.62	0	0	0.138	0.0833	0	0.108	7.32	3.16	1.14E-07	pGL2_BRI1_bri1_T-WT	AT1G22065	NA	NA	Up	Maturation_Procambium_Up
AT5G20230	Maturation_Procambium	209	364	675	1950	0.463	0.504	0.69	0.833	0.494	0.769	2.06	9.65	1.14E-07	pGL2_BRI1_bri1_T-WT	BCB	NA	NA	Up	Maturation_Procambium_Up
AT4G12510	Maturation_Procambium	102	117	31.7	9.62	0.878	0.616	0.31	0.333	0.681	0.323	-2.65	6.1	1.14E-07	pGL2_BRI1_bri1_T-WT	AT4G12510	NA	NA	Down	Maturation_Procambium_Down
AT4G15380	Elongation_Atrichoblast	4.03	4.48	24.3	17.3	0.0524	0.0635	0.272	0.298	0.0572	0.279	2.28	3.61	1.15E-07	pGL2_BRI1_bri1_T-WT	CYP705A4	NA	NA	Up	Elongation_Atrichoblast_Up
AT2G28960	Elongation_Trichoblast	38.2	23.4	6.33	1.2	0.55	0.466	0.194	0.0769	0.513	0.176	-3.04	4.22	1.16E-07	pGL2_BRI1_bri1_T-WT	AT2G28960	NA	NA	Down	Elongation_Trichoblast_Down
AT1G32560	Transition Domain_Atrichoblast	13.6	13.5	45.5	66.6	0.204	0.246	0.361	0.544	0.218	0.398	2.01	5.1	1.16E-07	pGL2_BRI1_bri1_T-WT	LEA6	NA	NA	Up	Transition Domain_Atrichoblast_Up
AT2G22500	Transition Domain_Atrichoblast	91.5	103	248	380	0.619	0.759	0.868	0.982	0.667	0.891	1.66	7.68	1.16E-07	pGL2_BRI1_bri1_T-WT	PUMP5	NA	NA	Up	Transition Domain_Atrichoblast_Up
AT3G26060	Elongation_Cortex	2.1	2.55	9.46	17.8	0.0206	0.0227	0.119	0.364	0.0214	0.159	2.47	2.97	1.17E-07	pGL2_BRI1_bri1_T-WT	ATPRX Q	NA	NA	Up	Elongation_Cortex_Up
AT5G38550	Elongation_Endodermis	22.1	23.1	4.18	3.27	0.34	0.301	0.0784	0.0973	0.32	0.0842	-2.58	3.83	1.17E-07	pGL2_BRI1_bri1_T-WT	JAL44	NA	NA	Down	Elongation_Endodermis_Down
AT3G28910	Proliferation Domain_Atrichoblast	515	197	112	79.9	0.679	0.695	0.633	0.64	0.69	0.635	-1.75	7.77	1.17E-07	pGL2_BRI1_bri1_T-WT	MYB30	MYB30	myb domain protein 30	Down	Proliferation Domain_Atrichoblast_Down
AT4G30670	Elongation_Pericycle	47.5	52.5	18.3	10.7	0.404	0.398	0.31	0.26	0.399	0.291	-1.83	5.03	1.18E-07	pGL2_BRI1_bri1_T-WT	AT4G30670	NA	NA	Down	Elongation_Pericycle_Down
AT1G23010	Elongation_Endodermis	0.227	0.495	7.86	10.5	0.00519	0.00988	0.145	0.239	0.00759	0.174	4.63	2.13	1.19E-07	pGL2_BRI1_bri1_T-WT	LPR1	NA	NA	Up	Elongation_Endodermis_Up
AT1G08430	Maturation_Trichoblast	0	0	4.11	3.38	0	0	0.117	0.05	0	0.103	8.5	0.723	1.20E-07	pGL2_BRI1_bri1_T-WT	ALMT1	NA	NA	Up	Maturation_Trichoblast_Up
AT4G21840	Proximal Lateral Root Cap	91.2	82.6	219	201	0.526	0.356	0.609	0.606	0.397	0.608	1.27	7.22	1.20E-07	pGL2_BRI1_bri1_T-WT	MSRB8	NA	NA	Up	Proximal Lateral Root Cap_Up
AT4G27654	Proximal Lateral Root Cap	12.3	16.8	51.6	31.1	0.0864	0.123	0.333	0.283	0.114	0.324	1.42	4.86	1.20E-07	pGL2_BRI1_bri1_T-WT	AT4G27654	NA	NA	Up	Proximal Lateral Root Cap_Up
AT5G47210	Proliferation Domain_Atrichoblast	220	432	903	1100	0.643	0.915	0.949	0.939	0.828	0.946	1.68	9.39	1.21E-07	pGL2_BRI1_bri1_T-WT	RGGC	NA	NA	Up	Proliferation Domain_Atrichoblast_Up
AT2G34070	Distal Lateral Root Cap	55	33.7	18.7	4.84	0.339	0.207	0.163	0.0662	0.262	0.143	-2.02	4.87	1.22E-07	pGL2_BRI1_bri1_T-WT	TBL37	NA	NA	Down	Distal Lateral Root Cap_Down
AT1G07820	Maturation_Procambium	237	171	29.9	42.9	0.683	0.6	0.379	0.583	0.62	0.492	-2.43	6.95	1.22E-07	pGL2_BRI1_bri1_T-WT	AT1G07820	NA	NA	Down	Maturation_Procambium_Down
AT4G30220	Proliferation Domain_Atrichoblast	46.5	112	248	295	0.321	0.593	0.799	0.877	0.506	0.821	1.84	7.5	1.22E-07	pGL2_BRI1_bri1_T-WT	RUXF	NA	NA	Up	Proliferation Domain_Atrichoblast_Up
AT1G66180	Proliferation Domain_Pericycle	0.962	5.28	40.1	40.8	0.0625	0.105	0.536	0.636	0.0926	0.564	3.61	4.51	1.22E-07	pGL2_BRI1_bri1_T-WT	AT1G66180	NA	NA	Up	Proliferation Domain_Pericycle_Up
AT1G05660	Proliferation Domain_Trichoblast	151	128	55.5	30.9	0.812	0.641	0.54	0.396	0.667	0.508	-1.75	6.47	1.22E-07	pGL2_BRI1_bri1_T-WT	AT1G05660	NA	NA	Down	Proliferation Domain_Trichoblast_Down
AT4G27657	Elongation_Pericycle	56.2	73.9	177	217	0.337	0.333	0.619	0.71	0.334	0.653	1.6	7.04	1.23E-07	pGL2_BRI1_bri1_T-WT	AT4G27657	NA	NA	Up	Elongation_Pericycle_Up
AT1G18300	Transition Domain_Cortex	1.9	7.81	30.9	56.9	0.0417	0.123	0.398	0.442	0.103	0.41	3.06	4.83	1.23E-07	pGL2_BRI1_bri1_T-WT	NUDT4	NA	NA	Up	Transition Domain_Cortex_Up
AT1G11270	Transition Domain_Cortex	1.9	3.25	10.5	56.3	0.0417	0.0411	0.161	0.186	0.0412	0.168	3.83	4.39	1.25E-07	pGL2_BRI1_bri1_T-WT	AT1G11270	NA	NA	Up	Transition Domain_Cortex_Up
AT3G51800	Proliferation Domain_Atrichoblast	52.9	176	331	392	0.464	0.814	0.82	0.86	0.701	0.831	1.82	7.93	1.27E-07	pGL2_BRI1_bri1_T-WT	ATG2	NA	NA	Up	Proliferation Domain_Atrichoblast_Up
AT3G51890	Proximal Lateral Root Cap	14.2	13.3	30.9	43.3	0.0975	0.103	0.24	0.341	0.102	0.257	1.44	4.68	1.28E-07	pGL2_BRI1_bri1_T-WT	AT3G51890	NA	NA	Up	Proximal Lateral Root Cap_Up
AT2G42060	Elongation_Atrichoblast	211	227	114	35.6	0.375	0.453	0.239	0.144	0.409	0.213	-1.75	7.21	1.30E-07	pGL2_BRI1_bri1_T-WT	AT2G42060	NA	NA	Down	Elongation_Atrichoblast_Down
AT2G21045	Proliferation Domain_Atrichoblast	587	462	196	133	1	0.915	0.81	0.719	0.943	0.784	-1.69	8.4	1.30E-07	pGL2_BRI1_bri1_T-WT	HAC1	NA	NA	Down	Proliferation Domain_Atrichoblast_Down
AT3G18950	Transition Domain_Atrichoblast	1.37	2.78	10.6	18.2	0.0291	0.0615	0.132	0.333	0.0401	0.173	2.81	2.95	1.30E-07	pGL2_BRI1_bri1_T-WT	AT3G18950	NA	NA	Up	Transition Domain_Atrichoblast_Up
AT5G18560	Proliferation Domain_Pericycle	0	0	3.65	38.6	0	0	0.107	0.182	0	0.128	7.77	3.48	1.31E-07	pGL2_BRI1_bri1_T-WT	ERF086	PUCHI	Integrase-type DNA-binding superfamily protein	Up	Proliferation Domain_Pericycle_Up
AT4G22214	Proximal Lateral Root Cap	46.6	19.8	12	10.4	0.295	0.137	0.109	0.159	0.175	0.118	-1.49	4.41	1.31E-07	pGL2_BRI1_bri1_T-WT	AT4G22214	NA	NA	Down	Proximal Lateral Root Cap_Down
AT2G22122	Elongation_Atrichoblast	4.89	7.7	18.7	37.9	0.0511	0.0566	0.151	0.183	0.0535	0.16	2.12	4.06	1.32E-07	pGL2_BRI1_bri1_T-WT	AT2G22122	NA	NA	Up	Elongation_Atrichoblast_Up
AT2G26370	Elongation_Atrichoblast	57.9	47.8	16.6	10.5	0.49	0.451	0.228	0.231	0.473	0.229	-1.98	5.1	1.32E-07	pGL2_BRI1_bri1_T-WT	AT2G26370	NA	NA	Down	Elongation_Atrichoblast_Down
AT2G47240	Elongation_Atrichoblast	9.59	8.39	20	69.8	0.106	0.0978	0.25	0.481	0.103	0.314	2.06	4.7	1.32E-07	pGL2_BRI1_bri1_T-WT	LACS1	NA	NA	Up	Elongation_Atrichoblast_Up
AT5G23750	Elongation_Trichoblast	200	199	58.6	13.8	0.647	0.765	0.468	0.308	0.7	0.442	-2.71	6.9	1.32E-07	pGL2_BRI1_bri1_T-WT	AT5G23750	NA	NA	Down	Elongation_Trichoblast_Down
AT3G45310	Elongation_Pericycle	265	259	87	93.4	0.955	0.895	0.768	0.78	0.905	0.772	-1.54	7.46	1.35E-07	pGL2_BRI1_bri1_T-WT	AT3G45310	NA	NA	Down	Elongation_Pericycle_Down
AT3G43990	Elongation_Pericycle	0	0	19.4	0	0	0	0.357	0	0	0.224	7.24	2.43	1.35E-07	pGL2_BRI1_bri1_T-WT	AT3G43990	NA	NA	Up	Elongation_Pericycle_Up
AT5G10400	Proliferation Domain_Pericycle	58.7	25.8	223	170	0.938	0.5	0.607	0.636	0.63	0.615	2.31	6.91	1.36E-07	pGL2_BRI1_bri1_T-WT	HTR2	NA	NA	Up	Proliferation Domain_Pericycle_Up
AT5G22570	Distal Columella	31.3	34.5	11.5	4.1	0.178	0.158	0.0693	0.0515	0.17	0.0654	-2.1	4.39	1.37E-07	pGL2_BRI1_bri1_T-WT	WRKY38	WRKY38	WRKY DNA-binding protein 38	Down	Distal Columella_Down
AT1G52060	Proliferation Domain_Pericycle	37.5	83.2	4.56	6.81	0.25	0.289	0.179	0.455	0.278	0.256	-3.33	5.18	1.37E-07	pGL2_BRI1_bri1_T-WT	JAL9	NA	NA	Down	Proliferation Domain_Pericycle_Down
AT3G22250	Elongation_Atrichoblast	22.5	19.9	3.01	5.42	0.211	0.196	0.0515	0.115	0.204	0.0691	-2.39	3.77	1.38E-07	pGL2_BRI1_bri1_T-WT	UGT82A1	NA	NA	Down	Elongation_Atrichoblast_Down
AT1G70410	Elongation_Endodermis	170	137	56.4	38.1	0.909	0.773	0.553	0.584	0.839	0.562	-1.71	6.66	1.38E-07	pGL2_BRI1_bri1_T-WT	BCA4	NA	NA	Down	Elongation_Endodermis_Down
AT1G78070	Maturation_Trichoblast	439	450	157	71.7	0.834	0.762	0.708	0.383	0.791	0.643	-2.06	8.13	1.38E-07	pGL2_BRI1_bri1_T-WT	AT1G78070	NA	NA	Down	Maturation_Trichoblast_Down
AT5G19810	Maturation_Trichoblast	0.216	0.82	6.48	9.28	0.00904	0.0253	0.154	0.15	0.0189	0.153	3.99	1.9	1.38E-07	pGL2_BRI1_bri1_T-WT	AT5G19810	NA	NA	Up	Maturation_Trichoblast_Up
AT3G61430	Maturation_Trichoblast	726	764	204	209	0.991	0.967	0.775	0.783	0.976	0.777	-1.85	8.9	1.38E-07	pGL2_BRI1_bri1_T-WT	PIP1-1	NA	NA	Down	Maturation_Trichoblast_Down
AT1G20440	Maturation_Xylem	7490	5710	2100	3380	1	1	1	1	1	1	-1.29	12.2	1.40E-07	pGL2_BRI1_bri1_T-WT	COR47	NA	NA	Down	Maturation_Xylem_Down
AT4G22212	Maturation_Xylem	55	249	11.2	4.15	0.158	0.477	0.133	0.188	0.329	0.152	-4.05	6.4	1.40E-07	pGL2_BRI1_bri1_T-WT	AT4G22212	NA	NA	Down	Maturation_Xylem_Down
AT4G39320	Maturation_Xylem	22.7	74.9	501	237	0.184	0.227	0.6	0.688	0.207	0.63	2.93	7.72	1.40E-07	pGL2_BRI1_bri1_T-WT	AT4G39320	NA	NA	Up	Maturation_Xylem_Up
AT5G60660	Elongation_Endodermis	231	182	84.8	40.6	0.917	0.802	0.518	0.389	0.858	0.478	-1.79	7.08	1.41E-07	pGL2_BRI1_bri1_T-WT	PIP2-4	NA	NA	Down	Elongation_Endodermis_Down
AT3G10930	Elongation_Endodermis	42.3	86	215	228	0.213	0.314	0.651	0.655	0.265	0.652	1.87	7.15	1.41E-07	pGL2_BRI1_bri1_T-WT	AT3G10930	NA	NA	Up	Elongation_Endodermis_Up
AT3G30775	Elongation_Endodermis	305	286	71.6	112	0.925	0.881	0.627	0.637	0.903	0.63	-1.72	7.61	1.41E-07	pGL2_BRI1_bri1_T-WT	POX1	NA	NA	Down	Elongation_Endodermis_Down
AT2G38470	Transition Domain_Atrichoblast	20.4	28.7	81.9	93.5	0.291	0.426	0.648	0.789	0.337	0.676	1.85	5.8	1.41E-07	pGL2_BRI1_bri1_T-WT	WRKY33	WRKY33	WRKY DNA-binding protein 33	Up	Transition Domain_Atrichoblast_Up
AT1G67030	Elongation_Atrichoblast	36.7	32.3	7.31	8.81	0.291	0.292	0.107	0.135	0.291	0.114	-2.11	4.48	1.42E-07	pGL2_BRI1_bri1_T-WT	ZFP6	ZFP6	zinc finger protein 6	Down	Elongation_Atrichoblast_Down
AT3G61260	Elongation_Endodermis	841	698	345	263	0.99	0.968	0.945	0.867	0.978	0.921	-1.35	9.07	1.42E-07	pGL2_BRI1_bri1_T-WT	AT3G61260	NA	NA	Down	Elongation_Endodermis_Down
AT4G37010	Elongation_Endodermis	144	143	50.8	27.3	0.719	0.654	0.439	0.354	0.686	0.413	-1.92	6.53	1.42E-07	pGL2_BRI1_bri1_T-WT	CEN2	NA	NA	Down	Elongation_Endodermis_Down
AT5G51890	Elongation_Xylem	1030	632	344	61.8	0.299	0.241	0.209	0.111	0.263	0.185	-2.42	9.02	1.43E-07	pGL2_BRI1_bri1_T-WT	PER66	NA	NA	Down	Elongation_Xylem_Down
AT3G27650	Maturation_Cortex	6.71	6.33	42.7	83.5	0.0738	0.102	0.356	0.621	0.0939	0.429	3.24	5.16	1.43E-07	pGL2_BRI1_bri1_T-WT	LBD25	LBD25	LOB domain-containing protein 25	Up	Maturation_Cortex_Up
AT2G39530	Maturation_Cortex	53.7	32	7.7	2.87	0.443	0.293	0.138	0.0915	0.336	0.125	-3.12	4.55	1.43E-07	pGL2_BRI1_bri1_T-WT	AT2G39530	NA	NA	Down	Maturation_Cortex_Down
AT1G62660	Proximal Lateral Root Cap	188	129	70	60.3	0.752	0.608	0.49	0.535	0.643	0.498	-1.26	6.8	1.43E-07	pGL2_BRI1_bri1_T-WT	BFRUCT3	NA	NA	Down	Proximal Lateral Root Cap_Down
AT2G24600	Maturation_Cortex	1.86	1.82	25.3	18.2	0.0328	0.0395	0.349	0.464	0.0376	0.38	3.49	3.65	1.44E-07	pGL2_BRI1_bri1_T-WT	AT2G24600	NA	NA	Up	Maturation_Cortex_Up
AT1G02310	Maturation_Procambium	1.17	2.9	29.9	29.6	0.0244	0.04	0.31	0.333	0.0361	0.323	3.62	3.99	1.45E-07	pGL2_BRI1_bri1_T-WT	MAN1	NA	NA	Up	Maturation_Procambium_Up
AT4G25810	Maturation_Procambium	76.3	368	489	1140	0.293	0.552	0.552	0.806	0.488	0.692	2.12	9.03	1.45E-07	pGL2_BRI1_bri1_T-WT	XTH23	NA	NA	Up	Maturation_Procambium_Up
AT2G17080	Proximal Lateral Root Cap	21	117	134	141	0.12	0.295	0.445	0.522	0.253	0.459	1.36	6.71	1.45E-07	pGL2_BRI1_bri1_T-WT	AT2G17080	NA	NA	Up	Proximal Lateral Root Cap_Up
AT5G05440	Distal Lateral Root Cap	71.3	56.3	22.3	13.2	0.397	0.311	0.189	0.147	0.347	0.18	-1.86	5.39	1.47E-07	pGL2_BRI1_bri1_T-WT	PYL5	NA	NA	Down	Distal Lateral Root Cap_Down
AT2G43820	Proliferation Domain_Atrichoblast	468	195	134	61.8	1	0.966	0.847	0.711	0.977	0.809	-1.73	7.69	1.47E-07	pGL2_BRI1_bri1_T-WT	UGT74F2	NA	NA	Down	Proliferation Domain_Atrichoblast_Down
AT5G63600	Transition Domain_Atrichoblast	62.9	36.3	20.8	4.36	0.659	0.497	0.251	0.175	0.604	0.236	-2.15	5.02	1.49E-07	pGL2_BRI1_bri1_T-WT	FLS5	NA	NA	Down	Transition Domain_Atrichoblast_Down
AT3G22910	Distal Lateral Root Cap	73.6	61.7	174	271	0.199	0.17	0.402	0.493	0.182	0.422	1.69	7.17	1.51E-07	pGL2_BRI1_bri1_T-WT	ACA13	NA	NA	Up	Distal Lateral Root Cap_Up
AT2G16660	Distal Lateral Root Cap	59	41.8	15.5	11	0.265	0.178	0.118	0.0809	0.214	0.11	-1.93	5.04	1.51E-07	pGL2_BRI1_bri1_T-WT	AT2G16660	NA	NA	Down	Distal Lateral Root Cap_Down
AT5G43330	Proliferation Domain_Atrichoblast	274	150	67.8	52.1	0.464	0.695	0.503	0.465	0.621	0.493	-1.77	7.02	1.51E-07	pGL2_BRI1_bri1_T-WT	MDH2	NA	NA	Down	Proliferation Domain_Atrichoblast_Down
AT3G08580	Elongation_Atrichoblast	3030	3040	1630	862	0.996	0.995	0.996	0.971	0.996	0.989	-1.36	11.1	1.53E-07	pGL2_BRI1_bri1_T-WT	AAC1	NA	NA	Down	Elongation_Atrichoblast_Down
AT4G34580	Elongation_Atrichoblast	4.61	2.87	18.3	18.6	0.055	0.0377	0.213	0.24	0.0475	0.221	2.31	3.42	1.53E-07	pGL2_BRI1_bri1_T-WT	SFH1	NA	NA	Up	Elongation_Atrichoblast_Up
AT4G00430	Transition Domain_Atrichoblast	965	745	344	254	0.984	0.985	0.771	0.807	0.984	0.778	-1.52	9.18	1.53E-07	pGL2_BRI1_bri1_T-WT	PIP1.4	NA	NA	Down	Transition Domain_Atrichoblast_Down
AT5G47920	Elongation_Pericycle	7.32	60.2	120	78.6	0.0562	0.174	0.357	0.2	0.155	0.299	1.89	6.08	1.55E-07	pGL2_BRI1_bri1_T-WT	AT5G47920	NA	NA	Up	Elongation_Pericycle_Up
AT3G16500	Elongation_Pericycle	9.6	12.7	38.7	42.9	0.157	0.157	0.381	0.54	0.157	0.44	1.86	4.73	1.55E-07	pGL2_BRI1_bri1_T-WT	IAA26	PAP1	phytochrome-associated protein 1	Up	Elongation_Pericycle_Up
AT4G37910	Proliferation Domain_Atrichoblast	56.1	126	275	337	0.536	0.712	0.799	0.86	0.655	0.816	1.81	7.68	1.55E-07	pGL2_BRI1_bri1_T-WT	HSP70-9	NA	NA	Up	Proliferation Domain_Atrichoblast_Up
AT2G24980	Maturation_Trichoblast	206	252	795	819	0.898	0.887	0.979	0.933	0.891	0.97	1.83	9.02	1.57E-07	pGL2_BRI1_bri1_T-WT	AT2G24980	NA	NA	Up	Maturation_Trichoblast_Up
AT1G56680	Distal Columella	19.3	29.3	4.44	6.28	0.0967	0.134	0.0316	0.0558	0.111	0.037	-2.17	3.92	1.59E-07	pGL2_BRI1_bri1_T-WT	AT1G56680	NA	NA	Down	Distal Columella_Down
AT4G12545	Distal Columella	47.1	29.1	9.92	8.46	0.252	0.178	0.073	0.107	0.223	0.0806	-2.03	4.6	1.59E-07	pGL2_BRI1_bri1_T-WT	AIR1B	NA	NA	Down	Distal Columella_Down
AT4G29740	Distal Columella	88.4	89	29.7	21	0.32	0.325	0.112	0.133	0.322	0.117	-1.81	5.85	1.59E-07	pGL2_BRI1_bri1_T-WT	CKX4	NA	NA	Down	Distal Columella_Down
AT4G16442	Elongation_Endodermis	5.33	6.81	30.3	26.9	0.0935	0.109	0.412	0.398	0.101	0.408	2.24	4.08	1.59E-07	pGL2_BRI1_bri1_T-WT	AT4G16442	NA	NA	Up	Elongation_Endodermis_Up
AT2G44740	Proximal Lateral Root Cap	17.1	14.4	6.19	2.87	0.125	0.117	0.0669	0.0487	0.119	0.0638	-1.81	3.34	1.59E-07	pGL2_BRI1_bri1_T-WT	CYCU4-1	NA	NA	Down	Proximal Lateral Root Cap_Down
AT5G22410	Maturation_Trichoblast	111	105	412	419	0.831	0.735	0.967	0.817	0.773	0.937	1.94	8.03	1.60E-07	pGL2_BRI1_bri1_T-WT	PER60	NA	NA	Up	Maturation_Trichoblast_Up
AT5G17780	Elongation_Atrichoblast	3.65	3.33	17	18.3	0.0472	0.048	0.235	0.317	0.0475	0.258	2.33	3.34	1.64E-07	pGL2_BRI1_bri1_T-WT	AT5G17780	NA	NA	Up	Elongation_Atrichoblast_Up
AT1G35140	Elongation_Cortex	2.43	2.55	21.2	7.93	0.017	0.0208	0.149	0.143	0.0185	0.148	2.47	3.16	1.65E-07	pGL2_BRI1_bri1_T-WT	EXL1	NA	NA	Up	Elongation_Cortex_Up
AT2G43510	Maturation_Trichoblast	0.431	1.73	9.05	12.1	0.0181	0.0409	0.175	0.167	0.032	0.173	3.43	2.42	1.65E-07	pGL2_BRI1_bri1_T-WT	ATTI1	NA	NA	Up	Maturation_Trichoblast_Up
AT1G15520	Proliferation Domain_Atrichoblast	9.62	12.3	44.8	70.6	0.214	0.169	0.442	0.535	0.184	0.468	2.41	5.29	1.66E-07	pGL2_BRI1_bri1_T-WT	ABCG40	NA	NA	Up	Proliferation Domain_Atrichoblast_Up
AT2G39530	Distal Columella	123	204	54	39.6	0.461	0.489	0.202	0.288	0.472	0.221	-1.76	6.72	1.67E-07	pGL2_BRI1_bri1_T-WT	AT2G39530	NA	NA	Down	Distal Columella_Down
AT4G24780	Elongation_Pericycle	195	119	57.2	43.1	0.551	0.407	0.363	0.45	0.431	0.396	-1.62	6.69	1.67E-07	pGL2_BRI1_bri1_T-WT	AT4G24780	NA	NA	Down	Elongation_Pericycle_Down
AT5G03120	Maturation_Endodermis	0.413	0.497	10.7	12.7	0.00898	0.00641	0.104	0.125	0.00816	0.113	4.61	2.65	1.67E-07	pGL2_BRI1_bri1_T-WT	AT5G03120	NA	NA	Up	Maturation_Endodermis_Up
AT3G61640	Transition Domain_Atrichoblast	104	129	346	369	0.64	0.744	0.819	0.93	0.675	0.842	1.62	7.89	1.67E-07	pGL2_BRI1_bri1_T-WT	AGP20	NA	NA	Up	Transition Domain_Atrichoblast_Up
AT2G30400	Maturation_Xylem	15.2	77.4	0	0	0.0263	0.227	0	0	0.134	0	-8.02	4.77	1.68E-07	pGL2_BRI1_bri1_T-WT	OFP2	OFP2	ovate family protein 2	Down	Maturation_Xylem_Down
AT4G39830	Proximal Lateral Root Cap	3.23	5.55	14.8	17	0.0279	0.0355	0.127	0.164	0.0336	0.134	1.82	3.42	1.68E-07	pGL2_BRI1_bri1_T-WT	AT4G39830	NA	NA	Up	Proximal Lateral Root Cap_Up
AT1G50745	Transition Domain_Atrichoblast	0.747	0.741	7.55	9.91	0.0132	0.0205	0.101	0.228	0.0157	0.127	3.48	2.14	1.68E-07	pGL2_BRI1_bri1_T-WT	AT1G50745	NA	NA	Up	Transition Domain_Atrichoblast_Up
AT3G12860	Proliferation Domain_Atrichoblast	0	10.9	35.3	49.5	0	0.0847	0.272	0.404	0.0575	0.309	2.77	4.85	1.69E-07	pGL2_BRI1_bri1_T-WT	AT3G12860	NA	NA	Up	Proliferation Domain_Atrichoblast_Up
AT5G65140	Transition Domain_Atrichoblast	1.25	3.71	16.3	13.9	0.0132	0.0359	0.194	0.316	0.0209	0.218	2.75	3.09	1.70E-07	pGL2_BRI1_bri1_T-WT	TPPJ	NA	NA	Up	Transition Domain_Atrichoblast_Up
AT4G24960	Transition Domain_Cortex	105	59.2	338	291	0.708	0.329	0.847	0.721	0.423	0.814	2	7.67	1.72E-07	pGL2_BRI1_bri1_T-WT	HVA22D	NA	NA	Up	Transition Domain_Cortex_Up
AT3G09925	Elongation_Cortex	26.4	18.3	7.45	2.46	0.217	0.157	0.119	0.0909	0.194	0.114	-2.23	3.84	1.74E-07	pGL2_BRI1_bri1_T-WT	AT3G09925	NA	NA	Down	Elongation_Cortex_Down
AT5G20230	Elongation_Cortex	103	135	330	449	0.285	0.363	0.631	0.545	0.315	0.617	1.7	7.99	1.76E-07	pGL2_BRI1_bri1_T-WT	BCB	NA	NA	Up	Elongation_Cortex_Up
AT2G14890	Elongation_Endodermis	1680	2030	833	730	0.977	0.968	0.914	0.841	0.972	0.891	-1.24	10.4	1.77E-07	pGL2_BRI1_bri1_T-WT	AGP9	NA	NA	Down	Elongation_Endodermis_Down
AT2G40330	Elongation_Endodermis	11.1	6.68	0.334	0	0.132	0.106	0.00784	0	0.119	0.00543	-5.48	2.44	1.77E-07	pGL2_BRI1_bri1_T-WT	PYL6	NA	NA	Down	Elongation_Endodermis_Down
[truncated: 17,775 more rows]
