# Supplementary material for: Brassinosteroid gene regulatory networks at cellular resolution in the Arabidopsis root
Source: Science. Author manuscript; Available in PMC 2023 Apr 21. (PMC10119888; doi:10.1126/science.adf4721)
Supplement: Data_S3 [file NIHMS1889089-supplement-Data_S3.zip › Data_S3/Data_S3_BRZ_vs_Control.csv]

gene	cluster_id	sc_111.cpm	sc_113.cpm	sc_112.cpm	sc_114.cpm	sc_111.frq	sc_113.frq	sc_112.frq	sc_114.frq	Control.frq	BRZ.frq	logFC	logCPM	p_adj.loc	contrast	Name	TF_Name	Description	up_dn_label	clust_up_dn
AT2G34880	Proximal Lateral Root Cap	0	0	90.8	155	0	0	0.471	0.787	0	0.665	13.8	6.04	5.92E-268	BRZ-Control	JMJ15	MEE27	Transcription factor jumonji (jmj) family protein / zinc finger (C5HC2 type) family protein	Up	Proximal Lateral Root Cap_Up
AT2G34880	Elongation_Endodermis	0	0	91.2	140	0	0	0.665	0.857	0	0.754	12.6	5.81	2.64E-198	BRZ-Control	JMJ15	MEE27	Transcription factor jumonji (jmj) family protein / zinc finger (C5HC2 type) family protein	Up	Elongation_Endodermis_Up
AT2G16005	Proximal Lateral Root Cap	20.3	33.2	368	303	0.00845	0.0789	0.249	0.66	0.0536	0.501	3.62	7.53	1.26E-182	BRZ-Control	ROSY1	NA	NA	Up	Proximal Lateral Root Cap_Up
AT2G34880	Distal Columella	0	0	90.4	165	0	0	0.375	0.736	0	0.571	12.2	6.08	2.68E-155	BRZ-Control	JMJ15	MEE27	Transcription factor jumonji (jmj) family protein / zinc finger (C5HC2 type) family protein	Up	Distal Columella_Up
AT3G09390	Proximal Lateral Root Cap	89.6	312	615	1490	0.249	0.5	0.702	0.887	0.41	0.815	2.5	9.3	5.45E-140	BRZ-Control	MT2A	NA	NA	Up	Proximal Lateral Root Cap_Up
AT2G29790	Proximal Lateral Root Cap	35.8	18.1	0	0	0.248	0.145	0	0	0.182	0	-11.3	3.38	1.57E-138	BRZ-Control	AT2G29790	NA	NA	Down	Proximal Lateral Root Cap_Down
AT2G34880	Transition Domain_Atrichoblast	0	0	76.3	129	0	0	0.809	0.959	0	0.894	12.4	5.71	9.62E-128	BRZ-Control	JMJ15	MEE27	Transcription factor jumonji (jmj) family protein / zinc finger (C5HC2 type) family protein	Up	Transition Domain_Atrichoblast_Up
AT2G16005	Distal Columella	11.9	29	280	327	0.0254	0.125	0.225	0.693	0.0774	0.479	3.9	7.37	1.66E-126	BRZ-Control	ROSY1	NA	NA	Up	Distal Columella_Up
AT4G25100	Proximal Lateral Root Cap	1.79	4.97	75.6	43.2	0.0127	0.0284	0.201	0.225	0.0228	0.216	3.82	5.06	6.45E-115	BRZ-Control	FSD1	NA	NA	Up	Proximal Lateral Root Cap_Up
AT2G34880	Maturation_Pericycle	0	0	98.5	166	0	0	0.664	0.925	0	0.789	12.5	6.04	1.73E-112	BRZ-Control	JMJ15	MEE27	Transcription factor jumonji (jmj) family protein / zinc finger (C5HC2 type) family protein	Up	Maturation_Pericycle_Up
AT2G23410	Proximal Lateral Root Cap	249	145	35.6	21.6	0.376	0.289	0.077	0.0831	0.321	0.0807	-2.77	6.76	3.15E-111	BRZ-Control	DPS	NA	NA	Down	Proximal Lateral Root Cap_Down
AT3G16440	Proximal Lateral Root Cap	2350	1150	545	315	0.552	0.699	0.225	0.495	0.646	0.391	-1.99	10.1	1.77E-109	BRZ-Control	ATMLP-300B	NA	NA	Down	Proximal Lateral Root Cap_Down
AT1G52060	Proximal Lateral Root Cap	3020	5500	856	1700	0.742	0.832	0.326	0.619	0.8	0.506	-1.76	11.4	1.86E-109	BRZ-Control	JAL9	NA	NA	Down	Proximal Lateral Root Cap_Down
AT4G15160	Proximal Lateral Root Cap	695	1490	133	428	0.531	0.774	0.191	0.629	0.687	0.46	-2.08	9.42	1.16E-104	BRZ-Control	AT4G15160	NA	NA	Down	Proximal Lateral Root Cap_Down
AT2G34880	Proliferation Domain_Trichoblast	0	0	87.4	100	0	0	0.759	0.844	0	0.78	11.6	5.63	1.26E-104	BRZ-Control	JMJ15	MEE27	Transcription factor jumonji (jmj) family protein / zinc finger (C5HC2 type) family protein	Up	Proliferation Domain_Trichoblast_Up
AT5G15960	Proximal Lateral Root Cap	93	80.5	547	337	0.272	0.288	0.551	0.599	0.282	0.58	2.3	8.06	4.59E-98	BRZ-Control	KIN1	NA	NA	Up	Proximal Lateral Root Cap_Up
AT3G06460	Proximal Lateral Root Cap	142	174	23.6	28.1	0.248	0.304	0.045	0.101	0.284	0.0792	-2.61	6.49	3.90E-95	BRZ-Control	AT3G06460	NA	NA	Down	Proximal Lateral Root Cap_Down
AT4G25100	Elongation_Endodermis	68.9	35.3	588	265	0.262	0.176	0.555	0.522	0.215	0.54	3	7.89	2.07E-94	BRZ-Control	FSD1	NA	NA	Up	Elongation_Endodermis_Up
AT1G06090	Proximal Lateral Root Cap	369	781	79.7	184	0.39	0.647	0.112	0.431	0.555	0.308	-2.14	8.46	5.91E-94	BRZ-Control	AT1G06090	NA	NA	Down	Proximal Lateral Root Cap_Down
AT2G34880	Distal Lateral Root Cap	0	0	88.7	178	0	0	0.316	0.754	0	0.589	11.8	6.13	4.11E-93	BRZ-Control	JMJ15	MEE27	Transcription factor jumonji (jmj) family protein / zinc finger (C5HC2 type) family protein	Up	Distal Lateral Root Cap_Up
AT3G16770	Proximal Lateral Root Cap	45.7	78.6	344	287	0.175	0.315	0.518	0.59	0.265	0.562	2.35	7.58	8.12E-91	BRZ-Control	RAP2-3	EBP	ethylene-responsive element binding protein	Up	Proximal Lateral Root Cap_Up
AT5G57785	Elongation_Atrichoblast	22.6	6.64	1180	261	0.0735	0.051	0.832	0.667	0.0679	0.791	5.56	8.52	1.56E-90	BRZ-Control	AT5G57785	NA	NA	Up	Elongation_Atrichoblast_Up
AT5G15970	Transition Domain_Cortex	235	187	1840	1340	0.857	0.871	0.99	1	0.868	0.994	2.9	9.82	9.98E-90	BRZ-Control	KIN2	NA	NA	Up	Transition Domain_Cortex_Up
AT2G34880	Elongation_Atrichoblast	0	0	93.6	116	0	0	0.584	0.867	0	0.654	11.4	5.61	1.47E-88	BRZ-Control	JMJ15	MEE27	Transcription factor jumonji (jmj) family protein / zinc finger (C5HC2 type) family protein	Up	Elongation_Atrichoblast_Up
AT2G34880	Maturation_Procambium	0	0	85.9	180	0	0	0.556	0.847	0	0.7	11.4	6.12	1.49E-87	BRZ-Control	JMJ15	MEE27	Transcription factor jumonji (jmj) family protein / zinc finger (C5HC2 type) family protein	Up	Maturation_Procambium_Up
AT4G25100	Proliferation Domain_Trichoblast	2.52	0.892	120	70.5	0.0657	0.023	0.408	0.641	0.0491	0.467	5.71	5.72	3.21E-86	BRZ-Control	FSD1	NA	NA	Up	Proliferation Domain_Trichoblast_Up
AT1G52050	Proximal Lateral Root Cap	2060	3320	661	1070	0.738	0.788	0.311	0.671	0.77	0.532	-1.63	10.8	2.99E-85	BRZ-Control	JAL8	NA	NA	Down	Proximal Lateral Root Cap_Down
AT5G46900	Proliferation Domain_Trichoblast	732	283	75.4	54	0.847	1	0.44	0.938	0.906	0.565	-2.88	8.16	1.12E-84	BRZ-Control	AT5G46900	NA	NA	Down	Proliferation Domain_Trichoblast_Down
AT2G15220	Distal Columella	21.5	58.1	283	314	0.0487	0.114	0.252	0.329	0.0825	0.294	2.96	7.42	2.01E-84	BRZ-Control	AT2G15220	NA	NA	Up	Distal Columella_Up
AT2G34880	Elongation_Trichoblast	0	0	86.2	115	0	0	0.461	0.807	0	0.608	11.9	5.56	8.99E-83	BRZ-Control	JMJ15	MEE27	Transcription factor jumonji (jmj) family protein / zinc finger (C5HC2 type) family protein	Up	Elongation_Trichoblast_Up
AT2G34880	Transition Domain_Cortex	0	0	92.2	140	0	0	0.788	0.743	0	0.769	11.2	5.98	1.78E-81	BRZ-Control	JMJ15	MEE27	Transcription factor jumonji (jmj) family protein / zinc finger (C5HC2 type) family protein	Up	Transition Domain_Cortex_Up
AT4G25100	Transition Domain_Cortex	77.4	28.5	730	337	0.184	0.157	0.596	0.557	0.164	0.58	3.39	8.23	1.78E-81	BRZ-Control	FSD1	NA	NA	Up	Transition Domain_Cortex_Up
AT2G16005	Elongation_Atrichoblast	152	50.7	4790	945	0.0378	0.0828	0.363	0.64	0.049	0.432	4.62	10.5	1.88E-80	BRZ-Control	ROSY1	NA	NA	Up	Elongation_Atrichoblast_Up
AT4G25100	Transition Domain_Atrichoblast	18.8	6.25	411	69.9	0.129	0.0947	0.519	0.32	0.112	0.406	4.02	6.95	4.80E-80	BRZ-Control	FSD1	NA	NA	Up	Transition Domain_Atrichoblast_Up
AT2G16005	Transition Domain_Atrichoblast	75.5	202	2060	765	0.0292	0.124	0.389	0.64	0.0765	0.531	3.31	9.59	8.42E-79	BRZ-Control	ROSY1	NA	NA	Up	Transition Domain_Atrichoblast_Up
AT2G34880	Elongation_Phloem	0	0	95.4	142	0	0	0.526	0.676	0	0.599	10.7	5.72	5.89E-78	BRZ-Control	JMJ15	MEE27	Transcription factor jumonji (jmj) family protein / zinc finger (C5HC2 type) family protein	Up	Elongation_Phloem_Up
AT4G01630	Proliferation Domain_Trichoblast	124	125	7.75	9.21	0.584	0.793	0.168	0.359	0.665	0.216	-3.9	6.01	6.14E-78	BRZ-Control	EXPA17	NA	NA	Down	Proliferation Domain_Trichoblast_Down
AT2G43870	Proximal Lateral Root Cap	179	201	30.8	51.2	0.508	0.507	0.131	0.26	0.508	0.21	-2.24	6.83	3.37E-76	BRZ-Control	AT2G43870	NA	NA	Down	Proximal Lateral Root Cap_Down
AT2G34880	Proliferation Domain_Atrichoblast	0	0	84.4	121	0	0	0.898	0.935	0	0.915	12.8	5.88	1.62E-73	BRZ-Control	JMJ15	MEE27	Transcription factor jumonji (jmj) family protein / zinc finger (C5HC2 type) family protein	Up	Proliferation Domain_Atrichoblast_Up
AT2G18690	Proximal Lateral Root Cap	4.84	9.86	27.9	76.3	0.0197	0.0639	0.12	0.334	0.048	0.251	2.83	5.05	6.55E-73	BRZ-Control	AT2G18690	NA	NA	Up	Proximal Lateral Root Cap_Up
AT3G01190	Proliferation Domain_Trichoblast	158	172	16.4	16.5	0.62	0.92	0.173	0.5	0.737	0.255	-3.32	6.47	7.73E-71	BRZ-Control	PER27	NA	NA	Down	Proliferation Domain_Trichoblast_Down
AT3G09390	Transition Domain_Cortex	20.4	38.6	138	634	0.347	0.357	0.717	0.886	0.354	0.787	3.62	7.74	6.19E-70	BRZ-Control	MT2A	NA	NA	Up	Transition Domain_Cortex_Up
AT1G65570	Elongation_Endodermis	2.24	213	1.43	6.39	0.0319	0.349	0.0114	0.165	0.205	0.0821	-4.67	5.89	7.43E-70	BRZ-Control	AT1G65570	NA	NA	Down	Elongation_Endodermis_Down
AT2G29790	Elongation_Endodermis	42.8	20.3	0	0	0.399	0.264	0	0	0.325	0	-10.6	4.1	9.01E-70	BRZ-Control	AT2G29790	NA	NA	Down	Elongation_Endodermis_Down
AT4G01630	Proximal Lateral Root Cap	72.2	171	9.32	45	0.237	0.685	0.0463	0.371	0.524	0.246	-2.32	6.21	9.64E-70	BRZ-Control	EXPA17	NA	NA	Down	Proximal Lateral Root Cap_Down
AT2G34880	Transition Domain_Trichoblast	0	0	85.3	102	0	0	0.577	0.809	0	0.674	11.3	5.54	3.34E-69	BRZ-Control	JMJ15	MEE27	Transcription factor jumonji (jmj) family protein / zinc finger (C5HC2 type) family protein	Up	Transition Domain_Trichoblast_Up
AT2G16005	Transition Domain_Cortex	0	3	57.6	180	0	0.0571	0.242	0.671	0.0423	0.42	6.09	6.01	1.03E-68	BRZ-Control	ROSY1	NA	NA	Up	Transition Domain_Cortex_Up
AT3G09390	Transition Domain_Atrichoblast	19.7	70.4	131	873	0.304	0.58	0.763	0.971	0.441	0.881	3.24	8.11	7.94E-68	BRZ-Control	MT2A	NA	NA	Up	Transition Domain_Atrichoblast_Up
AT4G38580	Proximal Lateral Root Cap	4.12	8.2	30.5	54.3	0.0282	0.0481	0.144	0.257	0.041	0.213	2.77	4.76	1.69E-66	BRZ-Control	HIPP26	NA	NA	Up	Proximal Lateral Root Cap_Up
AT5G46890	Proliferation Domain_Trichoblast	710	279	106	62.6	0.876	0.966	0.644	0.938	0.911	0.718	-2.48	8.18	2.32E-66	BRZ-Control	AT5G46890	NA	NA	Down	Proliferation Domain_Trichoblast_Down
AT5G40590	Transition Domain_Atrichoblast	0.221	0.68	28.6	50.4	0.00585	0.00592	0.115	0.134	0.00588	0.125	6.34	4.39	8.91E-66	BRZ-Control	AT5G40590	NA	NA	Up	Transition Domain_Atrichoblast_Up
AT3G02620	Proximal Lateral Root Cap	55.6	49.5	10.9	10.5	0.218	0.234	0.0518	0.0857	0.229	0.0726	-2.29	4.88	6.06E-65	BRZ-Control	AT3G02620	NA	NA	Down	Proximal Lateral Root Cap_Down
AT4G25100	Elongation_Phloem	16.1	5.87	276	158	0.104	0.0502	0.359	0.351	0.074	0.355	4.35	6.7	6.65E-65	BRZ-Control	FSD1	NA	NA	Up	Elongation_Phloem_Up
AT4G04460	Proximal Lateral Root Cap	98	78.3	18.5	19.4	0.275	0.229	0.0674	0.0977	0.245	0.086	-2.19	5.67	9.35E-65	BRZ-Control	APA3	NA	NA	Down	Proximal Lateral Root Cap_Down
AT4G05100	Proximal Lateral Root Cap	3.41	3.32	40.1	24.1	0.0239	0.0205	0.142	0.138	0.0217	0.14	3.14	4.26	1.50E-64	BRZ-Control	AtMYB74	MYB74	myb domain protein 74	Up	Proximal Lateral Root Cap_Up
AT5G62165	Elongation_Endodermis	31.4	43.1	0.478	1.97	0.337	0.417	0.0076	0.0402	0.381	0.0226	-4.83	4.4	3.69E-64	BRZ-Control	AGL42	AGL42	AGAMOUS-like 42	Down	Elongation_Endodermis_Down
AT5G15970	Proximal Lateral Root Cap	3350	2470	8560	5280	0.904	0.914	0.995	0.994	0.911	0.994	1.23	12.3	1.13E-63	BRZ-Control	KIN2	NA	NA	Up	Proximal Lateral Root Cap_Up
AT1G12080	Elongation_Endodermis	315	264	66.4	36.8	0.437	0.522	0.163	0.308	0.483	0.23	-2.54	7.43	2.05E-63	BRZ-Control	AT1G12080	NA	NA	Down	Elongation_Endodermis_Down
ATCG00100	Proximal Lateral Root Cap	0	20.8	0	0	0	0.163	0	0	0.105	0	-10.7	2.35	2.68E-63	BRZ-Control	TRNG.1	NA	NA	Down	Proximal Lateral Root Cap_Down
AT1G65570	Distal Lateral Root Cap	267	87.2	1410	2350	0.0557	0.389	0.18	0.397	0.217	0.315	3.56	10	4.30E-62	BRZ-Control	AT1G65570	NA	NA	Up	Distal Lateral Root Cap_Up
AT2G16005	Distal Lateral Root Cap	5.33	12.2	105	267	0.00796	0.0966	0.168	0.634	0.0508	0.458	4.39	6.66	2.29E-61	BRZ-Control	ROSY1	NA	NA	Up	Distal Lateral Root Cap_Up
AT3G21510	Proximal Lateral Root Cap	8.42	25	58.2	105	0.0563	0.178	0.299	0.602	0.134	0.485	2.31	5.71	5.55E-61	BRZ-Control	AHP1	NA	NA	Up	Proximal Lateral Root Cap_Up
AT3G09390	Distal Columella	60.3	86.2	215	564	0.142	0.29	0.383	0.729	0.219	0.571	2.31	7.88	1.67E-59	BRZ-Control	MT2A	NA	NA	Up	Distal Columella_Up
AT2G16005	Proliferation Domain_Atrichoblast	0	2.52	99.9	99.4	0	0.0762	0.185	0.596	0.0556	0.368	5.81	5.85	3.03E-59	BRZ-Control	ROSY1	NA	NA	Up	Proliferation Domain_Atrichoblast_Up
AT3G49190	Proximal Lateral Root Cap	342	208	94.7	59.3	0.663	0.535	0.262	0.298	0.581	0.284	-1.83	7.43	3.19E-59	BRZ-Control	AT3G49190	NA	NA	Down	Proximal Lateral Root Cap_Down
AT2G43890	Transition Domain_Atrichoblast	153	343	21.5	32.4	0.883	0.828	0.252	0.459	0.856	0.37	-3.15	7.12	1.50E-58	BRZ-Control	AT2G43890	NA	NA	Down	Transition Domain_Atrichoblast_Down
AT3G59370	Elongation_Endodermis	132	82.8	19.8	10.5	0.342	0.351	0.0951	0.129	0.347	0.111	-2.85	5.98	4.54E-58	BRZ-Control	AT3G59370	NA	NA	Down	Elongation_Endodermis_Down
AT5G40730	Proliferation Domain_Trichoblast	850	484	176	127	0.993	1	0.942	0.984	0.996	0.953	-2.11	8.68	5.58E-58	BRZ-Control	AGP24	NA	NA	Down	Proliferation Domain_Trichoblast_Down
AT2G18690	Distal Columella	0.341	5.92	32.9	65.7	0.00212	0.0431	0.122	0.288	0.0234	0.212	3.86	4.86	1.06E-57	BRZ-Control	AT2G18690	NA	NA	Up	Distal Columella_Up
AT3G19430	Proximal Lateral Root Cap	154	253	37.5	73.6	0.3	0.394	0.0681	0.259	0.36	0.185	-1.9	7.01	1.40E-57	BRZ-Control	AT3G19430	NA	NA	Down	Proximal Lateral Root Cap_Down
AT2G29790	Transition Domain_Atrichoblast	39.2	18.8	0	0	0.649	0.503	0	0	0.576	0	-10.2	3.85	1.51E-57	BRZ-Control	AT2G29790	NA	NA	Down	Transition Domain_Atrichoblast_Down
AT1G03790	Elongation_Endodermis	9.42	8.65	50.9	85.6	0.0797	0.0683	0.255	0.451	0.0735	0.345	2.91	5.24	5.75E-57	BRZ-Control	SOM	SOM	Zinc finger C-x8-C-x5-C-x3-H type family protein	Up	Elongation_Endodermis_Up
AT4G25100	Elongation_Atrichoblast	10	2.45	284	59.9	0.063	0.0318	0.412	0.227	0.0553	0.365	4.76	6.46	2.69E-56	BRZ-Control	FSD1	NA	NA	Up	Elongation_Atrichoblast_Up
AT2G29790	Proliferation Domain_Trichoblast	39.2	19.2	0	0	0.599	0.345	0	0	0.5	0	-10.1	3.84	4.61E-55	BRZ-Control	AT2G29790	NA	NA	Down	Proliferation Domain_Trichoblast_Down
AT2G43000	Distal Columella	241	179	1090	574	0.282	0.32	0.632	0.629	0.301	0.63	1.93	9.02	5.96E-55	BRZ-Control	JUB1	NAC042	NAC domain containing protein 42	Up	Distal Columella_Up
AT4G02290	Elongation_Endodermis	95.1	191	16.7	28.3	0.465	0.664	0.179	0.366	0.573	0.265	-2.65	6.42	1.40E-54	BRZ-Control	AtGH9B13	NA	NA	Down	Elongation_Endodermis_Down
AT1G21310	Transition Domain_Atrichoblast	58	45.4	282	461	0.398	0.657	0.687	0.953	0.526	0.838	2.82	7.73	1.89E-54	BRZ-Control	EXT3	NA	NA	Up	Transition Domain_Atrichoblast_Up
AT3G10020	Proximal Lateral Root Cap	116	162	437	432	0.254	0.498	0.65	0.746	0.41	0.709	1.65	8.18	1.90E-54	BRZ-Control	AT3G10020	NA	NA	Up	Proximal Lateral Root Cap_Up
AT1G52690	Elongation_Endodermis	393	185	1410	755	0.533	0.505	0.643	0.777	0.518	0.704	1.93	9.42	4.33E-54	BRZ-Control	LEA7	NA	NA	Up	Elongation_Endodermis_Up
AT2G18690	Distal Lateral Root Cap	2.66	6.93	52	180	0.0133	0.0483	0.153	0.437	0.0302	0.33	4.58	6.03	4.67E-54	BRZ-Control	AT2G18690	NA	NA	Up	Distal Lateral Root Cap_Up
AT5G23210	Proximal Lateral Root Cap	488	479	145	172	0.701	0.625	0.318	0.503	0.652	0.431	-1.61	8.32	4.79E-54	BRZ-Control	SCPL34	NA	NA	Down	Proximal Lateral Root Cap_Down
AT4G15390	Transition Domain_Atrichoblast	17.9	12.2	141	131	0.304	0.296	0.733	0.866	0.3	0.809	3.2	6.23	2.10E-53	BRZ-Control	AT4G15390	NA	NA	Up	Transition Domain_Atrichoblast_Up
AT5G57785	Transition Domain_Trichoblast	3.76	5.62	260	103	0.0681	0.0726	0.585	0.564	0.0703	0.576	5.27	6.52	4.42E-53	BRZ-Control	AT5G57785	NA	NA	Up	Transition Domain_Trichoblast_Up
AT3G28550	Proliferation Domain_Trichoblast	256	506	74.9	69.9	0.701	0.943	0.419	0.969	0.795	0.557	-2.29	7.8	4.51E-53	BRZ-Control	AT3G28550	NA	NA	Down	Proliferation Domain_Trichoblast_Down
AT1G32010	Proximal Lateral Root Cap	64.2	0	49.4	213	0.396	0	0.295	0.884	0.142	0.656	2.53	6.41	1.16E-52	BRZ-Control	AT1G32010	NA	NA	Up	Proximal Lateral Root Cap_Up
AT4G01630	Proliferation Domain_Atrichoblast	100	189	10.6	15.6	0.667	0.819	0.178	0.492	0.778	0.318	-3.44	6.2	1.23E-52	BRZ-Control	EXPA17	NA	NA	Down	Proliferation Domain_Atrichoblast_Down
AT1G66700	Distal Lateral Root Cap	5.77	11.9	149	128	0.0159	0.0227	0.0949	0.139	0.0192	0.122	3.92	6.21	2.25E-52	BRZ-Control	PXMT1	NA	NA	Up	Distal Lateral Root Cap_Up
AT2G43870	Distal Columella	554	634	117	198	0.606	0.688	0.205	0.355	0.649	0.286	-1.95	8.55	7.32E-52	BRZ-Control	AT2G43870	NA	NA	Down	Distal Columella_Down
AT5G53250	Proliferation Domain_Trichoblast	290	209	46.2	44.5	0.883	0.931	0.455	0.641	0.902	0.502	-2.46	7.19	8.77E-52	BRZ-Control	AGP22	NA	NA	Down	Proliferation Domain_Trichoblast_Down
AT4G11190	Maturation_Pericycle	24.6	21.2	282	341	0.147	0.147	0.377	0.361	0.147	0.369	3.76	7.38	1.06E-51	BRZ-Control	DIR13	NA	NA	Up	Maturation_Pericycle_Up
AT2G16005	Elongation_Cortex	2.87	8.57	413	454	0.0191	0.0671	0.36	0.731	0.0454	0.509	6.32	7.77	1.38E-50	BRZ-Control	ROSY1	NA	NA	Up	Elongation_Cortex_Up
AT3G21510	Transition Domain_Atrichoblast	7.31	6.25	72.5	78.8	0.111	0.213	0.656	0.866	0.162	0.776	3.5	5.37	1.46E-50	BRZ-Control	AHP1	NA	NA	Up	Transition Domain_Atrichoblast_Up
AT3G61430	Proliferation Domain_Trichoblast	218	341	47.2	61	0.737	0.989	0.44	0.875	0.835	0.549	-2.34	7.35	3.07E-50	BRZ-Control	PIP1-1	NA	NA	Down	Proliferation Domain_Trichoblast_Down
AT1G04180	Proliferation Domain_Atrichoblast	31.7	70.6	1.6	3.18	0.359	0.438	0.0492	0.115	0.417	0.0786	-4.4	4.47	3.59E-50	BRZ-Control	YUC9	NA	NA	Down	Proliferation Domain_Atrichoblast_Down
AT3G09390	Proliferation Domain_Atrichoblast	8.84	34.2	69.9	490	0.154	0.371	0.683	0.942	0.312	0.798	3.63	7.32	4.13E-50	BRZ-Control	MT2A	NA	NA	Up	Proliferation Domain_Atrichoblast_Up
AT3G20160	Proximal Lateral Root Cap	75.4	68.1	19.2	18.7	0.258	0.263	0.0681	0.108	0.261	0.0926	-1.91	5.44	4.30E-50	BRZ-Control	AT3G20160	NA	NA	Down	Proximal Lateral Root Cap_Down
AT2G29790	Distal Columella	30.3	16.1	0	0	0.174	0.129	0	0	0.151	0	-9.51	3.41	5.82E-50	BRZ-Control	AT2G29790	NA	NA	Down	Distal Columella_Down
AT5G15230	Proximal Lateral Root Cap	3520	2900	1390	1400	0.966	0.987	0.928	0.982	0.98	0.961	-1.19	11.2	1.29E-49	BRZ-Control	GASA4	NA	NA	Down	Proximal Lateral Root Cap_Down
AT5G57785	Transition Domain_Atrichoblast	12.2	2.85	100	49.6	0.0877	0.0533	0.603	0.587	0.0706	0.594	3.49	5.32	1.60E-49	BRZ-Control	AT5G57785	NA	NA	Up	Transition Domain_Atrichoblast_Up
AT5G38020	Elongation_Atrichoblast	2.34	0	99.7	22.3	0.0189	0	0.146	0.0933	0.0142	0.133	5.59	4.9	2.81E-49	BRZ-Control	AT5G38020	NA	NA	Up	Elongation_Atrichoblast_Up
AT1G26770	Transition Domain_Cortex	0	0.375	45.8	74	0	0.00714	0.404	0.429	0.00529	0.414	7.71	5.07	2.95E-49	BRZ-Control	ATEXPA10	NA	NA	Up	Transition Domain_Cortex_Up
AT5G57785	Transition Domain_Cortex	207	89.6	968	471	0.694	0.471	0.838	0.9	0.529	0.864	2.31	8.78	2.95E-49	BRZ-Control	AT5G57785	NA	NA	Up	Transition Domain_Cortex_Up
AT3G56220	Elongation_Endodermis	14.8	17.4	115	74	0.137	0.171	0.456	0.562	0.155	0.505	2.5	5.75	3.39E-49	BRZ-Control	AT3G56220	NA	NA	Up	Elongation_Endodermis_Up
AT5G54170	Proximal Lateral Root Cap	65.8	85	254	239	0.213	0.338	0.553	0.662	0.293	0.62	1.71	7.35	3.41E-49	BRZ-Control	AT5G54170	NA	NA	Up	Proximal Lateral Root Cap_Up
AT4G20260	Proximal Lateral Root Cap	449	538	153	192	0.793	0.927	0.462	0.731	0.879	0.627	-1.52	8.37	8.97E-49	BRZ-Control	PCAP1	NA	NA	Down	Proximal Lateral Root Cap_Down
AT5G63350	Elongation_Endodermis	2.84	6.24	27.2	55	0.0319	0.0702	0.209	0.375	0.0528	0.285	3.18	4.48	9.28E-49	BRZ-Control	AT5G63350	NA	NA	Up	Elongation_Endodermis_Up
AT2G39400	Proximal Lateral Root Cap	13.1	15.3	77.3	47.6	0.0479	0.0544	0.191	0.18	0.0521	0.184	2.03	5.32	1.28E-48	BRZ-Control	AT2G39400	NA	NA	Up	Proximal Lateral Root Cap_Up
AT2G34880	Elongation_Cortex	0	0	91.8	136	0	0	0.66	0.821	0	0.725	12.2	5.81	1.85E-48	BRZ-Control	JMJ15	MEE27	Transcription factor jumonji (jmj) family protein / zinc finger (C5HC2 type) family protein	Up	Elongation_Cortex_Up
AT3G15370	Transition Domain_Atrichoblast	26.6	4.49	130	87.9	0.263	0.112	0.58	0.599	0.188	0.591	3.15	5.94	8.35E-48	BRZ-Control	ATEXPA12	NA	NA	Up	Transition Domain_Atrichoblast_Up
AT1G04610	Transition Domain_Atrichoblast	21.9	34.9	0.884	0.638	0.304	0.385	0.0229	0.0349	0.344	0.0297	-5.4	3.94	1.01E-47	BRZ-Control	YUC3	NA	NA	Down	Transition Domain_Atrichoblast_Down
AT5G62420	Proximal Lateral Root Cap	27.2	20.4	4.1	3.66	0.156	0.129	0.0198	0.0321	0.139	0.0274	-2.58	3.58	1.59E-47	BRZ-Control	AT5G62420	NA	NA	Down	Proximal Lateral Root Cap_Down
AT5G03210	Proximal Lateral Root Cap	257	196	831	455	0.468	0.627	0.811	0.842	0.57	0.83	1.45	8.77	2.13E-47	BRZ-Control	AT5G03210	NA	NA	Up	Proximal Lateral Root Cap_Up
AT3G09390	Proliferation Domain_Trichoblast	3.67	10.7	26.1	168	0.0803	0.218	0.424	0.812	0.134	0.522	3.53	5.68	2.76E-47	BRZ-Control	MT2A	NA	NA	Up	Proliferation Domain_Trichoblast_Up
AT4G27520	Proximal Lateral Root Cap	7.17	6.72	36.3	32.8	0.0254	0.0394	0.112	0.148	0.0344	0.134	2.31	4.49	5.63E-47	BRZ-Control	ENODL2	NA	NA	Up	Proximal Lateral Root Cap_Up
AT4G29190	Proximal Lateral Root Cap	2.87	4.1	19.9	27.8	0.0211	0.03	0.108	0.212	0.0268	0.171	2.77	3.97	1.08E-46	BRZ-Control	AT4G29190	OZF2	Zinc finger C-x8-C-x5-C-x3-H type family protein	Up	Proximal Lateral Root Cap_Up
AT5G63450	Transition Domain_Atrichoblast	20.8	56.7	182	291	0.287	0.604	0.863	0.959	0.444	0.917	2.7	7.11	2.80E-46	BRZ-Control	CYP94B1	NA	NA	Up	Transition Domain_Atrichoblast_Up
AT2G24400	Transition Domain_Atrichoblast	201	124	28.6	17.3	0.778	0.775	0.305	0.331	0.776	0.32	-2.82	6.53	5.07E-46	BRZ-Control	AT2G24400	NA	NA	Down	Transition Domain_Atrichoblast_Down
AT2G44080	Elongation_Endodermis	10.3	7.67	63	49.3	0.112	0.0854	0.437	0.509	0.0973	0.47	2.65	4.96	5.39E-46	BRZ-Control	ARL	NA	NA	Up	Elongation_Endodermis_Up
AT4G12510	Proliferation Domain_Trichoblast	222	91.8	42.6	11.1	0.657	0.69	0.267	0.375	0.67	0.294	-2.61	6.53	5.66E-46	BRZ-Control	AT4G12510	NA	NA	Down	Proliferation Domain_Trichoblast_Down
AT2G25735	Distal Columella	11.6	3.8	111	22.8	0.0424	0.0314	0.204	0.101	0.0367	0.148	3.01	5.17	9.56E-46	BRZ-Control	AT2G25735	NA	NA	Up	Distal Columella_Up
AT4G12520	Proliferation Domain_Trichoblast	644	87.4	135	18.1	0.737	0.563	0.356	0.281	0.67	0.337	-2.26	7.81	1.28E-45	BRZ-Control	AT4G12520	NA	NA	Down	Proliferation Domain_Trichoblast_Down
AT4G25100	Maturation_Procambium	10.4	4.58	203	49.7	0.0468	0.0476	0.386	0.281	0.0472	0.334	4	6.09	2.72E-45	BRZ-Control	FSD1	NA	NA	Up	Maturation_Procambium_Up
AT1G76470	Elongation_Endodermis	48.3	25.7	199	134	0.253	0.22	0.567	0.571	0.235	0.569	2.21	6.65	6.04E-45	BRZ-Control	AT1G76470	NA	NA	Up	Elongation_Endodermis_Up
AT2G24400	Elongation_Atrichoblast	94.6	68.8	2.85	1.18	0.334	0.293	0.031	0.0267	0.324	0.0299	-5.27	5.52	6.65E-45	BRZ-Control	AT2G24400	NA	NA	Down	Elongation_Atrichoblast_Down
AT1G76650	Proximal Lateral Root Cap	525	570	1260	1390	0.582	0.751	0.896	0.953	0.69	0.931	1.27	9.87	6.90E-45	BRZ-Control	CML38	NA	NA	Up	Proximal Lateral Root Cap_Up
AT1G71000	Transition Domain_Cortex	40.8	15.7	245	154	0.163	0.121	0.545	0.371	0.132	0.473	2.93	6.9	7.05E-45	BRZ-Control	AT1G71000	NA	NA	Up	Transition Domain_Cortex_Up
AT4G25100	Transition Domain_Trichoblast	3.76	1.4	88.6	70.3	0.0681	0.0168	0.338	0.436	0.0432	0.379	4.87	5.34	8.77E-45	BRZ-Control	FSD1	NA	NA	Up	Transition Domain_Trichoblast_Up
AT4G31800	Proximal Lateral Root Cap	63.8	123	202	355	0.239	0.451	0.447	0.66	0.375	0.578	1.59	7.56	1.16E-44	BRZ-Control	WRKY18	WRKY18	WRKY DNA-binding protein 18	Up	Proximal Lateral Root Cap_Up
AT5G13330	Elongation_Endodermis	27.5	33.3	113	179	0.237	0.279	0.449	0.629	0.26	0.532	2.24	6.45	3.32E-44	BRZ-Control	ERF113	Rap2.6L	related to AP2 6l	Up	Elongation_Endodermis_Up
AT5G53250	Proximal Lateral Root Cap	247	280	90.3	87.1	0.673	0.869	0.368	0.559	0.799	0.485	-1.57	7.45	4.21E-44	BRZ-Control	AGP22	NA	NA	Down	Proximal Lateral Root Cap_Down
AT5G54370	Proximal Lateral Root Cap	4050	3710	1760	1870	0.928	0.983	0.642	0.985	0.964	0.852	-1.09	11.5	4.29E-44	BRZ-Control	AT5G54370	NA	NA	Down	Proximal Lateral Root Cap_Down
AT5G66780	Proximal Lateral Root Cap	50.5	27.3	148	107	0.17	0.122	0.349	0.387	0.14	0.373	1.76	6.4	5.79E-44	BRZ-Control	AT5G66780	NA	NA	Up	Proximal Lateral Root Cap_Up
AT5G60530	Proximal Lateral Root Cap	2150	2550	755	1430	0.921	0.926	0.609	0.862	0.924	0.765	-1.17	10.7	6.18E-44	BRZ-Control	AT5G60530	NA	NA	Down	Proximal Lateral Root Cap_Down
AT5G26340	Proximal Lateral Root Cap	147	196	40.1	70.3	0.323	0.478	0.132	0.343	0.422	0.262	-1.66	6.81	7.19E-44	BRZ-Control	STP13	NA	NA	Down	Proximal Lateral Root Cap_Down
AT1G25230	Proximal Lateral Root Cap	225	161	66.8	56.1	0.506	0.438	0.184	0.245	0.462	0.221	-1.63	6.96	9.68E-44	BRZ-Control	AT1G25230	NA	NA	Down	Proximal Lateral Root Cap_Down
AT2G29500	Transition Domain_Atrichoblast	17.3	40	195	169	0.292	0.515	0.794	0.89	0.403	0.848	2.71	6.72	1.21E-43	BRZ-Control	HSP17.6B	NA	NA	Up	Transition Domain_Atrichoblast_Up
AT5G54165	Distal Columella	260	209	998	579	0.468	0.694	0.728	0.821	0.586	0.778	1.7	9	1.90E-43	BRZ-Control	AT5G54165	NA	NA	Up	Distal Columella_Up
AT4G25100	Distal Columella	4.77	2.54	55.7	27	0.0127	0.0176	0.153	0.178	0.0153	0.167	3.47	4.51	2.10E-43	BRZ-Control	FSD1	NA	NA	Up	Distal Columella_Up
AT5G47450	Proliferation Domain_Trichoblast	104	159	9.44	45.7	0.35	0.897	0.147	0.844	0.562	0.322	-2.57	6.25	2.58E-43	BRZ-Control	TIP2-3	NA	NA	Down	Proliferation Domain_Trichoblast_Down
AT2G18690	Transition Domain_Atrichoblast	3.32	5.44	55.1	45	0.076	0.16	0.489	0.698	0.118	0.607	3.44	4.76	2.04E-42	BRZ-Control	AT2G18690	NA	NA	Up	Transition Domain_Atrichoblast_Up
AT1G26945	Elongation_Atrichoblast	4.02	11.2	127	79.3	0.0399	0.172	0.226	0.36	0.0727	0.259	3.92	5.73	2.21E-42	BRZ-Control	PRE6	KDR	basic helix-loop-helix (bHLH) DNA-binding superfamily protein	Up	Elongation_Atrichoblast_Up
AT1G07400	Transition Domain_Atrichoblast	12	26.1	136	125	0.135	0.391	0.649	0.698	0.262	0.677	2.79	6.22	2.60E-42	BRZ-Control	HSP17.8	NA	NA	Up	Transition Domain_Atrichoblast_Up
AT3G59370	Proximal Lateral Root Cap	150	70.6	43.7	22.5	0.287	0.31	0.106	0.155	0.302	0.136	-1.71	6.09	5.03E-42	BRZ-Control	AT3G59370	NA	NA	Down	Proximal Lateral Root Cap_Down
AT2G37700	Proximal Lateral Root Cap	88.7	44.2	22.7	15.2	0.342	0.225	0.103	0.104	0.267	0.103	-1.74	5.31	5.03E-42	BRZ-Control	AT2G37700	NA	NA	Down	Proximal Lateral Root Cap_Down
AT3G29250	Proximal Lateral Root Cap	1420	1220	648	489	0.917	0.95	0.735	0.862	0.938	0.813	-1.23	9.88	6.55E-42	BRZ-Control	SDR4	NA	NA	Down	Proximal Lateral Root Cap_Down
AT5G04970	Proximal Lateral Root Cap	201	212	53.5	86.8	0.666	0.674	0.254	0.48	0.671	0.393	-1.59	7.1	8.33E-42	BRZ-Control	PME47	NA	NA	Down	Proximal Lateral Root Cap_Down
AT3G28740	Proximal Lateral Root Cap	687	891	269	370	0.701	0.953	0.422	0.85	0.862	0.685	-1.31	9.11	8.33E-42	BRZ-Control	CYP81D11	NA	NA	Down	Proximal Lateral Root Cap_Down
AT5G06570	Distal Columella	7.84	5.28	69.7	33.6	0.0381	0.0373	0.168	0.152	0.0377	0.159	2.91	4.87	1.26E-41	BRZ-Control	AT5G06570	NA	NA	Up	Distal Columella_Up
AT4G15300	Proximal Lateral Root Cap	137	142	40.4	48.3	0.435	0.39	0.145	0.195	0.406	0.176	-1.65	6.49	1.95E-41	BRZ-Control	CYP702A2	NA	NA	Down	Proximal Lateral Root Cap_Down
AT5G14180	Proximal Lateral Root Cap	8.6	8.03	55	24.1	0.0324	0.0465	0.136	0.101	0.0415	0.114	2.06	4.64	2.66E-41	BRZ-Control	LIP2	NA	NA	Up	Proximal Lateral Root Cap_Up
AT4G25100	Proliferation Domain_Atrichoblast	7.36	1.12	122	43.2	0.205	0.0381	0.471	0.377	0.0833	0.429	4.52	5.64	2.98E-41	BRZ-Control	FSD1	NA	NA	Up	Proliferation Domain_Atrichoblast_Up
ATMG00030	Proximal Lateral Root Cap	12200	5690	9260	2040	1	1	1	1	1	1	-0.942	12.8	4.63E-41	BRZ-Control	ORF107A	NA	NA	Down	Proximal Lateral Root Cap_Down
AT2G19800	Proximal Lateral Root Cap	162	136	45.6	50	0.48	0.49	0.175	0.281	0.486	0.24	-1.62	6.59	4.93E-41	BRZ-Control	MIOX2	NA	NA	Down	Proximal Lateral Root Cap_Down
AT2G29790	Proliferation Domain_Atrichoblast	33.9	12.9	0	0	0.615	0.324	0	0	0.403	0	-10.5	2.35	5.27E-41	BRZ-Control	AT2G29790	NA	NA	Down	Proliferation Domain_Atrichoblast_Down
AT1G28190	Distal Columella	31.4	24.9	162	105	0.121	0.159	0.409	0.422	0.141	0.416	2.21	6.35	5.28E-41	BRZ-Control	AT1G28190	NA	NA	Up	Distal Columella_Up
AT1G08230	Transition Domain_Atrichoblast	4.65	2.17	57.8	26.8	0.0819	0.0769	0.481	0.5	0.0794	0.492	3.62	4.45	5.84E-41	BRZ-Control	GAT1	NA	NA	Up	Transition Domain_Atrichoblast_Up
AT1G04180	Proximal Lateral Root Cap	98.4	103	27.2	34.8	0.365	0.444	0.13	0.215	0.416	0.182	-1.7	6.01	6.46E-41	BRZ-Control	YUC9	NA	NA	Down	Proximal Lateral Root Cap_Down
AT3G52820	Proximal Lateral Root Cap	17	18.8	2.33	2.88	0.0915	0.112	0.0123	0.0257	0.105	0.0205	-2.76	3.17	6.69E-41	BRZ-Control	PAP22	NA	NA	Down	Proximal Lateral Root Cap_Down
AT2G43880	Proximal Lateral Root Cap	66.7	104	18.3	33.9	0.315	0.396	0.0954	0.225	0.367	0.175	-1.72	5.78	7.33E-41	BRZ-Control	AT2G43880	NA	NA	Down	Proximal Lateral Root Cap_Down
AT1G04180	Transition Domain_Atrichoblast	72.4	258	19.4	24.2	0.585	0.917	0.214	0.337	0.75	0.284	-2.77	6.57	1.21E-40	BRZ-Control	YUC9	NA	NA	Down	Transition Domain_Atrichoblast_Down
AT2G37640	Transition Domain_Cortex	11.9	29.2	131	191	0.184	0.229	0.646	0.586	0.217	0.621	2.94	6.59	1.26E-40	BRZ-Control	EXPA3	NA	NA	Up	Transition Domain_Cortex_Up
AT2G29790	Maturation_Pericycle	37.9	15.4	0	0	0.495	0.186	0	0	0.294	0	-9.96	3.81	1.41E-40	BRZ-Control	AT2G29790	NA	NA	Down	Maturation_Pericycle_Down
AT1G55240	Proximal Lateral Root Cap	51.8	79.1	18.6	20.9	0.19	0.221	0.0668	0.103	0.21	0.0889	-1.73	5.38	1.51E-40	BRZ-Control	AT1G55240	NA	NA	Down	Proximal Lateral Root Cap_Down
AT5G43650	Distal Columella	44.6	126	249	344	0.159	0.365	0.464	0.582	0.266	0.528	1.9	7.6	2.29E-40	BRZ-Control	BHLH92	BHLH92	basic helix-loop-helix (bHLH) DNA-binding superfamily protein	Up	Distal Columella_Up
AT2G18980	Proliferation Domain_Atrichoblast	218	209	29.7	36.3	0.718	0.686	0.274	0.492	0.694	0.371	-2.69	6.86	3.00E-40	BRZ-Control	PER16	NA	NA	Down	Proliferation Domain_Atrichoblast_Down
AT2G38400	Transition Domain_Cortex	21.3	18	148	153	0.245	0.207	0.626	0.571	0.217	0.604	2.96	6.49	4.83E-40	BRZ-Control	AGT3	NA	NA	Up	Transition Domain_Cortex_Up
AT3G48340	Proximal Lateral Root Cap	1600	2580	684	1270	0.908	0.98	0.683	0.955	0.954	0.85	-1.12	10.6	5.27E-40	BRZ-Control	CEP2	NA	NA	Down	Proximal Lateral Root Cap_Down
AT2G43890	Proliferation Domain_Atrichoblast	24.3	40.1	1.28	1.49	0.436	0.371	0.0369	0.0462	0.389	0.041	-4.53	3.6	5.78E-40	BRZ-Control	AT2G43890	NA	NA	Down	Proliferation Domain_Atrichoblast_Down
AT4G26880	Distal Columella	496	856	136	309	0.479	0.627	0.308	0.495	0.556	0.409	-1.66	8.82	7.31E-40	BRZ-Control	AT4G26880	NA	NA	Down	Distal Columella_Down
AT2G16005	Maturation_Atrichoblast	47	23.6	4550	1460	0.0769	0.173	0.445	0.788	0.11	0.55	6.31	10.6	1.35E-39	BRZ-Control	ROSY1	NA	NA	Up	Maturation_Atrichoblast_Up
AT1G71000	Proximal Lateral Root Cap	11.8	10.5	68.1	27.3	0.0606	0.0726	0.2	0.156	0.0683	0.173	1.9	4.92	1.35E-39	BRZ-Control	AT1G71000	NA	NA	Up	Proximal Lateral Root Cap_Up
AT3G44310	Elongation_Atrichoblast	122	38.4	1220	288	0.34	0.28	0.832	0.68	0.325	0.794	3.13	8.7	1.38E-39	BRZ-Control	NIT1	NA	NA	Up	Elongation_Atrichoblast_Up
AT2G39530	Proximal Lateral Root Cap	21.5	48.2	3.91	14.6	0.0958	0.297	0.0238	0.12	0.225	0.0826	-1.93	4.45	4.17E-39	BRZ-Control	AT2G39530	NA	NA	Down	Proximal Lateral Root Cap_Down
AT1G01470	Proximal Lateral Root Cap	2460	1600	4770	3370	0.944	0.932	0.967	0.984	0.936	0.978	1.02	11.6	4.65E-39	BRZ-Control	LEA14	NA	NA	Up	Proximal Lateral Root Cap_Up
AT1G12080	Proximal Lateral Root Cap	196	123	56.6	47.8	0.338	0.433	0.106	0.248	0.399	0.193	-1.57	6.69	5.16E-39	BRZ-Control	AT1G12080	NA	NA	Down	Proximal Lateral Root Cap_Down
AT4G18425	Distal Lateral Root Cap	283	30.4	654	1150	0.17	0.0739	0.297	0.412	0.123	0.368	3.1	9.06	1.14E-38	BRZ-Control	DMP4	NA	NA	Up	Distal Lateral Root Cap_Up
AT2G34880	Maturation_Xylem	0	0	91.9	162	0	0	0.463	0.758	0	0.633	10.2	5.99	1.18E-38	BRZ-Control	JMJ15	MEE27	Transcription factor jumonji (jmj) family protein / zinc finger (C5HC2 type) family protein	Up	Maturation_Xylem_Up
AT4G23680	Maturation_Atrichoblast	0.535	1.18	390	193	0.00641	0.0123	0.236	0.112	0.00844	0.198	8.58	7.22	2.04E-38	BRZ-Control	AT4G23680	NA	NA	Up	Maturation_Atrichoblast_Up
AT4G12510	Proximal Lateral Root Cap	163	171	46.6	68.5	0.3	0.666	0.208	0.461	0.535	0.363	-1.55	6.79	2.08E-38	BRZ-Control	AT4G12510	NA	NA	Down	Proximal Lateral Root Cap_Down
AT2G29500	Distal Columella	179	544	1160	826	0.405	0.708	0.691	0.766	0.562	0.731	1.61	9.41	2.44E-38	BRZ-Control	HSP17.6B	NA	NA	Up	Distal Columella_Up
AT5G20230	Proximal Lateral Root Cap	1520	1100	3440	2110	0.503	0.584	0.741	0.781	0.555	0.766	1.06	11	3.08E-38	BRZ-Control	BCB	NA	NA	Up	Proximal Lateral Root Cap_Up
AT4G26320	Proliferation Domain_Trichoblast	173	36.6	20.7	9.53	0.628	0.391	0.194	0.297	0.536	0.22	-2.71	5.94	3.10E-38	BRZ-Control	AGP13	NA	NA	Down	Proliferation Domain_Trichoblast_Down
AT2G43890	Elongation_Atrichoblast	65	225	5.69	12.9	0.298	0.465	0.0354	0.133	0.34	0.0598	-3.86	6.31	3.65E-38	BRZ-Control	AT2G43890	NA	NA	Down	Elongation_Atrichoblast_Down
AT4G25100	Maturation_Pericycle	38.1	26.1	424	182	0.205	0.127	0.49	0.432	0.155	0.462	3.14	7.38	5.35E-38	BRZ-Control	FSD1	NA	NA	Up	Maturation_Pericycle_Up
AT4G12545	Elongation_Trichoblast	237	500	18.8	27.9	0.719	0.921	0.13	0.386	0.793	0.239	-3.95	7.65	6.28E-38	BRZ-Control	AIR1B	NA	NA	Down	Elongation_Trichoblast_Down
AT5G13930	Elongation_Endodermis	237	197	641	744	0.617	0.564	0.719	0.853	0.588	0.78	1.68	8.83	8.01E-38	BRZ-Control	CHS	NA	NA	Up	Elongation_Endodermis_Up
AT5G05220	Proximal Lateral Root Cap	40	34.5	149	91.2	0.106	0.115	0.274	0.26	0.112	0.265	1.64	6.32	8.38E-38	BRZ-Control	AT5G05220	NA	NA	Up	Proximal Lateral Root Cap_Up
AT1G04610	Proximal Lateral Root Cap	55.7	44.7	12.3	17.8	0.244	0.217	0.0695	0.124	0.226	0.103	-1.68	4.95	9.12E-38	BRZ-Control	YUC3	NA	NA	Down	Proximal Lateral Root Cap_Down
AT1G07400	Distal Columella	180	331	920	624	0.299	0.52	0.611	0.579	0.413	0.594	1.61	9.01	1.07E-37	BRZ-Control	HSP17.8	NA	NA	Up	Distal Columella_Up
AT4G01630	Transition Domain_Atrichoblast	1290	1750	356	397	1	0.988	0.916	0.89	0.994	0.901	-2	9.89	1.50E-37	BRZ-Control	EXPA17	NA	NA	Down	Transition Domain_Atrichoblast_Down
AT1G64660	Elongation_Endodermis	13.3	28.5	91.9	88.3	0.112	0.188	0.278	0.442	0.153	0.353	2.14	5.77	2.79E-37	BRZ-Control	MGL	NA	NA	Up	Elongation_Endodermis_Up
AT2G24400	Proximal Lateral Root Cap	71.5	45.2	19.6	16.7	0.299	0.248	0.0967	0.132	0.266	0.119	-1.63	5.17	2.79E-37	BRZ-Control	AT2G24400	NA	NA	Down	Proximal Lateral Root Cap_Down
AT2G29790	Distal Lateral Root Cap	37.7	17.8	0	0	0.196	0.145	0	0	0.171	0	-9.14	3.75	3.24E-37	BRZ-Control	AT2G29790	NA	NA	Down	Distal Lateral Root Cap_Down
AT2G22870	Distal Columella	385	139	950	505	0.53	0.457	0.782	0.774	0.492	0.778	1.58	8.95	3.75E-37	BRZ-Control	EMB2001	NA	NA	Up	Distal Columella_Up
AT4G15390	Elongation_Atrichoblast	20.9	10.8	218	104	0.183	0.115	0.726	0.56	0.166	0.684	3.33	6.44	4.06E-37	BRZ-Control	AT4G15390	NA	NA	Up	Elongation_Atrichoblast_Up
AT1G67920	Distal Columella	123	143	526	356	0.356	0.506	0.705	0.734	0.434	0.721	1.7	8.17	4.17E-37	BRZ-Control	AT1G67920	NA	NA	Up	Distal Columella_Up
AT1G32010	Elongation_Endodermis	61.3	0	55.4	189	0.54	0	0.494	0.871	0.245	0.667	2.65	6.25	4.77E-37	BRZ-Control	AT1G32010	NA	NA	Up	Elongation_Endodermis_Up
AT5G15970	Elongation_Endodermis	800	399	1930	1350	0.756	0.763	0.928	0.973	0.76	0.949	1.51	10.1	5.46E-37	BRZ-Control	KIN2	NA	NA	Up	Elongation_Endodermis_Up
AT5G66170	Elongation_Endodermis	17.9	28.8	98.8	100	0.178	0.349	0.487	0.772	0.271	0.618	2.1	5.92	5.46E-37	BRZ-Control	STR18	NA	NA	Up	Elongation_Endodermis_Up
AT3G03500	Proximal Lateral Root Cap	360	541	138	226	0.749	0.785	0.41	0.596	0.772	0.524	-1.32	8.3	5.83E-37	BRZ-Control	AT3G03500	NA	NA	Down	Proximal Lateral Root Cap_Down
AT2G18690	Elongation_Atrichoblast	3.52	5.24	53.3	70.5	0.0273	0.0701	0.252	0.627	0.0379	0.346	3.83	4.93	6.02E-37	BRZ-Control	AT2G18690	NA	NA	Up	Elongation_Atrichoblast_Up
AT5G63450	Elongation_Atrichoblast	5.36	32.5	86.6	224	0.0525	0.293	0.243	0.707	0.112	0.359	3.31	6.38	6.95E-37	BRZ-Control	CYP94B1	NA	NA	Up	Elongation_Atrichoblast_Up
AT1G67850	Proximal Lateral Root Cap	108	69.8	35.9	22.7	0.458	0.372	0.18	0.174	0.403	0.176	-1.6	5.82	6.96E-37	BRZ-Control	AT1G67850	NA	NA	Down	Proximal Lateral Root Cap_Down
AT5G56540	Proliferation Domain_Trichoblast	316	119	57.4	37.2	0.839	0.793	0.508	0.656	0.821	0.545	-2.13	7.06	7.10E-37	BRZ-Control	AGP14	NA	NA	Down	Proliferation Domain_Trichoblast_Down
AT5G20820	Transition Domain_Cortex	0	3.75	73.4	49.9	0	0.0286	0.313	0.3	0.0212	0.308	4.48	5.17	7.51E-37	BRZ-Control	SAUR76	NA	NA	Up	Transition Domain_Cortex_Up
AT4G25250	Proliferation Domain_Trichoblast	55.1	59.7	6.77	8.89	0.569	0.563	0.194	0.266	0.567	0.212	-2.9	4.95	7.90E-37	BRZ-Control	PMEI4	NA	NA	Down	Proliferation Domain_Trichoblast_Down
AT4G34970	Proliferation Domain_Endodermis	1410	0	11.3	2.65	0.286	0	0.179	0.05	0.08	0.136	-6.65	8.34	8.57E-37	BRZ-Control	ADF9	NA	NA	Down	Proliferation Domain_Endodermis_Down
AT3G21510	Elongation_Endodermis	8.82	14.6	54.9	58.1	0.1	0.195	0.437	0.665	0.152	0.542	2.27	5.05	1.68E-36	BRZ-Control	AHP1	NA	NA	Up	Elongation_Endodermis_Up
AT1G52070	Proximal Lateral Root Cap	9780	8920	4920	5330	0.907	0.934	0.598	0.935	0.924	0.805	-0.868	12.8	4.96E-36	BRZ-Control	JAL10	NA	NA	Down	Proximal Lateral Root Cap_Down
AT4G12545	Transition Domain_Atrichoblast	240	336	53	65.9	0.667	0.799	0.267	0.506	0.732	0.403	-2.27	7.45	5.12E-36	BRZ-Control	AIR1B	NA	NA	Down	Transition Domain_Atrichoblast_Down
AT5G58784	Proximal Lateral Root Cap	857	635	355	284	0.792	0.663	0.42	0.46	0.709	0.445	-1.22	9.05	5.67E-36	BRZ-Control	AT5G58784	NA	NA	Down	Proximal Lateral Root Cap_Down
AT4G19030	Proximal Lateral Root Cap	1200	939	513	438	0.87	0.947	0.686	0.885	0.92	0.808	-1.16	9.59	5.83E-36	BRZ-Control	NIP1-1	NA	NA	Down	Proximal Lateral Root Cap_Down
AT5G05220	Elongation_Endodermis	73	29.9	236	135	0.187	0.157	0.369	0.397	0.171	0.382	1.92	6.86	6.54E-36	BRZ-Control	AT5G05220	NA	NA	Up	Elongation_Endodermis_Up
AT4G01630	Elongation_Endodermis	25.7	76	1.91	16.7	0.109	0.672	0.0304	0.339	0.416	0.172	-2.54	5.02	7.15E-36	BRZ-Control	EXPA17	NA	NA	Down	Elongation_Endodermis_Down
AT2G18980	Proliferation Domain_Trichoblast	521	513	187	136	0.839	0.805	0.545	0.75	0.826	0.596	-1.69	8.4	8.85E-36	BRZ-Control	PER16	NA	NA	Down	Proliferation Domain_Trichoblast_Down
AT1G62510	Elongation_Endodermis	26	26.5	1.19	3.28	0.0797	0.211	0.019	0.0804	0.151	0.0472	-3.47	3.98	9.97E-36	BRZ-Control	AT1G62510	NA	NA	Down	Elongation_Endodermis_Down
AT1G54050	Transition Domain_Atrichoblast	1.55	9.52	41.8	52.3	0.0292	0.207	0.29	0.366	0.118	0.333	3.1	4.75	9.99E-36	BRZ-Control	HSP17.4B	NA	NA	Up	Transition Domain_Atrichoblast_Up
AT5G12340	Distal Columella	13.3	20.1	102	65.7	0.0636	0.131	0.213	0.237	0.0988	0.226	2.23	5.68	1.06E-35	BRZ-Control	AT5G12340	NA	NA	Up	Distal Columella_Up
AT5G54170	Distal Columella	66.1	74	240	249	0.203	0.351	0.487	0.601	0.28	0.549	1.8	7.31	1.56E-35	BRZ-Control	AT5G54170	NA	NA	Up	Distal Columella_Up
AT1G25275	Transition Domain_Cortex	196	74.6	750	320	0.653	0.664	0.859	0.971	0.661	0.905	2.02	8.41	1.77E-35	BRZ-Control	AT1G25275	NA	NA	Up	Transition Domain_Cortex_Up
AT2G05520	Elongation_Cortex	0.302	0.809	19.3	98.6	0.00477	0.00197	0.165	0.403	0.00324	0.26	6.62	4.87	2.07E-35	BRZ-Control	GRP3	NA	NA	Up	Elongation_Cortex_Up
AT4G17340	Proliferation Domain_Trichoblast	93.2	138	11	44.2	0.27	0.92	0.162	0.828	0.522	0.329	-2.33	6.1	2.74E-35	BRZ-Control	TIP2-2	NA	NA	Down	Proliferation Domain_Trichoblast_Down
AT4G26320	Proximal Lateral Root Cap	197	112	62.4	44.7	0.438	0.44	0.185	0.298	0.439	0.254	-1.49	6.66	3.18E-35	BRZ-Control	AGP13	NA	NA	Down	Proximal Lateral Root Cap_Down
AT3G11600	Distal Columella	101	60.7	24.8	12.3	0.229	0.224	0.0668	0.0685	0.226	0.0677	-2.16	5.58	4.26E-35	BRZ-Control	AT3G11600	NA	NA	Down	Distal Columella_Down
AT1G32540	Proximal Lateral Root Cap	35.7	25.9	9.97	7.13	0.201	0.168	0.0545	0.0596	0.18	0.0576	-1.85	4.16	4.93E-35	BRZ-Control	LOL1	LOL1	lsd one like 1	Down	Proximal Lateral Root Cap_Down
AT4G12545	Transition Domain_Trichoblast	92.2	147	3.71	12.5	0.508	0.743	0.0615	0.362	0.622	0.188	-3.92	6.02	8.18E-35	BRZ-Control	AIR1B	NA	NA	Down	Transition Domain_Trichoblast_Down
AT1G67920	Proximal Lateral Root Cap	97.9	94.9	326	200	0.331	0.382	0.649	0.664	0.364	0.658	1.4	7.5	9.77E-35	BRZ-Control	AT1G67920	NA	NA	Up	Proximal Lateral Root Cap_Up
AT1G05660	Proliferation Domain_Trichoblast	106	116	27.9	15.6	0.62	0.598	0.262	0.391	0.612	0.294	-2.32	6.02	1.02E-34	BRZ-Control	AT1G05660	NA	NA	Down	Proliferation Domain_Trichoblast_Down
AT1G14200	Transition Domain_Atrichoblast	40.1	56.1	289	189	0.526	0.704	0.924	0.953	0.615	0.941	2.28	7.16	1.29E-34	BRZ-Control	AT1G14200	AT1G14200	RING/U-box superfamily protein	Up	Transition Domain_Atrichoblast_Up
AT5G44020	Proliferation Domain_Trichoblast	796	422	323	110	0.964	0.989	0.812	0.938	0.973	0.843	-1.6	8.69	2.22E-34	BRZ-Control	AT5G44020	NA	NA	Down	Proliferation Domain_Trichoblast_Down
AT3G50660	Transition Domain_Atrichoblast	4.87	8.16	50.4	51.4	0.111	0.237	0.611	0.779	0.174	0.706	2.94	4.85	2.26E-34	BRZ-Control	CYP90B1	NA	NA	Up	Transition Domain_Atrichoblast_Up
AT2G37640	Transition Domain_Atrichoblast	22.1	31.1	106	183	0.351	0.491	0.763	0.901	0.421	0.842	2.42	6.44	2.48E-34	BRZ-Control	EXPA3	NA	NA	Up	Transition Domain_Atrichoblast_Up
AT2G29790	Maturation_Procambium	41.1	15.6	0	0	0.302	0.148	0	0	0.229	0	-9.06	3.84	2.53E-34	BRZ-Control	AT2G29790	NA	NA	Down	Maturation_Procambium_Down
AT4G25100	Elongation_Cortex	63.5	22.3	819	224	0.258	0.11	0.575	0.567	0.177	0.572	3.52	8.13	2.83E-34	BRZ-Control	FSD1	NA	NA	Up	Elongation_Cortex_Up
AT1G76650	Distal Columella	242	254	822	612	0.381	0.671	0.684	0.832	0.532	0.764	1.51	8.92	3.00E-34	BRZ-Control	CML38	NA	NA	Up	Distal Columella_Up
AT5G53250	Transition Domain_Cortex	1920	2310	541	887	1	1	0.889	0.943	1	0.911	-1.6	10.5	3.01E-34	BRZ-Control	AGP22	NA	NA	Down	Transition Domain_Cortex_Down
AT2G16005	Elongation_Endodermis	3.59	6.13	12.9	59	0.00911	0.0949	0.163	0.638	0.0559	0.382	2.79	4.34	3.15E-34	BRZ-Control	ROSY1	NA	NA	Up	Elongation_Endodermis_Up
AT4G01630	Transition Domain_Cortex	63	92.2	3.62	14.1	0.306	0.771	0.101	0.343	0.651	0.201	-3.2	5.39	3.25E-34	BRZ-Control	EXPA17	NA	NA	Down	Transition Domain_Cortex_Down
AT3G50660	Elongation_Atrichoblast	3.18	3.14	52.5	44.1	0.0336	0.051	0.394	0.533	0.0379	0.429	3.94	4.57	4.18E-34	BRZ-Control	CYP90B1	NA	NA	Up	Elongation_Atrichoblast_Up
AT2G43890	Proliferation Domain_Trichoblast	32.6	40.6	3.38	2.54	0.394	0.299	0.0838	0.0781	0.357	0.0824	-3.51	4.19	4.46E-34	BRZ-Control	AT2G43890	NA	NA	Down	Proliferation Domain_Trichoblast_Down
AT5G27420	Distal Columella	56.6	67.2	239	197	0.208	0.296	0.472	0.579	0.254	0.531	1.8	7.14	4.74E-34	BRZ-Control	ATL31	NA	NA	Up	Distal Columella_Up
AT5G17820	Proliferation Domain_Trichoblast	102	96.7	12.4	31.4	0.336	0.874	0.251	0.75	0.545	0.376	-2.35	5.88	5.81E-34	BRZ-Control	AT5G17820	NA	NA	Down	Proliferation Domain_Trichoblast_Down
AT4G37870	Proximal Lateral Root Cap	148	188	375	441	0.555	0.677	0.788	0.911	0.633	0.864	1.28	8.18	7.75E-34	BRZ-Control	PCKA	NA	NA	Up	Proximal Lateral Root Cap_Up
AT4G13710	Proximal Lateral Root Cap	32.6	28.1	7.55	9.11	0.203	0.197	0.049	0.0917	0.199	0.0752	-1.82	4.16	9.27E-34	BRZ-Control	AT4G13710	NA	NA	Down	Proximal Lateral Root Cap_Down
AT3G46700	Proximal Lateral Root Cap	147	174	48.3	70.5	0.506	0.476	0.196	0.299	0.487	0.259	-1.45	6.77	1.05E-33	BRZ-Control	UGT76E3	NA	NA	Down	Proximal Lateral Root Cap_Down
AT3G57020	Proximal Lateral Root Cap	200	205	70.5	82.4	0.538	0.584	0.253	0.423	0.568	0.357	-1.41	7.11	1.19E-33	BRZ-Control	SSL9	NA	NA	Down	Proximal Lateral Root Cap_Down
AT1G76640	Distal Columella	236	398	930	788	0.445	0.849	0.686	0.889	0.655	0.796	1.47	9.2	1.63E-33	BRZ-Control	CML39	NA	NA	Up	Distal Columella_Up
AT2G37540	Proximal Lateral Root Cap	23.7	29.2	6.34	7.77	0.111	0.167	0.0347	0.0608	0.147	0.0508	-1.91	3.98	1.69E-33	BRZ-Control	AT2G37540	NA	NA	Down	Proximal Lateral Root Cap_Down
AT3G58190	Maturation_Procambium	254	109	37.1	16.8	0.357	0.252	0.129	0.0723	0.308	0.101	-2.74	6.7	2.67E-33	BRZ-Control	LBD29	LBD29	lateral organ boundaries-domain 29	Down	Maturation_Procambium_Down
AT3G06210	Distal Lateral Root Cap	64.8	6.27	196	182	0.117	0.0369	0.221	0.332	0.0782	0.29	2.87	6.81	2.79E-33	BRZ-Control	AT3G06210	NA	NA	Up	Distal Lateral Root Cap_Up
AT5G66170	Proximal Lateral Root Cap	103	210	313	423	0.482	0.696	0.789	0.928	0.619	0.874	1.29	8.05	3.42E-33	BRZ-Control	STR18	NA	NA	Up	Proximal Lateral Root Cap_Up
AT3G11260	Transition Domain_Cortex	0	4.12	35.6	68	0	0.0643	0.232	0.3	0.0476	0.26	4.37	4.92	4.85E-33	BRZ-Control	WOX5	WOX5	WUSCHEL related homeobox 5	Up	Transition Domain_Cortex_Up
AT2G16005	Maturation_Procambium	0.433	9.15	35.9	84.6	0.00426	0.0667	0.141	0.651	0.0337	0.393	3.75	5.12	7.63E-33	BRZ-Control	ROSY1	NA	NA	Up	Maturation_Procambium_Up
AT5G17460	Proximal Lateral Root Cap	235	265	708	473	0.651	0.837	0.828	0.909	0.77	0.877	1.21	8.72	9.97E-33	BRZ-Control	AT5G17460	NA	NA	Up	Proximal Lateral Root Cap_Up
ATMG00030	Transition Domain_Cortex	6660	3210	4170	715	1	1	1	1	1	1	-1.42	11.8	1.05E-32	BRZ-Control	ORF107A	NA	NA	Down	Transition Domain_Cortex_Down
AT5G54165	Proximal Lateral Root Cap	173	198	564	349	0.463	0.679	0.713	0.804	0.602	0.769	1.25	8.33	1.06E-32	BRZ-Control	AT5G54165	NA	NA	Up	Proximal Lateral Root Cap_Up
AT2G33790	Proliferation Domain_Trichoblast	296	436	97.4	121	0.81	0.874	0.482	0.812	0.835	0.565	-1.72	7.87	1.11E-32	BRZ-Control	AGP30	NA	NA	Down	Proliferation Domain_Trichoblast_Down
AT5G15960	Transition Domain_Cortex	9.36	11.6	99.4	86	0.102	0.193	0.566	0.5	0.169	0.538	3.07	5.81	1.20E-32	BRZ-Control	KIN1	NA	NA	Up	Transition Domain_Cortex_Up
AT5G03210	Proliferation Domain_Atrichoblast	103	111	648	367	0.718	0.695	0.966	0.938	0.701	0.954	2.16	8.3	1.38E-32	BRZ-Control	AT5G03210	NA	NA	Up	Proliferation Domain_Atrichoblast_Up
AT2G26560	Distal Lateral Root Cap	11.1	16.5	109	102	0.0239	0.0455	0.102	0.161	0.0343	0.139	2.91	5.92	1.52E-32	BRZ-Control	PLP2	NA	NA	Up	Distal Lateral Root Cap_Up
AT4G15910	Proximal Lateral Root Cap	393	329	1000	632	0.644	0.733	0.892	0.879	0.701	0.884	1.15	9.21	1.52E-32	BRZ-Control	ATDI21	NA	NA	Up	Proximal Lateral Root Cap_Up
AT3G12830	Elongation_Endodermis	75.1	56.8	14.6	15.2	0.353	0.351	0.148	0.201	0.352	0.172	-2.12	5.39	1.58E-32	BRZ-Control	SAUR72	NA	NA	Down	Elongation_Endodermis_Down
AT5G03590	Proximal Lateral Root Cap	9.32	15.3	5.5	0	0.069	0.124	0.0402	0	0.104	0.0155	-2.96	2.7	1.63E-32	BRZ-Control	AT5G03590	NA	NA	Down	Proximal Lateral Root Cap_Down
AT3G45130	Proximal Lateral Root Cap	28.1	20.2	6.15	5.71	0.158	0.125	0.032	0.0424	0.137	0.0384	-1.97	3.74	1.64E-32	BRZ-Control	LAS1	NA	NA	Down	Proximal Lateral Root Cap_Down
AT2G36830	Proliferation Domain_Trichoblast	274	391	61.9	151	0.657	1	0.497	1	0.79	0.624	-1.76	7.76	1.68E-32	BRZ-Control	TIP1-1	NA	NA	Down	Proliferation Domain_Trichoblast_Down
AT5G53250	Elongation_Endodermis	2450	2560	1010	946	1	0.998	0.962	0.96	0.999	0.961	-1.36	10.8	1.78E-32	BRZ-Control	AGP22	NA	NA	Down	Elongation_Endodermis_Down
AT1G17310	Distal Lateral Root Cap	176	35	383	843	0.241	0.131	0.363	0.5	0.188	0.448	2.78	8.5	1.79E-32	BRZ-Control	AT1G17310	AT1G17310	MADS-box transcription factor family protein	Up	Distal Lateral Root Cap_Up
AT3G49570	Proximal Lateral Root Cap	15.8	115	86.1	218	0.106	0.411	0.372	0.642	0.301	0.538	1.51	6.81	1.94E-32	BRZ-Control	LSU3	NA	NA	Up	Proximal Lateral Root Cap_Up
AT1G69410	Proximal Lateral Root Cap	74.4	63.2	222	151	0.356	0.369	0.646	0.71	0.365	0.685	1.41	7.01	2.14E-32	BRZ-Control	ELF5A-3	NA	NA	Up	Proximal Lateral Root Cap_Up
AT4G22666	Proliferation Domain_Trichoblast	69.5	60.6	7.61	18.1	0.387	0.701	0.141	0.547	0.509	0.243	-2.51	5.23	4.16E-32	BRZ-Control	AT4G22666	NA	NA	Down	Proliferation Domain_Trichoblast_Down
AT1G76650	Transition Domain_Cortex	243	302	768	1060	0.714	0.75	0.828	0.929	0.741	0.87	1.74	9.23	5.91E-32	BRZ-Control	CML38	NA	NA	Up	Transition Domain_Cortex_Up
AT1G20850	Elongation_Endodermis	21.8	29.5	1.19	4.26	0.0683	0.163	0.0114	0.107	0.12	0.0554	-3.18	3.98	6.64E-32	BRZ-Control	XCP2	NA	NA	Down	Elongation_Endodermis_Down
AT2G34880	Maturation_Atrichoblast	0	0	99.3	165	0	0	0.522	0.812	0	0.611	10.4	6.09	7.38E-32	BRZ-Control	JMJ15	MEE27	Transcription factor jumonji (jmj) family protein / zinc finger (C5HC2 type) family protein	Up	Maturation_Atrichoblast_Up
AT2G44790	Proliferation Domain_Trichoblast	237	478	74.3	142	0.832	1	0.723	0.922	0.897	0.773	-1.71	7.84	7.71E-32	BRZ-Control	UCC2	NA	NA	Down	Proliferation Domain_Trichoblast_Down
AT1G16030	Distal Columella	6.48	20.3	68.5	59.2	0.0297	0.122	0.173	0.204	0.0774	0.19	2.17	5.33	9.21E-32	BRZ-Control	HSP70-5	NA	NA	Up	Distal Columella_Up
AT1G32010	Distal Columella	69.9	0	47	243	0.343	0	0.228	0.855	0.165	0.568	2.31	6.55	9.21E-32	BRZ-Control	AT1G32010	NA	NA	Up	Distal Columella_Up
AT1G48070	Proximal Lateral Root Cap	6.27	38.1	1.58	8.55	0.0408	0.15	0.00886	0.0501	0.111	0.0342	-2.13	3.81	9.22E-32	BRZ-Control	AT1G48070	NA	NA	Down	Proximal Lateral Root Cap_Down
AT5G52310	Transition Domain_Cortex	24.7	41.6	84.3	304	0.286	0.464	0.455	0.7	0.418	0.556	2.49	6.88	9.68E-32	BRZ-Control	RD29A	NA	NA	Up	Transition Domain_Cortex_Up
AT1G36060	Distal Columella	198	135	44.6	48.1	0.466	0.384	0.155	0.229	0.424	0.195	-1.8	6.71	1.02E-31	BRZ-Control	ERF055	AT1G36060	Integrase-type DNA-binding superfamily protein	Down	Distal Columella_Down
AT2G34880	Maturation_Cortex	0	0	72	147	0	0	0.484	0.747	0	0.602	11	5.79	1.15E-31	BRZ-Control	JMJ15	MEE27	Transcription factor jumonji (jmj) family protein / zinc finger (C5HC2 type) family protein	Up	Maturation_Cortex_Up
AT4G12520	Elongation_Endodermis	8200	3350	3670	1340	0.991	0.991	0.973	0.973	0.991	0.973	-1.24	12	1.21E-31	BRZ-Control	AT4G12520	NA	NA	Down	Elongation_Endodermis_Down
AT5G57785	Proliferation Domain_Trichoblast	3.9	3.12	76.1	7.94	0.0876	0.069	0.298	0.234	0.0804	0.282	3.68	4.78	1.52E-31	BRZ-Control	AT5G57785	NA	NA	Up	Proliferation Domain_Trichoblast_Up
AT4G36500	Distal Columella	1480	920	3910	1840	0.888	0.967	0.979	0.992	0.929	0.986	1.2	11	2.05E-31	BRZ-Control	AT4G36500	NA	NA	Up	Distal Columella_Up
AT1G71380	Distal Lateral Root Cap	52.4	67	259	448	0.0557	0.148	0.204	0.335	0.1	0.286	2.53	7.71	2.39E-31	BRZ-Control	CEL3	NA	NA	Up	Distal Lateral Root Cap_Up
AT1G20440	Proliferation Domain_Trichoblast	871	629	287	258	0.978	1	0.932	1	0.987	0.949	-1.45	9	2.81E-31	BRZ-Control	COR47	NA	NA	Down	Proliferation Domain_Trichoblast_Down
AT2G25770	Proximal Lateral Root Cap	15.6	17.7	2.14	4	0.113	0.13	0.0157	0.0398	0.124	0.0305	-2.38	3.15	3.75E-31	BRZ-Control	AT2G25770	NA	NA	Down	Proximal Lateral Root Cap_Down
AT5G46900	Proliferation Domain_Atrichoblast	297	198	53.1	46.7	0.641	0.962	0.382	0.912	0.875	0.617	-2.28	7.14	4.00E-31	BRZ-Control	AT5G46900	NA	NA	Down	Proliferation Domain_Atrichoblast_Down
AT2G43820	Proliferation Domain_Trichoblast	158	74	23.8	26.4	0.679	0.793	0.298	0.703	0.723	0.4	-2.2	6.14	4.21E-31	BRZ-Control	UGT74F2	NA	NA	Down	Proliferation Domain_Trichoblast_Down
AT2G29790	Transition Domain_Trichoblast	40.1	14.7	0	0	0.461	0.196	0	0	0.332	0	-9.41	3.97	4.50E-31	BRZ-Control	AT2G29790	NA	NA	Down	Transition Domain_Trichoblast_Down
AT4G12510	Elongation_Endodermis	7930	4240	3680	1690	0.995	0.998	0.962	0.964	0.997	0.963	-1.22	12.1	6.01E-31	BRZ-Control	AT4G12510	NA	NA	Down	Elongation_Endodermis_Down
AT1G30135	Proximal Lateral Root Cap	25.8	39.6	127	73.8	0.117	0.215	0.268	0.278	0.18	0.274	1.52	6.09	6.47E-31	BRZ-Control	TIFY5A	JAZ8	jasmonate-zim-domain protein 8	Up	Proximal Lateral Root Cap_Up
AT5G43580	Proximal Lateral Root Cap	1450	1080	595	617	0.827	0.789	0.51	0.675	0.803	0.611	-1.05	9.87	7.62E-31	BRZ-Control	AT5G43580	NA	NA	Down	Proximal Lateral Root Cap_Down
AT2G29790	Elongation_Atrichoblast	44.7	15	0	0	0.395	0.21	0	0	0.349	0	-9.73	4.23	8.65E-31	BRZ-Control	AT2G29790	NA	NA	Down	Elongation_Atrichoblast_Down
AT5G56540	Proximal Lateral Root Cap	437	330	167	158	0.801	0.881	0.507	0.739	0.852	0.649	-1.22	8.08	1.00E-30	BRZ-Control	AGP14	NA	NA	Down	Proximal Lateral Root Cap_Down
AT2G22870	Proximal Lateral Root Cap	70.1	44.5	192	114	0.206	0.219	0.476	0.501	0.214	0.491	1.4	6.73	1.01E-30	BRZ-Control	EMB2001	NA	NA	Up	Proximal Lateral Root Cap_Up
AT3G01190	Proximal Lateral Root Cap	39.8	283	17.1	91.2	0.221	0.903	0.106	0.625	0.658	0.425	-1.47	6.77	1.06E-30	BRZ-Control	PER27	NA	NA	Down	Proximal Lateral Root Cap_Down
AT3G22600	Proliferation Domain_Trichoblast	11.2	97.2	3.1	5.08	0.0876	0.264	0.0314	0.219	0.156	0.0784	-3.19	4.59	1.11E-30	BRZ-Control	AT3G22600	NA	NA	Down	Proliferation Domain_Trichoblast_Down
AT5G44380	Proximal Lateral Root Cap	465	459	185	221	0.677	0.758	0.321	0.607	0.729	0.497	-1.19	8.37	1.24E-30	BRZ-Control	AT5G44380	NA	NA	Down	Proximal Lateral Root Cap_Down
AT3G09390	Elongation_Atrichoblast	14.9	66	99.2	491	0.12	0.35	0.341	0.88	0.177	0.475	2.82	7.35	1.25E-30	BRZ-Control	MT2A	NA	NA	Up	Elongation_Atrichoblast_Up
AT4G26320	Transition Domain_Cortex	393	111	38.8	53.5	0.714	0.643	0.333	0.486	0.661	0.396	-2.21	7.12	1.30E-30	BRZ-Control	AGP13	NA	NA	Down	Transition Domain_Cortex_Down
AT3G30580	Elongation_Endodermis	65.2	78.7	12.7	23.1	0.417	0.474	0.125	0.214	0.448	0.166	-2.02	5.54	1.34E-30	BRZ-Control	AT3G30580	NA	NA	Down	Elongation_Endodermis_Down
AT2G25810	Proliferation Domain_Trichoblast	220	169	72.6	34.3	0.774	0.736	0.492	0.609	0.759	0.522	-1.9	6.95	1.62E-30	BRZ-Control	TIP4-1	NA	NA	Down	Proliferation Domain_Trichoblast_Down
AT3G15670	Proximal Lateral Root Cap	40	68.4	102	191	0.177	0.38	0.321	0.649	0.307	0.522	1.42	6.69	1.74E-30	BRZ-Control	LEA29	NA	NA	Up	Proximal Lateral Root Cap_Up
AT3G46230	Distal Lateral Root Cap	102	82.6	468	519	0.122	0.241	0.36	0.419	0.18	0.397	2.43	8.2	2.15E-30	BRZ-Control	HSP17.4A	NA	NA	Up	Distal Lateral Root Cap_Up
AT4G20320	Proximal Lateral Root Cap	30.1	19.8	8.01	5.6	0.149	0.135	0.045	0.0531	0.14	0.05	-1.86	3.82	2.51E-30	BRZ-Control	AT4G20320	NA	NA	Down	Proximal Lateral Root Cap_Down
AT2G29500	Proximal Lateral Root Cap	54.8	115	228	193	0.218	0.429	0.467	0.563	0.353	0.526	1.36	7.23	2.76E-30	BRZ-Control	HSP17.6B	NA	NA	Up	Proximal Lateral Root Cap_Up
AT5G63450	Transition Domain_Cortex	51.9	73.5	175	382	0.49	0.386	0.636	0.643	0.413	0.639	2.12	7.45	4.26E-30	BRZ-Control	CYP94B1	NA	NA	Up	Transition Domain_Cortex_Up
AT1G58340	Transition Domain_Cortex	9.36	1.87	73.7	47	0.143	0.0357	0.424	0.343	0.0635	0.391	3.68	5.19	4.42E-30	BRZ-Control	DTX48	NA	NA	Up	Transition Domain_Cortex_Up
AT4G23670	Distal Columella	0.682	8.24	5.09	63.5	0.00424	0.0431	0.0261	0.214	0.0244	0.128	2.94	4.54	5.16E-30	BRZ-Control	AT4G23670	NA	NA	Up	Distal Columella_Up
AT1G72150	Proximal Lateral Root Cap	91.4	127	30.3	51.5	0.355	0.581	0.143	0.375	0.5	0.285	-1.43	6.21	5.19E-30	BRZ-Control	PATL1	NA	NA	Down	Proximal Lateral Root Cap_Down
AT1G21350	Distal Columella	151	131	30.8	49.6	0.343	0.4	0.117	0.189	0.373	0.156	-1.79	6.49	5.26E-30	BRZ-Control	AT1G21350	NA	NA	Down	Distal Columella_Down
AT5G63660	Elongation_Endodermis	122	112	343	361	0.383	0.417	0.605	0.714	0.402	0.655	1.59	7.87	6.59E-30	BRZ-Control	PDF2.5	NA	NA	Up	Elongation_Endodermis_Up
AT5G53590	Proximal Lateral Root Cap	71.9	92	25.3	34.7	0.366	0.444	0.131	0.228	0.416	0.191	-1.45	5.78	7.15E-30	BRZ-Control	AT5G53590	NA	NA	Down	Proximal Lateral Root Cap_Down
AT2G44080	Proximal Lateral Root Cap	31.4	32.2	94.3	84.4	0.187	0.218	0.428	0.526	0.207	0.488	1.48	5.96	8.07E-30	BRZ-Control	ARL	NA	NA	Up	Proximal Lateral Root Cap_Up
ATMG00030	Proliferation Domain_Trichoblast	5520	2420	4090	738	1	1	1	1	1	1	-1.06	11.6	8.29E-30	BRZ-Control	ORF107A	NA	NA	Down	Proliferation Domain_Trichoblast_Down
AT3G50970	Proximal Lateral Root Cap	1780	2920	3380	5140	0.944	0.998	0.982	1	0.978	0.993	0.873	11.7	1.02E-29	BRZ-Control	XERO2	NA	NA	Up	Proximal Lateral Root Cap_Up
AT4G26320	Transition Domain_Atrichoblast	274	65.2	40.1	20.3	0.702	0.533	0.351	0.36	0.618	0.356	-2.22	6.63	1.05E-29	BRZ-Control	AGP13	NA	NA	Down	Transition Domain_Atrichoblast_Down
AT5G40690	Proliferation Domain_Trichoblast	74.3	29.9	8.88	7.94	0.336	0.529	0.12	0.203	0.411	0.141	-2.67	4.93	1.11E-29	BRZ-Control	AT5G40690	NA	NA	Down	Proliferation Domain_Trichoblast_Down
AT2G43820	Proximal Lateral Root Cap	111	203	47.9	72	0.541	0.818	0.255	0.53	0.718	0.424	-1.36	6.76	1.38E-29	BRZ-Control	UGT74F2	NA	NA	Down	Proximal Lateral Root Cap_Down
AT5G03210	Transition Domain_Atrichoblast	204	96	759	358	0.795	0.757	0.969	0.948	0.776	0.957	1.9	8.46	1.39E-29	BRZ-Control	AT5G03210	NA	NA	Up	Transition Domain_Atrichoblast_Up
AT4G01630	Transition Domain_Trichoblast	630	638	84.1	64.3	0.822	0.916	0.492	0.617	0.868	0.545	-3.11	8.47	2.31E-29	BRZ-Control	EXPA17	NA	NA	Down	Transition Domain_Trichoblast_Down
AT1G74310	Transition Domain_Atrichoblast	7.53	24.6	101	71	0.14	0.521	0.771	0.791	0.329	0.782	2.43	5.66	2.59E-29	BRZ-Control	CLPB1	NA	NA	Up	Transition Domain_Atrichoblast_Up
AT3G01970	Transition Domain_Atrichoblast	2.21	0.68	34.5	12.4	0.0409	0.0237	0.374	0.331	0.0324	0.35	4.03	3.52	2.59E-29	BRZ-Control	WRKY45	WRKY45	WRKY DNA-binding protein 45	Up	Transition Domain_Atrichoblast_Up
AT1G11210	Proximal Lateral Root Cap	21.1	19.7	65.2	52.7	0.1	0.112	0.24	0.294	0.108	0.273	1.51	5.36	2.60E-29	BRZ-Control	AT1G11210	NA	NA	Up	Proximal Lateral Root Cap_Up
AT5G05880	Elongation_Endodermis	3.74	6.35	23.4	36.5	0.0501	0.0949	0.232	0.446	0.0745	0.331	2.57	4.09	2.75E-29	BRZ-Control	UGT76C4	NA	NA	Up	Elongation_Endodermis_Up
ATMG00030	Elongation_Endodermis	5390	2870	3590	762	1	1	1	1	1	1	-1.25	11.6	2.75E-29	BRZ-Control	ORF107A	NA	NA	Down	Elongation_Endodermis_Down
AT1G05660	Proliferation Domain_Atrichoblast	89.8	148	21	20.2	0.564	0.6	0.24	0.342	0.59	0.285	-2.51	6.03	2.85E-29	BRZ-Control	AT1G05660	NA	NA	Down	Proliferation Domain_Atrichoblast_Down
AT4G38810	Proximal Lateral Root Cap	113	123	307	260	0.359	0.445	0.642	0.701	0.414	0.678	1.25	7.66	2.85E-29	BRZ-Control	AT4G38810	NA	NA	Up	Proximal Lateral Root Cap_Up
AT4G16780	Proximal Lateral Root Cap	20.4	18.9	54.5	57.1	0.113	0.117	0.25	0.356	0.115	0.315	1.52	5.3	3.64E-29	BRZ-Control	HAT4	HB-2	homeobox protein 2	Up	Proximal Lateral Root Cap_Up
AT3G46230	Transition Domain_Atrichoblast	1.33	6.52	32.7	33.7	0.0351	0.13	0.198	0.267	0.0824	0.238	3.02	4.24	3.84E-29	BRZ-Control	HSP17.4A	NA	NA	Up	Transition Domain_Atrichoblast_Up
AT1G43160	Proximal Lateral Root Cap	442	450	1260	692	0.701	0.89	0.817	0.882	0.822	0.857	1.06	9.48	4.35E-29	BRZ-Control	RAP2-6	RAP2.6	related to AP2 6	Up	Proximal Lateral Root Cap_Up
AT1G13420	Transition Domain_Cortex	32.3	39.4	144	204	0.306	0.386	0.283	0.343	0.365	0.308	2.28	6.77	5.77E-29	BRZ-Control	SOT8	NA	NA	Up	Transition Domain_Cortex_Up
AT5G45920	Transition Domain_Cortex	1.7	1.5	49.1	36.2	0.0408	0.0214	0.556	0.543	0.0265	0.55	4.64	4.67	6.03E-29	BRZ-Control	AT5G45920	NA	NA	Up	Transition Domain_Cortex_Up
AT5G63450	Maturation_Procambium	56.7	156	323	631	0.26	0.448	0.705	0.868	0.348	0.786	2.25	8.2	6.71E-29	BRZ-Control	CYP94B1	NA	NA	Up	Maturation_Procambium_Up
AT3G25770	Proximal Lateral Root Cap	6.09	7.85	37.4	19.6	0.0394	0.0647	0.108	0.172	0.0556	0.148	1.84	4.23	7.54E-29	BRZ-Control	AOC2	NA	NA	Up	Proximal Lateral Root Cap_Up
AT2G44080	Transition Domain_Cortex	15.3	11.2	109	77.2	0.224	0.157	0.667	0.514	0.175	0.604	2.79	5.84	9.60E-29	BRZ-Control	ARL	NA	NA	Up	Transition Domain_Cortex_Up
AT5G12030	Transition Domain_Atrichoblast	1.55	15.6	36.8	62.5	0.0292	0.148	0.176	0.326	0.0882	0.261	2.67	4.92	1.11E-28	BRZ-Control	HSP17.7	NA	NA	Up	Transition Domain_Atrichoblast_Up
AT5G53250	Proliferation Domain_Atrichoblast	154	228	39.4	38.4	0.846	0.914	0.477	0.654	0.896	0.556	-2.28	6.78	1.12E-28	BRZ-Control	AGP22	NA	NA	Down	Proliferation Domain_Atrichoblast_Down
AT5G57785	Elongation_Trichoblast	17.5	7.32	156	88.9	0.0891	0.0621	0.403	0.325	0.0791	0.369	3.36	5.97	1.19E-28	BRZ-Control	AT5G57785	NA	NA	Up	Elongation_Trichoblast_Up
AT5G52300	Maturation_Pericycle	2.65	7.18	30	65.9	0.022	0.0804	0.231	0.449	0.06	0.335	3.3	4.74	1.24E-28	BRZ-Control	LTI65	NA	NA	Up	Maturation_Pericycle_Up
AT4G23670	Proximal Lateral Root Cap	2.33	8.46	10.8	33.7	0.00563	0.0576	0.0361	0.216	0.0389	0.146	2.04	4.03	1.25E-28	BRZ-Control	AT4G23670	NA	NA	Up	Proximal Lateral Root Cap_Up
AT5G12020	Transition Domain_Atrichoblast	0.886	5.17	23.3	33.9	0.0234	0.154	0.229	0.233	0.0882	0.231	3.21	4.05	1.30E-28	BRZ-Control	HSP17.6	NA	NA	Up	Transition Domain_Atrichoblast_Up
AT2G35770	Proximal Lateral Root Cap	108	89.7	37.2	37.2	0.448	0.41	0.176	0.235	0.424	0.212	-1.4	6.05	1.39E-28	BRZ-Control	SCPL28	NA	NA	Down	Proximal Lateral Root Cap_Down
AT3G46080	Proximal Lateral Root Cap	184	84.9	62.7	38.1	0.368	0.237	0.178	0.135	0.284	0.152	-1.35	6.48	1.65E-28	BRZ-Control	ZAT8	AT3G46080	C2H2-type zinc finger family protein	Down	Proximal Lateral Root Cap_Down
AT5G40890	Proliferation Domain_Trichoblast	47.3	30.3	6.2	4.13	0.54	0.448	0.147	0.125	0.504	0.141	-2.91	4.44	2.10E-28	BRZ-Control	CLC-A	NA	NA	Down	Proliferation Domain_Trichoblast_Down
AT2G29790	Elongation_Cortex	40.8	17.1	0	0	0.422	0.174	0	0	0.286	0	-10.2	4	2.27E-28	BRZ-Control	AT2G29790	NA	NA	Down	Elongation_Cortex_Down
AT2G29790	Transition Domain_Cortex	34.9	15	0	0	0.571	0.207	0	0	0.302	0	-8.92	3.35	2.86E-28	BRZ-Control	AT2G29790	NA	NA	Down	Transition Domain_Cortex_Down
AT3G09390	Elongation_Trichoblast	12	31.8	104	324	0.14	0.255	0.416	0.763	0.182	0.563	3.24	6.87	3.17E-28	BRZ-Control	MT2A	NA	NA	Up	Elongation_Trichoblast_Up
AT5G15970	Transition Domain_Atrichoblast	283	210	800	892	0.778	0.858	0.969	1	0.818	0.987	1.79	9.09	3.54E-28	BRZ-Control	KIN2	NA	NA	Up	Transition Domain_Atrichoblast_Up
AT1G05575	Distal Columella	64.8	81.4	247	204	0.169	0.265	0.428	0.436	0.219	0.432	1.61	7.23	3.73E-28	BRZ-Control	AT1G05575	NA	NA	Up	Distal Columella_Up
AT1G26945	Transition Domain_Cortex	57.8	98.2	250	354	0.429	0.5	0.697	0.743	0.481	0.716	1.96	7.61	4.87E-28	BRZ-Control	PRE6	KDR	basic helix-loop-helix (bHLH) DNA-binding superfamily protein	Up	Transition Domain_Cortex_Up
AT3G29670	Maturation_Procambium	21.2	16.5	102	138	0.0851	0.0667	0.34	0.357	0.0764	0.349	2.65	6.16	5.14E-28	BRZ-Control	PMAT2	NA	NA	Up	Maturation_Procambium_Up
AT4G18280	Proximal Lateral Root Cap	48	35.9	129	92.5	0.0944	0.107	0.18	0.206	0.103	0.196	1.39	6.28	5.49E-28	BRZ-Control	AT4G18280	NA	NA	Up	Proximal Lateral Root Cap_Up
AT1G15010	Elongation_Atrichoblast	22.3	11.2	96.4	160	0.141	0.172	0.274	0.533	0.148	0.339	2.85	6.12	5.56E-28	BRZ-Control	AT1G15010	NA	NA	Up	Elongation_Atrichoblast_Up
AT5G15970	Elongation_Atrichoblast	245	109	962	945	0.546	0.707	0.863	0.96	0.586	0.887	2.53	9.14	5.96E-28	BRZ-Control	KIN2	NA	NA	Up	Elongation_Atrichoblast_Up
AT2G22460	Elongation_Endodermis	23.6	18.6	3.1	1.64	0.166	0.127	0.0342	0.0357	0.145	0.0349	-3.19	3.69	6.19E-28	BRZ-Control	AT2G22460	NA	NA	Down	Elongation_Endodermis_Down
AT3G01190	Elongation_Endodermis	33	163	7.4	44.1	0.273	0.892	0.106	0.674	0.611	0.368	-1.97	6.01	6.44E-28	BRZ-Control	PER27	NA	NA	Down	Elongation_Endodermis_Down
AT3G21510	Elongation_Atrichoblast	30.5	25.2	212	154	0.233	0.312	0.748	0.733	0.253	0.744	2.71	6.69	7.26E-28	BRZ-Control	AHP1	NA	NA	Up	Elongation_Atrichoblast_Up
AT2G22760	Distal Columella	17.7	26	122	60.4	0.0742	0.149	0.3	0.238	0.113	0.266	1.91	5.83	7.85E-28	BRZ-Control	BHLH19	AT2G22760	basic helix-loop-helix (bHLH) DNA-binding superfamily protein	Up	Distal Columella_Up
AT1G01470	Proliferation Domain_Atrichoblast	227	242	728	912	0.795	0.829	0.929	0.969	0.819	0.947	1.8	9.06	1.01E-27	BRZ-Control	LEA14	NA	NA	Up	Proliferation Domain_Atrichoblast_Up
AT3G22740	Proximal Lateral Root Cap	506	536	212	275	0.487	0.46	0.263	0.347	0.47	0.315	-1.11	8.57	1.21E-27	BRZ-Control	HMT3	NA	NA	Down	Proximal Lateral Root Cap_Down
AT5G23220	Proximal Lateral Root Cap	361	320	142	160	0.563	0.67	0.372	0.577	0.632	0.498	-1.17	7.93	1.27E-27	BRZ-Control	NIC3	NA	NA	Down	Proximal Lateral Root Cap_Down
AT4G24340	Distal Columella	61.3	65.5	271	146	0.127	0.335	0.352	0.475	0.235	0.419	1.63	7.09	1.28E-27	BRZ-Control	AT4G24340	NA	NA	Up	Distal Columella_Up
AT5G63450	Elongation_Endodermis	77.3	155	219	462	0.335	0.461	0.502	0.768	0.404	0.624	1.54	7.83	1.28E-27	BRZ-Control	CYP94B1	NA	NA	Up	Elongation_Endodermis_Up
AT4G29930	Proximal Lateral Root Cap	22	26.8	86.7	54.7	0.118	0.166	0.272	0.313	0.149	0.297	1.45	5.61	1.30E-27	BRZ-Control	BHLH27	AT4G29930	basic helix-loop-helix (bHLH) DNA-binding superfamily protein	Up	Proximal Lateral Root Cap_Up
AT3G45070	Elongation_Atrichoblast	22.4	7.69	205	47	0.0966	0.0892	0.345	0.2	0.0948	0.309	2.99	6.13	1.33E-27	BRZ-Control	AT3G45070	NA	NA	Up	Elongation_Atrichoblast_Up
AT5G48880	Elongation_Endodermis	6.28	2.19	26.5	23.6	0.0683	0.0285	0.202	0.228	0.0466	0.214	2.67	3.78	1.34E-27	BRZ-Control	KAT5	NA	NA	Up	Elongation_Endodermis_Up
AT4G30650	Transition Domain_Cortex	53.6	33.7	249	142	0.51	0.357	0.879	0.8	0.397	0.846	2.14	6.95	1.37E-27	BRZ-Control	AT4G30650	NA	NA	Up	Transition Domain_Cortex_Up
AT5G65690	Proximal Lateral Root Cap	322	180	95.9	107	0.586	0.525	0.311	0.444	0.547	0.392	-1.24	7.44	1.60E-27	BRZ-Control	PCK2	NA	NA	Down	Proximal Lateral Root Cap_Down
AT2G28870	Distal Columella	136	132	38.6	42.5	0.244	0.229	0.0831	0.101	0.236	0.093	-1.72	6.44	1.76E-27	BRZ-Control	SMR10	NA	NA	Down	Distal Columella_Down
AT1G18835	Proximal Lateral Root Cap	32.8	18.1	8.29	6.12	0.186	0.125	0.047	0.0604	0.147	0.0552	-1.75	3.84	1.80E-27	BRZ-Control	MIF3	MIF3	mini zinc finger	Down	Proximal Lateral Root Cap_Down
AT4G16190	Proximal Lateral Root Cap	983	664	451	341	0.765	0.795	0.574	0.704	0.784	0.654	-1.04	9.25	1.80E-27	BRZ-Control	RD19C	NA	NA	Down	Proximal Lateral Root Cap_Down
AT4G14640	Elongation_Endodermis	42.9	53	11.5	11.3	0.346	0.427	0.125	0.196	0.39	0.158	-2.08	4.96	1.92E-27	BRZ-Control	CML8	NA	NA	Down	Elongation_Endodermis_Down
AT1G17420	Proximal Lateral Root Cap	18.1	12.8	47.4	39.3	0.0676	0.0789	0.183	0.238	0.0748	0.217	1.51	4.93	2.00E-27	BRZ-Control	LOX3	NA	NA	Up	Proximal Lateral Root Cap_Up
AT3G09390	Elongation_Cortex	33.5	68.6	169	947	0.215	0.359	0.53	0.94	0.294	0.695	3.09	8.25	2.12E-27	BRZ-Control	MT2A	NA	NA	Up	Elongation_Cortex_Up
AT1G02930	Distal Columella	29.3	77.6	117	215	0.114	0.186	0.254	0.385	0.152	0.325	1.69	6.82	2.35E-27	BRZ-Control	GSTF6	NA	NA	Up	Distal Columella_Up
AT2G26560	Distal Columella	19.4	33.8	115	84.3	0.0381	0.0863	0.134	0.152	0.0631	0.144	1.84	6	2.50E-27	BRZ-Control	PLP2	NA	NA	Up	Distal Columella_Up
AT1G28330	Transition Domain_Cortex	229	146	691	503	0.755	0.693	0.889	0.929	0.709	0.905	1.69	8.63	3.02E-27	BRZ-Control	DRM1	NA	NA	Up	Transition Domain_Cortex_Up
AT5G39580	Elongation_Atrichoblast	6.03	3.84	36.6	70.5	0.0462	0.0701	0.142	0.28	0.0521	0.176	3.23	4.73	3.53E-27	BRZ-Control	PER62	NA	NA	Up	Elongation_Atrichoblast_Up
AT1G29050	Elongation_Trichoblast	94.7	96.2	4.54	9.03	0.502	0.631	0.0325	0.184	0.55	0.097	-3.73	5.78	3.64E-27	BRZ-Control	TBL38	NA	NA	Down	Elongation_Trichoblast_Down
AT2G30930	Proliferation Domain_Trichoblast	133	114	28.6	36.8	0.781	0.92	0.482	0.812	0.835	0.565	-1.95	6.27	4.17E-27	BRZ-Control	AT2G30930	NA	NA	Down	Proliferation Domain_Trichoblast_Down
AT1G55450	Distal Lateral Root Cap	22.6	58.1	148	274	0.0849	0.213	0.253	0.504	0.147	0.41	2.43	7.01	4.50E-27	BRZ-Control	AT1G55450	NA	NA	Up	Distal Lateral Root Cap_Up
AT1G65690	Distal Lateral Root Cap	2.66	5.94	28.8	58.7	0.0159	0.0398	0.09	0.18	0.0274	0.146	3.33	4.74	4.50E-27	BRZ-Control	NHL6	NA	NA	Up	Distal Lateral Root Cap_Up
AT4G30170	Proliferation Domain_Trichoblast	417	302	159	89.6	0.803	0.954	0.55	0.812	0.862	0.616	-1.56	7.92	4.88E-27	BRZ-Control	PER45	NA	NA	Down	Proliferation Domain_Trichoblast_Down
AT3G15500	Transition Domain_Cortex	17	31.9	106	152	0.204	0.293	0.535	0.471	0.27	0.509	2.38	6.34	5.13E-27	BRZ-Control	NAC055	NAC3	NAC domain containing protein 3	Up	Transition Domain_Cortex_Up
AT3G50260	Distal Columella	70.2	210	244	483	0.237	0.561	0.547	0.796	0.405	0.682	1.47	8	5.70E-27	BRZ-Control	ERF011	CEJ1	cooperatively regulated by ethylene and jasmonate 1	Up	Distal Columella_Up
AT4G34320	Distal Lateral Root Cap	3.55	0.991	26.6	36.6	0.0186	0.00852	0.0681	0.127	0.0137	0.105	3.92	4.22	6.12E-27	BRZ-Control	AT4G34320	NA	NA	Up	Distal Lateral Root Cap_Up
AT3G22060	Proximal Lateral Root Cap	36	99.9	14.1	36	0.17	0.332	0.0627	0.163	0.274	0.124	-1.43	5.55	6.12E-27	BRZ-Control	CRRSP38	NA	NA	Down	Proximal Lateral Root Cap_Down
AT4G38410	Proximal Lateral Root Cap	34.4	17	74.4	56.5	0.0606	0.0741	0.138	0.136	0.0693	0.137	1.43	5.54	6.92E-27	BRZ-Control	AT4G38410	NA	NA	Up	Proximal Lateral Root Cap_Up
AT2G29790	Elongation_Trichoblast	40.3	17.5	0	0	0.395	0.245	0	0	0.339	0	-9.88	4.14	7.07E-27	BRZ-Control	AT2G29790	NA	NA	Down	Elongation_Trichoblast_Down
AT5G60660	Proliferation Domain_Trichoblast	55.1	54.4	7.75	15.2	0.467	0.736	0.178	0.547	0.571	0.271	-2.37	4.99	8.25E-27	BRZ-Control	PIP2-4	NA	NA	Down	Proliferation Domain_Trichoblast_Down
AT2G29330	Elongation_Endodermis	31.4	31	124	88.8	0.205	0.237	0.483	0.531	0.223	0.505	1.74	6.08	9.53E-27	BRZ-Control	TRI	NA	NA	Up	Elongation_Endodermis_Up
AT1G06080	Proximal Lateral Root Cap	43.9	59.9	17	22.7	0.118	0.207	0.0749	0.114	0.175	0.0989	-1.39	5.14	9.63E-27	BRZ-Control	ADS1	NA	NA	Down	Proximal Lateral Root Cap_Down
AT5G22300	Transition Domain_Cortex	19.6	15	93.5	105	0.388	0.186	0.727	0.6	0.238	0.675	2.57	5.95	9.68E-27	BRZ-Control	NIT4	NA	NA	Up	Transition Domain_Cortex_Up
AT4G12520	Proximal Lateral Root Cap	101	76.9	38.8	30.8	0.266	0.347	0.155	0.234	0.318	0.203	-1.35	5.91	1.01E-26	BRZ-Control	AT4G12520	NA	NA	Down	Proximal Lateral Root Cap_Down
AT3G61430	Proximal Lateral Root Cap	161	576	75.1	249	0.424	0.983	0.272	0.904	0.783	0.66	-1.16	8.06	1.02E-26	BRZ-Control	PIP1-1	NA	NA	Down	Proximal Lateral Root Cap_Down
AT2G46240	Distal Lateral Root Cap	8.44	11.2	91.6	51.7	0.0398	0.0739	0.234	0.195	0.0562	0.209	2.75	5.33	1.03E-26	BRZ-Control	BAG6	NA	NA	Up	Distal Lateral Root Cap_Up
AT2G34880	Maturation_Phloem	0	0	113	148	0	0	0.474	0.681	0	0.552	9.3	6.05	1.13E-26	BRZ-Control	JMJ15	MEE27	Transcription factor jumonji (jmj) family protein / zinc finger (C5HC2 type) family protein	Up	Maturation_Phloem_Up
AT3G51750	Elongation_Endodermis	7.03	7.67	25.8	43.4	0.0888	0.0987	0.221	0.402	0.0942	0.304	2.23	4.36	1.17E-26	BRZ-Control	AT3G51750	NA	NA	Up	Elongation_Endodermis_Up
AT2G22630	Proximal Lateral Root Cap	46.2	41.4	15.6	16.8	0.273	0.304	0.101	0.165	0.293	0.14	-1.41	4.84	1.22E-26	BRZ-Control	AGL17	AGL17	AGAMOUS-like 17	Down	Proximal Lateral Root Cap_Down
AT1G11260	Proximal Lateral Root Cap	286	397	110	207	0.675	0.767	0.337	0.602	0.734	0.5	-1.15	7.97	1.24E-26	BRZ-Control	STP1	NA	NA	Down	Proximal Lateral Root Cap_Down
AT5G27420	Distal Lateral Root Cap	25.3	37.3	146	190	0.0955	0.19	0.326	0.519	0.141	0.446	2.43	6.67	1.30E-26	BRZ-Control	ATL31	NA	NA	Up	Distal Lateral Root Cap_Up
AT1G45145	Distal Columella	177	597	505	1260	0.515	0.947	0.769	0.989	0.739	0.888	1.29	9.32	1.46E-26	BRZ-Control	TRX5	NA	NA	Up	Distal Columella_Up
AT5G42600	Proximal Lateral Root Cap	214	171	94.5	69.1	0.506	0.498	0.202	0.24	0.501	0.226	-1.24	7.08	1.73E-26	BRZ-Control	MRN1	NA	NA	Down	Proximal Lateral Root Cap_Down
AT3G18950	Distal Columella	70.9	93.2	240	236	0.269	0.416	0.614	0.697	0.345	0.659	1.54	7.34	1.77E-26	BRZ-Control	AT3G18950	NA	NA	Up	Distal Columella_Up
AT5G15960	Distal Columella	65.1	38.3	179	136	0.165	0.247	0.265	0.344	0.208	0.308	1.65	6.72	1.93E-26	BRZ-Control	KIN1	NA	NA	Up	Distal Columella_Up
AT1G22880	Distal Columella	1040	1370	373	689	0.824	0.894	0.552	0.785	0.86	0.679	-1.23	9.76	2.23E-26	BRZ-Control	CEL5	NA	NA	Down	Distal Columella_Down
AT2G30930	Elongation_Endodermis	3680	2570	1700	1070	0.998	1	0.958	0.964	0.999	0.961	-1.19	11.1	2.56E-26	BRZ-Control	AT2G30930	NA	NA	Down	Elongation_Endodermis_Down
AT5G25450	Transition Domain_Atrichoblast	9.08	7.48	60.7	36.5	0.181	0.231	0.489	0.552	0.206	0.525	2.5	4.8	2.67E-26	BRZ-Control	QCR7-2	NA	NA	Up	Transition Domain_Atrichoblast_Up
AT3G26590	Transition Domain_Atrichoblast	5.76	2.85	28.6	32.2	0.129	0.0828	0.466	0.616	0.106	0.551	2.92	4.14	2.67E-26	BRZ-Control	DTX29	NA	NA	Up	Transition Domain_Atrichoblast_Up
AT4G11190	Elongation_Phloem	50.5	24.3	332	102	0.139	0.155	0.333	0.216	0.148	0.276	2.43	6.88	2.71E-26	BRZ-Control	DIR13	NA	NA	Up	Elongation_Phloem_Up
AT4G16008	Elongation_Phloem	3.48	0.838	86.2	20.2	0.0231	0.00457	0.192	0.0541	0.0128	0.125	4.57	4.41	2.71E-26	BRZ-Control	AT4G16008	NA	NA	Up	Elongation_Phloem_Up
AT5G55180	Proximal Lateral Root Cap	98.9	173	250	351	0.331	0.532	0.551	0.746	0.46	0.671	1.17	7.78	2.94E-26	BRZ-Control	AT5G55180	NA	NA	Up	Proximal Lateral Root Cap_Up
AT2G44080	Transition Domain_Atrichoblast	8.64	6.39	48.9	38.6	0.158	0.207	0.58	0.767	0.182	0.686	2.55	4.67	3.03E-26	BRZ-Control	ARL	NA	NA	Up	Transition Domain_Atrichoblast_Up
AT1G75750	Proliferation Domain_Trichoblast	424	273	127	108	0.832	0.943	0.66	0.969	0.875	0.737	-1.55	7.87	3.15E-26	BRZ-Control	GASA1	NA	NA	Down	Proliferation Domain_Trichoblast_Down
AT5G09570	Proliferation Domain_Atrichoblast	141	39.5	18.3	9.4	0.308	0.162	0.129	0.131	0.201	0.13	-2.53	5.38	3.58E-26	BRZ-Control	AT5G09570	NA	NA	Down	Proliferation Domain_Atrichoblast_Down
AT5G46900	Proliferation Domain_Endodermis	1190	314	10.4	122	0.714	1	0.205	0.95	0.92	0.458	-3.84	8.59	3.72E-26	BRZ-Control	AT5G46900	NA	NA	Down	Proliferation Domain_Endodermis_Down
AT4G29190	Proliferation Domain_Trichoblast	4.36	1.34	27.3	38.4	0.0949	0.0345	0.393	0.328	0.0714	0.376	3.26	4.28	3.96E-26	BRZ-Control	AT4G29190	OZF2	Zinc finger C-x8-C-x5-C-x3-H type family protein	Up	Proliferation Domain_Trichoblast_Up
AT1G54050	Distal Columella	4.77	19.2	77.2	37	0.0275	0.131	0.199	0.175	0.0815	0.186	1.99	5.13	4.23E-26	BRZ-Control	HSP17.4B	NA	NA	Up	Distal Columella_Up
AT3G13520	Distal Columella	2310	2130	4910	4140	0.858	0.969	0.919	0.988	0.915	0.956	1.03	11.7	4.25E-26	BRZ-Control	AGP12	NA	NA	Up	Distal Columella_Up
AT1G07985	Proximal Lateral Root Cap	31.9	56.4	110	113	0.182	0.366	0.422	0.558	0.3	0.506	1.35	6.32	4.56E-26	BRZ-Control	AT1G07985	NA	NA	Up	Proximal Lateral Root Cap_Up
AT2G20750	Proliferation Domain_Trichoblast	87.4	132	22.1	34.9	0.73	0.701	0.372	0.422	0.719	0.384	-1.95	6.05	4.59E-26	BRZ-Control	EXPB1	NA	NA	Down	Proliferation Domain_Trichoblast_Down
AT3G61890	Transition Domain_Cortex	368	252	87.2	84.8	0.694	0.636	0.515	0.529	0.651	0.521	-1.82	7.59	4.73E-26	BRZ-Control	ATHB-12	HB-12	homeobox 12	Down	Transition Domain_Cortex_Down
AT2G19970	Proximal Lateral Root Cap	71.7	53.3	28.6	20.7	0.241	0.228	0.0899	0.102	0.233	0.0971	-1.35	5.38	5.05E-26	BRZ-Control	AT2G19970	NA	NA	Down	Proximal Lateral Root Cap_Down
AT5G07680	Distal Columella	1.36	2.96	18.3	24.7	0.00636	0.0235	0.0782	0.147	0.0153	0.115	3.24	3.74	5.11E-26	BRZ-Control	NAC079	NAC080	NAC domain containing protein 80	Up	Distal Columella_Up
AT2G25735	Elongation_Cortex	4.68	6.15	130	40.4	0.0286	0.0256	0.235	0.187	0.027	0.216	3.78	5.46	5.46E-26	BRZ-Control	AT2G25735	NA	NA	Up	Elongation_Cortex_Up
AT2G36100	Transition Domain_Atrichoblast	157	29	6.48	15.5	0.199	0.438	0.0687	0.535	0.318	0.333	-2.42	5.69	5.86E-26	BRZ-Control	CASP1	NA	NA	Down	Transition Domain_Atrichoblast_Down
AT5G39610	Transition Domain_Atrichoblast	1.99	2.99	13	36.8	0.0351	0.0651	0.183	0.448	0.05	0.333	3.32	3.91	6.14E-26	BRZ-Control	NAC92	NAC6	NAC domain containing protein 6	Up	Transition Domain_Atrichoblast_Up
AT2G02130	Transition Domain_Atrichoblast	72	38.9	5.6	12	0.287	0.343	0.0916	0.25	0.315	0.182	-2.45	5.02	6.14E-26	BRZ-Control	PDF2.3	NA	NA	Down	Transition Domain_Atrichoblast_Down
AT1G30690	Proliferation Domain_Trichoblast	77.8	46.8	19.5	6.99	0.577	0.552	0.272	0.328	0.567	0.286	-2.23	5.24	6.36E-26	BRZ-Control	PATL4	NA	NA	Down	Proliferation Domain_Trichoblast_Down
AT5G12030	Distal Columella	17.7	69.5	150	123	0.0614	0.149	0.221	0.223	0.107	0.222	1.71	6.52	6.54E-26	BRZ-Control	HSP17.7	NA	NA	Up	Distal Columella_Up
AT1G05575	Proximal Lateral Root Cap	41.9	39.2	118	90.9	0.111	0.152	0.319	0.369	0.138	0.35	1.35	6.21	7.08E-26	BRZ-Control	AT1G05575	NA	NA	Up	Proximal Lateral Root Cap_Up
AT5G14330	Proliferation Domain_Trichoblast	146	84.7	31.3	28.6	0.686	0.816	0.429	0.625	0.737	0.478	-1.94	6.18	7.47E-26	BRZ-Control	AT5G14330	NA	NA	Down	Proliferation Domain_Trichoblast_Down
AT3G24500	Transition Domain_Atrichoblast	79.5	116	373	323	0.649	0.834	0.893	0.965	0.741	0.934	1.84	7.8	7.64E-26	BRZ-Control	MBF1C	MBF1C	multiprotein bridging factor 1C	Up	Transition Domain_Atrichoblast_Up
AT2G30930	Proximal Lateral Root Cap	294	335	133	153	0.708	0.922	0.552	0.786	0.845	0.695	-1.14	7.83	8.38E-26	BRZ-Control	AT2G30930	NA	NA	Down	Proximal Lateral Root Cap_Down
AT4G34135	Proximal Lateral Root Cap	222	253	82.3	129	0.594	0.647	0.298	0.473	0.628	0.405	-1.19	7.41	8.38E-26	BRZ-Control	UGT73B2	NA	NA	Down	Proximal Lateral Root Cap_Down
AT2G06850	Proliferation Domain_Trichoblast	75.7	62	17.2	14	0.657	0.54	0.34	0.344	0.612	0.341	-2.14	5.37	8.84E-26	BRZ-Control	XTH4	NA	NA	Down	Proliferation Domain_Trichoblast_Down
AT5G23530	Proximal Lateral Root Cap	86.9	81.2	37	30.4	0.317	0.302	0.151	0.186	0.307	0.172	-1.33	5.84	8.84E-26	BRZ-Control	CXE18	NA	NA	Down	Proximal Lateral Root Cap_Down
AT2G43290	Elongation_Endodermis	179	150	56.6	49	0.576	0.607	0.346	0.549	0.593	0.439	-1.64	6.78	9.44E-26	BRZ-Control	CML5	NA	NA	Down	Elongation_Endodermis_Down
AT3G02620	Transition Domain_Atrichoblast	52	60.2	9.13	12.1	0.52	0.645	0.168	0.25	0.582	0.215	-2.39	5.09	9.86E-26	BRZ-Control	AT3G02620	NA	NA	Down	Transition Domain_Atrichoblast_Down
AT3G11260	Elongation_Cortex	6.8	5.34	48	105	0.0621	0.0394	0.19	0.41	0.0497	0.278	3.56	5.35	9.97E-26	BRZ-Control	WOX5	WOX5	WUSCHEL related homeobox 5	Up	Elongation_Cortex_Up
AT3G44310	Transition Domain_Atrichoblast	41.6	24.7	143	124	0.38	0.479	0.664	0.785	0.429	0.733	2.06	6.38	1.01E-25	BRZ-Control	NIT1	NA	NA	Up	Transition Domain_Atrichoblast_Up
AT4G15610	Proximal Lateral Root Cap	602	710	281	362	0.704	0.905	0.475	0.791	0.833	0.669	-1.03	8.93	1.04E-25	BRZ-Control	AT4G15610	NA	NA	Down	Proximal Lateral Root Cap_Down
AT5G56320	Proximal Lateral Root Cap	113	112	42	49.1	0.444	0.427	0.182	0.284	0.433	0.244	-1.3	6.28	1.08E-25	BRZ-Control	ATEXPA14	NA	NA	Down	Proximal Lateral Root Cap_Down
AT1G12080	Transition Domain_Cortex	96.1	57.4	5.93	18.9	0.408	0.529	0.152	0.286	0.497	0.207	-2.62	5.34	1.18E-25	BRZ-Control	AT1G12080	NA	NA	Down	Transition Domain_Cortex_Down
AT5G63350	Proliferation Domain_Trichoblast	9.87	13.4	41.3	83.5	0.212	0.184	0.545	0.516	0.201	0.537	2.33	5.24	1.33E-25	BRZ-Control	AT5G63350	NA	NA	Up	Proliferation Domain_Trichoblast_Up
AT2G16005	Maturation_Xylem	0	9.79	234	97.1	0	0.0718	0.179	0.681	0.0492	0.468	4.48	6.32	1.34E-25	BRZ-Control	ROSY1	NA	NA	Up	Maturation_Xylem_Up
AT3G16400	Proximal Lateral Root Cap	34.1	112	109	219	0.163	0.447	0.364	0.695	0.345	0.567	1.28	6.93	1.56E-25	BRZ-Control	NSP1	NA	NA	Up	Proximal Lateral Root Cap_Up
AT4G21850	Proliferation Domain_Trichoblast	2150	1450	968	694	0.993	1	0.979	1	0.996	0.984	-1.11	10.4	1.59E-25	BRZ-Control	MSRB9	NA	NA	Down	Proliferation Domain_Trichoblast_Down
AT3G01190	Proliferation Domain_Atrichoblast	36.1	116	6.23	18.3	0.179	0.924	0.132	0.627	0.722	0.352	-2.61	5.37	1.60E-25	BRZ-Control	PER27	NA	NA	Down	Proliferation Domain_Atrichoblast_Down
AT1G47600	Proliferation Domain_Trichoblast	1.15	42.3	26.2	135	0.0292	0.575	0.0524	0.438	0.241	0.149	2.31	5.63	1.61E-25	BRZ-Control	TGG4	NA	NA	Up	Proliferation Domain_Trichoblast_Up
AT5G03860	Elongation_Cortex	2.87	1.29	29.3	48.6	0.0453	0.0158	0.28	0.522	0.0292	0.377	4.16	4.32	1.62E-25	BRZ-Control	MLS	NA	NA	Up	Elongation_Cortex_Up
AT1G30690	Proximal Lateral Root Cap	112	115	46.8	45.8	0.417	0.492	0.202	0.289	0.465	0.255	-1.29	6.29	1.92E-25	BRZ-Control	PATL4	NA	NA	Down	Proximal Lateral Root Cap_Down
AT3G15500	Distal Lateral Root Cap	107	61.4	391	373	0.228	0.278	0.496	0.639	0.252	0.585	2.23	7.87	2.20E-25	BRZ-Control	NAC055	NAC3	NAC domain containing protein 3	Up	Distal Lateral Root Cap_Up
AT1G13930	Proliferation Domain_Atrichoblast	110	73.4	23.7	12.2	0.462	0.457	0.305	0.354	0.458	0.326	-2.4	5.58	2.31E-25	BRZ-Control	AT1G13930	NA	NA	Down	Proliferation Domain_Atrichoblast_Down
AT1G32170	Transition Domain_Trichoblast	92.2	76.5	7.83	9.96	0.565	0.464	0.115	0.202	0.516	0.152	-3.22	5.59	2.64E-25	BRZ-Control	XTH30	NA	NA	Down	Transition Domain_Trichoblast_Down
AT2G15960	Proliferation Domain_Trichoblast	62.6	23.6	8.03	6.67	0.307	0.402	0.157	0.297	0.344	0.192	-2.59	4.68	3.37E-25	BRZ-Control	AT2G15960	NA	NA	Down	Proliferation Domain_Trichoblast_Down
AT4G25700	Proximal Lateral Root Cap	31.9	28.8	10.8	10.3	0.159	0.183	0.0586	0.0865	0.174	0.0757	-1.51	4.26	4.25E-25	BRZ-Control	BETA-OHASE 1	NA	NA	Down	Proximal Lateral Root Cap_Down
AT2G37170	Proliferation Domain_Trichoblast	114	170	33	48.6	0.664	0.954	0.372	0.766	0.777	0.471	-1.8	6.47	4.26E-25	BRZ-Control	PIP2B	NA	NA	Down	Proliferation Domain_Trichoblast_Down
AT3G12580	Proximal Lateral Root Cap	32.3	77.1	109	149	0.159	0.302	0.349	0.488	0.251	0.435	1.3	6.56	4.59E-25	BRZ-Control	MED37C	NA	NA	Up	Proximal Lateral Root Cap_Up
AT2G43620	Transition Domain_Atrichoblast	3.54	3.67	30.6	25.5	0.0351	0.0651	0.153	0.105	0.05	0.125	2.93	3.99	4.61E-25	BRZ-Control	AT2G43620	NA	NA	Up	Transition Domain_Atrichoblast_Up
AT1G01470	Proliferation Domain_Trichoblast	131	76.7	288	322	0.701	0.69	0.843	0.922	0.696	0.863	1.57	7.69	4.78E-25	BRZ-Control	LEA14	NA	NA	Up	Proliferation Domain_Trichoblast_Up
AT2G02130	Elongation_Endodermis	185	76.9	47.5	29	0.308	0.406	0.171	0.232	0.361	0.199	-1.69	6.42	4.87E-25	BRZ-Control	PDF2.3	NA	NA	Down	Elongation_Endodermis_Down
AT3G55120	Elongation_Endodermis	10	5.15	39.9	26.9	0.0797	0.0607	0.24	0.321	0.0694	0.277	2.17	4.28	4.88E-25	BRZ-Control	CHI1	NA	NA	Up	Elongation_Endodermis_Up
AT1G74310	Distal Lateral Root Cap	63.5	67	369	258	0.188	0.358	0.526	0.562	0.27	0.548	2.23	7.56	5.28E-25	BRZ-Control	CLPB1	NA	NA	Up	Distal Lateral Root Cap_Up
AT4G14940	Proximal Lateral Root Cap	64.9	50.9	19.5	25.4	0.311	0.268	0.106	0.181	0.284	0.152	-1.33	5.27	5.44E-25	BRZ-Control	AO1	NA	NA	Down	Proximal Lateral Root Cap_Down
AT5G20710	Transition Domain_Atrichoblast	6.87	1.5	43.6	16.2	0.0994	0.0592	0.45	0.453	0.0794	0.452	2.96	3.99	5.69E-25	BRZ-Control	BGAL7	NA	NA	Up	Transition Domain_Atrichoblast_Up
AT4G05100	Maturation_Pericycle	6.72	4.45	73.8	25.9	0.0549	0.0392	0.348	0.26	0.0447	0.306	3.01	4.75	5.83E-25	BRZ-Control	AtMYB74	MYB74	myb domain protein 74	Up	Maturation_Pericycle_Up
AT1G19020	Distal Columella	2120	1330	4440	2670	0.854	0.91	0.941	0.964	0.883	0.954	1.03	11.4	5.85E-25	BRZ-Control	AT1G19020	NA	NA	Up	Distal Columella_Up
AT2G26530	Distal Columella	557	306	1380	664	0.684	0.702	0.935	0.911	0.693	0.922	1.21	9.5	7.00E-25	BRZ-Control	AR781	NA	NA	Up	Distal Columella_Up
AT3G52700	Elongation_Endodermis	0	20.2	0	0	0	0.266	0	0	0.145	0	-9.28	2.72	7.55E-25	BRZ-Control	AT3G52700	NA	NA	Down	Elongation_Endodermis_Down
AT5G63450	Maturation_Pericycle	43.1	135	319	546	0.282	0.418	0.81	0.921	0.37	0.863	2.43	8.03	7.83E-25	BRZ-Control	CYP94B1	NA	NA	Up	Maturation_Pericycle_Up
AT5G02580	Elongation_Endodermis	17.5	18.2	81.9	45.4	0.128	0.148	0.342	0.384	0.139	0.361	1.76	5.3	8.09E-25	BRZ-Control	AT5G02580	NA	NA	Up	Elongation_Endodermis_Up
AT2G38870	Transition Domain_Atrichoblast	17.9	12.2	88.4	53.9	0.175	0.296	0.275	0.506	0.235	0.406	2.22	5.41	8.51E-25	BRZ-Control	AT2G38870	NA	NA	Up	Transition Domain_Atrichoblast_Up
AT1G70850	Proximal Lateral Root Cap	534	421	258	202	0.586	0.77	0.445	0.644	0.704	0.567	-1.06	8.46	9.44E-25	BRZ-Control	MLP34	NA	NA	Down	Proximal Lateral Root Cap_Down
AT1G50060	Proximal Lateral Root Cap	297	476	731	781	0.341	0.692	0.452	0.901	0.566	0.728	1	9.16	1.02E-24	BRZ-Control	AT1G50060	NA	NA	Up	Proximal Lateral Root Cap_Up
AT1G78210	Distal Columella	66.1	83.9	286	164	0.182	0.329	0.308	0.371	0.259	0.342	1.51	7.23	1.12E-24	BRZ-Control	AT1G78210	NA	NA	Up	Distal Columella_Up
AT1G17420	Distal Columella	20.1	11.6	73.3	43.4	0.0932	0.0706	0.204	0.184	0.0815	0.193	1.88	5.22	1.26E-24	BRZ-Control	LOX3	NA	NA	Up	Distal Columella_Up
AT4G37850	Proximal Lateral Root Cap	121	114	55.1	43.5	0.456	0.483	0.235	0.295	0.474	0.272	-1.26	6.35	1.32E-24	BRZ-Control	BHLH25	AT4G37850	basic helix-loop-helix (bHLH) DNA-binding superfamily protein	Down	Proximal Lateral Root Cap_Down
AT4G30320	Proliferation Domain_Trichoblast	36.3	4.9	1.83	0.953	0.146	0.115	0.0471	0.0469	0.134	0.0471	-3.97	3.56	1.46E-24	BRZ-Control	AT4G30320	NA	NA	Down	Proliferation Domain_Trichoblast_Down
AT5G17860	Transition Domain_Cortex	0.851	3.37	22.7	52.7	0.0204	0.0357	0.293	0.4	0.0317	0.337	4.05	4.5	1.70E-24	BRZ-Control	CCX1	NA	NA	Up	Transition Domain_Cortex_Up
AT2G26530	Transition Domain_Cortex	86.8	49.9	390	149	0.551	0.307	0.677	0.557	0.37	0.627	1.87	7.44	1.70E-24	BRZ-Control	AR781	NA	NA	Up	Transition Domain_Cortex_Up
AT3G25190	Maturation_Pericycle	272	1120	66.2	165	0.502	0.676	0.206	0.304	0.616	0.253	-2.41	8.67	1.72E-24	BRZ-Control	AT3G25190	NA	NA	Down	Maturation_Pericycle_Down
AT1G09540	Elongation_Endodermis	22.6	40.1	5.97	6.71	0.196	0.324	0.076	0.121	0.266	0.0965	-2.31	4.35	1.79E-24	BRZ-Control	MYB61	MYB61	myb domain protein 61	Down	Elongation_Endodermis_Down
AT5G67390	Elongation_Endodermis	127	160	46.3	46.3	0.56	0.605	0.331	0.469	0.585	0.394	-1.63	6.59	1.79E-24	BRZ-Control	AT5G67390	NA	NA	Down	Elongation_Endodermis_Down
AT2G13820	Elongation_Endodermis	31.8	44.5	9.07	8.84	0.134	0.231	0.0646	0.143	0.187	0.101	-2.1	4.65	1.92E-24	BRZ-Control	AT2G13820	NA	NA	Down	Elongation_Endodermis_Down
AT2G23630	Proximal Lateral Root Cap	375	313	150	170	0.739	0.666	0.42	0.524	0.692	0.484	-1.1	7.97	1.92E-24	BRZ-Control	sks16	NA	NA	Down	Proximal Lateral Root Cap_Down
AT1G01620	Proliferation Domain_Trichoblast	435	577	175	215	0.956	1	0.901	0.984	0.973	0.922	-1.37	8.44	1.95E-24	BRZ-Control	PIP1-3	NA	NA	Down	Proliferation Domain_Trichoblast_Down
AT2G43820	Elongation_Endodermis	101	122	24.8	45.7	0.613	0.818	0.251	0.603	0.725	0.413	-1.69	6.23	2.01E-24	BRZ-Control	UGT74F2	NA	NA	Down	Elongation_Endodermis_Down
AT5G66170	Distal Columella	41.6	63	128	185	0.174	0.32	0.376	0.644	0.249	0.522	1.58	6.74	2.10E-24	BRZ-Control	STR18	NA	NA	Up	Distal Columella_Up
AT4G36950	Proximal Lateral Root Cap	79	139	220	257	0.306	0.506	0.564	0.716	0.434	0.657	1.17	7.46	2.44E-24	BRZ-Control	MAPKKK21	NA	NA	Up	Proximal Lateral Root Cap_Up
AT2G37640	Transition Domain_Trichoblast	3.34	3.86	32.6	50.6	0.0576	0.0503	0.323	0.447	0.0541	0.375	3.47	4.51	2.64E-24	BRZ-Control	EXPA3	NA	NA	Up	Transition Domain_Trichoblast_Up
AT4G14380	Elongation_Endodermis	63.2	48.1	18.6	12.8	0.444	0.404	0.156	0.201	0.422	0.177	-1.84	5.2	2.75E-24	BRZ-Control	AT4G14380	NA	NA	Down	Elongation_Endodermis_Down
AT5G57685	Elongation_Endodermis	25.7	22	5.01	2.78	0.198	0.207	0.0532	0.0625	0.203	0.0575	-2.66	3.91	2.91E-24	BRZ-Control	GDU3	NA	NA	Down	Elongation_Endodermis_Down
AT5G24140	Proliferation Domain_Trichoblast	20.9	18.3	0.987	2.22	0.168	0.299	0.0366	0.0938	0.219	0.051	-3.79	3.31	2.98E-24	BRZ-Control	SQP2	NA	NA	Down	Proliferation Domain_Trichoblast_Down
AT4G25100	Maturation_Atrichoblast	2.14	2.36	252	52.2	0.0256	0.0247	0.401	0.288	0.0253	0.366	6.21	6.34	3.36E-24	BRZ-Control	FSD1	NA	NA	Up	Maturation_Atrichoblast_Up
AT3G53600	Distal Columella	53.2	52.6	244	104	0.214	0.351	0.493	0.474	0.285	0.483	1.57	6.82	3.49E-24	BRZ-Control	AT3G53600	AT3G53600	C2H2-type zinc finger family protein	Up	Distal Columella_Up
AT2G38240	Distal Columella	93	70.4	233	215	0.138	0.282	0.233	0.39	0.213	0.318	1.47	7.27	3.49E-24	BRZ-Control	ANS	NA	NA	Up	Distal Columella_Up
AT4G25100	Proliferation Domain_Endodermis	16.2	7.65	440	324	0.286	0.0556	0.59	0.65	0.12	0.61	5.02	7.79	4.52E-24	BRZ-Control	FSD1	NA	NA	Up	Proliferation Domain_Endodermis_Up
AT5G64260	Transition Domain_Atrichoblast	300	308	776	1130	0.912	0.941	0.954	0.994	0.926	0.977	1.63	9.3	5.26E-24	BRZ-Control	EXL2	NA	NA	Up	Transition Domain_Atrichoblast_Up
AT4G25100	Distal Lateral Root Cap	3.11	0.66	31.7	23	0.0159	0.00568	0.117	0.158	0.011	0.142	3.96	3.92	5.67E-24	BRZ-Control	FSD1	NA	NA	Up	Distal Lateral Root Cap_Up
AT3G61430	Proliferation Domain_Atrichoblast	133	298	38.2	62.6	0.462	0.981	0.354	0.927	0.84	0.609	-2.04	7.02	5.90E-24	BRZ-Control	PIP1-1	NA	NA	Down	Proliferation Domain_Atrichoblast_Down
AT2G25215	Distal Lateral Root Cap	30.2	10.2	109	87.5	0.0875	0.0625	0.253	0.311	0.0754	0.289	2.42	5.89	6.51E-24	BRZ-Control	AT2G25215	NA	NA	Up	Distal Lateral Root Cap_Up
AT1G75590	Transition Domain_Atrichoblast	45	18.8	161	83.7	0.509	0.361	0.794	0.86	0.435	0.832	2	6.25	7.11E-24	BRZ-Control	AT1G75590	NA	NA	Up	Transition Domain_Atrichoblast_Up
AT1G74930	Elongation_Endodermis	321	365	121	136	0.544	0.56	0.361	0.446	0.553	0.4	-1.42	7.89	7.95E-24	BRZ-Control	ERF018	ORA47	Integrase-type DNA-binding superfamily protein	Down	Elongation_Endodermis_Down
AT2G43600	Proximal Lateral Root Cap	191	179	80.1	83.4	0.631	0.589	0.304	0.4	0.604	0.363	-1.18	7.05	8.43E-24	BRZ-Control	AT2G43600	NA	NA	Down	Proximal Lateral Root Cap_Down
AT5G38940	Elongation_Atrichoblast	2.01	0.349	47.2	5.29	0.0147	0.00637	0.15	0.08	0.0126	0.133	4.45	3.72	9.04E-24	BRZ-Control	AT5G38940	NA	NA	Up	Elongation_Atrichoblast_Up
AT1G52690	Proximal Columella	2990	724	8000	3770	0.929	0.488	0.911	0.831	0.596	0.865	1.9	11.9	9.21E-24	BRZ-Control	LEA7	NA	NA	Up	Proximal Columella_Up
AT1G05575	Elongation_Cortex	12.4	21.7	175	105	0.107	0.152	0.395	0.507	0.132	0.44	3.02	6.27	9.48E-24	BRZ-Control	AT1G05575	NA	NA	Up	Elongation_Cortex_Up
AT4G11190	Proximal Lateral Root Cap	2.51	6.89	21.2	17.9	0.0141	0.0513	0.0504	0.145	0.0379	0.108	1.88	3.75	1.04E-23	BRZ-Control	DIR13	NA	NA	Up	Proximal Lateral Root Cap_Up
AT1G71000	Elongation_Endodermis	25.4	13.4	95.3	37.8	0.134	0.106	0.285	0.241	0.119	0.265	1.72	5.37	1.16E-23	BRZ-Control	AT1G71000	NA	NA	Up	Elongation_Endodermis_Up
AT2G22760	Proximal Lateral Root Cap	12.9	42.3	74	65.2	0.0746	0.196	0.266	0.308	0.152	0.292	1.35	5.66	1.22E-23	BRZ-Control	BHLH19	AT2G22760	basic helix-loop-helix (bHLH) DNA-binding superfamily protein	Up	Proximal Lateral Root Cap_Up
AT2G36780	Transition Domain_Cortex	4.25	1.87	27.3	49.1	0.0816	0.0286	0.303	0.271	0.0423	0.29	3.91	4.53	1.32E-23	BRZ-Control	UGT73C3	NA	NA	Up	Transition Domain_Cortex_Up
ATMG00030	Proliferation Domain_Atrichoblast	8820	1910	4210	637	1	1	1	1	1	1	-1.32	11.9	1.54E-23	BRZ-Control	ORF107A	NA	NA	Down	Proliferation Domain_Atrichoblast_Down
AT2G41100	Transition Domain_Atrichoblast	27.2	12.6	87.5	73.4	0.24	0.166	0.565	0.657	0.203	0.617	2.11	5.64	1.64E-23	BRZ-Control	CML12	NA	NA	Up	Transition Domain_Atrichoblast_Up
AT3G49580	Maturation_Atrichoblast	0	7.08	117	124	0	0.0123	0.159	0.125	0.00422	0.149	5.61	6	1.77E-23	BRZ-Control	LSU1	NA	NA	Up	Maturation_Atrichoblast_Up
AT4G20830	Distal Columella	289	412	689	929	0.525	0.822	0.822	0.945	0.679	0.889	1.21	9.19	1.80E-23	BRZ-Control	AT4G20830	NA	NA	Up	Distal Columella_Up
AT1G07610	Proliferation Domain_Trichoblast	91.8	19.2	5.22	19.1	0.182	0.379	0.0471	0.312	0.259	0.114	-2.36	5.11	2.07E-23	BRZ-Control	MT1C	NA	NA	Down	Proliferation Domain_Trichoblast_Down
AT3G03660	Maturation_Procambium	14.7	10.5	78	74.2	0.0723	0.0381	0.295	0.298	0.0562	0.296	2.59	5.53	2.21E-23	BRZ-Control	WOX11	WOX11	WUSCHEL related homeobox 11	Up	Maturation_Procambium_Up
AT3G25770	Elongation_Cortex	113	36.6	524	265	0.191	0.152	0.6	0.687	0.17	0.635	2.53	7.87	2.24E-23	BRZ-Control	AOC2	NA	NA	Up	Elongation_Cortex_Up
AT4G37710	Distal Columella	116	139	372	292	0.28	0.441	0.544	0.571	0.364	0.559	1.37	7.85	2.35E-23	BRZ-Control	VQ29	NA	NA	Up	Distal Columella_Up
AT2G29460	Distal Columella	161	210	354	578	0.331	0.484	0.523	0.692	0.41	0.615	1.3	8.36	2.52E-23	BRZ-Control	GSTU4	NA	NA	Up	Distal Columella_Up
AT2G44790	Proximal Lateral Root Cap	88.9	519	47.4	210	0.303	0.966	0.188	0.856	0.728	0.598	-1.13	7.77	2.69E-23	BRZ-Control	UCC2	NA	NA	Down	Proximal Lateral Root Cap_Down
AT5G14360	Transition Domain_Atrichoblast	249	99.4	578	447	0.801	0.781	0.87	0.936	0.791	0.908	1.69	8.42	2.78E-23	BRZ-Control	AT5G14360	NA	NA	Up	Transition Domain_Atrichoblast_Up
AT5G64260	Transition Domain_Cortex	71.5	71.6	208	298	0.571	0.579	0.697	0.857	0.577	0.763	1.82	7.38	2.80E-23	BRZ-Control	EXL2	NA	NA	Up	Transition Domain_Cortex_Up
AT1G02920	Distal Columella	67.8	190	228	402	0.119	0.161	0.256	0.296	0.141	0.278	1.38	7.82	2.85E-23	BRZ-Control	GSTF7	NA	NA	Up	Distal Columella_Up
AT1G65960	Elongation_Atrichoblast	50.7	29.7	272	159	0.324	0.325	0.819	0.733	0.324	0.797	2.42	6.98	3.22E-23	BRZ-Control	GAD2	NA	NA	Up	Elongation_Atrichoblast_Up
AT5G01750	Proximal Lateral Root Cap	188	245	458	428	0.51	0.72	0.76	0.872	0.645	0.829	1.04	8.37	3.34E-23	BRZ-Control	AT5G01750	NA	NA	Up	Proximal Lateral Root Cap_Up
AT1G19020	Elongation_Cortex	190	86.1	1010	443	0.394	0.485	0.605	0.739	0.444	0.659	2.38	8.75	3.55E-23	BRZ-Control	AT1G19020	NA	NA	Up	Elongation_Cortex_Up
AT2G31940	Proximal Lateral Root Cap	86.9	169	222	316	0.254	0.339	0.386	0.488	0.308	0.449	1.12	7.65	3.65E-23	BRZ-Control	AT2G31940	NA	NA	Up	Proximal Lateral Root Cap_Up
AT5G62165	Maturation_Pericycle	11.8	16.1	0	0.184	0.147	0.153	0	0.00441	0.151	0.00211	-6.74	2.99	3.96E-23	BRZ-Control	AGL42	AGL42	AGAMOUS-like 42	Down	Maturation_Pericycle_Down
AT3G03341	Proximal Lateral Root Cap	40.9	27.7	90	74.7	0.148	0.179	0.26	0.341	0.168	0.31	1.29	5.89	4.11E-23	BRZ-Control	AT3G03341	NA	NA	Up	Proximal Lateral Root Cap_Up
AT4G21830	Distal Columella	4200	3770	9190	6010	0.879	0.99	0.967	0.992	0.937	0.981	0.902	12.5	4.22E-23	BRZ-Control	MSRB7	NA	NA	Up	Distal Columella_Up
AT3G43270	Transition Domain_Cortex	4.25	9.75	57.9	57.5	0.0612	0.107	0.475	0.429	0.0952	0.456	2.9	5.17	4.34E-23	BRZ-Control	PME32	NA	NA	Up	Transition Domain_Cortex_Up
AT1G23720	Proliferation Domain_Trichoblast	58.5	153	23.1	28.3	0.445	0.874	0.23	0.688	0.612	0.345	-1.86	5.96	4.92E-23	BRZ-Control	AT1G23720	NA	NA	Down	Proliferation Domain_Trichoblast_Down
AT1G32010	Transition Domain_Atrichoblast	44.3	0	35.4	153	0.614	0	0.565	0.988	0.309	0.805	2.63	5.9	4.99E-23	BRZ-Control	AT1G32010	NA	NA	Up	Transition Domain_Atrichoblast_Up
AT5G05220	Proliferation Domain_Trichoblast	21.8	4.9	71.3	50.2	0.285	0.0575	0.419	0.312	0.196	0.392	2.17	5.33	5.12E-23	BRZ-Control	AT5G05220	NA	NA	Up	Proliferation Domain_Trichoblast_Up
AT2G17500	Proliferation Domain_Trichoblast	209	143	65	46.7	0.752	0.747	0.524	0.656	0.75	0.557	-1.65	6.85	5.34E-23	BRZ-Control	PILS5	NA	NA	Down	Proliferation Domain_Trichoblast_Down
AT4G38400	Proximal Lateral Root Cap	70.1	48.9	25.3	22.9	0.258	0.215	0.0981	0.137	0.231	0.122	-1.26	5.32	5.63E-23	BRZ-Control	EXLA2	NA	NA	Down	Proximal Lateral Root Cap_Down
AT1G52690	Proximal Lateral Root Cap	4920	2750	7590	4860	0.951	0.922	0.974	0.969	0.932	0.971	0.724	12.3	5.73E-23	BRZ-Control	LEA7	NA	NA	Up	Proximal Lateral Root Cap_Up
AT5G04080	Proliferation Domain_Trichoblast	35.3	9.81	3.24	0.953	0.0876	0.149	0.0419	0.0469	0.112	0.0431	-3.41	3.69	6.03E-23	BRZ-Control	AT5G04080	NA	NA	Down	Proliferation Domain_Trichoblast_Down
AT3G21510	Distal Columella	16.4	33.2	53.3	113	0.0805	0.222	0.205	0.521	0.154	0.376	1.74	5.83	6.13E-23	BRZ-Control	AHP1	NA	NA	Up	Distal Columella_Up
AT2G16005	Maturation_Pericycle	2.44	27.1	96.8	65.5	0.011	0.12	0.223	0.652	0.0817	0.428	2.78	5.57	6.13E-23	BRZ-Control	ROSY1	NA	NA	Up	Maturation_Pericycle_Up
AT5G03510	Elongation_Endodermis	42.9	67.7	15.3	16.5	0.374	0.459	0.148	0.21	0.42	0.177	-1.79	5.22	6.38E-23	BRZ-Control	AT5G03510	AT5G03510	C2H2-type zinc finger family protein	Down	Elongation_Endodermis_Down
AT1G07610	Distal Lateral Root Cap	377	91.1	643	1170	0.318	0.364	0.409	0.631	0.34	0.547	2.21	9.16	6.71E-23	BRZ-Control	MT1C	NA	NA	Up	Distal Lateral Root Cap_Up
AT3G44860	Distal Columella	228	240	725	434	0.367	0.651	0.482	0.625	0.514	0.56	1.26	8.67	7.16E-23	BRZ-Control	FAMT	NA	NA	Up	Distal Columella_Up
AT3G52700	Transition Domain_Atrichoblast	0	17.5	0	0	0	0.491	0	0	0.244	0	-9.31	2.42	7.34E-23	BRZ-Control	AT3G52700	NA	NA	Down	Transition Domain_Atrichoblast_Down
AT5G15960	Elongation_Atrichoblast	47.6	38.8	233	215	0.174	0.274	0.381	0.56	0.199	0.425	2.38	7.04	7.55E-23	BRZ-Control	KIN1	NA	NA	Up	Elongation_Atrichoblast_Up
AT1G08230	Elongation_Atrichoblast	7.03	2.1	46.4	34.7	0.0525	0.0318	0.252	0.4	0.0474	0.289	3.1	4.4	7.62E-23	BRZ-Control	GAT1	NA	NA	Up	Elongation_Atrichoblast_Up
AT1G60810	Proximal Lateral Root Cap	208	135	79.5	69.8	0.638	0.535	0.36	0.456	0.572	0.419	-1.17	6.92	7.81E-23	BRZ-Control	ACLA-2	NA	NA	Down	Proximal Lateral Root Cap_Down
AT3G28910	Elongation_Atrichoblast	392	301	46.8	89.9	0.458	0.586	0.186	0.533	0.49	0.272	-2.4	7.72	8.10E-23	BRZ-Control	MYB30	MYB30	myb domain protein 30	Down	Elongation_Atrichoblast_Down
AT4G25100	Elongation_Trichoblast	8.07	4.16	113	21.1	0.0547	0.0276	0.247	0.289	0.0446	0.265	3.21	4.93	1.10E-22	BRZ-Control	FSD1	NA	NA	Up	Elongation_Trichoblast_Up
AT2G20880	Proliferation Domain_Trichoblast	29.1	12.9	2.4	1.59	0.124	0.195	0.0524	0.0781	0.152	0.0588	-3.43	3.54	1.14E-22	BRZ-Control	ERF053	ERF53	Integrase-type DNA-binding superfamily protein	Down	Proliferation Domain_Trichoblast_Down
AT5G22300	Elongation_Cortex	7.1	2.91	47.8	48.3	0.0883	0.0335	0.345	0.522	0.0583	0.416	3.3	4.69	1.25E-22	BRZ-Control	NIT4	NA	NA	Up	Elongation_Cortex_Up
AT3G19200	Elongation_Endodermis	3.59	5.15	9.55	42.3	0.0433	0.0588	0.0989	0.308	0.0518	0.195	2.47	3.92	1.26E-22	BRZ-Control	AT3G19200	NA	NA	Up	Elongation_Endodermis_Up
AT1G19380	Proximal Lateral Root Cap	16	15.4	37.9	42.5	0.0958	0.0986	0.176	0.299	0.0976	0.252	1.38	4.88	1.27E-22	BRZ-Control	AT1G19380	NA	NA	Up	Proximal Lateral Root Cap_Up
AT1G32010	Distal Lateral Root Cap	53.3	0	53.7	253	0.257	0	0.202	0.842	0.133	0.601	2.73	6.56	1.33E-22	BRZ-Control	AT1G32010	NA	NA	Up	Distal Lateral Root Cap_Up
AT4G37850	Distal Lateral Root Cap	58.2	68.7	15.3	9.68	0.223	0.338	0.0487	0.0634	0.278	0.0579	-2.45	5.25	1.33E-22	BRZ-Control	BHLH25	AT4G37850	basic helix-loop-helix (bHLH) DNA-binding superfamily protein	Down	Distal Lateral Root Cap_Down
AT4G36990	Transition Domain_Cortex	57	87.7	232	268	0.49	0.571	0.707	0.671	0.55	0.692	1.79	7.38	1.37E-22	BRZ-Control	HSFB1	HSF4	heat shock factor 4	Up	Transition Domain_Cortex_Up
AT5G46900	Proximal Lateral Root Cap	217	498	104	242	0.527	0.978	0.403	0.9	0.816	0.708	-1.05	8.06	1.70E-22	BRZ-Control	AT5G46900	NA	NA	Down	Proximal Lateral Root Cap_Down
AT5G15970	Elongation_Cortex	797	367	3110	2130	0.835	0.773	0.995	0.993	0.801	0.994	2.25	10.6	1.78E-22	BRZ-Control	KIN2	NA	NA	Up	Elongation_Cortex_Up
AT1G14220	Proximal Lateral Root Cap	487	292	246	139	0.77	0.693	0.475	0.518	0.721	0.502	-1.03	8.17	1.84E-22	BRZ-Control	AT1G14220	NA	NA	Down	Proximal Lateral Root Cap_Down
AT2G29500	Distal Lateral Root Cap	88.4	151	565	427	0.233	0.435	0.494	0.594	0.331	0.556	2.07	8.27	1.94E-22	BRZ-Control	HSP17.6B	NA	NA	Up	Distal Lateral Root Cap_Up
AT5G24660	Proximal Lateral Root Cap	10.8	21.5	46.4	40.1	0.0535	0.0994	0.163	0.153	0.0829	0.157	1.35	4.97	1.99E-22	BRZ-Control	LSU2	NA	NA	Up	Proximal Lateral Root Cap_Up
AT4G33467	Proximal Lateral Root Cap	115	186	344	284	0.407	0.7	0.647	0.748	0.595	0.709	1.08	7.87	2.07E-22	BRZ-Control	AT4G33467	NA	NA	Up	Proximal Lateral Root Cap_Up
AT4G27430	Proximal Lateral Root Cap	62.7	52.7	19.2	28.2	0.33	0.321	0.12	0.238	0.324	0.193	-1.25	5.3	2.47E-22	BRZ-Control	CIP7	NA	NA	Down	Proximal Lateral Root Cap_Down
AT2G16060	Proximal Lateral Root Cap	185	160	74.6	80.1	0.496	0.393	0.202	0.265	0.43	0.241	-1.15	6.95	3.09E-22	BRZ-Control	AHB1	NA	NA	Down	Proximal Lateral Root Cap_Down
AT4G23670	Maturation_Atrichoblast	22.5	69.7	665	876	0.0705	0.136	0.385	0.488	0.0928	0.416	4.25	8.68	3.78E-22	BRZ-Control	AT4G23670	NA	NA	Up	Maturation_Atrichoblast_Up
AT4G10350	Proximal Lateral Root Cap	251	204	110	101	0.713	0.619	0.393	0.5	0.653	0.458	-1.1	7.36	3.86E-22	BRZ-Control	BRN2	NAC070	NAC domain containing protein 70	Down	Proximal Lateral Root Cap_Down
AT1G43160	Transition Domain_Atrichoblast	544	205	1270	760	0.912	0.935	0.977	0.971	0.924	0.974	1.55	9.44	3.88E-22	BRZ-Control	RAP2-6	RAP2.6	related to AP2 6	Up	Transition Domain_Atrichoblast_Up
AT3G15540	Proximal Lateral Root Cap	120	87.8	41.6	46	0.382	0.416	0.177	0.316	0.404	0.262	-1.22	6.17	3.98E-22	BRZ-Control	IAA19	IAA19	indole-3-acetic acid inducible 19	Down	Proximal Lateral Root Cap_Down
AT5G66170	Elongation_Atrichoblast	68.3	128	445	454	0.456	0.662	0.925	0.907	0.507	0.92	2.26	8.08	4.01E-22	BRZ-Control	STR18	NA	NA	Up	Elongation_Atrichoblast_Up
AT5G13220	Distal Columella	75.7	102	255	215	0.282	0.506	0.524	0.625	0.398	0.579	1.4	7.35	4.14E-22	BRZ-Control	JAZ10	JAZ10	jasmonate-zim-domain protein 10	Up	Distal Columella_Up
AT2G31980	Elongation_Endodermis	9.42	5.8	40.8	23.3	0.0979	0.0626	0.217	0.259	0.0787	0.236	2.06	4.22	4.26E-22	BRZ-Control	CYS2	NA	NA	Up	Elongation_Endodermis_Up
AT3G17520	Maturation_Pericycle	6.92	12.3	55.7	62.2	0.0696	0.0686	0.324	0.41	0.069	0.365	2.63	5.1	4.78E-22	BRZ-Control	AT3G17520	NA	NA	Up	Maturation_Pericycle_Up
AT4G23400	Elongation_Trichoblast	304	652	33.1	124	0.721	0.928	0.234	0.518	0.797	0.354	-2.74	8.14	5.26E-22	BRZ-Control	PIP1-5	NA	NA	Down	Elongation_Trichoblast_Down
AT1G78340	Distal Columella	3100	1570	1350	871	0.964	0.955	0.849	0.882	0.959	0.867	-1.02	10.7	5.39E-22	BRZ-Control	GSTU22	NA	NA	Down	Distal Columella_Down
AT3G14362	Distal Columella	206	274	70.6	116	0.479	0.522	0.221	0.373	0.501	0.304	-1.38	7.38	5.43E-22	BRZ-Control	DVL19	NA	NA	Down	Distal Columella_Down
AT4G23670	Elongation_Atrichoblast	1.17	3.49	36.2	17	0.0084	0.0573	0.0752	0.293	0.0205	0.13	3.75	3.74	5.51E-22	BRZ-Control	AT4G23670	NA	NA	Up	Elongation_Atrichoblast_Up
AT1G27110	Distal Lateral Root Cap	103	11.9	182	221	0.17	0.0284	0.221	0.274	0.102	0.254	2.3	7.03	5.82E-22	BRZ-Control	AT1G27110	NA	NA	Up	Distal Lateral Root Cap_Up
AT1G21340	Distal Columella	182	142	41.6	73.8	0.445	0.435	0.155	0.252	0.44	0.208	-1.48	6.77	6.19E-22	BRZ-Control	DOF1.2	AT1G21340	Dof-type zinc finger DNA-binding family protein	Down	Distal Columella_Down
AT1G51470	Proliferation Domain_Trichoblast	3.21	25.4	18	114	0.0511	0.471	0.0419	0.484	0.214	0.153	2.26	5.27	6.32E-22	BRZ-Control	TGG5	NA	NA	Up	Proliferation Domain_Trichoblast_Up
AT2G28200	Proximal Lateral Root Cap	37.1	16.8	12.3	6.35	0.197	0.121	0.0729	0.0608	0.148	0.0655	-1.5	4	7.10E-22	BRZ-Control	ZAT5	AT2G28200	C2H2-type zinc finger family protein	Down	Proximal Lateral Root Cap_Down
AT4G12400	Transition Domain_Atrichoblast	9.08	23.1	75.1	61.8	0.175	0.485	0.702	0.82	0.329	0.769	2.1	5.4	7.18E-22	BRZ-Control	HOP3	NA	NA	Up	Transition Domain_Atrichoblast_Up
AT1G08230	Transition Domain_Cortex	36.6	24	147	106	0.429	0.307	0.697	0.714	0.339	0.704	2.08	6.36	8.26E-22	BRZ-Control	GAT1	NA	NA	Up	Transition Domain_Cortex_Up
AT4G30190	Proliferation Domain_Trichoblast	199	131	59.6	47	0.825	0.874	0.675	0.734	0.844	0.69	-1.62	6.77	8.96E-22	BRZ-Control	HA2	NA	NA	Down	Proliferation Domain_Trichoblast_Down
AT4G38580	Elongation_Endodermis	2.39	4.16	11.7	27.8	0.0319	0.055	0.125	0.286	0.0445	0.199	2.58	3.5	8.98E-22	BRZ-Control	HIPP26	NA	NA	Up	Elongation_Endodermis_Up
AT3G51750	Proximal Lateral Root Cap	18.3	21.4	45.8	52.1	0.0972	0.137	0.223	0.34	0.123	0.295	1.3	5.17	9.24E-22	BRZ-Control	AT3G51750	NA	NA	Up	Proximal Lateral Root Cap_Up
AT1G62480	Proximal Lateral Root Cap	457	368	242	173	0.78	0.858	0.537	0.692	0.83	0.632	-1	8.27	1.07E-21	BRZ-Control	AT1G62480	NA	NA	Down	Proximal Lateral Root Cap_Down
AT2G30930	Transition Domain_Cortex	622	394	197	152	0.98	0.95	0.646	0.871	0.958	0.74	-1.52	8.39	1.08E-21	BRZ-Control	AT2G30930	NA	NA	Down	Transition Domain_Cortex_Down
AT4G35100	Proliferation Domain_Trichoblast	1290	545	594	243	0.956	1	0.885	1	0.973	0.914	-1.14	9.39	1.14E-21	BRZ-Control	PIP2-7	NA	NA	Down	Proliferation Domain_Trichoblast_Down
AT1G33970	Proximal Lateral Root Cap	3.41	2.53	17.5	10.8	0.0254	0.0229	0.107	0.108	0.0238	0.108	2.21	3.22	1.18E-21	BRZ-Control	IAN9	NA	NA	Up	Proximal Lateral Root Cap_Up
AT4G15910	Proliferation Domain_Trichoblast	841	674	1760	1360	0.927	0.931	1	0.969	0.929	0.992	1.04	10.2	1.19E-21	BRZ-Control	ATDI21	NA	NA	Up	Proliferation Domain_Trichoblast_Up
AT4G20260	Proliferation Domain_Trichoblast	103	111	29.7	34	0.693	0.908	0.377	0.75	0.777	0.471	-1.75	6.09	1.19E-21	BRZ-Control	PCAP1	NA	NA	Down	Proliferation Domain_Trichoblast_Down
AT1G25275	Transition Domain_Atrichoblast	1350	439	3180	1380	0.982	0.941	1	0.988	0.962	0.993	1.44	10.6	1.32E-21	BRZ-Control	AT1G25275	NA	NA	Up	Transition Domain_Atrichoblast_Up
AT1G70140	Proximal Lateral Root Cap	2.15	4.62	14.2	15.7	0.0169	0.0363	0.0824	0.14	0.0293	0.118	2.04	3.4	1.35E-21	BRZ-Control	FH8	NA	NA	Up	Proximal Lateral Root Cap_Up
AT2G02950	Elongation_Atrichoblast	6.53	6.64	70	27.6	0.0693	0.0828	0.292	0.2	0.0727	0.269	2.9	4.73	1.38E-21	BRZ-Control	PKS1	NA	NA	Up	Elongation_Atrichoblast_Up
AT5G65140	Transition Domain_Atrichoblast	1.11	1.09	28.6	7.76	0.0234	0.0355	0.214	0.134	0.0294	0.168	3.74	3.11	1.43E-21	BRZ-Control	TPPJ	NA	NA	Up	Transition Domain_Atrichoblast_Up
AT2G34880	Proximal Columella	0	0	116	209	0	0	0.611	0.822	0	0.731	9.88	6.68	1.44E-21	BRZ-Control	JMJ15	MEE27	Transcription factor jumonji (jmj) family protein / zinc finger (C5HC2 type) family protein	Up	Proximal Columella_Up
AT2G39400	Transition Domain_Atrichoblast	5.54	4.62	50.4	17.4	0.0819	0.118	0.29	0.314	0.1	0.304	2.53	4.2	1.45E-21	BRZ-Control	AT2G39400	NA	NA	Up	Transition Domain_Atrichoblast_Up
AT1G26800	Transition Domain_Atrichoblast	11.7	17	58.9	64.1	0.193	0.349	0.55	0.797	0.271	0.69	2.09	5.26	1.50E-21	BRZ-Control	MPSR1	NA	NA	Up	Transition Domain_Atrichoblast_Up
AT2G44370	Transition Domain_Atrichoblast	0.664	0.816	8.84	17.4	0.0175	0.0178	0.13	0.308	0.0176	0.231	4.16	2.97	1.50E-21	BRZ-Control	AT2G44370	NA	NA	Up	Transition Domain_Atrichoblast_Up
AT1G47600	Proximal Lateral Root Cap	101	228	50.9	93.1	0.0746	0.602	0.03	0.444	0.413	0.284	-1.15	6.89	1.54E-21	BRZ-Control	TGG4	NA	NA	Down	Proximal Lateral Root Cap_Down
AT5G11650	Proximal Lateral Root Cap	77.2	51.4	172	116	0.314	0.298	0.561	0.597	0.304	0.583	1.16	6.71	1.54E-21	BRZ-Control	AT5G11650	NA	NA	Up	Proximal Lateral Root Cap_Up
AT2G18690	Proliferation Domain_Atrichoblast	4.42	8.97	37.2	68.7	0.103	0.124	0.498	0.75	0.118	0.61	2.97	5.13	1.63E-21	BRZ-Control	AT2G18690	NA	NA	Up	Proliferation Domain_Atrichoblast_Up
AT3G09940	Distal Columella	342	750	736	1610	0.617	0.927	0.726	0.945	0.778	0.845	1.1	9.75	1.79E-21	BRZ-Control	MDAR3	NA	NA	Up	Distal Columella_Up
AT1G16030	Transition Domain_Atrichoblast	2.44	5.57	30.1	24.1	0.0585	0.136	0.389	0.401	0.0971	0.396	2.66	3.96	2.04E-21	BRZ-Control	HSP70-5	NA	NA	Up	Transition Domain_Atrichoblast_Up
AT2G47770	Proliferation Domain_Trichoblast	8.26	4.9	47.9	28	0.131	0.0805	0.487	0.312	0.112	0.443	2.52	4.65	2.05E-21	BRZ-Control	TSPO	NA	NA	Up	Proliferation Domain_Trichoblast_Up
AT1G23205	Elongation_Atrichoblast	2.51	3.49	39	20.6	0.0231	0.0446	0.173	0.12	0.0284	0.159	3.41	3.93	2.06E-21	BRZ-Control	AT1G23205	NA	NA	Up	Elongation_Atrichoblast_Up
AT1G48260	Distal Lateral Root Cap	29.8	14.5	73.5	140	0.13	0.102	0.209	0.422	0.117	0.342	2.3	6.07	2.09E-21	BRZ-Control	CIPK17	NA	NA	Up	Distal Lateral Root Cap_Up
AT5G45490	Proliferation Domain_Trichoblast	37.9	31.2	5.92	6.67	0.547	0.437	0.173	0.219	0.504	0.184	-2.5	4.3	2.17E-21	BRZ-Control	AT5G45490	NA	NA	Down	Proliferation Domain_Trichoblast_Down
AT1G07610	Proximal Lateral Root Cap	27.8	67.2	87.3	125	0.117	0.347	0.175	0.368	0.264	0.294	1.22	6.31	2.18E-21	BRZ-Control	MT1C	NA	NA	Up	Proximal Lateral Root Cap_Up
AT3G09390	Transition Domain_Trichoblast	11.7	42.1	88.6	258	0.209	0.341	0.485	0.777	0.273	0.607	2.75	6.65	2.24E-21	BRZ-Control	MT2A	NA	NA	Up	Transition Domain_Trichoblast_Up
AT5G09570	Transition Domain_Trichoblast	37.4	24.9	2.06	2.28	0.257	0.0838	0.0385	0.0532	0.173	0.0446	-3.76	4.19	2.25E-21	BRZ-Control	AT5G09570	NA	NA	Down	Transition Domain_Trichoblast_Down
AT3G09390	Distal Lateral Root Cap	10.7	47.2	57.7	219	0.0531	0.213	0.197	0.606	0.13	0.452	2.29	6.46	2.35E-21	BRZ-Control	MT2A	NA	NA	Up	Distal Lateral Root Cap_Up
AT1G30700	Distal Columella	40.6	72.7	129	181	0.119	0.229	0.28	0.385	0.176	0.337	1.47	6.76	2.47E-21	BRZ-Control	AT1G30700	NA	NA	Up	Distal Columella_Up
AT2G33830	Proliferation Domain_Trichoblast	149	142	381	366	0.496	0.54	0.696	0.797	0.513	0.722	1.36	8.03	2.65E-21	BRZ-Control	DRMH1	NA	NA	Up	Proliferation Domain_Trichoblast_Up
AT5G01220	Proximal Lateral Root Cap	59.5	48.6	23.3	22.6	0.287	0.304	0.132	0.201	0.298	0.174	-1.22	5.21	2.81E-21	BRZ-Control	SQD2	NA	NA	Down	Proximal Lateral Root Cap_Down
AT3G16450	Elongation_Atrichoblast	32.5	56.9	210	210	0.202	0.465	0.513	0.587	0.267	0.532	2.29	6.97	3.36E-21	BRZ-Control	JAL33	NA	NA	Up	Elongation_Atrichoblast_Up
ATCG00450	Proximal Lateral Root Cap	214	0	205	31.6	0.652	0	0.629	0.264	0.234	0.405	1.34	6.77	3.50E-21	BRZ-Control	TRNV.1	NA	NA	Up	Proximal Lateral Root Cap_Up
AT1G53540	Transition Domain_Atrichoblast	0.221	3.13	17.7	18.3	0.00585	0.0888	0.122	0.157	0.0471	0.142	3.28	3.35	3.61E-21	BRZ-Control	HSP17.6C	NA	NA	Up	Transition Domain_Atrichoblast_Up
AT5G12020	Distal Columella	5.45	15.6	39.2	43.4	0.0254	0.108	0.111	0.156	0.0682	0.135	1.9	4.79	3.88E-21	BRZ-Control	HSP17.6	NA	NA	Up	Distal Columella_Up
AT2G21045	Proliferation Domain_Trichoblast	771	208	309	85.4	0.891	0.828	0.723	0.672	0.866	0.71	-1.3	8.44	3.90E-21	BRZ-Control	HAC1	NA	NA	Down	Proliferation Domain_Trichoblast_Down
AT4G12520	Proliferation Domain_Atrichoblast	33.1	96.4	18.4	6.49	0.359	0.486	0.2	0.227	0.451	0.212	-2.51	5.17	4.02E-21	BRZ-Control	AT4G12520	NA	NA	Down	Proliferation Domain_Atrichoblast_Down
AT4G33145	Proximal Lateral Root Cap	5.02	6.11	22.9	16.8	0.0352	0.0347	0.121	0.125	0.0349	0.123	1.74	3.78	4.07E-21	BRZ-Control	AT4G33145	NA	NA	Up	Proximal Lateral Root Cap_Up
AT1G18570	Proximal Lateral Root Cap	1.61	3.14	12.1	12.8	0.0113	0.0276	0.0763	0.117	0.0217	0.102	2.29	3.12	4.26E-21	BRZ-Control	MYB51	MYB51	myb domain protein 51	Up	Proximal Lateral Root Cap_Up
AT5G58070	Proximal Lateral Root Cap	41.9	96.2	117	180	0.227	0.417	0.407	0.628	0.349	0.542	1.16	6.8	4.58E-21	BRZ-Control	TIL	NA	NA	Up	Proximal Lateral Root Cap_Up
AT1G15380	Elongation_Endodermis	13	34.5	68.8	68.5	0.0911	0.15	0.0951	0.17	0.123	0.129	1.6	5.51	5.00E-21	BRZ-Control	AT1G15380	NA	NA	Up	Elongation_Endodermis_Up
AT2G46240	Transition Domain_Atrichoblast	3.1	5.98	49.2	16.9	0.0643	0.219	0.519	0.424	0.141	0.465	2.54	4.15	5.34E-21	BRZ-Control	BAG6	NA	NA	Up	Transition Domain_Atrichoblast_Up
AT4G36900	Transition Domain_Cortex	45.9	67.1	200	198	0.429	0.486	0.687	0.571	0.471	0.639	1.8	7.05	6.02E-21	BRZ-Control	RAP2-10	RAP2.10	related to AP2 10	Up	Transition Domain_Cortex_Up
AT4G22920	Distal Lateral Root Cap	60.4	5.61	127	101	0.135	0.0369	0.231	0.279	0.0878	0.261	2.26	6.2	6.80E-21	BRZ-Control	SGR1	NA	NA	Up	Distal Lateral Root Cap_Up
AT1G48070	Distal Columella	107	358	35	152	0.294	0.584	0.119	0.434	0.445	0.29	-1.39	7.37	7.32E-21	BRZ-Control	AT1G48070	NA	NA	Down	Distal Columella_Down
AT1G13420	Maturation_Pericycle	59.6	31.9	251	172	0.308	0.194	0.417	0.405	0.234	0.411	2.25	7	7.61E-21	BRZ-Control	SOT8	NA	NA	Up	Maturation_Pericycle_Up
AT5G57800	Proximal Lateral Root Cap	65.1	43.6	24.7	21.3	0.311	0.259	0.137	0.173	0.278	0.159	-1.2	5.2	7.76E-21	BRZ-Control	CER3	NA	NA	Down	Proximal Lateral Root Cap_Down
AT2G47770	Proximal Lateral Root Cap	14	17.2	35.5	42.6	0.062	0.101	0.129	0.233	0.087	0.193	1.32	4.85	8.10E-21	BRZ-Control	TSPO	NA	NA	Up	Proximal Lateral Root Cap_Up
AT1G65570	Proximal Lateral Root Cap	37.3	87.2	26.7	25	0.0366	0.356	0.0116	0.174	0.241	0.112	-1.24	5.46	8.15E-21	BRZ-Control	AT1G65570	NA	NA	Down	Proximal Lateral Root Cap_Down
AT1G22530	Proximal Lateral Root Cap	71.7	110	29.3	50.6	0.296	0.566	0.141	0.405	0.469	0.303	-1.2	6.02	8.56E-21	BRZ-Control	PATL2	NA	NA	Down	Proximal Lateral Root Cap_Down
AT1G32010	Transition Domain_Cortex	54.4	0	44.4	177	0.735	0	0.616	0.814	0.19	0.698	2.39	6.13	9.14E-21	BRZ-Control	AT1G32010	NA	NA	Up	Transition Domain_Cortex_Up
AT3G28550	Proliferation Domain_Atrichoblast	78	216	16.3	60.5	0.205	0.952	0.194	0.915	0.75	0.515	-2.02	6.5	9.74E-21	BRZ-Control	AT3G28550	NA	NA	Down	Proliferation Domain_Atrichoblast_Down
AT4G15390	Proximal Lateral Root Cap	127	114	249	250	0.479	0.482	0.642	0.76	0.481	0.715	1.06	7.54	1.01E-20	BRZ-Control	AT4G15390	NA	NA	Up	Proximal Lateral Root Cap_Up
AT4G25810	Transition Domain_Atrichoblast	40.8	15.6	1.77	4.68	0.135	0.178	0.0305	0.105	0.156	0.0726	-2.67	3.97	1.02E-20	BRZ-Control	XTH23	NA	NA	Down	Transition Domain_Atrichoblast_Down
AT2G43150	Proliferation Domain_Trichoblast	59.2	92.7	11.6	36.5	0.394	0.77	0.215	0.828	0.54	0.369	-1.84	5.57	1.07E-20	BRZ-Control	AT2G43150	NA	NA	Down	Proliferation Domain_Trichoblast_Down
AT1G15330	Proximal Lateral Root Cap	53.6	43.6	140	86.6	0.166	0.187	0.354	0.362	0.179	0.359	1.18	6.35	1.07E-20	BRZ-Control	PV42A	NA	NA	Up	Proximal Lateral Root Cap_Up
AT1G47600	Elongation_Cortex	53.8	96.3	1.58	18.3	0.0525	0.606	0.02	0.44	0.355	0.189	-3.16	5.46	1.09E-20	BRZ-Control	TGG4	NA	NA	Down	Elongation_Cortex_Down
AT5G63600	Proliferation Domain_Trichoblast	30.1	12	2.4	2.54	0.131	0.253	0.0681	0.109	0.179	0.0784	-3.2	3.58	1.09E-20	BRZ-Control	FLS5	NA	NA	Down	Proliferation Domain_Trichoblast_Down
AT4G32890	Distal Columella	77.7	62.4	19.8	24.8	0.35	0.333	0.0879	0.137	0.341	0.115	-1.61	5.51	1.12E-20	BRZ-Control	GATA9	GATA9	GATA transcription factor 9	Down	Distal Columella_Down
AT1G72450	Elongation_Cortex	8.91	13.3	54.9	93.2	0.0979	0.0809	0.275	0.493	0.0886	0.362	2.72	5.39	1.13E-20	BRZ-Control	TIFY11B	JAZ6	jasmonate-zim-domain protein 6	Up	Elongation_Cortex_Up
AT3G46280	Proximal Lateral Root Cap	46.2	52.3	19.1	23.4	0.224	0.278	0.0722	0.17	0.258	0.132	-1.21	5.1	1.15E-20	BRZ-Control	AT3G46280	NA	NA	Down	Proximal Lateral Root Cap_Down
AT4G18450	Distal Columella	258	203	94.9	86.5	0.333	0.392	0.239	0.278	0.364	0.26	-1.33	7.32	1.27E-20	BRZ-Control	ERF091	AT4G18450	Integrase-type DNA-binding superfamily protein	Down	Distal Columella_Down
AT1G17890	Distal Columella	243	167	91.3	67.4	0.511	0.473	0.27	0.33	0.491	0.303	-1.36	7.14	1.29E-20	BRZ-Control	GER2	NA	NA	Down	Distal Columella_Down
AT3G02110	Proximal Lateral Root Cap	110	68.2	38.3	37.2	0.346	0.272	0.138	0.184	0.299	0.166	-1.18	5.94	1.29E-20	BRZ-Control	SCPL25	NA	NA	Down	Proximal Lateral Root Cap_Down
AT3G47400	Proximal Lateral Root Cap	77.8	91.3	31	43.4	0.359	0.408	0.158	0.294	0.39	0.242	-1.19	5.91	1.33E-20	BRZ-Control	PME33	NA	NA	Down	Proximal Lateral Root Cap_Down
AT3G11210	Transition Domain_Cortex	13.6	13.9	69.8	75.2	0.245	0.157	0.525	0.586	0.18	0.55	2.4	5.54	1.54E-20	BRZ-Control	CPRD49	NA	NA	Up	Transition Domain_Cortex_Up
AT5G18980	Distal Lateral Root Cap	69.3	4.62	119	126	0.186	0.0256	0.226	0.258	0.108	0.246	2.28	6.33	1.64E-20	BRZ-Control	AT5G18980	NA	NA	Up	Distal Lateral Root Cap_Up
AT1G25275	Proliferation Domain_Atrichoblast	431	186	1090	607	0.974	0.8	0.969	0.985	0.847	0.976	1.52	9.18	1.75E-20	BRZ-Control	AT1G25275	NA	NA	Up	Proliferation Domain_Atrichoblast_Up
AT1G26945	Elongation_Cortex	13.4	29.3	138	115	0.129	0.223	0.335	0.463	0.18	0.386	2.64	6.19	1.85E-20	BRZ-Control	PRE6	KDR	basic helix-loop-helix (bHLH) DNA-binding superfamily protein	Up	Elongation_Cortex_Up
AT3G50900	Elongation_Cortex	78.9	47.6	385	226	0.303	0.306	0.505	0.59	0.305	0.539	2.27	7.52	1.89E-20	BRZ-Control	AT3G50900	NA	NA	Up	Elongation_Cortex_Up
AT3G54580	Proliferation Domain_Trichoblast	36.5	49.5	5.36	15.9	0.146	0.644	0.0942	0.516	0.339	0.2	-2.2	4.64	1.89E-20	BRZ-Control	AT3G54580	NA	NA	Down	Proliferation Domain_Trichoblast_Down
AT1G75750	Transition Domain_Cortex	367	341	75.4	178	0.837	0.95	0.657	0.986	0.921	0.793	-1.58	7.89	1.89E-20	BRZ-Control	GASA1	NA	NA	Down	Transition Domain_Cortex_Down
AT3G21510	Proliferation Domain_Atrichoblast	4.42	10.1	46.1	60.8	0.0769	0.267	0.618	0.785	0.215	0.692	2.81	5.15	2.03E-20	BRZ-Control	AHP1	NA	NA	Up	Proliferation Domain_Atrichoblast_Up
AT1G05260	Proliferation Domain_Atrichoblast	47.1	72.6	14.9	9.67	0.128	0.257	0.0769	0.338	0.222	0.193	-2.34	5.01	2.09E-20	BRZ-Control	PER3	NA	NA	Down	Proliferation Domain_Atrichoblast_Down
AT5G52050	Distal Columella	126	180	280	456	0.284	0.265	0.393	0.451	0.274	0.424	1.25	8.04	2.12E-20	BRZ-Control	DTX50	NA	NA	Up	Distal Columella_Up
AT5G43650	Transition Domain_Atrichoblast	0.664	1.9	18.6	13.5	0.0175	0.0533	0.252	0.314	0.0353	0.287	3.45	3.12	2.29E-20	BRZ-Control	BHLH92	BHLH92	basic helix-loop-helix (bHLH) DNA-binding superfamily protein	Up	Transition Domain_Atrichoblast_Up
AT4G24960	Proximal Lateral Root Cap	603	395	1140	703	0.772	0.822	0.901	0.94	0.804	0.925	0.876	9.47	2.37E-20	BRZ-Control	HVA22D	NA	NA	Up	Proximal Lateral Root Cap_Up
AT4G15390	Proliferation Domain_Atrichoblast	15.5	22.4	104	92	0.359	0.229	0.698	0.735	0.264	0.715	2.31	6	2.41E-20	BRZ-Control	AT4G15390	NA	NA	Up	Proliferation Domain_Atrichoblast_Up
AT5G55110	Distal Columella	4150	3130	2050	1760	0.994	0.998	0.953	0.988	0.996	0.972	-0.924	11.4	2.55E-20	BRZ-Control	AT5G55110	NA	NA	Down	Distal Columella_Down
AT5G59790	Proximal Lateral Root Cap	7.53	11.3	27.7	26.3	0.0521	0.0836	0.156	0.208	0.0723	0.188	1.46	4.29	2.69E-20	BRZ-Control	AT5G59790	NA	NA	Up	Proximal Lateral Root Cap_Up
AT2G34500	Maturation_Procambium	85.3	222	14.2	62.6	0.362	0.643	0.0996	0.345	0.494	0.221	-2.13	6.59	2.92E-20	BRZ-Control	CYP710A1	NA	NA	Down	Maturation_Procambium_Down
AT1G09950	Transition Domain_Atrichoblast	363	343	119	113	0.825	0.846	0.672	0.814	0.835	0.752	-1.6	7.88	3.05E-20	BRZ-Control	RAS1	NA	NA	Down	Transition Domain_Atrichoblast_Down
AT2G43890	Transition Domain_Trichoblast	84.9	177	12.4	27.3	0.518	0.57	0.169	0.309	0.543	0.228	-2.73	6.25	3.10E-20	BRZ-Control	AT2G43890	NA	NA	Down	Transition Domain_Trichoblast_Down
AT5G08640	Elongation_Endodermis	42.2	48.2	101	153	0.301	0.334	0.411	0.621	0.319	0.507	1.48	6.42	3.12E-20	BRZ-Control	FLS1	NA	NA	Up	Elongation_Endodermis_Up
AT2G40610	Elongation_Endodermis	2.84	13.3	17.9	43.7	0.0342	0.133	0.141	0.241	0.088	0.187	2.01	4.28	3.12E-20	BRZ-Control	EXPA8	NA	NA	Up	Elongation_Endodermis_Up
AT4G23670	Maturation_Pericycle	11.2	55	73.5	219	0.033	0.141	0.178	0.3	0.103	0.236	2.31	6.49	3.24E-20	BRZ-Control	AT4G23670	NA	NA	Up	Maturation_Pericycle_Up
AT5G20820	Elongation_Cortex	15.3	5.66	81.8	50.7	0.074	0.0355	0.18	0.209	0.0529	0.192	2.74	5.23	3.47E-20	BRZ-Control	SAUR76	NA	NA	Up	Elongation_Cortex_Up
AT1G65570	Elongation_Phloem	24.4	135	2.3	13.2	0.0405	0.361	0.0128	0.176	0.219	0.0921	-3.35	5.66	3.51E-20	BRZ-Control	AT1G65570	NA	NA	Down	Elongation_Phloem_Down
AT1G12080	Elongation_Cortex	81.9	115	17.2	14	0.337	0.505	0.12	0.261	0.429	0.177	-2.64	5.87	3.59E-20	BRZ-Control	AT1G12080	NA	NA	Down	Elongation_Cortex_Down
AT1G51470	Elongation_Cortex	39.7	80.1	4.22	12.1	0.0358	0.481	0.025	0.351	0.28	0.156	-2.92	5.15	3.59E-20	BRZ-Control	TGG5	NA	NA	Down	Elongation_Cortex_Down
AT3G21510	Proliferation Domain_Trichoblast	8.95	4.9	32.4	48	0.168	0.126	0.466	0.672	0.152	0.518	2.37	4.64	3.68E-20	BRZ-Control	AHP1	NA	NA	Up	Proliferation Domain_Trichoblast_Up
AT5G40730	Proximal Lateral Root Cap	729	1110	459	528	0.98	1	0.931	0.996	0.993	0.971	-0.874	9.46	3.81E-20	BRZ-Control	AGP24	NA	NA	Down	Proximal Lateral Root Cap_Down
AT4G15160	Elongation_Endodermis	34.2	117	11.7	35.9	0.15	0.674	0.076	0.522	0.436	0.281	-1.64	5.69	3.82E-20	BRZ-Control	AT4G15160	NA	NA	Down	Elongation_Endodermis_Down
AT3G14550	Proximal Lateral Root Cap	122	87.2	50.7	42.4	0.43	0.412	0.219	0.268	0.418	0.249	-1.15	6.2	3.89E-20	BRZ-Control	GGPS3	NA	NA	Down	Proximal Lateral Root Cap_Down
AT5G06760	Elongation_Trichoblast	49.5	44.8	276	286	0.279	0.262	0.539	0.588	0.273	0.56	2.58	7.33	4.01E-20	BRZ-Control	LEA46	NA	NA	Up	Elongation_Trichoblast_Up
AT5G64100	Proliferation Domain_Trichoblast	32.6	33.9	2.54	13	0.153	0.621	0.0838	0.5	0.335	0.188	-2.44	4.26	4.08E-20	BRZ-Control	PER69	NA	NA	Down	Proliferation Domain_Trichoblast_Down
AT1G62480	Transition Domain_Cortex	4450	3590	1700	2020	1	1	0.99	0.971	1	0.982	-1.11	11.5	4.14E-20	BRZ-Control	AT1G62480	NA	NA	Down	Transition Domain_Cortex_Down
AT5G46780	Proximal Lateral Root Cap	7.35	5.41	29.1	14	0.0451	0.0457	0.153	0.124	0.0455	0.135	1.65	3.86	4.16E-20	BRZ-Control	AT5G46780	NA	NA	Up	Proximal Lateral Root Cap_Up
AT2G37640	Proliferation Domain_Trichoblast	3.67	4.01	24.5	32.4	0.073	0.0805	0.398	0.453	0.0759	0.412	2.84	4.13	4.59E-20	BRZ-Control	EXPA3	NA	NA	Up	Proliferation Domain_Trichoblast_Up
AT4G12390	Elongation_Endodermis	18.8	16.1	3.1	2.29	0.155	0.146	0.0266	0.058	0.15	0.0411	-2.7	3.48	4.90E-20	BRZ-Control	PME1	NA	NA	Down	Elongation_Endodermis_Down
AT2G29670	Proximal Lateral Root Cap	44.3	49.5	94.7	116	0.223	0.272	0.397	0.581	0.254	0.51	1.17	6.29	5.06E-20	BRZ-Control	AT2G29670	NA	NA	Up	Proximal Lateral Root Cap_Up
AT5G36180	Elongation_Atrichoblast	50.2	30	241	141	0.29	0.242	0.655	0.547	0.278	0.628	2.25	6.84	5.16E-20	BRZ-Control	SCPL1	NA	NA	Up	Elongation_Atrichoblast_Up
AT2G46240	Distal Columella	19.1	50.5	171	64.8	0.0805	0.202	0.402	0.273	0.144	0.332	1.56	6.26	5.24E-20	BRZ-Control	BAG6	NA	NA	Up	Distal Columella_Up
AT5G04200	Maturation_Pericycle	41.9	41.5	6.41	6.24	0.0586	0.276	0.0283	0.128	0.201	0.0759	-2.72	4.64	5.26E-20	BRZ-Control	AMC9	NA	NA	Down	Maturation_Pericycle_Down
AT5G62420	Transition Domain_Atrichoblast	8.86	9.24	0	0.213	0.17	0.231	0	0.0116	0.2	0.0066	-5.72	2.3	5.35E-20	BRZ-Control	AT5G62420	NA	NA	Down	Transition Domain_Atrichoblast_Down
AT5G04340	Transition Domain_Cortex	246	115	407	559	0.51	0.536	0.657	0.671	0.529	0.663	1.51	8.39	5.87E-20	BRZ-Control	ZAT6	ZAT6	6	Up	Transition Domain_Cortex_Up
AT4G31800	Transition Domain_Cortex	333	280	696	894	0.653	0.579	0.687	0.714	0.598	0.698	1.38	9.11	5.90E-20	BRZ-Control	WRKY18	WRKY18	WRKY DNA-binding protein 18	Up	Transition Domain_Cortex_Up
AT3G10300	Proximal Lateral Root Cap	48	95	131	171	0.269	0.485	0.516	0.727	0.407	0.646	1.12	6.83	5.96E-20	BRZ-Control	AT3G10300	NA	NA	Up	Proximal Lateral Root Cap_Up
AT5G60520	Proliferation Domain_Atrichoblast	13.3	35.3	2.31	2.84	0.282	0.229	0.0554	0.0808	0.243	0.0667	-3.21	3.39	6.36E-20	BRZ-Control	AT5G60520	NA	NA	Down	Proliferation Domain_Atrichoblast_Down
AT1G03410	Proximal Lateral Root Cap	33.5	25	14.2	9.3	0.199	0.169	0.0851	0.0887	0.179	0.0873	-1.34	4.25	6.41E-20	BRZ-Control	2A6	NA	NA	Down	Proximal Lateral Root Cap_Down
AT5G63450	Proximal Lateral Root Cap	2.87	16.5	13.2	40.6	0.0155	0.11	0.0572	0.321	0.0758	0.219	1.49	4.39	7.34E-20	BRZ-Control	CYP94B1	NA	NA	Up	Proximal Lateral Root Cap_Up
AT2G34500	Elongation_Endodermis	36.9	63.3	8.6	23.1	0.235	0.472	0.0798	0.312	0.364	0.187	-1.7	5.12	7.51E-20	BRZ-Control	CYP710A1	NA	NA	Down	Elongation_Endodermis_Down
AT5G65300	Proliferation Domain_Atrichoblast	116	59.7	413	196	0.718	0.59	0.88	0.846	0.625	0.865	1.78	7.65	7.91E-20	BRZ-Control	AT5G65300	NA	NA	Up	Proliferation Domain_Atrichoblast_Up
AT1G23160	Proximal Lateral Root Cap	128	155	59.8	72	0.499	0.591	0.251	0.368	0.558	0.323	-1.1	6.69	7.92E-20	BRZ-Control	AT1G23160	NA	NA	Down	Proximal Lateral Root Cap_Down
AT2G44080	Proliferation Domain_Trichoblast	4.59	6.24	35.1	28	0.0803	0.092	0.518	0.516	0.0848	0.518	2.62	4.36	8.14E-20	BRZ-Control	ARL	NA	NA	Up	Proliferation Domain_Trichoblast_Up
AT5G15970	Proliferation Domain_Atrichoblast	694	437	1460	1450	1	0.905	0.997	0.996	0.931	0.997	1.41	9.99	8.27E-20	BRZ-Control	KIN2	NA	NA	Up	Proliferation Domain_Atrichoblast_Up
AT3G21180	Elongation_Atrichoblast	70	51.4	6.91	11.2	0.452	0.478	0.0708	0.227	0.458	0.11	-2.79	5.25	8.35E-20	BRZ-Control	ACA9	NA	NA	Down	Elongation_Atrichoblast_Down
AT5G44380	Distal Columella	166	276	401	590	0.337	0.653	0.521	0.781	0.501	0.662	1.18	8.49	8.38E-20	BRZ-Control	AT5G44380	NA	NA	Up	Distal Columella_Up
AT3G46230	Distal Columella	40.9	126	208	193	0.0996	0.271	0.321	0.3	0.188	0.31	1.37	7.17	8.38E-20	BRZ-Control	HSP17.4A	NA	NA	Up	Distal Columella_Up
AT2G22760	Elongation_Atrichoblast	1.84	8.38	28.1	40.5	0.0189	0.108	0.181	0.36	0.0411	0.226	2.99	4.15	8.46E-20	BRZ-Control	BHLH19	AT2G22760	basic helix-loop-helix (bHLH) DNA-binding superfamily protein	Up	Elongation_Atrichoblast_Up
AT2G26390	Elongation_Endodermis	63.1	41.2	18.4	14.1	0.369	0.324	0.171	0.188	0.345	0.179	-1.66	5.14	8.48E-20	BRZ-Control	AT2G26390	NA	NA	Down	Elongation_Endodermis_Down
AT1G11210	Elongation_Endodermis	14.5	11	43.7	39.1	0.0843	0.104	0.186	0.317	0.0952	0.246	1.72	4.71	8.73E-20	BRZ-Control	AT1G11210	NA	NA	Up	Elongation_Endodermis_Up
AT1G32170	Transition Domain_Atrichoblast	132	114	29.8	40.1	0.737	0.734	0.405	0.616	0.735	0.525	-1.8	6.31	8.76E-20	BRZ-Control	XTH30	NA	NA	Down	Transition Domain_Atrichoblast_Down
AT2G29470	Transition Domain_Atrichoblast	5.54	2.17	22.1	23.9	0.105	0.0828	0.344	0.453	0.0941	0.406	2.72	3.78	8.76E-20	BRZ-Control	GSTU3	NA	NA	Up	Transition Domain_Atrichoblast_Up
AT4G23870	Elongation_Endodermis	98.2	115	37	38	0.542	0.6	0.331	0.424	0.573	0.374	-1.51	6.2	8.91E-20	BRZ-Control	AT4G23870	NA	NA	Down	Elongation_Endodermis_Down
AT2G24850	Transition Domain_Atrichoblast	145	307	506	727	0.778	0.941	0.977	0.983	0.859	0.98	1.52	8.72	9.08E-20	BRZ-Control	TAT3	NA	NA	Up	Transition Domain_Atrichoblast_Up
AT3G59710	Maturation_Procambium	9.09	16.5	59.7	74.6	0.0681	0.129	0.27	0.421	0.0966	0.345	2.41	5.38	9.42E-20	BRZ-Control	AT3G59710	NA	NA	Up	Maturation_Procambium_Up
AT5G53380	Distal Lateral Root Cap	108	4.95	151	182	0.0902	0.0312	0.107	0.146	0.0617	0.131	2.27	6.81	1.06E-19	BRZ-Control	AT5G53380	NA	NA	Up	Distal Lateral Root Cap_Up
AT3G10020	Transition Domain_Cortex	51.9	62.2	197	189	0.184	0.336	0.596	0.643	0.296	0.615	1.74	7.02	1.11E-19	BRZ-Control	AT3G10020	NA	NA	Up	Transition Domain_Cortex_Up
AT5G63450	Elongation_Phloem	10.9	28.9	75.9	131	0.0983	0.132	0.205	0.419	0.117	0.309	2.42	5.86	1.27E-19	BRZ-Control	CYP94B1	NA	NA	Up	Elongation_Phloem_Up
AT5G15940	Proximal Lateral Root Cap	136	80.8	57.1	39.8	0.549	0.403	0.243	0.273	0.456	0.261	-1.13	6.25	1.32E-19	BRZ-Control	AT5G15940	NA	NA	Down	Proximal Lateral Root Cap_Down
AT5G04200	Elongation_Endodermis	26	50.4	9.79	11.3	0.0661	0.228	0.038	0.138	0.154	0.0842	-1.84	4.7	1.36E-19	BRZ-Control	AMC9	NA	NA	Down	Elongation_Endodermis_Down
AT3G16440	Elongation_Cortex	67.2	94.2	9.76	16.6	0.167	0.527	0.095	0.44	0.364	0.234	-2.63	5.6	1.43E-19	BRZ-Control	ATMLP-300B	NA	NA	Down	Elongation_Cortex_Down
AT3G01830	Elongation_Cortex	4.99	4.69	62.8	23.3	0.0453	0.0533	0.185	0.201	0.0497	0.192	3.04	4.52	1.52E-19	BRZ-Control	CML40	NA	NA	Up	Elongation_Cortex_Up
AT4G31800	Proliferation Domain_Atrichoblast	44.9	68.1	135	305	0.513	0.657	0.738	0.858	0.618	0.791	1.92	7.18	1.68E-19	BRZ-Control	WRKY18	WRKY18	WRKY DNA-binding protein 18	Up	Proliferation Domain_Atrichoblast_Up
AT2G16005	Elongation_Trichoblast	0.244	12.6	42.8	36.7	0.00405	0.103	0.156	0.623	0.0408	0.354	3.06	4.36	1.71E-19	BRZ-Control	ROSY1	NA	NA	Up	Elongation_Trichoblast_Up
AT3G23510	Proliferation Domain_Trichoblast	45.4	67.3	11.8	18.1	0.606	0.552	0.288	0.344	0.585	0.302	-1.92	5.08	1.77E-19	BRZ-Control	AT3G23510	NA	NA	Down	Proliferation Domain_Trichoblast_Down
AT5G63350	Proximal Lateral Root Cap	2.15	4.89	11.9	16.4	0.0155	0.0371	0.0634	0.133	0.0293	0.106	1.95	3.37	1.94E-19	BRZ-Control	AT5G63350	NA	NA	Up	Proximal Lateral Root Cap_Up
AT5G66170	Elongation_Cortex	64.4	124	344	459	0.482	0.617	0.76	0.94	0.556	0.832	2.15	7.95	1.99E-19	BRZ-Control	STR18	NA	NA	Up	Elongation_Cortex_Up
AT5G48010	Proximal Lateral Root Cap	389	386	217	185	0.701	0.806	0.401	0.547	0.768	0.491	-0.954	8.19	2.04E-19	BRZ-Control	THAS1	NA	NA	Down	Proximal Lateral Root Cap_Down
AT2G21045	Elongation_Endodermis	61	57.6	21.5	18.3	0.383	0.583	0.255	0.371	0.492	0.308	-1.58	5.35	2.10E-19	BRZ-Control	HAC1	NA	NA	Down	Elongation_Endodermis_Down
AT4G17500	Proliferation Domain_Atrichoblast	67	91.1	316	244	0.538	0.752	0.945	0.927	0.694	0.937	1.79	7.53	2.10E-19	BRZ-Control	ERF1A	ERF-1	ethylene responsive element binding factor 1	Up	Proliferation Domain_Atrichoblast_Up
AT2G15220	Distal Lateral Root Cap	260	253	738	1140	0.395	0.415	0.54	0.65	0.405	0.609	1.84	9.23	2.15E-19	BRZ-Control	AT2G15220	NA	NA	Up	Distal Lateral Root Cap_Up
AT5G20150	Transition Domain_Atrichoblast	132	131	44.8	34.5	0.743	0.74	0.466	0.517	0.741	0.495	-1.76	6.43	2.23E-19	BRZ-Control	SPX1	NA	NA	Down	Transition Domain_Atrichoblast_Down
AT1G05575	Proliferation Domain_Atrichoblast	22.1	21	120	85.8	0.385	0.314	0.742	0.7	0.333	0.723	2.2	6.08	2.36E-19	BRZ-Control	AT1G05575	NA	NA	Up	Proliferation Domain_Atrichoblast_Up
AT1G70410	Elongation_Endodermis	237	187	94.1	72.1	0.806	0.831	0.498	0.732	0.82	0.606	-1.35	7.22	2.41E-19	BRZ-Control	BCA4	NA	NA	Down	Elongation_Endodermis_Down
AT5G54170	Transition Domain_Cortex	48.5	36.7	167	135	0.49	0.343	0.586	0.557	0.381	0.574	1.83	6.65	2.42E-19	BRZ-Control	AT5G54170	NA	NA	Up	Transition Domain_Cortex_Up
AT2G29440	Proximal Lateral Root Cap	610	1010	1440	1340	0.862	0.994	0.948	0.994	0.946	0.976	0.815	10.1	2.49E-19	BRZ-Control	GSTU6	NA	NA	Up	Proximal Lateral Root Cap_Up
AT4G19030	Proliferation Domain_Trichoblast	412	306	145	146	0.861	0.816	0.67	0.875	0.844	0.722	-1.3	7.98	2.63E-19	BRZ-Control	NIP1-1	NA	NA	Down	Proliferation Domain_Trichoblast_Down
AT1G12080	Transition Domain_Trichoblast	121	125	19.8	20.2	0.586	0.508	0.177	0.213	0.549	0.192	-2.62	6.19	2.71E-19	BRZ-Control	AT1G12080	NA	NA	Down	Transition Domain_Trichoblast_Down
AT3G03150	Elongation_Endodermis	42.3	56.3	136	128	0.358	0.448	0.597	0.719	0.407	0.653	1.42	6.49	2.79E-19	BRZ-Control	AT3G03150	NA	NA	Up	Elongation_Endodermis_Up
AT4G11190	Distal Columella	1.36	6.55	12.6	32	0.00847	0.051	0.0521	0.156	0.0305	0.109	2.45	3.94	2.91E-19	BRZ-Control	DIR13	NA	NA	Up	Distal Columella_Up
AT3G26590	Elongation_Atrichoblast	1.34	2.45	18.7	28.2	0.0147	0.0446	0.155	0.36	0.0221	0.206	3.64	3.46	2.93E-19	BRZ-Control	DTX29	NA	NA	Up	Elongation_Atrichoblast_Up
AT5G24570	Proliferation Domain_Trichoblast	20.9	12.9	1.97	1.27	0.0876	0.287	0.0314	0.0625	0.165	0.0392	-3.37	3.19	2.95E-19	BRZ-Control	AT5G24570	NA	NA	Down	Proliferation Domain_Trichoblast_Down
AT5G66440	Elongation_Endodermis	8.22	10.6	33.7	33.2	0.0706	0.108	0.221	0.348	0.0911	0.279	1.82	4.38	3.06E-19	BRZ-Control	AT5G66440	NA	NA	Up	Elongation_Endodermis_Up
AT1G53170	Proliferation Domain_Trichoblast	75.7	35.2	236	95.9	0.591	0.425	0.817	0.625	0.527	0.769	1.56	6.85	3.36E-19	BRZ-Control	ERF8	ERF8	ethylene response factor 8	Up	Proliferation Domain_Trichoblast_Up
AT5G54165	Proliferation Domain_Atrichoblast	67	133	364	299	0.513	0.81	0.769	0.885	0.729	0.821	1.74	7.79	3.58E-19	BRZ-Control	AT5G54165	NA	NA	Up	Proliferation Domain_Atrichoblast_Up
AT5G03510	Proximal Lateral Root Cap	15.1	15.6	4.75	4.29	0.0958	0.106	0.0225	0.0334	0.102	0.0292	-1.78	3.17	3.70E-19	BRZ-Control	AT5G03510	AT5G03510	C2H2-type zinc finger family protein	Down	Proximal Lateral Root Cap_Down
AT3G48450	Maturation_Procambium	78.4	32	290	133	0.174	0.0905	0.386	0.298	0.135	0.342	1.96	7.07	3.71E-19	BRZ-Control	AT3G48450	NA	NA	Up	Maturation_Procambium_Up
AT4G37160	Proximal Lateral Root Cap	598	699	271	448	0.837	0.851	0.571	0.804	0.846	0.714	-0.889	8.98	3.84E-19	BRZ-Control	sks15	NA	NA	Down	Proximal Lateral Root Cap_Down
AT5G20045	Proximal Lateral Root Cap	136	132	54.1	71.6	0.52	0.517	0.226	0.363	0.518	0.31	-1.09	6.6	3.85E-19	BRZ-Control	AT5G20045	NA	NA	Down	Proximal Lateral Root Cap_Down
AT3G09390	Elongation_Endodermis	171	540	366	1240	0.759	0.899	0.882	1	0.835	0.936	1.15	9.18	3.91E-19	BRZ-Control	MT2A	NA	NA	Up	Elongation_Endodermis_Up
AT5G53980	Transition Domain_Cortex	0.851	1.12	28.3	22.9	0.0204	0.0214	0.374	0.371	0.0212	0.373	4.5	3.99	3.96E-19	BRZ-Control	ATHB-52	HB52	homeobox protein 52	Up	Transition Domain_Cortex_Up
AT2G23180	Elongation_Cortex	0.907	0.647	11.6	23.3	0.0143	0.00789	0.17	0.433	0.0108	0.275	4.4	3.14	4.12E-19	BRZ-Control	CYP96A1	NA	NA	Up	Elongation_Cortex_Up
AT3G49845	Elongation_Endodermis	216	304	89.1	120	0.811	0.89	0.517	0.737	0.854	0.618	-1.31	7.52	4.15E-19	BRZ-Control	AT3G49845	NA	NA	Down	Elongation_Endodermis_Down
AT5G11740	Distal Columella	690	669	1560	1200	0.869	0.963	0.941	0.985	0.918	0.965	1.01	10	4.20E-19	BRZ-Control	AGP15	NA	NA	Up	Distal Columella_Up
AT3G53160	Distal Columella	6.13	7.82	35.9	26.1	0.0297	0.0588	0.122	0.148	0.0448	0.136	2.06	4.3	4.20E-19	BRZ-Control	UGT73C7	NA	NA	Up	Distal Columella_Up
ATCG00100	Elongation_Cortex	0	34	0	0	0	0.294	0	0	0.161	0	-9.63	3.26	4.33E-19	BRZ-Control	TRNG.1	NA	NA	Down	Elongation_Cortex_Down
AT3G28740	Proliferation Domain_Trichoblast	388	401	188	142	0.759	0.943	0.665	0.844	0.83	0.71	-1.26	8.12	4.52E-19	BRZ-Control	CYP81D11	NA	NA	Down	Proliferation Domain_Trichoblast_Down
AT2G34500	Proliferation Domain_Trichoblast	27.5	20.5	2.26	6.04	0.117	0.356	0.0419	0.266	0.21	0.098	-2.77	3.75	4.66E-19	BRZ-Control	CYP710A1	NA	NA	Down	Proliferation Domain_Trichoblast_Down
AT1G12080	Proliferation Domain_Trichoblast	56.7	38.8	11.3	13.3	0.504	0.517	0.204	0.203	0.509	0.204	-2.01	4.89	4.67E-19	BRZ-Control	AT1G12080	NA	NA	Down	Proliferation Domain_Trichoblast_Down
AT4G12545	Proliferation Domain_Trichoblast	18.4	37.9	1.83	8.58	0.109	0.598	0.0419	0.281	0.299	0.102	-2.64	3.87	4.67E-19	BRZ-Control	AIR1B	NA	NA	Down	Proliferation Domain_Trichoblast_Down
AT5G08240	Proximal Lateral Root Cap	5.91	7.76	25.3	18.1	0.0296	0.0615	0.128	0.15	0.0501	0.141	1.55	3.94	4.67E-19	BRZ-Control	AT5G08240	NA	NA	Up	Proximal Lateral Root Cap_Up
AT5G10300	Proximal Lateral Root Cap	653	758	1210	1270	0.899	0.945	0.959	0.973	0.928	0.967	0.814	9.93	4.90E-19	BRZ-Control	HNL	NA	NA	Up	Proximal Lateral Root Cap_Up
AT3G29250	Proliferation Domain_Trichoblast	113	112	34.5	40	0.686	0.874	0.524	0.797	0.759	0.592	-1.61	6.21	5.06E-19	BRZ-Control	SDR4	NA	NA	Down	Proliferation Domain_Trichoblast_Down
AT3G51750	Transition Domain_Cortex	4.25	2.62	36.2	33	0.0816	0.0429	0.374	0.314	0.0529	0.349	3.4	4.44	5.14E-19	BRZ-Control	AT3G51750	NA	NA	Up	Transition Domain_Cortex_Up
AT1G71000	Transition Domain_Atrichoblast	10.4	7.48	54.5	27.7	0.117	0.148	0.435	0.343	0.132	0.383	2.13	4.6	5.27E-19	BRZ-Control	AT1G71000	NA	NA	Up	Transition Domain_Atrichoblast_Up
AT1G12090	Proliferation Domain_Trichoblast	92.2	192	64.1	23.5	0.591	0.782	0.335	0.609	0.665	0.404	-1.61	6.5	5.96E-19	BRZ-Control	ELP	NA	NA	Down	Proliferation Domain_Trichoblast_Down
AT2G15830	Maturation_Procambium	32.9	35.7	135	147	0.226	0.257	0.477	0.591	0.24	0.534	2.03	6.48	6.02E-19	BRZ-Control	AT2G15830	NA	NA	Up	Maturation_Procambium_Up
AT2G16060	Maturation_Procambium	3.03	4.58	31.7	32.6	0.0213	0.0429	0.17	0.217	0.0315	0.193	3.07	4.28	6.02E-19	BRZ-Control	AHB1	NA	NA	Up	Maturation_Procambium_Up
AT1G78210	Proximal Lateral Root Cap	104	120	267	196	0.331	0.446	0.572	0.635	0.405	0.61	1.02	7.44	6.04E-19	BRZ-Control	AT1G78210	NA	NA	Up	Proximal Lateral Root Cap_Up
AT3G45070	Maturation_Pericycle	10.2	5.74	44.3	43.9	0.117	0.0647	0.223	0.286	0.083	0.253	2.52	4.69	6.47E-19	BRZ-Control	AT3G45070	NA	NA	Up	Maturation_Pericycle_Up
AT1G12090	Proliferation Domain_Atrichoblast	149	95.5	43	22.9	0.436	0.857	0.391	0.612	0.743	0.489	-1.93	6.15	6.53E-19	BRZ-Control	ELP	NA	NA	Down	Proliferation Domain_Atrichoblast_Down
AT2G47770	Elongation_Endodermis	5.68	6.02	27.7	22.4	0.0547	0.0797	0.163	0.228	0.0683	0.193	2.07	3.88	6.55E-19	BRZ-Control	TSPO	NA	NA	Up	Elongation_Endodermis_Up
AT3G58850	Proximal Lateral Root Cap	52.9	31.1	20	15.6	0.3	0.211	0.122	0.144	0.243	0.136	-1.18	4.81	6.91E-19	BRZ-Control	PAR2	NA	NA	Down	Proximal Lateral Root Cap_Down
AT1G77760	Proximal Lateral Root Cap	30.5	24.7	75.7	51.4	0.173	0.156	0.328	0.366	0.162	0.351	1.18	5.54	6.97E-19	BRZ-Control	NIA1	NA	NA	Up	Proximal Lateral Root Cap_Up
AT5G12030	Proximal Lateral Root Cap	17.4	47.2	56	86.1	0.0423	0.131	0.129	0.197	0.0991	0.171	1.19	5.76	7.14E-19	BRZ-Control	HSP17.7	NA	NA	Up	Proximal Lateral Root Cap_Up
AT2G06850	Transition Domain_Trichoblast	44.7	95.9	9.48	10.8	0.555	0.559	0.1	0.213	0.557	0.147	-2.75	5.35	8.30E-19	BRZ-Control	XTH4	NA	NA	Down	Transition Domain_Trichoblast_Down
AT5G58680	Distal Columella	7.84	8.24	40.1	26.5	0.0466	0.0706	0.147	0.16	0.0591	0.154	1.97	4.41	8.36E-19	BRZ-Control	AT5G58680	NA	NA	Up	Distal Columella_Up
AT1G62510	Proximal Lateral Root Cap	8.06	25.1	2.98	7.32	0.0451	0.179	0.0191	0.0728	0.131	0.0521	-1.69	3.46	8.65E-19	BRZ-Control	AT1G62510	NA	NA	Down	Proximal Lateral Root Cap_Down
AT2G16005	Transition Domain_Trichoblast	0	5.97	19.4	32.7	0	0.0894	0.0923	0.734	0.0432	0.362	3.47	3.87	8.90E-19	BRZ-Control	ROSY1	NA	NA	Up	Transition Domain_Trichoblast_Up
AT2G37640	Elongation_Atrichoblast	7.2	28.6	39	143	0.0672	0.21	0.146	0.533	0.103	0.243	2.37	5.67	8.94E-19	BRZ-Control	EXPA3	NA	NA	Up	Elongation_Atrichoblast_Up
AT1G62480	Proliferation Domain_Trichoblast	271	221	85.4	106	0.905	0.885	0.702	0.859	0.897	0.741	-1.37	7.41	8.94E-19	BRZ-Control	AT1G62480	NA	NA	Down	Proliferation Domain_Trichoblast_Down
AT5G05220	Elongation_Trichoblast	11.5	7.32	83	42.7	0.0951	0.1	0.364	0.281	0.0969	0.328	2.71	5.01	9.10E-19	BRZ-Control	AT5G05220	NA	NA	Up	Elongation_Trichoblast_Up
AT5G44210	Proximal Lateral Root Cap	26.2	19.8	57.8	46.3	0.141	0.118	0.245	0.284	0.126	0.269	1.19	5.27	9.21E-19	BRZ-Control	ERF9	ERF9	erf domain protein 9	Up	Proximal Lateral Root Cap_Up
AT3G15500	Proximal Lateral Root Cap	17	29.5	52.7	54.8	0.0915	0.194	0.22	0.354	0.157	0.302	1.19	5.33	9.59E-19	BRZ-Control	NAC055	NAC3	NAC domain containing protein 3	Up	Proximal Lateral Root Cap_Up
AT2G27550	Elongation_Phloem	47	181	368	334	0.225	0.265	0.462	0.203	0.247	0.336	1.84	7.83	9.71E-19	BRZ-Control	CEN	NA	NA	Up	Elongation_Phloem_Up
AT4G25250	Transition Domain_Cortex	22.1	70.9	2.96	11.3	0.367	0.55	0.0808	0.186	0.503	0.124	-2.72	4.8	9.92E-19	BRZ-Control	PMEI4	NA	NA	Down	Transition Domain_Cortex_Down
AT1G76650	Transition Domain_Atrichoblast	169	359	474	966	0.795	0.852	0.924	0.983	0.824	0.957	1.46	8.95	1.01E-18	BRZ-Control	CML38	NA	NA	Up	Transition Domain_Atrichoblast_Up
AT5G15970	Proximal Columella	4610	837	9010	4200	0.929	0.767	0.978	0.992	0.807	0.986	1.64	12.2	1.07E-18	BRZ-Control	KIN2	NA	NA	Up	Proximal Columella_Up
AT2G25150	Elongation_Cortex	14.2	22.6	117	85	0.124	0.126	0.34	0.299	0.125	0.323	2.46	5.88	1.10E-18	BRZ-Control	SCT	NA	NA	Up	Elongation_Cortex_Up
AT3G45780	Elongation_Endodermis	13.2	18	37.2	57.8	0.13	0.171	0.308	0.509	0.152	0.4	1.6	4.96	1.10E-18	BRZ-Control	PHOT1	NA	NA	Up	Elongation_Endodermis_Up
AT5G20885	Elongation_Endodermis	289	282	130	108	0.688	0.666	0.525	0.647	0.676	0.581	-1.27	7.67	1.18E-18	BRZ-Control	AT5G20885	NA	NA	Down	Elongation_Endodermis_Down
AT1G78860	Elongation_Endodermis	64.4	40.6	16.2	17	0.417	0.381	0.16	0.25	0.398	0.201	-1.6	5.16	1.23E-18	BRZ-Control	AT1G78860	NA	NA	Down	Elongation_Endodermis_Down
AT3G46280	Proliferation Domain_Trichoblast	36.9	27.2	7.61	4.76	0.423	0.333	0.162	0.156	0.388	0.161	-2.35	4.24	1.24E-18	BRZ-Control	AT3G46280	NA	NA	Down	Proliferation Domain_Trichoblast_Down
AT5G48570	Transition Domain_Atrichoblast	10.2	26.6	74	62.4	0.211	0.485	0.626	0.686	0.347	0.66	1.91	5.44	1.24E-18	BRZ-Control	FKBP65	NA	NA	Up	Transition Domain_Atrichoblast_Up
AT1G67920	Maturation_Xylem	65	33.4	372	342	0.219	0.144	0.433	0.352	0.167	0.386	2.94	7.65	1.40E-18	BRZ-Control	AT1G67920	NA	NA	Up	Maturation_Xylem_Up
AT5G15970	Proliferation Domain_Trichoblast	305	163	619	418	0.876	0.92	0.969	1	0.893	0.976	1.18	8.57	1.42E-18	BRZ-Control	KIN2	NA	NA	Up	Proliferation Domain_Trichoblast_Up
AT2G32190	Proliferation Domain_Atrichoblast	69.9	214	227	645	0.615	0.771	0.769	0.904	0.729	0.829	1.64	8.21	1.43E-18	BRZ-Control	AT2G32190	NA	NA	Up	Proliferation Domain_Atrichoblast_Up
AT3G18950	Proximal Lateral Root Cap	31.7	48.9	73.6	105	0.154	0.236	0.331	0.493	0.206	0.43	1.15	6.06	1.44E-18	BRZ-Control	AT3G18950	NA	NA	Up	Proximal Lateral Root Cap_Up
AT4G23400	Transition Domain_Trichoblast	41.9	68.1	4.12	11.9	0.445	0.458	0.0615	0.213	0.451	0.125	-2.8	5.02	1.44E-18	BRZ-Control	PIP1-5	NA	NA	Down	Transition Domain_Trichoblast_Down
AT1G65960	Transition Domain_Atrichoblast	11.3	13.3	55.1	45	0.193	0.308	0.595	0.622	0.25	0.611	1.99	4.96	1.48E-18	BRZ-Control	GAD2	NA	NA	Up	Transition Domain_Atrichoblast_Up
AT1G73165	Elongation_Phloem	642	163	106	75.3	0.382	0.333	0.205	0.23	0.355	0.217	-1.88	7.99	1.57E-18	BRZ-Control	CLE1	NA	NA	Down	Elongation_Phloem_Down
AT3G09390	Maturation_Procambium	32.5	43.5	75.9	290	0.162	0.21	0.274	0.753	0.184	0.511	2.04	6.82	1.57E-18	BRZ-Control	MT2A	NA	NA	Up	Maturation_Procambium_Up
AT2G39400	Maturation_Procambium	45	22.9	192	89.7	0.162	0.138	0.432	0.396	0.151	0.414	2.03	6.47	1.58E-18	BRZ-Control	AT2G39400	NA	NA	Up	Maturation_Procambium_Up
AT5G07010	Maturation_Pericycle	13.2	8.33	56	54.3	0.0733	0.0745	0.263	0.304	0.0741	0.283	2.39	5.03	1.60E-18	BRZ-Control	SOT15	NA	NA	Up	Maturation_Pericycle_Up
AT2G43120	Distal Columella	52.1	69.7	174	141	0.208	0.422	0.41	0.538	0.319	0.48	1.35	6.79	1.72E-18	BRZ-Control	AT2G43120	NA	NA	Up	Distal Columella_Up
AT1G14200	Proximal Lateral Root Cap	81	123	250	174	0.349	0.536	0.672	0.698	0.469	0.688	1.03	7.31	1.75E-18	BRZ-Control	AT1G14200	AT1G14200	RING/U-box superfamily protein	Up	Proximal Lateral Root Cap_Up
AT1G51470	Maturation_Pericycle	72.1	144	19.5	23.9	0.0293	0.531	0.0162	0.423	0.356	0.211	-2.26	6.04	1.76E-18	BRZ-Control	TGG5	NA	NA	Down	Maturation_Pericycle_Down
AT3G53160	Transition Domain_Cortex	42.5	34.9	139	133	0.347	0.307	0.606	0.5	0.317	0.562	1.83	6.51	1.77E-18	BRZ-Control	UGT73C7	NA	NA	Up	Transition Domain_Cortex_Up
AT2G23120	Proximal Lateral Root Cap	1180	1840	2200	2730	0.948	0.999	0.989	0.999	0.981	0.995	0.732	11	1.78E-18	BRZ-Control	AT2G23120	NA	NA	Up	Proximal Lateral Root Cap_Up
AT4G23060	Proximal Lateral Root Cap	28.7	31.5	74.6	62.1	0.173	0.215	0.334	0.407	0.2	0.379	1.16	5.66	1.78E-18	BRZ-Control	IQD22	NA	NA	Up	Proximal Lateral Root Cap_Up
AT1G18870	Maturation_Atrichoblast	0	2.36	70.1	40.4	0	0.0123	0.148	0.15	0.00422	0.149	6.1	4.94	1.84E-18	BRZ-Control	ICS2	NA	NA	Up	Maturation_Atrichoblast_Up
AT1G75390	Proximal Lateral Root Cap	5.38	18.2	14.6	46.2	0.038	0.148	0.0838	0.327	0.109	0.233	1.37	4.57	1.93E-18	BRZ-Control	BZIP44	bZIP44	basic leucine-zipper 44	Up	Proximal Lateral Root Cap_Up
AT2G38870	Distal Columella	446	160	764	437	0.282	0.3	0.414	0.426	0.291	0.42	1.11	8.82	1.99E-18	BRZ-Control	AT2G38870	NA	NA	Up	Distal Columella_Up
AT1G32170	Proximal Lateral Root Cap	5.02	25	1.77	6.83	0.0394	0.185	0.0123	0.0668	0.133	0.0458	-1.8	3.32	2.06E-18	BRZ-Control	XTH30	NA	NA	Down	Proximal Lateral Root Cap_Down
AT2G25150	Elongation_Endodermis	6.28	19.1	30.6	47.8	0.0706	0.14	0.183	0.179	0.109	0.181	1.69	4.69	2.22E-18	BRZ-Control	SCT	NA	NA	Up	Elongation_Endodermis_Up
AT1G52690	Transition Domain_Cortex	49.3	38.2	136	159	0.367	0.457	0.465	0.7	0.434	0.562	1.79	6.63	2.46E-18	BRZ-Control	LEA7	NA	NA	Up	Transition Domain_Cortex_Up
AT2G45180	Elongation_Endodermis	87.5	124	237	271	0.33	0.56	0.574	0.696	0.455	0.63	1.28	7.49	2.67E-18	BRZ-Control	AT2G45180	NA	NA	Up	Elongation_Endodermis_Up
AT5G03760	Proliferation Domain_Trichoblast	64	88.7	21.7	24.1	0.642	0.609	0.366	0.5	0.629	0.4	-1.7	5.58	2.69E-18	BRZ-Control	CSLA9	NA	NA	Down	Proliferation Domain_Trichoblast_Down
AT1G29025	Proximal Lateral Root Cap	42.5	63.5	18	30.2	0.249	0.364	0.11	0.253	0.323	0.198	-1.14	5.26	2.70E-18	BRZ-Control	AT1G29025	NA	NA	Down	Proximal Lateral Root Cap_Down
AT2G21045	Transition Domain_Cortex	68.9	57	14.8	12.1	0.408	0.607	0.232	0.314	0.556	0.266	-2.22	5.17	2.73E-18	BRZ-Control	HAC1	NA	NA	Down	Transition Domain_Cortex_Down
AT1G78260	Proliferation Domain_Trichoblast	16.1	10.3	0.846	0.953	0.285	0.218	0.0262	0.0469	0.259	0.0314	-3.94	2.78	2.86E-18	BRZ-Control	AT1G78260	NA	NA	Down	Proliferation Domain_Trichoblast_Down
AT1G47510	Transition Domain_Atrichoblast	9.74	8.16	31.2	44.9	0.158	0.172	0.282	0.523	0.165	0.419	2.11	4.59	2.96E-18	BRZ-Control	IP5P11	NA	NA	Up	Transition Domain_Atrichoblast_Up
AT1G71000	Elongation_Cortex	46.7	16.3	161	125	0.138	0.0809	0.245	0.336	0.107	0.281	2.32	6.44	2.98E-18	BRZ-Control	AT1G71000	NA	NA	Up	Elongation_Cortex_Up
AT5G43650	Distal Lateral Root Cap	24.9	67.7	168	174	0.0875	0.241	0.275	0.37	0.162	0.334	1.97	6.78	3.01E-18	BRZ-Control	BHLH92	BHLH92	basic helix-loop-helix (bHLH) DNA-binding superfamily protein	Up	Distal Lateral Root Cap_Up
AT4G16260	Distal Lateral Root Cap	38.2	59.4	127	264	0.106	0.196	0.255	0.437	0.15	0.368	1.96	6.97	3.01E-18	BRZ-Control	AT4G16260	NA	NA	Up	Distal Lateral Root Cap_Up
AT1G70990	Elongation_Endodermis	39.3	30	12.7	7.7	0.292	0.3	0.129	0.152	0.296	0.14	-1.79	4.55	3.24E-18	BRZ-Control	AT1G70990	NA	NA	Down	Elongation_Endodermis_Down
AT1G15380	Distal Lateral Root Cap	165	40	331	308	0.324	0.148	0.416	0.509	0.239	0.474	1.94	7.72	3.28E-18	BRZ-Control	AT1G15380	NA	NA	Up	Distal Lateral Root Cap_Up
AT1G32010	Maturation_Pericycle	61.5	0	56	223	0.601	0	0.478	0.974	0.209	0.715	3.03	6.42	3.33E-18	BRZ-Control	AT1G32010	NA	NA	Up	Maturation_Pericycle_Up
AT4G12510	Proliferation Domain_Atrichoblast	53	116	28.8	12.5	0.41	0.733	0.255	0.465	0.646	0.349	-2.14	5.64	3.45E-18	BRZ-Control	AT4G12510	NA	NA	Down	Proliferation Domain_Atrichoblast_Down
AT1G77760	Transition Domain_Atrichoblast	10.2	6.25	47.1	25.8	0.193	0.183	0.45	0.552	0.188	0.508	2.12	4.44	3.61E-18	BRZ-Control	NIA1	NA	NA	Up	Transition Domain_Atrichoblast_Up
AT1G44970	Elongation_Endodermis	22.3	22.1	42.5	86.6	0.0797	0.123	0.141	0.241	0.104	0.187	1.5	5.43	3.70E-18	BRZ-Control	PER9	NA	NA	Up	Elongation_Endodermis_Up
AT1G14240	Proximal Lateral Root Cap	85.5	78.4	38	37.8	0.33	0.335	0.152	0.235	0.333	0.203	-1.11	5.87	4.02E-18	BRZ-Control	APY3	NA	NA	Down	Proximal Lateral Root Cap_Down
AT1G52060	Transition Domain_Cortex	40	70.1	4.28	18.1	0.0408	0.586	0.0404	0.429	0.444	0.201	-2.37	5.04	4.24E-18	BRZ-Control	JAL9	NA	NA	Down	Transition Domain_Cortex_Down
AT2G22870	Transition Domain_Atrichoblast	91.7	30.9	227	121	0.538	0.45	0.71	0.831	0.494	0.779	1.64	6.87	4.45E-18	BRZ-Control	EMB2001	NA	NA	Up	Transition Domain_Atrichoblast_Up
AT5G03510	Transition Domain_Atrichoblast	29	33.4	2.65	10.1	0.345	0.373	0.0534	0.221	0.359	0.149	-2.23	4.29	4.56E-18	BRZ-Control	AT5G03510	AT5G03510	C2H2-type zinc finger family protein	Down	Transition Domain_Atrichoblast_Down
AT3G29670	Maturation_Pericycle	20.8	23.1	88	113	0.147	0.106	0.344	0.419	0.12	0.38	2.19	5.93	4.90E-18	BRZ-Control	PMAT2	NA	NA	Up	Maturation_Pericycle_Up
AT2G41100	Elongation_Atrichoblast	30.8	20.3	97.2	147	0.181	0.127	0.296	0.427	0.167	0.329	2.21	6.16	4.97E-18	BRZ-Control	CML12	NA	NA	Up	Elongation_Atrichoblast_Up
AT5G54170	Transition Domain_Atrichoblast	26.6	29.4	96.1	93.9	0.345	0.527	0.649	0.843	0.435	0.759	1.76	5.94	5.01E-18	BRZ-Control	AT5G54170	NA	NA	Up	Transition Domain_Atrichoblast_Up
AT1G22530	Transition Domain_Cortex	173	276	61.6	87.3	0.898	0.871	0.404	0.586	0.878	0.479	-1.58	7.22	5.19E-18	BRZ-Control	PATL2	NA	NA	Down	Transition Domain_Cortex_Down
AT3G14940	Proximal Lateral Root Cap	185	108	80.9	57.6	0.593	0.518	0.327	0.413	0.545	0.38	-1.04	6.72	5.33E-18	BRZ-Control	PPC3	NA	NA	Down	Proximal Lateral Root Cap_Down
AT2G37640	Elongation_Cortex	15.3	9.71	65.4	70.6	0.1	0.0769	0.285	0.366	0.0875	0.317	2.46	5.31	5.42E-18	BRZ-Control	EXPA3	NA	NA	Up	Elongation_Cortex_Up
AT3G47470	Proximal Lateral Root Cap	11.3	16	36.6	31.4	0.0704	0.0907	0.195	0.235	0.0834	0.219	1.26	4.65	5.58E-18	BRZ-Control	LHCA4	NA	NA	Up	Proximal Lateral Root Cap_Up
AT5G22920	Proximal Lateral Root Cap	47.3	35.5	19.1	17.4	0.269	0.248	0.104	0.15	0.256	0.132	-1.15	4.83	5.73E-18	BRZ-Control	RZPF34	NA	NA	Down	Proximal Lateral Root Cap_Down
AT1G78850	Transition Domain_Atrichoblast	77.7	113	252	299	0.643	0.882	0.908	0.959	0.762	0.937	1.54	7.54	5.79E-18	BRZ-Control	AT1G78850	NA	NA	Up	Transition Domain_Atrichoblast_Up
AT2G42610	Elongation_Cortex	3.78	4.53	33.5	28.1	0.0477	0.0513	0.34	0.478	0.0497	0.395	2.88	4.08	5.90E-18	BRZ-Control	LSH10	NA	NA	Up	Elongation_Cortex_Up
ATCG00100	Proliferation Domain_Atrichoblast	0	21.9	0	0	0	0.362	0	0	0.264	0	-9.55	1.91	5.92E-18	BRZ-Control	TRNG.1	NA	NA	Down	Proliferation Domain_Atrichoblast_Down
AT4G29930	Distal Columella	87.6	77.1	258	154	0.275	0.367	0.521	0.532	0.323	0.527	1.27	7.17	6.09E-18	BRZ-Control	BHLH27	AT4G29930	basic helix-loop-helix (bHLH) DNA-binding superfamily protein	Up	Distal Columella_Up
AT3G51750	Elongation_Trichoblast	4.65	2.99	33.7	29	0.0547	0.0517	0.182	0.237	0.0536	0.205	3.04	3.93	6.10E-18	BRZ-Control	AT3G51750	NA	NA	Up	Elongation_Trichoblast_Up
AT2G38240	Proximal Columella	37.3	38.4	663	196	0.286	0.209	0.4	0.483	0.228	0.447	3.15	8	6.48E-18	BRZ-Control	ANS	NA	NA	Up	Proximal Columella_Up
AT5G17650	Proximal Lateral Root Cap	114	101	279	166	0.354	0.39	0.585	0.581	0.377	0.583	0.998	7.37	6.50E-18	BRZ-Control	AT5G17650	NA	NA	Up	Proximal Lateral Root Cap_Up
AT1G23090	Elongation_Endodermis	0.897	0.657	10	9.01	0.0114	0.00949	0.125	0.165	0.0104	0.144	3.6	2.25	6.66E-18	BRZ-Control	SULTR3;3	NA	NA	Up	Elongation_Endodermis_Up
AT3G58120	Proximal Lateral Root Cap	73.7	66.8	33.1	32	0.39	0.395	0.177	0.257	0.393	0.226	-1.1	5.65	6.73E-18	BRZ-Control	BZIP61	BZIP61	Basic-leucine zipper (bZIP) transcription factor family protein	Down	Proximal Lateral Root Cap_Down
AT5G17820	Elongation_Endodermis	79.4	136	25.8	55.5	0.321	0.863	0.224	0.754	0.617	0.468	-1.44	6.25	6.97E-18	BRZ-Control	AT5G17820	NA	NA	Down	Elongation_Endodermis_Down
AT5G64260	Proliferation Domain_Atrichoblast	222	245	585	707	0.872	0.857	0.948	0.988	0.861	0.966	1.47	8.8	7.22E-18	BRZ-Control	EXL2	NA	NA	Up	Proliferation Domain_Atrichoblast_Up
AT1G01470	Transition Domain_Atrichoblast	294	166	473	794	0.819	0.882	0.87	0.977	0.85	0.931	1.48	8.76	7.86E-18	BRZ-Control	LEA14	NA	NA	Up	Transition Domain_Atrichoblast_Up
AT5G15960	Proximal Columella	456	147	1970	676	0.571	0.442	0.822	0.703	0.474	0.755	2.15	9.7	7.90E-18	BRZ-Control	KIN1	NA	NA	Up	Proximal Columella_Up
AT5G57420	Proximal Columella	182	382	19.1	46.9	0.643	0.465	0.0778	0.144	0.509	0.115	-3.1	7.19	7.90E-18	BRZ-Control	IAA33	IAA33	indole-3-acetic acid inducible 33	Down	Proximal Columella_Down
AT4G13395	Elongation_Cortex	58.8	35.3	224	175	0.253	0.223	0.515	0.59	0.237	0.545	2.12	6.94	8.02E-18	BRZ-Control	DVL10	NA	NA	Up	Elongation_Cortex_Up
AT5G04200	Proximal Lateral Root Cap	42.8	71.2	23.9	28.3	0.115	0.284	0.0409	0.144	0.223	0.104	-1.12	5.37	8.07E-18	BRZ-Control	AMC9	NA	NA	Down	Proximal Lateral Root Cap_Down
AT1G04180	Transition Domain_Trichoblast	18.4	63.6	4.53	4.84	0.251	0.363	0.0692	0.138	0.305	0.0982	-3.07	4.53	8.45E-18	BRZ-Control	YUC9	NA	NA	Down	Transition Domain_Trichoblast_Down
AT3G20940	Proximal Lateral Root Cap	235	290	114	157	0.745	0.818	0.482	0.731	0.792	0.635	-0.962	7.63	8.61E-18	BRZ-Control	CYP705A30	NA	NA	Down	Proximal Lateral Root Cap_Down
AT5G03860	Transition Domain_Cortex	11.9	5.25	33.2	61.1	0.204	0.0714	0.455	0.586	0.106	0.509	2.67	4.91	8.88E-18	BRZ-Control	MLS	NA	NA	Up	Transition Domain_Cortex_Up
AT5G67390	Proximal Lateral Root Cap	67.6	58.4	33	26.1	0.337	0.333	0.166	0.207	0.334	0.191	-1.1	5.49	9.02E-18	BRZ-Control	AT5G67390	NA	NA	Down	Proximal Lateral Root Cap_Down
AT3G21720	Elongation_Cortex	2.57	1.29	18.5	24	0.0286	0.0118	0.12	0.246	0.0194	0.171	3.43	3.48	9.13E-18	BRZ-Control	ICL	NA	NA	Up	Elongation_Cortex_Up
AT2G44910	Transition Domain_Atrichoblast	1.33	2.85	12.4	21.1	0.0292	0.0828	0.244	0.5	0.0559	0.389	2.98	3.35	9.19E-18	BRZ-Control	ATHB-4	HB4	homeobox-leucine zipper protein 4	Up	Transition Domain_Atrichoblast_Up
AT3G10020	Transition Domain_Atrichoblast	49.2	30.2	128	119	0.322	0.485	0.656	0.773	0.403	0.723	1.69	6.35	9.36E-18	BRZ-Control	AT3G10020	NA	NA	Up	Transition Domain_Atrichoblast_Up
AT5G53460	Proliferation Domain_Trichoblast	249	216	108	75.3	0.847	0.839	0.843	0.891	0.844	0.855	-1.35	7.34	9.46E-18	BRZ-Control	GLT1	NA	NA	Down	Proliferation Domain_Trichoblast_Down
AT5G09570	Proliferation Domain_Trichoblast	56	8.02	6.91	4.76	0.46	0.149	0.0942	0.109	0.339	0.098	-2.46	4.33	1.00E-17	BRZ-Control	AT5G09570	NA	NA	Down	Proliferation Domain_Trichoblast_Down
AT4G22810	Elongation_Endodermis	13.9	30.4	3.82	5.57	0.182	0.345	0.0532	0.121	0.271	0.0842	-2.23	3.9	1.02E-17	BRZ-Control	AHL24	NA	NA	Down	Elongation_Endodermis_Down
AT1G32170	Proliferation Domain_Trichoblast	10.8	22.7	1.55	0.953	0.124	0.345	0.0419	0.0469	0.21	0.0431	-3.41	2.96	1.05E-17	BRZ-Control	XTH30	NA	NA	Down	Proliferation Domain_Trichoblast_Down
AT4G15530	Elongation_Cortex	1.36	1.46	19	17.3	0.0215	0.0158	0.125	0.216	0.0184	0.162	3.67	3.22	1.06E-17	BRZ-Control	PPDK	NA	NA	Up	Elongation_Cortex_Up
AT4G29905	Elongation_Atrichoblast	54.3	21.7	339	65.2	0.225	0.229	0.611	0.52	0.226	0.588	2.2	6.9	1.08E-17	BRZ-Control	AT4G29905	NA	NA	Up	Elongation_Atrichoblast_Up
AT3G53980	Proximal Lateral Root Cap	14.3	53.2	12.3	15.6	0.0634	0.14	0.0368	0.0865	0.112	0.0673	-1.25	4.6	1.08E-17	BRZ-Control	AT3G53980	NA	NA	Down	Proximal Lateral Root Cap_Down
AT5G53250	Distal Columella	163	235	72.4	92.6	0.538	0.835	0.274	0.522	0.692	0.408	-1.26	7.14	1.10E-17	BRZ-Control	AGP22	NA	NA	Down	Distal Columella_Down
AT1G05575	Transition Domain_Cortex	45.1	32.2	131	131	0.347	0.264	0.626	0.557	0.286	0.598	1.8	6.46	1.10E-17	BRZ-Control	AT1G05575	NA	NA	Up	Transition Domain_Cortex_Up
AT5G05220	Transition Domain_Trichoblast	13.8	8.08	69.2	58.3	0.152	0.101	0.385	0.309	0.127	0.353	2.55	5.22	1.13E-17	BRZ-Control	AT5G05220	NA	NA	Up	Transition Domain_Trichoblast_Up
AT2G39530	Transition Domain_Trichoblast	140	106	21.4	21.9	0.565	0.397	0.138	0.149	0.484	0.143	-2.49	6.21	1.13E-17	BRZ-Control	AT2G39530	NA	NA	Down	Transition Domain_Trichoblast_Down
AT4G12510	Transition Domain_Cortex	1750	1060	926	387	0.959	0.957	0.798	0.857	0.958	0.822	-1.19	10	1.15E-17	BRZ-Control	AT4G12510	NA	NA	Down	Transition Domain_Cortex_Down
AT2G44460	Elongation_Endodermis	5.08	6.9	24.4	24.2	0.0456	0.0531	0.0989	0.103	0.0497	0.101	2	3.87	1.17E-17	BRZ-Control	BGLU28	NA	NA	Up	Elongation_Endodermis_Up
AT5G44820	Transition Domain_Atrichoblast	7.97	7.88	36.2	32.4	0.158	0.26	0.565	0.703	0.209	0.644	2.1	4.41	1.17E-17	BRZ-Control	AT5G44820	NA	NA	Up	Transition Domain_Atrichoblast_Up
AT2G26150	Transition Domain_Atrichoblast	15.5	28.4	94.9	63.4	0.228	0.479	0.71	0.721	0.353	0.716	1.81	5.65	1.17E-17	BRZ-Control	HSFA2	HSFA2	heat shock transcription factor A2	Up	Transition Domain_Atrichoblast_Up
AT5G66170	Transition Domain_Cortex	103	208	233	647	0.694	0.786	0.919	0.957	0.762	0.935	1.43	8.24	1.17E-17	BRZ-Control	STR18	NA	NA	Up	Transition Domain_Cortex_Up
AT1G05200	Proximal Lateral Root Cap	9.86	6.72	30.5	16.5	0.0634	0.0505	0.161	0.151	0.0551	0.155	1.45	4.04	1.19E-17	BRZ-Control	GLR3.4	NA	NA	Up	Proximal Lateral Root Cap_Up
AT4G14640	Proximal Lateral Root Cap	27.1	26.9	11.4	10.9	0.175	0.181	0.0613	0.0994	0.179	0.0847	-1.28	4.18	1.21E-17	BRZ-Control	CML8	NA	NA	Down	Proximal Lateral Root Cap_Down
AT1G07400	Proximal Lateral Root Cap	36.6	92	150	114	0.107	0.256	0.328	0.344	0.203	0.338	1.09	6.64	1.25E-17	BRZ-Control	HSP17.8	NA	NA	Up	Proximal Lateral Root Cap_Up
AT5G67080	Distal Columella	133	234	338	454	0.445	0.633	0.651	0.844	0.543	0.756	1.14	8.19	1.27E-17	BRZ-Control	MAPKKK19	NA	NA	Up	Distal Columella_Up
AT4G01630	Distal Lateral Root Cap	112	182	15.3	67	0.249	0.724	0.0487	0.385	0.479	0.258	-1.97	6.58	1.36E-17	BRZ-Control	EXPA17	NA	NA	Down	Distal Lateral Root Cap_Down
AT3G03780	Elongation_Endodermis	26.9	22.1	67.3	64.7	0.219	0.233	0.433	0.54	0.227	0.483	1.44	5.48	1.39E-17	BRZ-Control	MS2	NA	NA	Up	Elongation_Endodermis_Up
AT2G36410	Proximal Lateral Root Cap	34.1	32.3	12.5	15.8	0.22	0.218	0.0845	0.151	0.219	0.125	-1.2	4.51	1.39E-17	BRZ-Control	AT2G36410	NA	NA	Down	Proximal Lateral Root Cap_Down
AT1G76650	Proliferation Domain_Atrichoblast	119	204	354	583	0.667	0.733	0.935	0.938	0.715	0.937	1.54	8.33	1.46E-17	BRZ-Control	CML38	NA	NA	Up	Proliferation Domain_Atrichoblast_Up
AT2G37170	Proximal Lateral Root Cap	192	398	100	207	0.517	0.935	0.337	0.836	0.785	0.643	-0.942	7.81	1.76E-17	BRZ-Control	PIP2B	NA	NA	Down	Proximal Lateral Root Cap_Down
AT1G28190	Elongation_Cortex	15.7	14.2	106	55.3	0.153	0.124	0.32	0.425	0.137	0.362	2.37	5.56	1.78E-17	BRZ-Control	AT1G28190	NA	NA	Up	Elongation_Cortex_Up
AT1G14960	Elongation_Cortex	71	97.2	378	306	0.329	0.493	0.465	0.687	0.419	0.554	2.03	7.73	1.79E-17	BRZ-Control	AT1G14960	NA	NA	Up	Elongation_Cortex_Up
AT1G35260	Elongation_Endodermis	137	110	47	47.3	0.706	0.613	0.335	0.451	0.655	0.388	-1.38	6.44	1.86E-17	BRZ-Control	MLP165	NA	NA	Down	Elongation_Endodermis_Down
AT5G05440	Transition Domain_Atrichoblast	31.4	29.8	74.3	134	0.415	0.521	0.573	0.837	0.468	0.723	1.73	6.09	2.02E-17	BRZ-Control	PYL5	NA	NA	Up	Transition Domain_Atrichoblast_Up
AT3G50660	Elongation_Trichoblast	5.87	6.82	43.4	39.7	0.0769	0.103	0.286	0.43	0.0867	0.347	2.71	4.43	2.11E-17	BRZ-Control	CYP90B1	NA	NA	Up	Elongation_Trichoblast_Up
AT4G11290	Elongation_Cortex	13.3	39.6	0.792	4.53	0.0716	0.221	0.015	0.097	0.153	0.0479	-3.34	3.98	2.12E-17	BRZ-Control	PER39	NA	NA	Down	Elongation_Cortex_Down
AT1G09812	Elongation_Endodermis	101	63.6	35.6	24.6	0.513	0.465	0.304	0.339	0.487	0.32	-1.44	5.84	2.17E-17	BRZ-Control	AT1G09812	NA	NA	Down	Elongation_Endodermis_Down
AT3G61430	Transition Domain_Cortex	1050	1750	462	781	1	1	0.758	0.971	1	0.846	-1.18	9.98	2.21E-17	BRZ-Control	PIP1-1	NA	NA	Down	Transition Domain_Cortex_Down
AT5G05220	Maturation_Pericycle	79	48	341	184	0.256	0.161	0.534	0.542	0.194	0.538	2.02	7.34	2.25E-17	BRZ-Control	AT5G05220	NA	NA	Up	Maturation_Pericycle_Up
AT3G59930	Elongation_Atrichoblast	21.4	27.9	109	109	0.105	0.242	0.226	0.467	0.139	0.286	2.16	6.02	2.29E-17	BRZ-Control	AT3G59930	NA	NA	Up	Elongation_Atrichoblast_Up
AT2G39310	Elongation_Atrichoblast	2.68	3.14	24.8	25.9	0.0273	0.0446	0.159	0.133	0.0316	0.153	3.12	3.67	2.29E-17	BRZ-Control	JAL22	NA	NA	Up	Elongation_Atrichoblast_Up
AT2G28780	Maturation_Pericycle	28.5	28.4	4.96	3.49	0.22	0.182	0.0364	0.0396	0.195	0.038	-2.78	4.1	2.35E-17	BRZ-Control	AT2G28780	NA	NA	Down	Maturation_Pericycle_Down
AT1G66760	Maturation_Procambium	20.3	24.2	69.7	123	0.119	0.167	0.373	0.532	0.142	0.452	2.07	5.94	2.36E-17	BRZ-Control	DTX9	NA	NA	Up	Maturation_Procambium_Up
AT1G67920	Maturation_Procambium	23.8	41.2	193	84.9	0.128	0.148	0.386	0.362	0.137	0.374	2	6.44	2.40E-17	BRZ-Control	AT1G67920	NA	NA	Up	Maturation_Procambium_Up
AT1G77450	Proximal Lateral Root Cap	114	130	252	226	0.441	0.607	0.631	0.764	0.548	0.713	0.967	7.51	2.42E-17	BRZ-Control	NAC032	NAC032	NAC domain containing protein 32	Up	Proximal Lateral Root Cap_Up
AT5G56540	Elongation_Trichoblast	804	433	155	88.1	0.911	0.903	0.442	0.807	0.908	0.597	-2.33	8.55	2.45E-17	BRZ-Control	AGP14	NA	NA	Down	Elongation_Trichoblast_Down
AT1G13930	Elongation_Endodermis	136	70.3	54.2	24.7	0.508	0.423	0.331	0.344	0.462	0.337	-1.41	6.17	2.46E-17	BRZ-Control	AT1G13930	NA	NA	Down	Elongation_Endodermis_Down
AT2G29670	Transition Domain_Cortex	70.6	37.5	158	170	0.531	0.236	0.616	0.586	0.312	0.604	1.68	6.8	2.52E-17	BRZ-Control	AT2G29670	NA	NA	Up	Transition Domain_Cortex_Up
AT1G62520	Elongation_Endodermis	30.4	40.1	7.64	13.6	0.271	0.338	0.0951	0.254	0.307	0.168	-1.73	4.61	2.56E-17	BRZ-Control	AT1G62520	NA	NA	Down	Elongation_Endodermis_Down
AT3G56060	Proximal Lateral Root Cap	59.1	55.6	26.1	27.4	0.294	0.289	0.138	0.195	0.291	0.173	-1.09	5.35	2.58E-17	BRZ-Control	AT3G56060	NA	NA	Down	Proximal Lateral Root Cap_Down
AT1G56680	Proximal Lateral Root Cap	27.1	33.7	51.8	81.7	0.108	0.177	0.208	0.372	0.153	0.309	1.13	5.66	2.62E-17	BRZ-Control	AT1G56680	NA	NA	Up	Proximal Lateral Root Cap_Up
AT1G32010	Proliferation Domain_Atrichoblast	50.1	0	42.9	159	0.744	0	0.769	0.973	0.201	0.86	2.46	6.06	2.68E-17	BRZ-Control	AT1G32010	NA	NA	Up	Proliferation Domain_Atrichoblast_Up
AT5G10625	Proximal Lateral Root Cap	83	166	161	327	0.276	0.394	0.438	0.598	0.352	0.536	0.969	7.55	2.72E-17	BRZ-Control	FLP2	NA	NA	Up	Proximal Lateral Root Cap_Up
AT3G21720	Transition Domain_Cortex	4.25	3.37	17.4	47.4	0.0612	0.05	0.283	0.414	0.0529	0.337	3.27	4.34	2.77E-17	BRZ-Control	ICL	NA	NA	Up	Transition Domain_Cortex_Up
AT2G17080	Transition Domain_Atrichoblast	50.3	12.4	186	36.4	0.345	0.249	0.74	0.5	0.297	0.604	1.74	6.11	3.02E-17	BRZ-Control	AT2G17080	NA	NA	Up	Transition Domain_Atrichoblast_Up
AT1G10810	Proximal Lateral Root Cap	79.4	36.5	33.1	19.2	0.352	0.231	0.159	0.162	0.275	0.161	-1.09	5.31	3.08E-17	BRZ-Control	AT1G10810	NA	NA	Down	Proximal Lateral Root Cap_Down
AT2G06050	Distal Columella	141	345	363	629	0.417	0.767	0.634	0.862	0.599	0.757	1.1	8.54	3.15E-17	BRZ-Control	OPR3	NA	NA	Up	Distal Columella_Up
AT2G23180	Elongation_Endodermis	1.2	1.64	7.16	16.2	0.0182	0.0266	0.103	0.299	0.0228	0.193	3.03	2.68	3.25E-17	BRZ-Control	CYP96A1	NA	NA	Up	Elongation_Endodermis_Up
AT4G15760	Elongation_Endodermis	101	131	37.5	51.8	0.528	0.681	0.304	0.464	0.612	0.378	-1.38	6.35	3.25E-17	BRZ-Control	MO1	NA	NA	Down	Elongation_Endodermis_Down
AT2G27535	Transition Domain_Atrichoblast	0.664	1.22	25.3	5.64	0.00585	0.0296	0.183	0.0988	0.0176	0.135	3.54	2.85	3.26E-17	BRZ-Control	AT2G27535	NA	NA	Up	Transition Domain_Atrichoblast_Up
AT5G59590	Elongation_Endodermis	28.3	23.9	78.8	60.9	0.191	0.171	0.384	0.527	0.18	0.45	1.41	5.56	3.32E-17	BRZ-Control	UGT76E2	NA	NA	Up	Elongation_Endodermis_Up
AT5G23840	Proliferation Domain_Trichoblast	113	76.2	32	31.1	0.679	0.736	0.508	0.469	0.701	0.498	-1.59	5.97	3.34E-17	BRZ-Control	AT5G23840	NA	NA	Down	Proliferation Domain_Trichoblast_Down
AT3G22750	Elongation_Atrichoblast	3.35	2.1	19.9	32.9	0.0399	0.0382	0.159	0.4	0.0395	0.219	3.09	3.69	3.39E-17	BRZ-Control	AT3G22750	NA	NA	Up	Elongation_Atrichoblast_Up
AT1G19835	Proximal Lateral Root Cap	92.3	85.9	40.1	44.1	0.448	0.448	0.202	0.313	0.448	0.27	-1.07	6.01	3.39E-17	BRZ-Control	FPP4	NA	NA	Down	Proximal Lateral Root Cap_Down
AT5G06760	Transition Domain_Cortex	10.2	12.7	58.9	58.3	0.122	0.207	0.364	0.529	0.185	0.432	2.31	5.26	3.39E-17	BRZ-Control	LEA46	NA	NA	Up	Transition Domain_Cortex_Up
AT5G15190	Transition Domain_Cortex	11.1	17.2	99.4	49.1	0.224	0.229	0.596	0.514	0.228	0.562	2.16	5.6	3.40E-17	BRZ-Control	AT5G15190	NA	NA	Up	Transition Domain_Cortex_Up
AT2G23110	Proximal Lateral Root Cap	93.4	84.4	174	181	0.335	0.312	0.493	0.565	0.321	0.537	1	7.07	3.47E-17	BRZ-Control	AT2G23110	NA	NA	Up	Proximal Lateral Root Cap_Up
AT5G24030	Transition Domain_Atrichoblast	15.9	2.72	40.1	25.5	0.234	0.0947	0.427	0.523	0.165	0.482	2.12	4.36	3.69E-17	BRZ-Control	SLAH3	NA	NA	Up	Transition Domain_Atrichoblast_Up
AT4G25810	Transition Domain_Cortex	26.4	27.7	1.32	4.02	0.0612	0.143	0.0404	0.0857	0.122	0.0592	-3.35	3.82	3.71E-17	BRZ-Control	XTH23	NA	NA	Down	Transition Domain_Cortex_Down
AT1G53830	Proliferation Domain_Trichoblast	30.3	52.2	5.92	16.2	0.292	0.448	0.131	0.531	0.353	0.231	-2.01	4.59	3.75E-17	BRZ-Control	PME2	NA	NA	Down	Proliferation Domain_Trichoblast_Down
AT3G28210	Proliferation Domain_Trichoblast	101	55.3	27.1	22.2	0.431	0.586	0.319	0.547	0.491	0.376	-1.66	5.69	3.75E-17	BRZ-Control	SAP12	NA	NA	Down	Proliferation Domain_Trichoblast_Down
AT1G19900	Elongation_Cortex	15	40.4	1.58	4.53	0.15	0.25	0.03	0.119	0.205	0.0659	-3.17	4.05	3.83E-17	BRZ-Control	AT1G19900	NA	NA	Down	Elongation_Cortex_Down
AT3G25760	Elongation_Cortex	37.6	11.6	125	90	0.11	0.071	0.235	0.373	0.0886	0.29	2.29	6.03	3.83E-17	BRZ-Control	AOC1	NA	NA	Up	Elongation_Cortex_Up
AT2G36100	Proliferation Domain_Atrichoblast	5.89	12.9	87.3	39.6	0.179	0.295	0.117	0.569	0.264	0.318	2.39	5.38	3.87E-17	BRZ-Control	CASP1	NA	NA	Up	Proliferation Domain_Atrichoblast_Up
AT1G28580	Elongation_Endodermis	4.78	7.34	19.3	28.7	0.0638	0.101	0.217	0.442	0.0839	0.32	1.98	3.88	4.01E-17	BRZ-Control	AT1G28580	NA	NA	Up	Elongation_Endodermis_Up
ATCG00100	Elongation_Endodermis	0	12.9	0	0	0	0.186	0	0	0.101	0	-8.64	2.15	4.01E-17	BRZ-Control	TRNG.1	NA	NA	Down	Elongation_Endodermis_Down
AT4G00910	Maturation_Pericycle	7.53	24.6	1.17	0.918	0.0696	0.171	0.0162	0.0176	0.135	0.0169	-3.99	3.27	4.05E-17	BRZ-Control	AT4G00910	NA	NA	Down	Maturation_Pericycle_Down
AT2G18210	Distal Columella	254	130	643	241	0.373	0.492	0.493	0.553	0.435	0.526	1.12	8.3	4.06E-17	BRZ-Control	AT2G18210	NA	NA	Up	Distal Columella_Up
AT1G76600	Elongation_Endodermis	1140	699	555	329	0.829	0.837	0.772	0.839	0.833	0.803	-1.06	9.41	4.19E-17	BRZ-Control	AT1G76600	NA	NA	Down	Elongation_Endodermis_Down
AT4G11190	Elongation_Endodermis	480	608	1150	1080	0.738	0.795	0.517	0.571	0.769	0.542	1.04	9.69	4.23E-17	BRZ-Control	DIR13	NA	NA	Up	Elongation_Endodermis_Up
AT1G07400	Distal Lateral Root Cap	245	148	669	615	0.159	0.315	0.384	0.465	0.235	0.434	1.75	8.71	4.29E-17	BRZ-Control	HSP17.8	NA	NA	Up	Distal Lateral Root Cap_Up
AT3G52920	Elongation_Endodermis	528	474	260	200	0.911	0.928	0.825	0.911	0.92	0.864	-1.13	8.52	4.31E-17	BRZ-Control	AT3G52920	NA	NA	Down	Elongation_Endodermis_Down
AT5G65640	Proximal Lateral Root Cap	8.42	13.7	24.7	30.7	0.0549	0.0954	0.147	0.223	0.0809	0.194	1.3	4.39	4.42E-17	BRZ-Control	BHLH93	bHLH093	beta HLH protein 93	Up	Proximal Lateral Root Cap_Up
AT2G35930	Distal Columella	145	130	311	301	0.451	0.522	0.651	0.773	0.488	0.717	1.16	7.8	4.55E-17	BRZ-Control	PUB23	NA	NA	Up	Distal Columella_Up
AT4G00430	Proliferation Domain_Trichoblast	122	75.8	35.2	31.1	0.562	0.713	0.319	0.547	0.621	0.376	-1.57	6.05	4.59E-17	BRZ-Control	PIP1.4	NA	NA	Down	Proliferation Domain_Trichoblast_Down
AT5G46890	Proximal Lateral Root Cap	259	493	149	248	0.687	0.98	0.593	0.914	0.875	0.79	-0.898	8.17	4.59E-17	BRZ-Control	AT5G46890	NA	NA	Down	Proximal Lateral Root Cap_Down
AT5G65040	Transition Domain_Atrichoblast	8.86	2.45	26.2	23.7	0.135	0.0888	0.313	0.442	0.112	0.386	2.35	3.94	4.61E-17	BRZ-Control	IRM1	NA	NA	Up	Transition Domain_Atrichoblast_Up
AT2G39530	Proliferation Domain_Trichoblast	12.8	16.9	1.13	1.59	0.117	0.368	0.0262	0.0781	0.214	0.0392	-3.44	2.88	4.67E-17	BRZ-Control	AT2G39530	NA	NA	Down	Proliferation Domain_Trichoblast_Down
AT3G22275	Maturation_Pericycle	0.611	6.89	34.4	19.6	0.011	0.0588	0.219	0.225	0.0421	0.222	2.8	3.91	4.68E-17	BRZ-Control	JAZ13	NA	NA	Up	Maturation_Pericycle_Up
AT1G32450	Maturation_Pericycle	15.5	97.2	11.4	2.94	0.0769	0.224	0.0607	0.0396	0.172	0.0506	-2.72	5.05	4.87E-17	BRZ-Control	NPF7.3	NA	NA	Down	Maturation_Pericycle_Down
AT2G16005	Elongation_Phloem	0.435	9.22	16.1	76	0.00578	0.0959	0.141	0.703	0.0561	0.414	3.3	4.56	4.88E-17	BRZ-Control	ROSY1	NA	NA	Up	Elongation_Phloem_Up
AT1G17147	Distal Columella	101	222	262	430	0.333	0.604	0.575	0.778	0.474	0.685	1.15	8	5.09E-17	BRZ-Control	VQ1	NA	NA	Up	Distal Columella_Up
AT1G18100	Transition Domain_Atrichoblast	4.21	5.44	38.3	16.9	0.0526	0.0592	0.26	0.233	0.0559	0.244	2.32	3.95	5.40E-17	BRZ-Control	MFT	NA	NA	Up	Transition Domain_Atrichoblast_Up
AT3G61440	Elongation_Endodermis	221	187	493	408	0.806	0.799	0.882	0.964	0.802	0.92	1.14	8.35	5.42E-17	BRZ-Control	CYSC1	NA	NA	Up	Elongation_Endodermis_Up
AT1G62810	Proximal Lateral Root Cap	2.51	10.6	16.2	22.7	0.0197	0.082	0.1	0.204	0.0597	0.164	1.5	3.88	5.53E-17	BRZ-Control	AT1G62810	NA	NA	Up	Proximal Lateral Root Cap_Up
AT1G70410	Transition Domain_Cortex	370	232	129	90.1	0.939	0.886	0.646	0.714	0.899	0.675	-1.45	7.65	5.57E-17	BRZ-Control	BCA4	NA	NA	Down	Transition Domain_Cortex_Down
AT5G02020	Transition Domain_Cortex	95.3	80.6	228	270	0.592	0.636	0.717	0.757	0.624	0.734	1.52	7.43	5.62E-17	BRZ-Control	SIS	NA	NA	Up	Transition Domain_Cortex_Up
AT1G78100	Elongation_Endodermis	346	920	147	463	0.663	0.852	0.559	0.884	0.766	0.708	-1.11	8.88	5.65E-17	BRZ-Control	AT1G78100	NA	NA	Down	Elongation_Endodermis_Down
AT3G54820	Maturation_Procambium	52.8	46.2	242	130	0.0766	0.119	0.295	0.217	0.0966	0.256	1.86	6.9	5.72E-17	BRZ-Control	PIP2-5	NA	NA	Up	Maturation_Procambium_Up
AT3G09390	Proximal Columella	177	355	718	1710	0.714	0.698	0.8	0.915	0.702	0.865	2.16	9.58	5.72E-17	BRZ-Control	MT2A	NA	NA	Up	Proximal Columella_Up
AT5G62920	Elongation_Atrichoblast	12.4	9.43	54.5	56.4	0.134	0.146	0.283	0.373	0.137	0.306	2.32	4.98	5.98E-17	BRZ-Control	ARR6	ARR6	response regulator 6	Up	Elongation_Atrichoblast_Up
AT5G02420	Proximal Lateral Root Cap	92.7	50.9	41.9	25.4	0.445	0.319	0.229	0.225	0.364	0.227	-1.07	5.66	5.99E-17	BRZ-Control	SMR3	NA	NA	Down	Proximal Lateral Root Cap_Down
AT1G75000	Distal Lateral Root Cap	20.9	59.4	80.3	228	0.0902	0.264	0.219	0.471	0.174	0.376	1.94	6.66	6.41E-17	BRZ-Control	AT1G75000	NA	NA	Up	Distal Lateral Root Cap_Up
AT1G32170	Elongation_Endodermis	149	226	69.2	82.7	0.704	0.782	0.441	0.576	0.746	0.503	-1.28	7.06	6.55E-17	BRZ-Control	XTH30	NA	NA	Down	Elongation_Endodermis_Down
AT1G36060	Proximal Lateral Root Cap	200	97.7	82.9	57.8	0.544	0.428	0.247	0.287	0.47	0.272	-1.01	6.74	6.62E-17	BRZ-Control	ERF055	AT1G36060	Integrase-type DNA-binding superfamily protein	Down	Proximal Lateral Root Cap_Down
AT5G04120	Transition Domain_Cortex	291	770	768	1550	0.837	0.9	0.485	0.814	0.884	0.621	1.2	9.73	6.94E-17	BRZ-Control	IPSP	NA	NA	Up	Transition Domain_Cortex_Up
AT1G65690	Distal Columella	29.7	115	123	197	0.117	0.278	0.305	0.481	0.201	0.4	1.3	6.9	7.24E-17	BRZ-Control	NHL6	NA	NA	Up	Distal Columella_Up
AT5G05220	Transition Domain_Cortex	7.66	6	47.4	39	0.122	0.0786	0.404	0.257	0.0899	0.343	2.66	4.8	7.31E-17	BRZ-Control	AT5G05220	NA	NA	Up	Transition Domain_Cortex_Up
AT5G23860	Proximal Lateral Root Cap	64.5	61.9	27.1	32.5	0.315	0.369	0.139	0.275	0.35	0.222	-1.08	5.51	7.81E-17	BRZ-Control	TUBB8	NA	NA	Down	Proximal Lateral Root Cap_Down
AT2G32190	Distal Columella	283	398	571	828	0.472	0.727	0.625	0.83	0.605	0.737	1.03	9.03	8.59E-17	BRZ-Control	AT2G32190	NA	NA	Up	Distal Columella_Up
AT4G33120	Proximal Lateral Root Cap	396	533	214	299	0.855	0.951	0.67	0.882	0.917	0.8	-0.863	8.49	8.59E-17	BRZ-Control	AT4G33120	NA	NA	Down	Proximal Lateral Root Cap_Down
ATMG00020	Transition Domain_Cortex	7530	5280	5400	1980	1	1	1	1	1	1	-0.947	12.3	8.70E-17	BRZ-Control	RRN26	NA	NA	Down	Transition Domain_Cortex_Down
AT1G23040	Proximal Lateral Root Cap	126	111	56.6	58.7	0.499	0.494	0.263	0.376	0.496	0.332	-1.03	6.44	9.32E-17	BRZ-Control	AT1G23040	NA	NA	Down	Proximal Lateral Root Cap_Down
AT5G60800	Proximal Lateral Root Cap	33.7	44	12.9	22.5	0.168	0.269	0.0708	0.186	0.233	0.142	-1.13	4.8	9.59E-17	BRZ-Control	AT5G60800	NA	NA	Down	Proximal Lateral Root Cap_Down
ATCG00100	Maturation_Pericycle	0	21.2	0	0	0	0.257	0	0	0.167	0	-9.07	2.7	9.62E-17	BRZ-Control	TRNG.1	NA	NA	Down	Maturation_Pericycle_Down
AT4G32870	Proximal Lateral Root Cap	178	114	386	190	0.544	0.508	0.77	0.769	0.521	0.769	0.925	7.76	9.75E-17	BRZ-Control	AT4G32870	NA	NA	Up	Proximal Lateral Root Cap_Up
AT4G16780	Proliferation Domain_Trichoblast	11.5	21.8	43.3	70.5	0.277	0.218	0.581	0.594	0.254	0.584	1.8	5.23	9.77E-17	BRZ-Control	HAT4	HB-2	homeobox protein 2	Up	Proliferation Domain_Trichoblast_Up
AT5G66780	Proliferation Domain_Atrichoblast	12.5	9.25	59	52.3	0.256	0.171	0.498	0.573	0.194	0.532	2.39	5.24	9.97E-17	BRZ-Control	AT5G66780	NA	NA	Up	Proliferation Domain_Atrichoblast_Up
AT4G13440	Proliferation Domain_Trichoblast	42.7	11.6	7.61	2.22	0.46	0.253	0.147	0.109	0.379	0.137	-2.46	4.08	1.00E-16	BRZ-Control	AT4G13440	NA	NA	Down	Proliferation Domain_Trichoblast_Down
AT1G65570	Distal Columella	756	2470	618	814	0.191	0.492	0.191	0.393	0.347	0.301	-0.957	10.2	1.03E-16	BRZ-Control	AT1G65570	NA	NA	Down	Distal Columella_Down
AT3G21560	Elongation_Atrichoblast	9.04	3.49	67.9	14.7	0.0882	0.0382	0.345	0.173	0.0758	0.302	2.68	4.55	1.06E-16	BRZ-Control	UGT84A2	NA	NA	Up	Elongation_Atrichoblast_Up
AT2G29500	Elongation_Cortex	48	68.4	303	194	0.203	0.343	0.455	0.664	0.28	0.539	2.07	7.25	1.06E-16	BRZ-Control	HSP17.6B	NA	NA	Up	Elongation_Cortex_Up
AT1G56630	Proximal Lateral Root Cap	106	88.5	48.7	44.6	0.441	0.442	0.249	0.333	0.441	0.3	-1.05	6.14	1.10E-16	BRZ-Control	AT1G56630	NA	NA	Down	Proximal Lateral Root Cap_Down
AT4G24110	Proximal Lateral Root Cap	28.9	24.2	53.3	59.3	0.156	0.144	0.26	0.377	0.149	0.332	1.11	5.42	1.10E-16	BRZ-Control	AT4G24110	NA	NA	Up	Proximal Lateral Root Cap_Up
AT5G57780	Elongation_Atrichoblast	5.02	1.75	44.7	11.2	0.0567	0.0318	0.265	0.16	0.0506	0.239	3.03	3.92	1.13E-16	BRZ-Control	AT5G57780	NA	NA	Up	Elongation_Atrichoblast_Up
AT5G26730	Elongation_Endodermis	28.1	22.6	4.78	7.7	0.244	0.218	0.0722	0.112	0.23	0.0903	-1.97	4.08	1.13E-16	BRZ-Control	AT5G26730	NA	NA	Down	Elongation_Endodermis_Down
AT3G51890	Proximal Lateral Root Cap	15.8	12.6	41.2	26.3	0.1	0.0978	0.211	0.22	0.0986	0.217	1.21	4.62	1.14E-16	BRZ-Control	AT3G51890	NA	NA	Up	Proximal Lateral Root Cap_Up
AT3G25760	Elongation_Trichoblast	2.93	1.33	16.2	29.3	0.0304	0.0276	0.039	0.184	0.0293	0.101	3.36	3.48	1.16E-16	BRZ-Control	AOC1	NA	NA	Up	Elongation_Trichoblast_Up
AT2G17070	Elongation_Trichoblast	5.38	2.99	45.4	20	0.0688	0.0517	0.273	0.193	0.0625	0.239	2.92	3.92	1.16E-16	BRZ-Control	AT2G17070	NA	NA	Up	Elongation_Trichoblast_Up
AT5G38100	Proximal Lateral Root Cap	26.5	28.4	11.6	11.8	0.154	0.197	0.0661	0.107	0.181	0.091	-1.23	4.23	1.18E-16	BRZ-Control	AT5G38100	NA	NA	Down	Proximal Lateral Root Cap_Down
AT1G72150	Proliferation Domain_Trichoblast	47.3	43.2	10.6	15.2	0.489	0.575	0.183	0.453	0.522	0.251	-1.87	4.82	1.19E-16	BRZ-Control	PATL1	NA	NA	Down	Proliferation Domain_Trichoblast_Down
AT3G52770	Elongation_Atrichoblast	285	123	45.6	43.5	0.359	0.376	0.119	0.32	0.363	0.169	-2.11	7.01	1.21E-16	BRZ-Control	ZPR3	NA	NA	Down	Elongation_Atrichoblast_Down
AT1G32090	Proximal Lateral Root Cap	28	27	9.6	13.2	0.176	0.196	0.0627	0.123	0.189	0.0994	-1.24	4.22	1.23E-16	BRZ-Control	AT1G32090	NA	NA	Down	Proximal Lateral Root Cap_Down
AT2G39310	Maturation_Atrichoblast	3.21	22.4	141	157	0.0321	0.0617	0.302	0.35	0.0422	0.317	3.91	6.37	1.24E-16	BRZ-Control	JAL22	NA	NA	Up	Maturation_Atrichoblast_Up
AT5G46890	Proliferation Domain_Atrichoblast	133	197	51	47.6	0.692	0.981	0.523	0.896	0.903	0.689	-1.73	6.69	1.26E-16	BRZ-Control	AT5G46890	NA	NA	Down	Proliferation Domain_Atrichoblast_Down
AT3G59200	Distal Columella	6.82	8.45	47	18.9	0.0254	0.0569	0.148	0.0986	0.0418	0.121	1.89	4.34	1.30E-16	BRZ-Control	AT3G59200	NA	NA	Up	Distal Columella_Up
AT1G69520	Elongation_Endodermis	4.93	1.86	19.3	13.3	0.0638	0.0285	0.217	0.277	0.0445	0.244	2.34	3.19	1.32E-16	BRZ-Control	AT1G69520	NA	NA	Up	Elongation_Endodermis_Up
AT1G66200	Elongation_Atrichoblast	42.7	20.6	167	98.1	0.233	0.204	0.513	0.48	0.226	0.505	2.09	6.34	1.38E-16	BRZ-Control	ATGSR2	NA	NA	Up	Elongation_Atrichoblast_Up
AT5G03210	Distal Columella	94.7	95.1	317	154	0.311	0.51	0.604	0.675	0.414	0.643	1.21	7.37	1.39E-16	BRZ-Control	AT5G03210	NA	NA	Up	Distal Columella_Up
AT4G30530	Distal Columella	2770	1980	6030	2820	0.922	0.988	0.963	0.985	0.956	0.975	0.817	11.7	1.41E-16	BRZ-Control	GGP1	NA	NA	Up	Distal Columella_Up
AT3G15370	Elongation_Atrichoblast	36.5	7.69	94	89.9	0.168	0.0828	0.27	0.387	0.147	0.299	2.2	5.8	1.41E-16	BRZ-Control	ATEXPA12	NA	NA	Up	Elongation_Atrichoblast_Up
AT1G78260	Transition Domain_Cortex	132	185	58.6	44.2	0.837	0.736	0.525	0.5	0.762	0.515	-1.62	6.7	1.43E-16	BRZ-Control	AT1G78260	NA	NA	Down	Transition Domain_Cortex_Down
AT1G28190	Elongation_Endodermis	34.1	33.4	93.8	80.2	0.166	0.152	0.312	0.491	0.158	0.394	1.36	5.9	1.59E-16	BRZ-Control	AT1G28190	NA	NA	Up	Elongation_Endodermis_Up
AT3G43960	Proliferation Domain_Trichoblast	47.7	55.7	15.6	13.7	0.533	0.655	0.267	0.422	0.58	0.306	-1.78	5	1.62E-16	BRZ-Control	RDL3	NA	NA	Down	Proliferation Domain_Trichoblast_Down
AT2G29470	Elongation_Atrichoblast	6.03	25.2	43.1	85.8	0.0651	0.255	0.221	0.48	0.112	0.286	2.25	5.23	1.67E-16	BRZ-Control	GSTU3	NA	NA	Up	Elongation_Atrichoblast_Up
AT5G53980	Elongation_Endodermis	1.2	1.1	14.8	7.04	0.0159	0.0133	0.141	0.134	0.0145	0.138	3.14	2.43	1.73E-16	BRZ-Control	ATHB-52	HB52	homeobox protein 52	Up	Elongation_Endodermis_Up
AT4G37070	Proliferation Domain_Trichoblast	36.7	11.1	2.4	7.31	0.131	0.253	0.0524	0.281	0.179	0.11	-2.57	3.87	1.73E-16	BRZ-Control	PLP1	NA	NA	Down	Proliferation Domain_Trichoblast_Down
AT4G28640	Distal Columella	79.1	51.4	24.8	22	0.294	0.29	0.0879	0.127	0.292	0.109	-1.43	5.44	1.79E-16	BRZ-Control	IAA11	IAA11	indole-3-acetic acid inducible 11	Down	Distal Columella_Down
AT3G16570	Elongation_Atrichoblast	61.1	37.7	331	111	0.389	0.363	0.788	0.533	0.382	0.724	2.04	7.07	1.80E-16	BRZ-Control	RALF23	NA	NA	Up	Elongation_Atrichoblast_Up
AT5G15960	Proliferation Domain_Atrichoblast	11	18.5	82.7	63.4	0.333	0.257	0.615	0.677	0.278	0.643	2.19	5.62	1.81E-16	BRZ-Control	KIN1	NA	NA	Up	Proliferation Domain_Atrichoblast_Up
AT5G62330	Proliferation Domain_Atrichoblast	107	188	25.5	67.6	0.692	0.714	0.317	0.581	0.708	0.434	-1.75	6.56	1.81E-16	BRZ-Control	AT5G62330	NA	NA	Down	Proliferation Domain_Atrichoblast_Down
AT1G54010	Proximal Lateral Root Cap	2820	1970	1650	1300	0.963	0.927	0.853	0.905	0.94	0.885	-0.691	10.9	1.83E-16	BRZ-Control	GLL23	NA	NA	Down	Proximal Lateral Root Cap_Down
AT1G54690	Transition Domain_Cortex	23	12.4	135	36.6	0.184	0.143	0.303	0.286	0.153	0.296	2.08	5.8	1.83E-16	BRZ-Control	HTA3	GAMMA-H2AX	gamma histone variant H2AX	Up	Transition Domain_Cortex_Up
AT3G01190	Transition Domain_Atrichoblast	428	541	135	242	0.83	0.953	0.595	0.855	0.891	0.743	-1.4	8.4	1.87E-16	BRZ-Control	PER27	NA	NA	Down	Transition Domain_Atrichoblast_Down
AT3G57550	Distal Columella	715	432	308	234	0.79	0.802	0.487	0.585	0.796	0.54	-1.05	8.72	1.92E-16	BRZ-Control	AGK2	NA	NA	Down	Distal Columella_Down
AT1G33600	Transition Domain_Atrichoblast	3.54	3.53	31.2	13.8	0.076	0.112	0.443	0.407	0.0941	0.422	2.5	3.63	2.05E-16	BRZ-Control	AT1G33600	NA	NA	Up	Transition Domain_Atrichoblast_Up
AT5G40730	Elongation_Endodermis	3780	2920	2100	1460	1	1	0.992	1	1	0.996	-0.922	11.3	2.09E-16	BRZ-Control	AGP24	NA	NA	Down	Elongation_Endodermis_Down
AT1G05260	Elongation_Cortex	19.8	82.7	2.9	14.2	0.107	0.318	0.045	0.291	0.222	0.144	-2.6	4.96	2.14E-16	BRZ-Control	PER3	NA	NA	Down	Elongation_Cortex_Down
AT5G39240	Transition Domain_Cortex	103	113	30.3	33.8	0.694	0.643	0.333	0.271	0.656	0.308	-1.75	6.1	2.25E-16	BRZ-Control	AT5G39240	NA	NA	Down	Transition Domain_Cortex_Down
AT5G63450	Distal Columella	1.7	13.7	11.4	47.8	0.0106	0.112	0.044	0.308	0.0631	0.188	1.93	4.43	2.26E-16	BRZ-Control	CYP94B1	NA	NA	Up	Distal Columella_Up
AT2G15960	Proximal Lateral Root Cap	31	77.3	15.8	34.1	0.211	0.48	0.0913	0.301	0.384	0.22	-1.1	5.32	2.32E-16	BRZ-Control	AT2G15960	NA	NA	Down	Proximal Lateral Root Cap_Down
AT2G16005	Proliferation Domain_Trichoblast	1.38	2.67	13.5	23.2	0.0073	0.069	0.147	0.672	0.0312	0.278	3.19	3.46	2.38E-16	BRZ-Control	ROSY1	NA	NA	Up	Proliferation Domain_Trichoblast_Up
AT5G14360	Proliferation Domain_Atrichoblast	22.1	41.7	144	109	0.359	0.676	0.618	0.738	0.59	0.672	1.91	6.4	2.55E-16	BRZ-Control	AT5G14360	NA	NA	Up	Proliferation Domain_Atrichoblast_Up
AT3G16400	Elongation_Atrichoblast	121	181	595	511	0.479	0.624	0.628	0.76	0.515	0.661	1.9	8.45	2.58E-16	BRZ-Control	NSP1	NA	NA	Up	Elongation_Atrichoblast_Up
AT4G17170	Proximal Lateral Root Cap	507	319	272	180	0.89	0.861	0.753	0.802	0.872	0.783	-0.861	8.31	2.80E-16	BRZ-Control	RABB1C	NA	NA	Down	Proximal Lateral Root Cap_Down
AT2G06050	Proximal Lateral Root Cap	65.4	180	154	294	0.308	0.648	0.502	0.829	0.526	0.703	0.952	7.46	2.81E-16	BRZ-Control	OPR3	NA	NA	Up	Proximal Lateral Root Cap_Up
AT3G12830	Transition Domain_Cortex	24.7	48	6.25	4.83	0.265	0.4	0.131	0.157	0.365	0.142	-2.67	4.41	2.85E-16	BRZ-Control	SAUR72	NA	NA	Down	Transition Domain_Cortex_Down
AT3G16770	Distal Columella	57.6	85.2	177	162	0.201	0.308	0.331	0.411	0.257	0.374	1.24	6.93	2.90E-16	BRZ-Control	RAP2-3	EBP	ethylene-responsive element binding protein	Up	Distal Columella_Up
AT4G25250	Elongation_Cortex	21.8	68.4	4.75	9.06	0.217	0.408	0.065	0.201	0.322	0.12	-2.63	4.77	3.04E-16	BRZ-Control	PMEI4	NA	NA	Down	Elongation_Cortex_Down
AT4G05100	Maturation_Xylem	23.4	1.73	138	74	0.0521	0.0144	0.194	0.154	0.0262	0.171	3.53	5.79	3.08E-16	BRZ-Control	AtMYB74	MYB74	myb domain protein 74	Up	Maturation_Xylem_Up
AT4G25100	Maturation_Xylem	1.3	1.73	99.9	28.7	0.0104	0.0144	0.239	0.22	0.0131	0.228	4.86	4.84	3.08E-16	BRZ-Control	FSD1	NA	NA	Up	Maturation_Xylem_Up
AT5G15230	Distal Lateral Root Cap	6090	5620	2130	2030	0.96	0.986	0.779	0.938	0.973	0.878	-1.49	12	3.09E-16	BRZ-Control	GASA4	NA	NA	Down	Distal Lateral Root Cap_Down
AT1G52060	Transition Domain_Trichoblast	31.3	144	2.88	29.6	0.089	0.626	0.0385	0.426	0.349	0.201	-2.58	5.71	3.20E-16	BRZ-Control	JAL9	NA	NA	Down	Transition Domain_Trichoblast_Down
AT3G13650	Elongation_Endodermis	297	122	99.1	65.2	0.558	0.457	0.418	0.446	0.503	0.431	-1.25	7.2	3.21E-16	BRZ-Control	DIR7	NA	NA	Down	Elongation_Endodermis_Down
AT2G04025	Proliferation Domain_Endodermis	425	11.5	10.4	2.65	0.143	0.167	0.154	0.05	0.16	0.119	-5.07	6.5	3.23E-16	BRZ-Control	RGF3	NA	NA	Down	Proliferation Domain_Endodermis_Down
AT4G16260	Distal Columella	55.6	136	141	291	0.163	0.237	0.265	0.433	0.202	0.356	1.21	7.31	3.24E-16	BRZ-Control	AT4G16260	NA	NA	Up	Distal Columella_Up
AT4G30650	Elongation_Endodermis	32.4	20.7	94.3	47.7	0.207	0.231	0.51	0.518	0.22	0.513	1.38	5.57	3.31E-16	BRZ-Control	AT4G30650	NA	NA	Up	Elongation_Endodermis_Up
AT3G56220	Transition Domain_Cortex	13.6	10.9	48.7	63.5	0.184	0.129	0.505	0.586	0.143	0.538	2.26	5.21	3.36E-16	BRZ-Control	AT3G56220	NA	NA	Up	Transition Domain_Cortex_Up
AT1G62290	Proximal Lateral Root Cap	2.87	5.67	11.5	17.1	0.0197	0.0426	0.0702	0.155	0.0344	0.122	1.71	3.43	3.37E-16	BRZ-Control	APA2	NA	NA	Up	Proximal Lateral Root Cap_Up
AT1G33590	Transition Domain_Atrichoblast	16.4	15.8	70.1	45.4	0.269	0.343	0.573	0.645	0.306	0.614	1.79	5.19	3.43E-16	BRZ-Control	AT1G33590	NA	NA	Up	Transition Domain_Atrichoblast_Up
AT2G26530	Transition Domain_Atrichoblast	51.4	23.2	183	61.5	0.433	0.432	0.718	0.68	0.432	0.696	1.62	6.29	3.43E-16	BRZ-Control	AR781	NA	NA	Up	Transition Domain_Atrichoblast_Up
AT2G19590	Distal Columella	222	114	77.2	58.4	0.331	0.286	0.129	0.192	0.308	0.163	-1.24	6.86	3.52E-16	BRZ-Control	ACO1	NA	NA	Down	Distal Columella_Down
AT1G30135	Distal Columella	121	103	399	159	0.28	0.392	0.463	0.405	0.338	0.432	1.17	7.61	3.57E-16	BRZ-Control	TIFY5A	JAZ8	jasmonate-zim-domain protein 8	Up	Distal Columella_Up
AT1G79330	Distal Lateral Root Cap	198	11.2	280	178	0.249	0.0483	0.287	0.295	0.152	0.292	1.95	7.37	3.68E-16	BRZ-Control	AMC5	NA	NA	Up	Distal Lateral Root Cap_Up
AT1G59870	Transition Domain_Cortex	21.3	35.6	103	104	0.245	0.386	0.606	0.571	0.349	0.592	1.83	6.13	3.69E-16	BRZ-Control	ABCG36	NA	NA	Up	Transition Domain_Cortex_Up
AT3G56230	Proximal Lateral Root Cap	18.8	22.1	7.64	8.4	0.127	0.159	0.0443	0.0805	0.148	0.0665	-1.36	3.76	4.31E-16	BRZ-Control	AT3G56230	AT3G56230	BTB/POZ domain-containing protein	Down	Proximal Lateral Root Cap_Down
AT1G61820	Distal Lateral Root Cap	24.9	9.58	59.4	69.3	0.0716	0.054	0.114	0.186	0.0631	0.159	2.02	5.39	4.51E-16	BRZ-Control	BGLU46	NA	NA	Up	Distal Lateral Root Cap_Up
AT2G41100	Proliferation Domain_Atrichoblast	18.4	9.25	63.5	58.5	0.333	0.229	0.535	0.585	0.257	0.557	2.27	5.38	4.57E-16	BRZ-Control	CML12	NA	NA	Up	Proliferation Domain_Atrichoblast_Up
AT3G01970	Proliferation Domain_Atrichoblast	2.95	0.56	29.1	14.4	0.103	0.019	0.32	0.308	0.0417	0.315	3.89	3.92	4.59E-16	BRZ-Control	WRKY45	WRKY45	WRKY DNA-binding protein 45	Up	Proliferation Domain_Atrichoblast_Up
AT2G43890	Elongation_Trichoblast	15.5	25.3	0	1.64	0.113	0.19	0	0.0263	0.142	0.0112	-4.31	3.7	4.71E-16	BRZ-Control	AT2G43890	NA	NA	Down	Elongation_Trichoblast_Down
AT4G22110	Elongation_Cortex	9.07	12.3	64.4	45.1	0.11	0.114	0.415	0.403	0.112	0.41	2.34	5	4.74E-16	BRZ-Control	AT4G22110	NA	NA	Up	Elongation_Cortex_Up
AT1G16030	Distal Lateral Root Cap	10.2	9.58	57.7	36.3	0.0371	0.071	0.114	0.159	0.0535	0.142	2.19	4.83	4.80E-16	BRZ-Control	HSP70-5	NA	NA	Up	Distal Lateral Root Cap_Up
AT4G11290	Transition Domain_Cortex	59.6	70.5	3.62	32.2	0.306	0.293	0.0707	0.186	0.296	0.118	-2.04	5.33	4.88E-16	BRZ-Control	PER39	NA	NA	Down	Transition Domain_Cortex_Down
AT1G43160	Proliferation Domain_Atrichoblast	99.4	98.9	395	228	0.615	0.905	0.757	0.9	0.826	0.821	1.58	7.72	4.96E-16	BRZ-Control	RAP2-6	RAP2.6	related to AP2 6	Up	Proliferation Domain_Atrichoblast_Up
AT2G41010	Proximal Lateral Root Cap	8.6	8.38	25.1	19.8	0.0535	0.0591	0.107	0.126	0.0571	0.119	1.37	4.04	4.98E-16	BRZ-Control	CAMBP25	NA	NA	Up	Proximal Lateral Root Cap_Up
AT4G20780	Distal Columella	78.4	62.6	170	159	0.275	0.3	0.436	0.485	0.288	0.463	1.23	6.89	5.02E-16	BRZ-Control	CML42	NA	NA	Up	Distal Columella_Up
AT3G04320	Transition Domain_Atrichoblast	111	191	281	525	0.655	0.905	0.771	0.953	0.779	0.875	1.4	8.12	5.02E-16	BRZ-Control	AT3G04320	NA	NA	Up	Transition Domain_Atrichoblast_Up
AT4G12730	Proximal Lateral Root Cap	55.6	100	26.2	48.9	0.32	0.517	0.15	0.362	0.446	0.28	-1.06	5.85	5.07E-16	BRZ-Control	FLA2	NA	NA	Down	Proximal Lateral Root Cap_Down
AT4G11190	Maturation_Atrichoblast	1.07	4.72	95.8	37	0.0128	0.0494	0.203	0.175	0.0253	0.195	4.85	5.22	5.43E-16	BRZ-Control	DIR13	NA	NA	Up	Maturation_Atrichoblast_Up
AT4G12545	Proximal Lateral Root Cap	18.6	121	11.1	48.1	0.0577	0.646	0.0416	0.377	0.435	0.248	-1.14	5.68	5.46E-16	BRZ-Control	AIR1B	NA	NA	Down	Proximal Lateral Root Cap_Down
AT3G01190	Transition Domain_Cortex	94.4	349	43.1	97.7	0.612	0.964	0.333	0.757	0.873	0.509	-1.54	7.22	5.48E-16	BRZ-Control	PER27	NA	NA	Down	Transition Domain_Cortex_Down
AT1G52060	Elongation_Cortex	48.8	92.4	10.3	18.8	0.0907	0.564	0.035	0.478	0.35	0.213	-2.27	5.45	5.90E-16	BRZ-Control	JAL9	NA	NA	Down	Elongation_Cortex_Down
AT5G54585	Elongation_Cortex	3.78	8.09	42.5	29.6	0.0453	0.0572	0.225	0.239	0.0518	0.231	2.61	4.35	5.90E-16	BRZ-Control	AT5G54585	NA	NA	Up	Elongation_Cortex_Up
AT1G73480	Elongation_Endodermis	24.8	32.1	59.2	87.6	0.26	0.3	0.399	0.598	0.282	0.491	1.36	5.66	6.07E-16	BRZ-Control	AT1G73480	NA	NA	Up	Elongation_Endodermis_Up
AT1G53170	Proximal Lateral Root Cap	374	226	680	390	0.645	0.625	0.796	0.802	0.632	0.8	0.826	8.71	6.40E-16	BRZ-Control	ERF8	ERF8	ethylene response factor 8	Up	Proximal Lateral Root Cap_Up
AT3G12500	Proliferation Domain_Trichoblast	20.4	5.8	1.55	0.953	0.102	0.115	0.0262	0.0469	0.107	0.0314	-3.45	2.93	6.57E-16	BRZ-Control	CHI-B	NA	NA	Down	Proliferation Domain_Trichoblast_Down
AT3G01970	Elongation_Atrichoblast	7.37	0.699	39.9	17	0.0504	0.0127	0.279	0.24	0.0411	0.269	2.81	3.97	6.76E-16	BRZ-Control	WRKY45	WRKY45	WRKY DNA-binding protein 45	Up	Elongation_Atrichoblast_Up
AT3G59370	Elongation_Cortex	51.1	65.2	15.8	5.83	0.298	0.321	0.07	0.157	0.311	0.105	-2.5	5.16	6.89E-16	BRZ-Control	AT3G59370	NA	NA	Down	Elongation_Cortex_Down
AT5G48180	Proximal Lateral Root Cap	1800	2890	1030	1970	0.983	0.993	0.933	0.995	0.989	0.971	-0.68	10.9	7.13E-16	BRZ-Control	NSP5	NA	NA	Down	Proximal Lateral Root Cap_Down
AT3G52500	Proximal Lateral Root Cap	73.7	85.8	32.3	45.5	0.354	0.43	0.176	0.34	0.402	0.276	-1.04	5.87	7.28E-16	BRZ-Control	AT3G52500	NA	NA	Down	Proximal Lateral Root Cap_Down
AT1G45145	Transition Domain_Atrichoblast	21	77.5	76.6	202	0.234	0.888	0.55	0.965	0.559	0.785	1.59	6.59	7.28E-16	BRZ-Control	TRX5	NA	NA	Up	Transition Domain_Atrichoblast_Up
AT5G15970	Elongation_Trichoblast	167	115	812	495	0.593	0.728	0.825	0.982	0.643	0.892	2.19	8.62	7.52E-16	BRZ-Control	KIN2	NA	NA	Up	Elongation_Trichoblast_Up
AT5G45920	Transition Domain_Atrichoblast	12.8	15.4	60.7	42.1	0.246	0.314	0.618	0.797	0.279	0.719	1.81	5.02	7.58E-16	BRZ-Control	AT5G45920	NA	NA	Up	Transition Domain_Atrichoblast_Up
AT5G57785	Maturation_Atrichoblast	10.2	7.08	171	86.7	0.0513	0.0617	0.379	0.288	0.0549	0.351	3.9	6.16	8.00E-16	BRZ-Control	AT5G57785	NA	NA	Up	Maturation_Atrichoblast_Up
AT5G26260	Proximal Lateral Root Cap	4210	5230	2700	3460	0.999	0.999	0.987	1	0.999	0.995	-0.618	11.9	8.07E-16	BRZ-Control	AT5G26260	NA	NA	Down	Proximal Lateral Root Cap_Down
AT3G48460	Proximal Lateral Root Cap	7.35	17.4	19.5	38.8	0.0408	0.0915	0.106	0.213	0.0733	0.172	1.24	4.51	8.29E-16	BRZ-Control	AT3G48460	NA	NA	Up	Proximal Lateral Root Cap_Up
AT5G13370	Transition Domain_Cortex	10.2	7.12	38.2	51.5	0.204	0.114	0.515	0.557	0.138	0.533	2.47	4.87	8.33E-16	BRZ-Control	AT5G13370	NA	NA	Up	Transition Domain_Cortex_Up
AT3G12700	Transition Domain_Cortex	83.4	94.5	240	250	0.531	0.464	0.646	0.586	0.481	0.621	1.46	7.42	8.33E-16	BRZ-Control	NANA	NA	NA	Up	Transition Domain_Cortex_Up
AT1G55450	Distal Columella	74	60	157	155	0.186	0.227	0.337	0.459	0.208	0.403	1.23	6.81	9.54E-16	BRZ-Control	AT1G55450	NA	NA	Up	Distal Columella_Up
AT2G14095	Distal Lateral Root Cap	477	77.9	629	787	0.509	0.244	0.482	0.54	0.381	0.518	1.83	8.95	9.61E-16	BRZ-Control	AT2G14095	NA	NA	Up	Distal Lateral Root Cap_Up
AT2G05520	Maturation_Cortex	0.467	0	7.69	60.6	0.00568	0	0.0574	0.222	0.00216	0.131	7.15	4.19	9.66E-16	BRZ-Control	GRP3	NA	NA	Up	Maturation_Cortex_Up
AT2G46680	Distal Lateral Root Cap	52.4	26.7	103	179	0.135	0.148	0.173	0.37	0.141	0.296	1.87	6.53	9.91E-16	BRZ-Control	ATHB-7	HB-7	homeobox 7	Up	Distal Lateral Root Cap_Up
AT1G62380	Proliferation Domain_Trichoblast	35.8	15.2	5.92	4.13	0.161	0.31	0.105	0.188	0.219	0.125	-2.37	3.96	1.00E-15	BRZ-Control	ACO2	NA	NA	Down	Proliferation Domain_Trichoblast_Down
AT4G12400	Distal Lateral Root Cap	60.4	49.5	184	191	0.204	0.284	0.38	0.519	0.243	0.466	1.78	6.93	1.01E-15	BRZ-Control	HOP3	NA	NA	Up	Distal Lateral Root Cap_Up
AT4G12520	Transition Domain_Cortex	4090	2150	2150	1020	1	0.986	0.939	0.943	0.989	0.941	-1	11.2	1.01E-15	BRZ-Control	AT4G12520	NA	NA	Down	Transition Domain_Cortex_Down
AT3G20830	Elongation_Endodermis	21.2	51.9	6.92	16.4	0.223	0.374	0.106	0.286	0.305	0.189	-1.65	4.69	1.02E-15	BRZ-Control	UCNL	NA	NA	Down	Elongation_Endodermis_Down
AT1G76070	Distal Columella	174	167	449	294	0.5	0.692	0.741	0.799	0.6	0.772	1.09	8.09	1.07E-15	BRZ-Control	AT1G76070	NA	NA	Up	Distal Columella_Up
AT4G04840	Distal Columella	94.1	61.3	226	135	0.142	0.161	0.158	0.211	0.152	0.187	1.2	7.01	1.09E-15	BRZ-Control	MSRB6	NA	NA	Up	Distal Columella_Up
AT1G12090	Elongation_Endodermis	1330	824	2430	1670	0.843	0.898	0.913	0.973	0.873	0.94	0.941	10.6	1.15E-15	BRZ-Control	ELP	NA	NA	Up	Elongation_Endodermis_Up
AT3G32030	Elongation_Endodermis	53.4	53.4	17.9	21.6	0.344	0.351	0.16	0.214	0.348	0.185	-1.43	5.24	1.16E-15	BRZ-Control	TPS30	NA	NA	Down	Elongation_Endodermis_Down
AT5G28640	Proliferation Domain_Endodermis	10.8	30.6	408	233	0.286	0.222	0.769	0.65	0.24	0.729	3.78	7.6	1.16E-15	BRZ-Control	GIF1	AN3	SSXT family protein	Up	Proliferation Domain_Endodermis_Up
AT1G76640	Proximal Lateral Root Cap	676	754	1180	1200	0.721	0.893	0.875	0.956	0.831	0.925	0.738	9.9	1.16E-15	BRZ-Control	CML39	NA	NA	Up	Proximal Lateral Root Cap_Up
AT5G57390	Proximal Lateral Root Cap	3.76	4.19	8.57	17.4	0.0268	0.0315	0.0593	0.156	0.0298	0.119	1.77	3.32	1.16E-15	BRZ-Control	AIL5	AIL5	AINTEGUMENTA-like 5	Up	Proximal Lateral Root Cap_Up
AT3G10020	Distal Columella	35.4	55.6	123	104	0.123	0.31	0.306	0.451	0.22	0.385	1.3	6.34	1.18E-15	BRZ-Control	AT3G10020	NA	NA	Up	Distal Columella_Up
AT3G21070	Distal Columella	234	259	530	483	0.625	0.808	0.749	0.863	0.72	0.811	1.04	8.56	1.19E-15	BRZ-Control	NADK1	NA	NA	Up	Distal Columella_Up
AT5G45810	Distal Columella	89.6	101	25.7	50.6	0.324	0.431	0.112	0.26	0.38	0.193	-1.33	6.07	1.22E-15	BRZ-Control	CIPK19	NA	NA	Down	Distal Columella_Down
AT5G24770	Maturation_Pericycle	8.34	6.75	30.6	45.3	0.0256	0.0255	0.117	0.106	0.0255	0.112	2.33	4.51	1.26E-15	BRZ-Control	VSP2	NA	NA	Up	Maturation_Pericycle_Up
AT2G02990	Distal Lateral Root Cap	23.5	4.29	53.1	48	0.061	0.0199	0.117	0.156	0.0412	0.141	2.11	5.03	1.27E-15	BRZ-Control	RNS1	NA	NA	Up	Distal Lateral Root Cap_Up
AT3G14560	Elongation_Cortex	26.9	43.4	3.96	7.77	0.162	0.406	0.065	0.216	0.296	0.126	-2.59	4.44	1.27E-15	BRZ-Control	AT3G14560	NA	NA	Down	Elongation_Cortex_Down
AT3G24500	Proximal Lateral Root Cap	135	206	411	241	0.404	0.644	0.682	0.726	0.558	0.709	0.896	7.96	1.27E-15	BRZ-Control	MBF1C	MBF1C	multiprotein bridging factor 1C	Up	Proximal Lateral Root Cap_Up
AT5G05880	Elongation_Atrichoblast	2.68	4.89	26.4	24.7	0.0315	0.0637	0.248	0.347	0.0395	0.272	2.85	3.74	1.41E-15	BRZ-Control	UGT76C4	NA	NA	Up	Elongation_Atrichoblast_Up
AT2G41800	Proliferation Domain_Endodermis	291	214	11.3	42.4	0.429	0.444	0.154	0.4	0.44	0.237	-3.49	6.97	1.45E-15	BRZ-Control	AT2G41800	NA	NA	Down	Proliferation Domain_Endodermis_Down
AT3G09950	Distal Columella	7.84	18.6	32.6	47.8	0.0424	0.116	0.112	0.174	0.0804	0.146	1.58	4.84	1.52E-15	BRZ-Control	AT3G09950	NA	NA	Up	Distal Columella_Up
AT1G62570	Elongation_Endodermis	261	207	499	484	0.699	0.799	0.719	0.938	0.754	0.819	1.08	8.5	1.53E-15	BRZ-Control	FMOGS-OX4	NA	NA	Up	Elongation_Endodermis_Up
AT1G07985	Elongation_Endodermis	228	192	484	409	0.645	0.641	0.7	0.799	0.643	0.745	1.09	8.35	1.70E-15	BRZ-Control	AT1G07985	NA	NA	Up	Elongation_Endodermis_Up
AT2G26710	Proximal Lateral Root Cap	26.9	27.8	9.04	14.4	0.168	0.205	0.0586	0.137	0.192	0.107	-1.19	4.24	1.70E-15	BRZ-Control	CYP734A1	NA	NA	Down	Proximal Lateral Root Cap_Down
AT5G17850	Transition Domain_Atrichoblast	14.6	16.6	41	67.3	0.275	0.367	0.534	0.791	0.321	0.68	1.78	5.16	1.73E-15	BRZ-Control	CCX2	NA	NA	Up	Transition Domain_Atrichoblast_Up
AT1G05530	Proximal Lateral Root Cap	112	67.3	47.6	38.1	0.415	0.317	0.208	0.253	0.352	0.236	-1.02	6	1.75E-15	BRZ-Control	UGT75B2	NA	NA	Down	Proximal Lateral Root Cap_Down
AT2G21045	Proximal Lateral Root Cap	146	149	86.7	66.7	0.51	0.662	0.346	0.471	0.607	0.423	-0.963	6.79	1.75E-15	BRZ-Control	HAC1	NA	NA	Down	Proximal Lateral Root Cap_Down
AT3G25770	Distal Columella	6.48	6.34	25.7	24.5	0.036	0.0549	0.0619	0.181	0.0458	0.126	1.96	4.07	1.76E-15	BRZ-Control	AOC2	NA	NA	Up	Distal Columella_Up
AT1G74310	Proximal Lateral Root Cap	28.7	55.9	89.2	84.4	0.125	0.263	0.332	0.363	0.213	0.351	1.05	6.05	1.77E-15	BRZ-Control	CLPB1	NA	NA	Up	Proximal Lateral Root Cap_Up
AT2G39420	Distal Columella	249	492	558	872	0.581	0.847	0.844	0.947	0.719	0.9	0.988	9.09	1.78E-15	BRZ-Control	AT2G39420	NA	NA	Up	Distal Columella_Up
AT4G13395	Proximal Lateral Root Cap	56.8	35.4	117	71.8	0.189	0.185	0.371	0.356	0.187	0.362	1.03	6.14	1.78E-15	BRZ-Control	DVL10	NA	NA	Up	Proximal Lateral Root Cap_Up
AT5G18270	Proximal Lateral Root Cap	25.1	52.3	9.97	26.6	0.151	0.263	0.0531	0.168	0.222	0.124	-1.1	4.85	1.92E-15	BRZ-Control	ANAC087	ANAC087	NAC domain containing protein 87	Down	Proximal Lateral Root Cap_Down
ATCG00450	Maturation_Pericycle	231	0	331	44.8	0.824	0	0.81	0.59	0.287	0.705	2.28	7.24	1.93E-15	BRZ-Control	TRNV.1	NA	NA	Up	Maturation_Pericycle_Up
AT1G22650	Elongation_Endodermis	26.2	33.2	9.55	8.68	0.273	0.319	0.129	0.179	0.298	0.152	-1.72	4.37	1.95E-15	BRZ-Control	INVD	NA	NA	Down	Elongation_Endodermis_Down
AT5G15970	Distal Columella	1540	811	2690	1520	0.636	0.784	0.852	0.934	0.713	0.897	0.857	10.7	1.98E-15	BRZ-Control	KIN2	NA	NA	Up	Distal Columella_Up
AT4G29190	Elongation_Trichoblast	11.7	7.65	35	82.4	0.117	0.0552	0.234	0.36	0.0944	0.287	2.53	5.05	2.06E-15	BRZ-Control	AT4G29190	OZF2	Zinc finger C-x8-C-x5-C-x3-H type family protein	Up	Elongation_Trichoblast_Up
AT1G05575	Distal Lateral Root Cap	15.5	29.1	72.9	92.9	0.0504	0.125	0.168	0.265	0.0864	0.229	1.9	5.76	2.07E-15	BRZ-Control	AT1G05575	NA	NA	Up	Distal Lateral Root Cap_Up
AT3G10020	Elongation_Endodermis	74.6	101	202	198	0.319	0.448	0.517	0.647	0.389	0.577	1.2	7.16	2.11E-15	BRZ-Control	AT3G10020	NA	NA	Up	Elongation_Endodermis_Up
AT4G24780	Transition Domain_Atrichoblast	45.2	88.9	23	17.2	0.585	0.763	0.252	0.302	0.674	0.281	-1.75	5.47	2.13E-15	BRZ-Control	AT4G24780	NA	NA	Down	Transition Domain_Atrichoblast_Down
AT1G59860	Distal Lateral Root Cap	7.99	23.8	33.4	97.6	0.0292	0.139	0.107	0.308	0.0823	0.232	2.04	5.47	2.17E-15	BRZ-Control	HSP17.6A	NA	NA	Up	Distal Lateral Root Cap_Up
AT4G14040	Elongation_Endodermis	27.2	40.3	64.9	105	0.239	0.326	0.418	0.616	0.287	0.509	1.32	5.88	2.22E-15	BRZ-Control	SBP2	NA	NA	Up	Elongation_Endodermis_Up
AT2G29995	Distal Columella	124	110	256	254	0.305	0.429	0.515	0.64	0.37	0.583	1.13	7.55	2.29E-15	BRZ-Control	PSY3	NA	NA	Up	Distal Columella_Up
AT1G30690	Elongation_Endodermis	135	195	61.8	77.3	0.695	0.757	0.433	0.683	0.729	0.548	-1.24	6.89	2.37E-15	BRZ-Control	PATL4	NA	NA	Down	Elongation_Endodermis_Down
AT5G52640	Transition Domain_Atrichoblast	3.54	8.97	31.8	24.6	0.0819	0.231	0.313	0.401	0.156	0.363	2.09	4.11	2.42E-15	BRZ-Control	HSP90-1	NA	NA	Up	Transition Domain_Atrichoblast_Up
AT5G54170	Proliferation Domain_Atrichoblast	10.3	24.7	66.5	84.5	0.282	0.371	0.582	0.719	0.347	0.643	2.08	5.69	2.46E-15	BRZ-Control	AT5G54170	NA	NA	Up	Proliferation Domain_Atrichoblast_Up
AT3G51660	Distal Columella	65.8	56.6	157	130	0.214	0.292	0.303	0.366	0.255	0.337	1.23	6.69	2.57E-15	BRZ-Control	AT3G51660	NA	NA	Up	Distal Columella_Up
AT1G21310	Elongation_Atrichoblast	260	194	920	676	0.588	0.732	0.792	0.893	0.624	0.817	1.81	9	2.59E-15	BRZ-Control	EXT3	NA	NA	Up	Elongation_Atrichoblast_Up
AT3G17130	Elongation_Endodermis	1.5	1.86	11	12	0.00911	0.0209	0.118	0.161	0.0155	0.138	2.75	2.64	2.61E-15	BRZ-Control	AT3G17130	NA	NA	Up	Elongation_Endodermis_Up
AT2G36100	Elongation_Phloem	347	140	31	89.2	0.324	0.388	0.103	0.568	0.36	0.329	-1.85	7.32	2.67E-15	BRZ-Control	CASP1	NA	NA	Down	Elongation_Phloem_Down
AT1G20440	Proliferation Domain_Endodermis	2160	1300	484	496	1	1	0.949	1	1	0.966	-1.78	10.1	2.74E-15	BRZ-Control	COR47	NA	NA	Down	Proliferation Domain_Endodermis_Down
AT5G54490	Transition Domain_Trichoblast	19.2	24.9	129	85.9	0.272	0.229	0.515	0.511	0.251	0.513	2.28	6	2.84E-15	BRZ-Control	PBP1	NA	NA	Up	Transition Domain_Trichoblast_Up
AT5G64120	Maturation_Cortex	36	50.4	0	2.09	0.142	0.143	0	0.0202	0.143	0.00905	-5.14	4.58	2.96E-15	BRZ-Control	PER71	NA	NA	Down	Maturation_Cortex_Down
AT5G20190	Proximal Lateral Root Cap	308	372	556	622	0.807	0.881	0.881	0.952	0.854	0.925	0.797	8.86	2.98E-15	BRZ-Control	AT5G20190	NA	NA	Up	Proximal Lateral Root Cap_Up
AT5G11740	Proximal Lateral Root Cap	831	819	1550	1190	0.956	0.985	0.982	0.997	0.975	0.991	0.716	10.1	3.05E-15	BRZ-Control	AGP15	NA	NA	Up	Proximal Lateral Root Cap_Up
AT2G38400	Transition Domain_Atrichoblast	20.2	20.1	60.7	69.5	0.292	0.497	0.611	0.855	0.394	0.749	1.7	5.42	3.15E-15	BRZ-Control	AGT3	NA	NA	Up	Transition Domain_Atrichoblast_Up
AT4G31780	Proximal Lateral Root Cap	19.5	28.5	49.5	52.1	0.117	0.181	0.228	0.352	0.158	0.304	1.07	5.28	3.32E-15	BRZ-Control	MGD1	NA	NA	Up	Proximal Lateral Root Cap_Up
AT4G35100	Proximal Lateral Root Cap	225	478	134	247	0.561	0.953	0.461	0.882	0.812	0.72	-0.854	8.08	3.33E-15	BRZ-Control	PIP2-7	NA	NA	Down	Proximal Lateral Root Cap_Down
AT5G66400	Elongation_Trichoblast	18.6	4.66	110	23.8	0.0749	0.0345	0.156	0.167	0.0599	0.16	2.48	5.1	3.37E-15	BRZ-Control	RAB18	NA	NA	Up	Elongation_Trichoblast_Up
AT1G43910	Transition Domain_Cortex	8.51	7.5	44.4	42.2	0.163	0.0643	0.394	0.414	0.0899	0.402	2.44	4.83	3.38E-15	BRZ-Control	AT1G43910	NA	NA	Up	Transition Domain_Cortex_Up
AT3G19200	Proximal Lateral Root Cap	10	20.1	15.6	54.3	0.0606	0.113	0.0811	0.296	0.094	0.213	1.18	4.78	3.43E-15	BRZ-Control	AT3G19200	NA	NA	Up	Proximal Lateral Root Cap_Up
AT5G20270	Distal Lateral Root Cap	16.9	18.2	52.6	82.2	0.0796	0.125	0.148	0.291	0.102	0.237	1.95	5.48	3.55E-15	BRZ-Control	HHP1	NA	NA	Up	Distal Lateral Root Cap_Up
AT1G22880	Proximal Lateral Root Cap	48.2	85.5	21.1	45.3	0.149	0.286	0.101	0.223	0.237	0.176	-1.03	5.65	3.78E-15	BRZ-Control	CEL5	NA	NA	Down	Proximal Lateral Root Cap_Down
AT1G53700	Proximal Lateral Root Cap	143	203	72.8	108	0.5	0.562	0.256	0.431	0.54	0.364	-0.937	7.04	3.78E-15	BRZ-Control	WAG1	NA	NA	Down	Proximal Lateral Root Cap_Down
AT3G18560	Elongation_Endodermis	27.8	18.5	3.1	8.02	0.082	0.22	0.0304	0.174	0.157	0.0965	-1.95	3.95	3.79E-15	BRZ-Control	AT3G18560	NA	NA	Down	Elongation_Endodermis_Down
AT2G18280	Proximal Lateral Root Cap	26.3	49.8	63.9	90.9	0.166	0.323	0.329	0.536	0.266	0.456	1.04	5.9	3.90E-15	BRZ-Control	TULP2	TLP2	tubby like protein 2	Up	Proximal Lateral Root Cap_Up
AT1G72140	Elongation_Atrichoblast	30.6	50	154	147	0.252	0.465	0.602	0.693	0.305	0.625	1.95	6.55	3.92E-15	BRZ-Control	NPF5.12	NA	NA	Up	Elongation_Atrichoblast_Up
AT3G21330	Elongation_Atrichoblast	3.18	0.699	32.1	8.23	0.0357	0.0127	0.221	0.133	0.03	0.199	3.35	3.41	3.92E-15	BRZ-Control	BHLH87	AT3G21330	basic helix-loop-helix (bHLH) DNA-binding superfamily protein	Up	Elongation_Atrichoblast_Up
AT1G28330	Elongation_Endodermis	306	294	831	460	0.697	0.824	0.856	0.915	0.766	0.883	1.04	8.88	3.92E-15	BRZ-Control	DRM1	NA	NA	Up	Elongation_Endodermis_Up
AT1G64200	Distal Columella	147	169	411	274	0.462	0.657	0.658	0.741	0.563	0.703	1.08	7.97	3.98E-15	BRZ-Control	VHA-E3	NA	NA	Up	Distal Columella_Up
AT1G70410	Proliferation Domain_Trichoblast	360	114	134	55	0.883	0.851	0.728	0.734	0.871	0.729	-1.26	7.39	4.01E-15	BRZ-Control	BCA4	NA	NA	Down	Proliferation Domain_Trichoblast_Down
AT5G40450	Proliferation Domain_Trichoblast	27.5	45.9	9.3	7.94	0.372	0.575	0.131	0.25	0.451	0.161	-1.96	4.4	4.02E-15	BRZ-Control	AT5G40450	NA	NA	Down	Proliferation Domain_Trichoblast_Down
AT5G17460	Transition Domain_Cortex	661	252	1110	753	0.796	0.936	0.929	0.943	0.899	0.935	1.16	9.44	4.10E-15	BRZ-Control	AT5G17460	NA	NA	Up	Transition Domain_Cortex_Up
AT1G53400	Distal Columella	333	438	137	243	0.689	0.851	0.425	0.738	0.773	0.595	-1.05	8.17	4.20E-15	BRZ-Control	AT1G53400	NA	NA	Down	Distal Columella_Down
AT1G02850	Transition Domain_Cortex	72.3	62.2	182	195	0.796	0.464	0.818	0.871	0.55	0.84	1.5	7.04	4.38E-15	BRZ-Control	BGLU11	NA	NA	Up	Transition Domain_Cortex_Up
AT4G33120	Elongation_Endodermis	33.9	98.5	12.4	38	0.282	0.715	0.167	0.509	0.519	0.324	-1.4	5.58	4.42E-15	BRZ-Control	AT4G33120	NA	NA	Down	Elongation_Endodermis_Down
AT2G29790	Maturation_Atrichoblast	42.8	11.8	0	0	0.378	0.123	0	0	0.291	0	-8.4	4.01	4.47E-15	BRZ-Control	AT2G29790	NA	NA	Down	Maturation_Atrichoblast_Down
AT3G28750	Elongation_Atrichoblast	31.5	10.1	2.85	0	0.164	0.0955	0.0265	0	0.147	0.0199	-3.78	3.84	4.66E-15	BRZ-Control	AT3G28750	NA	NA	Down	Elongation_Atrichoblast_Down
AT3G12110	Proximal Lateral Root Cap	28.9	31.7	11	16.2	0.182	0.226	0.0681	0.157	0.21	0.123	-1.13	4.41	4.76E-15	BRZ-Control	ACT11	NA	NA	Down	Proximal Lateral Root Cap_Down
AT5G17860	Elongation_Cortex	3.32	4.37	18.5	31.3	0.0286	0.0335	0.18	0.299	0.0313	0.228	2.67	3.81	4.89E-15	BRZ-Control	CCX1	NA	NA	Up	Elongation_Cortex_Up
AT4G26200	Elongation_Atrichoblast	0.67	0	16.7	7.64	0.0042	0	0.137	0.147	0.00316	0.14	4.86	2.52	4.93E-15	BRZ-Control	ACS7	NA	NA	Up	Elongation_Atrichoblast_Up
AT5G07010	Transition Domain_Cortex	35.7	33	120	105	0.449	0.286	0.758	0.657	0.328	0.716	1.7	6.26	4.99E-15	BRZ-Control	SOT15	NA	NA	Up	Transition Domain_Cortex_Up
AT1G64660	Transition Domain_Cortex	17	41.2	60.2	143	0.122	0.186	0.303	0.457	0.169	0.367	1.8	6.11	5.13E-15	BRZ-Control	MGL	NA	NA	Up	Transition Domain_Cortex_Up
AT5G56550	Transition Domain_Atrichoblast	186	163	60.7	64.1	0.754	0.805	0.489	0.692	0.779	0.604	-1.47	6.89	5.26E-15	BRZ-Control	OXS3	NA	NA	Down	Transition Domain_Atrichoblast_Down
AT2G43610	Maturation_Pericycle	29.9	233	504	297	0.355	0.849	0.409	0.952	0.677	0.669	2.14	8.05	5.44E-15	BRZ-Control	AT2G43610	NA	NA	Up	Maturation_Pericycle_Up
AT4G12510	Transition Domain_Atrichoblast	454	140	203	45.2	0.836	0.822	0.519	0.64	0.829	0.587	-1.39	7.71	5.66E-15	BRZ-Control	AT4G12510	NA	NA	Down	Transition Domain_Atrichoblast_Down
AT4G01630	Elongation_Cortex	59.2	146	13.2	37.1	0.313	0.72	0.12	0.507	0.536	0.275	-2.06	6.03	5.95E-15	BRZ-Control	EXPA17	NA	NA	Down	Elongation_Cortex_Down
AT1G05260	Proliferation Domain_Trichoblast	14.9	50.8	1.97	15.2	0.0876	0.264	0.0471	0.484	0.156	0.157	-2.16	4.15	6.09E-15	BRZ-Control	PER3	NA	NA	Down	Proliferation Domain_Trichoblast_Down
AT1G43160	Transition Domain_Cortex	966	252	1340	893	0.837	0.886	0.828	0.943	0.873	0.876	1.14	9.75	6.15E-15	BRZ-Control	RAP2-6	RAP2.6	related to AP2 6	Up	Transition Domain_Cortex_Up
AT1G72140	Distal Columella	43.6	50.1	135	96.8	0.186	0.257	0.34	0.4	0.223	0.373	1.26	6.36	6.22E-15	BRZ-Control	NPF5.12	NA	NA	Up	Distal Columella_Up
AT1G12600	Proximal Lateral Root Cap	12.2	15.4	3.45	5.45	0.0901	0.122	0.0225	0.0578	0.111	0.0442	-1.61	3.11	6.22E-15	BRZ-Control	UTR4	NA	NA	Down	Proximal Lateral Root Cap_Down
AT5G59870	Transition Domain_Cortex	74.9	46.5	208	138	0.224	0.286	0.283	0.271	0.27	0.278	1.52	6.91	6.44E-15	BRZ-Control	HTA6	NA	NA	Up	Transition Domain_Cortex_Up
AT3G59370	Transition Domain_Trichoblast	22.5	66	9.07	4.55	0.246	0.38	0.1	0.149	0.311	0.121	-2.64	4.69	6.44E-15	BRZ-Control	AT3G59370	NA	NA	Down	Transition Domain_Trichoblast_Down
AT3G16050	Transition Domain_Atrichoblast	14.8	27.2	87.2	53.4	0.298	0.521	0.664	0.785	0.409	0.733	1.68	5.5	6.56E-15	BRZ-Control	PDX12	NA	NA	Up	Transition Domain_Atrichoblast_Up
AT2G21140	Elongation_Atrichoblast	2.01	1.4	29.3	7.64	0.0147	0.00637	0.115	0.0933	0.0126	0.11	3.48	3.26	6.63E-15	BRZ-Control	PRP2	NA	NA	Up	Elongation_Atrichoblast_Up
AT3G61430	Transition Domain_Atrichoblast	628	986	239	440	0.942	1	0.84	0.983	0.971	0.921	-1.28	9.17	6.95E-15	BRZ-Control	PIP1-1	NA	NA	Down	Transition Domain_Atrichoblast_Down
AT3G57540	Proximal Lateral Root Cap	12	10.4	22.9	28.2	0.069	0.0781	0.133	0.217	0.0748	0.185	1.23	4.29	6.98E-15	BRZ-Control	REM4.1	NA	NA	Up	Proximal Lateral Root Cap_Up
AT3G47960	Proximal Lateral Root Cap	18.5	29.7	47.2	53.6	0.0901	0.198	0.193	0.334	0.159	0.28	1.06	5.28	6.99E-15	BRZ-Control	NPF2.10	NA	NA	Up	Proximal Lateral Root Cap_Up
AT3G45240	Elongation_Endodermis	56.1	62.8	24.6	21.9	0.442	0.503	0.232	0.357	0.475	0.29	-1.36	5.41	7.02E-15	BRZ-Control	GRIK1	NA	NA	Down	Elongation_Endodermis_Down
AT1G37130	Elongation_Endodermis	48.6	25	83.8	87.8	0.312	0.237	0.449	0.656	0.271	0.544	1.3	5.92	7.06E-15	BRZ-Control	NIA2	NA	NA	Up	Elongation_Endodermis_Up
AT1G16370	Maturation_Procambium	39.4	19.7	106	103	0.191	0.171	0.444	0.549	0.182	0.496	1.86	6.1	7.15E-15	BRZ-Control	6-Oct	NA	NA	Up	Maturation_Procambium_Up
AT2G25940	Distal Lateral Root Cap	24	7.92	40.7	77.9	0.103	0.0398	0.112	0.28	0.0727	0.217	2.01	5.32	7.33E-15	BRZ-Control	ALPHA-VPE	NA	NA	Up	Distal Lateral Root Cap_Up
AT1G56220	Elongation_Endodermis	68.8	61.4	202	113	0.44	0.522	0.643	0.777	0.484	0.704	1.22	6.78	7.59E-15	BRZ-Control	AT1G56220	NA	NA	Up	Elongation_Endodermis_Up
AT2G16700	Elongation_Endodermis	37.8	36.7	79.7	102	0.276	0.317	0.51	0.705	0.298	0.6	1.28	5.99	7.83E-15	BRZ-Control	ADF5	NA	NA	Up	Elongation_Endodermis_Up
AT5G56540	Transition Domain_Trichoblast	288	265	74.2	49.8	0.817	0.872	0.492	0.777	0.843	0.612	-2.18	7.42	7.83E-15	BRZ-Control	AGP14	NA	NA	Down	Transition Domain_Trichoblast_Down
AT1G74590	Distal Columella	4.09	12.5	19.5	38.2	0.0212	0.0686	0.0798	0.173	0.0458	0.13	1.78	4.37	7.91E-15	BRZ-Control	GSTU10	NA	NA	Up	Distal Columella_Up
AT3G57520	Transition Domain_Atrichoblast	31.4	23.8	5.3	7.13	0.409	0.396	0.0992	0.221	0.403	0.168	-2.06	4.11	7.94E-15	BRZ-Control	RFS2	NA	NA	Down	Transition Domain_Atrichoblast_Down
AT5G25450	Distal Lateral Root Cap	15.1	6.6	44.7	42.7	0.061	0.0426	0.136	0.171	0.0521	0.158	2.11	4.81	7.98E-15	BRZ-Control	QCR7-2	NA	NA	Up	Distal Lateral Root Cap_Up
AT1G14200	Distal Lateral Root Cap	119	179	477	443	0.401	0.688	0.718	0.833	0.539	0.79	1.65	8.25	8.03E-15	BRZ-Control	AT1G14200	AT1G14200	RING/U-box superfamily protein	Up	Distal Lateral Root Cap_Up
AT2G03760	Distal Columella	120	292	48.8	141	0.394	0.698	0.178	0.486	0.552	0.345	-1.16	7.25	8.15E-15	BRZ-Control	SOT12	NA	NA	Down	Distal Columella_Down
AT1G72416	Proximal Lateral Root Cap	31.2	27.1	75.6	48	0.172	0.174	0.309	0.326	0.173	0.32	1.03	5.53	8.46E-15	BRZ-Control	AT1G72416	NA	NA	Up	Proximal Lateral Root Cap_Up
AT1G54050	Proximal Lateral Root Cap	20.3	45	50.7	81.6	0.0549	0.129	0.17	0.214	0.103	0.197	1.05	5.69	8.49E-15	BRZ-Control	HSP17.4B	NA	NA	Up	Proximal Lateral Root Cap_Up
AT3G60550	Elongation_Endodermis	55.3	60.2	19.6	25.4	0.323	0.362	0.19	0.281	0.345	0.232	-1.36	5.37	8.59E-15	BRZ-Control	CYCU2-2	NA	NA	Down	Elongation_Endodermis_Down
AT5G15960	Elongation_Trichoblast	25.7	15.5	139	69	0.158	0.221	0.312	0.623	0.181	0.444	2.3	5.86	8.91E-15	BRZ-Control	KIN1	NA	NA	Up	Elongation_Trichoblast_Up
AT1G77760	Distal Lateral Root Cap	17.8	11.2	71.8	42.7	0.0849	0.0767	0.204	0.227	0.0809	0.219	1.97	5.15	8.95E-15	BRZ-Control	NIA1	NA	NA	Up	Distal Lateral Root Cap_Up
AT3G45970	Proximal Lateral Root Cap	191	123	90.7	71.1	0.448	0.355	0.232	0.296	0.388	0.271	-0.932	6.87	9.06E-15	BRZ-Control	EXLA1	NA	NA	Down	Proximal Lateral Root Cap_Down
AT2G44080	Distal Lateral Root Cap	16	32	73.5	97.8	0.0796	0.176	0.207	0.376	0.126	0.312	1.85	5.82	9.18E-15	BRZ-Control	ARL	NA	NA	Up	Distal Lateral Root Cap_Up
AT5G22250	Distal Columella	45.7	23	106	62.6	0.206	0.165	0.324	0.275	0.184	0.298	1.32	5.88	9.24E-15	BRZ-Control	CAF1-11	NA	NA	Up	Distal Columella_Up
AT3G48940	Elongation_Trichoblast	20.9	62.4	3.24	7.66	0.217	0.397	0.0325	0.167	0.283	0.0896	-2.93	4.71	9.26E-15	BRZ-Control	AT3G48940	NA	NA	Down	Elongation_Trichoblast_Down
AT1G50060	Distal Lateral Root Cap	716	1160	2510	2660	0.366	0.767	0.645	0.931	0.56	0.823	1.5	10.8	9.34E-15	BRZ-Control	AT1G50060	NA	NA	Up	Distal Lateral Root Cap_Up
AT5G15960	Elongation_Cortex	118	39.3	306	209	0.236	0.225	0.48	0.634	0.23	0.542	1.87	7.39	9.45E-15	BRZ-Control	KIN1	NA	NA	Up	Elongation_Cortex_Up
AT1G62480	Elongation_Cortex	4560	3640	1670	1060	0.995	0.994	0.865	0.955	0.995	0.901	-1.61	11.4	9.64E-15	BRZ-Control	AT1G62480	NA	NA	Down	Elongation_Cortex_Down
AT5G20230	Elongation_Cortex	72.7	22.2	220	106	0.198	0.195	0.33	0.493	0.197	0.395	1.91	6.71	9.64E-15	BRZ-Control	BCB	NA	NA	Up	Elongation_Cortex_Up
ATMG00030	Elongation_Cortex	6440	4200	3310	641	1	1	1	1	1	1	-1.83	11.8	9.64E-15	BRZ-Control	ORF107A	NA	NA	Down	Elongation_Cortex_Down
AT3G48100	Elongation_Atrichoblast	9.71	9.78	51.7	39.4	0.101	0.134	0.235	0.293	0.109	0.249	2.24	4.72	9.75E-15	BRZ-Control	ARR5	RR5	response regulator 5	Up	Elongation_Atrichoblast_Up
AT3G01290	Proximal Lateral Root Cap	78.3	153	38.6	80	0.293	0.465	0.16	0.34	0.403	0.271	-0.974	6.46	1.00E-14	BRZ-Control	HIR3	NA	NA	Down	Proximal Lateral Root Cap_Down
AT5G12030	Distal Lateral Root Cap	52	29.4	135	131	0.0584	0.122	0.158	0.22	0.0892	0.197	1.76	6.45	1.01E-14	BRZ-Control	HSP17.7	NA	NA	Up	Distal Lateral Root Cap_Up
AT4G16780	Transition Domain_Atrichoblast	2.88	5.17	12.7	28.7	0.0643	0.172	0.198	0.552	0.118	0.399	2.36	3.75	1.03E-14	BRZ-Control	HAT4	HB-2	homeobox protein 2	Up	Transition Domain_Atrichoblast_Up
AT3G51750	Transition Domain_Trichoblast	11.5	5.62	44.9	46.1	0.194	0.0726	0.331	0.362	0.135	0.344	2.4	4.76	1.03E-14	BRZ-Control	AT3G51750	NA	NA	Up	Transition Domain_Trichoblast_Up
AT5G10990	Elongation_Endodermis	61.9	33.9	29.4	9.17	0.355	0.279	0.232	0.147	0.314	0.193	-1.43	5.1	1.04E-14	BRZ-Control	AT5G10990	NA	NA	Down	Elongation_Endodermis_Down
AT5G05220	Elongation_Cortex	6.8	4.69	43.3	20.7	0.0644	0.0473	0.21	0.224	0.0551	0.216	2.43	4.19	1.05E-14	BRZ-Control	AT5G05220	NA	NA	Up	Elongation_Cortex_Up
AT1G05575	Transition Domain_Atrichoblast	17.7	25.4	76.9	61	0.292	0.456	0.611	0.686	0.374	0.653	1.65	5.5	1.05E-14	BRZ-Control	AT1G05575	NA	NA	Up	Transition Domain_Atrichoblast_Up
AT2G33830	Proliferation Domain_Atrichoblast	8.84	59.7	80.9	148	0.103	0.419	0.332	0.565	0.333	0.436	1.87	6.33	1.11E-14	BRZ-Control	DRMH1	NA	NA	Up	Proliferation Domain_Atrichoblast_Up
AT1G53170	Transition Domain_Cortex	293	156	705	356	0.755	0.55	0.848	0.729	0.603	0.799	1.23	8.57	1.15E-14	BRZ-Control	ERF8	ERF8	ethylene response factor 8	Up	Transition Domain_Cortex_Up
AT3G48690	Proximal Lateral Root Cap	13.3	19.4	35	36.5	0.0944	0.139	0.196	0.284	0.123	0.25	1.1	4.78	1.16E-14	BRZ-Control	CXE12	NA	NA	Up	Proximal Lateral Root Cap_Up
AT4G37790	Proximal Lateral Root Cap	23.1	29	49.9	57.5	0.124	0.198	0.253	0.392	0.171	0.339	1.04	5.37	1.16E-14	BRZ-Control	HAT22	HAT22	Homeobox-leucine zipper protein family	Up	Proximal Lateral Root Cap_Up
AT1G01470	Proximal Columella	2260	577	4450	2720	0.929	0.744	0.878	0.941	0.789	0.913	1.6	11.3	1.17E-14	BRZ-Control	LEA14	NA	NA	Up	Proximal Columella_Up
AT2G24850	Proximal Lateral Root Cap	745	1500	1350	2130	0.8	0.952	0.903	0.985	0.897	0.953	0.678	10.5	1.18E-14	BRZ-Control	TAT3	NA	NA	Up	Proximal Lateral Root Cap_Up
AT5G17820	Transition Domain_Cortex	110	130	26	55.5	0.286	0.914	0.293	0.843	0.751	0.521	-1.61	6.31	1.19E-14	BRZ-Control	AT5G17820	NA	NA	Down	Transition Domain_Cortex_Down
AT5G14330	Elongation_Endodermis	30.4	50.4	7.4	21.9	0.175	0.56	0.0989	0.42	0.385	0.246	-1.5	4.86	1.22E-14	BRZ-Control	AT5G14330	NA	NA	Down	Elongation_Endodermis_Down
AT1G52690	Proliferation Domain_Atrichoblast	44.9	94.4	216	208	0.513	0.571	0.64	0.823	0.556	0.721	1.62	7.2	1.22E-14	BRZ-Control	LEA7	NA	NA	Up	Proliferation Domain_Atrichoblast_Up
AT2G41430	Transition Domain_Cortex	2760	1230	5000	2500	1	1	1	1	1	1	0.94	11.5	1.22E-14	BRZ-Control	ERD15	NA	NA	Up	Transition Domain_Cortex_Up
AT3G15500	Transition Domain_Atrichoblast	23.9	28.4	74	85.5	0.316	0.462	0.611	0.791	0.388	0.713	1.61	5.74	1.26E-14	BRZ-Control	NAC055	NAC3	NAC domain containing protein 3	Up	Transition Domain_Atrichoblast_Up
AT5G64030	Distal Columella	362	373	142	221	0.678	0.763	0.399	0.603	0.722	0.51	-1.04	8.1	1.31E-14	BRZ-Control	AT5G64030	NA	NA	Down	Distal Columella_Down
AT1G70140	Distal Lateral Root Cap	5.77	11.2	35	42.5	0.0292	0.0881	0.122	0.26	0.0576	0.208	2.16	4.65	1.31E-14	BRZ-Control	FH8	NA	NA	Up	Distal Lateral Root Cap_Up
AT1G78340	Proximal Lateral Root Cap	3080	1740	1820	1200	0.99	0.97	0.941	0.942	0.977	0.942	-0.649	10.9	1.32E-14	BRZ-Control	GSTU22	NA	NA	Down	Proximal Lateral Root Cap_Down
AT2G38400	Elongation_Cortex	27	22.8	80.5	123	0.208	0.172	0.305	0.47	0.188	0.371	2	5.98	1.33E-14	BRZ-Control	AGT3	NA	NA	Up	Elongation_Cortex_Up
AT3G24500	Distal Lateral Root Cap	611	499	1900	1330	0.682	0.864	0.903	0.95	0.77	0.932	1.53	10.1	1.36E-14	BRZ-Control	MBF1C	MBF1C	multiprotein bridging factor 1C	Up	Distal Lateral Root Cap_Up
AT2G29790	Elongation_Phloem	45.7	10.5	0	0	0.353	0.11	0	0	0.217	0	-8.4	4.21	1.36E-14	BRZ-Control	AT2G29790	NA	NA	Down	Elongation_Phloem_Down
AT2G20750	Proliferation Domain_Atrichoblast	11	33.1	1.6	4.94	0.205	0.457	0.04	0.15	0.389	0.0889	-2.75	3.36	1.38E-14	BRZ-Control	EXPB1	NA	NA	Down	Proliferation Domain_Atrichoblast_Down
AT1G76650	Elongation_Cortex	217	291	684	934	0.489	0.639	0.635	0.858	0.571	0.725	1.67	9.05	1.47E-14	BRZ-Control	CML38	NA	NA	Up	Elongation_Cortex_Up
AT4G33120	Transition Domain_Atrichoblast	118	262	44.2	93.8	0.749	0.917	0.511	0.831	0.832	0.693	-1.45	7.03	1.47E-14	BRZ-Control	AT4G33120	NA	NA	Down	Transition Domain_Atrichoblast_Down
AT1G17030	Distal Lateral Root Cap	17.8	1.65	33.9	38.5	0.0928	0.0142	0.0998	0.17	0.0549	0.143	2.2	4.58	1.50E-14	BRZ-Control	AT1G17030	NA	NA	Up	Distal Lateral Root Cap_Up
AT4G01950	Elongation_Atrichoblast	82.1	82.1	11.4	28.8	0.353	0.427	0.106	0.293	0.371	0.153	-2.14	5.74	1.53E-14	BRZ-Control	ATGPAT3	NA	NA	Down	Elongation_Atrichoblast_Down
AT5G41810	Elongation_Cortex	15.6	14.6	105	41.4	0.15	0.134	0.425	0.351	0.141	0.395	2.16	5.44	1.59E-14	BRZ-Control	AT5G41810	NA	NA	Up	Elongation_Cortex_Up
AT4G31290	Proliferation Domain_Trichoblast	127	169	270	383	0.832	0.77	0.916	0.969	0.808	0.929	1.13	7.9	1.59E-14	BRZ-Control	GGCT2;2	NA	NA	Up	Proliferation Domain_Trichoblast_Up
AT2G44080	Elongation_Trichoblast	3.42	2.16	22.7	22.2	0.0567	0.0414	0.175	0.316	0.051	0.235	3.01	3.43	1.64E-14	BRZ-Control	ARL	NA	NA	Up	Elongation_Trichoblast_Up
AT1G12090	Transition Domain_Atrichoblast	165	77.9	54.2	29	0.433	0.757	0.435	0.628	0.594	0.545	-1.51	6.35	1.69E-14	BRZ-Control	ELP	NA	NA	Down	Transition Domain_Atrichoblast_Down
AT5G16010	Elongation_Trichoblast	12.1	3.16	57.7	23.3	0.0486	0.0552	0.123	0.316	0.051	0.205	2.5	4.37	1.70E-14	BRZ-Control	AT5G16010	NA	NA	Up	Elongation_Trichoblast_Up
AT4G28270	Elongation_Cortex	3.17	4.04	20.1	25.3	0.0358	0.0454	0.215	0.343	0.041	0.266	2.64	3.68	1.71E-14	BRZ-Control	RMA2	RMA2	RING membrane-anchor 2	Up	Elongation_Cortex_Up
AT2G02130	Proliferation Domain_Trichoblast	97.8	16.9	19	13.3	0.285	0.345	0.12	0.297	0.308	0.165	-1.73	5.26	1.71E-14	BRZ-Control	PDF2.3	NA	NA	Down	Proliferation Domain_Trichoblast_Down
AT2G34930	Transition Domain_Atrichoblast	96.8	67	269	170	0.819	0.799	0.954	0.953	0.809	0.954	1.41	7.23	1.71E-14	BRZ-Control	AT2G34930	NA	NA	Up	Transition Domain_Atrichoblast_Up
AT5G24570	Elongation_Endodermis	24.1	35.5	43.7	113	0.187	0.351	0.3	0.567	0.276	0.423	1.31	5.76	1.84E-14	BRZ-Control	AT5G24570	NA	NA	Up	Elongation_Endodermis_Up
AT5G39580	Transition Domain_Atrichoblast	6.2	9.79	53.9	18.9	0.0819	0.101	0.252	0.262	0.0912	0.257	1.91	4.4	1.90E-14	BRZ-Control	PER62	NA	NA	Up	Transition Domain_Atrichoblast_Up
AT5G13080	Distal Columella	30.7	83.3	106	149	0.112	0.294	0.208	0.34	0.207	0.28	1.23	6.56	1.92E-14	BRZ-Control	WRKY75	WRKY75	WRKY DNA-binding protein 75	Up	Distal Columella_Up
AT3G55120	Transition Domain_Cortex	114	40.5	230	155	0.592	0.307	0.788	0.729	0.381	0.763	1.46	7.1	1.92E-14	BRZ-Control	CHI1	NA	NA	Up	Transition Domain_Cortex_Up
AT5G67390	Transition Domain_Cortex	128	159	50	49.9	0.653	0.629	0.535	0.5	0.635	0.521	-1.52	6.58	1.94E-14	BRZ-Control	AT5G67390	NA	NA	Down	Transition Domain_Cortex_Down
AT5G16230	Proximal Lateral Root Cap	150	97.3	72.8	54	0.558	0.445	0.347	0.372	0.485	0.362	-0.945	6.52	1.96E-14	BRZ-Control	S-ACP-DES3	NA	NA	Down	Proximal Lateral Root Cap_Down
AT3G59900	Distal Columella	94.4	89.6	35.3	40.3	0.305	0.367	0.148	0.227	0.337	0.191	-1.27	6.01	1.99E-14	BRZ-Control	ARGOS	NA	NA	Down	Distal Columella_Down
AT5G27420	Proximal Lateral Root Cap	6.27	7.59	19.3	18	0.0394	0.0513	0.0926	0.135	0.047	0.119	1.38	3.79	2.02E-14	BRZ-Control	ATL31	NA	NA	Up	Proximal Lateral Root Cap_Up
AT5G37740	Distal Columella	68.2	44.8	165	98.8	0.244	0.261	0.389	0.419	0.253	0.406	1.21	6.56	2.06E-14	BRZ-Control	AT5G37740	NA	NA	Up	Distal Columella_Up
AT2G34500	Proximal Lateral Root Cap	10.6	56.4	4.75	25.3	0.0592	0.364	0.03	0.229	0.254	0.152	-1.16	4.67	2.07E-14	BRZ-Control	CYP710A1	NA	NA	Down	Proximal Lateral Root Cap_Down
AT5G64260	Proximal Lateral Root Cap	653	739	1050	1230	0.876	0.961	0.956	0.993	0.931	0.979	0.71	9.84	2.09E-14	BRZ-Control	EXL2	NA	NA	Up	Proximal Lateral Root Cap_Up
AT4G30670	Proliferation Domain_Trichoblast	22.3	13.8	3.1	3.18	0.255	0.241	0.0785	0.141	0.25	0.0941	-2.58	3.39	2.16E-14	BRZ-Control	AT4G30670	NA	NA	Down	Proliferation Domain_Trichoblast_Down
AT3G14310	Proximal Lateral Root Cap	26.3	32.9	12.3	15.2	0.0901	0.22	0.0456	0.12	0.173	0.0915	-1.11	4.4	2.22E-14	BRZ-Control	PME3	NA	NA	Down	Proximal Lateral Root Cap_Down
AT1G01620	Transition Domain_Cortex	3350	5620	1520	3510	1	1	0.98	1	1	0.988	-0.91	11.8	2.23E-14	BRZ-Control	PIP1-3	NA	NA	Down	Transition Domain_Cortex_Down
AT4G01770	Proximal Lateral Root Cap	100	105	48.6	56.5	0.477	0.498	0.257	0.409	0.49	0.351	-0.965	6.26	2.24E-14	BRZ-Control	RGXT1	NA	NA	Down	Proximal Lateral Root Cap_Down
AT5G66170	Distal Lateral Root Cap	22.6	53.5	114	135	0.101	0.33	0.299	0.54	0.211	0.449	1.76	6.37	2.33E-14	BRZ-Control	STR18	NA	NA	Up	Distal Lateral Root Cap_Up
AT2G44080	Proliferation Domain_Atrichoblast	8.84	11.2	55.8	44.4	0.205	0.267	0.757	0.781	0.25	0.768	2.23	5.11	2.35E-14	BRZ-Control	ARL	NA	NA	Up	Proliferation Domain_Atrichoblast_Up
AT3G59710	Elongation_Atrichoblast	30.1	78.6	99.2	314	0.221	0.535	0.429	0.84	0.299	0.532	1.86	6.99	2.47E-14	BRZ-Control	AT3G59710	NA	NA	Up	Elongation_Atrichoblast_Up
AT5G11420	Elongation_Endodermis	2.39	7.56	20.5	17.9	0.0205	0.0797	0.106	0.143	0.0528	0.123	1.93	3.54	2.51E-14	BRZ-Control	AT5G11420	NA	NA	Up	Elongation_Endodermis_Up
AT3G50900	Transition Domain_Cortex	49.3	42	174	107	0.449	0.45	0.758	0.543	0.45	0.669	1.57	6.6	2.51E-14	BRZ-Control	AT3G50900	NA	NA	Up	Transition Domain_Cortex_Up
AT4G25100	Maturation_Phloem	9.39	0	155	50.5	0.0506	0	0.308	0.234	0.024	0.28	4.56	5.77	2.59E-14	BRZ-Control	FSD1	NA	NA	Up	Maturation_Phloem_Up
ATCG00100	Transition Domain_Trichoblast	0	24.9	0	0	0	0.279	0	0	0.135	0	-8.64	2.64	2.68E-14	BRZ-Control	TRNG.1	NA	NA	Down	Transition Domain_Trichoblast_Down
AT3G11930	Elongation_Endodermis	320	194	785	328	0.515	0.529	0.62	0.701	0.523	0.657	1.03	8.66	2.70E-14	BRZ-Control	AT3G11930	NA	NA	Up	Elongation_Endodermis_Up
AT1G66800	Proximal Lateral Root Cap	194	200	95.5	118	0.642	0.685	0.361	0.533	0.669	0.467	-0.89	7.24	2.78E-14	BRZ-Control	AT1G66800	NA	NA	Down	Proximal Lateral Root Cap_Down
AT2G47460	Elongation_Endodermis	48.3	22.3	104	60.9	0.276	0.19	0.403	0.411	0.229	0.407	1.27	5.85	2.80E-14	BRZ-Control	MYB12	MYB12	myb domain protein 12	Up	Elongation_Endodermis_Up
AT3G23360	Distal Columella	71.9	40.8	23.6	18.9	0.22	0.208	0.0798	0.1	0.214	0.0908	-1.34	5.24	2.83E-14	BRZ-Control	AT3G23360	NA	NA	Down	Distal Columella_Down
AT1G19900	Elongation_Trichoblast	17.5	64.2	2.59	8.21	0.188	0.538	0.026	0.14	0.318	0.0746	-2.91	4.69	2.86E-14	BRZ-Control	AT1G19900	NA	NA	Down	Elongation_Trichoblast_Down
AT3G24420	Transition Domain_Atrichoblast	4.87	12	28.9	34.1	0.117	0.278	0.435	0.692	0.197	0.581	1.9	4.36	2.86E-14	BRZ-Control	AT3G24420	NA	NA	Up	Transition Domain_Atrichoblast_Up
AT5G14180	Distal Columella	29.3	16.1	91.6	33.9	0.127	0.114	0.164	0.155	0.12	0.159	1.37	5.39	2.88E-14	BRZ-Control	LIP2	NA	NA	Up	Distal Columella_Up
AT1G55240	Distal Columella	12.6	45.2	53	88.8	0.053	0.194	0.155	0.299	0.126	0.233	1.35	5.72	2.90E-14	BRZ-Control	AT1G55240	NA	NA	Up	Distal Columella_Up
AT1G29050	Proximal Lateral Root Cap	11.5	19	3.35	7.54	0.0662	0.14	0.0211	0.0711	0.114	0.0518	-1.47	3.34	2.90E-14	BRZ-Control	TBL38	NA	NA	Down	Proximal Lateral Root Cap_Down
AT4G25480	Elongation_Endodermis	38.6	69.9	12.7	30.3	0.303	0.357	0.103	0.25	0.332	0.17	-1.36	5.3	2.94E-14	BRZ-Control	DREB1A	DREB1A	dehydration response element B1A	Down	Elongation_Endodermis_Down
AT4G16190	Transition Domain_Cortex	448	330	992	715	0.898	0.757	0.899	0.857	0.794	0.882	1.13	9.29	2.97E-14	BRZ-Control	RD19C	NA	NA	Up	Transition Domain_Cortex_Up
AT5G14340	Elongation_Endodermis	32	25.4	9.07	8.84	0.255	0.226	0.122	0.156	0.239	0.138	-1.66	4.31	2.98E-14	BRZ-Control	AtMYB40	MYB40	myb domain protein 40	Down	Elongation_Endodermis_Down
AT2G26150	Distal Lateral Root Cap	16.4	12.9	72.9	42.2	0.0716	0.105	0.165	0.196	0.0878	0.185	1.92	5.16	3.06E-14	BRZ-Control	HSFA2	HSFA2	heat shock transcription factor A2	Up	Distal Lateral Root Cap_Up
AT1G05660	Transition Domain_Cortex	61.3	75.7	9.22	31	0.388	0.493	0.172	0.414	0.466	0.272	-1.85	5.44	3.17E-14	BRZ-Control	AT1G05660	NA	NA	Down	Transition Domain_Cortex_Down
AT5G03210	Transition Domain_Cortex	114	77.2	329	180	0.531	0.664	0.838	0.857	0.63	0.846	1.37	7.48	3.17E-14	BRZ-Control	AT5G03210	NA	NA	Up	Transition Domain_Cortex_Up
AT4G21850	Transition Domain_Cortex	6160	5710	3450	3050	1	1	1	1	1	1	-0.87	12.2	3.17E-14	BRZ-Control	MSRB9	NA	NA	Down	Transition Domain_Cortex_Down
AT1G12080	Proliferation Domain_Endodermis	958	398	15.1	329	0.714	0.611	0.128	0.4	0.64	0.22	-2.8	8.67	3.19E-14	BRZ-Control	AT1G12080	NA	NA	Down	Proliferation Domain_Endodermis_Down
AT5G49450	Proliferation Domain_Atrichoblast	164	193	552	393	0.923	0.857	0.858	0.912	0.875	0.882	1.37	8.37	3.20E-14	BRZ-Control	BZIP1	bZIP1	basic leucine-zipper 1	Up	Proliferation Domain_Atrichoblast_Up
AT1G47510	Elongation_Cortex	7.25	8.09	31.4	41.9	0.0668	0.0789	0.2	0.403	0.0734	0.281	2.24	4.44	3.23E-14	BRZ-Control	IP5P11	NA	NA	Up	Elongation_Cortex_Up
AT1G12950	Transition Domain_Trichoblast	6.89	9.13	46.6	35.8	0.147	0.112	0.431	0.543	0.13	0.478	2.38	4.61	3.25E-14	BRZ-Control	DTX31	NA	NA	Up	Transition Domain_Trichoblast_Up
AT3G59710	Maturation_Pericycle	33.6	29.3	111	122	0.293	0.216	0.486	0.599	0.243	0.54	1.89	6.21	3.28E-14	BRZ-Control	AT3G59710	NA	NA	Up	Maturation_Pericycle_Up
AT4G28750	Maturation_Pericycle	18.3	13.1	77.8	50.1	0.183	0.124	0.401	0.502	0.144	0.449	2.01	5.3	3.28E-14	BRZ-Control	PSAE1	NA	NA	Up	Maturation_Pericycle_Up
AT2G17300	Elongation_Endodermis	117	114	50.1	47.7	0.633	0.66	0.445	0.567	0.648	0.501	-1.24	6.38	3.34E-14	BRZ-Control	AT2G17300	NA	NA	Down	Elongation_Endodermis_Down
AT4G29905	Elongation_Endodermis	39	17.2	7.4	8.02	0.114	0.201	0.0798	0.174	0.161	0.123	-1.72	4.23	3.34E-14	BRZ-Control	AT4G29905	NA	NA	Down	Elongation_Endodermis_Down
AT4G30530	Proximal Lateral Root Cap	705	654	1630	759	0.924	0.977	0.92	0.963	0.958	0.946	0.712	9.87	3.42E-14	BRZ-Control	GGP1	NA	NA	Up	Proximal Lateral Root Cap_Up
AT2G37970	Elongation_Atrichoblast	14.9	5.59	62.2	31.7	0.143	0.0764	0.376	0.32	0.126	0.362	2.21	4.8	3.46E-14	BRZ-Control	SOUL-1	NA	NA	Up	Elongation_Atrichoblast_Up
AT1G21340	Proximal Lateral Root Cap	144	120	66.3	70.9	0.487	0.436	0.287	0.386	0.454	0.348	-0.93	6.63	3.48E-14	BRZ-Control	DOF1.2	AT1G21340	Dof-type zinc finger DNA-binding family protein	Down	Proximal Lateral Root Cap_Down
AT2G20670	Transition Domain_Atrichoblast	181	246	68.7	93.2	0.807	0.876	0.557	0.826	0.841	0.71	-1.4	7.21	3.48E-14	BRZ-Control	AT2G20670	NA	NA	Down	Transition Domain_Atrichoblast_Down
AT1G64640	Elongation_Cortex	204	161	61.2	43.2	0.496	0.471	0.34	0.388	0.483	0.359	-1.81	6.89	3.51E-14	BRZ-Control	ENODL8	NA	NA	Down	Elongation_Cortex_Down
AT1G51470	Proximal Lateral Root Cap	66.5	163	37.7	77.3	0.0493	0.518	0.0245	0.38	0.35	0.243	-0.962	6.44	3.58E-14	BRZ-Control	TGG5	NA	NA	Down	Proximal Lateral Root Cap_Down
AT1G64720	Proximal Lateral Root Cap	28.5	43.9	74.5	71.6	0.166	0.273	0.324	0.44	0.235	0.396	1	5.81	3.60E-14	BRZ-Control	CP5	NA	NA	Up	Proximal Lateral Root Cap_Up
AT5G26340	Distal Columella	81.1	190	208	340	0.227	0.545	0.402	0.612	0.392	0.516	1.08	7.7	3.61E-14	BRZ-Control	STP13	NA	NA	Up	Distal Columella_Up
AT3G11170	Distal Columella	25.6	34.2	63.7	85.2	0.131	0.245	0.256	0.382	0.19	0.324	1.32	5.76	3.61E-14	BRZ-Control	FAD7	NA	NA	Up	Distal Columella_Up
AT1G32010	Elongation_Phloem	60	0	37.9	203	0.428	0	0.308	0.73	0.189	0.513	2.25	6.2	3.64E-14	BRZ-Control	AT1G32010	NA	NA	Up	Elongation_Phloem_Up
AT5G24030	Distal Columella	35.8	20.1	72.1	62.3	0.104	0.124	0.212	0.271	0.114	0.244	1.33	5.59	3.66E-14	BRZ-Control	SLAH3	NA	NA	Up	Distal Columella_Up
AT5G42235	Elongation_Cortex	0.302	1.29	15.8	9.71	0.00477	0.0158	0.17	0.157	0.0108	0.165	3.96	2.67	3.75E-14	BRZ-Control	AT5G42235	NA	NA	Up	Elongation_Cortex_Up
AT2G13820	Proximal Lateral Root Cap	24.6	35.4	14.4	14.3	0.0831	0.176	0.0456	0.114	0.143	0.0873	-1.09	4.44	3.78E-14	BRZ-Control	AT2G13820	NA	NA	Down	Proximal Lateral Root Cap_Down
AT4G24480	Transition Domain_Atrichoblast	0.886	2.17	13	12.2	0.0234	0.0888	0.29	0.384	0.0559	0.343	2.92	2.88	3.82E-14	BRZ-Control	AT4G24480	NA	NA	Up	Transition Domain_Atrichoblast_Up
AT2G30990	Proximal Lateral Root Cap	19.2	17.7	6.24	8.03	0.127	0.136	0.0422	0.0827	0.132	0.0671	-1.33	3.58	3.90E-14	BRZ-Control	AT2G30990	NA	NA	Down	Proximal Lateral Root Cap_Down
AT2G39200	Proximal Lateral Root Cap	85.1	101	40.9	54.5	0.408	0.458	0.195	0.309	0.44	0.265	-0.969	6.13	3.91E-14	BRZ-Control	MLO12	NA	NA	Down	Proximal Lateral Root Cap_Down
AT2G26150	Distal Columella	16	30.9	79.9	48.7	0.0742	0.186	0.259	0.259	0.132	0.259	1.35	5.48	4.01E-14	BRZ-Control	HSFA2	HSFA2	heat shock transcription factor A2	Up	Distal Columella_Up
AT5G48540	Distal Columella	177	222	380	421	0.483	0.661	0.705	0.87	0.575	0.795	1.01	8.24	4.09E-14	BRZ-Control	CRRSP55	NA	NA	Up	Distal Columella_Up
AT1G07400	Elongation_Atrichoblast	38.2	38.8	98.4	211	0.151	0.331	0.319	0.627	0.196	0.395	1.89	6.55	4.17E-14	BRZ-Control	HSP17.8	NA	NA	Up	Elongation_Atrichoblast_Up
AT5G20150	Distal Lateral Root Cap	87.9	49.9	24.9	14.2	0.178	0.241	0.0754	0.0826	0.209	0.0799	-1.81	5.45	4.18E-14	BRZ-Control	SPX1	NA	NA	Down	Distal Lateral Root Cap_Down
AT5G67440	Elongation_Atrichoblast	22.8	24.8	3.66	1.18	0.208	0.28	0.0398	0.0267	0.226	0.0365	-3.17	3.94	4.23E-14	BRZ-Control	NPY3	NA	NA	Down	Elongation_Atrichoblast_Down
AT4G15120	Transition Domain_Atrichoblast	14.6	16.4	38.9	63.2	0.216	0.308	0.366	0.61	0.262	0.505	1.71	5.09	4.24E-14	BRZ-Control	AT4G15120	NA	NA	Up	Transition Domain_Atrichoblast_Up
AT5G38000	Elongation_Cortex	0.302	1.29	20.8	7.12	0.00239	0.0118	0.13	0.0746	0.00756	0.108	4	2.77	4.25E-14	BRZ-Control	AT5G38000	NA	NA	Up	Elongation_Cortex_Up
AT3G44300	Transition Domain_Atrichoblast	121	203	265	564	0.778	0.74	0.832	0.948	0.759	0.898	1.31	8.18	4.27E-14	BRZ-Control	NIT2	NA	NA	Up	Transition Domain_Atrichoblast_Up
AT3G16440	Distal Columella	701	767	1460	1230	0.314	0.635	0.386	0.619	0.481	0.513	0.866	10	4.41E-14	BRZ-Control	ATMLP-300B	NA	NA	Up	Distal Columella_Up
AT1G07590	Distal Lateral Root Cap	8980	4210	16100	14500	0.976	0.997	0.968	1	0.986	0.988	1.31	13.4	4.41E-14	BRZ-Control	AT1G07590	NA	NA	Up	Distal Lateral Root Cap_Up
AT1G15520	Distal Columella	111	108	258	213	0.242	0.288	0.404	0.407	0.266	0.406	1.09	7.44	4.45E-14	BRZ-Control	ABCG40	NA	NA	Up	Distal Columella_Up
AT1G08310	Proximal Lateral Root Cap	22.4	17	10.3	6.42	0.134	0.121	0.0497	0.0476	0.125	0.0484	-1.28	3.68	4.53E-14	BRZ-Control	AT1G08310	NA	NA	Down	Proximal Lateral Root Cap_Down
AT2G26670	Proximal Lateral Root Cap	137	122	60.1	75	0.466	0.457	0.25	0.354	0.46	0.314	-0.93	6.6	4.53E-14	BRZ-Control	HO1	NA	NA	Down	Proximal Lateral Root Cap_Down
AT5G40450	Proximal Lateral Root Cap	69	89.7	32.1	49	0.297	0.431	0.146	0.358	0.383	0.276	-0.976	5.9	4.72E-14	BRZ-Control	AT5G40450	NA	NA	Down	Proximal Lateral Root Cap_Down
AT3G05390	Proximal Lateral Root Cap	100	79.9	45.7	45.4	0.486	0.443	0.238	0.363	0.459	0.315	-0.966	6.05	4.72E-14	BRZ-Control	AT3G05390	NA	NA	Down	Proximal Lateral Root Cap_Down
AT2G17080	Elongation_Trichoblast	11.6	7.82	89.5	24.9	0.136	0.124	0.506	0.342	0.131	0.437	2.37	4.85	4.75E-14	BRZ-Control	AT2G17080	NA	NA	Up	Elongation_Trichoblast_Up
AT1G72900	Transition Domain_Atrichoblast	0.664	2.45	10.9	13.9	0.0175	0.0651	0.168	0.395	0.0412	0.297	2.91	2.92	4.79E-14	BRZ-Control	AT1G72900	NA	NA	Up	Transition Domain_Atrichoblast_Up
AT2G38750	Proliferation Domain_Trichoblast	245	201	98	96.6	0.839	0.908	0.712	0.875	0.866	0.753	-1.2	7.32	4.90E-14	BRZ-Control	ANN4	NA	NA	Down	Proliferation Domain_Trichoblast_Down
AT2G23810	Proximal Lateral Root Cap	186	181	375	282	0.423	0.592	0.646	0.738	0.531	0.703	0.824	8.01	4.99E-14	BRZ-Control	TET8	NA	NA	Up	Proximal Lateral Root Cap_Up
AT4G27400	Proximal Lateral Root Cap	202	321	104	191	0.499	0.568	0.247	0.497	0.543	0.401	-0.849	7.68	4.99E-14	BRZ-Control	AT4G27400	NA	NA	Down	Proximal Lateral Root Cap_Down
AT2G07671	Elongation_Endodermis	575	210	361	75.2	0.932	0.875	0.84	0.723	0.901	0.786	-1.06	8.25	5.03E-14	BRZ-Control	AT2G07671	NA	NA	Down	Elongation_Endodermis_Down
AT3G27650	Maturation_Pericycle	6.51	7.47	34.1	32.3	0.0916	0.0725	0.275	0.383	0.0792	0.327	2.24	4.32	5.06E-14	BRZ-Control	LBD25	LBD25	LOB domain-containing protein 25	Up	Maturation_Pericycle_Up
AT4G26050	Elongation_Trichoblast	27.4	10.8	0.648	0.821	0.123	0.0897	0.00649	0.0175	0.111	0.0112	-4.32	3.64	5.12E-14	BRZ-Control	PIRL8	NA	NA	Down	Elongation_Trichoblast_Down
AT2G16740	Maturation_Pericycle	7.53	7.03	34.4	33.6	0.0659	0.0549	0.211	0.308	0.0587	0.257	2.22	4.36	5.12E-14	BRZ-Control	UBC29	NA	NA	Up	Maturation_Pericycle_Up
AT1G47600	Maturation_Pericycle	63.9	178	23.9	34.1	0.0733	0.618	0.0283	0.511	0.428	0.259	-1.93	6.25	5.23E-14	BRZ-Control	TGG4	NA	NA	Down	Maturation_Pericycle_Down
AT1G72940	Transition Domain_Atrichoblast	1.99	2.99	10.6	19.9	0.0526	0.112	0.198	0.477	0.0824	0.356	2.61	3.28	5.23E-14	BRZ-Control	AT1G72940	NA	NA	Up	Transition Domain_Atrichoblast_Up
AT2G44790	Transition Domain_Cortex	354	982	139	492	1	1	0.667	0.986	1	0.799	-1.16	8.95	5.34E-14	BRZ-Control	UCC2	NA	NA	Down	Transition Domain_Cortex_Down
AT3G44735	Elongation_Endodermis	25.7	84.9	11.2	30.1	0.271	0.569	0.133	0.455	0.434	0.281	-1.38	5.32	5.46E-14	BRZ-Control	PSK6	NA	NA	Down	Elongation_Endodermis_Down
AT2G29670	Transition Domain_Atrichoblast	67.8	85	179	223	0.678	0.74	0.786	0.919	0.709	0.861	1.39	7.12	5.53E-14	BRZ-Control	AT2G29670	NA	NA	Up	Transition Domain_Atrichoblast_Up
AT3G45310	Proximal Lateral Root Cap	327	400	169	251	0.841	0.891	0.617	0.863	0.873	0.768	-0.808	8.16	5.59E-14	BRZ-Control	AT3G45310	NA	NA	Down	Proximal Lateral Root Cap_Down
AT5G62210	Transition Domain_Cortex	26.4	7.5	71.4	48.3	0.245	0.0643	0.566	0.457	0.111	0.521	2.01	5.35	5.60E-14	BRZ-Control	AT5G62210	NA	NA	Up	Transition Domain_Cortex_Up
AT5G55180	Elongation_Endodermis	64.7	47.6	85.2	191	0.244	0.33	0.342	0.692	0.291	0.503	1.23	6.6	5.79E-14	BRZ-Control	AT5G55180	NA	NA	Up	Elongation_Endodermis_Up
AT1G53540	Distal Lateral Root Cap	21.3	7.59	32.2	76.1	0.0159	0.0568	0.0608	0.146	0.0357	0.114	1.99	5.21	5.98E-14	BRZ-Control	HSP17.6C	NA	NA	Up	Distal Lateral Root Cap_Up
AT1G11700	Elongation_Endodermis	19.7	22.8	6.21	5.4	0.212	0.203	0.0875	0.112	0.207	0.0986	-1.89	3.87	6.09E-14	BRZ-Control	AT1G11700	NA	NA	Down	Elongation_Endodermis_Down
AT2G39400	Proliferation Domain_Atrichoblast	2.95	1.68	25.9	17.3	0.103	0.0476	0.228	0.192	0.0625	0.212	3.26	3.94	6.17E-14	BRZ-Control	AT2G39400	NA	NA	Up	Proliferation Domain_Atrichoblast_Up
AT3G59710	Transition Domain_Atrichoblast	24.8	26	61.3	91.7	0.38	0.509	0.695	0.953	0.444	0.842	1.58	5.69	6.27E-14	BRZ-Control	AT3G59710	NA	NA	Up	Transition Domain_Atrichoblast_Up
AT3G26760	Elongation_Endodermis	78.6	92	40.4	31.3	0.476	0.533	0.3	0.362	0.507	0.329	-1.27	5.95	6.50E-14	BRZ-Control	AT3G26760	NA	NA	Down	Elongation_Endodermis_Down
AT5G02380	Proximal Lateral Root Cap	1470	1370	2810	1750	0.966	0.969	0.978	0.983	0.968	0.981	0.641	10.9	6.51E-14	BRZ-Control	MT2B	NA	NA	Up	Proximal Lateral Root Cap_Up
AT1G06090	Elongation_Cortex	13	67	1.58	13.8	0.0501	0.481	0.025	0.366	0.286	0.162	-2.46	4.65	6.63E-14	BRZ-Control	AT1G06090	NA	NA	Down	Elongation_Cortex_Down
AT4G26320	Elongation_Cortex	2130	1070	783	319	0.979	0.899	0.865	0.903	0.935	0.88	-1.59	10.1	6.63E-14	BRZ-Control	AGP13	NA	NA	Down	Elongation_Cortex_Down
AT5G63450	Maturation_Atrichoblast	6.42	30.7	154	168	0.0449	0.148	0.335	0.6	0.0802	0.416	3.42	6.52	6.79E-14	BRZ-Control	CYP94B1	NA	NA	Up	Maturation_Atrichoblast_Up
AT2G44300	Elongation_Phloem	378	139	144	33.4	0.445	0.251	0.256	0.122	0.337	0.191	-1.68	7.48	6.89E-14	BRZ-Control	AT2G44300	NA	NA	Down	Elongation_Phloem_Down
AT1G67910	Proliferation Domain_Trichoblast	20	5.8	2.54	0.318	0.248	0.103	0.0628	0.0156	0.192	0.051	-3.1	2.95	7.05E-14	BRZ-Control	AT1G67910	NA	NA	Down	Proliferation Domain_Trichoblast_Down
AT1G07590	Proliferation Domain_Trichoblast	898	207	178	247	0.92	1	0.838	0.969	0.951	0.871	-1.1	8.59	7.11E-14	BRZ-Control	AT1G07590	NA	NA	Down	Proliferation Domain_Trichoblast_Down
AT5G44380	Transition Domain_Cortex	25.5	53.2	117	125	0.245	0.543	0.485	0.714	0.466	0.58	1.6	6.4	7.15E-14	BRZ-Control	AT5G44380	NA	NA	Up	Transition Domain_Cortex_Up
AT2G43150	Elongation_Endodermis	1420	2070	725	1170	0.991	0.994	0.939	0.982	0.993	0.959	-0.896	10.4	7.19E-14	BRZ-Control	AT2G43150	NA	NA	Down	Elongation_Endodermis_Down
AT3G50660	Transition Domain_Trichoblast	5.43	7.37	27.2	44.4	0.11	0.101	0.308	0.5	0.105	0.388	2.45	4.42	7.35E-14	BRZ-Control	CYP90B1	NA	NA	Up	Transition Domain_Trichoblast_Up
AT1G05680	Proliferation Domain_Atrichoblast	316	293	667	791	0.897	0.695	0.791	0.915	0.75	0.846	1.26	9.03	7.37E-14	BRZ-Control	UGT74E2	NA	NA	Up	Proliferation Domain_Atrichoblast_Up
AT1G07590	Proliferation Domain_Endodermis	953	467	68	241	1	1	0.615	1	1	0.746	-2.38	8.7	7.83E-14	BRZ-Control	AT1G07590	NA	NA	Down	Proliferation Domain_Endodermis_Down
AT5G63660	Proliferation Domain_Endodermis	43.1	45.9	482	289	0.143	0.222	0.59	0.4	0.2	0.525	3.04	7.89	7.83E-14	BRZ-Control	PDF2.5	NA	NA	Up	Proliferation Domain_Endodermis_Up
AT2G22860	Elongation_Atrichoblast	135	67.1	456	233	0.29	0.439	0.429	0.6	0.327	0.472	1.77	7.79	7.91E-14	BRZ-Control	PSK2	NA	NA	Up	Elongation_Atrichoblast_Up
AT3G56240	Transition Domain_Cortex	54.4	102	13.2	34.2	0.429	0.679	0.313	0.729	0.614	0.485	-1.76	5.68	8.03E-14	BRZ-Control	CCH	NA	NA	Down	Transition Domain_Cortex_Down
AT1G28190	Proximal Lateral Root Cap	17.7	20.5	44.8	36	0.0789	0.12	0.203	0.237	0.105	0.224	1.03	4.95	8.13E-14	BRZ-Control	AT1G28190	NA	NA	Up	Proximal Lateral Root Cap_Up
AT2G34880	Proliferation Domain_Cortex	0	0	86.5	147	0	0	0.769	0.833	0	0.796	9.61	6.24	8.19E-14	BRZ-Control	JMJ15	MEE27	Transcription factor jumonji (jmj) family protein / zinc finger (C5HC2 type) family protein	Up	Proliferation Domain_Cortex_Up
AT3G27960	Proximal Lateral Root Cap	28.5	35.4	11.9	18.5	0.173	0.263	0.0743	0.18	0.231	0.139	-1.06	4.54	8.35E-14	BRZ-Control	KLCR2	NA	NA	Down	Proximal Lateral Root Cap_Down
AT3G53980	Distal Columella	47	28.3	8.08	15.8	0.0551	0.159	0.0293	0.0945	0.109	0.0647	-1.5	4.61	8.40E-14	BRZ-Control	AT3G53980	NA	NA	Down	Distal Columella_Down
AT5G60530	Elongation_Cortex	36.4	107	9.76	23.3	0.122	0.55	0.045	0.493	0.356	0.225	-2.07	5.5	8.40E-14	BRZ-Control	AT5G60530	NA	NA	Down	Elongation_Cortex_Down
AT3G53980	Elongation_Cortex	81	72.2	1.32	29.6	0.0764	0.162	0.02	0.0896	0.123	0.0479	-2.66	5.57	8.41E-14	BRZ-Control	AT3G53980	NA	NA	Down	Elongation_Cortex_Down
AT5G04200	Elongation_Cortex	18.4	24.3	2.37	3.88	0.0453	0.221	0.04	0.119	0.141	0.0719	-2.76	3.74	8.49E-14	BRZ-Control	AMC9	NA	NA	Down	Elongation_Cortex_Down
AT5G63270	Elongation_Endodermis	89.1	27.7	27.7	14.4	0.235	0.222	0.163	0.196	0.228	0.179	-1.34	5.33	8.51E-14	BRZ-Control	AT5G63270	NA	NA	Down	Elongation_Endodermis_Down
AT4G16270	Elongation_Endodermis	113	167	46.1	78	0.531	0.643	0.357	0.554	0.592	0.448	-1.19	6.68	8.51E-14	BRZ-Control	PER40	NA	NA	Down	Elongation_Endodermis_Down
AT3G28740	Distal Lateral Root Cap	902	1080	317	371	0.671	0.969	0.336	0.789	0.815	0.618	-1.52	9.38	8.66E-14	BRZ-Control	CYP81D11	NA	NA	Down	Distal Lateral Root Cap_Down
AT1G78100	Transition Domain_Cortex	305	1130	194	367	0.673	0.85	0.768	0.843	0.804	0.799	-1.17	8.98	8.70E-14	BRZ-Control	AT1G78100	NA	NA	Down	Transition Domain_Cortex_Down
AT2G16740	Maturation_Procambium	3.03	2.75	27.1	18.7	0.0298	0.0286	0.12	0.145	0.0292	0.132	2.96	3.82	8.71E-14	BRZ-Control	UBC29	NA	NA	Up	Maturation_Procambium_Up
AT2G35270	Elongation_Endodermis	32.3	56.3	16	17	0.335	0.471	0.194	0.29	0.409	0.238	-1.41	4.99	8.83E-14	BRZ-Control	AHL21	NA	NA	Down	Elongation_Endodermis_Down
AT3G50260	Elongation_Cortex	23.9	59.9	94.2	191	0.177	0.389	0.365	0.649	0.293	0.479	1.82	6.52	8.91E-14	BRZ-Control	ERF011	CEJ1	cooperatively regulated by ethylene and jasmonate 1	Up	Elongation_Cortex_Up
AT1G37130	Elongation_Atrichoblast	31.7	29.3	113	114	0.237	0.28	0.465	0.573	0.248	0.492	1.89	6.14	8.92E-14	BRZ-Control	NIA2	NA	NA	Up	Elongation_Atrichoblast_Up
AT3G21510	Maturation_Pericycle	24.2	32.7	78.7	135	0.286	0.276	0.579	0.859	0.28	0.713	1.88	6.09	9.21E-14	BRZ-Control	AHP1	NA	NA	Up	Maturation_Pericycle_Up
AT1G06330	Proximal Lateral Root Cap	179	113	83.4	69.2	0.606	0.48	0.322	0.381	0.525	0.358	-0.905	6.77	9.21E-14	BRZ-Control	AT1G06330	NA	NA	Down	Proximal Lateral Root Cap_Down
AT1G14120	Maturation_Atrichoblast	0.535	0	31.5	26.1	0.00641	0	0.126	0.1	0.00422	0.118	6.05	4.05	9.41E-14	BRZ-Control	AT1G14120	NA	NA	Up	Maturation_Atrichoblast_Up
AT3G26460	Maturation_Atrichoblast	2.14	3.54	93.5	22.7	0.0256	0.0247	0.198	0.1	0.0253	0.168	4.54	5.06	9.41E-14	BRZ-Control	AT3G26460	NA	NA	Up	Maturation_Atrichoblast_Up
AT4G27260	Distal Columella	50.4	42.1	13.2	20.9	0.227	0.214	0.0554	0.0973	0.22	0.0781	-1.38	4.98	9.43E-14	BRZ-Control	GH3.5	NA	NA	Down	Distal Columella_Down
AT2G36640	Maturation_Pericycle	8.96	18.7	42.3	67.7	0.0806	0.104	0.227	0.317	0.0958	0.27	2.02	5.11	9.51E-14	BRZ-Control	ECP63	NA	NA	Up	Maturation_Pericycle_Up
AT3G10930	Proximal Lateral Root Cap	70.8	67.9	155	113	0.228	0.285	0.454	0.461	0.265	0.458	0.923	6.68	9.53E-14	BRZ-Control	AT3G10930	NA	NA	Up	Proximal Lateral Root Cap_Up
AT4G15290	Elongation_Trichoblast	8.8	25.6	0	1.64	0.0972	0.29	0	0.0526	0.168	0.0224	-4.18	3.47	9.60E-14	BRZ-Control	CSLB5	NA	NA	Down	Elongation_Trichoblast_Down
AT1G05660	Proximal Lateral Root Cap	4.3	55.7	3.54	21.3	0.0282	0.359	0.0238	0.21	0.24	0.138	-1.2	4.5	9.76E-14	BRZ-Control	AT1G05660	NA	NA	Down	Proximal Lateral Root Cap_Down
AT4G30650	Distal Columella	52.5	35.3	125	81.3	0.18	0.224	0.342	0.368	0.203	0.356	1.23	6.2	9.84E-14	BRZ-Control	AT4G30650	NA	NA	Up	Distal Columella_Up
AT3G57020	Distal Columella	39.5	71.9	91.9	163	0.163	0.363	0.318	0.568	0.267	0.454	1.2	6.56	9.85E-14	BRZ-Control	SSL9	NA	NA	Up	Distal Columella_Up
AT2G39530	Transition Domain_Atrichoblast	158	52.9	44.2	23.1	0.509	0.402	0.153	0.273	0.456	0.221	-1.51	6.11	9.96E-14	BRZ-Control	AT2G39530	NA	NA	Down	Transition Domain_Atrichoblast_Down
AT5G17820	Transition Domain_Atrichoblast	124	73.8	27.7	37.3	0.567	0.882	0.336	0.779	0.724	0.587	-1.53	6.05	9.97E-14	BRZ-Control	AT5G17820	NA	NA	Down	Transition Domain_Atrichoblast_Down
AT1G28330	Proliferation Domain_Trichoblast	526	191	960	397	0.876	0.862	0.963	0.969	0.871	0.965	0.956	9.03	1.00E-13	BRZ-Control	DRM1	NA	NA	Up	Proliferation Domain_Trichoblast_Up
AT5G28020	Transition Domain_Atrichoblast	12.6	23.4	43.9	68.2	0.199	0.473	0.519	0.779	0.335	0.667	1.65	5.24	1.02E-13	BRZ-Control	CYSD2	NA	NA	Up	Transition Domain_Atrichoblast_Up
AT3G53160	Transition Domain_Atrichoblast	34.3	44	116	104	0.415	0.598	0.71	0.843	0.506	0.785	1.48	6.22	1.05E-13	BRZ-Control	UGT73C7	NA	NA	Up	Transition Domain_Atrichoblast_Up
AT3G45010	Proximal Lateral Root Cap	221	295	110	185	0.675	0.716	0.426	0.691	0.701	0.589	-0.839	7.66	1.06E-13	BRZ-Control	SCPL48	NA	NA	Down	Proximal Lateral Root Cap_Down
AT5G57010	Distal Lateral Root Cap	69.3	67.7	243	187	0.186	0.233	0.367	0.423	0.209	0.402	1.63	7.15	1.09E-13	BRZ-Control	IQM5	NA	NA	Up	Distal Lateral Root Cap_Up
AT1G68620	Elongation_Trichoblast	9.41	6.49	52.5	30.1	0.117	0.0759	0.247	0.316	0.102	0.276	2.35	4.44	1.09E-13	BRZ-Control	CXE6	NA	NA	Up	Elongation_Trichoblast_Up
AT2G31083	Transition Domain_Atrichoblast	2.66	18.1	0	1.91	0.0643	0.166	0	0.0988	0.115	0.0561	-3.36	2.74	1.09E-13	BRZ-Control	CLE5	NA	NA	Down	Transition Domain_Atrichoblast_Down
AT1G20450	Proliferation Domain_Endodermis	1170	1660	347	491	1	1	0.897	1	1	0.932	-1.76	9.83	1.12E-13	BRZ-Control	ERD10	NA	NA	Down	Proliferation Domain_Endodermis_Down
AT2G29470	Distal Columella	38.5	73.1	90.7	164	0.142	0.253	0.28	0.379	0.2	0.334	1.19	6.56	1.13E-13	BRZ-Control	GSTU3	NA	NA	Up	Distal Columella_Up
AT4G33110	Proximal Lateral Root Cap	78.3	70	34.8	40.8	0.337	0.356	0.186	0.284	0.349	0.246	-0.959	5.78	1.15E-13	BRZ-Control	AT4G33110	NA	NA	Down	Proximal Lateral Root Cap_Down
AT1G11740	Elongation_Endodermis	335	228	163	105	0.85	0.789	0.734	0.696	0.817	0.717	-1.08	7.71	1.18E-13	BRZ-Control	AT1G11740	NA	NA	Down	Elongation_Endodermis_Down
AT3G19200	Proliferation Domain_Trichoblast	13.5	39.7	39.6	112	0.197	0.299	0.513	0.578	0.237	0.529	1.52	5.66	1.18E-13	BRZ-Control	AT3G19200	NA	NA	Up	Proliferation Domain_Trichoblast_Up
AT5G54510	Distal Columella	320	330	134	189	0.659	0.714	0.409	0.559	0.687	0.49	-1.02	7.93	1.22E-13	BRZ-Control	GH3.6	NA	NA	Down	Distal Columella_Down
AT5G55960	Proliferation Domain_Trichoblast	40.4	38.3	10.4	13.7	0.555	0.506	0.262	0.406	0.536	0.298	-1.75	4.64	1.24E-13	BRZ-Control	AT5G55960	NA	NA	Down	Proliferation Domain_Trichoblast_Down
AT1G51470	Maturation_Atrichoblast	55.1	161	1.17	22.7	0.0256	0.42	0.011	0.275	0.16	0.0916	-3.54	5.86	1.27E-13	BRZ-Control	TGG5	NA	NA	Down	Maturation_Atrichoblast_Down
AT5G38000	Maturation_Atrichoblast	3.74	2.36	79.4	33.7	0.0256	0.0247	0.286	0.15	0.0253	0.244	4.22	5.02	1.27E-13	BRZ-Control	AT5G38000	NA	NA	Up	Maturation_Atrichoblast_Up
AT3G09390	Maturation_Pericycle	35.2	52.1	89.8	255	0.223	0.255	0.381	0.775	0.244	0.57	1.84	6.76	1.30E-13	BRZ-Control	MT2A	NA	NA	Up	Maturation_Pericycle_Up
AT4G15120	Elongation_Cortex	7.86	11.5	31.9	52.7	0.0716	0.105	0.2	0.351	0.0896	0.26	2.11	4.68	1.32E-13	BRZ-Control	AT4G15120	NA	NA	Up	Elongation_Cortex_Up
AT2G30130	Maturation_Procambium	112	85.1	288	289	0.298	0.462	0.485	0.711	0.375	0.597	1.56	7.61	1.37E-13	BRZ-Control	LBD12	ASL5	Lateral organ boundaries (LOB) domain family protein	Up	Maturation_Procambium_Up
AT5G07860	Proximal Lateral Root Cap	129	170	68.5	92.2	0.465	0.602	0.315	0.481	0.553	0.417	-0.898	6.84	1.37E-13	BRZ-Control	AT5G07860	NA	NA	Down	Proximal Lateral Root Cap_Down
AT1G26770	Elongation_Cortex	1.66	0.647	7.39	22.7	0.0239	0.00789	0.1	0.209	0.0151	0.144	3.53	2.99	1.38E-13	BRZ-Control	ATEXPA10	NA	NA	Up	Elongation_Cortex_Up
AT5G65390	Elongation_Endodermis	3570	3020	2020	1670	0.995	0.994	0.981	0.996	0.995	0.988	-0.836	11.3	1.43E-13	BRZ-Control	AGP7	NA	NA	Down	Elongation_Endodermis_Down
AT1G20850	Transition Domain_Cortex	10.2	45.7	1.65	6.03	0.245	0.3	0.0505	0.186	0.286	0.107	-2.83	4.11	1.45E-13	BRZ-Control	XCP2	NA	NA	Down	Transition Domain_Cortex_Down
AT1G78120	Distal Columella	50.1	40.2	14.4	19	0.195	0.22	0.0603	0.11	0.208	0.0871	-1.37	4.94	1.46E-13	BRZ-Control	TPR12	NA	NA	Down	Distal Columella_Down
AT1G14720	Proximal Lateral Root Cap	7.35	18.5	23.5	33.7	0.0507	0.129	0.147	0.263	0.101	0.219	1.13	4.49	1.48E-13	BRZ-Control	XTH28	NA	NA	Up	Proximal Lateral Root Cap_Up
AT5G47450	Proximal Lateral Root Cap	53	375	29.4	196	0.176	0.917	0.096	0.82	0.651	0.541	-0.9	7.37	1.48E-13	BRZ-Control	TIP2-3	NA	NA	Down	Proximal Lateral Root Cap_Down
AT2G02130	Proximal Lateral Root Cap	83.7	80.1	52.3	34.8	0.196	0.356	0.106	0.197	0.299	0.162	-0.952	5.94	1.48E-13	BRZ-Control	PDF2.3	NA	NA	Down	Proximal Lateral Root Cap_Down
AT2G29500	Elongation_Atrichoblast	37.3	68.5	177	178	0.189	0.389	0.407	0.653	0.239	0.468	1.82	6.82	1.50E-13	BRZ-Control	HSP17.6B	NA	NA	Up	Elongation_Atrichoblast_Up
AT2G02130	Elongation_Cortex	134	52.6	17.7	21.8	0.255	0.335	0.125	0.209	0.299	0.159	-2.09	5.86	1.51E-13	BRZ-Control	PDF2.3	NA	NA	Down	Elongation_Cortex_Down
AT5G62340	Proliferation Domain_Endodermis	188	119	5.66	15.9	0.857	0.556	0.154	0.25	0.64	0.186	-4.07	6.12	1.52E-13	BRZ-Control	AT5G62340	NA	NA	Down	Proliferation Domain_Endodermis_Down
AT3G28345	Proliferation Domain_Trichoblast	19.7	4.9	2.11	0.635	0.117	0.115	0.0524	0.0312	0.116	0.0471	-3.15	2.89	1.52E-13	BRZ-Control	ABCB15	NA	NA	Down	Proliferation Domain_Trichoblast_Down
AT2G34880	Maturation_Endodermis	0	0	101	133	0	0	0.531	0.832	0	0.679	10.7	5.88	1.56E-13	BRZ-Control	JMJ15	MEE27	Transcription factor jumonji (jmj) family protein / zinc finger (C5HC2 type) family protein	Up	Maturation_Endodermis_Up
AT1G17420	Elongation_Atrichoblast	5.02	3.84	24.8	28.8	0.0441	0.0701	0.155	0.333	0.0506	0.199	2.53	3.84	1.58E-13	BRZ-Control	LOX3	NA	NA	Up	Elongation_Atrichoblast_Up
AT5G60520	Proximal Lateral Root Cap	460	406	239	266	0.723	0.729	0.529	0.69	0.727	0.628	-0.777	8.42	1.62E-13	BRZ-Control	AT5G60520	NA	NA	Down	Proximal Lateral Root Cap_Down
AT3G49570	Transition Domain_Atrichoblast	14.6	146	74.5	262	0.263	0.775	0.695	0.942	0.518	0.835	1.46	6.99	1.65E-13	BRZ-Control	LSU3	NA	NA	Up	Transition Domain_Atrichoblast_Up
AT1G59590	Distal Columella	35.1	51.8	93.1	110	0.163	0.312	0.336	0.484	0.24	0.416	1.22	6.21	1.67E-13	BRZ-Control	ZCF37	NA	NA	Up	Distal Columella_Up
AT4G26320	Distal Columella	173	89.2	48.2	59.8	0.375	0.408	0.168	0.31	0.392	0.245	-1.18	6.51	1.69E-13	BRZ-Control	AGP13	NA	NA	Down	Distal Columella_Down
AT4G25640	Elongation_Endodermis	14.8	7.56	36.3	25.5	0.155	0.0759	0.205	0.33	0.112	0.263	1.51	4.34	1.69E-13	BRZ-Control	ATDTX35	NA	NA	Up	Elongation_Endodermis_Up
AT1G16905	Proximal Lateral Root Cap	134	280	76.6	149	0.524	0.636	0.282	0.458	0.596	0.39	-0.863	7.33	1.72E-13	BRZ-Control	AT1G16905	NA	NA	Down	Proximal Lateral Root Cap_Down
AT1G49470	Maturation_Pericycle	20.4	30.9	5.25	4.22	0.194	0.222	0.0486	0.0661	0.212	0.057	-2.45	4.01	1.76E-13	BRZ-Control	AT1G49470	NA	NA	Down	Maturation_Pericycle_Down
AT3G23730	Transition Domain_Cortex	19.6	39	1.65	8.04	0.224	0.171	0.0303	0.0714	0.185	0.0473	-2.64	4.12	1.79E-13	BRZ-Control	XTH16	NA	NA	Down	Transition Domain_Cortex_Down
AT3G45160	Maturation_Pericycle	13	26.8	5.25	1.1	0.128	0.157	0.0445	0.022	0.147	0.0338	-2.79	3.64	1.83E-13	BRZ-Control	AT3G45160	NA	NA	Down	Maturation_Pericycle_Down
AT3G53980	Maturation_Cortex	22.9	91.2	0.699	3.76	0.0568	0.196	0.0082	0.0909	0.143	0.0452	-4.65	4.99	1.84E-13	BRZ-Control	AT3G53980	NA	NA	Down	Maturation_Cortex_Down
AT4G30170	Proliferation Domain_Atrichoblast	102	145	43.5	37.2	0.564	0.905	0.36	0.758	0.812	0.537	-1.62	6.3	1.84E-13	BRZ-Control	PER45	NA	NA	Down	Proliferation Domain_Atrichoblast_Down
AT2G36220	Transition Domain_Cortex	8.51	8.62	52.7	34.6	0.122	0.114	0.455	0.429	0.116	0.444	2.25	4.86	1.87E-13	BRZ-Control	AT2G36220	NA	NA	Up	Transition Domain_Cortex_Up
AT2G22121	Transition Domain_Atrichoblast	58.2	45.7	14.1	18	0.544	0.55	0.229	0.453	0.547	0.356	-1.64	5.11	2.09E-13	BRZ-Control	LCR35	NA	NA	Down	Transition Domain_Atrichoblast_Down
AT4G01140	Elongation_Endodermis	102	162	50.4	64.2	0.617	0.738	0.433	0.513	0.683	0.47	-1.18	6.59	2.12E-13	BRZ-Control	AT4G01140	NA	NA	Down	Elongation_Endodermis_Down
AT3G10020	Proliferation Domain_Atrichoblast	81	120	288	266	0.462	0.638	0.892	0.927	0.59	0.908	1.46	7.6	2.15E-13	BRZ-Control	AT3G10020	NA	NA	Up	Proliferation Domain_Atrichoblast_Up
AT3G07090	Proximal Lateral Root Cap	315	175	616	262	0.782	0.683	0.901	0.846	0.718	0.867	0.776	8.42	2.15E-13	BRZ-Control	AT3G07090	NA	NA	Up	Proximal Lateral Root Cap_Up
AT2G30860	Proliferation Domain_Atrichoblast	128	116	92	15.6	0.487	0.524	0.418	0.346	0.514	0.386	-1.68	6.39	2.18E-13	BRZ-Control	GSTF9	NA	NA	Down	Proliferation Domain_Atrichoblast_Down
AT1G25400	Proliferation Domain_Trichoblast	48.4	30.8	12	12.4	0.27	0.379	0.215	0.391	0.312	0.259	-1.74	4.69	2.18E-13	BRZ-Control	AT1G25400	NA	NA	Down	Proliferation Domain_Trichoblast_Down
AT3G22740	Distal Columella	112	200	259	361	0.212	0.4	0.334	0.466	0.31	0.406	1.02	7.88	2.24E-13	BRZ-Control	HMT3	NA	NA	Up	Distal Columella_Up
AT4G27657	Proximal Lateral Root Cap	19.9	10.5	55.6	16.7	0.0986	0.0694	0.213	0.122	0.0799	0.157	1.08	4.67	2.28E-13	BRZ-Control	AT4G27657	NA	NA	Up	Proximal Lateral Root Cap_Up
AT1G03870	Proliferation Domain_Trichoblast	271	369	148	148	0.891	0.977	0.78	0.922	0.924	0.816	-1.09	7.86	2.30E-13	BRZ-Control	FLA9	NA	NA	Down	Proliferation Domain_Trichoblast_Down
AT1G65310	Proliferation Domain_Trichoblast	15.6	11.6	0.564	4.45	0.073	0.253	0.0209	0.219	0.143	0.0706	-2.89	2.93	2.30E-13	BRZ-Control	ATXTH17	NA	NA	Down	Proliferation Domain_Trichoblast_Down
AT2G29790	Maturation_Cortex	30.8	16.1	0	0	0.301	0.157	0	0	0.212	0	-8.61	3.71	2.35E-13	BRZ-Control	AT2G29790	NA	NA	Down	Maturation_Cortex_Down
AT4G01680	Distal Lateral Root Cap	25.8	52.2	88.7	162	0.103	0.27	0.299	0.571	0.184	0.468	1.7	6.41	2.36E-13	BRZ-Control	MYB55	MYB55	myb domain protein 55	Up	Distal Lateral Root Cap_Up
AT5G61600	Elongation_Endodermis	60.6	45.9	32.9	13.3	0.353	0.33	0.221	0.196	0.341	0.209	-1.31	5.28	2.40E-13	BRZ-Control	ERF104	ERF104	ethylene response factor 104	Down	Elongation_Endodermis_Down
AT5G62165	Elongation_Cortex	7.71	11.6	0	0.432	0.105	0.11	0	0.0149	0.108	0.00599	-5.27	2.56	2.42E-13	BRZ-Control	AGL42	AGL42	AGAMOUS-like 42	Down	Elongation_Cortex_Down
AT5G67520	Transition Domain_Cortex	5.1	7.87	23.7	47	0.122	0.136	0.374	0.514	0.132	0.432	2.47	4.54	2.42E-13	BRZ-Control	APK4	NA	NA	Up	Transition Domain_Cortex_Up
AT2G44080	Elongation_Phloem	16.5	13	71.3	60.5	0.139	0.0959	0.359	0.446	0.115	0.401	2.16	5.19	2.44E-13	BRZ-Control	ARL	NA	NA	Up	Elongation_Phloem_Up
AT5G63350	Transition Domain_Atrichoblast	8.42	19.2	33.9	54.3	0.152	0.361	0.473	0.669	0.256	0.584	1.7	4.9	2.45E-13	BRZ-Control	AT5G63350	NA	NA	Up	Transition Domain_Atrichoblast_Up
AT1G65570	Maturation_Pericycle	32	84.6	15.2	10.6	0.044	0.331	0.0202	0.207	0.231	0.11	-2.08	5.2	2.49E-13	BRZ-Control	AT1G65570	NA	NA	Down	Maturation_Pericycle_Down
AT4G15390	Proliferation Domain_Trichoblast	4.82	7.58	28.9	23.2	0.102	0.138	0.429	0.453	0.116	0.435	2.17	4.15	2.60E-13	BRZ-Control	AT4G15390	NA	NA	Up	Proliferation Domain_Trichoblast_Up
AT5G48900	Elongation_Cortex	94.1	182	28.2	50.5	0.425	0.619	0.245	0.53	0.531	0.359	-1.8	6.49	2.61E-13	BRZ-Control	AT5G48900	NA	NA	Down	Elongation_Cortex_Down
AT3G11170	Elongation_Cortex	15.4	16.3	55.7	67.3	0.16	0.146	0.295	0.493	0.152	0.374	1.95	5.26	2.61E-13	BRZ-Control	FAD7	NA	NA	Up	Elongation_Cortex_Up
AT1G66200	Transition Domain_Atrichoblast	8.42	11	22.7	46.1	0.158	0.272	0.351	0.645	0.215	0.518	1.81	4.53	2.61E-13	BRZ-Control	ATGSR2	NA	NA	Up	Transition Domain_Atrichoblast_Up
AT1G69780	Elongation_Cortex	96.1	90.8	23.2	27.6	0.451	0.414	0.185	0.321	0.431	0.24	-1.88	5.92	2.65E-13	BRZ-Control	ATHB-13	ATHB13	Homeobox-leucine zipper protein family	Down	Elongation_Cortex_Down
AT4G01950	Proximal Lateral Root Cap	452	339	228	227	0.794	0.704	0.516	0.609	0.737	0.573	-0.78	8.28	2.69E-13	BRZ-Control	ATGPAT3	NA	NA	Down	Proximal Lateral Root Cap_Down
AT2G43870	Proliferation Domain_Atrichoblast	18.4	42.6	4.63	8.52	0.41	0.457	0.12	0.238	0.444	0.173	-2.2	4.01	2.72E-13	BRZ-Control	AT2G43870	NA	NA	Down	Proliferation Domain_Atrichoblast_Down
AT5G67390	Elongation_Cortex	104	90.1	24	28.9	0.387	0.406	0.23	0.433	0.397	0.311	-1.87	5.98	2.74E-13	BRZ-Control	AT5G67390	NA	NA	Down	Elongation_Cortex_Down
AT1G22530	Elongation_Endodermis	377	673	224	287	0.918	0.947	0.753	0.871	0.934	0.807	-0.993	8.61	2.74E-13	BRZ-Control	PATL2	NA	NA	Down	Elongation_Endodermis_Down
AT2G16600	Elongation_Endodermis	109	139	239	279	0.645	0.769	0.81	0.955	0.712	0.877	1.07	7.58	2.75E-13	BRZ-Control	CYP19-1	NA	NA	Up	Elongation_Endodermis_Up
AT1G04040	Proliferation Domain_Trichoblast	806	255	452	113	0.883	0.793	0.848	0.781	0.848	0.831	-0.99	8.68	2.79E-13	BRZ-Control	AT1G04040	NA	NA	Down	Proliferation Domain_Trichoblast_Down
AT1G15210	Proliferation Domain_Trichoblast	92	88.3	39.8	28.9	0.752	0.701	0.576	0.578	0.732	0.576	-1.38	5.95	2.79E-13	BRZ-Control	ABCG35	NA	NA	Down	Proliferation Domain_Trichoblast_Down
AT1G53830	Proliferation Domain_Atrichoblast	34.6	30.5	5.19	9.74	0.154	0.495	0.0954	0.408	0.403	0.234	-2.11	4	2.90E-13	BRZ-Control	PME2	NA	NA	Down	Proliferation Domain_Atrichoblast_Down
AT1G68500	Maturation_Pericycle	65.7	34.5	14	9.54	0.245	0.102	0.0729	0.0837	0.152	0.0781	-2.04	4.98	3.09E-13	BRZ-Control	AT1G68500	NA	NA	Down	Maturation_Pericycle_Down
AT4G26200	Maturation_Pericycle	1.22	0.861	16.3	8.81	0.022	0.0118	0.158	0.137	0.0153	0.148	3.52	2.71	3.09E-13	BRZ-Control	ACS7	NA	NA	Up	Maturation_Pericycle_Up
AT4G30650	Proximal Lateral Root Cap	150	82.4	281	143	0.414	0.37	0.64	0.635	0.386	0.637	0.851	7.36	3.10E-13	BRZ-Control	AT4G30650	NA	NA	Up	Proximal Lateral Root Cap_Up
AT3G44300	Proximal Lateral Root Cap	11.8	31.2	30.2	55.9	0.0761	0.13	0.163	0.291	0.111	0.242	1.02	5.11	3.13E-13	BRZ-Control	NIT2	NA	NA	Up	Proximal Lateral Root Cap_Up
AT4G39070	Elongation_Atrichoblast	14.9	6.29	76.1	21.7	0.141	0.0892	0.451	0.253	0.128	0.402	2.17	4.88	3.38E-13	BRZ-Control	BBX20	BZS1	B-box zinc finger family protein	Up	Elongation_Atrichoblast_Up
AT4G36950	Distal Columella	53.8	86	176	134	0.169	0.314	0.324	0.352	0.244	0.339	1.13	6.82	3.43E-13	BRZ-Control	MAPKKK21	NA	NA	Up	Distal Columella_Up
AT2G20880	Proximal Lateral Root Cap	9.86	20.9	4.1	7.69	0.0648	0.169	0.0245	0.078	0.131	0.0573	-1.39	3.41	3.44E-13	BRZ-Control	ERF053	ERF53	Integrase-type DNA-binding superfamily protein	Down	Proximal Lateral Root Cap_Down
AT4G37450	Elongation_Endodermis	288	306	156	132	0.622	0.742	0.578	0.692	0.687	0.63	-1.05	7.79	3.54E-13	BRZ-Control	AGP18	NA	NA	Down	Elongation_Endodermis_Down
AT1G65570	Elongation_Atrichoblast	18.8	73.4	6.91	7.05	0.0462	0.312	0.0221	0.12	0.112	0.0465	-2.43	4.8	3.61E-13	BRZ-Control	AT1G65570	NA	NA	Down	Elongation_Atrichoblast_Down
AT1G67560	Maturation_Cortex	1.4	3.62	53.8	35.5	0.017	0.0385	0.164	0.323	0.0303	0.235	4.01	4.55	3.61E-13	BRZ-Control	LOX6	NA	NA	Up	Maturation_Cortex_Up
AT2G16005	Maturation_Cortex	2.8	121	565	494	0.0284	0.119	0.402	0.535	0.0844	0.462	4.23	8.21	3.61E-13	BRZ-Control	ROSY1	NA	NA	Up	Maturation_Cortex_Up
AT2G28690	Elongation_Atrichoblast	1	2.79	12.6	21.7	0.0084	0.00637	0.102	0.133	0.0079	0.11	3.25	3.03	3.64E-13	BRZ-Control	AT2G28690	NA	NA	Up	Elongation_Atrichoblast_Up
AT5G64100	Elongation_Endodermis	26.5	63.1	7.88	27.5	0.105	0.522	0.0951	0.46	0.332	0.263	-1.39	5.04	3.72E-13	BRZ-Control	PER69	NA	NA	Down	Elongation_Endodermis_Down
AT2G22630	Elongation_Endodermis	23.5	22.1	6.21	7.04	0.264	0.277	0.0798	0.161	0.271	0.117	-1.77	3.98	3.72E-13	BRZ-Control	AGL17	AGL17	AGAMOUS-like 17	Down	Elongation_Endodermis_Down
AT2G43535	Transition Domain_Cortex	118	160	295	366	0.694	0.8	0.758	0.871	0.772	0.805	1.25	7.9	3.73E-13	BRZ-Control	ATTI4	NA	NA	Up	Transition Domain_Cortex_Up
AT5G23870	Transition Domain_Cortex	28.1	43.5	7.24	7.24	0.367	0.364	0.152	0.186	0.365	0.166	-2.29	4.43	3.84E-13	BRZ-Control	PAE9	NA	NA	Down	Transition Domain_Cortex_Down
AT2G47440	Elongation_Endodermis	35.3	82.1	15.8	31.3	0.296	0.512	0.175	0.379	0.414	0.269	-1.3	5.42	3.86E-13	BRZ-Control	AT2G47440	NA	NA	Down	Elongation_Endodermis_Down
AT1G52720	Elongation_Endodermis	55.3	64	111	157	0.38	0.391	0.517	0.683	0.386	0.593	1.15	6.59	3.91E-13	BRZ-Control	AT1G52720	NA	NA	Up	Elongation_Endodermis_Up
AT1G21340	Distal Lateral Root Cap	86.2	92.5	32.8	24.1	0.271	0.406	0.0925	0.128	0.336	0.115	-1.69	5.88	4.02E-13	BRZ-Control	DOF1.2	AT1G21340	Dof-type zinc finger DNA-binding family protein	Down	Distal Lateral Root Cap_Down
AT5G64260	Proliferation Domain_Trichoblast	135	136	324	259	0.686	0.759	0.869	0.891	0.714	0.875	1.1	7.75	4.05E-13	BRZ-Control	EXL2	NA	NA	Up	Proliferation Domain_Trichoblast_Up
AT4G22666	Proliferation Domain_Atrichoblast	35.3	46.5	8.14	13	0.154	0.781	0.151	0.454	0.611	0.285	-1.96	4.49	4.14E-13	BRZ-Control	AT4G22666	NA	NA	Down	Proliferation Domain_Atrichoblast_Down
AT4G37390	Proliferation Domain_Trichoblast	31.4	18.3	4.79	7.94	0.0949	0.276	0.126	0.172	0.165	0.137	-2.1	3.95	4.17E-13	BRZ-Control	YDK1	NA	NA	Down	Proliferation Domain_Trichoblast_Down
AT2G28200	Elongation_Endodermis	96.6	74.1	51.3	25.2	0.522	0.491	0.35	0.321	0.505	0.337	-1.23	5.97	4.21E-13	BRZ-Control	ZAT5	AT2G28200	C2H2-type zinc finger family protein	Down	Elongation_Endodermis_Down
AT3G18280	Maturation_Procambium	166	156	316	646	0.166	0.224	0.34	0.374	0.193	0.357	1.49	8.34	4.24E-13	BRZ-Control	AT3G18280	NA	NA	Up	Maturation_Procambium_Up
AT3G49570	Distal Columella	26.2	126	95.2	204	0.125	0.384	0.265	0.434	0.26	0.357	1.15	6.86	4.25E-13	BRZ-Control	LSU3	NA	NA	Up	Distal Columella_Up
AT2G30860	Transition Domain_Cortex	119	62.6	33.6	23.7	0.612	0.529	0.414	0.386	0.55	0.402	-1.63	5.81	4.34E-13	BRZ-Control	GSTF9	NA	NA	Down	Transition Domain_Cortex_Down
AT4G27410	Transition Domain_Cortex	128	59.2	267	181	0.49	0.579	0.687	0.686	0.556	0.686	1.34	7.33	4.34E-13	BRZ-Control	RD26	RD26	NAC (No Apical Meristem) domain transcriptional regulator superfamily protein	Up	Transition Domain_Cortex_Up
AT5G63660	Transition Domain_Cortex	8.51	8.25	29.3	49.5	0.0816	0.0714	0.364	0.3	0.0741	0.337	2.3	4.71	4.35E-13	BRZ-Control	PDF2.5	NA	NA	Up	Transition Domain_Cortex_Up
AT4G28750	Elongation_Cortex	12.8	3.72	44.9	24.8	0.134	0.0394	0.345	0.299	0.0821	0.326	2.18	4.39	4.68E-13	BRZ-Control	PSAE1	NA	NA	Up	Elongation_Cortex_Up
AT3G50660	Proliferation Domain_Trichoblast	8.26	9.81	32.8	33.7	0.241	0.138	0.534	0.594	0.201	0.549	1.9	4.5	4.78E-13	BRZ-Control	CYP90B1	NA	NA	Up	Proliferation Domain_Trichoblast_Up
AT1G33560	Proximal Lateral Root Cap	8.06	5.23	15.9	16.7	0.0592	0.0457	0.103	0.161	0.0506	0.139	1.38	3.63	4.82E-13	BRZ-Control	ADR1	NA	NA	Up	Proximal Lateral Root Cap_Up
AT2G32190	Transition Domain_Atrichoblast	108	174	215	510	0.596	0.858	0.84	0.977	0.726	0.917	1.28	7.98	4.82E-13	BRZ-Control	AT2G32190	NA	NA	Up	Transition Domain_Atrichoblast_Up
AT5G10580	Elongation_Phloem	51.3	59.1	1.15	16.3	0.121	0.114	0.0128	0.0405	0.117	0.0263	-2.56	5.23	4.85E-13	BRZ-Control	AT5G10580	NA	NA	Down	Elongation_Phloem_Down
AT5G59290	Proximal Lateral Root Cap	252	308	130	194	0.746	0.854	0.527	0.811	0.815	0.702	-0.808	7.79	4.86E-13	BRZ-Control	UXS3	NA	NA	Down	Proximal Lateral Root Cap_Down
AT4G37700	Elongation_Cortex	7.25	8.09	31.4	35.8	0.0549	0.069	0.175	0.216	0.0626	0.192	2.13	4.34	4.90E-13	BRZ-Control	AT4G37700	NA	NA	Up	Elongation_Cortex_Up
AT5G45490	Proximal Lateral Root Cap	62.7	57.9	32.2	30.6	0.346	0.36	0.166	0.26	0.355	0.223	-0.94	5.49	4.92E-13	BRZ-Control	AT5G45490	NA	NA	Down	Proximal Lateral Root Cap_Down
AT2G47460	Transition Domain_Trichoblast	17.7	11.9	96.8	40.7	0.267	0.128	0.438	0.362	0.2	0.406	2.16	5.36	4.95E-13	BRZ-Control	MYB12	MYB12	myb domain protein 12	Up	Transition Domain_Trichoblast_Up
AT4G17830	Proximal Lateral Root Cap	62.7	52.3	34.6	26	0.354	0.341	0.198	0.236	0.346	0.221	-0.94	5.41	4.96E-13	BRZ-Control	AT4G17830	NA	NA	Down	Proximal Lateral Root Cap_Down
AT5G23750	Transition Domain_Trichoblast	55.9	41.4	14.8	6.26	0.435	0.358	0.177	0.181	0.397	0.179	-2.27	4.95	4.96E-13	BRZ-Control	AT5G23750	NA	NA	Down	Transition Domain_Trichoblast_Down
AT5G24270	Transition Domain_Cortex	39.1	23.6	100	87.7	0.388	0.193	0.465	0.429	0.243	0.45	1.64	6.03	5.08E-13	BRZ-Control	CBL4	NA	NA	Up	Transition Domain_Cortex_Up
AT4G26200	Elongation_Cortex	2.72	2.75	16.6	18.8	0.0358	0.0256	0.175	0.261	0.0302	0.21	2.68	3.31	5.13E-13	BRZ-Control	ACS7	NA	NA	Up	Elongation_Cortex_Up
AT4G28890	Elongation_Endodermis	44.3	53.2	15.5	23.7	0.405	0.469	0.19	0.344	0.44	0.261	-1.31	5.15	5.15E-13	BRZ-Control	ATL42	NA	NA	Down	Elongation_Endodermis_Down
AT4G26320	Elongation_Endodermis	12000	5330	6820	3310	0.998	0.994	0.992	0.96	0.996	0.977	-0.751	12.7	5.16E-13	BRZ-Control	AGP13	NA	NA	Down	Elongation_Endodermis_Down
AT3G15500	Elongation_Endodermis	47.7	46	112	101	0.239	0.307	0.395	0.585	0.276	0.483	1.18	6.25	5.25E-13	BRZ-Control	NAC055	NAC3	NAC domain containing protein 3	Up	Elongation_Endodermis_Up
AT2G36830	Proximal Lateral Root Cap	234	1020	163	531	0.539	0.996	0.384	0.984	0.832	0.752	-0.737	8.93	5.25E-13	BRZ-Control	TIP1-1	NA	NA	Down	Proximal Lateral Root Cap_Down
AT5G42010	Distal Columella	7.84	7.82	31.1	22.2	0.0466	0.0549	0.143	0.159	0.0509	0.152	1.71	4.16	5.34E-13	BRZ-Control	AT5G42010	NA	NA	Up	Distal Columella_Up
AT5G23660	Maturation_Pericycle	11.4	17.4	70.3	44.6	0.0733	0.049	0.109	0.15	0.0575	0.129	1.96	5.15	5.80E-13	BRZ-Control	SWEET12	NA	NA	Up	Maturation_Pericycle_Up
AT4G23920	Distal Columella	430	289	185	172	0.739	0.729	0.495	0.571	0.734	0.536	-0.98	8.07	5.84E-13	BRZ-Control	UGE2	NA	NA	Down	Distal Columella_Down
AT5G02580	Proximal Lateral Root Cap	137	87.1	73.4	46.4	0.48	0.412	0.273	0.28	0.436	0.277	-0.901	6.39	6.06E-13	BRZ-Control	AT5G02580	NA	NA	Down	Proximal Lateral Root Cap_Down
AT4G28170	Proximal Lateral Root Cap	4.84	5.06	14.2	13.9	0.0338	0.0402	0.0879	0.126	0.0379	0.111	1.49	3.39	6.24E-13	BRZ-Control	AT4G28170	NA	NA	Up	Proximal Lateral Root Cap_Up
AT4G30470	Proximal Lateral Root Cap	391	238	196	158	0.768	0.674	0.497	0.619	0.708	0.572	-0.792	7.93	6.24E-13	BRZ-Control	AT4G30470	NA	NA	Down	Proximal Lateral Root Cap_Down
AT4G30670	Proximal Lateral Root Cap	27.6	41	12.9	21.2	0.114	0.284	0.0756	0.202	0.223	0.153	-1.01	4.67	6.33E-13	BRZ-Control	AT4G30670	NA	NA	Down	Proximal Lateral Root Cap_Down
AT1G32010	Maturation_Procambium	90.5	0	59.7	266	0.519	0	0.382	0.936	0.274	0.655	2.04	6.74	6.46E-13	BRZ-Control	AT1G32010	NA	NA	Up	Maturation_Procambium_Up
AT5G28510	Maturation_Procambium	70.1	66.8	268	155	0.191	0.286	0.402	0.37	0.236	0.387	1.58	7.14	6.46E-13	BRZ-Control	BGLU24	NA	NA	Up	Maturation_Procambium_Up
AT3G52700	Maturation_Pericycle	0	16.2	0	0	0	0.194	0	0	0.126	0	-8.68	2.36	6.51E-13	BRZ-Control	AT3G52700	NA	NA	Down	Maturation_Pericycle_Down
AT3G17185	Elongation_Trichoblast	109	77.4	16.2	20.3	0.532	0.51	0.0844	0.263	0.524	0.16	-2.29	5.88	6.72E-13	BRZ-Control	TASIR-ARF	NA	NA	Down	Elongation_Trichoblast_Down
AT1G78850	Transition Domain_Cortex	65.5	70.9	193	167	0.592	0.586	0.818	0.857	0.587	0.834	1.39	7	6.76E-13	BRZ-Control	AT1G78850	NA	NA	Up	Transition Domain_Cortex_Up
AT4G27657	Transition Domain_Cortex	14.5	3.75	73.1	18.5	0.143	0.0357	0.444	0.214	0.0635	0.349	2.32	4.93	6.78E-13	BRZ-Control	AT4G27657	NA	NA	Up	Transition Domain_Cortex_Up
AT3G45730	Transition Domain_Cortex	84.2	42.7	213	120	0.449	0.35	0.758	0.643	0.376	0.71	1.41	6.88	6.79E-13	BRZ-Control	AT3G45730	NA	NA	Up	Transition Domain_Cortex_Up
AT4G29930	Elongation_Cortex	25.5	15.2	77.8	68.2	0.143	0.14	0.39	0.515	0.141	0.44	1.87	5.53	6.93E-13	BRZ-Control	BHLH27	AT4G29930	basic helix-loop-helix (bHLH) DNA-binding superfamily protein	Up	Elongation_Cortex_Up
AT2G35980	Maturation_Atrichoblast	9.62	11.8	125	93.4	0.0577	0.0617	0.28	0.275	0.0591	0.279	3.39	5.96	7.07E-13	BRZ-Control	NHL10	NA	NA	Up	Maturation_Atrichoblast_Up
AT2G47770	Transition Domain_Trichoblast	15.4	15.4	76.6	56.6	0.183	0.151	0.446	0.415	0.168	0.433	2.1	5.35	7.27E-13	BRZ-Control	TSPO	NA	NA	Up	Transition Domain_Trichoblast_Up
AT3G60220	Proximal Lateral Root Cap	31.5	55.6	13.2	32	0.213	0.36	0.0892	0.285	0.307	0.209	-0.966	5.06	7.30E-13	BRZ-Control	ATL4	NA	NA	Down	Proximal Lateral Root Cap_Down
AT1G05010	Elongation_Atrichoblast	23.3	11.9	71.2	62.3	0.137	0.121	0.35	0.427	0.133	0.369	1.93	5.36	7.33E-13	BRZ-Control	ACO4	NA	NA	Up	Elongation_Atrichoblast_Up
AT4G01070	Proliferation Domain_Trichoblast	23.2	34.8	5.78	9.21	0.277	0.437	0.12	0.328	0.339	0.173	-1.96	4.08	7.35E-13	BRZ-Control	UGT72B1	NA	NA	Down	Proliferation Domain_Trichoblast_Down
AT5G06760	Elongation_Cortex	31.1	29.9	90.8	122	0.172	0.221	0.37	0.604	0.199	0.464	1.79	6.09	7.37E-13	BRZ-Control	LEA46	NA	NA	Up	Elongation_Cortex_Up
AT5G36180	Transition Domain_Cortex	2.55	6.75	19.4	39.8	0.0612	0.121	0.202	0.286	0.106	0.237	2.63	4.28	7.49E-13	BRZ-Control	SCPL1	NA	NA	Up	Transition Domain_Cortex_Up
AT1G66580	Transition Domain_Cortex	1040	658	2160	1230	1	0.979	0.98	1	0.984	0.988	0.977	10.3	7.58E-13	BRZ-Control	RPL10C	NA	NA	Up	Transition Domain_Cortex_Up
AT1G32170	Transition Domain_Cortex	63	78.7	20.4	22.9	0.673	0.55	0.303	0.414	0.582	0.349	-1.71	5.51	7.66E-13	BRZ-Control	XTH30	NA	NA	Down	Transition Domain_Cortex_Down
AT3G52870	Elongation_Cortex	16.3	26.2	72.8	78.6	0.186	0.191	0.47	0.582	0.189	0.515	1.86	5.59	7.73E-13	BRZ-Control	IQM3	NA	NA	Up	Elongation_Cortex_Up
AT2G34140	Proximal Lateral Root Cap	18.3	19.4	41.7	35.3	0.107	0.136	0.211	0.242	0.125	0.23	1	4.89	7.74E-13	BRZ-Control	CDF4	AT2G34140	Dof-type zinc finger DNA-binding family protein	Up	Proximal Lateral Root Cap_Up
AT3G02620	Distal Lateral Root Cap	43.5	46.2	16.4	10.1	0.17	0.233	0.0487	0.0649	0.2	0.0588	-1.86	4.86	7.76E-13	BRZ-Control	AT3G02620	NA	NA	Down	Distal Lateral Root Cap_Down
AT4G05100	Elongation_Cortex	4.99	5.18	31.4	19.9	0.0668	0.0513	0.21	0.299	0.0583	0.246	2.3	3.89	8.06E-13	BRZ-Control	AtMYB74	MYB74	myb domain protein 74	Up	Elongation_Cortex_Up
AT1G74000	Distal Lateral Root Cap	52.8	41.6	115	180	0.223	0.219	0.319	0.503	0.221	0.433	1.64	6.63	8.37E-13	BRZ-Control	SSL11	NA	NA	Up	Distal Lateral Root Cap_Up
AT5G40630	Elongation_Endodermis	152	167	75	71.7	0.499	0.548	0.38	0.433	0.526	0.405	-1.12	6.88	8.44E-13	BRZ-Control	AT5G40630	NA	NA	Down	Elongation_Endodermis_Down
AT1G71000	Elongation_Trichoblast	19.8	10.1	57.7	74.7	0.111	0.0897	0.305	0.368	0.103	0.332	2.2	5.28	8.44E-13	BRZ-Control	AT1G71000	NA	NA	Up	Elongation_Trichoblast_Up
AT1G54120	Proximal Lateral Root Cap	244	220	125	137	0.744	0.713	0.489	0.65	0.724	0.588	-0.82	7.49	8.47E-13	BRZ-Control	AT1G54120	NA	NA	Down	Proximal Lateral Root Cap_Down
AT5G48900	Proximal Lateral Root Cap	204	262	99.3	170	0.604	0.707	0.372	0.63	0.67	0.531	-0.822	7.52	8.47E-13	BRZ-Control	AT5G48900	NA	NA	Down	Proximal Lateral Root Cap_Down
AT3G21510	Transition Domain_Trichoblast	7.51	12.6	46.2	43.8	0.105	0.14	0.4	0.436	0.122	0.415	2.2	4.78	8.58E-13	BRZ-Control	AHP1	NA	NA	Up	Transition Domain_Trichoblast_Up
AT3G10020	Elongation_Atrichoblast	31.8	36.7	115	124	0.195	0.401	0.376	0.587	0.246	0.429	1.8	6.23	8.63E-13	BRZ-Control	AT3G10020	NA	NA	Up	Elongation_Atrichoblast_Up
AT3G48510	Maturation_Pericycle	4.07	5.6	27.7	21.7	0.0513	0.0471	0.211	0.198	0.0485	0.205	2.31	3.87	8.63E-13	BRZ-Control	AT3G48510	NA	NA	Up	Maturation_Pericycle_Up
AT5G01200	Transition Domain_Trichoblast	18.8	9.83	1.65	0.284	0.267	0.101	0.0308	0.0106	0.186	0.0223	-3.95	3.16	8.75E-13	BRZ-Control	AT5G01200	AT5G01200	Duplicated homeodomain-like superfamily protein	Down	Transition Domain_Trichoblast_Down
AT5G58670	Elongation_Trichoblast	4.89	2.66	24.6	23.3	0.0567	0.0345	0.182	0.316	0.0485	0.239	2.69	3.6	8.86E-13	BRZ-Control	PLC1	NA	NA	Up	Elongation_Trichoblast_Up
AT1G37130	Transition Domain_Atrichoblast	66.4	60.4	143	184	0.614	0.615	0.702	0.907	0.615	0.818	1.36	6.83	8.87E-13	BRZ-Control	NIA2	NA	NA	Up	Transition Domain_Atrichoblast_Up
AT2G21045	Elongation_Cortex	60	75.7	19.3	16.4	0.379	0.574	0.29	0.366	0.486	0.32	-1.92	5.46	8.89E-13	BRZ-Control	HAC1	NA	NA	Down	Elongation_Cortex_Down
AT5G61570	Elongation_Endodermis	15.1	32.6	5.25	9.17	0.173	0.315	0.0798	0.183	0.251	0.127	-1.72	4.08	9.42E-13	BRZ-Control	AT5G61570	NA	NA	Down	Elongation_Endodermis_Down
AT2G44080	Maturation_Procambium	36.4	26.1	108	94.9	0.243	0.224	0.556	0.617	0.234	0.586	1.71	6.08	9.57E-13	BRZ-Control	ARL	NA	NA	Up	Maturation_Procambium_Up
AT5G65300	Transition Domain_Atrichoblast	367	93.7	704	269	0.912	0.817	0.939	0.948	0.865	0.944	1.23	8.48	9.57E-13	BRZ-Control	AT5G65300	NA	NA	Up	Transition Domain_Atrichoblast_Up
AT5G43350	Elongation_Trichoblast	95.2	249	14.9	66.5	0.496	0.748	0.104	0.368	0.589	0.216	-2.2	6.78	9.78E-13	BRZ-Control	PHT1-1	NA	NA	Down	Elongation_Trichoblast_Down
AT2G17080	Distal Columella	39.2	22	102	47.1	0.186	0.161	0.339	0.286	0.173	0.31	1.25	5.7	9.86E-13	BRZ-Control	AT2G17080	NA	NA	Up	Distal Columella_Up
AT3G30180	Elongation_Atrichoblast	7.87	5.24	48.8	17	0.0882	0.0828	0.319	0.24	0.0869	0.299	2.32	4.27	9.92E-13	BRZ-Control	CYP85A2	NA	NA	Up	Elongation_Atrichoblast_Up
AT5G47450	Maturation_Procambium	751	2390	280	1060	0.689	0.981	0.502	0.945	0.827	0.721	-1.3	10.1	1.01E-12	BRZ-Control	TIP2-3	NA	NA	Down	Maturation_Procambium_Down
AT4G26810	Elongation_Atrichoblast	4.02	0.349	28.1	8.81	0.042	0.00637	0.155	0.08	0.0332	0.136	3.04	3.32	1.02E-12	BRZ-Control	AT4G26810	AT4G26810	SWIB/MDM2 domain superfamily protein	Up	Elongation_Atrichoblast_Up
AT5G57625	Elongation_Trichoblast	115	712	14.3	234	0.298	0.652	0.0779	0.482	0.429	0.25	-2.12	8.09	1.03E-12	BRZ-Control	AT5G57625	NA	NA	Down	Elongation_Trichoblast_Down
AT5G03760	Proliferation Domain_Atrichoblast	42.7	63.9	13.7	16.4	0.744	0.676	0.289	0.442	0.694	0.357	-1.82	4.96	1.04E-12	BRZ-Control	CSLA9	NA	NA	Down	Proliferation Domain_Atrichoblast_Down
AT5G50720	Proliferation Domain_Atrichoblast	0	1.68	22.2	12	0	0.0476	0.305	0.273	0.0347	0.291	3.63	3.61	1.05E-12	BRZ-Control	HVA22E	NA	NA	Up	Proliferation Domain_Atrichoblast_Up
ATMG01390	Elongation_Endodermis	656	248	450	90.1	0.982	0.92	0.962	0.808	0.948	0.891	-0.99	8.5	1.06E-12	BRZ-Control	RRN18	NA	NA	Down	Elongation_Endodermis_Down
AT2G16060	Elongation_Phloem	9.57	16.3	32.2	92.3	0.0867	0.0731	0.167	0.378	0.0791	0.27	2.21	5.15	1.08E-12	BRZ-Control	AHB1	NA	NA	Up	Elongation_Phloem_Up
AT1G59960	Elongation_Endodermis	10	9.53	29.8	26.4	0.116	0.121	0.251	0.371	0.119	0.306	1.52	4.2	1.09E-12	BRZ-Control	AT1G59960	NA	NA	Up	Elongation_Endodermis_Up
AT4G13710	Distal Lateral Root Cap	18.2	20.1	2.83	3.23	0.0981	0.136	0.0122	0.0192	0.117	0.0165	-2.64	3.51	1.10E-12	BRZ-Control	AT4G13710	NA	NA	Down	Distal Lateral Root Cap_Down
AT4G37540	Elongation_Cortex	21.5	22.3	4.22	3.45	0.181	0.183	0.045	0.112	0.183	0.0719	-2.51	3.8	1.10E-12	BRZ-Control	LBD39	LBD39	LOB domain-containing protein 39	Down	Elongation_Cortex_Down
AT3G11150	Maturation_Procambium	18.6	25.6	1.25	5.49	0.14	0.195	0.0124	0.0553	0.166	0.0336	-2.68	3.71	1.10E-12	BRZ-Control	AT3G11150	NA	NA	Down	Maturation_Procambium_Down
ATMG01390	Transition Domain_Cortex	700	415	478	122	1	0.964	0.98	0.857	0.974	0.929	-1.14	8.73	1.13E-12	BRZ-Control	RRN18	NA	NA	Down	Transition Domain_Cortex_Down
AT2G37640	Elongation_Trichoblast	1.59	1.33	13.6	17	0.0223	0.0276	0.0974	0.237	0.0242	0.157	3.36	2.82	1.14E-12	BRZ-Control	EXPA3	NA	NA	Up	Elongation_Trichoblast_Up
AT1G22530	Proliferation Domain_Trichoblast	24.8	45.5	7.33	12.7	0.365	0.609	0.11	0.391	0.46	0.18	-1.79	4.38	1.14E-12	BRZ-Control	PATL2	NA	NA	Down	Proliferation Domain_Trichoblast_Down
AT1G13620	Proliferation Domain_Endodermis	172	7.65	0	0	0.143	0.111	0	0	0.12	0	-8.91	4.99	1.15E-12	BRZ-Control	RGF2	NA	NA	Down	Proliferation Domain_Endodermis_Down
AT1G50060	Proliferation Domain_Trichoblast	152	40.1	18.9	53.7	0.182	0.632	0.12	0.938	0.357	0.325	-1.47	6.07	1.16E-12	BRZ-Control	AT1G50060	NA	NA	Down	Proliferation Domain_Trichoblast_Down
AT5G08180	Proliferation Domain_Trichoblast	105	117	265	217	0.569	0.598	0.848	0.906	0.58	0.863	1.12	7.48	1.16E-12	BRZ-Control	AT5G08180	NA	NA	Up	Proliferation Domain_Trichoblast_Up
AT1G28330	Transition Domain_Atrichoblast	189	128	408	331	0.678	0.858	0.847	0.924	0.768	0.891	1.24	8.04	1.16E-12	BRZ-Control	DRM1	NA	NA	Up	Transition Domain_Atrichoblast_Up
AT4G13395	Transition Domain_Cortex	45.9	19.1	168	48.3	0.265	0.193	0.667	0.429	0.212	0.568	1.62	6.2	1.16E-12	BRZ-Control	DVL10	NA	NA	Up	Transition Domain_Cortex_Up
AT3G01190	Distal Columella	40.9	267	19.5	113	0.199	0.888	0.0961	0.614	0.557	0.377	-1.18	6.82	1.19E-12	BRZ-Control	PER27	NA	NA	Down	Distal Columella_Down
AT3G07410	Distal Columella	295	149	127	82.1	0.602	0.496	0.36	0.33	0.547	0.344	-1.04	7.34	1.20E-12	BRZ-Control	RABA5B	NA	NA	Down	Distal Columella_Down
AT5G02560	Transition Domain_Atrichoblast	17.9	13.5	3.83	2.34	0.316	0.385	0.0916	0.0872	0.35	0.0891	-2.39	3.25	1.22E-12	BRZ-Control	HTA12	NA	NA	Down	Transition Domain_Atrichoblast_Down
AT4G19460	Proximal Lateral Root Cap	26.3	29.9	13.1	14.2	0.176	0.213	0.0831	0.135	0.2	0.115	-1.04	4.34	1.24E-12	BRZ-Control	AT4G19460	NA	NA	Down	Proximal Lateral Root Cap_Down
AT2G22760	Elongation_Cortex	4.38	19.3	34	53.7	0.0597	0.116	0.19	0.351	0.0907	0.254	2.08	4.78	1.27E-12	BRZ-Control	BHLH19	AT2G22760	basic helix-loop-helix (bHLH) DNA-binding superfamily protein	Up	Elongation_Cortex_Up
AT2G30930	Transition Domain_Trichoblast	1100	573	305	141	0.953	0.944	0.731	0.883	0.949	0.795	-1.94	9.06	1.28E-12	BRZ-Control	AT2G30930	NA	NA	Down	Transition Domain_Trichoblast_Down
AT2G38240	Proximal Lateral Root Cap	53.8	87.2	131	127	0.177	0.308	0.217	0.39	0.261	0.323	0.89	6.66	1.29E-12	BRZ-Control	ANS	NA	NA	Up	Proximal Lateral Root Cap_Up
AT3G48740	Maturation_Pericycle	35.8	40.9	166	103	0.125	0.0941	0.263	0.26	0.105	0.262	1.77	6.43	1.30E-12	BRZ-Control	SWEET11	NA	NA	Up	Maturation_Pericycle_Up
AT1G08930	Transition Domain_Atrichoblast	27.9	36	85.4	90.4	0.474	0.651	0.702	0.948	0.562	0.842	1.46	5.91	1.30E-12	BRZ-Control	ERD6	NA	NA	Up	Transition Domain_Atrichoblast_Up
AT2G45180	Proliferation Domain_Trichoblast	17	44.1	6.63	6.67	0.168	0.356	0.0733	0.219	0.241	0.11	-1.97	4.06	1.31E-12	BRZ-Control	AT2G45180	NA	NA	Down	Proliferation Domain_Trichoblast_Down
AT4G06746	Proliferation Domain_Trichoblast	38.5	4.46	5.92	2.54	0.175	0.115	0.0628	0.125	0.152	0.0784	-2.34	3.82	1.31E-12	BRZ-Control	RAP2-9	RAP2.9	related to AP2 9	Down	Proliferation Domain_Trichoblast_Down
AT1G26800	Proximal Lateral Root Cap	6.09	18.3	29.4	26.3	0.038	0.123	0.144	0.204	0.0925	0.18	1.09	4.42	1.31E-12	BRZ-Control	MPSR1	NA	NA	Up	Proximal Lateral Root Cap_Up
AT5G03050	Proximal Lateral Root Cap	12.5	8.9	33	17	0.0775	0.0655	0.172	0.149	0.0698	0.158	1.15	4.19	1.34E-12	BRZ-Control	AT5G03050	NA	NA	Up	Proximal Lateral Root Cap_Up
AT4G30610	Proximal Lateral Root Cap	43.4	41.4	20.2	23.3	0.251	0.248	0.12	0.196	0.249	0.166	-0.944	4.97	1.34E-12	BRZ-Control	SCPL24	NA	NA	Down	Proximal Lateral Root Cap_Down
AT1G23310	Proximal Lateral Root Cap	7.71	9.16	22.2	18.7	0.0549	0.0741	0.129	0.165	0.0672	0.151	1.22	3.94	1.35E-12	BRZ-Control	GGAT1	NA	NA	Up	Proximal Lateral Root Cap_Up
AT5G38020	Maturation_Atrichoblast	65.8	44.9	712	280	0.115	0.136	0.445	0.412	0.122	0.435	3.07	8.12	1.36E-12	BRZ-Control	AT5G38020	NA	NA	Up	Maturation_Atrichoblast_Up
AT4G12510	Elongation_Phloem	203	144	65.5	41.9	0.428	0.662	0.269	0.486	0.559	0.375	-1.7	6.9	1.37E-12	BRZ-Control	AT4G12510	NA	NA	Down	Elongation_Phloem_Down
ATMG00660	Elongation_Endodermis	106	34.8	46.3	14.1	0.608	0.359	0.395	0.286	0.472	0.345	-1.25	5.67	1.38E-12	BRZ-Control	ORF149	NA	NA	Down	Elongation_Endodermis_Down
AT4G26320	Transition Domain_Trichoblast	142	92	29.3	25.6	0.497	0.514	0.2	0.245	0.505	0.219	-2.06	6.21	1.38E-12	BRZ-Control	AGP13	NA	NA	Down	Transition Domain_Trichoblast_Down
AT5G41590	Elongation_Endodermis	3.74	1.1	11.5	11.3	0.0342	0.019	0.114	0.183	0.0259	0.146	2.37	2.7	1.42E-12	BRZ-Control	AT5G41590	NA	NA	Up	Elongation_Endodermis_Up
AT1G17145	Distal Columella	24.9	29.8	59.6	70.6	0.125	0.214	0.256	0.388	0.171	0.327	1.25	5.58	1.47E-12	BRZ-Control	DA2L	NA	NA	Up	Distal Columella_Up
AT1G56630	Proliferation Domain_Atrichoblast	20.6	27.5	4.95	4.94	0.333	0.371	0.132	0.196	0.361	0.161	-2.3	3.52	1.49E-12	BRZ-Control	AT1G56630	NA	NA	Down	Proliferation Domain_Atrichoblast_Down
AT5G64100	Proliferation Domain_Atrichoblast	50.1	40.9	10.8	13.9	0.103	0.61	0.0985	0.523	0.472	0.287	-1.85	4.62	1.49E-12	BRZ-Control	PER69	NA	NA	Down	Proliferation Domain_Atrichoblast_Down
AT1G52343	Elongation_Atrichoblast	2.51	0	19.1	9.99	0.0252	0	0.137	0.133	0.019	0.136	3.36	2.9	1.52E-12	BRZ-Control	AT1G52343	NA	NA	Up	Elongation_Atrichoblast_Up
AT5G07860	Elongation_Atrichoblast	132	194	39.5	54.1	0.416	0.675	0.212	0.48	0.48	0.279	-1.79	6.74	1.52E-12	BRZ-Control	AT5G07860	NA	NA	Down	Elongation_Atrichoblast_Down
AT4G25820	Proliferation Domain_Trichoblast	36.3	12	5.5	6.35	0.109	0.253	0.0785	0.266	0.165	0.125	-2.11	3.96	1.52E-12	BRZ-Control	XTH14	NA	NA	Down	Proliferation Domain_Trichoblast_Down
AT4G24960	Distal Columella	300	231	534	466	0.451	0.696	0.588	0.789	0.578	0.697	0.922	8.58	1.53E-12	BRZ-Control	HVA22D	NA	NA	Up	Distal Columella_Up
AT5G24490	Elongation_Endodermis	1.64	2.41	13.6	9.17	0.0228	0.0361	0.125	0.188	0.03	0.154	2.41	2.64	1.54E-12	BRZ-Control	AT5G24490	NA	NA	Up	Elongation_Endodermis_Up
AT3G52870	Elongation_Endodermis	26.3	38.2	61.1	86.1	0.232	0.292	0.369	0.54	0.265	0.448	1.19	5.72	1.55E-12	BRZ-Control	IQM3	NA	NA	Up	Elongation_Endodermis_Up
AT5G25450	Distal Columella	64.4	98.5	255	120	0.208	0.343	0.48	0.397	0.278	0.435	1.09	7.07	1.57E-12	BRZ-Control	QCR7-2	NA	NA	Up	Distal Columella_Up
AT2G22870	Proliferation Domain_Atrichoblast	25	24.7	108	69.3	0.436	0.305	0.668	0.688	0.34	0.677	1.76	5.94	1.58E-12	BRZ-Control	EMB2001	NA	NA	Up	Proliferation Domain_Atrichoblast_Up
AT2G39420	Proliferation Domain_Trichoblast	41.5	45.5	11	19.4	0.489	0.529	0.215	0.406	0.504	0.263	-1.6	4.82	1.58E-12	BRZ-Control	AT2G39420	NA	NA	Down	Proliferation Domain_Trichoblast_Down
AT4G33120	Distal Columella	111	229	61	95.7	0.405	0.776	0.228	0.484	0.598	0.367	-1.08	6.97	1.62E-12	BRZ-Control	AT4G33120	NA	NA	Down	Distal Columella_Down
AT3G47980	Elongation_Atrichoblast	46.1	65.3	11.4	14.7	0.332	0.42	0.0752	0.187	0.354	0.103	-2.08	5.19	1.65E-12	BRZ-Control	AT3G47980	NA	NA	Down	Elongation_Atrichoblast_Down
AT5G52640	Distal Lateral Root Cap	17.8	33.4	69.5	94.2	0.0584	0.139	0.144	0.236	0.0974	0.201	1.69	5.8	1.68E-12	BRZ-Control	HSP90-1	NA	NA	Up	Distal Lateral Root Cap_Up
AT2G32270	Elongation_Phloem	8.7	10.5	54	45	0.0751	0.0822	0.256	0.284	0.0791	0.27	2.35	4.72	1.69E-12	BRZ-Control	ZIP3	NA	NA	Up	Elongation_Phloem_Up
AT2G20670	Proximal Lateral Root Cap	31.9	62	20.7	27.7	0.189	0.411	0.11	0.24	0.331	0.19	-0.944	5.16	1.70E-12	BRZ-Control	AT2G20670	NA	NA	Down	Proximal Lateral Root Cap_Down
AT3G52770	Transition Domain_Trichoblast	62.4	11.6	4.94	4.84	0.372	0.095	0.0846	0.128	0.238	0.103	-2.59	4.54	1.70E-12	BRZ-Control	ZPR3	NA	NA	Down	Transition Domain_Trichoblast_Down
AT4G18880	Distal Columella	37.8	38.9	97.6	80.2	0.182	0.273	0.349	0.408	0.229	0.381	1.19	6.01	1.73E-12	BRZ-Control	HSFA4A	HSF A4A	heat shock transcription factor A4A	Up	Distal Columella_Up
AT1G05660	Elongation_Cortex	14.7	58.2	4.75	9.06	0.11	0.442	0.06	0.261	0.292	0.141	-2.28	4.51	1.73E-12	BRZ-Control	AT1G05660	NA	NA	Down	Elongation_Cortex_Down
AT3G49360	Elongation_Endodermis	10.8	10.5	36.1	24.2	0.123	0.129	0.331	0.335	0.126	0.333	1.46	4.3	1.81E-12	BRZ-Control	PGL2	NA	NA	Up	Elongation_Endodermis_Up
AT2G14820	Proximal Lateral Root Cap	60.9	49.5	26.7	30.4	0.308	0.312	0.152	0.248	0.311	0.211	-0.922	5.35	1.81E-12	BRZ-Control	NPY2	NA	NA	Down	Proximal Lateral Root Cap_Down
AT3G50660	Proliferation Domain_Atrichoblast	9.57	9.25	36	46.2	0.282	0.181	0.566	0.712	0.208	0.631	2.17	4.87	1.87E-12	BRZ-Control	CYP90B1	NA	NA	Up	Proliferation Domain_Atrichoblast_Up
AT1G78830	Transition Domain_Cortex	67.2	141	143	383	0.592	0.671	0.737	0.929	0.651	0.817	1.29	7.55	1.94E-12	BRZ-Control	AT1G78830	NA	NA	Up	Transition Domain_Cortex_Up
AT2G45050	Proliferation Domain_Trichoblast	214	223	464	402	0.81	0.793	0.916	0.969	0.804	0.929	0.986	8.36	1.95E-12	BRZ-Control	GATA2	GATA2	GATA transcription factor 2	Up	Proliferation Domain_Trichoblast_Up
AT2G29450	Proximal Lateral Root Cap	1050	2060	2110	2390	0.885	0.996	0.946	0.997	0.956	0.978	0.605	10.9	1.95E-12	BRZ-Control	GSTU5	NA	NA	Up	Proximal Lateral Root Cap_Up
AT1G23205	Elongation_Cortex	15.6	28.1	54.4	99.1	0.196	0.174	0.465	0.709	0.184	0.563	1.81	5.61	1.96E-12	BRZ-Control	AT1G23205	NA	NA	Up	Elongation_Cortex_Up
AT5G54490	Proliferation Domain_Trichoblast	54.2	19.6	137	54	0.423	0.195	0.707	0.656	0.335	0.694	1.38	6.13	1.96E-12	BRZ-Control	PBP1	NA	NA	Up	Proliferation Domain_Trichoblast_Up
AT2G37220	Transition Domain_Cortex	11.1	11.6	47.1	46.6	0.245	0.164	0.444	0.529	0.185	0.479	2.03	4.99	1.98E-12	BRZ-Control	CP29B	NA	NA	Up	Transition Domain_Cortex_Up
AT5G24580	Proximal Lateral Root Cap	6.99	13.5	19.1	27.1	0.0423	0.0804	0.0743	0.153	0.0667	0.123	1.15	4.19	2.01E-12	BRZ-Control	HIPP09	NA	NA	Up	Proximal Lateral Root Cap_Up
AT1G59740	Maturation_Procambium	21.2	16	64.3	66.5	0.132	0.0762	0.299	0.336	0.106	0.317	1.81	5.44	2.05E-12	BRZ-Control	NPF4.3	NA	NA	Up	Maturation_Procambium_Up
AT3G13520	Proliferation Domain_Trichoblast	426	205	176	117	0.854	0.954	0.738	0.922	0.893	0.784	-1.06	7.86	2.08E-12	BRZ-Control	AGP12	NA	NA	Down	Proliferation Domain_Trichoblast_Down
AT5G01600	Proximal Lateral Root Cap	499	197	663	405	0.665	0.562	0.734	0.75	0.599	0.744	0.725	8.78	2.09E-12	BRZ-Control	FER1	NA	NA	Up	Proximal Lateral Root Cap_Up
AT5G57785	Elongation_Cortex	1010	495	2810	1340	0.888	0.779	0.97	0.978	0.828	0.973	1.45	10.5	2.12E-12	BRZ-Control	AT5G57785	NA	NA	Up	Elongation_Cortex_Up
AT5G55180	Transition Domain_Atrichoblast	74.9	75.4	174	201	0.655	0.746	0.748	0.913	0.7	0.842	1.32	7.04	2.12E-12	BRZ-Control	AT5G55180	NA	NA	Up	Transition Domain_Atrichoblast_Up
AT1G28580	Transition Domain_Cortex	17.9	18.7	50.7	75.2	0.245	0.279	0.556	0.714	0.27	0.621	1.81	5.44	2.12E-12	BRZ-Control	AT1G28580	NA	NA	Up	Transition Domain_Cortex_Up
AT5G62165	Transition Domain_Cortex	11.9	11.2	0	0	0.204	0.193	0	0	0.196	0	-7.77	2.5	2.12E-12	BRZ-Control	AGL42	AGL42	AGAMOUS-like 42	Down	Transition Domain_Cortex_Down
AT5G59590	Maturation_Pericycle	0.814	1.87	14.6	11.4	0.011	0.0196	0.113	0.128	0.0166	0.12	3.17	2.82	2.15E-12	BRZ-Control	UGT76E2	NA	NA	Up	Maturation_Pericycle_Up
AT2G19310	Transition Domain_Atrichoblast	4.65	35.8	23.9	88.6	0.105	0.521	0.374	0.767	0.312	0.597	1.64	5.33	2.26E-12	BRZ-Control	HSP18.5	NA	NA	Up	Transition Domain_Atrichoblast_Up
AT5G47980	Elongation_Atrichoblast	38.7	29.7	199	65.8	0.235	0.223	0.496	0.293	0.232	0.445	1.83	6.37	2.27E-12	BRZ-Control	BAHD1	NA	NA	Up	Elongation_Atrichoblast_Up
AT1G72450	Transition Domain_Cortex	3.4	0.75	14.5	22.9	0.0612	0.0143	0.263	0.3	0.0265	0.278	3.56	3.6	2.28E-12	BRZ-Control	TIFY11B	JAZ6	jasmonate-zim-domain protein 6	Up	Transition Domain_Cortex_Up
AT3G16420	Proximal Columella	582	746	2480	1690	1	1	0.978	1	1	0.99	1.62	10.4	2.30E-12	BRZ-Control	PBP1	NA	NA	Up	Proximal Columella_Up
AT2G27830	Proximal Lateral Root Cap	66.8	91.4	159	131	0.293	0.445	0.483	0.576	0.39	0.54	0.867	6.83	2.30E-12	BRZ-Control	AT2G27830	NA	NA	Up	Proximal Lateral Root Cap_Up
AT3G56070	Proliferation Domain_Trichoblast	66.8	80.7	178	156	0.642	0.517	0.77	0.734	0.594	0.761	1.19	6.93	2.32E-12	BRZ-Control	CYP19-3	NA	NA	Up	Proliferation Domain_Trichoblast_Up
AT5G45500	Proliferation Domain_Trichoblast	17.2	19.6	2.82	5.08	0.336	0.322	0.0942	0.219	0.33	0.125	-2.31	3.38	2.33E-12	BRZ-Control	AT5G45500	NA	NA	Down	Proliferation Domain_Trichoblast_Down
AT3G22600	Transition Domain_Atrichoblast	4.43	24.1	0	4.68	0.0585	0.272	0	0.215	0.165	0.122	-2.59	3.25	2.35E-12	BRZ-Control	AT3G22600	NA	NA	Down	Transition Domain_Atrichoblast_Down
AT3G15670	Elongation_Endodermis	26.8	31.5	58.3	75	0.2	0.359	0.304	0.612	0.287	0.446	1.19	5.57	2.36E-12	BRZ-Control	LEA29	NA	NA	Up	Elongation_Endodermis_Up
AT1G74310	Distal Columella	146	275	469	335	0.436	0.727	0.73	0.763	0.588	0.748	0.962	8.26	2.46E-12	BRZ-Control	CLPB1	NA	NA	Up	Distal Columella_Up
AT1G69700	Proximal Lateral Root Cap	52.2	29.6	102	54.7	0.211	0.177	0.356	0.354	0.189	0.355	0.924	5.9	2.49E-12	BRZ-Control	HVA22C	NA	NA	Up	Proximal Lateral Root Cap_Up
AT1G60750	Elongation_Endodermis	90.2	37	40.1	14.9	0.33	0.203	0.179	0.196	0.261	0.187	-1.23	5.52	2.50E-12	BRZ-Control	AT1G60750	NA	NA	Down	Elongation_Endodermis_Down
AT1G17190	Distal Columella	3110	3450	5900	4670	0.97	1	0.989	1	0.986	0.995	0.68	12.1	2.51E-12	BRZ-Control	GSTU26	NA	NA	Up	Distal Columella_Up
AT1G17285	Elongation_Endodermis	12.7	10.4	33.7	28.3	0.109	0.0987	0.213	0.277	0.104	0.242	1.42	4.37	2.57E-12	BRZ-Control	AT1G17285	NA	NA	Up	Elongation_Endodermis_Up
AT4G23800	Proximal Columella	74.5	99.5	2.55	11.7	0.214	0.0698	0.0222	0.0254	0.105	0.024	-3.48	5.28	2.60E-12	BRZ-Control	HMGB6	3xHMG-box2	HMG (high mobility group) box protein	Down	Proximal Columella_Down
AT1G75860	Transition Domain_Cortex	122	112	306	248	0.612	0.571	0.737	0.614	0.582	0.686	1.24	7.65	2.78E-12	BRZ-Control	AT1G75860	NA	NA	Up	Transition Domain_Cortex_Up
AT2G45050	Elongation_Endodermis	5.23	12.5	26.5	25.2	0.0615	0.127	0.183	0.286	0.0973	0.23	1.55	4.09	2.84E-12	BRZ-Control	GATA2	GATA2	GATA transcription factor 2	Up	Elongation_Endodermis_Up
AT5G15970	Maturation_Atrichoblast	570	158	3280	1770	0.635	0.654	0.934	0.975	0.641	0.947	2.99	10.5	2.85E-12	BRZ-Control	KIN2	NA	NA	Up	Maturation_Atrichoblast_Up
AT5G10830	Proximal Lateral Root Cap	71.1	133	157	199	0.307	0.544	0.474	0.688	0.459	0.605	0.842	7.15	2.88E-12	BRZ-Control	AT5G10830	NA	NA	Up	Proximal Lateral Root Cap_Up
AT5G14700	Elongation_Cortex	12.2	5.18	45.6	24.4	0.117	0.0513	0.275	0.358	0.081	0.308	2.04	4.42	2.94E-12	BRZ-Control	AT5G14700	NA	NA	Up	Elongation_Cortex_Up
AT5G60630	Distal Columella	35.4	43.1	13.2	17.5	0.148	0.182	0.0456	0.0904	0.166	0.0699	-1.35	4.78	2.98E-12	BRZ-Control	AT5G60630	NA	NA	Down	Distal Columella_Down
AT2G01670	Elongation_Cortex	22.7	6.96	63.6	40.1	0.103	0.0533	0.295	0.396	0.0756	0.335	1.94	5.04	3.01E-12	BRZ-Control	NUDT17	NA	NA	Up	Elongation_Cortex_Up
AT4G01630	Elongation_Trichoblast	388	495	108	119	0.654	0.921	0.39	0.623	0.753	0.489	-1.95	8.13	3.03E-12	BRZ-Control	EXPA17	NA	NA	Down	Elongation_Trichoblast_Down
AT5G65300	Proximal Lateral Root Cap	781	464	1320	687	0.901	0.848	0.956	0.959	0.867	0.958	0.663	9.67	3.05E-12	BRZ-Control	AT5G65300	NA	NA	Up	Proximal Lateral Root Cap_Up
AT4G22110	Elongation_Atrichoblast	8.04	2.79	39	17	0.0672	0.0255	0.243	0.16	0.0569	0.223	2.37	4.02	3.06E-12	BRZ-Control	AT4G22110	NA	NA	Up	Elongation_Atrichoblast_Up
AT4G39660	Elongation_Endodermis	48.4	64.2	109	136	0.362	0.507	0.567	0.652	0.441	0.606	1.12	6.48	3.06E-12	BRZ-Control	AGT2	NA	NA	Up	Elongation_Endodermis_Up
AT4G14550	Transition Domain_Cortex	51	28.1	10.9	7.24	0.429	0.307	0.182	0.129	0.339	0.16	-2.11	4.47	3.08E-12	BRZ-Control	IAA14	IAA14	indole-3-acetic acid inducible 14	Down	Transition Domain_Cortex_Down
AT4G25100	Proliferation Domain_Cortex	9.01	20.4	223	181	0.182	0.133	0.508	0.5	0.154	0.504	3.84	6.99	3.17E-12	BRZ-Control	FSD1	NA	NA	Up	Proliferation Domain_Cortex_Up
AT2G25150	Elongation_Atrichoblast	2.34	1.05	24.4	7.05	0.0168	0.0191	0.119	0.08	0.0174	0.11	3.21	3.06	3.23E-12	BRZ-Control	SCT	NA	NA	Up	Elongation_Atrichoblast_Up
AT4G11190	Elongation_Atrichoblast	7.03	3.14	52.5	7.05	0.0315	0.0446	0.102	0.12	0.0348	0.106	2.49	4.11	3.24E-12	BRZ-Control	DIR13	NA	NA	Up	Elongation_Atrichoblast_Up
AT1G70230	Elongation_Endodermis	78.2	103	34.4	46.2	0.456	0.577	0.297	0.496	0.522	0.388	-1.17	6.07	3.24E-12	BRZ-Control	AXY4	NA	NA	Down	Elongation_Endodermis_Down
AT3G58850	Proliferation Domain_Trichoblast	138	55.3	58.5	19.4	0.752	0.448	0.445	0.391	0.634	0.431	-1.34	6.12	3.24E-12	BRZ-Control	PAR2	NA	NA	Down	Proliferation Domain_Trichoblast_Down
AT3G14990	Transition Domain_Cortex	136	226	292	527	0.714	0.85	0.768	0.914	0.815	0.828	1.17	8.23	3.25E-12	BRZ-Control	DJ1A	NA	NA	Up	Transition Domain_Cortex_Up
AT1G64900	Transition Domain_Cortex	7.66	15.4	34.9	59.1	0.163	0.179	0.434	0.5	0.175	0.462	2.01	5	3.27E-12	BRZ-Control	CYP89A2	NA	NA	Up	Transition Domain_Cortex_Up
AT5G10930	Elongation_Endodermis	60.3	111	21.7	56.3	0.453	0.537	0.259	0.576	0.499	0.405	-1.19	6	3.28E-12	BRZ-Control	CIPK5	NA	NA	Down	Elongation_Endodermis_Down
AT1G09560	Proximal Lateral Root Cap	520	533	306	334	0.913	0.945	0.788	0.926	0.933	0.873	-0.717	8.72	3.31E-12	BRZ-Control	GLP4	NA	NA	Down	Proximal Lateral Root Cap_Down
AT3G06770	Elongation_Endodermis	40.4	36.6	15.5	14.6	0.376	0.376	0.186	0.281	0.376	0.23	-1.35	4.8	3.34E-12	BRZ-Control	AT3G06770	NA	NA	Down	Elongation_Endodermis_Down
AT1G69530	Elongation_Atrichoblast	148	230	36.2	82.8	0.361	0.605	0.137	0.4	0.422	0.203	-1.74	6.98	3.38E-12	BRZ-Control	ATEXPA1	NA	NA	Down	Elongation_Atrichoblast_Down
AT2G02780	Proximal Lateral Root Cap	47.3	46.8	26	24.1	0.285	0.318	0.157	0.233	0.306	0.204	-0.914	5.14	3.38E-12	BRZ-Control	AT2G02780	NA	NA	Down	Proximal Lateral Root Cap_Down
AT3G15500	Elongation_Atrichoblast	36.5	73	148	193	0.221	0.439	0.345	0.773	0.275	0.452	1.71	6.79	3.40E-12	BRZ-Control	NAC055	NAC3	NAC domain containing protein 3	Up	Elongation_Atrichoblast_Up
AT2G22860	Proliferation Domain_Atrichoblast	133	96.7	342	247	0.615	0.543	0.738	0.781	0.562	0.757	1.36	7.71	3.46E-12	BRZ-Control	PSK2	NA	NA	Up	Proliferation Domain_Atrichoblast_Up
AT1G59860	Transition Domain_Atrichoblast	1.11	6.39	8.54	27	0.0292	0.225	0.176	0.465	0.126	0.34	2.27	3.6	3.54E-12	BRZ-Control	HSP17.6A	NA	NA	Up	Transition Domain_Atrichoblast_Up
AT1G24764	Proximal Lateral Root Cap	72.9	57.3	37.1	32	0.372	0.336	0.207	0.265	0.349	0.243	-0.904	5.6	3.57E-12	BRZ-Control	ATMAP70-2	NA	NA	Down	Proximal Lateral Root Cap_Down
AT5G60660	Proximal Lateral Root Cap	41.9	149	24.2	73.6	0.206	0.691	0.134	0.511	0.517	0.366	-0.924	6.2	3.58E-12	BRZ-Control	PIP2-4	NA	NA	Down	Proximal Lateral Root Cap_Down
AT3G04730	Distal Columella	175	209	337	402	0.513	0.8	0.681	0.877	0.662	0.787	0.944	8.14	3.65E-12	BRZ-Control	IAA16	IAA16	indoleacetic acid-induced protein 16	Up	Distal Columella_Up
AT4G23060	Elongation_Cortex	47.6	28.1	149	92.8	0.243	0.191	0.365	0.478	0.215	0.41	1.68	6.3	3.72E-12	BRZ-Control	IQD22	NA	NA	Up	Elongation_Cortex_Up
AT5G17650	Transition Domain_Cortex	11.9	12.4	57	42.2	0.122	0.207	0.495	0.429	0.185	0.467	1.96	5.08	3.73E-12	BRZ-Control	AT5G17650	NA	NA	Up	Transition Domain_Cortex_Up
AT1G17310	Elongation_Endodermis	4.63	8.98	17.4	25.5	0.0547	0.112	0.163	0.29	0.0859	0.222	1.66	3.8	3.77E-12	BRZ-Control	AT1G17310	AT1G17310	MADS-box transcription factor family protein	Up	Elongation_Endodermis_Up
AT4G37870	Transition Domain_Atrichoblast	35.2	60.4	81.6	173	0.415	0.757	0.687	0.895	0.585	0.805	1.38	6.48	3.80E-12	BRZ-Control	PCKA	NA	NA	Up	Transition Domain_Atrichoblast_Up
AT2G30570	Maturation_Pericycle	10.8	19	51.6	56.3	0.132	0.157	0.356	0.463	0.148	0.407	1.88	5.11	3.81E-12	BRZ-Control	PSBW	NA	NA	Up	Maturation_Pericycle_Up
AT2G23180	Transition Domain_Cortex	1.7	0.75	13.2	19.3	0.0408	0.0143	0.242	0.429	0.0212	0.32	3.95	3.39	3.81E-12	BRZ-Control	CYP96A1	NA	NA	Up	Transition Domain_Cortex_Up
AT5G63450	Elongation_Trichoblast	28.7	91	182	242	0.213	0.462	0.5	0.658	0.305	0.567	2.01	7.07	3.84E-12	BRZ-Control	CYP94B1	NA	NA	Up	Elongation_Trichoblast_Up
AT3G15356	Transition Domain_Atrichoblast	33.2	42.7	97.8	103	0.415	0.527	0.618	0.837	0.471	0.743	1.41	6.12	3.85E-12	BRZ-Control	LEC	NA	NA	Up	Transition Domain_Atrichoblast_Up
AT2G45180	Proximal Lateral Root Cap	18.8	41	11.7	17.8	0.107	0.277	0.0702	0.155	0.216	0.122	-1.02	4.49	3.93E-12	BRZ-Control	AT2G45180	NA	NA	Down	Proximal Lateral Root Cap_Down
AT5G19240	Transition Domain_Atrichoblast	3.54	2.72	21.8	11.3	0.0292	0.0592	0.176	0.297	0.0441	0.244	2.32	3.24	3.95E-12	BRZ-Control	AT5G19240	NA	NA	Up	Transition Domain_Atrichoblast_Up
AT3G53160	Elongation_Endodermis	21.5	27.4	47.8	64.5	0.169	0.205	0.312	0.487	0.188	0.392	1.2	5.32	3.98E-12	BRZ-Control	UGT73C7	NA	NA	Up	Elongation_Endodermis_Up
AT3G52920	Elongation_Cortex	25.5	24.6	5.54	4.75	0.205	0.197	0.07	0.0896	0.201	0.0778	-2.28	4.02	4.10E-12	BRZ-Control	AT3G52920	NA	NA	Down	Elongation_Cortex_Down
AT1G62320	Elongation_Endodermis	16.3	20.3	3.82	6.39	0.2	0.245	0.0532	0.125	0.225	0.0862	-1.83	3.68	4.14E-12	BRZ-Control	AT1G62320	NA	NA	Down	Elongation_Endodermis_Down
AT5G23280	Elongation_Endodermis	35.4	70.3	17	26.9	0.355	0.509	0.198	0.42	0.439	0.3	-1.25	5.28	4.17E-12	BRZ-Control	TCP7	AT5G23280	TCP family transcription factor	Down	Elongation_Endodermis_Down
AT4G35060	Proximal Lateral Root Cap	15.1	19.1	7.36	7.39	0.0915	0.147	0.0443	0.0758	0.127	0.0637	-1.24	3.55	4.21E-12	BRZ-Control	HIPP25	NA	NA	Down	Proximal Lateral Root Cap_Down
AT2G41430	Proliferation Domain_Atrichoblast	1630	854	3270	1750	1	1	0.997	1	1	0.998	1.02	10.9	4.32E-12	BRZ-Control	ERD15	NA	NA	Up	Proliferation Domain_Atrichoblast_Up
AT5G13330	Transition Domain_Atrichoblast	34.3	41.3	74.3	132	0.456	0.651	0.672	0.919	0.553	0.812	1.41	6.16	4.35E-12	BRZ-Control	ERF113	Rap2.6L	related to AP2 6l	Up	Transition Domain_Atrichoblast_Up
AT5G15190	Maturation_Pericycle	6.72	11.2	45.2	29.6	0.0989	0.116	0.267	0.326	0.11	0.295	2.01	4.52	4.40E-12	BRZ-Control	AT5G15190	NA	NA	Up	Maturation_Pericycle_Up
AT3G11840	Distal Columella	9.2	8.03	36.8	19.5	0.0424	0.0706	0.151	0.137	0.057	0.144	1.62	4.22	4.43E-12	BRZ-Control	PUB24	NA	NA	Up	Distal Columella_Up
AT1G52060	Elongation_Endodermis	87.8	108	6.69	116	0.0843	0.546	0.038	0.469	0.336	0.236	-1.26	6.35	4.44E-12	BRZ-Control	JAL9	NA	NA	Down	Elongation_Endodermis_Down
AT1G62380	Elongation_Cortex	26.4	55.3	7.12	12.5	0.148	0.27	0.11	0.172	0.215	0.135	-2.03	4.73	4.46E-12	BRZ-Control	ACO2	NA	NA	Down	Elongation_Cortex_Down
AT4G15150	Transition Domain_Atrichoblast	15.3	27.1	50.1	69.8	0.228	0.509	0.565	0.82	0.368	0.71	1.52	5.37	4.46E-12	BRZ-Control	AT4G15150	NA	NA	Up	Transition Domain_Atrichoblast_Up
AT1G65570	Transition Domain_Cortex	7.66	27.4	0.329	2.81	0.0816	0.386	0.0101	0.0857	0.307	0.0414	-3.47	3.39	4.46E-12	BRZ-Control	AT1G65570	NA	NA	Down	Transition Domain_Cortex_Down
AT5G59570	Transition Domain_Cortex	10.2	21.7	59.9	58.7	0.184	0.193	0.525	0.486	0.19	0.509	1.81	5.36	4.46E-12	BRZ-Control	BOA	BOA	Homeodomain-like superfamily protein	Up	Transition Domain_Cortex_Up
AT3G11580	Proximal Lateral Root Cap	7.71	11.2	16.1	26.2	0.0577	0.0852	0.0967	0.225	0.0753	0.175	1.17	4.07	4.48E-12	BRZ-Control	AT3G11580	AT3G11580	AP2/B3-like transcriptional factor family protein	Up	Proximal Lateral Root Cap_Up
AT1G76890	Elongation_Endodermis	45.9	56.9	17.4	26.2	0.408	0.501	0.209	0.406	0.459	0.3	-1.24	5.25	4.58E-12	BRZ-Control	GT-2	GT2	Duplicated homeodomain-like superfamily protein	Down	Elongation_Endodermis_Down
AT3G50630	Elongation_Atrichoblast	33.8	10.1	136	34.1	0.261	0.134	0.571	0.36	0.229	0.518	1.91	5.74	4.61E-12	BRZ-Control	KRP2	NA	NA	Up	Elongation_Atrichoblast_Up
AT3G59850	Proximal Lateral Root Cap	144	186	70.5	118	0.545	0.648	0.326	0.579	0.611	0.482	-0.834	7.01	4.64E-12	BRZ-Control	AT3G59850	NA	NA	Down	Proximal Lateral Root Cap_Down
AT5G24140	Proximal Lateral Root Cap	5.91	27.7	2.7	10.9	0.0366	0.207	0.0157	0.11	0.146	0.0734	-1.3	3.63	4.68E-12	BRZ-Control	SQP2	NA	NA	Down	Proximal Lateral Root Cap_Down
AT5G46780	Distal Columella	15.7	5.07	49.4	14.4	0.0805	0.0412	0.189	0.101	0.0601	0.141	1.59	4.35	4.80E-12	BRZ-Control	AT5G46780	NA	NA	Up	Distal Columella_Up
AT1G08930	Distal Columella	55.6	76.3	123	156	0.242	0.41	0.422	0.662	0.329	0.552	1.09	6.71	4.84E-12	BRZ-Control	ERD6	NA	NA	Up	Distal Columella_Up
AT1G76650	Elongation_Endodermis	442	325	685	738	0.551	0.683	0.73	0.893	0.623	0.805	0.909	9.1	4.88E-12	BRZ-Control	CML38	NA	NA	Up	Elongation_Endodermis_Up
AT2G22870	Elongation_Cortex	74.2	22.3	188	93	0.189	0.146	0.39	0.455	0.165	0.416	1.68	6.55	5.02E-12	BRZ-Control	EMB2001	NA	NA	Up	Elongation_Cortex_Up
AT5G62330	Proliferation Domain_Trichoblast	106	279	50.6	121	0.664	0.77	0.482	0.703	0.705	0.537	-1.14	7.08	5.07E-12	BRZ-Control	AT5G62330	NA	NA	Down	Proliferation Domain_Trichoblast_Down
AT4G23710	Proximal Lateral Root Cap	308	306	187	175	0.856	0.904	0.689	0.832	0.887	0.777	-0.762	7.92	5.18E-12	BRZ-Control	VHA-G2	NA	NA	Down	Proximal Lateral Root Cap_Down
AT4G25410	Elongation_Cortex	2.42	2.91	22.4	11.9	0.0358	0.0335	0.18	0.209	0.0346	0.192	2.63	3.24	5.24E-12	BRZ-Control	BHLH126	AT4G25410	basic helix-loop-helix (bHLH) DNA-binding superfamily protein	Up	Elongation_Cortex_Up
AT3G59370	Proliferation Domain_Trichoblast	41.3	18.3	11.7	4.76	0.307	0.264	0.141	0.109	0.29	0.133	-1.85	4.3	5.25E-12	BRZ-Control	AT3G59370	NA	NA	Down	Proliferation Domain_Trichoblast_Down
AT3G16410	Proximal Lateral Root Cap	538	709	305	475	0.91	0.933	0.779	0.944	0.925	0.881	-0.696	8.98	5.29E-12	BRZ-Control	NSP4	NA	NA	Down	Proximal Lateral Root Cap_Down
AT3G48520	Distal Columella	8.52	30.2	30.5	63.8	0.0275	0.198	0.0717	0.282	0.116	0.186	1.3	5.17	5.33E-12	BRZ-Control	CYP94B3	NA	NA	Up	Distal Columella_Up
AT5G14330	Transition Domain_Atrichoblast	359	229	123	118	0.93	0.852	0.618	0.831	0.891	0.739	-1.24	7.7	5.34E-12	BRZ-Control	AT5G14330	NA	NA	Down	Transition Domain_Atrichoblast_Down
AT1G22330	Elongation_Endodermis	62.5	91.2	30.1	37.3	0.442	0.556	0.308	0.451	0.504	0.374	-1.18	5.82	5.39E-12	BRZ-Control	AT1G22330	NA	NA	Down	Elongation_Endodermis_Down
AT5G17460	Transition Domain_Atrichoblast	590	290	1020	802	0.936	0.941	0.969	0.983	0.938	0.977	1.13	9.4	5.40E-12	BRZ-Control	AT5G17460	NA	NA	Up	Transition Domain_Atrichoblast_Up
AT5G67440	Proximal Lateral Root Cap	24.7	18.6	8.95	10.1	0.156	0.144	0.0606	0.0977	0.148	0.0834	-1.12	3.87	5.50E-12	BRZ-Control	NPY3	NA	NA	Down	Proximal Lateral Root Cap_Down
AT1G50060	Elongation_Atrichoblast	107	143	11.8	78.7	0.21	0.682	0.111	0.813	0.327	0.286	-1.85	6.44	5.51E-12	BRZ-Control	AT1G50060	NA	NA	Down	Elongation_Atrichoblast_Down
AT5G17460	Proliferation Domain_Atrichoblast	88.4	106	312	213	0.718	0.857	0.892	0.912	0.819	0.901	1.39	7.53	5.63E-12	BRZ-Control	AT5G17460	NA	NA	Up	Proliferation Domain_Atrichoblast_Up
AT4G11290	Proliferation Domain_Atrichoblast	12.5	36.1	6.78	3.99	0.0769	0.248	0.04	0.15	0.201	0.0889	-2.26	3.68	5.63E-12	BRZ-Control	PER39	NA	NA	Down	Proliferation Domain_Atrichoblast_Down
AT1G52060	Proliferation Domain_Endodermis	0	463	0	18.6	0	0.5	0	0.3	0.36	0.102	-4.55	6.83	5.65E-12	BRZ-Control	JAL9	NA	NA	Down	Proliferation Domain_Endodermis_Down
AT5G34871	Proliferation Domain_Trichoblast	37.6	29	89.4	80.7	0.387	0.31	0.618	0.625	0.357	0.62	1.35	5.94	5.76E-12	BRZ-Control	AT5G34871	NA	NA	Up	Proliferation Domain_Trichoblast_Up
AT3G22620	Proliferation Domain_Trichoblast	17.4	44.6	8.88	4.45	0.139	0.207	0.0419	0.203	0.165	0.0824	-1.89	4.1	5.76E-12	BRZ-Control	AT3G22620	NA	NA	Down	Proliferation Domain_Trichoblast_Down
AT3G04010	Proliferation Domain_Trichoblast	28.7	31.7	7.61	9.85	0.255	0.425	0.199	0.312	0.321	0.227	-1.81	4.22	5.85E-12	BRZ-Control	AT3G04010	NA	NA	Down	Proliferation Domain_Trichoblast_Down
AT5G05220	Transition Domain_Atrichoblast	19.9	9.24	50.7	33.4	0.152	0.148	0.305	0.343	0.15	0.327	1.6	4.8	5.90E-12	BRZ-Control	AT5G05220	NA	NA	Up	Transition Domain_Atrichoblast_Up
AT1G62440	Elongation_Endodermis	11.1	14.1	2.87	2.62	0.144	0.197	0.038	0.058	0.173	0.0472	-2.22	3.11	5.91E-12	BRZ-Control	LRX2	NA	NA	Down	Elongation_Endodermis_Down
AT3G21770	Proliferation Domain_Trichoblast	24.3	4.9	3.38	1.59	0.109	0.092	0.0524	0.0781	0.103	0.0588	-2.59	3.22	5.92E-12	BRZ-Control	PER30	NA	NA	Down	Proliferation Domain_Trichoblast_Down
AT3G45430	Proximal Lateral Root Cap	26.9	23.8	11.6	12.5	0.176	0.181	0.0756	0.127	0.179	0.107	-1.05	4.16	5.92E-12	BRZ-Control	LECRK15	NA	NA	Down	Proximal Lateral Root Cap_Down
AT2G37750	Proliferation Domain_Trichoblast	22.5	5.35	3.24	1.27	0.0803	0.138	0.0471	0.0625	0.103	0.051	-2.64	3.13	5.96E-12	BRZ-Control	AT2G37750	NA	NA	Down	Proliferation Domain_Trichoblast_Down
AT5G24660	Maturation_Procambium	7.79	19.2	60.9	40.4	0.0511	0.148	0.307	0.196	0.0966	0.252	1.9	5.06	5.98E-12	BRZ-Control	LSU2	NA	NA	Up	Maturation_Procambium_Up
AT1G45145	Proximal Lateral Root Cap	374	864	593	1360	0.818	0.98	0.907	0.993	0.922	0.96	0.658	9.64	6.01E-12	BRZ-Control	TRX5	NA	NA	Up	Proximal Lateral Root Cap_Up
AT3G57450	Transition Domain_Cortex	145	99.4	412	189	0.714	0.643	0.768	0.843	0.661	0.799	1.21	7.75	6.02E-12	BRZ-Control	AT3G57450	NA	NA	Up	Transition Domain_Cortex_Up
AT4G24380	Proximal Lateral Root Cap	103	60.7	213	94.9	0.377	0.327	0.563	0.491	0.345	0.518	0.843	6.88	6.10E-12	BRZ-Control	AT4G24380	NA	NA	Up	Proximal Lateral Root Cap_Up
AT1G25275	Elongation_Cortex	204	128	512	409	0.671	0.682	0.865	0.963	0.677	0.904	1.5	8.29	6.17E-12	BRZ-Control	AT1G25275	NA	NA	Up	Elongation_Cortex_Up
AT5G25450	Elongation_Cortex	14.7	5.34	67.6	17.5	0.0692	0.0533	0.22	0.216	0.0605	0.219	2	4.67	6.17E-12	BRZ-Control	QCR7-2	NA	NA	Up	Elongation_Cortex_Up
AT5G24105	Elongation_Endodermis	7.62	31.3	1.43	9.5	0.103	0.359	0.0228	0.174	0.242	0.0924	-1.86	3.82	6.54E-12	BRZ-Control	AGP41	NA	NA	Down	Elongation_Endodermis_Down
AT4G29930	Elongation_Endodermis	80.9	52.5	164	117	0.342	0.324	0.506	0.594	0.332	0.546	1.09	6.68	6.59E-12	BRZ-Control	BHLH27	AT4G29930	basic helix-loop-helix (bHLH) DNA-binding superfamily protein	Up	Elongation_Endodermis_Up
AT1G04610	Elongation_Trichoblast	8.8	18.6	0.648	0.821	0.105	0.221	0.00649	0.0263	0.148	0.0149	-4.28	3.18	6.62E-12	BRZ-Control	YUC3	NA	NA	Down	Elongation_Trichoblast_Down
AT4G29930	Elongation_Trichoblast	8.8	12.6	59	36.9	0.0749	0.193	0.234	0.447	0.119	0.325	2.13	4.73	6.62E-12	BRZ-Control	BHLH27	AT4G29930	basic helix-loop-helix (bHLH) DNA-binding superfamily protein	Up	Elongation_Trichoblast_Up
AT5G10030	Distal Columella	22.5	25.8	54.8	59	0.133	0.176	0.248	0.345	0.156	0.301	1.23	5.38	6.78E-12	BRZ-Control	TGA4	TGA4	TGACG motif-binding factor 4	Up	Distal Columella_Up
AT2G39530	Elongation_Endodermis	12.4	16.5	1.43	5.57	0.0592	0.239	0.0228	0.129	0.157	0.0719	-2.02	3.34	6.81E-12	BRZ-Control	AT2G39530	NA	NA	Down	Elongation_Endodermis_Down
AT5G43650	Proximal Lateral Root Cap	51.6	112	131	153	0.199	0.308	0.379	0.477	0.269	0.439	0.856	6.83	6.81E-12	BRZ-Control	BHLH92	BHLH92	basic helix-loop-helix (bHLH) DNA-binding superfamily protein	Up	Proximal Lateral Root Cap_Up
AT2G29980	Proximal Lateral Root Cap	12.9	27.5	26.9	52	0.0775	0.188	0.168	0.384	0.148	0.301	0.97	5	7.07E-12	BRZ-Control	FAD3	NA	NA	Up	Proximal Lateral Root Cap_Up
AT1G67560	Maturation_Pericycle	12.2	11.1	46.1	41.5	0.158	0.112	0.32	0.405	0.128	0.361	1.91	4.79	7.18E-12	BRZ-Control	LOX6	NA	NA	Up	Maturation_Pericycle_Up
AT1G26800	Elongation_Cortex	10.1	15.7	43	50.3	0.112	0.158	0.3	0.44	0.137	0.356	1.87	4.88	7.31E-12	BRZ-Control	MPSR1	NA	NA	Up	Elongation_Cortex_Up
AT1G15010	Proximal Lateral Root Cap	28.9	48.4	61.7	83.1	0.144	0.247	0.247	0.423	0.21	0.355	0.916	5.84	7.31E-12	BRZ-Control	AT1G15010	NA	NA	Up	Proximal Lateral Root Cap_Up
AT2G02130	Transition Domain_Cortex	84.2	42.7	22.1	15.7	0.204	0.293	0.121	0.271	0.27	0.183	-1.71	5.25	7.40E-12	BRZ-Control	PDF2.3	NA	NA	Down	Transition Domain_Cortex_Down
AT3G14990	Proximal Lateral Root Cap	258	502	439	775	0.582	0.798	0.73	0.905	0.72	0.837	0.696	8.95	7.42E-12	BRZ-Control	DJ1A	NA	NA	Up	Proximal Lateral Root Cap_Up
AT3G48690	Elongation_Endodermis	13.6	6.46	29.8	23.7	0.139	0.0892	0.285	0.402	0.112	0.339	1.49	4.15	7.56E-12	BRZ-Control	CXE12	NA	NA	Up	Elongation_Endodermis_Up
AT5G04120	Maturation_Pericycle	18.3	34.2	98.2	78.2	0.19	0.353	0.356	0.551	0.296	0.449	1.78	5.83	7.64E-12	BRZ-Control	IPSP	NA	NA	Up	Maturation_Pericycle_Up
AT1G52050	Elongation_Cortex	35.1	95.6	12.4	20.9	0.0811	0.523	0.025	0.485	0.323	0.21	-1.88	5.4	7.74E-12	BRZ-Control	JAL8	NA	NA	Down	Elongation_Cortex_Down
AT4G27520	Maturation_Pericycle	6.72	5.31	37.9	18.4	0.0659	0.0608	0.186	0.181	0.0626	0.184	2.14	4.06	7.93E-12	BRZ-Control	ENODL2	NA	NA	Up	Maturation_Pericycle_Up
AT5G04310	Elongation_Atrichoblast	2.85	0.349	20.7	9.4	0.0336	0.00637	0.19	0.2	0.0269	0.193	3.14	2.99	7.98E-12	BRZ-Control	AT5G04310	NA	NA	Up	Elongation_Atrichoblast_Up
AT3G16850	Proximal Lateral Root Cap	33.5	43.3	16.3	23.8	0.225	0.306	0.107	0.219	0.277	0.176	-0.934	4.85	7.99E-12	BRZ-Control	AT3G16850	NA	NA	Down	Proximal Lateral Root Cap_Down
AT3G49780	Proliferation Domain_Trichoblast	82.1	37.9	28.1	16.2	0.277	0.563	0.225	0.5	0.388	0.294	-1.43	5.39	8.05E-12	BRZ-Control	PSK3	NA	NA	Down	Proliferation Domain_Trichoblast_Down
AT5G22920	Transition Domain_Atrichoblast	73.5	43.8	18.9	20	0.655	0.639	0.313	0.506	0.647	0.422	-1.51	5.29	8.09E-12	BRZ-Control	RZPF34	NA	NA	Down	Transition Domain_Atrichoblast_Down
AT5G13870	Proliferation Domain_Trichoblast	39.7	27.2	124	52.1	0.423	0.299	0.586	0.531	0.375	0.573	1.36	6.01	8.15E-12	BRZ-Control	XTH5	NA	NA	Up	Proliferation Domain_Trichoblast_Up
AT5G57660	Transition Domain_Atrichoblast	16.2	22.2	41.5	69.5	0.31	0.503	0.565	0.872	0.406	0.739	1.52	5.26	8.15E-12	BRZ-Control	COL5	COL5	CONSTANS-like 5	Up	Transition Domain_Atrichoblast_Up
AT1G20310	Distal Columella	7.5	9.3	33.5	21.2	0.0445	0.0784	0.119	0.137	0.0621	0.129	1.6	4.2	8.24E-12	BRZ-Control	AT1G20310	NA	NA	Up	Distal Columella_Up
AT3G45070	Maturation_Atrichoblast	15	9.44	141	84.2	0.109	0.0741	0.286	0.288	0.097	0.286	3.2	6.03	8.32E-12	BRZ-Control	AT3G45070	NA	NA	Up	Maturation_Atrichoblast_Up
AT5G11950	Transition Domain_Atrichoblast	7.53	11.8	27.7	35.1	0.164	0.349	0.412	0.645	0.256	0.545	1.69	4.4	8.41E-12	BRZ-Control	LOG8	NA	NA	Up	Transition Domain_Atrichoblast_Up
AT2G29460	Transition Domain_Atrichoblast	144	75.6	250	247	0.749	0.675	0.802	0.913	0.712	0.865	1.25	7.48	8.52E-12	BRZ-Control	GSTU4	NA	NA	Up	Transition Domain_Atrichoblast_Up
ATCG00100	Transition Domain_Cortex	0	22.5	0	0	0	0.271	0	0	0.201	0	-7.57	2.84	8.58E-12	BRZ-Control	TRNG.1	NA	NA	Down	Transition Domain_Cortex_Down
AT3G17130	Maturation_Pericycle	32.8	26.6	104	91.6	0.286	0.2	0.563	0.608	0.23	0.584	1.73	5.99	8.60E-12	BRZ-Control	AT3G17130	NA	NA	Up	Maturation_Pericycle_Up
AT4G01680	Elongation_Atrichoblast	1	2.1	11.4	18.2	0.0105	0.0382	0.106	0.267	0.0174	0.146	3.28	2.82	8.62E-12	BRZ-Control	MYB55	MYB55	myb domain protein 55	Up	Elongation_Atrichoblast_Up
AT3G44720	Elongation_Atrichoblast	4.19	2.1	30.9	9.99	0.0462	0.0318	0.239	0.133	0.0427	0.213	2.7	3.51	8.88E-12	BRZ-Control	ADT4	NA	NA	Up	Elongation_Atrichoblast_Up
AT1G28330	Proliferation Domain_Atrichoblast	155	162	426	351	0.667	0.81	0.905	0.912	0.771	0.908	1.28	8.12	9.10E-12	BRZ-Control	DRM1	NA	NA	Up	Proliferation Domain_Atrichoblast_Up
AT1G26720	Distal Lateral Root Cap	79.1	5.61	100	83.4	0.175	0.0284	0.161	0.217	0.104	0.196	1.7	6.06	9.12E-12	BRZ-Control	AT1G26720	NA	NA	Up	Distal Lateral Root Cap_Up
AT1G03600	Proliferation Domain_Trichoblast	1.61	1.34	14.4	9.53	0.0292	0.023	0.283	0.25	0.0268	0.275	3.04	3.05	9.14E-12	BRZ-Control	PSB27-1	NA	NA	Up	Proliferation Domain_Trichoblast_Up
AT4G15610	Proliferation Domain_Trichoblast	151	131	52	75	0.642	0.908	0.455	0.703	0.746	0.518	-1.19	6.66	9.14E-12	BRZ-Control	AT4G15610	NA	NA	Down	Proliferation Domain_Trichoblast_Down
AT5G51520	Proximal Lateral Root Cap	316	230	177	141	0.734	0.675	0.493	0.552	0.696	0.529	-0.766	7.74	9.14E-12	BRZ-Control	AT5G51520	NA	NA	Down	Proximal Lateral Root Cap_Down
AT2G29420	Elongation_Endodermis	111	162	40.8	92.4	0.604	0.825	0.357	0.795	0.725	0.559	-1.1	6.69	9.40E-12	BRZ-Control	GSTU7	NA	NA	Down	Elongation_Endodermis_Down
ATCG00100	Proliferation Domain_Trichoblast	0	22.7	0	0	0	0.356	0	0	0.138	0	-7.86	1.95	9.42E-12	BRZ-Control	TRNG.1	NA	NA	Down	Proliferation Domain_Trichoblast_Down
AT2G17080	Transition Domain_Trichoblast	29	81.5	242	164	0.33	0.374	0.708	0.734	0.351	0.719	2.01	7	9.61E-12	BRZ-Control	AT2G17080	NA	NA	Up	Transition Domain_Trichoblast_Up
AT3G07255	Maturation_Atrichoblast	9.09	15.3	122	90.9	0.0769	0.0988	0.192	0.188	0.0844	0.191	3.2	5.94	9.65E-12	BRZ-Control	AT3G07255	NA	NA	Up	Maturation_Atrichoblast_Up
AT1G08830	Elongation_Phloem	1120	694	528	240	0.954	0.963	0.923	0.838	0.959	0.882	-1.31	9.35	1.00E-11	BRZ-Control	CSD1	NA	NA	Down	Elongation_Phloem_Down
AT2G38750	Proximal Lateral Root Cap	785	674	501	415	0.931	0.968	0.821	0.91	0.955	0.876	-0.673	9.21	1.01E-11	BRZ-Control	ANN4	NA	NA	Down	Proximal Lateral Root Cap_Down
AT2G43880	Proliferation Domain_Atrichoblast	116	186	35.4	79	0.821	0.705	0.428	0.573	0.736	0.492	-1.45	6.66	1.02E-11	BRZ-Control	AT2G43880	NA	NA	Down	Proliferation Domain_Atrichoblast_Down
AT3G07010	Proliferation Domain_Trichoblast	85.4	62.4	39.5	19.1	0.73	0.621	0.445	0.391	0.688	0.431	-1.35	5.7	1.02E-11	BRZ-Control	AT3G07010	NA	NA	Down	Proliferation Domain_Trichoblast_Down
AT5G48230	Proximal Lateral Root Cap	176	190	95.4	114	0.676	0.677	0.426	0.635	0.677	0.554	-0.809	7.16	1.02E-11	BRZ-Control	AAT1	NA	NA	Down	Proximal Lateral Root Cap_Down
AT2G41380	Transition Domain_Atrichoblast	10.6	17.7	33	52	0.193	0.343	0.466	0.721	0.268	0.611	1.59	4.87	1.03E-11	BRZ-Control	AT2G41380	NA	NA	Up	Transition Domain_Atrichoblast_Up
AT1G12110	Proximal Lateral Root Cap	31.7	66	71.9	106	0.176	0.336	0.354	0.566	0.279	0.484	0.9	6.15	1.04E-11	BRZ-Control	NPF6.3	NA	NA	Up	Proximal Lateral Root Cap_Up
AT1G80940	Proximal Lateral Root Cap	35.3	21.4	15.7	11.7	0.215	0.166	0.0995	0.115	0.184	0.109	-1.01	4.29	1.04E-11	BRZ-Control	AT1G80940	NA	NA	Down	Proximal Lateral Root Cap_Down
AT3G48690	Maturation_Pericycle	21.8	27.1	84.2	80.6	0.223	0.251	0.502	0.586	0.241	0.542	1.75	5.74	1.05E-11	BRZ-Control	CXE12	NA	NA	Up	Maturation_Pericycle_Up
AT3G02120	Proliferation Domain_Endodermis	226	38.3	12.3	0	0.143	0.111	0.0513	0	0.12	0.0339	-4.33	5.79	1.05E-11	BRZ-Control	AT3G02120	NA	NA	Down	Proliferation Domain_Endodermis_Down
AT1G61340	Proximal Lateral Root Cap	80.5	143	134	263	0.313	0.525	0.473	0.742	0.449	0.638	0.81	7.3	1.05E-11	BRZ-Control	AT1G61340	NA	NA	Up	Proximal Lateral Root Cap_Up
AT2G22870	Distal Lateral Root Cap	121	68.4	334	195	0.218	0.25	0.331	0.434	0.233	0.395	1.49	7.48	1.06E-11	BRZ-Control	EMB2001	NA	NA	Up	Distal Lateral Root Cap_Up
AT5G39610	Elongation_Atrichoblast	5.02	5.24	11.8	54.6	0.0441	0.0701	0.0885	0.373	0.0506	0.159	2.31	4.07	1.09E-11	BRZ-Control	NAC92	NAC6	NAC domain containing protein 6	Up	Elongation_Atrichoblast_Up
AT3G43670	Elongation_Atrichoblast	3.18	1.4	21.6	12.9	0.0357	0.0191	0.199	0.213	0.0316	0.203	2.87	3.2	1.09E-11	BRZ-Control	AT3G43670	NA	NA	Up	Elongation_Atrichoblast_Up
AT4G24960	Transition Domain_Atrichoblast	383	99.6	613	323	0.848	0.828	0.962	0.983	0.838	0.974	1.18	8.47	1.10E-11	BRZ-Control	HVA22D	NA	NA	Up	Transition Domain_Atrichoblast_Up
AT4G25640	Proximal Lateral Root Cap	12.9	12.3	21.7	29.7	0.0803	0.0875	0.121	0.24	0.0849	0.194	1.06	4.35	1.11E-11	BRZ-Control	ATDTX35	NA	NA	Up	Proximal Lateral Root Cap_Up
AT1G13930	Transition Domain_Cortex	739	261	1350	573	0.939	0.693	0.939	0.886	0.757	0.917	1	9.52	1.11E-11	BRZ-Control	AT1G13930	NA	NA	Up	Transition Domain_Cortex_Up
AT4G24972	Proliferation Domain_Trichoblast	25	8.02	4.79	1.59	0.372	0.149	0.115	0.0625	0.286	0.102	-2.36	3.39	1.13E-11	BRZ-Control	TPD1	NA	NA	Down	Proliferation Domain_Trichoblast_Down
AT5G50175	Proximal Lateral Root Cap	52.3	41.8	22.6	26.7	0.285	0.269	0.131	0.221	0.275	0.186	-0.894	5.12	1.13E-11	BRZ-Control	AT5G50175	NA	NA	Down	Proximal Lateral Root Cap_Down
AT4G27410	Transition Domain_Atrichoblast	92.8	46.6	212	122	0.661	0.686	0.779	0.866	0.674	0.828	1.29	6.88	1.13E-11	BRZ-Control	RD26	RD26	NAC (No Apical Meristem) domain transcriptional regulator superfamily protein	Up	Transition Domain_Atrichoblast_Up
AT5G13930	Transition Domain_Cortex	1360	1340	2300	2680	1	0.971	0.99	1	0.979	0.994	0.883	10.9	1.13E-11	BRZ-Control	CHS	NA	NA	Up	Transition Domain_Cortex_Up
AT4G29930	Elongation_Atrichoblast	8.37	6.99	31.7	35.8	0.0462	0.0955	0.199	0.293	0.0585	0.223	2.1	4.29	1.14E-11	BRZ-Control	BHLH27	AT4G29930	basic helix-loop-helix (bHLH) DNA-binding superfamily protein	Up	Elongation_Atrichoblast_Up
AT1G02205	Elongation_Endodermis	26.2	19.2	58.3	44.9	0.228	0.182	0.35	0.469	0.203	0.405	1.19	5.19	1.14E-11	BRZ-Control	CER1	NA	NA	Up	Elongation_Endodermis_Up
AT1G52750	Proximal Lateral Root Cap	11.1	23.5	4.75	10.1	0.0775	0.185	0.0307	0.107	0.146	0.0773	-1.22	3.64	1.15E-11	BRZ-Control	AT1G52750	NA	NA	Down	Proximal Lateral Root Cap_Down
AT1G22740	Proximal Lateral Root Cap	18.3	20	8.76	8.63	0.117	0.157	0.0538	0.0861	0.143	0.0736	-1.15	3.73	1.18E-11	BRZ-Control	RABG3B	NA	NA	Down	Proximal Lateral Root Cap_Down
AT5G53250	Transition Domain_Atrichoblast	897	842	466	346	0.994	0.982	0.947	0.953	0.988	0.95	-1.12	9.32	1.20E-11	BRZ-Control	AGP22	NA	NA	Down	Transition Domain_Atrichoblast_Down
AT5G04370	Maturation_Pericycle	3.66	5.31	32.9	14.9	0.0366	0.0412	0.186	0.154	0.0396	0.171	2.26	3.79	1.21E-11	BRZ-Control	NAMT1	NA	NA	Up	Maturation_Pericycle_Up
AT1G15385	Elongation_Cortex	34	48.2	9.5	11.7	0.158	0.339	0.085	0.261	0.257	0.156	-1.95	4.75	1.22E-11	BRZ-Control	AT1G15385	NA	NA	Down	Elongation_Cortex_Down
AT5G60530	Distal Columella	2610	4220	1360	3070	0.987	0.996	0.92	0.99	0.992	0.958	-0.697	11.5	1.24E-11	BRZ-Control	AT5G60530	NA	NA	Down	Distal Columella_Down
AT5G39610	Transition Domain_Cortex	0.851	1.12	11.9	18.9	0.0204	0.0214	0.141	0.171	0.0212	0.154	3.93	3.32	1.25E-11	BRZ-Control	NAC92	NAC6	NAC domain containing protein 6	Up	Transition Domain_Cortex_Up
AT3G56880	Elongation_Cortex	188	299	53.3	120	0.456	0.649	0.285	0.649	0.562	0.431	-1.56	7.38	1.28E-11	BRZ-Control	AT3G56880	NA	NA	Down	Elongation_Cortex_Down
AT2G21640	Elongation_Cortex	5.29	2.91	21.4	18.8	0.0477	0.0335	0.165	0.254	0.04	0.201	2.31	3.56	1.28E-11	BRZ-Control	AT2G21640	NA	NA	Up	Elongation_Cortex_Up
AT1G70790	Proximal Lateral Root Cap	38.4	30	66.6	59.9	0.187	0.187	0.283	0.37	0.187	0.336	0.904	5.63	1.28E-11	BRZ-Control	CAR9	NA	NA	Up	Proximal Lateral Root Cap_Up
AT4G30420	Elongation_Cortex	71.8	74.3	21.4	21.8	0.411	0.369	0.22	0.328	0.388	0.263	-1.76	5.6	1.30E-11	BRZ-Control	AT4G30420	NA	NA	Down	Elongation_Cortex_Down
AT3G06125	Elongation_Atrichoblast	35.7	14	131	46.4	0.263	0.185	0.606	0.44	0.243	0.565	1.82	5.82	1.31E-11	BRZ-Control	AT3G06125	NA	NA	Up	Elongation_Atrichoblast_Up
AT3G49630	Transition Domain_Atrichoblast	7.31	8.16	21.8	31.2	0.146	0.201	0.29	0.564	0.174	0.446	1.78	4.15	1.31E-11	BRZ-Control	AT3G49630	NA	NA	Up	Transition Domain_Atrichoblast_Up
AT5G44610	Proximal Lateral Root Cap	48.7	122	26.7	64.4	0.211	0.569	0.136	0.446	0.441	0.326	-0.898	6.05	1.32E-11	BRZ-Control	PCAP2	NA	NA	Down	Proximal Lateral Root Cap_Down
AT1G63840	Elongation_Endodermis	722	592	398	310	0.861	0.899	0.806	0.924	0.882	0.86	-0.896	8.98	1.34E-11	BRZ-Control	AT1G63840	AT1G63840	RING/U-box superfamily protein	Down	Elongation_Endodermis_Down
AT1G67590	Elongation_Endodermis	7.33	9.97	26	24.1	0.0706	0.118	0.186	0.312	0.0963	0.244	1.52	4.04	1.34E-11	BRZ-Control	AT1G67590	NA	NA	Up	Elongation_Endodermis_Up
AT5G25240	Elongation_Endodermis	21.5	28.3	9.31	7.86	0.228	0.288	0.129	0.156	0.261	0.142	-1.55	4.16	1.34E-11	BRZ-Control	AT5G25240	NA	NA	Down	Elongation_Endodermis_Down
AT1G75390	Transition Domain_Atrichoblast	14.8	68.6	37.1	193	0.246	0.686	0.527	0.936	0.465	0.759	1.42	6.34	1.34E-11	BRZ-Control	BZIP44	bZIP44	basic leucine-zipper 44	Up	Transition Domain_Atrichoblast_Up
AT5G16010	Elongation_Atrichoblast	14.9	5.94	33.8	54.6	0.0693	0.0955	0.15	0.48	0.0758	0.233	1.98	4.69	1.35E-11	BRZ-Control	AT5G16010	NA	NA	Up	Elongation_Atrichoblast_Up
AT1G67810	Proliferation Domain_Atrichoblast	16.2	12	63.9	43.5	0.308	0.162	0.563	0.565	0.201	0.564	1.91	5.24	1.35E-11	BRZ-Control	SUFE2	NA	NA	Up	Proliferation Domain_Atrichoblast_Up
AT2G39530	Proliferation Domain_Atrichoblast	22.8	14.3	5.35	1.69	0.128	0.286	0.0369	0.0923	0.243	0.0615	-2.55	2.91	1.35E-11	BRZ-Control	AT2G39530	NA	NA	Down	Proliferation Domain_Atrichoblast_Down
AT3G09350	Transition Domain_Atrichoblast	14.8	32.4	51.9	75.5	0.281	0.609	0.573	0.89	0.444	0.752	1.47	5.48	1.35E-11	BRZ-Control	Fes1A	NA	NA	Up	Transition Domain_Atrichoblast_Up
AT4G11190	Maturation_Procambium	2.16	8.24	35.5	19	0.0213	0.0667	0.116	0.187	0.0427	0.151	2.35	4.11	1.36E-11	BRZ-Control	DIR13	NA	NA	Up	Maturation_Procambium_Up
AT1G29930	Elongation_Cortex	19	37	59.4	123	0.141	0.185	0.32	0.478	0.165	0.383	1.69	5.89	1.39E-11	BRZ-Control	LHCB1.3	NA	NA	Up	Elongation_Cortex_Up
AT1G19660	Proximal Lateral Root Cap	3.76	7.5	16.5	14.3	0.0268	0.0513	0.0954	0.123	0.0425	0.113	1.33	3.53	1.40E-11	BRZ-Control	BBD2	NA	NA	Up	Proximal Lateral Root Cap_Up
AT5G64260	Transition Domain_Trichoblast	105	176	425	577	0.592	0.799	0.815	0.947	0.692	0.871	1.87	8.32	1.42E-11	BRZ-Control	EXL2	NA	NA	Up	Transition Domain_Trichoblast_Up
AT2G32200	Proximal Lateral Root Cap	5.02	10.6	11.8	24.5	0.0352	0.0528	0.0606	0.133	0.0465	0.105	1.22	3.88	1.43E-11	BRZ-Control	AT2G32200	NA	NA	Up	Proximal Lateral Root Cap_Up
AT5G61820	Proliferation Domain_Trichoblast	50.9	68.2	14.7	35.3	0.504	0.724	0.319	0.578	0.589	0.384	-1.38	5.34	1.45E-11	BRZ-Control	AT5G61820	NA	NA	Down	Proliferation Domain_Trichoblast_Down
AT3G28550	Elongation_Endodermis	46.2	209	19.1	100	0.21	0.922	0.19	0.875	0.598	0.505	-1.14	6.58	1.47E-11	BRZ-Control	AT3G28550	NA	NA	Down	Elongation_Endodermis_Down
AT1G52690	Elongation_Atrichoblast	89.4	35.6	133	293	0.261	0.42	0.336	0.547	0.3	0.389	1.74	7.08	1.49E-11	BRZ-Control	LEA7	NA	NA	Up	Elongation_Atrichoblast_Up
AT1G71740	Elongation_Phloem	74.4	40.6	4.6	14.7	0.208	0.132	0.0513	0.0676	0.166	0.0592	-2.37	5.29	1.49E-11	BRZ-Control	AT1G71740	NA	NA	Down	Elongation_Phloem_Down
AT5G05220	Maturation_Procambium	103	39.8	262	128	0.213	0.171	0.415	0.379	0.193	0.397	1.5	7.07	1.49E-11	BRZ-Control	AT5G05220	NA	NA	Up	Maturation_Procambium_Up
AT1G47600	Maturation_Atrichoblast	54.5	214	1.17	42.1	0.0577	0.543	0.011	0.5	0.224	0.16	-3.14	6.24	1.53E-11	BRZ-Control	TGG4	NA	NA	Down	Maturation_Atrichoblast_Down
AT5G36150	Maturation_Atrichoblast	0.535	1.18	38.6	13.5	0.00641	0.0123	0.159	0.125	0.00844	0.149	5.16	3.98	1.53E-11	BRZ-Control	PEN3	NA	NA	Up	Maturation_Atrichoblast_Up
AT1G05650	Transition Domain_Trichoblast	10.4	18.6	0.824	1.71	0.194	0.179	0.0154	0.0532	0.186	0.0312	-3.48	3.11	1.53E-11	BRZ-Control	AT1G05650	NA	NA	Down	Transition Domain_Trichoblast_Down
AT5G28646	Maturation_Procambium	19.5	11.9	63.8	45.8	0.119	0.0952	0.237	0.213	0.108	0.225	1.81	5.19	1.54E-11	BRZ-Control	WVD2	NA	NA	Up	Maturation_Procambium_Up
AT1G07985	Proliferation Domain_Trichoblast	172	114	363	224	0.766	0.598	0.916	0.75	0.701	0.875	1.03	7.79	1.55E-11	BRZ-Control	AT1G07985	NA	NA	Up	Proliferation Domain_Trichoblast_Up
AT3G47340	Elongation_Endodermis	28.4	95.4	117	120	0.273	0.664	0.361	0.688	0.487	0.511	1.12	6.49	1.56E-11	BRZ-Control	ASN1	NA	NA	Up	Elongation_Endodermis_Up
AT1G22510	Proximal Lateral Root Cap	23.3	18.1	44	35.1	0.141	0.13	0.243	0.291	0.134	0.272	0.936	4.95	1.60E-11	BRZ-Control	AT1G22510	NA	NA	Up	Proximal Lateral Root Cap_Up
AT2G44080	Transition Domain_Trichoblast	4.8	5.97	32.6	21.9	0.0995	0.067	0.315	0.372	0.0838	0.339	2.35	4.01	1.63E-11	BRZ-Control	ARL	NA	NA	Up	Transition Domain_Trichoblast_Up
AT5G65390	Transition Domain_Cortex	2710	2900	1670	1420	1	1	1	1	1	1	-0.862	11.1	1.64E-11	BRZ-Control	AGP7	NA	NA	Down	Transition Domain_Cortex_Down
AT5G49700	Distal Columella	4.77	10.8	12.9	35.7	0.0233	0.0706	0.0635	0.178	0.0479	0.126	1.65	4.19	1.68E-11	BRZ-Control	AHL17	NA	NA	Up	Distal Columella_Up
AT3G22740	Proliferation Domain_Trichoblast	2.29	4.9	9.44	32.1	0.0365	0.126	0.115	0.156	0.0714	0.125	2.4	3.6	1.71E-11	BRZ-Control	HMT3	NA	NA	Up	Proliferation Domain_Trichoblast_Up
AT5G60660	Proliferation Domain_Atrichoblast	25.8	71.5	10.4	16.4	0.333	0.79	0.154	0.558	0.667	0.333	-1.8	4.86	1.73E-11	BRZ-Control	PIP2-4	NA	NA	Down	Proliferation Domain_Atrichoblast_Down
AT3G07010	Proximal Lateral Root Cap	15.6	29.8	6.99	14.5	0.103	0.216	0.0477	0.139	0.175	0.104	-1.08	4.08	1.73E-11	BRZ-Control	AT3G07010	NA	NA	Down	Proximal Lateral Root Cap_Down
AT2G29470	Distal Lateral Root Cap	16.9	66.7	70.1	166	0.069	0.151	0.153	0.267	0.108	0.224	1.6	6.38	1.75E-11	BRZ-Control	GSTU3	NA	NA	Up	Distal Lateral Root Cap_Up
AT1G80840	Distal Columella	1130	706	2290	1000	0.773	0.9	0.883	0.921	0.839	0.903	0.763	10.3	1.76E-11	BRZ-Control	WRKY40	WRKY40	WRKY DNA-binding protein 40	Up	Distal Columella_Up
AT1G28330	Proximal Lateral Root Cap	261	265	533	352	0.548	0.727	0.755	0.83	0.663	0.801	0.715	8.47	1.76E-11	BRZ-Control	DRM1	NA	NA	Up	Proximal Lateral Root Cap_Up
AT2G37040	Transition Domain_Cortex	60.4	31.1	150	90.9	0.408	0.314	0.657	0.543	0.339	0.609	1.43	6.42	1.76E-11	BRZ-Control	PAL1	NA	NA	Up	Transition Domain_Cortex_Up
AT1G22530	Transition Domain_Trichoblast	121	178	42.9	33.8	0.723	0.771	0.315	0.436	0.746	0.366	-1.95	6.57	1.77E-11	BRZ-Control	PATL2	NA	NA	Down	Transition Domain_Trichoblast_Down
AT2G45180	Proliferation Domain_Atrichoblast	26.5	19.3	4.87	4.53	0.179	0.362	0.102	0.162	0.312	0.128	-2.25	3.33	1.79E-11	BRZ-Control	AT2G45180	NA	NA	Down	Proliferation Domain_Atrichoblast_Down
AT1G78380	Proliferation Domain_Endodermis	3200	1960	1790	525	1	1	1	1	1	1	-1.35	10.9	1.82E-11	BRZ-Control	GSTU19	NA	NA	Down	Proliferation Domain_Endodermis_Down
AT1G52245	Transition Domain_Atrichoblast	102	87.8	33.3	39.1	0.749	0.763	0.412	0.692	0.756	0.571	-1.38	6.05	1.84E-11	BRZ-Control	AT1G52245	NA	NA	Down	Transition Domain_Atrichoblast_Down
AT5G66400	Proliferation Domain_Xylem	0	4.07	74.9	241	0	0.167	0.25	0.0909	0.0667	0.174	6.05	6.46	1.85E-11	BRZ-Control	RAB18	NA	NA	Up	Proliferation Domain_Xylem_Up
AT3G23510	Elongation_Trichoblast	82.6	122	17.5	29.6	0.559	0.745	0.123	0.509	0.628	0.287	-2.13	6.05	1.86E-11	BRZ-Control	AT3G23510	NA	NA	Down	Elongation_Trichoblast_Down
AT5G10480	Proximal Lateral Root Cap	161	131	83.9	80.1	0.587	0.575	0.367	0.495	0.579	0.446	-0.819	6.81	1.91E-11	BRZ-Control	PAS2	NA	NA	Down	Proximal Lateral Root Cap_Down
AT4G04020	Proximal Lateral Root Cap	10.9	12.3	25	24.4	0.0704	0.0868	0.138	0.207	0.0809	0.18	1.07	4.26	1.96E-11	BRZ-Control	PAP1	NA	NA	Up	Proximal Lateral Root Cap_Up
AT4G20860	Distal Columella	5.11	22	35.6	37.1	0.0275	0.155	0.104	0.208	0.0937	0.161	1.36	4.73	1.97E-11	BRZ-Control	FAD-OXR	NA	NA	Up	Distal Columella_Up
AT1G05650	Transition Domain_Atrichoblast	17.7	12.4	2.06	3.4	0.257	0.26	0.0382	0.093	0.259	0.0693	-2.28	3.2	1.97E-11	BRZ-Control	AT1G05650	NA	NA	Down	Transition Domain_Atrichoblast_Down
AT4G22666	Transition Domain_Cortex	28.1	73.1	6.25	22.5	0.184	0.686	0.121	0.457	0.556	0.26	-1.85	5.06	1.98E-11	BRZ-Control	AT4G22666	NA	NA	Down	Transition Domain_Cortex_Down
AT3G13610	Elongation_Cortex	20.7	50.1	132	97.3	0.191	0.215	0.54	0.627	0.204	0.575	1.79	6.22	2.00E-11	BRZ-Control	F6'H1	NA	NA	Up	Elongation_Cortex_Up
AT5G03210	Elongation_Cortex	179	116	515	306	0.544	0.588	0.78	0.828	0.568	0.799	1.46	8.12	2.06E-11	BRZ-Control	AT5G03210	NA	NA	Up	Elongation_Cortex_Up
AT1G76650	Distal Lateral Root Cap	132	182	418	426	0.347	0.577	0.547	0.763	0.458	0.681	1.44	8.18	2.09E-11	BRZ-Control	CML38	NA	NA	Up	Distal Lateral Root Cap_Up
AT2G23620	Elongation_Atrichoblast	320	118	996	333	0.662	0.42	0.788	0.573	0.602	0.734	1.57	8.79	2.09E-11	BRZ-Control	MES1	NA	NA	Up	Elongation_Atrichoblast_Up
AT5G52420	Proximal Lateral Root Cap	16.7	16.1	33	31.6	0.113	0.124	0.181	0.253	0.12	0.225	0.976	4.66	2.09E-11	BRZ-Control	AT5G52420	NA	NA	Up	Proximal Lateral Root Cap_Up
AT4G20260	Transition Domain_Trichoblast	640	440	211	101	0.953	0.961	0.685	0.628	0.957	0.661	-1.86	8.45	2.09E-11	BRZ-Control	PCAP1	NA	NA	Down	Transition Domain_Trichoblast_Down
AT3G17580	Elongation_Cortex	39.9	26.7	7.39	8.42	0.267	0.205	0.09	0.179	0.233	0.126	-2.03	4.44	2.10E-11	BRZ-Control	AT3G17580	NA	NA	Down	Elongation_Cortex_Down
AT2G44080	Elongation_Cortex	11.5	10.2	40.9	38	0.131	0.0947	0.285	0.478	0.111	0.362	1.86	4.63	2.10E-11	BRZ-Control	ARL	NA	NA	Up	Elongation_Cortex_Up
AT1G07160	Distal Columella	107	72.1	207	151	0.32	0.386	0.492	0.529	0.354	0.512	1.01	7.07	2.12E-11	BRZ-Control	AT1G07160	NA	NA	Up	Distal Columella_Up
AT5G20710	Elongation_Atrichoblast	2.18	2.45	19.9	12.9	0.0252	0.0382	0.142	0.2	0.0284	0.156	2.88	3.12	2.12E-11	BRZ-Control	BGAL7	NA	NA	Up	Elongation_Atrichoblast_Up
AT4G37710	Transition Domain_Atrichoblast	5.09	16.7	27.1	39.2	0.0936	0.343	0.427	0.599	0.218	0.525	1.65	4.52	2.13E-11	BRZ-Control	VQ29	NA	NA	Up	Transition Domain_Atrichoblast_Up
AT4G15910	Elongation_Endodermis	196	193	463	302	0.768	0.772	0.863	0.871	0.77	0.867	0.944	8.17	2.18E-11	BRZ-Control	ATDI21	NA	NA	Up	Elongation_Endodermis_Up
AT1G80160	Transition Domain_Atrichoblast	19.5	4.76	1.77	0.957	0.181	0.101	0.0305	0.0465	0.141	0.0396	-2.86	2.7	2.20E-11	BRZ-Control	AT1G80160	NA	NA	Down	Transition Domain_Atrichoblast_Down
AT4G14880	Proximal Lateral Root Cap	1090	946	688	623	0.983	0.976	0.942	0.981	0.979	0.966	-0.635	9.71	2.21E-11	BRZ-Control	OASA1	NA	NA	Down	Proximal Lateral Root Cap_Down
AT5G48175	Transition Domain_Atrichoblast	2.21	1.5	15	8.72	0.0585	0.0592	0.305	0.302	0.0588	0.304	2.64	2.75	2.23E-11	BRZ-Control	AT5G48175	NA	NA	Up	Transition Domain_Atrichoblast_Up
AT5G67620	Transition Domain_Atrichoblast	84.4	66.2	33	24.1	0.743	0.746	0.481	0.558	0.744	0.525	-1.41	5.7	2.23E-11	BRZ-Control	AT5G67620	NA	NA	Down	Transition Domain_Atrichoblast_Down
AT3G22620	Elongation_Phloem	60.5	94.3	13.8	23.3	0.237	0.297	0.0513	0.189	0.27	0.118	-2.06	5.75	2.24E-11	BRZ-Control	AT3G22620	NA	NA	Down	Elongation_Phloem_Down
AT5G54490	Elongation_Trichoblast	64.8	27.6	293	90	0.3	0.21	0.63	0.439	0.267	0.549	1.95	6.83	2.27E-11	BRZ-Control	PBP1	NA	NA	Up	Elongation_Trichoblast_Up
AT2G39200	Proliferation Domain_Trichoblast	6.88	16	0.987	0.953	0.131	0.253	0.0366	0.0469	0.179	0.0392	-3.29	2.42	2.27E-11	BRZ-Control	MLO12	NA	NA	Down	Proliferation Domain_Trichoblast_Down
AT3G46230	Elongation_Cortex	8.16	14.1	91.8	24.4	0.0525	0.132	0.155	0.231	0.0961	0.186	2.15	5.07	2.29E-11	BRZ-Control	HSP17.4A	NA	NA	Up	Elongation_Cortex_Up
AT5G48070	Maturation_Procambium	661	206	1220	673	0.545	0.362	0.739	0.702	0.458	0.721	1.29	9.44	2.29E-11	BRZ-Control	XTH20	NA	NA	Up	Maturation_Procambium_Up
AT3G61440	Proximal Lateral Root Cap	60.8	52.5	105	99.3	0.327	0.342	0.459	0.59	0.337	0.539	0.859	6.33	2.36E-11	BRZ-Control	CYSC1	NA	NA	Up	Proximal Lateral Root Cap_Up
AT5G03630	Distal Columella	408	367	751	640	0.748	0.845	0.852	0.904	0.798	0.88	0.84	9.08	2.37E-11	BRZ-Control	MDAR2	NA	NA	Up	Distal Columella_Up
AT3G22620	Elongation_Cortex	6.65	51.1	1.58	9.5	0.0621	0.201	0.03	0.209	0.138	0.102	-2.34	4.19	2.47E-11	BRZ-Control	AT3G22620	NA	NA	Down	Elongation_Cortex_Down
AT1G03850	Transition Domain_Cortex	8.51	26.2	69.1	55.9	0.0816	0.264	0.374	0.386	0.217	0.379	1.71	5.45	2.52E-11	BRZ-Control	AT1G03850	NA	NA	Up	Transition Domain_Cortex_Up
AT4G33740	Elongation_Trichoblast	77	112	16.2	27.4	0.52	0.724	0.136	0.342	0.596	0.224	-2.12	5.94	2.58E-11	BRZ-Control	AT4G33740	NA	NA	Down	Elongation_Trichoblast_Down
AT1G29930	Maturation_Pericycle	9.57	32.9	43.1	92.7	0.0842	0.147	0.251	0.449	0.125	0.346	1.79	5.49	2.59E-11	BRZ-Control	LHCB1.3	NA	NA	Up	Maturation_Pericycle_Up
AT3G16440	Elongation_Endodermis	97	122	37.5	66.5	0.18	0.583	0.106	0.455	0.4	0.267	-1.11	6.36	2.65E-11	BRZ-Control	ATMLP-300B	NA	NA	Down	Elongation_Endodermis_Down
AT3G16400	Maturation_Pericycle	31.5	99.3	134	236	0.344	0.52	0.522	0.819	0.458	0.665	1.64	6.97	2.68E-11	BRZ-Control	NSP1	NA	NA	Up	Maturation_Pericycle_Up
AT1G05260	Transition Domain_Atrichoblast	23	17.3	1.77	7.13	0.0994	0.243	0.0382	0.279	0.171	0.175	-1.99	3.68	2.68E-11	BRZ-Control	PER3	NA	NA	Down	Transition Domain_Atrichoblast_Down
AT3G41768	Transition Domain_Cortex	708	176	322	83.2	1	0.914	0.97	0.929	0.937	0.953	-1.11	8.3	2.69E-11	BRZ-Control	AT3G41768	NA	NA	Down	Transition Domain_Cortex_Down
AT1G32010	Elongation_Trichoblast	44.3	0	35	131	0.429	0	0.247	0.833	0.27	0.496	2.63	5.72	2.70E-11	BRZ-Control	AT1G32010	NA	NA	Up	Elongation_Trichoblast_Up
AT3G28600	Maturation_Phloem	222	69.6	599	447	0.177	0.136	0.321	0.383	0.156	0.344	2.02	8.39	2.70E-11	BRZ-Control	AT3G28600	NA	NA	Up	Maturation_Phloem_Up
AT1G65570	Elongation_Cortex	17.4	47.1	6.33	7.55	0.0501	0.377	0.01	0.231	0.229	0.0988	-2.13	4.37	2.72E-11	BRZ-Control	AT1G65570	NA	NA	Down	Elongation_Cortex_Down
AT4G29905	Proliferation Domain_Trichoblast	33.3	7.13	5.64	3.49	0.161	0.172	0.0942	0.156	0.165	0.11	-2.17	3.73	2.72E-11	BRZ-Control	AT4G29905	NA	NA	Down	Proliferation Domain_Trichoblast_Down
AT2G32210	Proximal Lateral Root Cap	363	739	567	1160	0.659	0.736	0.809	0.892	0.708	0.86	0.648	9.47	2.74E-11	BRZ-Control	AT2G32210	NA	NA	Up	Proximal Lateral Root Cap_Up
AT1G52890	Elongation_Atrichoblast	1.84	2.79	11	25.3	0.0189	0.0382	0.0929	0.24	0.0237	0.13	2.85	3.14	2.75E-11	BRZ-Control	NAC019	NAC019	NAC domain containing protein 19	Up	Elongation_Atrichoblast_Up
AT2G18980	Transition Domain_Cortex	37.4	92.2	8.56	33.8	0.367	0.636	0.152	0.471	0.566	0.284	-1.67	5.46	2.75E-11	BRZ-Control	PER16	NA	NA	Down	Transition Domain_Cortex_Down
AT3G10930	Elongation_Cortex	11.2	10.7	53	29.8	0.074	0.0907	0.24	0.313	0.0832	0.269	1.87	4.68	2.76E-11	BRZ-Control	AT3G10930	NA	NA	Up	Elongation_Cortex_Up
AT2G38940	Proximal Lateral Root Cap	71.9	57.1	29.1	40	0.349	0.336	0.16	0.286	0.341	0.237	-0.874	5.6	2.81E-11	BRZ-Control	PHT1-4	NA	NA	Down	Proximal Lateral Root Cap_Down
AT3G50970	Proximal Columella	708	692	2050	2010	1	0.977	0.867	1	0.982	0.942	1.54	10.4	2.89E-11	BRZ-Control	XERO2	NA	NA	Up	Proximal Columella_Up
AT2G31083	Proximal Lateral Root Cap	10.9	27.9	5.5	12.1	0.0423	0.173	0.0204	0.0917	0.126	0.0642	-1.14	3.85	2.89E-11	BRZ-Control	CLE5	NA	NA	Down	Proximal Lateral Root Cap_Down
AT4G30190	Proximal Lateral Root Cap	239	260	135	160	0.749	0.849	0.562	0.786	0.813	0.699	-0.758	7.63	2.89E-11	BRZ-Control	HA2	NA	NA	Down	Proximal Lateral Root Cap_Down
AT4G35480	Elongation_Endodermis	24.1	23.4	47	59.1	0.18	0.169	0.274	0.478	0.174	0.368	1.16	5.25	2.93E-11	BRZ-Control	ATL45	NA	NA	Up	Elongation_Endodermis_Up
AT1G76470	Transition Domain_Cortex	156	136	411	257	0.796	0.629	0.909	0.871	0.672	0.893	1.15	7.93	2.99E-11	BRZ-Control	AT1G76470	NA	NA	Up	Transition Domain_Cortex_Up
AT1G05660	Elongation_Atrichoblast	364	825	130	265	0.739	0.955	0.456	0.787	0.793	0.538	-1.56	8.64	3.00E-11	BRZ-Control	AT1G05660	NA	NA	Down	Elongation_Atrichoblast_Down
AT4G27654	Transition Domain_Cortex	10.2	9.75	46.4	36.6	0.102	0.114	0.444	0.343	0.111	0.402	2.01	4.83	3.00E-11	BRZ-Control	AT4G27654	NA	NA	Up	Transition Domain_Cortex_Up
AT5G03210	Proliferation Domain_Trichoblast	195	72.7	368	167	0.686	0.621	0.864	0.875	0.661	0.867	1.04	7.68	3.01E-11	BRZ-Control	AT5G03210	NA	NA	Up	Proliferation Domain_Trichoblast_Up
AT1G65310	Transition Domain_Trichoblast	10.4	47.8	2.06	7.96	0.147	0.285	0.0385	0.234	0.214	0.121	-2.51	4.12	3.02E-11	BRZ-Control	ATXTH17	NA	NA	Down	Transition Domain_Trichoblast_Down
AT5G04970	Distal Columella	172	218	75.4	124	0.53	0.731	0.282	0.512	0.634	0.407	-0.991	7.21	3.03E-11	BRZ-Control	PME47	NA	NA	Down	Distal Columella_Down
AT5G16010	Proximal Lateral Root Cap	10	11.5	23.7	22.7	0.0451	0.0718	0.0913	0.163	0.0622	0.135	1.08	4.17	3.04E-11	BRZ-Control	AT5G16010	NA	NA	Up	Proximal Lateral Root Cap_Up
AT4G16563	Elongation_Endodermis	10.8	13.8	2.39	3.11	0.125	0.142	0.0342	0.058	0.135	0.0452	-2.15	3.09	3.06E-11	BRZ-Control	AT4G16563	NA	NA	Down	Elongation_Endodermis_Down
AT3G52870	Proximal Lateral Root Cap	3.58	11.5	14.1	21.7	0.0282	0.0765	0.0797	0.168	0.0592	0.134	1.2	3.84	3.09E-11	BRZ-Control	IQM3	NA	NA	Up	Proximal Lateral Root Cap_Up
AT5G04120	Proximal Lateral Root Cap	21.3	53.2	55.1	79.4	0.113	0.356	0.238	0.485	0.268	0.39	0.901	5.76	3.11E-11	BRZ-Control	IPSP	NA	NA	Up	Proximal Lateral Root Cap_Up
AT1G51260	Elongation_Cortex	12.4	17.8	2.37	2.16	0.162	0.15	0.04	0.0672	0.156	0.0509	-2.73	3.27	3.12E-11	BRZ-Control	LPAT3	NA	NA	Down	Elongation_Cortex_Down
AT3G52700	Elongation_Trichoblast	0	18	0	0	0	0.272	0	0	0.101	0	-8.93	2.54	3.18E-11	BRZ-Control	AT3G52700	NA	NA	Down	Elongation_Trichoblast_Down
AT5G41810	Distal Columella	183	154	385	264	0.538	0.635	0.673	0.747	0.589	0.713	0.921	7.95	3.22E-11	BRZ-Control	AT5G41810	NA	NA	Up	Distal Columella_Up
AT2G20880	Elongation_Endodermis	48.1	26	14.8	13.4	0.216	0.231	0.103	0.183	0.225	0.14	-1.32	4.72	3.25E-11	BRZ-Control	ERF053	ERF53	Integrase-type DNA-binding superfamily protein	Down	Elongation_Endodermis_Down
AT2G22860	Transition Domain_Atrichoblast	183	57.1	317	179	0.538	0.669	0.725	0.791	0.603	0.762	1.22	7.52	3.26E-11	BRZ-Control	PSK2	NA	NA	Up	Transition Domain_Atrichoblast_Up
AT5G41810	Proximal Columella	51.2	27.1	360	162	0.357	0.116	0.567	0.398	0.175	0.471	2.69	7.38	3.29E-11	BRZ-Control	AT5G41810	NA	NA	Up	Proximal Columella_Up
AT1G66150	Proximal Lateral Root Cap	38	38.2	17.7	22.5	0.248	0.277	0.109	0.216	0.266	0.175	-0.905	4.83	3.30E-11	BRZ-Control	TMK1	NA	NA	Down	Proximal Lateral Root Cap_Down
AT5G12020	Elongation_Cortex	10.6	23.9	64.1	53.3	0.0644	0.144	0.22	0.254	0.108	0.234	1.84	5.23	3.32E-11	BRZ-Control	HSP17.6	NA	NA	Up	Elongation_Cortex_Up
AT1G65310	Elongation_Endodermis	22	19.1	3.34	9.17	0.0979	0.275	0.0456	0.205	0.195	0.119	-1.67	3.86	3.32E-11	BRZ-Control	ATXTH17	NA	NA	Down	Elongation_Endodermis_Down
AT2G29470	Elongation_Cortex	7.71	4.85	25.6	25.9	0.0549	0.0414	0.16	0.254	0.0475	0.198	2.05	3.97	3.36E-11	BRZ-Control	GSTU3	NA	NA	Up	Elongation_Cortex_Up
AT3G03920	Proliferation Domain_Trichoblast	92.5	166	230	280	0.65	0.655	0.806	0.922	0.652	0.835	1.04	7.59	3.39E-11	BRZ-Control	AT3G03920	NA	NA	Up	Proliferation Domain_Trichoblast_Up
AT2G18980	Proximal Lateral Root Cap	26.7	77.1	15.5	39.1	0.139	0.458	0.0838	0.346	0.344	0.245	-0.908	5.34	3.39E-11	BRZ-Control	PER16	NA	NA	Down	Proximal Lateral Root Cap_Down
AT1G17420	Elongation_Cortex	2.72	2.26	20.6	10.4	0.0263	0.0237	0.15	0.149	0.0248	0.15	2.59	3.1	3.44E-11	BRZ-Control	LOX3	NA	NA	Up	Elongation_Cortex_Up
AT1G79910	Proximal Lateral Root Cap	19.4	15.6	7.64	7.43	0.139	0.117	0.0511	0.0763	0.125	0.0665	-1.18	3.54	3.44E-11	BRZ-Control	AT1G79910	NA	NA	Down	Proximal Lateral Root Cap_Down
AT3G59370	Distal Columella	57.6	67.6	26.6	29.5	0.244	0.286	0.0733	0.151	0.266	0.115	-1.16	5.51	3.45E-11	BRZ-Control	AT3G59370	NA	NA	Down	Distal Columella_Down
AT3G46080	Elongation_Endodermis	32.1	13.8	7.4	6.22	0.15	0.0911	0.0646	0.0938	0.118	0.078	-1.64	3.97	3.46E-11	BRZ-Control	ZAT8	AT3G46080	C2H2-type zinc finger family protein	Down	Elongation_Endodermis_Down
AT3G14310	Proliferation Domain_Trichoblast	12.6	16.9	2.96	1.91	0.131	0.23	0.0628	0.0938	0.17	0.0706	-2.45	3.01	3.46E-11	BRZ-Control	PME3	NA	NA	Down	Proliferation Domain_Trichoblast_Down
AT4G28270	Elongation_Endodermis	4.49	8.98	23.6	18.2	0.0569	0.0968	0.186	0.272	0.0787	0.226	1.6	3.74	3.49E-11	BRZ-Control	RMA2	RMA2	RING membrane-anchor 2	Up	Elongation_Endodermis_Up
AT3G12610	Elongation_Cortex	437	698	129	317	0.704	0.807	0.515	0.791	0.76	0.626	-1.45	8.63	3.55E-11	BRZ-Control	DRT100	NA	NA	Down	Elongation_Cortex_Down
AT4G22070	Distal Columella	8.18	17.1	48.8	25.4	0.0424	0.0922	0.135	0.111	0.0682	0.122	1.36	4.66	3.58E-11	BRZ-Control	WRKY31	WRKY31	WRKY DNA-binding protein 31	Up	Distal Columella_Up
AT5G15180	Elongation_Atrichoblast	197	115	697	283	0.439	0.516	0.792	0.8	0.458	0.794	1.57	8.33	3.61E-11	BRZ-Control	PER56	NA	NA	Up	Elongation_Atrichoblast_Up
AT2G24850	Maturation_Procambium	211	377	494	979	0.596	0.89	0.768	0.957	0.735	0.861	1.3	9.01	3.61E-11	BRZ-Control	TAT3	NA	NA	Up	Maturation_Procambium_Up
AT4G18760	Elongation_Endodermis	39.3	45.4	14.1	21.6	0.392	0.467	0.19	0.388	0.433	0.281	-1.25	4.97	3.68E-11	BRZ-Control	RLP51	NA	NA	Down	Elongation_Endodermis_Down
AT5G48000	Proximal Lateral Root Cap	205	240	116	146	0.635	0.745	0.394	0.601	0.706	0.521	-0.766	7.46	3.70E-11	BRZ-Control	CYP708A2	NA	NA	Down	Proximal Lateral Root Cap_Down
AT5G51810	Transition Domain_Cortex	2.55	7.12	23.7	32.2	0.0612	0.107	0.404	0.514	0.0952	0.45	2.42	4.24	3.72E-11	BRZ-Control	GA20OX2	NA	NA	Up	Transition Domain_Cortex_Up
AT2G20560	Transition Domain_Atrichoblast	4.21	7.88	22.4	22.5	0.0994	0.219	0.359	0.442	0.159	0.406	1.86	3.87	3.73E-11	BRZ-Control	AT2G20560	NA	NA	Up	Transition Domain_Atrichoblast_Up
AT4G22212	Elongation_Atrichoblast	25.3	17.5	93.1	54.1	0.149	0.204	0.208	0.28	0.163	0.226	1.77	5.55	3.76E-11	BRZ-Control	AT4G22212	NA	NA	Up	Elongation_Atrichoblast_Up
AT3G17580	Transition Domain_Cortex	87.6	87	38.8	24.9	0.735	0.579	0.475	0.357	0.619	0.426	-1.48	5.87	3.77E-11	BRZ-Control	AT3G17580	NA	NA	Down	Transition Domain_Cortex_Down
AT1G28580	Elongation_Cortex	32.8	41.3	95.8	129	0.334	0.333	0.66	0.903	0.334	0.757	1.6	6.22	3.87E-11	BRZ-Control	AT1G28580	NA	NA	Up	Elongation_Cortex_Up
AT4G22810	Elongation_Cortex	30.5	48.9	7.92	13.4	0.346	0.385	0.13	0.276	0.367	0.189	-1.9	4.72	3.92E-11	BRZ-Control	AHL24	NA	NA	Down	Elongation_Cortex_Down
AT5G24570	Proximal Lateral Root Cap	8.42	32.8	5.03	13.7	0.062	0.263	0.0341	0.144	0.191	0.101	-1.12	3.96	3.97E-11	BRZ-Control	AT5G24570	NA	NA	Down	Proximal Lateral Root Cap_Down
AT1G32860	Transition Domain_Cortex	5.1	7.87	27.3	36.2	0.102	0.121	0.384	0.371	0.116	0.379	2.26	4.43	4.00E-11	BRZ-Control	AT1G32860	NA	NA	Up	Transition Domain_Cortex_Up
AT4G34810	Proximal Lateral Root Cap	19.4	21.6	9.51	9.9	0.134	0.16	0.0613	0.0938	0.151	0.0813	-1.09	3.86	4.01E-11	BRZ-Control	AT4G34810	NA	NA	Down	Proximal Lateral Root Cap_Down
AT2G37180	Proliferation Domain_Trichoblast	8.49	35.7	3.24	4.45	0.161	0.23	0.0733	0.172	0.188	0.098	-2.19	3.44	4.08E-11	BRZ-Control	PIP2-3	NA	NA	Down	Proliferation Domain_Trichoblast_Down
AT1G01620	Proximal Lateral Root Cap	459	1040	330	589	0.824	0.999	0.7	0.983	0.936	0.874	-0.655	9.24	4.18E-11	BRZ-Control	PIP1-3	NA	NA	Down	Proximal Lateral Root Cap_Down
AT4G23870	Transition Domain_Trichoblast	22.5	38.3	10.3	2.56	0.288	0.268	0.146	0.0638	0.278	0.112	-2.32	4.25	4.20E-11	BRZ-Control	AT4G23870	NA	NA	Down	Transition Domain_Trichoblast_Down
AT1G32010	Proliferation Domain_Trichoblast	57.8	0	44.7	128	0.65	0	0.634	0.922	0.397	0.706	1.43	5.88	4.22E-11	BRZ-Control	AT1G32010	NA	NA	Up	Proliferation Domain_Trichoblast_Up
ATMG00020	Proliferation Domain_Atrichoblast	9470	3390	5720	1650	1	1	1	1	1	1	-0.88	12.3	4.23E-11	BRZ-Control	RRN26	NA	NA	Down	Proliferation Domain_Atrichoblast_Down
AT2G38230	Transition Domain_Cortex	6.81	6.37	30	33	0.143	0.1	0.414	0.386	0.111	0.402	2.27	4.41	4.29E-11	BRZ-Control	PDX11	NA	NA	Up	Transition Domain_Cortex_Up
AT2G21660	Elongation_Endodermis	244	637	522	992	0.592	0.882	0.707	0.942	0.751	0.815	0.864	9.23	4.38E-11	BRZ-Control	RBG7	NA	NA	Up	Elongation_Endodermis_Up
AT3G28550	Elongation_Cortex	40.2	339	17.4	87.2	0.232	0.886	0.215	0.851	0.59	0.47	-1.64	6.93	4.39E-11	BRZ-Control	AT3G28550	NA	NA	Down	Elongation_Cortex_Down
AT1G27020	Elongation_Atrichoblast	2.18	0	19.9	5.29	0.0168	0	0.142	0.12	0.0126	0.136	3.42	2.74	4.41E-11	BRZ-Control	AT1G27020	NA	NA	Up	Elongation_Atrichoblast_Up
AT1G78260	Elongation_Endodermis	183	256	101	117	0.672	0.765	0.548	0.79	0.723	0.659	-0.998	7.37	4.42E-11	BRZ-Control	AT1G78260	NA	NA	Down	Elongation_Endodermis_Down
AT4G24370	Elongation_Cortex	16.3	8.74	55.4	31.7	0.172	0.0947	0.3	0.433	0.13	0.353	1.81	4.78	4.46E-11	BRZ-Control	AT4G24370	NA	NA	Up	Elongation_Cortex_Up
AT2G06850	Elongation_Atrichoblast	263	220	100	59.9	0.794	0.726	0.358	0.44	0.777	0.379	-1.62	7.36	4.47E-11	BRZ-Control	XTH4	NA	NA	Down	Elongation_Atrichoblast_Down
AT1G05340	Proliferation Domain_Trichoblast	89.9	87.8	21.8	63.8	0.358	0.839	0.267	0.797	0.545	0.4	-1.26	6.01	4.49E-11	BRZ-Control	AT1G05340	NA	NA	Down	Proliferation Domain_Trichoblast_Down
AT1G75580	Proliferation Domain_Endodermis	5.38	3.83	157	125	0.143	0.0556	0.538	0.55	0.08	0.542	4.87	6.5	4.63E-11	BRZ-Control	AT1G75580	NA	NA	Up	Proliferation Domain_Endodermis_Up
AT5G54490	Proliferation Domain_Atrichoblast	22.8	14.9	84.8	46.8	0.308	0.267	0.612	0.627	0.278	0.619	1.76	5.53	4.69E-11	BRZ-Control	PBP1	NA	NA	Up	Proliferation Domain_Atrichoblast_Up
AT1G52690	Elongation_Trichoblast	35.5	39.8	392	61.3	0.267	0.383	0.331	0.57	0.31	0.433	2.08	6.97	4.70E-11	BRZ-Control	LEA7	NA	NA	Up	Elongation_Trichoblast_Up
AT3G51860	Maturation_Atrichoblast	0	1.18	21	24.4	0	0.0123	0.115	0.0875	0.00422	0.107	5.57	3.73	4.70E-11	BRZ-Control	CAX3	NA	NA	Up	Maturation_Atrichoblast_Up
AT5G06760	Elongation_Endodermis	116	87.2	190	213	0.378	0.385	0.441	0.67	0.382	0.546	1	7.24	4.71E-11	BRZ-Control	LEA46	NA	NA	Up	Elongation_Endodermis_Up
AT2G36220	Elongation_Cortex	13.4	13.3	48	43.6	0.141	0.105	0.3	0.425	0.121	0.35	1.77	4.87	4.72E-11	BRZ-Control	AT2G36220	NA	NA	Up	Elongation_Cortex_Up
AT1G67750	Proximal Lateral Root Cap	12.7	23.2	4.01	12	0.0873	0.153	0.0286	0.114	0.129	0.081	-1.16	3.72	4.72E-11	BRZ-Control	AT1G67750	NA	NA	Down	Proximal Lateral Root Cap_Down
AT2G39530	Transition Domain_Cortex	17.9	16.9	0.988	2.81	0.102	0.293	0.0303	0.1	0.243	0.0592	-3.18	3.21	4.74E-11	BRZ-Control	AT2G39530	NA	NA	Down	Transition Domain_Cortex_Down
AT5G39240	Proliferation Domain_Atrichoblast	21.4	13.2	3.59	2.03	0.308	0.267	0.0862	0.0846	0.278	0.0855	-2.63	2.7	4.82E-11	BRZ-Control	AT5G39240	NA	NA	Down	Proliferation Domain_Atrichoblast_Down
AT2G28900	Proximal Lateral Root Cap	56.8	35.4	103	64.6	0.2	0.196	0.337	0.323	0.197	0.328	0.866	6.03	4.82E-11	BRZ-Control	OEP161	NA	NA	Up	Proximal Lateral Root Cap_Up
AT1G30070	Transition Domain_Atrichoblast	7.53	8.97	31.5	24	0.158	0.272	0.389	0.331	0.215	0.356	1.7	4.17	4.83E-11	BRZ-Control	AT1G30070	NA	NA	Up	Transition Domain_Atrichoblast_Up
AT4G27657	Elongation_Cortex	18.1	14.9	102	31.5	0.126	0.101	0.35	0.306	0.112	0.332	1.83	5.35	4.84E-11	BRZ-Control	AT4G27657	NA	NA	Up	Elongation_Cortex_Up
AT4G12520	Maturation_Pericycle	115	36.9	28.6	13	0.418	0.333	0.215	0.264	0.363	0.238	-1.76	5.61	4.88E-11	BRZ-Control	AT4G12520	NA	NA	Down	Maturation_Pericycle_Down
AT5G52310	Elongation_Cortex	45	79.8	106	280	0.229	0.444	0.47	0.791	0.347	0.599	1.53	7	4.91E-11	BRZ-Control	RD29A	NA	NA	Up	Elongation_Cortex_Up
ATCG00450	Transition Domain_Atrichoblast	48.3	0	76	13	0.585	0	0.626	0.494	0.294	0.551	1.66	5.01	4.95E-11	BRZ-Control	TRNV.1	NA	NA	Up	Transition Domain_Atrichoblast_Up
AT5G66580	Elongation_Cortex	435	379	199	110	0.403	0.473	0.415	0.552	0.442	0.47	-1.46	8.14	4.98E-11	BRZ-Control	AT5G66580	NA	NA	Down	Elongation_Cortex_Down
AT5G63450	Proliferation Domain_Atrichoblast	10.3	12.9	25.4	65.8	0.205	0.248	0.342	0.612	0.236	0.462	2.01	5.03	4.98E-11	BRZ-Control	CYP94B1	NA	NA	Up	Proliferation Domain_Atrichoblast_Up
AT3G48520	Elongation_Atrichoblast	23.8	34.2	76.1	113	0.103	0.293	0.199	0.6	0.15	0.299	1.7	5.9	5.10E-11	BRZ-Control	CYP94B3	NA	NA	Up	Elongation_Atrichoblast_Up
AT3G50970	Proliferation Domain_Atrichoblast	557	1450	1330	2460	1	1	0.963	1	1	0.979	1.01	10.5	5.10E-11	BRZ-Control	XERO2	NA	NA	Up	Proliferation Domain_Atrichoblast_Up
AT4G31780	Distal Columella	20.4	23.7	53	49.5	0.102	0.184	0.186	0.27	0.145	0.231	1.19	5.23	5.15E-11	BRZ-Control	MGD1	NA	NA	Up	Distal Columella_Up
AT2G46240	Elongation_Cortex	6.8	10.8	44.6	25.7	0.074	0.073	0.275	0.299	0.0734	0.284	1.96	4.42	5.15E-11	BRZ-Control	BAG6	NA	NA	Up	Elongation_Cortex_Up
AT5G09570	Transition Domain_Atrichoblast	45	16.6	10.9	6.49	0.275	0.16	0.0763	0.116	0.218	0.099	-1.68	4.28	5.17E-11	BRZ-Control	AT5G09570	NA	NA	Down	Transition Domain_Atrichoblast_Down
AT4G19030	Transition Domain_Cortex	50.2	126	14.8	48.7	0.367	0.814	0.273	0.8	0.698	0.491	-1.51	5.93	5.25E-11	BRZ-Control	NIP1-1	NA	NA	Down	Transition Domain_Cortex_Down
AT1G69930	Transition Domain_Cortex	101	118	27.3	59.1	0.408	0.314	0.253	0.286	0.339	0.266	-1.39	6.24	5.27E-11	BRZ-Control	GSTU11	NA	NA	Down	Transition Domain_Cortex_Down
AT3G15500	Maturation_Pericycle	45.8	65	189	151	0.337	0.373	0.688	0.784	0.36	0.734	1.62	6.81	5.38E-11	BRZ-Control	NAC055	NAC3	NAC domain containing protein 3	Up	Maturation_Pericycle_Up
AT1G70850	Transition Domain_Trichoblast	241	216	59.8	64.9	0.785	0.777	0.423	0.67	0.781	0.527	-1.87	7.2	5.47E-11	BRZ-Control	MLP34	NA	NA	Down	Transition Domain_Trichoblast_Down
AT2G40880	Distal Columella	18.1	17.1	52.1	35	0.0847	0.112	0.15	0.188	0.0988	0.17	1.25	4.95	5.52E-11	BRZ-Control	CYS3	NA	NA	Up	Distal Columella_Up
AT4G37250	Proximal Lateral Root Cap	36.6	23.1	15	14.3	0.239	0.174	0.0974	0.135	0.198	0.121	-0.955	4.39	5.64E-11	BRZ-Control	AT4G37250	NA	NA	Down	Proximal Lateral Root Cap_Down
AT5G56540	Transition Domain_Atrichoblast	632	166	190	109	0.889	0.858	0.641	0.843	0.874	0.756	-1.17	8.1	5.65E-11	BRZ-Control	AGP14	NA	NA	Down	Transition Domain_Atrichoblast_Down
AT3G48520	Proliferation Domain_Trichoblast	28.7	17.4	4.65	8.89	0.153	0.23	0.0576	0.297	0.183	0.118	-1.93	3.88	5.74E-11	BRZ-Control	CYP94B3	NA	NA	Down	Proliferation Domain_Trichoblast_Down
AT1G55210	Transition Domain_Cortex	65.5	21.4	132	80.8	0.347	0.236	0.444	0.386	0.265	0.42	1.44	6.27	5.75E-11	BRZ-Control	DIR20	NA	NA	Up	Transition Domain_Cortex_Up
AT2G25735	Maturation_Procambium	10.8	3.66	27.1	34.5	0.0426	0.019	0.0954	0.119	0.0315	0.107	2.09	4.36	5.76E-11	BRZ-Control	AT2G25735	NA	NA	Up	Maturation_Procambium_Up
AT2G24400	Proliferation Domain_Atrichoblast	46.4	53.2	21.7	11.4	0.641	0.457	0.305	0.331	0.507	0.316	-1.7	4.9	5.82E-11	BRZ-Control	AT2G24400	NA	NA	Down	Proliferation Domain_Atrichoblast_Down
AT5G10695	Elongation_Cortex	36.9	19.4	102	68.4	0.224	0.166	0.395	0.47	0.192	0.425	1.63	5.81	5.85E-11	BRZ-Control	AT5G10695	NA	NA	Up	Elongation_Cortex_Up
AT2G06850	Elongation_Trichoblast	32.6	35.1	5.83	6.84	0.269	0.345	0.0455	0.167	0.297	0.097	-2.4	4.5	5.86E-11	BRZ-Control	XTH4	NA	NA	Down	Elongation_Trichoblast_Down
AT3G53160	Proliferation Domain_Atrichoblast	13.3	24.1	59.9	69.3	0.282	0.324	0.495	0.612	0.312	0.547	1.76	5.53	5.93E-11	BRZ-Control	UGT73C7	NA	NA	Up	Proliferation Domain_Atrichoblast_Up
AT1G04610	Elongation_Atrichoblast	57.8	68.1	16.7	17.6	0.414	0.459	0.119	0.187	0.425	0.136	-1.86	5.4	6.12E-11	BRZ-Control	YUC3	NA	NA	Down	Elongation_Atrichoblast_Down
AT1G73165	Maturation_Procambium	529	380	206	154	0.413	0.533	0.315	0.349	0.47	0.332	-1.33	8.31	6.17E-11	BRZ-Control	CLE1	NA	NA	Down	Maturation_Procambium_Down
AT4G02290	Transition Domain_Trichoblast	36.7	50.2	9.48	11.1	0.424	0.307	0.138	0.16	0.368	0.147	-2.07	4.8	6.22E-11	BRZ-Control	AtGH9B13	NA	NA	Down	Transition Domain_Trichoblast_Down
AT5G39050	Elongation_Atrichoblast	191	213	37	108	0.462	0.554	0.19	0.6	0.485	0.292	-1.65	7.12	6.27E-11	BRZ-Control	PMAT1	NA	NA	Down	Elongation_Atrichoblast_Down
AT4G02290	Proximal Lateral Root Cap	9.86	35.3	3.63	18	0.0634	0.245	0.0225	0.151	0.18	0.102	-1.08	4.13	6.28E-11	BRZ-Control	AtGH9B13	NA	NA	Down	Proximal Lateral Root Cap_Down
[truncated: 16,943 more rows]
