# Supplementary material for: Brassinosteroid gene regulatory networks at cellular resolution in the Arabidopsis root
Source: Science. Author manuscript; Available in PMC 2023 Apr 21. (PMC10119888; doi:10.1126/science.adf4721)
Supplement: Data_S4 [file NIHMS1889089-supplement-Data_S4.csv]

gene	name	degree_all	degree_in	degree_out	clustering_coefficient	clustering_coefficient_weighted	degree_centrality_all	degree_centrality_in	degree_centrality_out	betweenness_centrality	closeness_centrality	eigenvector_centrality	page_rank	assortative_coefficient	average_path_length	community_random_walk	module	connectivity	participation	role	cluster
AT5G15150	HAT7	359	56	303	0.02721713	0.038791514	0.176239568	0.027491409	0.148748159	46448	5.57E-07	1	0.001548017	-0.157081407	3.357992056	7	7	10.39319577	0.59548218	Connector Hub	Elongation_Cortex_BRZ_2_BL
AT3G24120	AT3G24120	250	25	225	0.021526104	0.023180245	0.122729504	0.01227295	0.110456554	27700	5.57E-07	0.512479888	0.000573606	-0.157081407	3.357992056	7	7	6.483904009	0.610106706	Connector Hub	Elongation_Cortex_BRZ_2_BL
AT1G26960	ATHB-23	240	17	223	0.032182706	0.034731847	0.117820324	0.008345606	0.109474718	31824	5.57E-07	0.622300484	0.000602819	-0.157081407	3.357992056	7	7	7.288758195	0.562587904	Connector Hub	Elongation_Cortex_BRZ_2_BL
AT5G65310	ATHB-5	218	0	218	0.015981059	0.015776681	0.107020128	0	0.107020128	0	5.69E-07	0.480866612	0.000358566	-0.157081407	3.357992056	7	7	5.334112314	0.641570575	Connector Hub	Elongation_Cortex_BRZ_2_BL
AT1G33240	AT-GTL1	218	11	207	0.029805944	0.031186716	0.107020128	0.005400098	0.101620029	25657	5.57E-07	0.612355518	0.000417851	-0.157081407	3.357992056	7	7	4.299299789	0.662919615	Connector Hub	Elongation_Cortex_BRZ_2_BL
AT1G13260	RAV1	198	9	189	0.033430754	0.035761086	0.097201767	0.004418262	0.092783505	15538	5.57E-07	0.514762255	0.000407693	-0.157081407	3.357992056	15	2	5.420889604	0.591037326	Connector Hub	Elongation_Cortex_BRZ_2_BL
AT1G69780	ATHB-13	197	14	183	0.035999171	0.045284978	0.096710849	0.006872852	0.089837997	23045	5.57E-07	0.50072522	0.00050414	-0.157081407	3.357992056	7	7	5.564070653	0.572855776	Connector Hub	Elongation_Cortex_BRZ_2_BL
AT3G01220	ATHB-20	195	14	181	0.031033571	0.041645202	0.095729013	0.006872852	0.088856161	34854	5.57E-07	0.598104009	0.000434709	-0.157081407	3.357992056	7	7	6.023987331	0.549032782	Connector Hub	Elongation_Cortex_BRZ_2_BL
AT4G31800	WRKY18	207	42	165	0.039632287	0.056016172	0.101620029	0.020618557	0.081001473	44796	5.57E-07	0.657741025	0.000841353	-0.157081407	3.357992056	15	2	4.45160888	0.63947403	Connector Hub	Elongation_Cortex_BRZ_2_BL
AT3G22830	HSFA6B	183	21	162	0.052302888	0.065547292	0.089837997	0.010309278	0.079528719	29204	5.57E-07	0.63108313	0.000501114	-0.157081407	3.357992056	15	2	4.109509802	0.613489232	Connector Hub	Elongation_Cortex_BRZ_2_BL
AT1G19000	AT1G19000	174	14	160	0.037605475	0.046059309	0.085419735	0.006872852	0.078546883	12180	5.57E-07	0.499376011	0.000441906	-0.157081407	3.357992056	15	2	5.135807038	0.54480261	Connector Hub	Elongation_Cortex_BRZ_2_BL
AT2G18160	BZIP2	196	36	160	0.04714809	0.052653024	0.096219931	0.017673049	0.078546883	25797	5.57E-07	0.586898395	0.000673407	-0.157081407	3.357992056	7	7	5.219133144	0.610002953	Connector Hub	Elongation_Cortex_BRZ_2_BL
AT1G08320	TGA9	156	0	156	0.005376344	0.004839137	0.076583211	0	0.076583211	0	5.65E-07	0.291808527	0.000358566	-0.157081407	3.357992056	7	7	4.701726882	0.563527285	Connector Hub	Elongation_Cortex_BRZ_2_BL
AT4G36990	HSFB1	184	28	156	0.037954383	0.047876455	0.090328915	0.013745704	0.076583211	21288	5.57E-07	0.45098774	0.00063453	-0.157081407	3.357992056	15	2	4.907740986	0.600355794	Connector Hub	Elongation_Cortex_BRZ_2_BL
AT5G48560	BHLH78	172	18	154	0.039439684	0.049557355	0.084437899	0.008836524	0.075601375	20151	5.57E-07	0.405988024	0.000570514	-0.157081407	3.357992056	7	2	3.881443749	0.630596878	Connector Hub	Elongation_Cortex_BRZ_2_BL
AT1G80840	WRKY40	163	16	147	0.047034765	0.064837978	0.080019637	0.007854688	0.072164948	6708	5.57E-07	0.613164242	0.000458073	-0.157081407	3.357992056	15	2	4.109509802	0.599000384	Connector Hub	Elongation_Cortex_BRZ_2_BL
AT1G25550	HHO3	154	8	146	0.046770223	0.057577822	0.075601375	0.003927344	0.07167403	11858	5.57E-07	0.41571765	0.000401065	-0.157081407	3.357992056	15	2	4.280559341	0.567171086	Connector Hub	Elongation_Cortex_BRZ_2_BL
AT2G44840	ERF13	164	22	142	0.048107138	0.07033721	0.080510555	0.010800196	0.069710358	14141	5.57E-07	0.492339937	0.000565996	-0.157081407	3.357992056	15	2	4.45160888	0.571175578	Connector Hub	Elongation_Cortex_BRZ_2_BL
AT1G76890	GT-2	142	0	142	0.017580661	0.01712154	0.069710358	0	0.069710358	0	5.67E-07	0.271349593	0.000358566	-0.157081407	3.357992056	7	7	3.379466433	0.631719897	Connector Hub	Elongation_Cortex_BRZ_2_BL
AT3G62420	BZIP53	168	29	139	0.038209296	0.052317701	0.082474227	0.014236622	0.068237604	24320	5.57E-07	0.437905029	0.000909821	-0.157081407	3.357992056	15	2	3.53934467	0.642177275	Connector Hub	Elongation_Cortex_BRZ_2_BL
AT1G74840	AT1G74840	157	19	138	0.037318308	0.048341198	0.077074129	0.009327442	0.067746686	24383	5.57E-07	0.38656335	0.000542143	-0.157081407	3.357992056	15	2	3.026196052	0.66066482	Connector Hub	Elongation_Cortex_BRZ_2_BL
AT1G53910	RAP2-12	167	30	137	0.046533439	0.065254275	0.081983309	0.014727541	0.067255768	15115	5.57E-07	0.516730201	0.001372405	-0.157081407	3.357992056	15	2	4.964757499	0.554803688	Connector Hub	Elongation_Cortex_BRZ_2_BL
AT1G01720	NAC002	143	10	133	0.027282577	0.0449858	0.070201276	0.00490918	0.065292096	5464	5.57E-07	0.340612576	0.000444811	-0.157081407	3.357992056	15	2	3.254262105	0.619259259	Connector Hub	Elongation_Cortex_BRZ_2_BL
AT2G40620	BZIP18	157	24	133	0.036256737	0.038773371	0.077074129	0.011782032	0.065292096	14565	5.57E-07	0.342267257	0.00065007	-0.157081407	3.357992056	7	3	6.311708141	0.615055884	Connector Hub	Elongation_Cortex_BRZ_2_BL
AT1G43160	RAP2-6	151	23	128	0.052715232	0.078584087	0.074128621	0.011291114	0.062837506	20130	5.57E-07	0.412886582	0.000496977	-0.157081407	3.357992056	15	2	5.135807038	0.444356279	Connector Hub	Elongation_Cortex_BRZ_2_BL
AT5G64750	ABR1	133	8	125	0.02927774	0.03138479	0.065292096	0.003927344	0.061364752	9758	5.57E-07	0.242035024	0.000407536	-0.157081407	3.357992056	40	2	3.767410723	0.55443787	Connector Hub	Elongation_Cortex_BRZ_2_BL
AT5G13180	NAC083	128	4	124	0.032726378	0.033090584	0.062837506	0.001963672	0.060873834	4954	5.57E-07	0.294559012	0.000371342	-0.157081407	3.357992056	15	2	3.995476775	0.512849584	Connector Hub	Elongation_Cortex_BRZ_2_BL
AT5G58900	AT5G58900	122	0	122	0.036986858	0.036975225	0.059891998	0	0.059891998	0	5.63E-07	0.266120815	0.000358566	-0.157081407	3.357992056	7	7	3.264487264	0.580489116	Connector Hub	Elongation_Cortex_BRZ_2_BL
AT1G27730	ZAT10	123	2	121	0.017059843	0.018388916	0.060382916	0.000981836	0.05940108	2957	5.57E-07	0.192398043	0.000371444	-0.157081407	3.357992056	37	2	2.513047434	0.628645584	Connector Hub	Elongation_Cortex_BRZ_2_BL
AT3G18990	VRN1	117	0	117	0.015767757	0.015242615	0.057437408	0	0.057437408	0	5.60E-07	0.205075676	0.000358566	-0.157081407	3.357992056	7	3	3.765527571	0.648403828	Connector Hub	Elongation_Cortex_BRZ_2_BL
AT5G67300	MYB44	122	7	115	0.054599648	0.055983064	0.059891998	0.003436426	0.056455572	3946	5.57E-07	0.428892447	0.000386983	-0.157081407	3.357992056	15	2	2.855146513	0.598692033	Connector Hub	Elongation_Cortex_BRZ_2_BL
AT5G61890	ERF114	121	6	115	0.024517906	0.028300881	0.05940108	0.002945508	0.056455572	11201	5.57E-07	0.200165474	0.000418072	-0.157081407	3.357992056	40	2	3.254262105	0.574253231	Connector Hub	Elongation_Cortex_BRZ_2_BL
AT3G15210	ERF4	125	11	114	0.076516129	0.104781433	0.061364752	0.005400098	0.055964654	4376	5.57E-07	0.446973305	0.00040891	-0.157081407	3.357992056	15	2	3.824427236	0.479092628	Connector Hub	Elongation_Cortex_BRZ_2_BL
AT5G25810	TINY	120	6	114	0.018347339	0.021180852	0.058910162	0.002945508	0.055964654	5946	5.57E-07	0.207741881	0.00041856	-0.157081407	3.357992056	5	7	4.356789373	0.42387245	Connector Hub	Elongation_Cortex_BRZ_2_BL
AT3G20770	EIN3	124	12	112	0.051140834	0.066818284	0.060873834	0.005891016	0.054982818	15513	5.57E-07	0.310009375	0.00042643	-0.157081407	3.357992056	15	2	3.425311644	0.542516518	Connector Hub	Elongation_Cortex_BRZ_2_BL
AT1G49480	REM19	109	0	109	0.017669045	0.020497817	0.053510064	0	0.053510064	0	5.58E-07	0.215115506	0.000358566	-0.157081407	3.357992056	7	3	4.142739507	0.611059675	Connector Hub	Elongation_Cortex_BRZ_2_BL
AT4G25560	LAF1	113	5	108	0.035872314	0.041572016	0.055473736	0.00245459	0.053019146	20186	5.57E-07	0.248675095	0.000378979	-0.157081407	3.357992056	5	7	4.184320619	0.388760331	Connector Hub	Elongation_Cortex_BRZ_2_BL
AT1G08010	GATA11	100	0	100	0.006060606	0.00533076	0.049091802	0	0.049091802	0	5.61E-07	0.208879698	0.000358566	-0.157081407	3.357992056	7	3	5.274375316	0.4966	Connector Hub	Elongation_Cortex_BRZ_2_BL
AT4G34410	ERF109	111	11	100	0.087960688	0.133836206	0.0544919	0.005400098	0.049091802	1390	5.57E-07	0.419254684	0.000429923	-0.157081407	3.357992056	15	2	3.53934467	0.441888962	Connector Hub	Elongation_Cortex_BRZ_2_BL
AT5G47370	HAT2	100	0	100	0.023636364	0.030559992	0.049091802	0	0.049091802	0	5.58E-07	0.254090128	0.000358566	-0.157081407	3.357992056	7	7	2.114695569	0.6442	Connector	Elongation_Cortex_BRZ_2_BL
AT3G50060	MYB77	100	0	100	0.00989899	0.008666069	0.049091802	0	0.049091802	0	5.61E-07	0.156893317	0.000358566	-0.157081407	3.357992056	15	2	1.999898816	0.6366	Connector	Elongation_Cortex_BRZ_2_BL
AT5G04410	NAC078	105	6	99	0.023260073	0.027241151	0.051546392	0.002945508	0.048600884	4396	5.57E-07	0.178122603	0.000376259	-0.157081407	3.357992056	37	2	2.62708046	0.573669248	Connector Hub	Elongation_Cortex_BRZ_2_BL
AT3G50260	ERF011	101	2	99	0.026336634	0.024739842	0.04958272	0.000981836	0.048600884	1010	5.63E-07	0.235094719	0.0003848	-0.157081407	3.357992056	7	3	2.728194746	0.656798353	Connector Hub	Elongation_Cortex_BRZ_2_BL
AT1G22190	RAP2-13	110	11	99	0.048373645	0.057324679	0.054000982	0.005400098	0.048600884	18572	5.57E-07	0.164752726	0.000520881	-0.157081407	3.357992056	37	2	3.197245592	0.521359915	Connector Hub	Elongation_Cortex_BRZ_2_BL
AT1G77920	TGA7	98	1	97	0.00610141	0.008011229	0.048109966	0.000490918	0.047619048	325	5.57E-07	0.163011972	0.000360714	-0.157081407	3.357992056	5	7	2.86206017	0.527367414	Connector Hub	Elongation_Cortex_BRZ_2_BL
AT1G64620	DOF1.8	97	0	97	0.023195876	0.021987714	0.047619048	0	0.047619048	0	5.59E-07	0.193472077	0.000358566	-0.157081407	3.357992056	7	3	3.105406683	0.625783824	Connector Hub	Elongation_Cortex_BRZ_2_BL
AT3G09735	S1FA3	145	49	96	0.045114943	0.061401478	0.071183112	0.024054983	0.04712813	21153	5.57E-07	0.49663281	0.001330517	-0.157081407	3.357992056	15	2	2.456030921	0.655127951	Connector	Elongation_Cortex_BRZ_2_BL
AT3G01470	HAT5	100	4	96	0.03010101	0.035068712	0.049091802	0.001963672	0.04712813	6235	5.57E-07	0.242481549	0.000533225	-0.157081407	3.357992056	7	7	1.712268476	0.653269471	Connector	Elongation_Cortex_BRZ_2_BL
AT3G23690	BHLH77	118	23	95	0.052151239	0.066893223	0.057928326	0.011291114	0.046637212	25679	5.57E-07	0.314371471	0.000519292	-0.157081407	3.357992056	7	2	2.456030921	0.622191444	Connector	Elongation_Cortex_BRZ_2_BL
AT2G40260	AT2G40260	96	1	95	0.011184211	0.012074212	0.04712813	0.000490918	0.046637212	3188	5.57E-07	0.176223247	0.000362983	-0.157081407	3.357992056	7	3	3.576921603	0.619574653	Connector Hub	Elongation_Cortex_BRZ_2_BL
AT2G22430	ATHB-6	114	20	94	0.059152306	0.071510402	0.055964654	0.00981836	0.046146294	10002	5.57E-07	0.353689429	0.000455343	-0.157081407	3.357992056	15	2	2.62708046	0.606481481	Connector Hub	Elongation_Cortex_BRZ_2_BL
AT3G57800	BHLH60	94	0	94	0.018302448	0.016370462	0.046146294	0	0.046146294	0	5.60E-07	0.158633519	0.000358566	-0.157081407	3.357992056	7	7	2.747081001	0.527161612	Connector Hub	Elongation_Cortex_BRZ_2_BL
AT4G17490	ERF6	101	9	92	0.062376238	0.076937863	0.04958272	0.004418262	0.045164458	3587	5.57E-07	0.23908944	0.000430465	-0.157081407	3.357992056	15	2	2.912163026	0.516739292	Connector Hub	Elongation_Cortex_BRZ_2_BL
AT3G07340	BHLH62	92	2	90	0.026039178	0.0282478	0.045164458	0.000981836	0.044182622	2829	5.57E-07	0.11828969	0.000363638	-0.157081407	3.357992056	37	2	2.456030921	0.559111218	Peripheral	Elongation_Cortex_BRZ_2_BL
AT5G54680	ILR3	105	15	90	0.038095238	0.046068375	0.051546392	0.00736377	0.044182622	10092	5.57E-07	0.159413776	0.000416816	-0.157081407	3.357992056	7	2	2.684096973	0.573852389	Connector Hub	Elongation_Cortex_BRZ_2_BL
AT1G09540	MYB61	92	2	90	0.016722408	0.015002939	0.045164458	0.000981836	0.044182622	161	5.61E-07	0.142404167	0.000362	-0.157081407	3.357992056	7	3	3.294012651	0.616965974	Connector Hub	Elongation_Cortex_BRZ_2_BL
AT5G45580	PHL11	89	0	89	0.006384065	0.006072573	0.043691703	0	0.043691703	0	5.58E-07	0.160099182	0.000358566	-0.157081407	3.357992056	7	3	3.765527571	0.577452342	Connector Hub	Elongation_Cortex_BRZ_2_BL
AT5G52260	AtMYB19	87	0	87	0.024057739	0.020916123	0.042709867	0	0.042709867	0	5.60E-07	0.159285705	0.000358566	-0.157081407	3.357992056	7	7	2.689591416	0.488836042	Connector Hub	Elongation_Cortex_BRZ_2_BL
AT5G53980	ATHB-52	87	0	87	0.026196204	0.02923156	0.042709867	0	0.042709867	0	5.58E-07	0.16723845	0.000358566	-0.157081407	3.357992056	7	7	2.574612247	0.526621747	Connector Hub	Elongation_Cortex_BRZ_2_BL
AT5G08130	BIM1	101	17	84	0.049306931	0.052912929	0.04958272	0.008345606	0.041237113	13743	5.57E-07	0.231847634	0.000648538	-0.157081407	3.357992056	7	7	2.689591416	0.5782	Connector Hub	Elongation_Cortex_BRZ_2_BL
AT1G62300	WRKY6	94	11	83	0.061313201	0.07734012	0.046146294	0.005400098	0.040746195	6227	5.57E-07	0.234151619	0.0004592	-0.157081407	3.357992056	15	2	2.912163026	0.439307851	Connector Hub	Elongation_Cortex_BRZ_2_BL
AT2G42300	BHLH48	83	0	83	0	0	0.040746195	0	0.040746195	0	2.51E-07	0.123367594	0.000358566	-0.157081407	3.357992056	14	7	2.574612247	0.495282334	Connector Hub	Elongation_Cortex_BRZ_2_BL
AT5G03150	JKD	88	10	78	0.036050157	0.038890984	0.043200785	0.00490918	0.038291605	19424	5.57E-07	0.164443189	0.000489764	-0.157081407	3.357992056	7	3	3.199709667	0.595432526	Connector Hub	Elongation_Cortex_BRZ_2_BL
AT5G08330	TCP21	78	1	77	0.048285048	0.052559263	0.038291605	0.000490918	0.037800687	1185	5.57E-07	0.198677125	0.000359504	-0.157081407	3.357992056	7	7	2.114695569	0.528588295	Peripheral	Elongation_Cortex_BRZ_2_BL
AT2G23320	WRKY15	77	0	77	0.032809296	0.029590948	0.037800687	0	0.037800687	0	5.58E-07	0.15776962	0.000358566	-0.157081407	3.357992056	15	3	2.445285794	0.645977399	Connector	Elongation_Cortex_BRZ_2_BL
AT1G77450	NAC032	86	10	76	0.064842681	0.09343039	0.042218949	0.00490918	0.037309769	8376	5.57E-07	0.178639276	0.000405171	-0.157081407	3.357992056	15	2	2.513047434	0.441485865	Connector Hub	Elongation_Cortex_BRZ_2_BL
AT1G34370	STOP1	94	19	75	0.061999542	0.077989947	0.046146294	0.009327442	0.036818851	8646	5.57E-07	0.222970643	0.000552216	-0.157081407	3.357992056	15	2	2.456030921	0.565926276	Peripheral	Elongation_Cortex_BRZ_2_BL
AT3G13040	PHL6	75	0	75	0.006126126	0.005225762	0.036818851	0	0.036818851	0	5.63E-07	0.098278197	0.000358566	-0.157081407	3.357992056	62	7	1.999716399	0.546844444	Peripheral	Elongation_Cortex_BRZ_2_BL
AT4G17460	HAT1	79	4	75	0.037974684	0.041785877	0.038782523	0.001963672	0.036818851	15268	5.57E-07	0.155532114	0.000430024	-0.157081407	3.357992056	7	7	1.942226815	0.573115196	Peripheral	Elongation_Cortex_BRZ_2_BL
AT4G16750	ERF039	74	0	74	0.009626064	0.015522595	0.036327933	0	0.036327933	0	5.66E-07	0.1238898	0.000358566	-0.157081407	3.357992056	57	7	1.712268476	0.598977356	Peripheral	Elongation_Cortex_BRZ_2_BL
AT2G23340	ERF008	74	0	74	0.02850796	0.03227342	0.036327933	0	0.036327933	0	5.58E-07	0.176551005	0.000358566	-0.157081407	3.357992056	7	3	1.690861921	0.661431702	Connector	Elongation_Cortex_BRZ_2_BL
AT5G05410	DREB2A	92	19	73	0.063067367	0.101993625	0.045164458	0.009327442	0.035837015	12539	5.57E-07	0.223830525	0.000565255	-0.157081407	3.357992056	33	2	2.170948355	0.578676179	Peripheral	Elongation_Cortex_BRZ_2_BL
AT3G28730	SSRP1	97	24	73	0.047036082	0.049355628	0.047619048	0.011782032	0.035837015	15624	5.57E-07	0.191134374	0.000536535	-0.157081407	3.357992056	7	2	1.486750197	0.678819444	Connector	Elongation_Cortex_BRZ_2_BL
AT5G11260	HY5	73	0	73	0.017884323	0.017438479	0.035837015	0	0.035837015	0	5.58E-07	0.136230208	0.000358566	-0.157081407	3.357992056	7	3	2.445285794	0.615500094	Peripheral	Elongation_Cortex_BRZ_2_BL
AT5G66730	ENY	72	0	72	0.030907668	0.029489324	0.035346097	0	0.035346097	0	5.58E-07	0.162586171	0.000358566	-0.157081407	3.357992056	7	3	2.445285794	0.615354938	Peripheral	Elongation_Cortex_BRZ_2_BL
AT2G47070	SPL1	89	17	72	0.076864147	0.095483954	0.043691703	0.008345606	0.035346097	16965	5.57E-07	0.254174405	0.000472938	-0.157081407	3.357992056	7	2	1.71481625	0.620069204	Connector	Elongation_Cortex_BRZ_2_BL
AT1G10120	BHLH74	84	13	71	0.055651176	0.075072166	0.041237113	0.006381934	0.034855179	7352	5.57E-07	0.218808027	0.00043389	-0.157081407	3.357992056	7	7	1.712268476	0.629684711	Connector	Elongation_Cortex_BRZ_2_BL
AT5G08790	NAC081	83	16	67	0.069350573	0.134393993	0.040746195	0.007854688	0.032891507	11613	5.57E-07	0.199803264	0.000711639	-0.157081407	3.357992056	33	2	2.056915329	0.544378698	Peripheral	Elongation_Cortex_BRZ_2_BL
AT5G26660	MYB86	75	8	67	0.052972973	0.052247432	0.036818851	0.003927344	0.032891507	5999	5.57E-07	0.151873828	0.000392345	-0.157081407	3.357992056	7	7	1.88473723	0.560993426	Peripheral	Elongation_Cortex_BRZ_2_BL
AT1G71520	ERF020	77	11	66	0.070403281	0.094934241	0.037800687	0.005400098	0.032400589	4947	5.57E-07	0.164657742	0.000489498	-0.157081407	3.357992056	15	2	2.170948355	0.483768062	Peripheral	Elongation_Cortex_BRZ_2_BL
AT4G32040	KNAT5	65	0	65	0.027884615	0.029680737	0.031909671	0	0.031909671	0	5.58E-07	0.131953225	0.000358566	-0.157081407	3.357992056	7	7	1.309841383	0.606863905	Peripheral	Elongation_Cortex_BRZ_2_BL
AT3G51910	HSFA7A	66	2	64	0.032634033	0.040159082	0.032400589	0.000981836	0.031418753	2371	5.57E-07	0.122139617	0.000368389	-0.157081407	3.357992056	37	2	1.771832763	0.494628906	Peripheral	Elongation_Cortex_BRZ_2_BL
AT2G23380	CLF	63	0	63	0.001024066	0.000794684	0.030927835	0	0.030927835	0	5.58E-07	0.093107292	0.000358566	-0.157081407	3.357992056	9	3	2.633891762	0.548752834	Connector Hub	Elongation_Cortex_BRZ_2_BL
AT1G69010	BIM2	62	0	62	0.017979905	0.015713695	0.030436917	0	0.030436917	0	5.58E-07	0.128254086	0.000358566	-0.157081407	3.357992056	7	3	1.973770874	0.616024974	Peripheral	Elongation_Cortex_BRZ_2_BL
AT2G37120	S1FA2	81	19	62	0.099382716	0.10576854	0.039764359	0.009327442	0.030436917	10191	5.57E-07	0.19392254	0.000467318	-0.157081407	3.357992056	38	2	2.741113486	0.369822485	Connector Hub	Elongation_Cortex_BRZ_2_BL
AT2G02070	IDD5	62	0	62	0.03648863	0.03651887	0.030436917	0	0.030436917	0	5.58E-07	0.174868773	0.000358566	-0.157081407	3.357992056	7	3	2.539588778	0.54942768	Connector Hub	Elongation_Cortex_BRZ_2_BL
AT5G62430	CDF1	62	0	62	0.000528821	0.000554862	0.030436917	0	0.030436917	0	5.60E-07	0.096724217	0.000358566	-0.157081407	3.357992056	7	3	2.162376842	0.597814776	Peripheral	Elongation_Cortex_BRZ_2_BL
AT4G34610	BLH6	62	0	62	0.013220518	0.013036549	0.030436917	0	0.030436917	0	5.59E-07	0.080603974	0.000358566	-0.157081407	3.357992056	5	7	2.057205984	0.395941727	Peripheral	Elongation_Cortex_BRZ_2_BL
AT2G40970	MYBC1	73	12	61	0.046803653	0.054067561	0.035837015	0.005891016	0.029945999	13916	5.57E-07	0.129484514	0.000730057	-0.157081407	3.357992056	7	7	2.229674738	0.464891975	Peripheral	Elongation_Cortex_BRZ_2_BL
AT1G19700	BLH10	62	1	61	0.039661555	0.046128852	0.030436917	0.000490918	0.029945999	9298	5.57E-07	0.103441175	0.000360407	-0.157081407	3.357992056	5	7	1.88473723	0.434291857	Peripheral	Elongation_Cortex_BRZ_2_BL
AT5G47660	AT5G47660	61	0	61	0	0	0.029945999	0	0.029945999	0	2.48E-07	0.117270689	0.000358566	-0.157081407	3.357992056	14	3	2.162376842	0.590163934	Peripheral	Elongation_Cortex_BRZ_2_BL
AT1G53170	ERF8	62	2	60	0.020095188	0.019360249	0.030436917	0.000981836	0.029455081	1881	5.57E-07	0.135096741	0.00036654	-0.157081407	3.357992056	7	7	0.79243512	0.649287826	Connector	Elongation_Cortex_BRZ_2_BL
AT2G46510	AIB	61	1	60	0.021311475	0.018198308	0.029945999	0.000490918	0.029455081	1125	5.60E-07	0.110652813	0.000363953	-0.157081407	3.357992056	15	2	1.030618092	0.625638269	Connector	Elongation_Cortex_BRZ_2_BL
AT1G06850	AtbZIP52	60	2	58	0.049717514	0.051400527	0.029455081	0.000981836	0.028473245	5978	5.57E-07	0.129617103	0.000367134	-0.157081407	3.357992056	7	7	1.252351798	0.558263971	Peripheral	Elongation_Cortex_BRZ_2_BL
AT1G35560	TCP23	58	0	58	0.015124017	0.01382746	0.028473245	0	0.028473245	0	5.58E-07	0.105276389	0.000358566	-0.157081407	3.357992056	7	7	1.309841383	0.561236623	Peripheral	Elongation_Cortex_BRZ_2_BL
AT5G25190	ERF003	61	4	57	0.02568306	0.023644839	0.029945999	0.001963672	0.027982327	8898	5.57E-07	0.083316167	0.000481032	-0.157081407	3.357992056	7	7	0.964903874	0.642837947	Connector	Elongation_Cortex_BRZ_2_BL
AT3G27650	LBD25	63	6	57	0.036866359	0.046757562	0.030927835	0.002945508	0.027982327	9142	5.57E-07	0.084227903	0.00039083	-0.157081407	3.357992056	5	7	2.287164323	0.306451613	Peripheral	Elongation_Cortex_BRZ_2_BL
AT5G60850	DOF5.4	56	0	56	0.005194805	0.005956476	0.027491409	0	0.027491409	0	5.58E-07	0.090298234	0.000358566	-0.157081407	3.357992056	7	7	0.79243512	0.643494898	Connector	Elongation_Cortex_BRZ_2_BL
AT1G78080	RAP2-4	66	11	55	0.09044289	0.118251945	0.032400589	0.005400098	0.027000491	16564	5.57E-07	0.128344817	0.000406175	-0.157081407	3.357992056	15	2	1.771832763	0.468782518	Peripheral	Elongation_Cortex_BRZ_2_BL
AT2G01060	PHL7	55	0	55	0.011447811	0.013069262	0.027000491	0	0.027000491	0	5.58E-07	0.081082618	0.000358566	-0.157081407	3.357992056	7	3	1.973770874	0.565950413	Peripheral	Elongation_Cortex_BRZ_2_BL
AT5G62610	BHLH79	57	2	55	0.069548872	0.066886445	0.027982327	0.000981836	0.027000491	4939	5.57E-07	0.125568904	0.000362063	-0.157081407	3.357992056	7	7	0.964903874	0.622345337	Connector	Elongation_Cortex_BRZ_2_BL
AT5G65050	AGL31	57	3	54	0.026942356	0.031083005	0.027982327	0.001472754	0.026509573	2755	5.57E-07	0.125849936	0.000364653	-0.157081407	3.357992056	7	3	1.219347001	0.650510204	Connector	Elongation_Cortex_BRZ_2_BL
AT3G24050	GATA1	54	0	54	0.023060797	0.023114947	0.026509573	0	0.026509573	0	5.58E-07	0.120030478	0.000358566	-0.157081407	3.357992056	15	3	1.785164905	0.586419753	Peripheral	Elongation_Cortex_BRZ_2_BL
AT4G37940	AGL21	52	0	52	0.011312217	0.010230418	0.025527737	0	0.025527737	0	5.58E-07	0.104484875	0.000358566	-0.157081407	3.357992056	7	3	1.313649985	0.607248521	Peripheral	Elongation_Cortex_BRZ_2_BL
AT4G17500	ERF1A	68	16	52	0.147058824	0.228987247	0.033382425	0.007854688	0.025527737	7705	5.57E-07	0.239338716	0.000441902	-0.157081407	3.357992056	42	2	2.399014408	0.232570239	Peripheral	Elongation_Cortex_BRZ_2_BL
AT2G24765	ARF3	91	39	52	0.065934066	0.080578686	0.04467354	0.019145803	0.025527737	18414	5.57E-07	0.24806339	0.000773401	-0.157081407	3.357992056	38	2	1.828849276	0.615384615	Peripheral	Elongation_Cortex_BRZ_2_BL
AT1G57560	AtMYB50	61	9	52	0.061748634	0.063868874	0.029945999	0.004418262	0.025527737	7403	5.57E-07	0.098842395	0.000409186	-0.157081407	3.357992056	7	7	1.482310137	0.55253964	Peripheral	Elongation_Cortex_BRZ_2_BL
AT4G36900	RAP2-10	51	0	51	0.025882353	0.028048657	0.025036819	0	0.025036819	0	5.58E-07	0.11876855	0.000358566	-0.157081407	3.357992056	15	2	0.859568553	0.608227605	Peripheral	Elongation_Cortex_BRZ_2_BL
AT1G74930	ERF018	50	0	50	0.022040816	0.02387535	0.024545901	0	0.024545901	0	5.59E-07	0.075876669	0.000358566	-0.157081407	3.357992056	15	7	1.079883044	0.5336	Peripheral	Elongation_Cortex_BRZ_2_BL
AT3G10800	BZIP28	51	1	50	0.009411765	0.00889262	0.025036819	0.000490918	0.024545901	1206	2.47E-07	0.064826484	0.000363382	-0.157081407	3.357992056	12	2	0.80255204	0.628219915	Connector	Elongation_Cortex_BRZ_2_BL
AT1G02230	NAC004	60	11	49	0.046327684	0.051122171	0.029455081	0.005400098	0.024054983	2027	5.57E-07	0.146132411	0.000426132	-0.157081407	3.357992056	7	3	2.256679826	0.572532699	Peripheral	Elongation_Cortex_BRZ_2_BL
AT4G34000	ABF3	49	0	49	0.008503401	0.009185744	0.024054983	0	0.024054983	0	5.63E-07	0.073292963	0.000358566	-0.157081407	3.357992056	64	3	1.690861921	0.565597668	Peripheral	Elongation_Cortex_BRZ_2_BL
AT1G42990	BZIP60	50	1	49	0.015510204	0.01379619	0.024545901	0.000490918	0.024054983	3211	5.57E-07	0.069248872	0.000362236	-0.157081407	3.357992056	15	2	1.030618092	0.548104956	Peripheral	Elongation_Cortex_BRZ_2_BL
AT5G61590	ERF107	49	0	49	0.025510204	0.026388001	0.024054983	0	0.024054983	0	5.59E-07	0.083424505	0.000358566	-0.157081407	3.357992056	7	7	0.734945535	0.629737609	Connector	Elongation_Cortex_BRZ_2_BL
AT5G65210	TGA1	48	0	48	0.014184397	0.014284199	0.023564065	0	0.023564065	0	5.59E-07	0.092504487	0.000358566	-0.157081407	3.357992056	7	3	0.842135065	0.662326389	Connector	Elongation_Cortex_BRZ_2_BL
AT1G13300	HRS1	48	0	48	0.044326241	0.045081177	0.023564065	0	0.023564065	0	5.58E-07	0.099708121	0.000358566	-0.157081407	3.357992056	7	7	0.447497612	0.669270833	Connector	Elongation_Cortex_BRZ_2_BL
AT4G01280	RVE5	47	0	47	0.037927845	0.038949527	0.023073147	0	0.023073147	0	5.58E-07	0.11897066	0.000358566	-0.157081407	3.357992056	7	3	1.596558937	0.561339973	Peripheral	Elongation_Cortex_BRZ_2_BL
AT2G30250	WRKY25	47	0	47	0.007400555	0.007189945	0.023073147	0	0.023073147	0	5.58E-07	0.099014228	0.000358566	-0.157081407	3.357992056	15	3	1.690861921	0.547759167	Peripheral	Elongation_Cortex_BRZ_2_BL
AT5G62000	ARF2	46	0	46	0.028019324	0.027360152	0.022582229	0	0.022582229	0	5.58E-07	0.085620369	0.000358566	-0.157081407	3.357992056	7	3	1.125044017	0.619092628	Peripheral	Elongation_Cortex_BRZ_2_BL
AT1G79180	ATMYB63	46	0	46	0.038647343	0.042934799	0.022582229	0	0.022582229	0	5.58E-07	0.087537452	0.000358566	-0.157081407	3.357992056	7	7	1.252351798	0.439508507	Peripheral	Elongation_Cortex_BRZ_2_BL
AT5G52020	ERF025	48	2	46	0.062943262	0.063986779	0.023564065	0.000981836	0.022582229	563	5.60E-07	0.112781045	0.000361567	-0.157081407	3.357992056	15	2	0.6315025	0.641493056	Connector	Elongation_Cortex_BRZ_2_BL
AT3G58710	WRKY69	46	0	46	0.015458937	0.015539567	0.022582229	0	0.022582229	0	5.58E-07	0.076179476	0.000358566	-0.157081407	3.357992056	7	3	0.653529097	0.657844991	Connector	Elongation_Cortex_BRZ_2_BL
AT5G63790	ANAC102	53	8	45	0.09724238	0.184693253	0.026018655	0.003927344	0.022091311	1418	5.57E-07	0.128317787	0.000413995	-0.157081407	3.357992056	33	2	1.258684145	0.435491172	Peripheral	Elongation_Cortex_BRZ_2_BL
AT1G46768	RAP2-1	45	0	45	0.011111111	0.017001291	0.022091311	0	0.022091311	0	5.58E-07	0.095195988	0.000358566	-0.157081407	3.357992056	15	7	1.079883044	0.499753086	Peripheral	Elongation_Cortex_BRZ_2_BL
AT3G09600	RVE8	45	0	45	0.017171717	0.014563491	0.022091311	0	0.022091311	0	5.59E-07	0.095311521	0.000358566	-0.157081407	3.357992056	7	7	0.964903874	0.511604938	Peripheral	Elongation_Cortex_BRZ_2_BL
AT4G34590	BZIP11	44	0	44	0	0	0.021600393	0	0.021600393	0	5.58E-07	0.080900106	0.000358566	-0.157081407	3.357992056	14	3	0.842135065	0.640495868	Connector	Elongation_Cortex_BRZ_2_BL
AT5G42520	BPC6	44	0	44	0.005285412	0.005338427	0.021600393	0	0.021600393	0	5.59E-07	0.076129486	0.000358566	-0.157081407	3.357992056	4	3	1.407952969	0.563016529	Peripheral	Elongation_Cortex_BRZ_2_BL
AT5G57150	AT5G57150	45	2	43	0.036363636	0.04243758	0.022091311	0.000981836	0.021109475	1588	5.57E-07	0.095758006	0.000366393	-0.157081407	3.357992056	5	7	1.079883044	0.499753086	Peripheral	Elongation_Cortex_BRZ_2_BL
AT1G44830	ERF014	62	19	43	0.059756742	0.075160479	0.030436917	0.009327442	0.021109475	5338	5.57E-07	0.160097549	0.000458881	-0.157081407	3.357992056	15	0	3.055520724	0.726111111	Connector Hub	Elongation_Cortex_BRZ_2_BL
AT1G55520	TBP2	43	0	43	0.015503876	0.014308781	0.021109475	0	0.021109475	0	5.58E-07	0.070433566	0.000358566	-0.157081407	3.357992056	7	2	0.403436448	0.660897783	Connector	Elongation_Cortex_BRZ_2_BL
AT2G26150	HSFA2	42	0	42	0.013937282	0.011638359	0.020618557	0	0.020618557	0	5.58E-07	0.084106635	0.000358566	-0.157081407	3.357992056	7	3	1.219347001	0.588435374	Peripheral	Elongation_Cortex_BRZ_2_BL
AT2G17560	HMGB4	55	14	41	0.104377104	0.127709751	0.027000491	0.006872852	0.020127639	2745	5.57E-07	0.136954498	0.00044246	-0.157081407	3.357992056	38	2	1.144651119	0.55250979	Peripheral	Elongation_Cortex_BRZ_2_BL
AT2G45050	GATA2	41	0	41	0.020731707	0.017962384	0.020127639	0	0.020127639	0	5.58E-07	0.129130665	0.000358566	-0.157081407	3.357992056	7	3	1.87946789	0.39738251	Peripheral	Elongation_Cortex_BRZ_2_BL
AT5G51990	DREB1D	41	0	41	0.006097561	0.008263284	0.020127639	0	0.020127639	0	5.58E-07	0.090656503	0.000358566	-0.157081407	3.357992056	15	3	1.502255953	0.508030934	Peripheral	Elongation_Cortex_BRZ_2_BL
AT4G27410	RD26	41	0	41	0.030487805	0.026649138	0.020127639	0	0.020127639	0	5.59E-07	0.047278695	0.000358566	-0.157081407	3.357992056	22	2	0.745535527	0.547293278	Peripheral	Elongation_Cortex_BRZ_2_BL
AT2G28510	DOF2.1	41	0	41	0.020731707	0.020179771	0.020127639	0	0.020127639	0	5.58E-07	0.069432977	0.000358566	-0.157081407	3.357992056	7	3	1.125044017	0.559190958	Peripheral	Elongation_Cortex_BRZ_2_BL
AT4G06746	RAP2-9	40	0	40	0.01025641	0.009294564	0.019636721	0	0.019636721	0	5.63E-07	0.066238624	0.000358566	-0.157081407	3.357992056	15	2	0.346419935	0.65875	Connector	Elongation_Cortex_BRZ_2_BL
AT1G68840	RAV2	48	8	40	0.124113475	0.160255993	0.023564065	0.003927344	0.019636721	2134	5.57E-07	0.078545587	0.000401016	-0.157081407	3.357992056	66	2	1.71481625	0.161625709	Peripheral	Elongation_Cortex_BRZ_2_BL
AT3G17609	HYH	42	2	40	0.036004646	0.03495571	0.020618557	0.000981836	0.019636721	3332	5.57E-07	0.063524025	0.000366647	-0.157081407	3.357992056	5	7	1.252351798	0.345804989	Peripheral	Elongation_Cortex_BRZ_2_BL
AT3G12130	AT3G12130	40	0	40	0.012820513	0.01324962	0.019636721	0	0.019636721	0	5.58E-07	0.0633282	0.000358566	-0.157081407	3.357992056	7	3	1.690861921	0.43375	Peripheral	Elongation_Cortex_BRZ_2_BL
AT4G17880	MYC4	40	0	40	0.005128205	0.004512069	0.019636721	0	0.019636721	0	5.58E-07	0.069988451	0.000358566	-0.157081407	3.357992056	15	3	0.653529097	0.635	Connector	Elongation_Cortex_BRZ_2_BL
AT1G20980	SPL14	40	0	40	0	0	0.019636721	0	0.019636721	0	2.46E-07	0.04534846	0.000358566	-0.157081407	3.357992056	9	7	0.619966366	0.59875	Peripheral	Elongation_Cortex_BRZ_2_BL
AT2G02080	IDD4	39	0	39	0.001349528	0.001012752	0.019145803	0	0.019145803	0	5.58E-07	0.067608471	0.000358566	-0.157081407	3.357992056	7	3	1.030741033	0.560157791	Peripheral	Elongation_Cortex_BRZ_2_BL
AT4G28500	NAC073	39	0	39	0	0	0.019145803	0	0.019145803	0	5.61E-07	0.069744911	0.000358566	-0.157081407	3.357992056	25	7	0.619966366	0.564102564	Peripheral	Elongation_Cortex_BRZ_2_BL
AT1G75410	BLH3	39	0	39	0.012145749	0.013831147	0.019145803	0	0.019145803	0	5.58E-07	0.05639735	0.000358566	-0.157081407	3.357992056	5	7	0.849924705	0.514135437	Peripheral	Elongation_Cortex_BRZ_2_BL
AT1G68670	HHO2	38	0	38	0.001422475	0.001038654	0.018654885	0	0.018654885	0	5.58E-07	0.06973018	0.000358566	-0.157081407	3.357992056	9	3	1.502255953	0.450138504	Peripheral	Elongation_Cortex_BRZ_2_BL
AT2G38300	AT2G38300	38	0	38	0.007112376	0.006239582	0.018654885	0	0.018654885	0	5.59E-07	0.053395891	0.000358566	-0.157081407	3.357992056	4	7	0.562476781	0.603878116	Peripheral	Elongation_Cortex_BRZ_2_BL
AT1G51140	BHLH122	38	0	38	0.027027027	0.027470168	0.018654885	0	0.018654885	0	5.58E-07	0.088919908	0.000358566	-0.157081407	3.357992056	7	7	0.332518442	0.630193906	Connector	Elongation_Cortex_BRZ_2_BL
AT2G31180	MYB14	38	0	38	0.017069701	0.014466384	0.018654885	0	0.018654885	0	5.59E-07	0.065345303	0.000358566	-0.157081407	3.357992056	40	3	0.842135065	0.59833795	Peripheral	Elongation_Cortex_BRZ_2_BL
AT2G25000	WRKY60	38	0	38	0	0	0.018654885	0	0.018654885	0	2.45E-07	0.045938205	0.000358566	-0.157081407	3.357992056	3	7	1.137372628	0.317174515	Peripheral	Elongation_Cortex_BRZ_2_BL
AT3G25790	HHO1	37	0	37	0.013513514	0.012415092	0.018163967	0	0.018163967	0	5.59E-07	0.048732352	0.000358566	-0.157081407	3.357992056	6	7	0.504987196	0.593133674	Peripheral	Elongation_Cortex_BRZ_2_BL
AT1G03840	MGP	37	0	37	0.021021021	0.019526699	0.018163967	0	0.018163967	0	5.58E-07	0.078449322	0.000358566	-0.157081407	3.357992056	15	3	1.030741033	0.560993426	Peripheral	Elongation_Cortex_BRZ_2_BL
AT3G14180	ASIL2	37	0	37	0	0	0.018163967	0	0.018163967	0	2.45E-07	0.046091802	0.000358566	-0.157081407	3.357992056	12	3	0.464923128	0.65303141	Connector	Elongation_Cortex_BRZ_2_BL
AT3G46640	PCL1	37	1	36	0.016516517	0.016460856	0.018163967	0.000490918	0.017673049	61	5.57E-07	0.064512253	0.000361854	-0.157081407	3.357992056	37	2	0.289403422	0.649691358	Connector	Elongation_Cortex_BRZ_2_BL
AT1G20696	HMGB3	46	10	36	0.114009662	0.130835397	0.022582229	0.00490918	0.017673049	6063	5.57E-07	0.093686065	0.000417953	-0.157081407	3.357992056	38	2	0.973601579	0.477324263	Peripheral	Elongation_Cortex_BRZ_2_BL
AT5G01380	GT-3A	37	1	36	0.033033033	0.036001523	0.018163967	0.000490918	0.017673049	1147	5.57E-07	0.04768664	0.000360721	-0.157081407	3.357992056	40	2	0.6315025	0.479938272	Peripheral	Elongation_Cortex_BRZ_2_BL
AT1G72740	AT1G72740	36	0	36	0.014285714	0.013184247	0.017673049	0	0.017673049	0	5.58E-07	0.082908185	0.000358566	-0.157081407	3.357992056	7	3	1.313649985	0.461419753	Peripheral	Elongation_Cortex_BRZ_2_BL
AT3G01330	E2FF	36	0	36	0.003174603	0.002911869	0.017673049	0	0.017673049	0	5.58E-07	0.054339074	0.000358566	-0.157081407	3.357992056	14	3	1.219347001	0.49845679	Peripheral	Elongation_Cortex_BRZ_2_BL
AT5G06950	TGA2	37	1	36	0.009009009	0.008334987	0.018163967	0.000490918	0.017673049	237	5.59E-07	0.053007239	0.000375114	-0.157081407	3.357992056	7	3	1.313649985	0.495252009	Peripheral	Elongation_Cortex_BRZ_2_BL
AT1G13960	WRKY4	36	0	36	0.011111111	0.010258585	0.017673049	0	0.017673049	0	5.58E-07	0.063773066	0.000358566	-0.157081407	3.357992056	7	2	0.232386909	0.63117284	Connector	Elongation_Cortex_BRZ_2_BL
AT2G34710	ATHB-14	34	0	34	0.039215686	0.033104169	0.016691213	0	0.016691213	0	5.58E-07	0.08639517	0.000358566	-0.157081407	3.357992056	15	3	0.559226112	0.603806228	Peripheral	Elongation_Cortex_BRZ_2_BL
AT4G37180	HHO5	34	0	34	0	0	0.016691213	0	0.016691213	0	2.45E-07	0.067377189	0.000358566	-0.157081407	3.357992056	14	3	1.219347001	0.456747405	Peripheral	Elongation_Cortex_BRZ_2_BL
AT1G51070	bHLH115	56	22	34	0.077922078	0.085239089	0.027491409	0.010800196	0.016691213	15595	5.57E-07	0.154050465	0.000560467	-0.157081407	3.357992056	7	7	1.079883044	0.59107438	Peripheral	Elongation_Cortex_BRZ_2_BL
AT2G43010	PIF4	34	0	34	0	0	0.016691213	0	0.016691213	0	2.45E-07	0.058704602	0.000358566	-0.157081407	3.357992056	8	3	0.464923128	0.636678201	Connector	Elongation_Cortex_BRZ_2_BL
AT5G02840	RVE4	35	1	34	0.045378151	0.043765677	0.017182131	0.000490918	0.016691213	1785	5.57E-07	0.080632252	0.00035993	-0.157081407	3.357992056	15	3	0.842135065	0.577959184	Peripheral	Elongation_Cortex_BRZ_2_BL
AT2G38470	WRKY33	37	3	34	0.078078078	0.083034998	0.018163967	0.001472754	0.016691213	3430	5.58E-07	0.097725684	0.000432788	-0.157081407	3.357992056	15	3	0.559226112	0.606281958	Peripheral	Elongation_Cortex_BRZ_2_BL
AT1G51700	DOF1.7	34	0	34	0.016042781	0.017795283	0.016691213	0	0.016691213	0	5.58E-07	0.067367048	0.000358566	-0.157081407	3.357992056	7	3	0.936438049	0.524221453	Peripheral	Elongation_Cortex_BRZ_2_BL
AT4G02020	EZA1	34	0	34	0.012477718	0.011787509	0.016691213	0	0.016691213	0	5.58E-07	0.06675478	0.000358566	-0.157081407	3.357992056	15	3	1.219347001	0.456747405	Peripheral	Elongation_Cortex_BRZ_2_BL
AT3G13810	AtIDD11	34	0	34	0	0	0.016691213	0	0.016691213	0	2.45E-07	0.042951723	0.000358566	-0.157081407	3.357992056	8	3	0.747832081	0.569204152	Peripheral	Elongation_Cortex_BRZ_2_BL
AT2G27050	EIL1	54	21	33	0.098532495	0.103586065	0.026509573	0.010309278	0.016200295	5335	5.57E-07	0.137629066	0.000486358	-0.157081407	3.357992056	7	2	0.688519014	0.641975309	Connector	Elongation_Cortex_BRZ_2_BL
AT1G01260	BHLH13	33	0	33	0.003787879	0.003954058	0.016200295	0	0.016200295	0	5.58E-07	0.052952469	0.000358566	-0.157081407	3.357992056	8	7	0.160049688	0.653810836	Connector	Elongation_Cortex_BRZ_2_BL
AT5G47390	KUA1	33	0	33	0.005681818	0.005944929	0.016200295	0	0.016200295	0	5.58E-07	0.080811631	0.000358566	-0.157081407	3.357992056	14	3	1.030741033	0.499540863	Peripheral	Elongation_Cortex_BRZ_2_BL
AT5G17800	MYB56	33	0	33	0	0	0.016200295	0	0.016200295	0	2.45E-07	0.060411257	0.000358566	-0.157081407	3.357992056	14	3	0.370620144	0.628099174	Connector	Elongation_Cortex_BRZ_2_BL
AT5G52660	RVE6	33	0	33	0.017045455	0.023857973	0.016200295	0	0.016200295	0	5.59E-07	0.071138188	0.000358566	-0.157081407	3.357992056	15	3	0.653529097	0.595041322	Peripheral	Elongation_Cortex_BRZ_2_BL
AT3G04670	WRKY39	33	0	33	0	0	0.016200295	0	0.016200295	0	2.45E-07	0.048655721	0.000358566	-0.157081407	3.357992056	14	3	0.653529097	0.609733701	Peripheral	Elongation_Cortex_BRZ_2_BL
AT3G52440	AT3G52440	33	0	33	0.005681818	0.005171938	0.016200295	0	0.016200295	0	5.58E-07	0.06288673	0.000358566	-0.157081407	3.357992056	8	3	1.030741033	0.495867769	Peripheral	Elongation_Cortex_BRZ_2_BL
AT5G14340	AtMYB40	33	0	33	0.015151515	0.015597256	0.016200295	0	0.016200295	0	5.58E-07	0.044716485	0.000358566	-0.157081407	3.357992056	7	7	0.619966366	0.50137741	Peripheral	Elongation_Cortex_BRZ_2_BL
AT4G38620	MYB4	32	0	32	0.006048387	0.007156336	0.015709377	0	0.015709377	0	5.58E-07	0.069712199	0.000358566	-0.157081407	3.357992056	14	7	0.102560103	0.654296875	Connector	Elongation_Cortex_BRZ_2_BL
AT1G72010	TCP22	32	0	32	0.012096774	0.011818056	0.015709377	0	0.015709377	0	5.58E-07	0.057606217	0.000358566	-0.157081407	3.357992056	5	7	0.332518442	0.61328125	Peripheral	Elongation_Cortex_BRZ_2_BL
AT2G42660	AT2G42660	32	0	32	0	0	0.015709377	0	0.015709377	0	2.45E-07	0.053212465	0.000358566	-0.157081407	3.357992056	14	3	0.370620144	0.626953125	Connector	Elongation_Cortex_BRZ_2_BL
AT4G36780	BEH2	31	0	31	0	0	0.015218459	0	0.015218459	0	2.45E-07	0.061053822	0.000358566	-0.157081407	3.357992056	9	7	0.217539273	0.632674298	Connector	Elongation_Cortex_BRZ_2_BL
AT2G46270	GBF3	31	0	31	0.002150538	0.002731941	0.015218459	0	0.015218459	0	5.58E-07	0.052291767	0.000358566	-0.157081407	3.357992056	15	0	-0.482450641	0.684703434	Connector	Elongation_Cortex_BRZ_2_BL
AT5G43170	AZF3	31	0	31	0	0	0.015218459	0	0.015218459	0	2.45E-07	0.040776076	0.000358566	-0.157081407	3.357992056	14	7	0.390008027	0.574401665	Peripheral	Elongation_Cortex_BRZ_2_BL
AT3G20310	ERF7	31	0	31	0.030107527	0.030353774	0.015218459	0	0.015218459	0	5.59E-07	0.055751536	0.000358566	-0.157081407	3.357992056	17	3	0.842135065	0.516129032	Peripheral	Elongation_Cortex_BRZ_2_BL
AT3G50410	DOF3.4	31	0	31	0.006451613	0.006095273	0.015218459	0	0.015218459	0	5.60E-07	0.041115227	0.000358566	-0.157081407	3.357992056	15	3	1.219347001	0.362122789	Peripheral	Elongation_Cortex_BRZ_2_BL
AT5G44160	NUC	33	2	31	0.058712121	0.061421806	0.016200295	0.000981836	0.015218459	1345	5.58E-07	0.055338374	0.000380864	-0.157081407	3.357992056	7	3	0.559226112	0.626262626	Connector	Elongation_Cortex_BRZ_2_BL
AT2G24260	BHLH66	31	0	31	0	0	0.015218459	0	0.015218459	0	2.45E-07	0.061913388	0.000358566	-0.157081407	3.357992056	14	7	0.390008027	0.574401665	Peripheral	Elongation_Cortex_BRZ_2_BL
AT3G19580	AZF2	41	11	30	0.186585366	0.288533246	0.020127639	0.005400098	0.014727541	2170	5.57E-07	0.157872463	0.000402476	-0.157081407	3.357992056	42	2	1.030618092	0.168962351	Peripheral	Elongation_Cortex_BRZ_2_BL
AT4G31920	ARR10	36	6	30	0.114285714	0.119617447	0.017673049	0.002945508	0.014727541	3413	5.57E-07	0.094376865	0.000379536	-0.157081407	3.357992056	7	7	0.734945535	0.476734694	Peripheral	Elongation_Cortex_BRZ_2_BL
AT4G36920	AP2	32	2	30	0.022177419	0.023526799	0.015709377	0.000981836	0.014727541	2673	5.57E-07	0.047724774	0.000382899	-0.157081407	3.357992056	7	3	0.559226112	0.607421875	Peripheral	Elongation_Cortex_BRZ_2_BL
AT2G20110	AT2G20110	30	0	30	0	0	0.014727541	0	0.014727541	0	2.44E-07	0.051861923	0.000358566	-0.157081407	3.357992056	14	3	0.842135065	0.497777778	Peripheral	Elongation_Cortex_BRZ_2_BL
AT3G21175	GATA24	30	0	30	0.002298851	0.003186667	0.014727541	0	0.014727541	0	5.58E-07	0.055205927	0.000358566	-0.157081407	3.357992056	7	3	0.747832081	0.526666667	Peripheral	Elongation_Cortex_BRZ_2_BL
AT4G01250	WRKY22	30	0	30	0.006896552	0.006846681	0.014727541	0	0.014727541	0	5.58E-07	0.057465349	0.000358566	-0.157081407	3.357992056	15	2	0.118353882	0.642222222	Connector	Elongation_Cortex_BRZ_2_BL
AT5G10030	TGA4	30	0	30	0.020689655	0.019177995	0.014727541	0	0.014727541	0	5.58E-07	0.050539748	0.000358566	-0.157081407	3.357992056	7	3	0.559226112	0.588888889	Peripheral	Elongation_Cortex_BRZ_2_BL
AT3G49530	NAC062	31	1	30	0.021505376	0.027503871	0.015218459	0.000490918	0.014727541	136	5.57E-07	0.056553995	0.000361035	-0.157081407	3.357992056	37	3	0.182014176	0.648888889	Connector	Elongation_Cortex_BRZ_2_BL
AT1G30490	ATHB-9	30	0	30	0	0	0.014727541	0	0.014727541	0	2.44E-07	0.054352014	0.000358566	-0.157081407	3.357992056	14	3	0.27631716	0.655555556	Connector	Elongation_Cortex_BRZ_2_BL
AT1G77080	MAF1	30	0	30	0.009195402	0.007089433	0.014727541	0	0.014727541	0	5.58E-07	0.051753328	0.000358566	-0.157081407	3.357992056	14	3	0.464923128	0.606666667	Peripheral	Elongation_Cortex_BRZ_2_BL
AT4G14770	TCX2	29	0	29	0.012315271	0.013257305	0.014236622	0	0.014236622	0	5.58E-07	0.075437949	0.000358566	-0.157081407	3.357992056	15	3	0.936438049	0.437574316	Peripheral	Elongation_Cortex_BRZ_2_BL
AT3G11260	WOX5	32	3	29	0.014112903	0.01359043	0.015709377	0.001472754	0.014236622	99	2.44E-07	0.048460788	0.000383392	-0.157081407	3.357992056	15	3	0.27631716	0.642578125	Connector	Elongation_Cortex_BRZ_2_BL
AT4G23550	WRKY29	29	0	29	0.009852217	0.013300937	0.014236622	0	0.014236622	0	5.59E-07	0.054638706	0.000358566	-0.157081407	3.357992056	15	3	0.747832081	0.501783591	Peripheral	Elongation_Cortex_BRZ_2_BL
AT5G16600	MYB43	29	0	29	0	0	0.014236622	0	0.014236622	0	2.44E-07	0.04497305	0.000358566	-0.157081407	3.357992056	4	7	0.447497612	0.516052319	Peripheral	Elongation_Cortex_BRZ_2_BL
AT1G49560	HHO6	28	0	28	0.005291005	0.005551797	0.013745704	0	0.013745704	0	5.58E-07	0.048408285	0.000358566	-0.157081407	3.357992056	7	3	0.464923128	0.579081633	Peripheral	Elongation_Cortex_BRZ_2_BL
AT3G22780	TSO1	28	0	28	0.031746032	0.032842129	0.013745704	0	0.013745704	0	5.58E-07	0.061909708	0.000358566	-0.157081407	3.357992056	14	3	0.464923128	0.579081633	Peripheral	Elongation_Cortex_BRZ_2_BL
AT4G13620	ERF062	28	0	28	0.03968254	0.038226116	0.013745704	0	0.013745704	0	5.58E-07	0.045542492	0.000358566	-0.157081407	3.357992056	7	7	0.275028857	0.558673469	Peripheral	Elongation_Cortex_BRZ_2_BL
AT3G54620	BZIP25	38	10	28	0.068278805	0.08200232	0.018654885	0.00490918	0.013745704	6690	5.57E-07	0.075896051	0.000451915	-0.157081407	3.357992056	30	2	0.6315025	0.540540541	Peripheral	Elongation_Cortex_BRZ_2_BL
AT5G62020	HSFB2A	27	0	27	0.025641026	0.039284658	0.013254786	0	0.013254786	0	5.58E-07	0.068597698	0.000358566	-0.157081407	3.357992056	7	2	0.004320856	0.592592593	Peripheral	Elongation_Cortex_BRZ_2_BL
AT1G76510	AT1G76510	27	0	27	0.005698006	0.004659436	0.013254786	0	0.013254786	0	5.58E-07	0.045985837	0.000358566	-0.157081407	3.357992056	7	3	0.464923128	0.559670782	Peripheral	Elongation_Cortex_BRZ_2_BL
AT1G75390	BZIP44	27	0	27	0.056980057	0.062634989	0.013254786	0	0.013254786	0	5.58E-07	0.066121889	0.000358566	-0.157081407	3.357992056	7	2	0.004320856	0.614540466	Peripheral	Elongation_Cortex_BRZ_2_BL
AT3G02150	TCP13	27	0	27	0	0	0.013254786	0	0.013254786	0	2.44E-07	0.045798501	0.000358566	-0.157081407	3.357992056	14	3	0.370620144	0.567901235	Peripheral	Elongation_Cortex_BRZ_2_BL
AT4G36730	GBF1	27	0	27	0.005698006	0.005420312	0.013254786	0	0.013254786	0	5.58E-07	0.044004656	0.000358566	-0.157081407	3.357992056	14	3	0.464923128	0.56515775	Peripheral	Elongation_Cortex_BRZ_2_BL
AT1G68920	BHLH49	27	0	27	0.031339031	0.032619833	0.013254786	0	0.013254786	0	5.58E-07	0.050191747	0.000358566	-0.157081407	3.357992056	7	2	0.061337369	0.631001372	Connector	Elongation_Cortex_BRZ_2_BL
AT3G01970	WRKY45	27	0	27	0	0	0.013254786	0	0.013254786	0	2.44E-07	0.038275782	0.000358566	-0.157081407	3.357992056	20	7	0.332518442	0.524005487	Peripheral	Elongation_Cortex_BRZ_2_BL
AT2G38090	AT2G38090	27	0	27	0.008547009	0.008603639	0.013254786	0	0.013254786	0	2.46E-07	0.03702143	0.000358566	-0.157081407	3.357992056	14	3	-0.006591792	0.672153635	Connector	Elongation_Cortex_BRZ_2_BL
AT2G24570	WRKY17	27	0	27	0.005698006	0.005211696	0.013254786	0	0.013254786	0	5.58E-07	0.040248584	0.000358566	-0.157081407	3.357992056	15	7	-0.012419066	0.658436214	Connector	Elongation_Cortex_BRZ_2_BL
AT4G01720	WRKY47	27	0	27	0	0	0.013254786	0	0.013254786	0	2.44E-07	0.037208554	0.000358566	-0.157081407	3.357992056	4	7	0.275028857	0.548696845	Peripheral	Elongation_Cortex_BRZ_2_BL
AT2G40140	CZF1	34	8	26	0.247771836	0.376099673	0.016691213	0.003927344	0.012763868	537	5.57E-07	0.143999532	0.000390324	-0.157081407	3.357992056	42	2	0.80255204	0.132653061	Peripheral	Elongation_Cortex_BRZ_2_BL
AT3G47500	CDF3	26	0	26	0	0	0.012763868	0	0.012763868	0	2.44E-07	0.055514764	0.000358566	-0.157081407	3.357992056	14	3	0.559226112	0.49408284	Peripheral	Elongation_Cortex_BRZ_2_BL
AT3G06740	GATA15	26	0	26	0.009230769	0.009240878	0.012763868	0	0.012763868	0	5.58E-07	0.032243386	0.000358566	-0.157081407	3.357992056	7	3	0.27631716	0.612426036	Peripheral	Elongation_Cortex_BRZ_2_BL
AT3G14230	RAP2-2	33	8	25	0.200757576	0.22167268	0.016200295	0.003927344	0.01227295	1150	5.57E-07	0.071278184	0.000385159	-0.157081407	3.357992056	66	2	0.973601579	0.173828125	Peripheral	Elongation_Cortex_BRZ_2_BL
AT2G22800	HAT9	25	0	25	0	0	0.01227295	0	0.01227295	0	2.44E-07	0.046031942	0.000358566	-0.157081407	3.357992056	39	3	0.936438049	0.2816	Peripheral	Elongation_Cortex_BRZ_2_BL
AT3G49850	TRB3	25	0	25	0.01	0.008428866	0.01227295	0	0.01227295	0	5.58E-07	0.040671303	0.000358566	-0.157081407	3.357992056	14	3	0.27631716	0.5696	Peripheral	Elongation_Cortex_BRZ_2_BL
AT1G34190	NAC017	25	0	25	0.046666667	0.051191293	0.01227295	0	0.01227295	0	5.58E-07	0.050196232	0.000358566	-0.157081407	3.357992056	7	3	0.087711192	0.6336	Connector	Elongation_Cortex_BRZ_2_BL
AT4G01120	GBF2	25	0	25	0.006666667	0.007875294	0.01227295	0	0.01227295	0	5.58E-07	0.040356719	0.000358566	-0.157081407	3.357992056	9	7	0.045070519	0.6272	Connector	Elongation_Cortex_BRZ_2_BL
AT3G13445	TBP1	25	0	25	0.01	0.00928809	0.01227295	0	0.01227295	0	5.58E-07	0.04165044	0.000358566	-0.157081407	3.357992056	15	2	0.061337369	0.624	Connector	Elongation_Cortex_BRZ_2_BL
AT1G19210	ERF017	25	0	25	0.06	0.063678464	0.01227295	0	0.01227295	0	5.58E-07	0.058451422	0.000358566	-0.157081407	3.357992056	7	3	-0.006591792	0.6496	Connector	Elongation_Cortex_BRZ_2_BL
AT1G70000	AT1G70000	25	0	25	0.036666667	0.034565185	0.01227295	0	0.01227295	0	5.58E-07	0.039601364	0.000358566	-0.157081407	3.357992056	7	3	-0.100894776	0.6528	Connector	Elongation_Cortex_BRZ_2_BL
AT3G57390	AGL18	25	0	25	0.02	0.019499251	0.01227295	0	0.01227295	0	5.58E-07	0.035827491	0.000358566	-0.157081407	3.357992056	7	3	0.370620144	0.5568	Peripheral	Elongation_Cortex_BRZ_2_BL
AT5G67190	ERF010	24	0	24	0.032608696	0.031762709	0.011782032	0	0.011782032	0	5.58E-07	0.06888234	0.000358566	-0.157081407	3.357992056	7	3	0.182014176	0.59375	Peripheral	Elongation_Cortex_BRZ_2_BL
AT3G60530	GATA4	24	0	24	0.018115942	0.013826024	0.011782032	0	0.011782032	0	5.58E-07	0.056937877	0.000358566	-0.157081407	3.357992056	7	3	0.559226112	0.434027778	Peripheral	Elongation_Cortex_BRZ_2_BL
AT5G04340	ZAT6	24	0	24	0.134057971	0.14055849	0.011782032	0	0.011782032	0	5.58E-07	0.046480496	0.000358566	-0.157081407	3.357992056	40	2	0.517469474	0.225694444	Peripheral	Elongation_Cortex_BRZ_2_BL
AT1G52890	NAC019	24	0	24	0.032608696	0.031743559	0.011782032	0	0.011782032	0	5.59E-07	0.029050325	0.000358566	-0.157081407	3.357992056	40	2	0.346419935	0.402777778	Peripheral	Elongation_Cortex_BRZ_2_BL
AT1G26260	BHLH76	24	0	24	0.003623188	0.004459475	0.011782032	0	0.011782032	0	5.58E-07	0.044842347	0.000358566	-0.157081407	3.357992056	15	7	0.217539273	0.552083333	Peripheral	Elongation_Cortex_BRZ_2_BL
AT5G25830	GATA12	24	0	24	0.018115942	0.014803404	0.011782032	0	0.011782032	0	5.58E-07	0.057675668	0.000358566	-0.157081407	3.357992056	7	3	0.370620144	0.548611111	Peripheral	Elongation_Cortex_BRZ_2_BL
AT3G48160	E2FE	24	0	24	0	0	0.011782032	0	0.011782032	0	2.44E-07	0.032974327	0.000358566	-0.157081407	3.357992056	14	3	0.559226112	0.454861111	Peripheral	Elongation_Cortex_BRZ_2_BL
AT1G34180	anac016	24	0	24	0.032608696	0.030532329	0.011782032	0	0.011782032	0	5.58E-07	0.043079287	0.000358566	-0.157081407	3.357992056	7	7	0.275028857	0.46875	Peripheral	Elongation_Cortex_BRZ_2_BL
AT4G25410	BHLH126	23	0	23	0.031620553	0.03278101	0.011291114	0	0.011291114	0	2.45E-07	0.029817707	0.000358566	-0.157081407	3.357992056	43	7	0.562476781	0.162570888	Peripheral	Elongation_Cortex_BRZ_2_BL
AT2G44940	ERF034	23	0	23	0.039525692	0.046830039	0.011291114	0	0.011291114	0	5.58E-07	0.049302317	0.000358566	-0.157081407	3.357992056	15	3	-0.100894776	0.669187146	Connector	Elongation_Cortex_BRZ_2_BL
AT1G52150	ATHB-15	23	0	23	0	0	0.011291114	0	0.011291114	0	2.44E-07	0.045646042	0.000358566	-0.157081407	3.357992056	8	3	0.087711192	0.627599244	Connector	Elongation_Cortex_BRZ_2_BL
AT1G50640	ERF3	23	0	23	0.015810277	0.016007713	0.011291114	0	0.011291114	0	5.59E-07	0.048473617	0.000358566	-0.157081407	3.357992056	15	3	0.087711192	0.56710775	Peripheral	Elongation_Cortex_BRZ_2_BL
AT2G46680	ATHB-7	23	0	23	0.015810277	0.013853233	0.011291114	0	0.011291114	0	5.63E-07	0.0329878	0.000358566	-0.157081407	3.357992056	91	3	0.464923128	0.468809074	Peripheral	Elongation_Cortex_BRZ_2_BL
AT3G48430	REF6	23	0	23	0.015810277	0.013152071	0.011291114	0	0.011291114	0	5.58E-07	0.038654384	0.000358566	-0.157081407	3.357992056	7	3	0.182014176	0.586011342	Peripheral	Elongation_Cortex_BRZ_2_BL
AT3G15500	NAC055	23	0	23	0	0	0.011291114	0	0.011291114	0	2.44E-07	0.031375868	0.000358566	-0.157081407	3.357992056	24	3	0.370620144	0.510396975	Peripheral	Elongation_Cortex_BRZ_2_BL
AT1G12610	DREB1F	24	1	23	0.032608696	0.030335966	0.011782032	0.000490918	0.011291114	89	5.58E-07	0.0374317	0.00036416	-0.157081407	3.357992056	15	2	0.118353882	0.486111111	Peripheral	Elongation_Cortex_BRZ_2_BL
AT4G37790	HAT22	23	0	23	0	0	0.011291114	0	0.011291114	0	2.44E-07	0.035100876	0.000358566	-0.157081407	3.357992056	14	3	0.182014176	0.593572779	Peripheral	Elongation_Cortex_BRZ_2_BL
AT3G56850	DPBF3	23	0	23	0	0	0.011291114	0	0.011291114	0	2.44E-07	0.037251136	0.000358566	-0.157081407	3.357992056	14	3	0.27631716	0.529300567	Peripheral	Elongation_Cortex_BRZ_2_BL
AT2G40340	DREB2C	23	0	23	0.015810277	0.016030597	0.011291114	0	0.011291114	0	5.61E-07	0.032472502	0.000358566	-0.157081407	3.357992056	130	2	0.118353882	0.551984877	Peripheral	Elongation_Cortex_BRZ_2_BL
AT5G03720	HSFA3	23	0	23	0.023715415	0.021175609	0.011291114	0	0.011291114	0	5.58E-07	0.042161292	0.000358566	-0.157081407	3.357992056	15	3	-0.006591792	0.620037807	Connector	Elongation_Cortex_BRZ_2_BL
AT1G75540	BBX21	28	6	22	0.116402116	0.119603054	0.013745704	0.002945508	0.010800196	372	2.44E-07	0.083491681	0.000371582	-0.157081407	3.357992056	15	2	0.061337369	0.609693878	Peripheral	Elongation_Cortex_BRZ_2_BL
AT4G14410	BHLH104	22	0	22	0.017316017	0.017732234	0.010800196	0	0.010800196	0	5.58E-07	0.046692076	0.000358566	-0.157081407	3.357992056	15	3	-0.100894776	0.665289256	Connector	Elongation_Cortex_BRZ_2_BL
AT5G59570	BOA	22	0	22	0.021645022	0.017956494	0.010800196	0	0.010800196	0	5.65E-07	0.043892305	0.000358566	-0.157081407	3.357992056	29	3	-0.006591792	0.623966942	Connector	Elongation_Cortex_BRZ_2_BL
AT2G01930	BPC1	22	0	22	0.012987013	0.01384278	0.010800196	0	0.010800196	0	5.58E-07	0.049322799	0.000358566	-0.157081407	3.357992056	7	3	-0.006591792	0.599173554	Peripheral	Elongation_Cortex_BRZ_2_BL
AT3G10500	NAC053	22	0	22	0	0	0.010800196	0	0.010800196	0	2.44E-07	0.04007808	0.000358566	-0.157081407	3.357992056	4	3	0.087711192	0.561983471	Peripheral	Elongation_Cortex_BRZ_2_BL
AT4G30980	LRL2	22	0	22	0.021645022	0.018372783	0.010800196	0	0.010800196	0	5.58E-07	0.047950293	0.000358566	-0.157081407	3.357992056	15	7	0.102560103	0.55785124	Peripheral	Elongation_Cortex_BRZ_2_BL
AT1G19850	ARF5	22	0	22	0.043290043	0.037052887	0.010800196	0	0.010800196	0	5.58E-07	0.053701417	0.000358566	-0.157081407	3.357992056	15	3	0.370620144	0.483471074	Peripheral	Elongation_Cortex_BRZ_2_BL
AT4G12020	WRKY19	22	0	22	0	0	0.010800196	0	0.010800196	0	2.44E-07	0.024080301	0.000358566	-0.157081407	3.357992056	14	3	0.087711192	0.599173554	Peripheral	Elongation_Cortex_BRZ_2_BL
AT4G09460	MYB6	22	0	22	0.004329004	0.004800243	0.010800196	0	0.010800196	0	5.58E-07	0.028130896	0.000358566	-0.157081407	3.357992056	15	3	-0.100894776	0.640495868	Connector	Elongation_Cortex_BRZ_2_BL
AT2G22630	AGL17	22	0	22	0.047619048	0.053273436	0.010800196	0	0.010800196	0	5.58E-07	0.038116933	0.000358566	-0.157081407	3.357992056	7	7	0.102560103	0.516528926	Peripheral	Elongation_Cortex_BRZ_2_BL
AT1G64530	NLP6	22	0	22	0.017316017	0.015196754	0.010800196	0	0.010800196	0	5.58E-07	0.038334956	0.000358566	-0.157081407	3.357992056	7	3	-0.006591792	0.599173554	Peripheral	Elongation_Cortex_BRZ_2_BL
AT1G25560	TEM1	26	5	21	0.138461538	0.187070991	0.012763868	0.00245459	0.010309278	283	5.57E-07	0.054842064	0.000380608	-0.157081407	3.357992056	15	2	0.175370395	0.538194444	Peripheral	Elongation_Cortex_BRZ_2_BL
AT1G55110	IDD7	21	0	21	0.00952381	0.006651267	0.010309278	0	0.010309278	0	5.58E-07	0.053175455	0.000358566	-0.157081407	3.357992056	15	3	0.182014176	0.544217687	Peripheral	Elongation_Cortex_BRZ_2_BL
AT1G23380	KNAT6	27	6	21	0.031339031	0.036383294	0.013254786	0.002945508	0.010309278	6099	5.57E-07	0.04817777	0.000378974	-0.157081407	3.357992056	92	2	0.061337369	0.606508876	Peripheral	Elongation_Cortex_BRZ_2_BL
AT5G06839	TGA10	21	0	21	0.014285714	0.011269903	0.010309278	0	0.010309278	0	5.58E-07	0.039989948	0.000358566	-0.157081407	3.357992056	7	7	-0.069908651	0.607709751	Peripheral	Elongation_Cortex_BRZ_2_BL
AT1G19350	BES1	21	0	21	0.00952381	0.007514993	0.010309278	0	0.010309278	0	5.58E-07	0.029809513	0.000358566	-0.157081407	3.357992056	7	3	0.370620144	0.444444444	Peripheral	Elongation_Cortex_BRZ_2_BL
AT5G49520	WRKY48	22	1	21	0.082251082	0.093419133	0.010800196	0.000490918	0.010309278	84	5.57E-07	0.038777141	0.000360525	-0.157081407	3.357992056	40	2	0.346419935	0.253968254	Peripheral	Elongation_Cortex_BRZ_2_BL
AT2G16720	MYB7	21	1	20	0.014285714	0.017167934	0.010309278	0.000490918	0.00981836	17	2.43E-07	0.028735406	0.000366246	-0.157081407	3.357992056	14	7	0.102560103	0.53968254	Peripheral	Elongation_Cortex_BRZ_2_BL
AT3G54810	GATA8	21	1	20	0.023809524	0.020349991	0.010309278	0.000490918	0.00981836	16	5.58E-07	0.045253159	0.000359375	-0.157081407	3.357992056	7	3	0.182014176	0.526077098	Peripheral	Elongation_Cortex_BRZ_2_BL
AT4G32890	GATA9	20	0	20	0.042105263	0.050970772	0.00981836	0	0.00981836	0	5.58E-07	0.072004492	0.000358566	-0.157081407	3.357992056	7	3	0.182014176	0.505	Peripheral	Elongation_Cortex_BRZ_2_BL
AT1G22070	TGA3	20	0	20	0	0	0.00981836	0	0.00981836	0	2.43E-07	0.034026113	0.000358566	-0.157081407	3.357992056	14	7	-0.012419066	0.565	Peripheral	Elongation_Cortex_BRZ_2_BL
AT5G63260	AT5G63260	20	0	20	0.036842105	0.031520893	0.00981836	0	0.00981836	0	5.58E-07	0.057275646	0.000358566	-0.157081407	3.357992056	7	3	0.653529097	0.185	Peripheral	Elongation_Cortex_BRZ_2_BL
AT1G51600	GATA28	20	0	20	0	0	0.00981836	0	0.00981836	0	2.43E-07	0.032894118	0.000358566	-0.157081407	3.357992056	12	3	-0.006591792	0.595	Peripheral	Elongation_Cortex_BRZ_2_BL
AT1G36060	ERF055	20	0	20	0.010526316	0.009479732	0.00981836	0	0.00981836	0	5.58E-07	0.039847808	0.000358566	-0.157081407	3.357992056	7	7	-0.242377405	0.665	Connector	Elongation_Cortex_BRZ_2_BL
AT5G66320	GATA5	20	0	20	0.005263158	0.007098284	0.00981836	0	0.00981836	0	5.58E-07	0.045222038	0.000358566	-0.157081407	3.357992056	15	3	0.559226112	0.265	Peripheral	Elongation_Cortex_BRZ_2_BL
AT2G31230	ERF15	20	0	20	0.015789474	0.015051509	0.00981836	0	0.00981836	0	5.58E-07	0.03376708	0.000358566	-0.157081407	3.357992056	15	3	-0.19519776	0.645	Connector	Elongation_Cortex_BRZ_2_BL
AT2G37430	ZAT11	20	0	20	0.010526316	0.009740355	0.00981836	0	0.00981836	0	5.58E-07	0.033820342	0.000358566	-0.157081407	3.357992056	15	3	0.27631716	0.445	Peripheral	Elongation_Cortex_BRZ_2_BL
AT4G32730	PC-MYB1	20	0	20	0	0	0.00981836	0	0.00981836	0	2.43E-07	0.031999563	0.000358566	-0.157081407	3.357992056	125	7	-0.069908651	0.62	Connector	Elongation_Cortex_BRZ_2_BL
AT4G39780	ERF060	20	0	20	0.026315789	0.029084619	0.00981836	0	0.00981836	0	5.58E-07	0.041054347	0.000358566	-0.157081407	3.357992056	15	7	-0.069908651	0.625	Connector	Elongation_Cortex_BRZ_2_BL
AT4G16430	BHLH3	20	0	20	0.005263158	0.005245933	0.00981836	0	0.00981836	0	5.58E-07	0.032414519	0.000358566	-0.157081407	3.357992056	14	2	-0.10971217	0.545	Peripheral	Elongation_Cortex_BRZ_2_BL
AT2G16400	BLH7	20	0	20	0	0	0.00981836	0	0.00981836	0	2.43E-07	0.017611394	0.000358566	-0.157081407	3.357992056	4	7	-0.127398236	0.63	Connector	Elongation_Cortex_BRZ_2_BL
AT1G20910	ARID6	19	0	19	0	0	0.009327442	0	0.009327442	0	2.43E-07	0.040258252	0.000358566	-0.157081407	3.357992056	14	3	0.370620144	0.349030471	Peripheral	Elongation_Cortex_BRZ_2_BL
AT3G61890	ATHB-12	19	0	19	0	0	0.009327442	0	0.009327442	0	2.43E-07	0.026440899	0.000358566	-0.157081407	3.357992056	41	3	-0.006591792	0.576177285	Peripheral	Elongation_Cortex_BRZ_2_BL
AT5G60890	MYB34	19	0	19	0.040935673	0.038585831	0.009327442	0	0.009327442	0	5.58E-07	0.034671209	0.000358566	-0.157081407	3.357992056	15	7	-0.012419066	0.55401662	Peripheral	Elongation_Cortex_BRZ_2_BL
AT3G15510	NAC056	19	0	19	0	0	0.009327442	0	0.009327442	0	2.43E-07	0.028462538	0.000358566	-0.157081407	3.357992056	4	7	-0.012419066	0.570637119	Peripheral	Elongation_Cortex_BRZ_2_BL
AT1G74660	MIF1	27	8	19	0.145299145	0.157721329	0.013254786	0.003927344	0.009327442	5533	5.57E-07	0.066910562	0.000439292	-0.157081407	3.357992056	7	7	0.447497612	0.449931413	Peripheral	Elongation_Cortex_BRZ_2_BL
AT3G16280	AT3G16280	19	0	19	0	0	0.009327442	0	0.009327442	0	2.43E-07	0.033462996	0.000358566	-0.157081407	3.357992056	8	3	-0.100894776	0.626038781	Connector	Elongation_Cortex_BRZ_2_BL
AT2G35940	BLH1	19	0	19	0	0	0.009327442	0	0.009327442	0	2.43E-07	0.023870261	0.000358566	-0.157081407	3.357992056	4	7	-0.012419066	0.576177285	Peripheral	Elongation_Cortex_BRZ_2_BL
AT3G57230	AGL16	20	1	19	0.015789474	0.015895168	0.00981836	0.000490918	0.009327442	198	2.43E-07	0.042540968	0.000360162	-0.157081407	3.357992056	15	3	-0.100894776	0.625	Connector	Elongation_Cortex_BRZ_2_BL
AT1G77640	ERF013	19	0	19	0.081871345	0.087989443	0.009327442	0	0.009327442	0	5.59E-07	0.040971964	0.000358566	-0.157081407	3.357992056	12	3	-0.19519776	0.587257618	Peripheral	Elongation_Cortex_BRZ_2_BL
AT1G79840	GL2	19	0	19	0.035087719	0.036666716	0.009327442	0	0.009327442	0	5.58E-07	0.032674249	0.000358566	-0.157081407	3.357992056	7	7	-0.012419066	0.592797784	Peripheral	Elongation_Cortex_BRZ_2_BL
AT4G01540	NAC68	19	0	19	0.005847953	0.004846175	0.009327442	0	0.009327442	0	5.58E-07	0.028134841	0.000358566	-0.157081407	3.357992056	14	3	0.182014176	0.459833795	Peripheral	Elongation_Cortex_BRZ_2_BL
AT1G29280	WRKY65	19	0	19	0.058479532	0.063648138	0.009327442	0	0.009327442	0	5.58E-07	0.044196424	0.000358566	-0.157081407	3.357992056	7	3	-0.289500744	0.653739612	Connector	Elongation_Cortex_BRZ_2_BL
AT1G06180	ATMYB13	19	0	19	0	0	0.009327442	0	0.009327442	0	2.43E-07	0.028035502	0.000358566	-0.157081407	3.357992056	4	7	-0.127398236	0.626038781	Connector	Elongation_Cortex_BRZ_2_BL
AT2G46400	WRKY46	19	0	19	0.005847953	0.005714375	0.009327442	0	0.009327442	0	5.58E-07	0.023824838	0.000358566	-0.157081407	3.357992056	150	2	-0.10971217	0.542936288	Peripheral	Elongation_Cortex_BRZ_2_BL
AT5G06100	MYB33	19	0	19	0.035087719	0.038327958	0.009327442	0	0.009327442	0	5.58E-07	0.041177601	0.000358566	-0.157081407	3.357992056	7	3	-0.006591792	0.592797784	Peripheral	Elongation_Cortex_BRZ_2_BL
AT1G74080	MYB122	18	0	18	0	0	0.008836524	0	0.008836524	0	2.43E-07	0.04311101	0.000358566	-0.157081407	3.357992056	14	3	-0.100894776	0.537037037	Peripheral	Elongation_Cortex_BRZ_2_BL
AT1G18330	RVE7	18	0	18	0.026143791	0.028779044	0.008836524	0	0.008836524	0	5.58E-07	0.038569364	0.000358566	-0.157081407	3.357992056	15	3	-0.006591792	0.537037037	Peripheral	Elongation_Cortex_BRZ_2_BL
AT1G20693	HMGB2	22	4	18	0.073593074	0.108948655	0.010800196	0.001963672	0.008836524	1014	5.57E-07	0.03867698	0.000371835	-0.157081407	3.357992056	15	2	0.061337369	0.525	Peripheral	Elongation_Cortex_BRZ_2_BL
AT4G21440	ATMYB102	18	0	18	0.039215686	0.031174512	0.008836524	0	0.008836524	0	5.59E-07	0.024004591	0.000358566	-0.157081407	3.357992056	32	3	-0.006591792	0.549382716	Peripheral	Elongation_Cortex_BRZ_2_BL
AT4G32880	ATHB-8	18	0	18	0	0	0.008836524	0	0.008836524	0	2.43E-07	0.03893181	0.000358566	-0.157081407	3.357992056	14	3	0.27631716	0.37037037	Peripheral	Elongation_Cortex_BRZ_2_BL
AT4G16150	AT4G16150	18	0	18	0.013071895	0.009726383	0.008836524	0	0.008836524	0	5.58E-07	0.029295985	0.000358566	-0.157081407	3.357992056	8	2	-0.166728683	0.586419753	Peripheral	Elongation_Cortex_BRZ_2_BL
AT2G34140	CDF4	18	0	18	0	0	0.008836524	0	0.008836524	0	2.43E-07	0.038640978	0.000358566	-0.157081407	3.357992056	14	3	0.27631716	0.345679012	Peripheral	Elongation_Cortex_BRZ_2_BL
AT5G13820	TRP4	18	0	18	0.045751634	0.041893172	0.008836524	0	0.008836524	0	5.59E-07	0.032146652	0.000358566	-0.157081407	3.357992056	7	3	-0.289500744	0.648148148	Connector	Elongation_Cortex_BRZ_2_BL
AT3G50700	GAF1	18	0	18	0.026143791	0.023026167	0.008836524	0	0.008836524	0	5.59E-07	0.033867188	0.000358566	-0.157081407	3.357992056	7	3	0.27631716	0.37037037	Peripheral	Elongation_Cortex_BRZ_2_BL
AT3G10480	ANAC050	18	0	18	0	0	0.008836524	0	0.008836524	0	2.43E-07	0.034882608	0.000358566	-0.157081407	3.357992056	14	3	0.087711192	0.444444444	Peripheral	Elongation_Cortex_BRZ_2_BL
AT1G09770	CDC5	33	15	18	0.045454545	0.047304952	0.016200295	0.00736377	0.008836524	8612	5.57E-07	0.053869296	0.000602217	-0.157081407	3.357992056	14	3	1.030741033	0.50137741	Peripheral	Elongation_Cortex_BRZ_2_BL
AT5G22890	STOP2	18	0	18	0.006535948	0.005349594	0.008836524	0	0.008836524	0	5.58E-07	0.033906016	0.000358566	-0.157081407	3.357992056	15	7	0.045070519	0.5	Peripheral	Elongation_Cortex_BRZ_2_BL
AT4G24470	ZIM	18	0	18	0.08496732	0.086601436	0.008836524	0	0.008836524	0	5.58E-07	0.037467047	0.000358566	-0.157081407	3.357992056	7	3	-0.100894776	0.537037037	Peripheral	Elongation_Cortex_BRZ_2_BL
AT2G36890	RAX2	18	0	18	0	0	0.008836524	0	0.008836524	0	2.43E-07	0.024104066	0.000358566	-0.157081407	3.357992056	25	7	0.160049688	0.37037037	Peripheral	Elongation_Cortex_BRZ_2_BL
AT1G69810	WRKY36	18	0	18	0.026143791	0.023994027	0.008836524	0	0.008836524	0	5.58E-07	0.028436403	0.000358566	-0.157081407	3.357992056	15	7	-0.127398236	0.62345679	Connector	Elongation_Cortex_BRZ_2_BL
AT1G28370	ERF11	18	0	18	0.013071895	0.012986992	0.008836524	0	0.008836524	0	5.58E-07	0.027458384	0.000358566	-0.157081407	3.357992056	15	3	-0.100894776	0.586419753	Peripheral	Elongation_Cortex_BRZ_2_BL
AT2G40950	BZIP17	18	0	18	0	0	0.008836524	0	0.008836524	0	2.43E-07	0.014972534	0.000358566	-0.157081407	3.357992056	30	2	-0.052695657	0.512345679	Peripheral	Elongation_Cortex_BRZ_2_BL
AT1G32150	BZIP68	19	2	17	0.029239766	0.033480768	0.009327442	0.000981836	0.008345606	254	5.57E-07	0.060783235	0.000361228	-0.157081407	3.357992056	7	3	-0.289500744	0.64265928	Connector	Elongation_Cortex_BRZ_2_BL
AT5G59820	ZAT12	27	10	17	0.190883191	0.34930414	0.013254786	0.00490918	0.008345606	8450	5.57E-07	0.102277213	0.000442956	-0.157081407	3.357992056	47	2	0.460452961	0.234404537	Peripheral	Elongation_Cortex_BRZ_2_BL
AT5G51780	AT5G51780	18	1	17	0.052287582	0.055069365	0.008836524	0.000490918	0.008345606	9	2.43E-07	0.033873783	0.00036989	-0.157081407	3.357992056	43	7	0.275028857	0.197530864	Peripheral	Elongation_Cortex_BRZ_2_BL
AT5G49300	GATA16	17	0	17	0.014705882	0.016996005	0.008345606	0	0.008345606	0	5.58E-07	0.025591259	0.000358566	-0.157081407	3.357992056	44	3	-0.289500744	0.62283737	Connector	Elongation_Cortex_BRZ_2_BL
AT5G07580	ERF106	17	0	17	0.022058824	0.019341082	0.008345606	0	0.008345606	0	5.58E-07	0.025679137	0.000358566	-0.157081407	3.357992056	7	7	-0.069908651	0.567474048	Peripheral	Elongation_Cortex_BRZ_2_BL
AT3G46590	TRP2	17	0	17	0	0	0.008345606	0	0.008345606	0	2.43E-07	0.032951058	0.000358566	-0.157081407	3.357992056	14	3	0.087711192	0.456747405	Peripheral	Elongation_Cortex_BRZ_2_BL
AT1G62990	KNAT7	17	0	17	0	0	0.008345606	0	0.008345606	0	2.43E-07	0.021863231	0.000358566	-0.157081407	3.357992056	14	7	0.102560103	0.394463668	Peripheral	Elongation_Cortex_BRZ_2_BL
AT4G38170	FRS9	17	0	17	0	0	0.008345606	0	0.008345606	0	2.43E-07	0.031573076	0.000358566	-0.157081407	3.357992056	14	3	-0.19519776	0.629757785	Connector	Elongation_Cortex_BRZ_2_BL
AT5G23280	TCP7	18	1	17	0.111111111	0.135774761	0.008836524	0.000490918	0.008345606	793	5.58E-07	0.054557383	0.000374068	-0.157081407	3.357992056	7	3	-0.100894776	0.567901235	Peripheral	Elongation_Cortex_BRZ_2_BL
AT1G73730	EIL3	17	0	17	0	0	0.008345606	0	0.008345606	0	2.43E-07	0.032502858	0.000358566	-0.157081407	3.357992056	7	3	-0.383803728	0.685121107	Connector	Elongation_Cortex_BRZ_2_BL
AT5G13080	WRKY75	17	0	17	0	0	0.008345606	0	0.008345606	0	2.43E-07	0.032483215	0.000358566	-0.157081407	3.357992056	8	7	-0.18488782	0.62283737	Connector	Elongation_Cortex_BRZ_2_BL
AT2G18550	ATHB-21	17	0	17	0	0	0.008345606	0	0.008345606	0	2.43E-07	0.032195771	0.000358566	-0.157081407	3.357992056	9	3	-0.19519776	0.602076125	Peripheral	Elongation_Cortex_BRZ_2_BL
AT1G21910	ERF012	17	0	17	0.007352941	0.007560705	0.008345606	0	0.008345606	0	5.60E-07	0.018094813	0.000358566	-0.157081407	3.357992056	117	3	-0.100894776	0.525951557	Peripheral	Elongation_Cortex_BRZ_2_BL
AT4G36740	HB-5	17	0	17	0	0	0.008345606	0	0.008345606	0	2.43E-07	0.027093186	0.000358566	-0.157081407	3.357992056	14	3	-0.100894776	0.484429066	Peripheral	Elongation_Cortex_BRZ_2_BL
AT5G45050	RRS1B	17	0	17	0	0	0.008345606	0	0.008345606	0	2.43E-07	0.02090156	0.000358566	-0.157081407	3.357992056	9	3	0.182014176	0.380622837	Peripheral	Elongation_Cortex_BRZ_2_BL
AT5G20730	NPH4	18	1	17	0	0	0.008836524	0.000490918	0.008345606	15	2.43E-07	0.020487888	0.000374851	-0.157081407	3.357992056	7	7	0.160049688	0.364197531	Peripheral	Elongation_Cortex_BRZ_2_BL
AT5G52830	WRKY27	16	0	16	0	0	0.007854688	0	0.007854688	0	2.43E-07	0.037378191	0.000358566	-0.157081407	3.357992056	14	7	0.045070519	0.375	Peripheral	Elongation_Cortex_BRZ_2_BL
AT3G16857	ARR1	17	1	16	0.022058824	0.020617545	0.008345606	0.000490918	0.007854688	13	2.43E-07	0.032876153	0.000368468	-0.157081407	3.357992056	14	2	-0.166728683	0.602076125	Peripheral	Elongation_Cortex_BRZ_2_BL
AT3G10760	AT3G10760	16	0	16	0	0	0.007854688	0	0.007854688	0	2.43E-07	0.027155687	0.000358566	-0.157081407	3.357992056	21	3	-0.19519776	0.5703125	Peripheral	Elongation_Cortex_BRZ_2_BL
AT5G24110	WRKY30	16	0	16	0.1	0.101328249	0.007854688	0	0.007854688	0	5.65E-07	0.03299216	0.000358566	-0.157081407	3.357992056	89	2	-0.223745197	0.6171875	Peripheral	Elongation_Cortex_BRZ_2_BL
AT5G37260	RVE2	16	0	16	0	0	0.007854688	0	0.007854688	0	2.43E-07	0.034797895	0.000358566	-0.157081407	3.357992056	14	2	-0.223745197	0.6171875	Peripheral	Elongation_Cortex_BRZ_2_BL
AT4G39070	BBX20	16	0	16	0.158333333	0.172904141	0.007854688	0	0.007854688	0	5.58E-07	0.052674208	0.000358566	-0.157081407	3.357992056	7	7	0.102560103	0.3046875	Peripheral	Elongation_Cortex_BRZ_2_BL
AT4G08150	KNAT1	16	0	16	0	0	0.007854688	0	0.007854688	0	5.58E-07	0.021874304	0.000358566	-0.157081407	3.357992056	7	7	-0.012419066	0.4609375	Peripheral	Elongation_Cortex_BRZ_2_BL
AT1G33280	BRN1	16	0	16	0.008333333	0.007557573	0.007854688	0	0.007854688	0	5.58E-07	0.030934778	0.000358566	-0.157081407	3.357992056	7	7	-0.069908651	0.53125	Peripheral	Elongation_Cortex_BRZ_2_BL
AT1G79580	SMB	16	0	16	0.008333333	0.009995393	0.007854688	0	0.007854688	0	5.58E-07	0.030472484	0.000358566	-0.157081407	3.357992056	7	3	-0.100894776	0.5390625	Peripheral	Elongation_Cortex_BRZ_2_BL
AT4G18170	WRKY28	16	0	16	0	0	0.007854688	0	0.007854688	0	5.58E-07	0.034747818	0.000358566	-0.157081407	3.357992056	15	7	-0.127398236	0.5390625	Peripheral	Elongation_Cortex_BRZ_2_BL
AT5G03510	AT5G03510	16	0	16	0	0	0.007854688	0	0.007854688	0	2.43E-07	0.024702091	0.000358566	-0.157081407	3.357992056	158	7	0.102560103	0.3203125	Peripheral	Elongation_Cortex_BRZ_2_BL
AT4G17230	SCL13	39	24	15	0.109311741	0.1402878	0.019145803	0.011782032	0.00736377	6251	5.57E-07	0.138508441	0.0005309	-0.157081407	3.357992056	12	2	0.745535527	0.505540166	Peripheral	Elongation_Cortex_BRZ_2_BL
AT3G58120	BZIP61	25	10	15	0.1	0.147062295	0.01227295	0.00490918	0.00736377	2490	5.57E-07	0.111440223	0.00049453	-0.157081407	3.357992056	9	7	0.160049688	0.551984877	Peripheral	Elongation_Cortex_BRZ_2_BL
AT2G29660	AT2G29660	15	0	15	0.228571429	0.227268776	0.00736377	0	0.00736377	0	5.58E-07	0.051409091	0.000358566	-0.157081407	3.357992056	7	7	0.102560103	0.24	Peripheral	Elongation_Cortex_BRZ_2_BL
AT5G46760	MYC3	15	0	15	0	0	0.00736377	0	0.00736377	0	2.43E-07	0.024939002	0.000358566	-0.157081407	3.357992056	14	7	-0.18488782	0.586666667	Peripheral	Elongation_Cortex_BRZ_2_BL
AT3G21890	MIP1B	15	0	15	0	0	0.00736377	0	0.00736377	0	2.43E-07	0.029041902	0.000358566	-0.157081407	3.357992056	8	3	-0.100894776	0.48	Peripheral	Elongation_Cortex_BRZ_2_BL
AT1G74500	PRE3	27	12	15	0.133903134	0.135926955	0.013254786	0.005891016	0.00736377	591	2.43E-07	0.062145638	0.00044327	-0.157081407	3.357992056	12	3	0.370620144	0.567901235	Peripheral	Elongation_Cortex_BRZ_2_BL
AT1G22640	MYB3	16	1	15	0.066666667	0.078232146	0.007854688	0.000490918	0.00736377	776	5.57E-07	0.02859191	0.000361166	-0.157081407	3.357992056	7	3	-0.19519776	0.5703125	Peripheral	Elongation_Cortex_BRZ_2_BL
AT1G49720	ABF1	15	0	15	0	0	0.00736377	0	0.00736377	0	2.43E-07	0.032264965	0.000358566	-0.157081407	3.357992056	14	3	-0.383803728	0.64	Connector	Elongation_Cortex_BRZ_2_BL
AT1G30330	ARF6	15	0	15	0	0	0.00736377	0	0.00736377	0	2.43E-07	0.027035838	0.000358566	-0.157081407	3.357992056	4	7	-0.242377405	0.666666667	Connector	Elongation_Cortex_BRZ_2_BL
AT5G47230	ERF5	15	0	15	0	0	0.00736377	0	0.00736377	0	2.43E-07	0.025926441	0.000358566	-0.157081407	3.357992056	4	3	-0.289500744	0.586666667	Peripheral	Elongation_Cortex_BRZ_2_BL
AT1G14900	HMGA	15	0	15	0	0	0.00736377	0	0.00736377	0	2.43E-07	0.026344837	0.000358566	-0.157081407	3.357992056	25	7	-0.012419066	0.426666667	Peripheral	Elongation_Cortex_BRZ_2_BL
AT2G30590	WRKY21	15	0	15	0.028571429	0.02629107	0.00736377	0	0.00736377	0	5.58E-07	0.021902945	0.000358566	-0.157081407	3.357992056	7	3	-0.19519776	0.551111111	Peripheral	Elongation_Cortex_BRZ_2_BL
AT5G29000	PHL1	15	0	15	0.038095238	0.036665485	0.00736377	0	0.00736377	0	5.58E-07	0.033040965	0.000358566	-0.157081407	3.357992056	15	3	-0.100894776	0.48	Peripheral	Elongation_Cortex_BRZ_2_BL
AT3G04850	TCX4	15	0	15	0.057142857	0.053738903	0.00736377	0	0.00736377	0	5.58E-07	0.037536635	0.000358566	-0.157081407	3.357992056	15	3	-0.289500744	0.631111111	Connector	Elongation_Cortex_BRZ_2_BL
AT2G17150	NLP1	15	0	15	0	0	0.00736377	0	0.00736377	0	2.43E-07	0.029945476	0.000358566	-0.157081407	3.357992056	8	3	-0.383803728	0.64	Connector	Elongation_Cortex_BRZ_2_BL
AT2G28550	RAP2.7	16	1	15	0.025	0.02470555	0.007854688	0.000490918	0.00736377	13	2.43E-07	0.022241651	0.00036149	-0.157081407	3.357992056	7	3	-0.289500744	0.6328125	Connector	Elongation_Cortex_BRZ_2_BL
AT2G37590	DOF2.4	15	0	15	0	0	0.00736377	0	0.00736377	0	2.43E-07	0.02659969	0.000358566	-0.157081407	3.357992056	14	3	-0.100894776	0.497777778	Peripheral	Elongation_Cortex_BRZ_2_BL
AT2G23290	AtMYB70	15	0	15	0.038095238	0.037274573	0.00736377	0	0.00736377	0	5.58E-07	0.027476586	0.000358566	-0.157081407	3.357992056	7	7	-0.29986699	0.657777778	Connector	Elongation_Cortex_BRZ_2_BL
AT5G17810	WOX12	15	0	15	0	0	0.00736377	0	0.00736377	0	2.43E-07	0.017253903	0.000358566	-0.157081407	3.357992056	145	3	-0.289500744	0.586666667	Peripheral	Elongation_Cortex_BRZ_2_BL
AT5G02470	DPA	14	0	14	0.021978022	0.020513816	0.006872852	0	0.006872852	0	5.58E-07	0.026010366	0.000358566	-0.157081407	3.357992056	7	2	-0.337778223	0.653061224	Connector	Elongation_Cortex_BRZ_2_BL
AT5G60690	REV	14	0	14	0.010989011	0.008085757	0.006872852	0	0.006872852	0	5.58E-07	0.037765309	0.000358566	-0.157081407	3.357992056	7	3	0.087711192	0.244897959	Peripheral	Elongation_Cortex_BRZ_2_BL
AT2G36010	E2F3	14	0	14	0.010989011	0.012108295	0.006872852	0	0.006872852	0	5.58E-07	0.048791318	0.000358566	-0.157081407	3.357992056	15	3	0.087711192	0.244897959	Peripheral	Elongation_Cortex_BRZ_2_BL
AT5G13330	ERF113	14	0	14	0.043956044	0.036832891	0.006872852	0	0.006872852	0	5.58E-07	0.022304934	0.000358566	-0.157081407	3.357992056	15	2	-0.28076171	0.602040816	Peripheral	Elongation_Cortex_BRZ_2_BL
AT1G68550	ERF118	14	0	14	0.021978022	0.031323827	0.006872852	0	0.006872852	0	5.58E-07	0.042179268	0.000358566	-0.157081407	3.357992056	15	3	-0.100894776	0.448979592	Peripheral	Elongation_Cortex_BRZ_2_BL
AT5G18830	SPL7	14	0	14	0	0	0.006872852	0	0.006872852	0	2.43E-07	0.022368172	0.000358566	-0.157081407	3.357992056	15	3	-0.383803728	0.642857143	Connector	Elongation_Cortex_BRZ_2_BL
AT2G18380	GATA20	14	0	14	0	0	0.006872852	0	0.006872852	0	2.43E-07	0.018934802	0.000358566	-0.157081407	3.357992056	14	3	0.182014176	0.132653061	Peripheral	Elongation_Cortex_BRZ_2_BL
AT4G16780	HAT4	14	0	14	0	0	0.006872852	0	0.006872852	0	2.43E-07	0.029757335	0.000358566	-0.157081407	3.357992056	8	3	-0.100894776	0.43877551	Peripheral	Elongation_Cortex_BRZ_2_BL
AT4G24240	WRKY7	14	0	14	0	0	0.006872852	0	0.006872852	0	2.43E-07	0.023985738	0.000358566	-0.157081407	3.357992056	37	2	-0.394794736	0.663265306	Connector	Elongation_Cortex_BRZ_2_BL
AT1G43700	VIP1	14	0	14	0	0	0.006872852	0	0.006872852	0	2.43E-07	0.020722107	0.000358566	-0.157081407	3.357992056	11	7	-0.18488782	0.571428571	Peripheral	Elongation_Cortex_BRZ_2_BL
AT3G23250	MYB15	14	0	14	0	0	0.006872852	0	0.006872852	0	2.43E-07	0.022070752	0.000358566	-0.157081407	3.357992056	4	2	-0.223745197	0.540816327	Peripheral	Elongation_Cortex_BRZ_2_BL
AT1G17520	AT1G17520	14	0	14	0.010989011	0.013140543	0.006872852	0	0.006872852	0	5.58E-07	0.025366254	0.000358566	-0.157081407	3.357992056	15	3	-0.19519776	0.5	Peripheral	Elongation_Cortex_BRZ_2_BL
AT1G52880	NAC018	14	0	14	0	0	0.006872852	0	0.006872852	0	2.43E-07	0.026450889	0.000358566	-0.157081407	3.357992056	14	4	0.073029674	0.724489796	Connector	Elongation_Cortex_BRZ_2_BL
AT1G75080	BZR1	14	0	14	0.021978022	0.019660409	0.006872852	0	0.006872852	0	5.58E-07	0.012480437	0.000358566	-0.157081407	3.357992056	9	3	-0.289500744	0.602040816	Peripheral	Elongation_Cortex_BRZ_2_BL
AT4G00270	GEBP	14	0	14	0	0	0.006872852	0	0.006872852	0	2.43E-07	0.025430699	0.000358566	-0.157081407	3.357992056	68	3	-0.289500744	0.571428571	Peripheral	Elongation_Cortex_BRZ_2_BL
AT4G37850	BHLH25	14	0	14	0.010989011	0.010894352	0.006872852	0	0.006872852	0	5.58E-07	0.023325019	0.000358566	-0.157081407	3.357992056	8	7	-0.29986699	0.612244898	Peripheral	Elongation_Cortex_BRZ_2_BL
AT4G00730	ANL2	13	0	13	0	0	0.006381934	0	0.006381934	0	2.43E-07	0.040501242	0.000358566	-0.157081407	3.357992056	14	7	-0.242377405	0.556213018	Peripheral	Elongation_Cortex_BRZ_2_BL
AT5G49450	BZIP1	31	18	13	0.174193548	0.232104857	0.015218459	0.008836524	0.006381934	4112	5.57E-07	0.15252881	0.000445371	-0.157081407	3.357992056	15	2	0.232386909	0.593333333	Peripheral	Elongation_Cortex_BRZ_2_BL
AT3G61630	CRF6	13	0	13	0	0	0.006381934	0	0.006381934	0	5.58E-07	0.023648162	0.000358566	-0.157081407	3.357992056	7	7	-0.29986699	0.568047337	Peripheral	Elongation_Cortex_BRZ_2_BL
AT1G79700	AT1G79700	13	0	13	0	0	0.006381934	0	0.006381934	0	2.42E-07	0.023284801	0.000358566	-0.157081407	3.357992056	88	3	-0.100894776	0.378698225	Peripheral	Elongation_Cortex_BRZ_2_BL
AT2G35700	ERF038	13	0	13	0	0	0.006381934	0	0.006381934	0	2.42E-07	0.020799785	0.000358566	-0.157081407	3.357992056	2	3	-0.289500744	0.520710059	Peripheral	Elongation_Cortex_BRZ_2_BL
AT3G60030	SPL12	18	5	13	0.058823529	0.05953472	0.008836524	0.00245459	0.006381934	222	2.42E-07	0.040591495	0.000515833	-0.157081407	3.357992056	7	4	0.073029674	0.697530864	Connector	Elongation_Cortex_BRZ_2_BL
AT4G11080	HMGB13	13	0	13	0	0	0.006381934	0	0.006381934	0	5.58E-07	0.016861934	0.000358566	-0.157081407	3.357992056	14	3	-0.478106712	0.639053254	Connector	Elongation_Cortex_BRZ_2_BL
AT4G13640	UNE16	13	0	13	0	0	0.006381934	0	0.006381934	0	2.42E-07	0.024981649	0.000358566	-0.157081407	3.357992056	68	3	-0.289500744	0.520710059	Peripheral	Elongation_Cortex_BRZ_2_BL
AT5G05550	AT5G05550	13	0	13	0.012820513	0.013632417	0.006381934	0	0.006381934	0	5.58E-07	0.02101477	0.000358566	-0.157081407	3.357992056	69	3	-0.289500744	0.544378698	Peripheral	Elongation_Cortex_BRZ_2_BL
AT5G57390	AIL5	13	0	13	0	0	0.006381934	0	0.006381934	0	2.42E-07	0.027520936	0.000358566	-0.157081407	3.357992056	14	3	-0.289500744	0.544378698	Peripheral	Elongation_Cortex_BRZ_2_BL
AT4G22070	WRKY31	13	0	13	0.012820513	0.012932775	0.006381934	0	0.006381934	0	5.58E-07	0.025052644	0.000358566	-0.157081407	3.357992056	7	7	-0.18488782	0.544378698	Peripheral	Elongation_Cortex_BRZ_2_BL
AT5G17300	RVE1	13	0	13	0.064102564	0.084181477	0.006381934	0	0.006381934	0	5.58E-07	0.035230853	0.000358566	-0.157081407	3.357992056	15	3	-0.19519776	0.461538462	Peripheral	Elongation_Cortex_BRZ_2_BL
AT5G11510	MYB3R4	13	0	13	0	0	0.006381934	0	0.006381934	0	2.42E-07	0.030878307	0.000358566	-0.157081407	3.357992056	55	3	-0.19519776	0.426035503	Peripheral	Elongation_Cortex_BRZ_2_BL
AT1G08000	GATA10	13	0	13	0	0	0.006381934	0	0.006381934	0	2.42E-07	0.022550924	0.000358566	-0.157081407	3.357992056	105	3	-0.19519776	0.473372781	Peripheral	Elongation_Cortex_BRZ_2_BL
AT5G61600	ERF104	13	0	13	0	0	0.006381934	0	0.006381934	0	2.42E-07	0.017358918	0.000358566	-0.157081407	3.357992056	4	3	-0.478106712	0.639053254	Connector	Elongation_Cortex_BRZ_2_BL
AT2G42280	AT2G42280	13	0	13	0.217948718	0.207217636	0.006381934	0	0.006381934	0	5.58E-07	0.041712612	0.000358566	-0.157081407	3.357992056	7	3	-0.478106712	0.627218935	Connector	Elongation_Cortex_BRZ_2_BL
AT1G17920	HDG12	13	0	13	0	0	0.006381934	0	0.006381934	0	2.42E-07	0.021035314	0.000358566	-0.157081407	3.357992056	14	7	-0.29986699	0.615384615	Peripheral	Elongation_Cortex_BRZ_2_BL
AT5G61270	BHLH72	13	0	13	0	0	0.006381934	0	0.006381934	0	2.42E-07	0.022326998	0.000358566	-0.157081407	3.357992056	115	3	-0.19519776	0.426035503	Peripheral	Elongation_Cortex_BRZ_2_BL
AT3G02990	HSFA1E	13	0	13	0	0	0.006381934	0	0.006381934	0	2.42E-07	0.01670685	0.000358566	-0.157081407	3.357992056	68	3	-0.383803728	0.591715976	Peripheral	Elongation_Cortex_BRZ_2_BL
AT3G06490	MYB108	13	0	13	0.038461538	0.037653057	0.006381934	0	0.006381934	0	5.58E-07	0.01922704	0.000358566	-0.157081407	3.357992056	40	3	-0.289500744	0.520710059	Peripheral	Elongation_Cortex_BRZ_2_BL
AT4G05100	AtMYB74	13	0	13	0	0	0.006381934	0	0.006381934	0	2.42E-07	0.015231475	0.000358566	-0.157081407	3.357992056	14	7	-0.29986699	0.639053254	Connector	Elongation_Cortex_BRZ_2_BL
AT2G22750	AT2G22750	13	0	13	0	0	0.006381934	0	0.006381934	0	2.42E-07	0.018384183	0.000358566	-0.157081407	3.357992056	25	7	-0.18488782	0.544378698	Peripheral	Elongation_Cortex_BRZ_2_BL
AT4G31550	WRKY11	13	0	13	0	0	0.006381934	0	0.006381934	0	2.42E-07	0.01815853	0.000358566	-0.157081407	3.357992056	140	7	-0.242377405	0.591715976	Peripheral	Elongation_Cortex_BRZ_2_BL
AT5G13790	AGL15	13	0	13	0	0	0.006381934	0	0.006381934	0	5.59E-07	0.01244611	0.000358566	-0.157081407	3.357992056	163	3	-0.289500744	0.544378698	Peripheral	Elongation_Cortex_BRZ_2_BL
AT2G38340	DREB2E	13	0	13	0	0	0.006381934	0	0.006381934	0	2.42E-07	0.018492011	0.000358566	-0.157081407	3.357992056	14	2	-0.337778223	0.639053254	Connector	Elongation_Cortex_BRZ_2_BL
AT1G06070	AT1G06070	12	0	12	0.015151515	0.014618205	0.005891016	0	0.005891016	0	5.58E-07	0.024690802	0.000358566	-0.157081407	3.357992056	83	2	-0.337778223	0.625	Connector	Elongation_Cortex_BRZ_2_BL
AT1G19220	ARF19	12	0	12	0.03030303	0.029711298	0.005891016	0	0.005891016	0	5.58E-07	0.020785621	0.000358566	-0.157081407	3.357992056	7	2	-0.337778223	0.569444444	Peripheral	Elongation_Cortex_BRZ_2_BL
AT4G00150	SCL6	12	0	12	0.090909091	0.088401233	0.005891016	0	0.005891016	0	5.58E-07	0.02668221	0.000358566	-0.157081407	3.357992056	8	7	-0.069908651	0.277777778	Peripheral	Elongation_Cortex_BRZ_2_BL
AT1G35460	BHLH80	12	0	12	0.106060606	0.107650051	0.005891016	0	0.005891016	0	5.58E-07	0.028364421	0.000358566	-0.157081407	3.357992056	7	3	-0.383803728	0.569444444	Peripheral	Elongation_Cortex_BRZ_2_BL
AT2G17410	ARID3	12	0	12	0	0	0.005891016	0	0.005891016	0	5.58E-07	0.022816454	0.000358566	-0.157081407	3.357992056	7	3	-0.383803728	0.569444444	Peripheral	Elongation_Cortex_BRZ_2_BL
AT5G22220	E2FB	12	0	12	0	0	0.005891016	0	0.005891016	0	2.42E-07	0.023584238	0.000358566	-0.157081407	3.357992056	14	3	-0.100894776	0.277777778	Peripheral	Elongation_Cortex_BRZ_2_BL
AT2G37260	WRKY44	12	0	12	0.03030303	0.028317172	0.005891016	0	0.005891016	0	5.58E-07	0.025485073	0.000358566	-0.157081407	3.357992056	15	2	-0.394794736	0.652777778	Connector	Elongation_Cortex_BRZ_2_BL
AT4G21340	BHLH103	12	0	12	0	0	0.005891016	0	0.005891016	0	2.42E-07	0.024075728	0.000358566	-0.157081407	3.357992056	8	7	-0.069908651	0.291666667	Peripheral	Elongation_Cortex_BRZ_2_BL
AT2G41690	HSFB3	12	0	12	0	0	0.005891016	0	0.005891016	0	2.42E-07	0.019329334	0.000358566	-0.157081407	3.357992056	25	7	-0.127398236	0.402777778	Peripheral	Elongation_Cortex_BRZ_2_BL
AT3G48920	AtMYB45	12	0	12	0	0	0.005891016	0	0.005891016	0	2.42E-07	0.024244396	0.000358566	-0.157081407	3.357992056	25	7	-0.069908651	0.291666667	Peripheral	Elongation_Cortex_BRZ_2_BL
AT5G13910	LEP	12	0	12	0	0	0.005891016	0	0.005891016	0	2.42E-07	0.018259924	0.000358566	-0.157081407	3.357992056	8	7	-0.18488782	0.5	Peripheral	Elongation_Cortex_BRZ_2_BL
AT1G35515	MYB8	12	0	12	0	0	0.005891016	0	0.005891016	0	2.42E-07	0.007888765	0.000358566	-0.157081407	3.357992056	20	7	-0.069908651	0.277777778	Peripheral	Elongation_Cortex_BRZ_2_BL
AT1G30650	WRKY14	12	0	12	0.060606061	0.067846332	0.005891016	0	0.005891016	0	5.58E-07	0.035758057	0.000358566	-0.157081407	3.357992056	7	7	-0.242377405	0.569444444	Peripheral	Elongation_Cortex_BRZ_2_BL
AT5G65060	MAF3	12	0	12	0	0	0.005891016	0	0.005891016	0	2.42E-07	0.020664717	0.000358566	-0.157081407	3.357992056	14	3	-0.478106712	0.611111111	Peripheral	Elongation_Cortex_BRZ_2_BL
AT2G42430	LBD16	12	0	12	0	0	0.005891016	0	0.005891016	0	5.58E-07	0.017598294	0.000358566	-0.157081407	3.357992056	7	3	-0.19519776	0.402777778	Peripheral	Elongation_Cortex_BRZ_2_BL
AT2G46310	CRF5	12	0	12	0.075757576	0.0758432	0.005891016	0	0.005891016	0	5.58E-07	0.033020231	0.000358566	-0.157081407	3.357992056	15	7	-0.357356575	0.652777778	Connector	Elongation_Cortex_BRZ_2_BL
AT2G30130	LBD12	12	1	11	0.03030303	0.042040084	0.005891016	0.000490918	0.005400098	8	2.42E-07	0.029694981	0.000365197	-0.157081407	3.357992056	40	2	-0.337778223	0.569444444	Peripheral	Elongation_Cortex_BRZ_2_BL
AT1G25580	SOG1	11	0	11	0	0	0.005400098	0	0.005400098	0	2.42E-07	0.028324171	0.000358566	-0.157081407	3.357992056	8	3	-0.100894776	0.165289256	Peripheral	Elongation_Cortex_BRZ_2_BL
AT4G25490	DREB1B	11	0	11	0	0	0.005400098	0	0.005400098	0	2.42E-07	0.024951033	0.000358566	-0.157081407	3.357992056	90	3	-0.478106712	0.561983471	Peripheral	Elongation_Cortex_BRZ_2_BL
AT5G41315	GL3	11	0	11	0	0	0.005400098	0	0.005400098	0	2.42E-07	0.018566101	0.000358566	-0.157081407	3.357992056	14	3	-0.478106712	0.595041322	Peripheral	Elongation_Cortex_BRZ_2_BL
AT2G20880	ERF053	11	0	11	0	0	0.005400098	0	0.005400098	0	2.42E-07	0.021303156	0.000358566	-0.157081407	3.357992056	42	3	-0.383803728	0.52892562	Peripheral	Elongation_Cortex_BRZ_2_BL
AT3G58630	AT3G58630	11	0	11	0.036363636	0.027790557	0.005400098	0	0.005400098	0	5.58E-07	0.016647151	0.000358566	-0.157081407	3.357992056	15	3	-0.478106712	0.561983471	Peripheral	Elongation_Cortex_BRZ_2_BL
AT3G53600	AT3G53600	35	24	11	0.095798319	0.1475798	0.017182131	0.011782032	0.005400098	14869	5.57E-07	0.116411342	0.000891107	-0.157081407	3.357992056	12	2	0.688519014	0.433425161	Peripheral	Elongation_Cortex_BRZ_2_BL
AT4G05170	AT4G05170	11	0	11	0.145454545	0.140475618	0.005400098	0	0.005400098	0	5.58E-07	0.019138498	0.000358566	-0.157081407	3.357992056	5	7	-0.18488782	0.429752066	Peripheral	Elongation_Cortex_BRZ_2_BL
AT1G59640	BPE	11	0	11	0	0	0.005400098	0	0.005400098	0	2.42E-07	0.018709565	0.000358566	-0.157081407	3.357992056	8	3	-0.289500744	0.429752066	Peripheral	Elongation_Cortex_BRZ_2_BL
AT2G43500	AT2G43500	11	0	11	0	0	0.005400098	0	0.005400098	0	2.42E-07	0.012259096	0.000358566	-0.157081407	3.357992056	29	3	-0.289500744	0.429752066	Peripheral	Elongation_Cortex_BRZ_2_BL
AT5G02030	BLH9	11	0	11	0	0	0.005400098	0	0.005400098	0	2.42E-07	0.014354023	0.000358566	-0.157081407	3.357992056	9	3	-0.289500744	0.429752066	Peripheral	Elongation_Cortex_BRZ_2_BL
AT3G42860	AT3G42860	11	0	11	0.018181818	0.022178715	0.005400098	0	0.005400098	0	5.58E-07	0.023350735	0.000358566	-0.157081407	3.357992056	15	2	-0.28076171	0.462809917	Peripheral	Elongation_Cortex_BRZ_2_BL
AT3G19860	BHLH121	11	0	11	0	0	0.005400098	0	0.005400098	0	2.42E-07	0.016232102	0.000358566	-0.157081407	3.357992056	14	3	-0.478106712	0.561983471	Peripheral	Elongation_Cortex_BRZ_2_BL
AT1G76350	NLP5	11	0	11	0	0	0.005400098	0	0.005400098	0	2.42E-07	0.012737005	0.000358566	-0.157081407	3.357992056	61	3	-0.572409697	0.628099174	Connector	Elongation_Cortex_BRZ_2_BL
AT5G44210	ERF9	11	0	11	0	0	0.005400098	0	0.005400098	0	2.42E-07	0.014364143	0.000358566	-0.157081407	3.357992056	14	7	-0.18488782	0.429752066	Peripheral	Elongation_Cortex_BRZ_2_BL
AT4G37260	MYB73	11	0	11	0	0	0.005400098	0	0.005400098	0	5.58E-07	0.014146308	0.000358566	-0.157081407	3.357992056	14	3	-0.478106712	0.561983471	Peripheral	Elongation_Cortex_BRZ_2_BL
AT1G69490	NAC029	11	0	11	0	0	0.005400098	0	0.005400098	0	2.42E-07	0.017654432	0.000358566	-0.157081407	3.357992056	14	2	-0.394794736	0.578512397	Peripheral	Elongation_Cortex_BRZ_2_BL
AT1G22810	ERF019	11	0	11	0	0	0.005400098	0	0.005400098	0	2.42E-07	0.024393784	0.000358566	-0.157081407	3.357992056	14	3	-0.478106712	0.495867769	Peripheral	Elongation_Cortex_BRZ_2_BL
AT1G09530	PIF3	11	0	11	0	0	0.005400098	0	0.005400098	0	2.42E-07	0.016219283	0.000358566	-0.157081407	3.357992056	12	7	-0.29986699	0.595041322	Peripheral	Elongation_Cortex_BRZ_2_BL
AT5G45300	BMY2	10	0	10	0	0	0.00490918	0	0.00490918	0	2.42E-07	0.015770552	0.000358566	-0.157081407	3.357992056	8	3	-0.383803728	0.46	Peripheral	Elongation_Cortex_BRZ_2_BL
AT3G10490	ANAC052	10	0	10	0	0	0.00490918	0	0.00490918	0	2.42E-07	0.010227594	0.000358566	-0.157081407	3.357992056	8	3	-0.383803728	0.46	Peripheral	Elongation_Cortex_BRZ_2_BL
AT2G02060	AT2G02060	10	0	10	0	0	0.00490918	0	0.00490918	0	2.42E-07	0.021533051	0.000358566	-0.157081407	3.357992056	102	3	-0.289500744	0.34	Peripheral	Elongation_Cortex_BRZ_2_BL
AT2G02820	MYB88	10	0	10	0	0	0.00490918	0	0.00490918	0	2.42E-07	0.021267381	0.000358566	-0.157081407	3.357992056	14	3	-0.289500744	0.32	Peripheral	Elongation_Cortex_BRZ_2_BL
AT5G14750	WER	10	0	10	0.066666667	0.063566724	0.00490918	0	0.00490918	0	2.44E-07	0.011810106	0.000358566	-0.157081407	3.357992056	107	3	-0.572409697	0.58	Peripheral	Elongation_Cortex_BRZ_2_BL
AT1G03970	GBF4	10	0	10	0	0	0.00490918	0	0.00490918	0	2.42E-07	0.019932114	0.000358566	-0.157081407	3.357992056	8	7	-0.357356575	0.62	Connector	Elongation_Cortex_BRZ_2_BL
AT5G41410	BEL1	10	0	10	0.066666667	0.066607175	0.00490918	0	0.00490918	0	5.58E-07	0.014632635	0.000358566	-0.157081407	3.357992056	4	7	-0.18488782	0.34	Peripheral	Elongation_Cortex_BRZ_2_BL
AT4G27900	AT4G27900	10	0	10	0	0	0.00490918	0	0.00490918	0	2.42E-07	0.01739315	0.000358566	-0.157081407	3.357992056	9	3	-0.572409697	0.62	Connector	Elongation_Cortex_BRZ_2_BL
AT5G42630	KAN4	10	0	10	0	0	0.00490918	0	0.00490918	0	2.42E-07	0.013226188	0.000358566	-0.157081407	3.357992056	65	3	-0.478106712	0.54	Peripheral	Elongation_Cortex_BRZ_2_BL
AT5G67580	TRB2	10	0	10	0.111111111	0.127374739	0.00490918	0	0.00490918	0	5.58E-07	0.032202197	0.000358566	-0.157081407	3.357992056	7	7	-0.357356575	0.5	Peripheral	Elongation_Cortex_BRZ_2_BL
AT4G01680	MYB55	10	0	10	0	0	0.00490918	0	0.00490918	0	2.42E-07	0.01509912	0.000358566	-0.157081407	3.357992056	8	3	-0.478106712	0.48	Peripheral	Elongation_Cortex_BRZ_2_BL
AT4G18890	BEH3	10	0	10	0	0	0.00490918	0	0.00490918	0	2.42E-07	0.01539493	0.000358566	-0.157081407	3.357992056	8	7	-0.29986699	0.54	Peripheral	Elongation_Cortex_BRZ_2_BL
AT3G04030	MYR2	10	0	10	0	0	0.00490918	0	0.00490918	0	2.42E-07	0.010365264	0.000358566	-0.157081407	3.357992056	25	7	-0.069908651	0	Ultra peripheral	Elongation_Cortex_BRZ_2_BL
AT5G65080	MAF5	10	0	10	0	0	0.00490918	0	0.00490918	0	5.58E-07	0.013669726	0.000358566	-0.157081407	3.357992056	14	3	-0.289500744	0.32	Peripheral	Elongation_Cortex_BRZ_2_BL
AT2G25650	GPL1	10	0	10	0.044444444	0.04081271	0.00490918	0	0.00490918	0	5.58E-07	0.019056845	0.000358566	-0.157081407	3.357992056	7	7	-0.357356575	0.5	Peripheral	Elongation_Cortex_BRZ_2_BL
AT2G17900	SDG37	10	0	10	0	0	0.00490918	0	0.00490918	0	2.42E-07	0.013273937	0.000358566	-0.157081407	3.357992056	14	3	-0.572409697	0.58	Peripheral	Elongation_Cortex_BRZ_2_BL
AT3G11280	AT3G11280	10	0	10	0	0	0.00490918	0	0.00490918	0	2.42E-07	0.015665572	0.000358566	-0.157081407	3.357992056	8	3	-0.383803728	0.42	Peripheral	Elongation_Cortex_BRZ_2_BL
AT1G01010	NAC001	9	0	9	0.055555556	0.069330992	0.004418262	0	0.004418262	0	5.58E-07	0.02214786	0.000358566	-0.157081407	3.357992056	16	2	-0.394794736	0.592592593	Peripheral	Elongation_Cortex_BRZ_2_BL
AT1G72050	TFIIIA	9	0	9	0	0	0.004418262	0	0.004418262	0	2.42E-07	0.031114913	0.000358566	-0.157081407	3.357992056	14	3	-0.289500744	0.197530864	Peripheral	Elongation_Cortex_BRZ_2_BL
AT5G59430	TRP1	9	0	9	0	0	0.004418262	0	0.004418262	0	2.42E-07	0.025485761	0.000358566	-0.157081407	3.357992056	54	3	-0.572409697	0.49382716	Peripheral	Elongation_Cortex_BRZ_2_BL
AT1G49950	TRB1	12	3	9	0.121212121	0.101917462	0.005891016	0.001472754	0.004418262	2592	5.58E-07	0.035149313	0.000387398	-0.157081407	3.357992056	7	3	-0.383803728	0.541666667	Peripheral	Elongation_Cortex_BRZ_2_BL
AT4G23800	HMGB6	9	0	9	0	0	0.004418262	0	0.004418262	0	2.42E-07	0.011828068	0.000358566	-0.157081407	3.357992056	17	3	-0.289500744	0.197530864	Peripheral	Elongation_Cortex_BRZ_2_BL
AT5G17490	RGL3	9	0	9	0	0	0.004418262	0	0.004418262	0	2.42E-07	0.01066851	0.000358566	-0.157081407	3.357992056	4	2	-0.394794736	0.592592593	Peripheral	Elongation_Cortex_BRZ_2_BL
AT1G18400	BEE1	9	0	9	0	0	0.004418262	0	0.004418262	0	2.42E-07	0.024062594	0.000358566	-0.157081407	3.357992056	8	7	-0.29986699	0.444444444	Peripheral	Elongation_Cortex_BRZ_2_BL
AT4G29000	TCX5	9	0	9	0	0	0.004418262	0	0.004418262	0	2.42E-07	0.011248717	0.000358566	-0.157081407	3.357992056	10	3	-0.666712681	0.641975309	Connector	Elongation_Cortex_BRZ_2_BL
AT5G02320	MYB3R5	9	0	9	0.055555556	0.051517014	0.004418262	0	0.004418262	0	5.58E-07	0.024095506	0.000358566	-0.157081407	3.357992056	7	3	-0.572409697	0.592592593	Peripheral	Elongation_Cortex_BRZ_2_BL
AT4G24020	NLP7	9	0	9	0	0	0.004418262	0	0.004418262	0	2.42E-07	0.019659065	0.000358566	-0.157081407	3.357992056	14	3	-0.383803728	0.345679012	Peripheral	Elongation_Cortex_BRZ_2_BL
AT1G31320	LBD4	9	0	9	0	0	0.004418262	0	0.004418262	0	2.42E-07	0.013232314	0.000358566	-0.157081407	3.357992056	4	7	-0.18488782	0.197530864	Peripheral	Elongation_Cortex_BRZ_2_BL
AT3G51080	GATA6	9	0	9	0	0	0.004418262	0	0.004418262	0	2.42E-07	0.019173964	0.000358566	-0.157081407	3.357992056	4	3	-0.19519776	0	Ultra peripheral	Elongation_Cortex_BRZ_2_BL
AT1G69310	WRKY57	9	0	9	0	0	0.004418262	0	0.004418262	0	2.42E-07	0.007295333	0.000358566	-0.157081407	3.357992056	10	2	-0.28076171	0.345679012	Peripheral	Elongation_Cortex_BRZ_2_BL
AT5G09410	EICBP.B	11	2	9	0.018181818	0.016723472	0.005400098	0.000981836	0.004418262	502	5.59E-07	0.01018443	0.00037531	-0.157081407	3.357992056	132	2	-0.337778223	0.495867769	Peripheral	Elongation_Cortex_BRZ_2_BL
AT4G11660	HSFB2B	9	0	9	0	0	0.004418262	0	0.004418262	0	2.42E-07	0.012748589	0.000358566	-0.157081407	3.357992056	23	3	-0.572409697	0.567901235	Peripheral	Elongation_Cortex_BRZ_2_BL
AT2G25180	ARR12	9	0	9	0	0	0.004418262	0	0.004418262	0	2.42E-07	0.01320001	0.000358566	-0.157081407	3.357992056	8	2	-0.337778223	0.444444444	Peripheral	Elongation_Cortex_BRZ_2_BL
AT4G34990	MYB32	9	0	9	0.111111111	0.105738348	0.004418262	0	0.004418262	0	5.58E-07	0.016835126	0.000358566	-0.157081407	3.357992056	7	7	-0.18488782	0.197530864	Peripheral	Elongation_Cortex_BRZ_2_BL
AT2G22540	SVP	9	0	9	0	0	0.004418262	0	0.004418262	0	2.42E-07	0.015212251	0.000358566	-0.157081407	3.357992056	14	3	-0.289500744	0.197530864	Peripheral	Elongation_Cortex_BRZ_2_BL
AT1G68130	IDD14	9	0	9	0	0	0.004418262	0	0.004418262	0	2.42E-07	0.015583049	0.000358566	-0.157081407	3.357992056	29	3	-0.572409697	0.567901235	Peripheral	Elongation_Cortex_BRZ_2_BL
AT4G13980	HSFA5	9	0	9	0	0	0.004418262	0	0.004418262	0	2.42E-07	0.016628296	0.000358566	-0.157081407	3.357992056	42	3	-0.572409697	0.592592593	Peripheral	Elongation_Cortex_BRZ_2_BL
AT2G14210	ANR1	9	0	9	0	0	0.004418262	0	0.004418262	0	2.42E-07	0.013028983	0.000358566	-0.157081407	3.357992056	14	3	-0.478106712	0.444444444	Peripheral	Elongation_Cortex_BRZ_2_BL
AT1G76110	HMGB9	8	0	8	0	0	0.003927344	0	0.003927344	0	2.42E-07	0.021497624	0.000358566	-0.157081407	3.357992056	14	3	-0.572409697	0.53125	Peripheral	Elongation_Cortex_BRZ_2_BL
AT1G45249	ABF2	8	0	8	0	0	0.003927344	0	0.003927344	0	2.42E-07	0.017351124	0.000358566	-0.157081407	3.357992056	14	3	-0.478106712	0.40625	Peripheral	Elongation_Cortex_BRZ_2_BL
AT5G26170	WRKY50	8	0	8	0	0	0.003927344	0	0.003927344	0	2.42E-07	0.0153927	0.000358566	-0.157081407	3.357992056	8	3	-0.289500744	0	Ultra peripheral	Elongation_Cortex_BRZ_2_BL
AT3G48100	ARR5	8	0	8	0	0	0.003927344	0	0.003927344	0	2.42E-07	0.009026153	0.000358566	-0.157081407	3.357992056	28	7	-0.29986699	0.375	Peripheral	Elongation_Cortex_BRZ_2_BL
AT1G03040	AT1G03040	8	0	8	0	0	0.003927344	0	0.003927344	0	2.42E-07	0.011385987	0.000358566	-0.157081407	3.357992056	14	7	-0.414846159	0.625	Connector	Elongation_Cortex_BRZ_2_BL
AT3G29035	NAC59	8	0	8	0	0	0.003927344	0	0.003927344	0	2.42E-07	0.013397058	0.000358566	-0.157081407	3.357992056	8	7	-0.414846159	0.59375	Peripheral	Elongation_Cortex_BRZ_2_BL
AT3G04070	NAC047	8	0	8	0	0	0.003927344	0	0.003927344	0	2.42E-07	0.008539213	0.000358566	-0.157081407	3.357992056	45	3	-0.666712681	0.65625	Connector	Elongation_Cortex_BRZ_2_BL
AT1G13450	GT-1	8	0	8	0	0	0.003927344	0	0.003927344	0	2.42E-07	0.014017287	0.000358566	-0.157081407	3.357992056	112	7	-0.414846159	0.5	Peripheral	Elongation_Cortex_BRZ_2_BL
AT3G11440	ATMYB65	8	0	8	0.035714286	0.029767322	0.003927344	0	0.003927344	0	5.58E-07	0.017131145	0.000358566	-0.157081407	3.357992056	7	3	-0.383803728	0.21875	Peripheral	Elongation_Cortex_BRZ_2_BL
AT3G53200	MYB27	8	0	8	0.035714286	0.030832497	0.003927344	0	0.003927344	0	5.58E-07	0.022415586	0.000358566	-0.157081407	3.357992056	7	3	-0.572409697	0.46875	Peripheral	Elongation_Cortex_BRZ_2_BL
AT4G35570	HMGB5	8	0	8	0	0	0.003927344	0	0.003927344	0	5.58E-07	0.009186434	0.000358566	-0.157081407	3.357992056	7	3	-0.666712681	0.59375	Peripheral	Elongation_Cortex_BRZ_2_BL
AT3G63350	HSFA7B	8	0	8	0	0	0.003927344	0	0.003927344	0	2.42E-07	0.012813629	0.000358566	-0.157081407	3.357992056	37	2	-0.394794736	0.53125	Peripheral	Elongation_Cortex_BRZ_2_BL
AT1G67970	HSFA8	8	0	8	0	0	0.003927344	0	0.003927344	0	2.42E-07	0.011080251	0.000358566	-0.157081407	3.357992056	37	2	-0.451811249	0.625	Connector	Elongation_Cortex_BRZ_2_BL
AT1G18570	MYB51	8	0	8	0	0	0.003927344	0	0.003927344	0	2.42E-07	0.011852957	0.000358566	-0.157081407	3.357992056	8	2	-0.508827762	0.65625	Connector	Elongation_Cortex_BRZ_2_BL
AT5G07310	ERF115	8	0	8	0.035714286	0.078650017	0.003927344	0	0.003927344	0	5.58E-07	0.019579513	0.000358566	-0.157081407	3.357992056	15	2	-0.337778223	0.375	Peripheral	Elongation_Cortex_BRZ_2_BL
AT5G46350	WRKY8	8	0	8	0	0	0.003927344	0	0.003927344	0	2.42E-07	0.017623191	0.000358566	-0.157081407	3.357992056	8	7	-0.357356575	0.53125	Peripheral	Elongation_Cortex_BRZ_2_BL
AT4G18450	ERF091	8	0	8	0	0	0.003927344	0	0.003927344	0	2.42E-07	0.018348649	0.000358566	-0.157081407	3.357992056	14	7	-0.414846159	0.625	Connector	Elongation_Cortex_BRZ_2_BL
AT2G01430	ATHB-17	8	0	8	0	0	0.003927344	0	0.003927344	0	2.42E-07	0.013583443	0.000358566	-0.157081407	3.357992056	8	3	-0.572409697	0.53125	Peripheral	Elongation_Cortex_BRZ_2_BL
AT2G18350	ZHD6	8	0	8	0	0	0.003927344	0	0.003927344	0	2.42E-07	0.013961114	0.000358566	-0.157081407	3.357992056	67	7	-0.414846159	0.59375	Peripheral	Elongation_Cortex_BRZ_2_BL
AT3G24520	HSFC1	8	0	8	0	0	0.003927344	0	0.003927344	0	2.42E-07	0.0175026	0.000358566	-0.157081407	3.357992056	12	3	-0.383803728	0.21875	Peripheral	Elongation_Cortex_BRZ_2_BL
AT3G54320	WRI1	7	0	7	0	0	0.003436426	0	0.003436426	0	2.42E-07	0.01464363	0.000358566	-0.157081407	3.357992056	14	3	-0.666712681	0.571428571	Peripheral	Elongation_Cortex_BRZ_2_BL
AT5G64220	CAMTA2	7	0	7	0	0	0.003436426	0	0.003436426	0	2.42E-07	0.008868647	0.000358566	-0.157081407	3.357992056	29	7	-0.472335744	0.653061224	Connector	Elongation_Cortex_BRZ_2_BL
AT3G16770	RAP2-3	7	0	7	0	0	0.003436426	0	0.003436426	0	2.42E-07	0.014170375	0.000358566	-0.157081407	3.357992056	8	3	-0.478106712	0.244897959	Peripheral	Elongation_Cortex_BRZ_2_BL
AT2G33710	AT2G33710	7	0	7	0	0	0.003436426	0	0.003436426	0	2.42E-07	0.016722708	0.000358566	-0.157081407	3.357992056	12	3	-0.666712681	0.571428571	Peripheral	Elongation_Cortex_BRZ_2_BL
AT5G44190	GLK2	7	0	7	0	0	0.003436426	0	0.003436426	0	2.42E-07	0.012784166	0.000358566	-0.157081407	3.357992056	26	2	-0.451811249	0.571428571	Peripheral	Elongation_Cortex_BRZ_2_BL
AT3G51880	HMGB1	7	0	7	0	0	0.003436426	0	0.003436426	0	5.58E-07	0.011014802	0.000358566	-0.157081407	3.357992056	12	7	-0.472335744	0.653061224	Connector	Elongation_Cortex_BRZ_2_BL
AT3G49760	AtbZIP5	7	0	7	0	0	0.003436426	0	0.003436426	0	2.42E-07	0.010320824	0.000358566	-0.157081407	3.357992056	25	7	-0.29986699	0.244897959	Peripheral	Elongation_Cortex_BRZ_2_BL
AT3G61850	DAG1	7	0	7	0	0	0.003436426	0	0.003436426	0	2.42E-07	0.015311464	0.000358566	-0.157081407	3.357992056	26	3	-0.383803728	0	Ultra peripheral	Elongation_Cortex_BRZ_2_BL
AT1G28420	RLT1	7	0	7	0.095238095	0.092156088	0.003436426	0	0.003436426	0	5.58E-07	0.016235705	0.000358566	-0.157081407	3.357992056	15	2	-0.451811249	0.571428571	Peripheral	Elongation_Cortex_BRZ_2_BL
AT3G55370	OBP3	7	0	7	0	0	0.003436426	0	0.003436426	0	2.42E-07	0.010996982	0.000358566	-0.157081407	3.357992056	25	7	-0.414846159	0.571428571	Peripheral	Elongation_Cortex_BRZ_2_BL
AT5G51910	TCP19	7	0	7	0.047619048	0.03990092	0.003436426	0	0.003436426	0	5.58E-07	0.012283741	0.000358566	-0.157081407	3.357992056	7	3	-0.572409697	0.408163265	Peripheral	Elongation_Cortex_BRZ_2_BL
AT1G01060	LHY	7	0	7	0.047619048	0.040186539	0.003436426	0	0.003436426	0	5.58E-07	0.016279768	0.000358566	-0.157081407	3.357992056	7	3	-0.666712681	0.489795918	Peripheral	Elongation_Cortex_BRZ_2_BL
AT4G01550	NAC69	7	0	7	0	0	0.003436426	0	0.003436426	0	2.42E-07	0.011172276	0.000358566	-0.157081407	3.357992056	8	7	-0.414846159	0.571428571	Peripheral	Elongation_Cortex_BRZ_2_BL
AT1G59750	ARF1	7	0	7	0	0	0.003436426	0	0.003436426	0	2.42E-07	0.007463447	0.000358566	-0.157081407	3.357992056	58	3	-0.478106712	0.244897959	Peripheral	Elongation_Cortex_BRZ_2_BL
AT1G72360	HRE1	7	0	7	0	0	0.003436426	0	0.003436426	0	2.42E-07	0.012099058	0.000358566	-0.157081407	3.357992056	8	2	-0.508827762	0.653061224	Connector	Elongation_Cortex_BRZ_2_BL
AT3G19290	ABF4	7	0	7	0	0	0.003436426	0	0.003436426	0	2.42E-07	0.006632061	0.000358566	-0.157081407	3.357992056	12	3	-0.761015665	0.653061224	Connector	Elongation_Cortex_BRZ_2_BL
AT5G60120	TOE2	7	0	7	0	0	0.003436426	0	0.003436426	0	2.42E-07	0.010698635	0.000358566	-0.157081407	3.357992056	14	7	-0.357356575	0.448979592	Peripheral	Elongation_Cortex_BRZ_2_BL
AT4G26930	MYB97	7	0	7	0	0	0.003436426	0	0.003436426	0	2.42E-07	0.010321841	0.000358566	-0.157081407	3.357992056	14	3	-0.572409697	0.448979592	Peripheral	Elongation_Cortex_BRZ_2_BL
AT5G08520	SRM1	7	0	7	0	0	0.003436426	0	0.003436426	0	2.42E-07	0.012767763	0.000358566	-0.157081407	3.357992056	4	7	-0.29986699	0.244897959	Peripheral	Elongation_Cortex_BRZ_2_BL
AT5G58010	BHLH82	7	0	7	0.238095238	0.237786678	0.003436426	0	0.003436426	0	5.58E-07	0.022466294	0.000358566	-0.157081407	3.357992056	7	7	-0.357356575	0.448979592	Peripheral	Elongation_Cortex_BRZ_2_BL
AT4G35580	NTL9	7	0	7	0	0	0.003436426	0	0.003436426	0	2.42E-07	0.010041117	0.000358566	-0.157081407	3.357992056	14	2	-0.508827762	0.612244898	Peripheral	Elongation_Cortex_BRZ_2_BL
AT4G40060	ATHB-16	8	2	6	0.142857143	0.136272055	0.003927344	0.000981836	0.002945508	211	5.57E-07	0.030503853	0.000366004	-0.157081407	3.357992056	25	2	-0.451811249	0.5	Peripheral	Elongation_Cortex_BRZ_2_BL
AT4G16141	AT4G16141	6	0	6	0	0	0.002945508	0	0.002945508	0	2.42E-07	0.013869684	0.000358566	-0.157081407	3.357992056	26	3	-0.478106712	0	Ultra peripheral	Elongation_Cortex_BRZ_2_BL
AT3G16940	AT3G16940	6	0	6	0	0	0.002945508	0	0.002945508	0	2.42E-07	0.012905412	0.000358566	-0.157081407	3.357992056	14	7	-0.472335744	0.5	Peripheral	Elongation_Cortex_BRZ_2_BL
AT2G36080	ARF31	6	0	6	0	0	0.002945508	0	0.002945508	0	2.42E-07	0.012555633	0.000358566	-0.157081407	3.357992056	14	4	-0.401663209	0.666666667	Connector	Elongation_Cortex_BRZ_2_BL
AT1G32870	ANAC13	6	0	6	0	0	0.002945508	0	0.002945508	0	2.42E-07	0.011476064	0.000358566	-0.157081407	3.357992056	8	3	-0.666712681	0.444444444	Peripheral	Elongation_Cortex_BRZ_2_BL
AT2G04880	WRKY1	6	0	6	0.266666667	0.225796139	0.002945508	0	0.002945508	0	5.58E-07	0.021421079	0.000358566	-0.157081407	3.357992056	7	7	-0.472335744	0.5	Peripheral	Elongation_Cortex_BRZ_2_BL
AT2G20400	AT2G20400	6	0	6	0	0	0.002945508	0	0.002945508	0	2.42E-07	0.009015719	0.000358566	-0.157081407	3.357992056	6	3	-0.572409697	0.277777778	Peripheral	Elongation_Cortex_BRZ_2_BL
AT3G22760	TCX3	6	0	6	0	0	0.002945508	0	0.002945508	0	5.58E-07	0.021382577	0.000358566	-0.157081407	3.357992056	15	3	-0.666712681	0.444444444	Peripheral	Elongation_Cortex_BRZ_2_BL
AT1G17950	MYB52	6	0	6	0	0	0.002945508	0	0.002945508	0	2.42E-07	0.006491293	0.000358566	-0.157081407	3.357992056	118	7	-0.357356575	0.277777778	Peripheral	Elongation_Cortex_BRZ_2_BL
AT3G46080	ZAT8	6	0	6	0	0	0.002945508	0	0.002945508	0	2.42E-07	0.00896491	0.000358566	-0.157081407	3.357992056	8	3	-0.572409697	0.277777778	Peripheral	Elongation_Cortex_BRZ_2_BL
AT5G58340	AT5G58340	6	0	6	0	0	0.002945508	0	0.002945508	0	2.42E-07	0.0097039	0.000358566	-0.157081407	3.357992056	8	2	-0.508827762	0.611111111	Peripheral	Elongation_Cortex_BRZ_2_BL
AT2G31370	POSF21	6	0	6	0	0	0.002945508	0	0.002945508	0	5.58E-07	0.013417294	0.000358566	-0.157081407	3.357992056	49	2	-0.451811249	0.5	Peripheral	Elongation_Cortex_BRZ_2_BL
AT3G16350	AT3G16350	6	0	6	0	0	0.002945508	0	0.002945508	0	2.42E-07	0.009928539	0.000358566	-0.157081407	3.357992056	8	7	-0.472335744	0.611111111	Peripheral	Elongation_Cortex_BRZ_2_BL
AT5G47140	GATA27	6	0	6	0	0	0.002945508	0	0.002945508	0	2.42E-07	0.008114606	0.000358566	-0.157081407	3.357992056	3	7	-0.357356575	0.277777778	Peripheral	Elongation_Cortex_BRZ_2_BL
AT5G51870	AGL71	6	0	6	0	0	0.002945508	0	0.002945508	0	2.42E-07	0.010737551	0.000358566	-0.157081407	3.357992056	54	7	-0.472335744	0.5	Peripheral	Elongation_Cortex_BRZ_2_BL
AT1G33060	NAC014	6	0	6	0.066666667	0.075862798	0.002945508	0	0.002945508	0	5.58E-07	0.018417268	0.000358566	-0.157081407	3.357992056	15	2	-0.508827762	0.611111111	Peripheral	Elongation_Cortex_BRZ_2_BL
AT5G42780	ZHD13	6	0	6	0	0	0.002945508	0	0.002945508	0	2.42E-07	0.008273538	0.000358566	-0.157081407	3.357992056	19	2	-0.565844275	0.666666667	Connector	Elongation_Cortex_BRZ_2_BL
AT1G32330	HSFA1D	6	0	6	0	0	0.002945508	0	0.002945508	0	5.58E-07	0.010653401	0.000358566	-0.157081407	3.357992056	8	7	-0.472335744	0.611111111	Peripheral	Elongation_Cortex_BRZ_2_BL
AT1G29160	DOF1.5	6	0	6	0	0	0.002945508	0	0.002945508	0	2.42E-07	0.007994895	0.000358566	-0.157081407	3.357992056	14	3	-0.761015665	0.611111111	Peripheral	Elongation_Cortex_BRZ_2_BL
AT3G03200	NAC045	6	0	6	0	0	0.002945508	0	0.002945508	0	2.42E-07	0.009915468	0.000358566	-0.157081407	3.357992056	8	7	-0.472335744	0.611111111	Peripheral	Elongation_Cortex_BRZ_2_BL
AT1G32240	KAN2	6	0	6	0	0	0.002945508	0	0.002945508	0	2.42E-07	0.009714379	0.000358566	-0.157081407	3.357992056	9	2	-0.565844275	0.666666667	Connector	Elongation_Cortex_BRZ_2_BL
AT3G53370	S1FA1	6	0	6	0.066666667	0.069678538	0.002945508	0	0.002945508	0	5.58E-07	0.005990173	0.000358566	-0.157081407	3.357992056	191	2	-0.451811249	0.5	Peripheral	Elongation_Cortex_BRZ_2_BL
AT4G31060	ERF015	6	0	6	0	0	0.002945508	0	0.002945508	0	2.42E-07	0.00912477	0.000358566	-0.157081407	3.357992056	4	7	-0.414846159	0.444444444	Peripheral	Elongation_Cortex_BRZ_2_BL
AT1G49010	AT1G49010	6	0	6	0	0	0.002945508	0	0.002945508	0	2.42E-07	0.008469923	0.000358566	-0.157081407	3.357992056	39	3	-0.666712681	0.444444444	Peripheral	Elongation_Cortex_BRZ_2_BL
AT1G22985	ERF069	6	0	6	0	0	0.002945508	0	0.002945508	0	2.42E-07	0.006046741	0.000358566	-0.157081407	3.357992056	31	2	-0.451811249	0.444444444	Peripheral	Elongation_Cortex_BRZ_2_BL
AT1G71130	ERF070	6	0	6	0	0	0.002945508	0	0.002945508	0	2.42E-07	0.006676381	0.000358566	-0.157081407	3.357992056	8	3	-0.666712681	0.444444444	Peripheral	Elongation_Cortex_BRZ_2_BL
AT3G06590	BHLH148	5	0	5	0	0	0.00245459	0	0.00245459	0	2.41E-07	0.011078853	0.000358566	-0.157081407	3.357992056	74	7	-0.357356575	0	Ultra peripheral	Elongation_Cortex_BRZ_2_BL
AT2G47460	MYB12	5	0	5	0.1	0.074715203	0.00245459	0	0.00245459	0	5.58E-07	0.011853919	0.000358566	-0.157081407	3.357992056	54	2	-0.565844275	0.64	Connector	Elongation_Cortex_BRZ_2_BL
AT1G51190	PLT2	5	0	5	0	0	0.00245459	0	0.00245459	0	2.41E-07	0.011074246	0.000358566	-0.157081407	3.357992056	26	3	-0.572409697	0	Ultra peripheral	Elongation_Cortex_BRZ_2_BL
AT4G27950	CRF4	5	0	5	0	0	0.00245459	0	0.00245459	0	2.41E-07	0.012846779	0.000358566	-0.157081407	3.357992056	8	3	-0.761015665	0.56	Peripheral	Elongation_Cortex_BRZ_2_BL
AT5G06960	TGA5	5	0	5	0	0	0.00245459	0	0.00245459	0	2.41E-07	0.007678332	0.000358566	-0.157081407	3.357992056	4	7	-0.529825329	0.64	Connector	Elongation_Cortex_BRZ_2_BL
AT3G16870	GATA17	5	0	5	0	0	0.00245459	0	0.00245459	0	2.41E-07	0.011511694	0.000358566	-0.157081407	3.357992056	26	3	-0.666712681	0.32	Peripheral	Elongation_Cortex_BRZ_2_BL
AT4G36710	SCL15	5	0	5	0	0	0.00245459	0	0.00245459	0	2.41E-07	0.004326876	0.000358566	-0.157081407	3.357992056	111	2	-0.394794736	0	Ultra peripheral	Elongation_Cortex_BRZ_2_BL
AT1G16060	ADAP	5	0	5	0	0	0.00245459	0	0.00245459	0	2.41E-07	0.006540666	0.000358566	-0.157081407	3.357992056	63	3	-0.572409697	0	Ultra peripheral	Elongation_Cortex_BRZ_2_BL
AT5G39610	NAC92	5	0	5	0.1	0.09575287	0.00245459	0	0.00245459	0	5.58E-07	0.011390333	0.000358566	-0.157081407	3.357992056	51	2	-0.508827762	0.48	Peripheral	Elongation_Cortex_BRZ_2_BL
AT2G01760	ARR14	5	0	5	0	0	0.00245459	0	0.00245459	0	2.41E-07	0.012776596	0.000358566	-0.157081407	3.357992056	8	3	-0.666712681	0.32	Peripheral	Elongation_Cortex_BRZ_2_BL
AT1G05805	BHLH128	5	0	5	0	0	0.00245459	0	0.00245459	0	2.41E-07	0.009359823	0.000358566	-0.157081407	3.357992056	8	3	-0.761015665	0.56	Peripheral	Elongation_Cortex_BRZ_2_BL
AT3G55980	SZF1	5	0	5	0	0	0.00245459	0	0.00245459	0	5.58E-07	0.006161187	0.000358566	-0.157081407	3.357992056	121	2	-0.451811249	0.32	Peripheral	Elongation_Cortex_BRZ_2_BL
AT1G53320	TULP7	5	0	5	0	0	0.00245459	0	0.00245459	0	5.58E-07	0.006562184	0.000358566	-0.157081407	3.357992056	14	7	-0.529825329	0.64	Connector	Elongation_Cortex_BRZ_2_BL
AT1G79430	APL	5	0	5	0	0	0.00245459	0	0.00245459	0	2.41E-07	0.009027238	0.000358566	-0.157081407	3.357992056	38	3	-0.761015665	0.56	Peripheral	Elongation_Cortex_BRZ_2_BL
AT1G14580	AT1G14580	5	0	5	0	0	0.00245459	0	0.00245459	0	2.41E-07	0.012230866	0.000358566	-0.157081407	3.357992056	68	3	-0.761015665	0.48	Peripheral	Elongation_Cortex_BRZ_2_BL
AT5G10280	MYB92	5	0	5	0	0	0.00245459	0	0.00245459	0	2.41E-07	0.012365112	0.000358566	-0.157081407	3.357992056	8	3	-0.761015665	0.48	Peripheral	Elongation_Cortex_BRZ_2_BL
AT2G18280	TULP2	5	0	5	0	0	0.00245459	0	0.00245459	0	5.58E-07	0.002844358	0.000358566	-0.157081407	3.357992056	50	3	-0.761015665	0.48	Peripheral	Elongation_Cortex_BRZ_2_BL
AT4G02590	UNE12	5	0	5	0.1	0.115971018	0.00245459	0	0.00245459	0	5.58E-07	0.009430565	0.000358566	-0.157081407	3.357992056	79	7	-0.472335744	0.48	Peripheral	Elongation_Cortex_BRZ_2_BL
AT2G22200	ERF056	5	0	5	0	0	0.00245459	0	0.00245459	0	2.41E-07	0.007942729	0.000358566	-0.157081407	3.357992056	8	7	-0.414846159	0.32	Peripheral	Elongation_Cortex_BRZ_2_BL
AT4G30080	ARF16	5	0	5	0	0	0.00245459	0	0.00245459	0	2.41E-07	0.007691156	0.000358566	-0.157081407	3.357992056	55	3	-0.666712681	0.32	Peripheral	Elongation_Cortex_BRZ_2_BL
AT1G18860	WRKY61	5	0	5	0	0	0.00245459	0	0.00245459	0	2.41E-07	0.011041491	0.000358566	-0.157081407	3.357992056	12	3	-0.666712681	0.32	Peripheral	Elongation_Cortex_BRZ_2_BL
AT1G02250	NAC005	5	0	5	0	0	0.00245459	0	0.00245459	0	2.41E-07	0.003747555	0.000358566	-0.157081407	3.357992056	167	3	-0.572409697	0	Ultra peripheral	Elongation_Cortex_BRZ_2_BL
AT4G38910	BPC5	5	0	5	0	0	0.00245459	0	0.00245459	0	2.41E-07	0.007828139	0.000358566	-0.157081407	3.357992056	8	3	-0.572409697	0	Ultra peripheral	Elongation_Cortex_BRZ_2_BL
AT2G45660	SOC1	5	0	5	0	0	0.00245459	0	0.00245459	0	2.41E-07	0.007995718	0.000358566	-0.157081407	3.357992056	55	3	-0.572409697	0	Ultra peripheral	Elongation_Cortex_BRZ_2_BL
AT5G11060	KNAT4	5	0	5	0	0	0.00245459	0	0.00245459	0	2.41E-07	0.007819424	0.000358566	-0.157081407	3.357992056	76	3	-0.761015665	0.48	Peripheral	Elongation_Cortex_BRZ_2_BL
AT1G64380	ERF061	5	0	5	0.1	0.102285016	0.00245459	0	0.00245459	0	5.58E-07	0.012789073	0.000358566	-0.157081407	3.357992056	14	2	-0.508827762	0.56	Peripheral	Elongation_Cortex_BRZ_2_BL
AT3G49930	AT3G49930	5	0	5	0	0	0.00245459	0	0.00245459	0	2.41E-07	0.009138506	0.000358566	-0.157081407	3.357992056	14	3	-0.761015665	0.48	Peripheral	Elongation_Cortex_BRZ_2_BL
AT3G25730	ARF14	5	0	5	0	0	0.00245459	0	0.00245459	0	2.41E-07	0.008106449	0.000358566	-0.157081407	3.357992056	14	7	-0.414846159	0.32	Peripheral	Elongation_Cortex_BRZ_2_BL
AT2G47190	ATMYB2	5	0	5	0	0	0.00245459	0	0.00245459	0	2.41E-07	0.006459124	0.000358566	-0.157081407	3.357992056	52	6	-0.707106781	0.72	Connector	Elongation_Cortex_BRZ_2_BL
AT1G74650	ATY13	5	0	5	0	0	0.00245459	0	0.00245459	0	2.41E-07	0.011272583	0.000358566	-0.157081407	3.357992056	8	3	-0.761015665	0.48	Peripheral	Elongation_Cortex_BRZ_2_BL
AT4G04450	WRKY42	5	0	5	0.2	0.191305675	0.00245459	0	0.00245459	0	5.58E-07	0.005332454	0.000358566	-0.157081407	3.357992056	75	7	-0.472335744	0.56	Peripheral	Elongation_Cortex_BRZ_2_BL
AT3G18400	anac058	5	0	5	0.2	0.210679768	0.00245459	0	0.00245459	0	5.58E-07	0.012434746	0.000358566	-0.157081407	3.357992056	15	7	-0.529825329	0.64	Connector	Elongation_Cortex_BRZ_2_BL
AT3G23210	BHLH34	5	0	5	0.1	0.105998964	0.00245459	0	0.00245459	0	5.58E-07	0.007249576	0.000358566	-0.157081407	3.357992056	75	2	-0.565844275	0.64	Connector	Elongation_Cortex_BRZ_2_BL
AT5G38860	BIM3	5	0	5	0	0	0.00245459	0	0.00245459	0	2.41E-07	0.005639359	0.000358566	-0.157081407	3.357992056	4	7	-0.529825329	0.64	Connector	Elongation_Cortex_BRZ_2_BL
AT3G19510	HAT3.1	5	0	5	0	0	0.00245459	0	0.00245459	0	2.41E-07	0.009065037	0.000358566	-0.157081407	3.357992056	8	3	-0.666712681	0.32	Peripheral	Elongation_Cortex_BRZ_2_BL
AT4G00210	LBD31	5	0	5	0	0	0.00245459	0	0.00245459	0	2.41E-07	0.002524291	0.000358566	-0.157081407	3.357992056	36	7	-0.357356575	0	Ultra peripheral	Elongation_Cortex_BRZ_2_BL
AT5G45710	HSFA4C	5	0	5	0	0	0.00245459	0	0.00245459	0	2.41E-07	0.005230156	0.000358566	-0.157081407	3.357992056	9	2	-0.508827762	0.48	Peripheral	Elongation_Cortex_BRZ_2_BL
AT4G09180	BHLH81	5	0	5	0	0	0.00245459	0	0.00245459	0	2.41E-07	0.006210224	0.000358566	-0.157081407	3.357992056	30	2	-0.451811249	0.32	Peripheral	Elongation_Cortex_BRZ_2_BL
AT2G47260	WRKY23	5	0	5	0	0	0.00245459	0	0.00245459	0	2.41E-07	0.009117903	0.000358566	-0.157081407	3.357992056	12	7	-0.529825329	0.64	Connector	Elongation_Cortex_BRZ_2_BL
AT1G78700	BEH4	5	0	5	0	0	0.00245459	0	0.00245459	0	2.41E-07	0.008154599	0.000358566	-0.157081407	3.357992056	21	3	-0.666712681	0.32	Peripheral	Elongation_Cortex_BRZ_2_BL
AT3G04420	anac048	5	0	5	0	0	0.00245459	0	0.00245459	0	2.41E-07	0.006582951	0.000358566	-0.157081407	3.357992056	48	3	-0.666712681	0.32	Peripheral	Elongation_Cortex_BRZ_2_BL
AT5G57660	COL5	4	0	4	0	0	0.001963672	0	0.001963672	0	2.41E-07	0.006231912	0.000358566	-0.157081407	3.357992056	46	3	-0.666712681	0	Ultra peripheral	Elongation_Cortex_BRZ_2_BL
AT1G75490	DREB2D	4	0	4	0	0	0.001963672	0	0.001963672	0	2.41E-07	0.010567213	0.000358566	-0.157081407	3.357992056	5	3	-0.666712681	0	Ultra peripheral	Elongation_Cortex_BRZ_2_BL
AT3G10030	AT3G10030	4	0	4	0	0	0.001963672	0	0.001963672	0	2.41E-07	0.006320462	0.000358566	-0.157081407	3.357992056	95	3	-0.761015665	0.375	Peripheral	Elongation_Cortex_BRZ_2_BL
AT5G59780	MYB59	4	0	4	0	0	0.001963672	0	0.001963672	0	5.58E-07	0.010828379	0.000358566	-0.157081407	3.357992056	12	7	-0.529825329	0.625	Connector	Elongation_Cortex_BRZ_2_BL
AT5G14960	E2FD	4	0	4	0	0	0.001963672	0	0.001963672	0	2.41E-07	0.009666955	0.000358566	-0.157081407	3.357992056	14	3	-0.761015665	0.375	Peripheral	Elongation_Cortex_BRZ_2_BL
AT1G61730	AT1G61730	4	0	4	0	0	0.001963672	0	0.001963672	0	2.41E-07	0.005374743	0.000358566	-0.157081407	3.357992056	106	3	-0.761015665	0.375	Peripheral	Elongation_Cortex_BRZ_2_BL
AT2G21230	AT2G21230	4	0	4	0	0	0.001963672	0	0.001963672	0	2.41E-07	0.011520446	0.000358566	-0.157081407	3.357992056	55	3	-0.855318649	0.625	Connector	Elongation_Cortex_BRZ_2_BL
AT1G28470	NAC010	4	0	4	0	0	0.001963672	0	0.001963672	0	2.41E-07	0.009444694	0.000358566	-0.157081407	3.357992056	54	3	-0.666712681	0	Ultra peripheral	Elongation_Cortex_BRZ_2_BL
AT2G33860	ARF3	4	0	4	0	0	0.001963672	0	0.001963672	0	2.41E-07	0.00467323	0.000358566	-0.157081407	3.357992056	4	2	-0.565844275	0.5	Peripheral	Elongation_Cortex_BRZ_2_BL
AT2G25820	ERF042	4	0	4	0	0	0.001963672	0	0.001963672	0	2.41E-07	0.009752404	0.000358566	-0.157081407	3.357992056	12	3	-0.666712681	0	Ultra peripheral	Elongation_Cortex_BRZ_2_BL
AT1G58100	TCP8	4	0	4	0	0	0.001963672	0	0.001963672	0	5.58E-07	0.008940041	0.000358566	-0.157081407	3.357992056	73	7	-0.472335744	0.375	Peripheral	Elongation_Cortex_BRZ_2_BL
AT5G16560	KAN1	4	0	4	0	0	0.001963672	0	0.001963672	0	2.41E-07	0.00853567	0.000358566	-0.157081407	3.357992056	8	2	-0.565844275	0.625	Connector	Elongation_Cortex_BRZ_2_BL
AT5G18560	ERF086	4	0	4	0	0	0.001963672	0	0.001963672	0	5.58E-07	0.01197583	0.000358566	-0.157081407	3.357992056	15	3	-0.855318649	0.625	Connector	Elongation_Cortex_BRZ_2_BL
AT1G68150	WRKY9	4	0	4	0	0	0.001963672	0	0.001963672	0	2.41E-07	0.00834319	0.000358566	-0.157081407	3.357992056	8	3	-0.761015665	0.375	Peripheral	Elongation_Cortex_BRZ_2_BL
AT4G12670	AT4G12670	4	0	4	0	0	0.001963672	0	0.001963672	0	2.41E-07	0.004524072	0.000358566	-0.157081407	3.357992056	47	7	-0.529825329	0.625	Connector	Elongation_Cortex_BRZ_2_BL
AT5G02460	DOF5.1	4	0	4	0	0	0.001963672	0	0.001963672	0	5.58E-07	0.011735538	0.000358566	-0.157081407	3.357992056	15	3	-0.855318649	0.625	Connector	Elongation_Cortex_BRZ_2_BL
AT2G28710	AT2G28710	4	0	4	0	0	0.001963672	0	0.001963672	0	2.41E-07	0.007758245	0.000358566	-0.157081407	3.357992056	9	3	-0.761015665	0.375	Peripheral	Elongation_Cortex_BRZ_2_BL
AT3G22170	FHY3	4	0	4	0	0	0.001963672	0	0.001963672	0	5.58E-07	0.008535361	0.000358566	-0.157081407	3.357992056	1	7	-0.472335744	0.375	Peripheral	Elongation_Cortex_BRZ_2_BL
AT5G44180	RLT2	4	0	4	0	0	0.001963672	0	0.001963672	0	2.41E-07	0.002819094	0.000358566	-0.157081407	3.357992056	18	0	0.107211253	0.625	Connector	Elongation_Cortex_BRZ_2_BL
AT3G09370	MYB3R-3	4	0	4	0	0	0.001963672	0	0.001963672	0	2.41E-07	0.006419228	0.000358566	-0.157081407	3.357992056	14	3	-0.761015665	0.375	Peripheral	Elongation_Cortex_BRZ_2_BL
AT1G12370	PHR1	4	0	4	0	0	0.001963672	0	0.001963672	0	2.41E-07	0.00239501	0.000358566	-0.157081407	3.357992056	70	7	-0.472335744	0.375	Peripheral	Elongation_Cortex_BRZ_2_BL
AT5G40330	MYB23	4	0	4	0.333333333	0.31500087	0.001963672	0	0.001963672	0	5.58E-07	0.007522734	0.000358566	-0.157081407	3.357992056	77	3	-0.855318649	0.625	Connector	Elongation_Cortex_BRZ_2_BL
AT5G47220	ERF2	4	0	4	0	0	0.001963672	0	0.001963672	0	5.58E-07	0.0046422	0.000358566	-0.157081407	3.357992056	81	7	-0.472335744	0.375	Peripheral	Elongation_Cortex_BRZ_2_BL
AT2G28810	DOF2.2	4	0	4	0	0	0.001963672	0	0.001963672	0	2.41E-07	0.006603538	0.000358566	-0.157081407	3.357992056	8	3	-0.666712681	0	Ultra peripheral	Elongation_Cortex_BRZ_2_BL
AT5G28770	BZIP63	4	0	4	0	0	0.001963672	0	0.001963672	0	5.58E-07	0.006249146	0.000358566	-0.157081407	3.357992056	4	7	-0.529825329	0.625	Connector	Elongation_Cortex_BRZ_2_BL
AT1G10480	ZFP5	4	0	4	0	0	0.001963672	0	0.001963672	0	2.41E-07	0.008211527	0.000358566	-0.157081407	3.357992056	12	7	-0.472335744	0.375	Peripheral	Elongation_Cortex_BRZ_2_BL
AT1G27360	SPL11	4	0	4	0	0	0.001963672	0	0.001963672	0	2.41E-07	0.004540282	0.000358566	-0.157081407	3.357992056	60	2	-0.508827762	0.375	Peripheral	Elongation_Cortex_BRZ_2_BL
AT3G11100	AT3G11100	4	0	4	0	0	0.001963672	0	0.001963672	0	2.41E-07	0.002255376	0.000358566	-0.157081407	3.357992056	78	2	-0.565844275	0.625	Connector	Elongation_Cortex_BRZ_2_BL
AT5G03415	DPB	4	0	4	0	0	0.001963672	0	0.001963672	0	2.41E-07	0.005735368	0.000358566	-0.157081407	3.357992056	72	3	-0.855318649	0.625	Connector	Elongation_Cortex_BRZ_2_BL
AT1G56010	NAC021	3	0	3	0.333333333	0.40291819	0.001472754	0	0.001472754	0	5.58E-07	0.011670565	0.000358566	-0.157081407	3.357992056	84	3	-0.855318649	0.444444444	Peripheral	Elongation_Cortex_BRZ_2_BL
AT1G66600	WRKY63	3	0	3	0	0	0.001472754	0	0.001472754	0	2.41E-07	0.010218093	0.000358566	-0.157081407	3.357992056	56	3	-0.855318649	0.444444444	Peripheral	Elongation_Cortex_BRZ_2_BL
AT2G21240	BPC4	3	0	3	0	0	0.001472754	0	0.001472754	0	2.41E-07	0.007442131	0.000358566	-0.157081407	3.357992056	99	3	-0.855318649	0.444444444	Peripheral	Elongation_Cortex_BRZ_2_BL
AT3G20910	NFYA9	3	0	3	0	0	0.001472754	0	0.001472754	0	2.41E-07	0.007860763	0.000358566	-0.157081407	3.357992056	114	3	-0.855318649	0.444444444	Peripheral	Elongation_Cortex_BRZ_2_BL
AT1G77200	ERF037	3	0	3	0	0	0.001472754	0	0.001472754	0	2.41E-07	0.011002357	0.000358566	-0.157081407	3.357992056	12	3	-0.761015665	0	Ultra peripheral	Elongation_Cortex_BRZ_2_BL
AT1G44810	AT1G44810	3	0	3	0	0	0.001472754	0	0.001472754	0	2.41E-07	0.007623587	0.000358566	-0.157081407	3.357992056	116	4	-0.401663209	0.666666667	Connector	Elongation_Cortex_BRZ_2_BL
AT2G33550	ASR3	3	0	3	0	0	0.001472754	0	0.001472754	0	2.41E-07	0.006528473	0.000358566	-0.157081407	3.357992056	8	3	-0.761015665	0	Ultra peripheral	Elongation_Cortex_BRZ_2_BL
AT5G24590	NAC091	3	0	3	0	0	0.001472754	0	0.001472754	0	2.41E-07	0.005941234	0.000358566	-0.157081407	3.357992056	120	2	-0.622860788	0.666666667	Connector	Elongation_Cortex_BRZ_2_BL
AT3G28920	ZHD9	3	0	3	0	0	0.001472754	0	0.001472754	0	2.41E-07	0.005457325	0.000358566	-0.157081407	3.357992056	122	6	-0.707106781	0.444444444	Peripheral	Elongation_Cortex_BRZ_2_BL
AT2G41070	EEL	3	0	3	0	0	0.001472754	0	0.001472754	0	2.41E-07	0.005965762	0.000358566	-0.157081407	3.357992056	123	3	-0.855318649	0.444444444	Peripheral	Elongation_Cortex_BRZ_2_BL
AT1G14920	GAI	3	0	3	0	0	0.001472754	0	0.001472754	0	2.41E-07	0.006609176	0.000358566	-0.157081407	3.357992056	124	3	-0.855318649	0.444444444	Peripheral	Elongation_Cortex_BRZ_2_BL
AT3G54990	SMZ	3	0	3	0	0	0.001472754	0	0.001472754	0	2.41E-07	0.004529163	0.000358566	-0.157081407	3.357992056	16	2	-0.622860788	0.666666667	Connector	Elongation_Cortex_BRZ_2_BL
AT5G10510	AIL6	3	0	3	0	0	0.001472754	0	0.001472754	0	2.41E-07	0.00506195	0.000358566	-0.157081407	3.357992056	129	3	-0.855318649	0.444444444	Peripheral	Elongation_Cortex_BRZ_2_BL
AT3G47620	TCP14	3	0	3	0	0	0.001472754	0	0.001472754	0	5.58E-07	0.008192678	0.000358566	-0.157081407	3.357992056	26	3	-0.761015665	0	Ultra peripheral	Elongation_Cortex_BRZ_2_BL
AT5G56860	GATA21	3	0	3	0	0	0.001472754	0	0.001472754	0	2.41E-07	0.00629045	0.000358566	-0.157081407	3.357992056	53	3	-0.855318649	0.444444444	Peripheral	Elongation_Cortex_BRZ_2_BL
AT2G35530	BZIP16	3	0	3	0	0	0.001472754	0	0.001472754	0	2.41E-07	0.006090048	0.000358566	-0.157081407	3.357992056	139	7	-0.529825329	0.444444444	Peripheral	Elongation_Cortex_BRZ_2_BL
AT5G63280	AT5G63280	3	0	3	0	0	0.001472754	0	0.001472754	0	2.41E-07	0.007100931	0.000358566	-0.157081407	3.357992056	4	7	-0.472335744	0	Ultra peripheral	Elongation_Cortex_BRZ_2_BL
AT2G46590	DOF2.5	3	0	3	0	0	0.001472754	0	0.001472754	0	2.41E-07	0.008184443	0.000358566	-0.157081407	3.357992056	68	3	-0.855318649	0.444444444	Peripheral	Elongation_Cortex_BRZ_2_BL
AT2G22760	BHLH19	3	0	3	0	0	0.001472754	0	0.001472754	0	2.41E-07	0.002130276	0.000358566	-0.157081407	3.357992056	34	2	-0.508827762	0	Ultra peripheral	Elongation_Cortex_BRZ_2_BL
AT3G61120	AGL13	3	0	3	0	0	0.001472754	0	0.001472754	0	2.41E-07	0.007778942	0.000358566	-0.157081407	3.357992056	29	3	-0.855318649	0.444444444	Peripheral	Elongation_Cortex_BRZ_2_BL
AT5G65130	AT5G65130	3	0	3	0	0	0.001472754	0	0.001472754	0	2.41E-07	0.00444095	0.000358566	-0.157081407	3.357992056	153	7	-0.529825329	0.444444444	Peripheral	Elongation_Cortex_BRZ_2_BL
AT4G10350	BRN2	3	0	3	0	0	0.001472754	0	0.001472754	0	2.41E-07	0.003675199	0.000358566	-0.157081407	3.357992056	154	7	-0.529825329	0.444444444	Peripheral	Elongation_Cortex_BRZ_2_BL
AT3G02830	ZFN1	3	0	3	0	0	0.001472754	0	0.001472754	0	2.41E-07	0.001801629	0.000358566	-0.157081407	3.357992056	160	7	-0.472335744	0	Ultra peripheral	Elongation_Cortex_BRZ_2_BL
AT5G24930	COL4	3	0	3	0	0	0.001472754	0	0.001472754	0	2.41E-07	0.003100857	0.000358566	-0.157081407	3.357992056	27	7	-0.472335744	0	Ultra peripheral	Elongation_Cortex_BRZ_2_BL
AT5G37020	ARF8	3	0	3	0	0	0.001472754	0	0.001472754	0	2.41E-07	0.003735024	0.000358566	-0.157081407	3.357992056	171	2	-0.565844275	0.444444444	Peripheral	Elongation_Cortex_BRZ_2_BL
AT1G20640	NLP4	3	0	3	0	0	0.001472754	0	0.001472754	0	2.41E-07	0.005219523	0.000358566	-0.157081407	3.357992056	59	2	-0.565844275	0.444444444	Peripheral	Elongation_Cortex_BRZ_2_BL
AT5G28040	AT5G28040	3	0	3	0	0	0.001472754	0	0.001472754	0	2.41E-07	0.004294974	0.000358566	-0.157081407	3.357992056	178	2	-0.622860788	0.666666667	Connector	Elongation_Cortex_BRZ_2_BL
AT1G77570	AT1G77570	3	0	3	0	0	0.001472754	0	0.001472754	0	2.41E-07	0.003075624	0.000358566	-0.157081407	3.357992056	181	7	-0.529825329	0.444444444	Peripheral	Elongation_Cortex_BRZ_2_BL
AT5G12840	NFYA1	3	0	3	0	0	0.001472754	0	0.001472754	0	2.41E-07	0.007633776	0.000358566	-0.157081407	3.357992056	183	7	-0.529825329	0.444444444	Peripheral	Elongation_Cortex_BRZ_2_BL
AT2G20180	PIF1	3	0	3	0	0	0.001472754	0	0.001472754	0	2.41E-07	0.00492519	0.000358566	-0.157081407	3.357992056	184	3	-0.855318649	0.444444444	Peripheral	Elongation_Cortex_BRZ_2_BL
AT2G03340	WRKY3	3	0	3	0	0	0.001472754	0	0.001472754	0	2.41E-07	0.00658241	0.000358566	-0.157081407	3.357992056	8	3	-0.855318649	0.444444444	Peripheral	Elongation_Cortex_BRZ_2_BL
AT4G35550	WOX13	3	0	3	0	0	0.001472754	0	0.001472754	0	2.41E-07	0.00725704	0.000358566	-0.157081407	3.357992056	29	3	-0.761015665	0	Ultra peripheral	Elongation_Cortex_BRZ_2_BL
AT2G42040	AT2G42040	3	0	3	0	0	0.001472754	0	0.001472754	0	5.58E-07	0.003644324	0.000358566	-0.157081407	3.357992056	13	7	-0.529825329	0.444444444	Peripheral	Elongation_Cortex_BRZ_2_BL
AT3G51470	AT3G51470	3	0	3	0	0	0.001472754	0	0.001472754	0	2.41E-07	0.004518318	0.000358566	-0.157081407	3.357992056	197	7	-0.529825329	0.444444444	Peripheral	Elongation_Cortex_BRZ_2_BL
AT5G59340	WOX2	3	0	3	0	0	0.001472754	0	0.001472754	0	2.41E-07	0.006052929	0.000358566	-0.157081407	3.357992056	202	7	-0.529825329	0.444444444	Peripheral	Elongation_Cortex_BRZ_2_BL
AT2G22300	CAMTA3	3	0	3	0	0	0.001472754	0	0.001472754	0	2.41E-07	0.005792316	0.000358566	-0.157081407	3.357992056	205	7	-0.529825329	0.444444444	Peripheral	Elongation_Cortex_BRZ_2_BL
AT5G48670	AGL80	3	0	3	0	0	0.001472754	0	0.001472754	0	2.41E-07	0.004230611	0.000358566	-0.157081407	3.357992056	206	3	-0.855318649	0.444444444	Peripheral	Elongation_Cortex_BRZ_2_BL
AT1G07640	OBP2	3	0	3	0	0	0.001472754	0	0.001472754	0	2.41E-07	0.004643662	0.000358566	-0.157081407	3.357992056	208	3	-0.855318649	0.444444444	Peripheral	Elongation_Cortex_BRZ_2_BL
AT5G18270	ANAC087	3	0	3	0	0	0.001472754	0	0.001472754	0	2.41E-07	0.005722873	0.000358566	-0.157081407	3.357992056	210	3	-0.855318649	0.444444444	Peripheral	Elongation_Cortex_BRZ_2_BL
AT2G43000	JUB1	3	0	3	0	0	0.001472754	0	0.001472754	0	2.41E-07	0.005961761	0.000358566	-0.157081407	3.357992056	8	7	-0.472335744	0	Ultra peripheral	Elongation_Cortex_BRZ_2_BL
AT2G22770	NAI1	3	0	3	0	0	0.001472754	0	0.001472754	0	2.41E-07	0.005713528	0.000358566	-0.157081407	3.357992056	8	2	-0.565844275	0.444444444	Peripheral	Elongation_Cortex_BRZ_2_BL
AT5G67180	TOE3	3	0	3	0.333333333	0.314610277	0.001472754	0	0.001472754	0	5.58E-07	0.008774142	0.000358566	-0.157081407	3.357992056	68	2	-0.622860788	0.666666667	Connector	Elongation_Cortex_BRZ_2_BL
AT3G60490	ERF035	3	0	3	0	0	0.001472754	0	0.001472754	0	2.41E-07	0.005266564	0.000358566	-0.157081407	3.357992056	220	7	-0.529825329	0.444444444	Peripheral	Elongation_Cortex_BRZ_2_BL
AT4G18880	HSFA4A	3	0	3	0	0	0.001472754	0	0.001472754	0	2.41E-07	0.004746172	0.000358566	-0.157081407	3.357992056	222	7	-0.472335744	0	Ultra peripheral	Elongation_Cortex_BRZ_2_BL
AT3G61150	HDG1	3	0	3	0	0	0.001472754	0	0.001472754	0	2.41E-07	0.005130914	0.000358566	-0.157081407	3.357992056	8	3	-0.855318649	0.444444444	Peripheral	Elongation_Cortex_BRZ_2_BL
AT2G43140	AT2G43140	3	0	3	0	0	0.001472754	0	0.001472754	0	2.41E-07	0.001240883	0.000358566	-0.157081407	3.357992056	228	3	-0.855318649	0.444444444	Peripheral	Elongation_Cortex_BRZ_2_BL
AT1G25250	AtIDD16	3	0	3	0	0	0.001472754	0	0.001472754	0	2.41E-07	0.005726028	0.000358566	-0.157081407	3.357992056	236	7	-0.529825329	0.444444444	Peripheral	Elongation_Cortex_BRZ_2_BL
AT3G56400	WRKY70	3	0	3	0	0	0.001472754	0	0.001472754	0	2.41E-07	0.002905121	0.000358566	-0.157081407	3.357992056	71	1	0	0.666666667	Connector	Elongation_Cortex_BRZ_2_BL
AT3G17730	anac057	3	0	3	0	0	0.001472754	0	0.001472754	0	2.41E-07	0.003760389	0.000358566	-0.157081407	3.357992056	80	4	0.073029674	0.444444444	Peripheral	Elongation_Cortex_BRZ_2_BL
AT1G63650	BHLH2	3	0	3	0	0	0.001472754	0	0.001472754	0	2.41E-07	0.005605418	0.000358566	-0.157081407	3.357992056	8	3	-0.761015665	0	Ultra peripheral	Elongation_Cortex_BRZ_2_BL
AT4G06634	YY1	3	0	3	0	0	0.001472754	0	0.001472754	0	2.41E-07	0.004926204	0.000358566	-0.157081407	3.357992056	291	7	-0.529825329	0.444444444	Peripheral	Elongation_Cortex_BRZ_2_BL
AT2G01818	AT2G01818	3	0	3	0	0	0.001472754	0	0.001472754	0	2.41E-07	0.001345789	0.000358566	-0.157081407	3.357992056	292	2	-0.565844275	0.444444444	Peripheral	Elongation_Cortex_BRZ_2_BL
AT5G18680	TULP11	2	0	2	0	0	0.000981836	0	0.000981836	0	2.41E-07	0.010503635	0.000358566	-0.157081407	3.357992056	86	7	-0.587314914	0.5	Peripheral	Elongation_Cortex_BRZ_2_BL
AT2G24790	COL3	7	5	2	0.285714286	0.289565836	0.003436426	0.00245459	0.000981836	30	2.41E-07	0.03131618	0.000378862	-0.157081407	3.357992056	8	3	-0.478106712	0.244897959	Peripheral	Elongation_Cortex_BRZ_2_BL
AT4G25610	AT4G25610	2	0	2	0	0	0.000981836	0	0.000981836	0	2.41E-07	0.004086151	0.000358566	-0.157081407	3.357992056	96	7	-0.587314914	0.5	Peripheral	Elongation_Cortex_BRZ_2_BL
AT3G04060	anac046	2	0	2	0	0	0.000981836	0	0.000981836	0	2.41E-07	0.006038929	0.000358566	-0.157081407	3.357992056	100	7	-0.587314914	0.5	Peripheral	Elongation_Cortex_BRZ_2_BL
AT2G41710	AT2G41710	2	0	2	0	0	0.000981836	0	0.000981836	0	2.41E-07	0.00670525	0.000358566	-0.157081407	3.357992056	103	3	-0.855318649	0	Ultra peripheral	Elongation_Cortex_BRZ_2_BL
AT3G46070	AT3G46070	2	0	2	0	0	0.000981836	0	0.000981836	0	5.58E-07	0.005281902	0.000358566	-0.157081407	3.357992056	109	7	-0.587314914	0.5	Peripheral	Elongation_Cortex_BRZ_2_BL
AT1G08970	NFYC9	2	0	2	0	0	0.000981836	0	0.000981836	0	2.41E-07	0.007755289	0.000358566	-0.157081407	3.357992056	113	3	-0.855318649	0	Ultra peripheral	Elongation_Cortex_BRZ_2_BL
AT1G47870	E2FC	2	0	2	0	0	0.000981836	0	0.000981836	0	2.41E-07	0.003418719	0.000358566	-0.157081407	3.357992056	131	3	-0.855318649	0	Ultra peripheral	Elongation_Cortex_BRZ_2_BL
AT2G47890	COL13	2	0	2	0	0	0.000981836	0	0.000981836	0	2.41E-07	0.005108643	0.000358566	-0.157081407	3.357992056	133	4	-0.401663209	0.5	Peripheral	Elongation_Cortex_BRZ_2_BL
AT2G45480	GRF9	2	0	2	0	0	0.000981836	0	0.000981836	0	5.58E-07	0.008462642	0.000358566	-0.157081407	3.357992056	138	2	-0.622860788	0.5	Peripheral	Elongation_Cortex_BRZ_2_BL
AT4G23750	CRF2	2	0	2	0	0	0.000981836	0	0.000981836	0	2.41E-07	0.00364317	0.000358566	-0.157081407	3.357992056	142	2	-0.622860788	0.5	Peripheral	Elongation_Cortex_BRZ_2_BL
AT1G05380	AT1G05380	2	0	2	0	0	0.000981836	0	0.000981836	0	2.43E-07	0.001595788	0.000358566	-0.157081407	3.357992056	146	4	-0.401663209	0.5	Peripheral	Elongation_Cortex_BRZ_2_BL
AT1G76580	AT1G76580	2	0	2	0	0	0.000981836	0	0.000981836	0	2.41E-07	0.005313485	0.000358566	-0.157081407	3.357992056	147	2	-0.622860788	0.5	Peripheral	Elongation_Cortex_BRZ_2_BL
AT2G37060	NFYB8	2	0	2	0	0	0.000981836	0	0.000981836	0	2.41E-07	0.000305312	0.000358566	-0.157081407	3.357992056	151	7	-0.529825329	0	Ultra peripheral	Elongation_Cortex_BRZ_2_BL
AT1G54330	ANAC020	2	0	2	0	0	0.000981836	0	0.000981836	0	2.41E-07	0.003719018	0.000358566	-0.157081407	3.357992056	155	3	-0.855318649	0	Ultra peripheral	Elongation_Cortex_BRZ_2_BL
AT2G16770	BZIP23	2	0	2	0	0	0.000981836	0	0.000981836	0	2.41E-07	0.005021167	0.000358566	-0.157081407	3.357992056	156	7	-0.529825329	0	Ultra peripheral	Elongation_Cortex_BRZ_2_BL
AT4G23980	ARF9	2	0	2	0	0	0.000981836	0	0.000981836	0	5.58E-07	0.0041311	0.000358566	-0.157081407	3.357992056	159	2	-0.622860788	0.5	Peripheral	Elongation_Cortex_BRZ_2_BL
AT5G43540	AT5G43540	2	0	2	0	0	0.000981836	0	0.000981836	0	2.41E-07	0.006236548	0.000358566	-0.157081407	3.357992056	161	7	-0.529825329	0	Ultra peripheral	Elongation_Cortex_BRZ_2_BL
AT5G61420	MYB28	2	0	2	0	0	0.000981836	0	0.000981836	0	2.41E-07	0.003787462	0.000358566	-0.157081407	3.357992056	164	3	-0.855318649	0	Ultra peripheral	Elongation_Cortex_BRZ_2_BL
AT2G32930	ZFN2	2	0	2	0	0	0.000981836	0	0.000981836	0	2.41E-07	0.001533712	0.000358566	-0.157081407	3.357992056	166	2	-0.565844275	0	Ultra peripheral	Elongation_Cortex_BRZ_2_BL
AT1G80600	WIN1	2	0	2	0	0	0.000981836	0	0.000981836	0	2.41E-07	0.002973473	0.000358566	-0.157081407	3.357992056	169	3	-0.855318649	0	Ultra peripheral	Elongation_Cortex_BRZ_2_BL
AT1G14350	MYB124	2	0	2	0	0	0.000981836	0	0.000981836	0	2.41E-07	0.00210496	0.000358566	-0.157081407	3.357992056	170	7	-0.529825329	0	Ultra peripheral	Elongation_Cortex_BRZ_2_BL
AT2G46770	NAC043	2	0	2	0	0	0.000981836	0	0.000981836	0	2.41E-07	0.003795159	0.000358566	-0.157081407	3.357992056	176	3	-0.855318649	0	Ultra peripheral	Elongation_Cortex_BRZ_2_BL
AT1G12630	ERF027	2	0	2	0	0	0.000981836	0	0.000981836	0	2.41E-07	0.004880357	0.000358566	-0.157081407	3.357992056	177	7	-0.587314914	0.5	Peripheral	Elongation_Cortex_BRZ_2_BL
AT3G21270	DOF3.1	2	0	2	0	0	0.000981836	0	0.000981836	0	2.41E-07	0.004475211	0.000358566	-0.157081407	3.357992056	179	7	-0.587314914	0.5	Peripheral	Elongation_Cortex_BRZ_2_BL
AT1G77850	ARF17	2	0	2	0	0	0.000981836	0	0.000981836	0	2.41E-07	0.003569451	0.000358566	-0.157081407	3.357992056	180	7	-0.587314914	0.5	Peripheral	Elongation_Cortex_BRZ_2_BL
AT2G03500	EFM	2	0	2	0	0	0.000981836	0	0.000981836	0	2.41E-07	0.003246876	0.000358566	-0.157081407	3.357992056	182	3	-0.855318649	0	Ultra peripheral	Elongation_Cortex_BRZ_2_BL
AT1G01520	AT1G01520	2	0	2	0	0	0.000981836	0	0.000981836	0	5.58E-07	0.005650729	0.000358566	-0.157081407	3.357992056	185	7	-0.587314914	0.5	Peripheral	Elongation_Cortex_BRZ_2_BL
AT2G01570	RGA	2	0	2	0	0	0.000981836	0	0.000981836	0	2.41E-07	0.001683876	0.000358566	-0.157081407	3.357992056	186	3	-0.855318649	0	Ultra peripheral	Elongation_Cortex_BRZ_2_BL
AT3G12820	AtMYB10	2	0	2	0	0	0.000981836	0	0.000981836	0	2.41E-07	0.003091904	0.000358566	-0.157081407	3.357992056	187	2	-0.622860788	0.5	Peripheral	Elongation_Cortex_BRZ_2_BL
AT5G16820	HSFA1B	2	0	2	0	0	0.000981836	0	0.000981836	0	5.58E-07	0.008980578	0.000358566	-0.157081407	3.357992056	188	2	-0.622860788	0.5	Peripheral	Elongation_Cortex_BRZ_2_BL
AT3G46600	SCL30	3	1	2	0	0	0.001472754	0.000490918	0.000981836	6	2.41E-07	0.009925754	0.000360842	-0.157081407	3.357992056	15	2	-0.622860788	0.666666667	Connector	Elongation_Cortex_BRZ_2_BL
AT3G58190	LBD29	2	0	2	0	0	0.000981836	0	0.000981836	0	2.41E-07	0.004352931	0.000358566	-0.157081407	3.357992056	190	3	-0.855318649	0	Ultra peripheral	Elongation_Cortex_BRZ_2_BL
AT4G38900	AT4G38900	2	0	2	0	0	0.000981836	0	0.000981836	0	5.58E-07	0.004253683	0.000358566	-0.157081407	3.357992056	192	2	-0.565844275	0	Ultra peripheral	Elongation_Cortex_BRZ_2_BL
AT3G12250	TGA6	2	0	2	0	0	0.000981836	0	0.000981836	0	2.41E-07	0.00370375	0.000358566	-0.157081407	3.357992056	193	3	-0.855318649	0	Ultra peripheral	Elongation_Cortex_BRZ_2_BL
AT3G25990	GT-4	2	0	2	0	0	0.000981836	0	0.000981836	0	2.41E-07	0.004375233	0.000358566	-0.157081407	3.357992056	195	7	-0.587314914	0.5	Peripheral	Elongation_Cortex_BRZ_2_BL
AT3G55730	MYB109	2	0	2	0	0	0.000981836	0	0.000981836	0	2.41E-07	0.004234465	0.000358566	-0.157081407	3.357992056	196	3	-0.855318649	0	Ultra peripheral	Elongation_Cortex_BRZ_2_BL
AT1G02220	NAC003	2	0	2	0	0	0.000981836	0	0.000981836	0	5.58E-07	0.005112474	0.000358566	-0.157081407	3.357992056	198	2	-0.565844275	0	Ultra peripheral	Elongation_Cortex_BRZ_2_BL
AT5G52170	HDG7	2	0	2	0	0	0.000981836	0	0.000981836	0	2.41E-07	0.003045281	0.000358566	-0.157081407	3.357992056	199	3	-0.855318649	0	Ultra peripheral	Elongation_Cortex_BRZ_2_BL
AT3G07650	COL9	2	0	2	0	0	0.000981836	0	0.000981836	0	2.41E-07	0.002843756	0.000358566	-0.157081407	3.357992056	201	2	-0.565844275	0	Ultra peripheral	Elongation_Cortex_BRZ_2_BL
AT4G25470	DREB1C	2	0	2	0	0	0.000981836	0	0.000981836	0	2.41E-07	0.003834556	0.000358566	-0.157081407	3.357992056	213	7	-0.587314914	0.5	Peripheral	Elongation_Cortex_BRZ_2_BL
AT5G26210	AL4	2	0	2	0	0	0.000981836	0	0.000981836	0	2.41E-07	0.003251343	0.000358566	-0.157081407	3.357992056	215	2	-0.565844275	0	Ultra peripheral	Elongation_Cortex_BRZ_2_BL
AT5G45260	RRS1	2	0	2	0	0	0.000981836	0	0.000981836	0	5.58E-07	0.006535662	0.000358566	-0.157081407	3.357992056	218	2	-0.565844275	0	Ultra peripheral	Elongation_Cortex_BRZ_2_BL
AT2G47810	NFYB5	2	0	2	0	0	0.000981836	0	0.000981836	0	2.41E-07	0.004070127	0.000358566	-0.157081407	3.357992056	224	7	-0.587314914	0.5	Peripheral	Elongation_Cortex_BRZ_2_BL
AT4G28610	PHR1	3	1	2	0	0	0.001472754	0.000490918	0.000981836	2	2.41E-07	0.002873519	0.000367417	-0.157081407	3.357992056	35	4	-0.401663209	0.666666667	Connector	Elongation_Cortex_BRZ_2_BL
AT5G21960	ERF016	2	0	2	0	0	0.000981836	0	0.000981836	0	5.58E-07	0.003130208	0.000358566	-0.157081407	3.357992056	234	2	-0.622860788	0.5	Peripheral	Elongation_Cortex_BRZ_2_BL
AT4G17980	anac071	2	0	2	0	0	0.000981836	0	0.000981836	0	2.41E-07	0.003688081	0.000358566	-0.157081407	3.357992056	235	3	-0.855318649	0	Ultra peripheral	Elongation_Cortex_BRZ_2_BL
AT2G42400	VOZ2	2	0	2	0	0	0.000981836	0	0.000981836	0	2.41E-07	0.001723429	0.000358566	-0.157081407	3.357992056	237	2	-0.622860788	0.5	Peripheral	Elongation_Cortex_BRZ_2_BL
AT1G15720	TRFL5	2	0	2	1	1	0.000981836	0	0.000981836	0	5.58E-07	0.008664091	0.000358566	-0.157081407	3.357992056	238	7	-0.587314914	0.5	Peripheral	Elongation_Cortex_BRZ_2_BL
AT3G23240	ERF1B	2	0	2	0	0	0.000981836	0	0.000981836	0	2.41E-07	0.002682992	0.000358566	-0.157081407	3.357992056	244	2	-0.565844275	0	Ultra peripheral	Elongation_Cortex_BRZ_2_BL
AT4G26640	WRKY20	2	0	2	0	0	0.000981836	0	0.000981836	0	2.41E-07	0.003079312	0.000358566	-0.157081407	3.357992056	247	7	-0.529825329	0	Ultra peripheral	Elongation_Cortex_BRZ_2_BL
AT4G18020	APRR2	2	0	2	0	0	0.000981836	0	0.000981836	0	2.41E-07	0.002865103	0.000358566	-0.157081407	3.357992056	248	7	-0.587314914	0.5	Peripheral	Elongation_Cortex_BRZ_2_BL
AT1G68810	BHLH30	2	0	2	0	0	0.000981836	0	0.000981836	0	5.58E-07	0.001744052	0.000358566	-0.157081407	3.357992056	249	7	-0.529825329	0	Ultra peripheral	Elongation_Cortex_BRZ_2_BL
AT5G64810	WRKY51	2	0	2	1	1	0.000981836	0	0.000981836	0	5.58E-07	0.006486506	0.000358566	-0.157081407	3.357992056	253	2	-0.565844275	0	Ultra peripheral	Elongation_Cortex_BRZ_2_BL
AT5G41920	SCL23	2	0	2	0	0	0.000981836	0	0.000981836	0	2.41E-07	0.001311539	0.000358566	-0.157081407	3.357992056	254	3	-0.855318649	0	Ultra peripheral	Elongation_Cortex_BRZ_2_BL
AT1G55580	SCL18	2	0	2	0	0	0.000981836	0	0.000981836	0	2.41E-07	0.00322415	0.000358566	-0.157081407	3.357992056	256	7	-0.529825329	0	Ultra peripheral	Elongation_Cortex_BRZ_2_BL
AT4G00390	AT4G00390	2	0	2	0	0	0.000981836	0	0.000981836	0	2.41E-07	0.003206235	0.000358566	-0.157081407	3.357992056	261	7	-0.587314914	0.5	Peripheral	Elongation_Cortex_BRZ_2_BL
AT5G19790	RAP2-11	2	0	2	0	0	0.000981836	0	0.000981836	0	2.41E-07	0.003254104	0.000358566	-0.157081407	3.357992056	263	7	-0.587314914	0.5	Peripheral	Elongation_Cortex_BRZ_2_BL
AT1G66140	ZFP4	2	0	2	0	0	0.000981836	0	0.000981836	0	2.41E-07	0.001656041	0.000358566	-0.157081407	3.357992056	264	3	-0.855318649	0	Ultra peripheral	Elongation_Cortex_BRZ_2_BL
AT3G18100	MYB4R1	2	0	2	0	0	0.000981836	0	0.000981836	0	2.41E-07	0.003403073	0.000358566	-0.157081407	3.357992056	269	4	-0.401663209	0.5	Peripheral	Elongation_Cortex_BRZ_2_BL
AT1G28310	AT1G28310	2	0	2	0	0	0.000981836	0	0.000981836	0	2.41E-07	0.003899546	0.000358566	-0.157081407	3.357992056	270	2	-0.622860788	0.5	Peripheral	Elongation_Cortex_BRZ_2_BL
AT5G06800	AT5G06800	2	0	2	1	1	0.000981836	0	0.000981836	0	5.58E-07	0.002613367	0.000358566	-0.157081407	3.357992056	275	7	-0.529825329	0	Ultra peripheral	Elongation_Cortex_BRZ_2_BL
AT3G44460	DPBF2	2	0	2	0	0	0.000981836	0	0.000981836	0	2.41E-07	0.003185146	0.000358566	-0.157081407	3.357992056	280	7	-0.587314914	0.5	Peripheral	Elongation_Cortex_BRZ_2_BL
AT3G44750	HDT1	2	0	2	0	0	0.000981836	0	0.000981836	0	2.41E-07	0.00337111	0.000358566	-0.157081407	3.357992056	282	3	-0.855318649	0	Ultra peripheral	Elongation_Cortex_BRZ_2_BL
AT4G24060	DOF4.6	2	0	2	0	0	0.000981836	0	0.000981836	0	2.41E-07	0.003586476	0.000358566	-0.157081407	3.357992056	289	3	-0.855318649	0	Ultra peripheral	Elongation_Cortex_BRZ_2_BL
AT1G54160	NFYA5	2	0	2	0	0	0.000981836	0	0.000981836	0	2.41E-07	0.004775651	0.000358566	-0.157081407	3.357992056	300	7	-0.529825329	0	Ultra peripheral	Elongation_Cortex_BRZ_2_BL
AT4G28140	ERF054	2	0	2	0	0	0.000981836	0	0.000981836	0	5.58E-07	0.011411001	0.000358566	-0.157081407	3.357992056	301	7	-0.529825329	0	Ultra peripheral	Elongation_Cortex_BRZ_2_BL
AT5G62940	DOF5.6	2	0	2	0	0	0.000981836	0	0.000981836	0	2.41E-07	0.00328504	0.000358566	-0.157081407	3.357992056	308	3	-0.855318649	0	Ultra peripheral	Elongation_Cortex_BRZ_2_BL
AT1G16530	LBD3	2	0	2	0	0	0.000981836	0	0.000981836	0	2.41E-07	0.001572634	0.000358566	-0.157081407	3.357992056	312	7	-0.529825329	0	Ultra peripheral	Elongation_Cortex_BRZ_2_BL
AT5G23090	DR1	1	0	1	0	0	0.000490918	0	0.000490918	0	2.41E-07	5.45E-05	0.000358566	-0.157081407	3.357992056	85	2	-0.622860788	0	Ultra peripheral	Elongation_Cortex_BRZ_2_BL
AT1G05710	AT1G05710	1	0	1	0	0	0.000490918	0	0.000490918	0	2.41E-07	0.005630616	0.000358566	-0.157081407	3.357992056	87	3	-0.949621633	0	Ultra peripheral	Elongation_Cortex_BRZ_2_BL
AT2G48100	AT2G48100	1	0	1	0	0	0.000490918	0	0.000490918	0	2.41E-07	0.006724615	0.000358566	-0.157081407	3.357992056	93	7	-0.587314914	0	Ultra peripheral	Elongation_Cortex_BRZ_2_BL
AT1G71260	WHY2	1	0	1	0	0	0.000490918	0	0.000490918	0	2.41E-07	0.003174611	0.000358566	-0.157081407	3.357992056	94	3	-0.949621633	0	Ultra peripheral	Elongation_Cortex_BRZ_2_BL
AT4G36620	GATA19	1	0	1	0	0	0.000490918	0	0.000490918	0	2.41E-07	0.002468088	0.000358566	-0.157081407	3.357992056	97	3	-0.949621633	0	Ultra peripheral	Elongation_Cortex_BRZ_2_BL
AT4G29930	BHLH27	1	0	1	0	0	0.000490918	0	0.000490918	0	2.41E-07	7.69E-05	0.000358566	-0.157081407	3.357992056	98	3	-0.949621633	0	Ultra peripheral	Elongation_Cortex_BRZ_2_BL
AT4G21750	ATML1	1	0	1	0	0	0.000490918	0	0.000490918	0	2.41E-07	0.004177117	0.000358566	-0.157081407	3.357992056	101	3	-0.949621633	0	Ultra peripheral	Elongation_Cortex_BRZ_2_BL
AT4G12350	MYB42	1	0	1	0	0	0.000490918	0	0.000490918	0	2.41E-07	0.001665618	0.000358566	-0.157081407	3.357992056	104	3	-0.949621633	0	Ultra peripheral	Elongation_Cortex_BRZ_2_BL
AT4G29940	PRH	1	0	1	0	0	0.000490918	0	0.000490918	0	2.41E-07	0.003645275	0.000358566	-0.157081407	3.357992056	108	3	-0.949621633	0	Ultra peripheral	Elongation_Cortex_BRZ_2_BL
AT4G11140	CRF1	1	0	1	0	0	0.000490918	0	0.000490918	0	2.41E-07	0.002703253	0.000358566	-0.157081407	3.357992056	110	3	-0.949621633	0	Ultra peripheral	Elongation_Cortex_BRZ_2_BL
AT4G38340	NLP3	1	0	1	0	0	0.000490918	0	0.000490918	0	2.41E-07	0.002652215	0.000358566	-0.157081407	3.357992056	119	3	-0.949621633	0	Ultra peripheral	Elongation_Cortex_BRZ_2_BL
AT2G47900	AtTLP3	1	0	1	0	0	0.000490918	0	0.000490918	0	2.41E-07	0.002047973	0.000358566	-0.157081407	3.357992056	126	3	-0.949621633	0	Ultra peripheral	Elongation_Cortex_BRZ_2_BL
AT3G04930	AT3G04930	1	0	1	0	0	0.000490918	0	0.000490918	0	2.41E-07	0.001771269	0.000358566	-0.157081407	3.357992056	127	2	-0.622860788	0	Ultra peripheral	Elongation_Cortex_BRZ_2_BL
AT1G14685	BPC2	1	0	1	0	0	0.000490918	0	0.000490918	0	2.41E-07	0.001357147	0.000358566	-0.157081407	3.357992056	128	3	-0.949621633	0	Ultra peripheral	Elongation_Cortex_BRZ_2_BL
AT5G63090	LOB	1	0	1	0	0	0.000490918	0	0.000490918	0	2.41E-07	0.003508581	0.000358566	-0.157081407	3.357992056	134	3	-0.949621633	0	Ultra peripheral	Elongation_Cortex_BRZ_2_BL
AT2G28200	ZAT5	1	0	1	0	0	0.000490918	0	0.000490918	0	2.41E-07	0.002461909	0.000358566	-0.157081407	3.357992056	135	3	-0.949621633	0	Ultra peripheral	Elongation_Cortex_BRZ_2_BL
AT5G12850	AT5G12850	1	0	1	0	0	0.000490918	0	0.000490918	0	2.41E-07	0.003156483	0.000358566	-0.157081407	3.357992056	136	7	-0.587314914	0	Ultra peripheral	Elongation_Cortex_BRZ_2_BL
AT1G74250	JJJ1	1	0	1	0	0	0.000490918	0	0.000490918	0	2.41E-07	0.003181125	0.000358566	-0.157081407	3.357992056	137	4	-0.401663209	0	Ultra peripheral	Elongation_Cortex_BRZ_2_BL
AT3G11200	AL2	35	34	1	0.016806723	0.022988737	0.017182131	0.016691213	0.000490918	19	2.41E-07	0.159329296	0.001080496	-0.157081407	3.357992056	33	3	0.936438049	0.558367347	Peripheral	Elongation_Cortex_BRZ_2_BL
AT5G48250	COL10	1	0	1	0	0	0.000490918	0	0.000490918	0	2.41E-07	0.001219819	0.000358566	-0.157081407	3.357992056	141	3	-0.949621633	0	Ultra peripheral	Elongation_Cortex_BRZ_2_BL
AT1G01030	NGA3	1	0	1	0	0	0.000490918	0	0.000490918	0	2.41E-07	0.000943046	0.000358566	-0.157081407	3.357992056	143	7	-0.587314914	0	Ultra peripheral	Elongation_Cortex_BRZ_2_BL
AT5G22290	NAC089	1	0	1	0	0	0.000490918	0	0.000490918	0	2.41E-07	0.001470896	0.000358566	-0.157081407	3.357992056	144	7	-0.587314914	0	Ultra peripheral	Elongation_Cortex_BRZ_2_BL
AT5G04760	AT5G04760	1	0	1	0	0	0.000490918	0	0.000490918	0	2.41E-07	0.001717078	0.000358566	-0.157081407	3.357992056	148	2	-0.622860788	0	Ultra peripheral	Elongation_Cortex_BRZ_2_BL
AT2G22850	AtbZIP6	1	0	1	0	0	0.000490918	0	0.000490918	0	2.41E-07	0.000534913	0.000358566	-0.157081407	3.357992056	149	2	-0.622860788	0	Ultra peripheral	Elongation_Cortex_BRZ_2_BL
AT4G24150	GRF8	1	0	1	0	0	0.000490918	0	0.000490918	0	2.41E-07	1.78E-05	0.000358566	-0.157081407	3.357992056	152	2	-0.622860788	0	Ultra peripheral	Elongation_Cortex_BRZ_2_BL
AT5G46590	anac096	1	0	1	0	0	0.000490918	0	0.000490918	0	2.41E-07	0.001717488	0.000358566	-0.157081407	3.357992056	157	3	-0.949621633	0	Ultra peripheral	Elongation_Cortex_BRZ_2_BL
AT1G26590	AT1G26590	1	0	1	0	0	0.000490918	0	0.000490918	0	2.41E-07	0.001516403	0.000358566	-0.157081407	3.357992056	162	3	-0.949621633	0	Ultra peripheral	Elongation_Cortex_BRZ_2_BL
AT5G44080	AT5G44080	1	0	1	0	0	0.000490918	0	0.000490918	0	2.41E-07	0.002006418	0.000358566	-0.157081407	3.357992056	165	3	-0.949621633	0	Ultra peripheral	Elongation_Cortex_BRZ_2_BL
AT5G62165	AGL42	1	0	1	0	0	0.000490918	0	0.000490918	0	2.41E-07	0.000627063	0.000358566	-0.157081407	3.357992056	168	3	-0.949621633	0	Ultra peripheral	Elongation_Cortex_BRZ_2_BL
AT2G30470	VAL1	1	0	1	0	0	0.000490918	0	0.000490918	0	2.41E-07	0.00282992	0.000358566	-0.157081407	3.357992056	172	3	-0.949621633	0	Ultra peripheral	Elongation_Cortex_BRZ_2_BL
AT5G08190	NF-YB12	1	0	1	0	0	0.000490918	0	0.000490918	0	2.41E-07	0.00103376	0.000358566	-0.157081407	3.357992056	173	3	-0.949621633	0	Ultra peripheral	Elongation_Cortex_BRZ_2_BL
AT1G78600	LZF1	1	0	1	0	0	0.000490918	0	0.000490918	0	2.41E-07	0.001001282	0.000358566	-0.157081407	3.357992056	174	2	-0.622860788	0	Ultra peripheral	Elongation_Cortex_BRZ_2_BL
AT5G39760	ZHD10	1	0	1	0	0	0.000490918	0	0.000490918	0	2.41E-07	0.002753769	0.000358566	-0.157081407	3.357992056	175	3	-0.949621633	0	Ultra peripheral	Elongation_Cortex_BRZ_2_BL
AT5G38140	NFYC10	1	0	1	0	0	0.000490918	0	0.000490918	0	2.41E-07	0.001441813	0.000358566	-0.157081407	3.357992056	189	2	-0.622860788	0	Ultra peripheral	Elongation_Cortex_BRZ_2_BL
AT4G00480	ATMYC1	1	0	1	0	0	0.000490918	0	0.000490918	0	2.41E-07	0.002663962	0.000358566	-0.157081407	3.357992056	194	3	-0.949621633	0	Ultra peripheral	Elongation_Cortex_BRZ_2_BL
AT2G38250	GT-3B	1	0	1	0	0	0.000490918	0	0.000490918	0	2.41E-07	0.002439652	0.000358566	-0.157081407	3.357992056	200	3	-0.949621633	0	Ultra peripheral	Elongation_Cortex_BRZ_2_BL
AT3G11580	AT3G11580	1	0	1	0	0	0.000490918	0	0.000490918	0	2.41E-07	0.000259318	0.000358566	-0.157081407	3.357992056	203	3	-0.949621633	0	Ultra peripheral	Elongation_Cortex_BRZ_2_BL
AT2G34830	WRKY35	1	0	1	0	0	0.000490918	0	0.000490918	0	2.41E-07	0.002866442	0.000358566	-0.157081407	3.357992056	204	3	-0.949621633	0	Ultra peripheral	Elongation_Cortex_BRZ_2_BL
AT1G27370	SPL10	1	0	1	0	0	0.000490918	0	0.000490918	0	2.41E-07	0.002712393	0.000358566	-0.157081407	3.357992056	207	2	-0.622860788	0	Ultra peripheral	Elongation_Cortex_BRZ_2_BL
AT2G37650	SCL9	1	0	1	0	0	0.000490918	0	0.000490918	0	2.41E-07	0.001516883	0.000358566	-0.157081407	3.357992056	209	2	-0.622860788	0	Ultra peripheral	Elongation_Cortex_BRZ_2_BL
AT5G67450	AZF1	1	0	1	0	0	0.000490918	0	0.000490918	0	2.41E-07	0.001859215	0.000358566	-0.157081407	3.357992056	211	3	-0.949621633	0	Ultra peripheral	Elongation_Cortex_BRZ_2_BL
AT5G57620	MYB36	1	0	1	0	0	0.000490918	0	0.000490918	0	2.41E-07	0.002845994	0.000358566	-0.157081407	3.357992056	212	7	-0.587314914	0	Ultra peripheral	Elongation_Cortex_BRZ_2_BL
AT4G36540	BEE2	1	0	1	0	0	0.000490918	0	0.000490918	0	2.41E-07	0.002262131	0.000358566	-0.157081407	3.357992056	214	3	-0.949621633	0	Ultra peripheral	Elongation_Cortex_BRZ_2_BL
AT1G21340	DOF1.2	1	0	1	0	0	0.000490918	0	0.000490918	0	2.41E-07	0.001415091	0.000358566	-0.157081407	3.357992056	216	3	-0.949621633	0	Ultra peripheral	Elongation_Cortex_BRZ_2_BL
AT3G14740	AT3G14740	1	0	1	0	0	0.000490918	0	0.000490918	0	2.41E-07	0.001201673	0.000358566	-0.157081407	3.357992056	217	7	-0.587314914	0	Ultra peripheral	Elongation_Cortex_BRZ_2_BL
AT5G52510	SCL8	6	5	1	0.533333333	0.737772078	0.002945508	0.00245459	0.000490918	2	2.41E-07	0.016597814	0.000370394	-0.157081407	3.357992056	42	2	-0.451811249	0.5	Peripheral	Elongation_Cortex_BRZ_2_BL
AT3G60630	SCL22	1	0	1	0	0	0.000490918	0	0.000490918	0	2.41E-07	0.000104555	0.000358566	-0.157081407	3.357992056	219	7	-0.587314914	0	Ultra peripheral	Elongation_Cortex_BRZ_2_BL
AT2G36270	ABI5	1	0	1	0	0	0.000490918	0	0.000490918	0	2.41E-07	0.001937628	0.000358566	-0.157081407	3.357992056	221	3	-0.949621633	0	Ultra peripheral	Elongation_Cortex_BRZ_2_BL
AT2G21320	BBX18	1	0	1	0	0	0.000490918	0	0.000490918	0	2.41E-07	6.99E-05	0.000358566	-0.157081407	3.357992056	223	7	-0.587314914	0	Ultra peripheral	Elongation_Cortex_BRZ_2_BL
AT5G16770	AtMYB9	1	0	1	0	0	0.000490918	0	0.000490918	0	2.41E-07	0.001655079	0.000358566	-0.157081407	3.357992056	225	2	-0.622860788	0	Ultra peripheral	Elongation_Cortex_BRZ_2_BL
AT3G03450	RGL2	1	0	1	0	0	0.000490918	0	0.000490918	0	2.41E-07	0.000551942	0.000358566	-0.157081407	3.357992056	226	2	-0.622860788	0	Ultra peripheral	Elongation_Cortex_BRZ_2_BL
AT2G46830	CCA1	1	0	1	0	0	0.000490918	0	0.000490918	0	2.41E-07	0.00129466	0.000358566	-0.157081407	3.357992056	227	7	-0.587314914	0	Ultra peripheral	Elongation_Cortex_BRZ_2_BL
AT3G53820	AT3G53820	1	0	1	0	0	0.000490918	0	0.000490918	0	2.41E-07	0.001752677	0.000358566	-0.157081407	3.357992056	229	7	-0.587314914	0	Ultra peripheral	Elongation_Cortex_BRZ_2_BL
AT4G23810	WRKY53	1	0	1	0	0	0.000490918	0	0.000490918	0	2.41E-07	0.00128297	0.000358566	-0.157081407	3.357992056	230	2	-0.622860788	0	Ultra peripheral	Elongation_Cortex_BRZ_2_BL
AT2G37000	TCP11	1	0	1	0	0	0.000490918	0	0.000490918	0	2.41E-07	0.001779556	0.000358566	-0.157081407	3.357992056	231	3	-0.949621633	0	Ultra peripheral	Elongation_Cortex_BRZ_2_BL
AT4G33280	AT4G33280	1	0	1	0	0	0.000490918	0	0.000490918	0	2.41E-07	0.001065401	0.000358566	-0.157081407	3.357992056	232	7	-0.587314914	0	Ultra peripheral	Elongation_Cortex_BRZ_2_BL
AT2G46530	ARF11	1	0	1	0	0	0.000490918	0	0.000490918	0	2.41E-07	0.00139118	0.000358566	-0.157081407	3.357992056	233	2	-0.622860788	0	Ultra peripheral	Elongation_Cortex_BRZ_2_BL
AT1G76880	AT1G76880	1	0	1	0	0	0.000490918	0	0.000490918	0	2.41E-07	0.001678706	0.000358566	-0.157081407	3.357992056	239	7	-0.587314914	0	Ultra peripheral	Elongation_Cortex_BRZ_2_BL
AT2G46410	CPC	2	1	1	0	0	0.000981836	0.000490918	0.000490918	2	2.41E-07	0.001795624	0.000361778	-0.157081407	3.357992056	240	2	-0.622860788	0.5	Peripheral	Elongation_Cortex_BRZ_2_BL
AT1G75710	AT1G75710	1	0	1	0	0	0.000490918	0	0.000490918	0	2.41E-07	0.00109304	0.000358566	-0.157081407	3.357992056	241	7	-0.587314914	0	Ultra peripheral	Elongation_Cortex_BRZ_2_BL
AT5G07100	WRKY26	1	0	1	0	0	0.000490918	0	0.000490918	0	2.41E-07	0.002248206	0.000358566	-0.157081407	3.357992056	242	7	-0.587314914	0	Ultra peripheral	Elongation_Cortex_BRZ_2_BL
AT2G30340	LBD13	1	0	1	0	0	0.000490918	0	0.000490918	0	5.58E-07	0.005879231	0.000358566	-0.157081407	3.357992056	243	2	-0.622860788	0	Ultra peripheral	Elongation_Cortex_BRZ_2_BL
AT4G16110	ARR2	1	0	1	0	0	0.000490918	0	0.000490918	0	2.41E-07	0.001752264	0.000358566	-0.157081407	3.357992056	245	7	-0.587314914	0	Ultra peripheral	Elongation_Cortex_BRZ_2_BL
AT3G14980	IDM1	1	0	1	0	0	0.000490918	0	0.000490918	0	2.41E-07	0.001630673	0.000358566	-0.157081407	3.357992056	246	7	-0.587314914	0	Ultra peripheral	Elongation_Cortex_BRZ_2_BL
AT4G25400	AT4G25400	1	0	1	0	0	0.000490918	0	0.000490918	0	2.41E-07	0.000948733	0.000358566	-0.157081407	3.357992056	250	3	-0.949621633	0	Ultra peripheral	Elongation_Cortex_BRZ_2_BL
AT1G18710	AtMYB47	1	0	1	0	0	0.000490918	0	0.000490918	0	2.41E-07	0.000417975	0.000358566	-0.157081407	3.357992056	251	2	-0.622860788	0	Ultra peripheral	Elongation_Cortex_BRZ_2_BL
AT5G58080	ARR18	1	0	1	0	0	0.000490918	0	0.000490918	0	2.41E-07	0.001796834	0.000358566	-0.157081407	3.357992056	252	7	-0.587314914	0	Ultra peripheral	Elongation_Cortex_BRZ_2_BL
AT2G28350	ARF10	1	0	1	0	0	0.000490918	0	0.000490918	0	2.41E-07	1.07E-18	0.000358566	-0.157081407	3.357992056	82	5	0	0	Ultra peripheral	Elongation_Cortex_BRZ_2_BL
AT3G28910	MYB30	1	0	1	0	0	0.000490918	0	0.000490918	0	2.41E-07	0.000726005	0.000358566	-0.157081407	3.357992056	255	7	-0.587314914	0	Ultra peripheral	Elongation_Cortex_BRZ_2_BL
AT1G07530	SCL14	1	0	1	0	0	0.000490918	0	0.000490918	0	2.41E-07	0.000384089	0.000358566	-0.157081407	3.357992056	257	3	-0.949621633	0	Ultra peripheral	Elongation_Cortex_BRZ_2_BL
AT3G49690	RAX3	1	0	1	0	0	0.000490918	0	0.000490918	0	2.41E-07	0.003001414	0.000358566	-0.157081407	3.357992056	258	7	-0.587314914	0	Ultra peripheral	Elongation_Cortex_BRZ_2_BL
AT1G77950	AGL67	1	0	1	0	0	0.000490918	0	0.000490918	0	2.41E-07	0.000129366	0.000358566	-0.157081407	3.357992056	259	7	-0.587314914	0	Ultra peripheral	Elongation_Cortex_BRZ_2_BL
AT4G25480	DREB1A	1	0	1	0	0	0.000490918	0	0.000490918	0	2.41E-07	0.001778042	0.000358566	-0.157081407	3.357992056	260	7	-0.587314914	0	Ultra peripheral	Elongation_Cortex_BRZ_2_BL
AT2G33480	NAC041	1	0	1	0	0	0.000490918	0	0.000490918	0	2.41E-07	0.001956466	0.000358566	-0.157081407	3.357992056	262	3	-0.949621633	0	Ultra peripheral	Elongation_Cortex_BRZ_2_BL
AT3G58780	SHP1	1	0	1	0	0	0.000490918	0	0.000490918	0	2.41E-07	0.001622015	0.000358566	-0.157081407	3.357992056	265	3	-0.949621633	0	Ultra peripheral	Elongation_Cortex_BRZ_2_BL
AT5G66700	ATHB-53	1	0	1	0	0	0.000490918	0	0.000490918	0	2.41E-07	0.001837032	0.000358566	-0.157081407	3.357992056	266	3	-0.949621633	0	Ultra peripheral	Elongation_Cortex_BRZ_2_BL
AT1G30500	NFYA7	1	0	1	0	0	0.000490918	0	0.000490918	0	2.41E-07	0.001006407	0.000358566	-0.157081407	3.357992056	267	7	-0.587314914	0	Ultra peripheral	Elongation_Cortex_BRZ_2_BL
AT1G56160	ATMYB72	1	0	1	0	0	0.000490918	0	0.000490918	0	2.41E-07	0.002413066	0.000358566	-0.157081407	3.357992056	268	7	-0.587314914	0	Ultra peripheral	Elongation_Cortex_BRZ_2_BL
AT2G02470	AL6	1	0	1	0	0	0.000490918	0	0.000490918	0	2.41E-07	0.001492223	0.000358566	-0.157081407	3.357992056	271	2	-0.622860788	0	Ultra peripheral	Elongation_Cortex_BRZ_2_BL
AT5G18550	AT5G18550	1	0	1	0	0	0.000490918	0	0.000490918	0	2.41E-07	0.002301615	0.000358566	-0.157081407	3.357992056	272	7	-0.587314914	0	Ultra peripheral	Elongation_Cortex_BRZ_2_BL
AT2G04890	SCL21	1	0	1	0	0	0.000490918	0	0.000490918	0	2.41E-07	0.000841477	0.000358566	-0.157081407	3.357992056	273	3	-0.949621633	0	Ultra peripheral	Elongation_Cortex_BRZ_2_BL
AT4G15090	FAR1	1	0	1	0	0	0.000490918	0	0.000490918	0	2.41E-07	0.001720719	0.000358566	-0.157081407	3.357992056	274	7	-0.587314914	0	Ultra peripheral	Elongation_Cortex_BRZ_2_BL
AT4G37650	SHR	1	0	1	0	0	0.000490918	0	0.000490918	0	5.58E-07	0.010680881	0.000358566	-0.157081407	3.357992056	276	7	-0.587314914	0	Ultra peripheral	Elongation_Cortex_BRZ_2_BL
AT2G38880	NF-YB1	1	0	1	0	0	0.000490918	0	0.000490918	0	2.41E-07	0.001481194	0.000358566	-0.157081407	3.357992056	277	7	-0.587314914	0	Ultra peripheral	Elongation_Cortex_BRZ_2_BL
AT4G21550	VAL3	1	0	1	0	0	0.000490918	0	0.000490918	0	2.41E-07	0.001396032	0.000358566	-0.157081407	3.357992056	278	7	-0.587314914	0	Ultra peripheral	Elongation_Cortex_BRZ_2_BL
AT1G54060	ASIL1	1	0	1	0	0	0.000490918	0	0.000490918	0	2.41E-07	0.001793976	0.000358566	-0.157081407	3.357992056	279	7	-0.587314914	0	Ultra peripheral	Elongation_Cortex_BRZ_2_BL
AT4G14720	PPD2	1	0	1	0	0	0.000490918	0	0.000490918	0	2.41E-07	0.001623469	0.000358566	-0.157081407	3.357992056	281	3	-0.949621633	0	Ultra peripheral	Elongation_Cortex_BRZ_2_BL
AT5G07680	NAC079	1	0	1	0	0	0.000490918	0	0.000490918	0	2.41E-07	0.002143411	0.000358566	-0.157081407	3.357992056	283	3	-0.949621633	0	Ultra peripheral	Elongation_Cortex_BRZ_2_BL
AT1G72830	HAP2C	1	0	1	0	0	0.000490918	0	0.000490918	0	2.41E-07	0.0020324	0.000358566	-0.157081407	3.357992056	284	7	-0.587314914	0	Ultra peripheral	Elongation_Cortex_BRZ_2_BL
AT4G30935	WRKY32	1	0	1	0	0	0.000490918	0	0.000490918	0	2.41E-07	0.001211141	0.000358566	-0.157081407	3.357992056	285	2	-0.622860788	0	Ultra peripheral	Elongation_Cortex_BRZ_2_BL
AT1G26680	AT1G26680	1	0	1	0	0	0.000490918	0	0.000490918	0	2.41E-07	0.001977444	0.000358566	-0.157081407	3.357992056	286	3	-0.949621633	0	Ultra peripheral	Elongation_Cortex_BRZ_2_BL
AT1G18960	AT1G18960	1	0	1	0	0	0.000490918	0	0.000490918	0	2.41E-07	0.001190386	0.000358566	-0.157081407	3.357992056	287	3	-0.949621633	0	Ultra peripheral	Elongation_Cortex_BRZ_2_BL
AT1G53230	TCP3	1	0	1	0	0	0.000490918	0	0.000490918	0	2.41E-07	0.001937603	0.000358566	-0.157081407	3.357992056	288	3	-0.949621633	0	Ultra peripheral	Elongation_Cortex_BRZ_2_BL
AT1G27740	BHLH54	1	0	1	0	0	0.000490918	0	0.000490918	0	2.41E-07	0.001499159	0.000358566	-0.157081407	3.357992056	290	3	-0.949621633	0	Ultra peripheral	Elongation_Cortex_BRZ_2_BL
AT2G37630	AS1	1	0	1	0	0	0.000490918	0	0.000490918	0	2.41E-07	0.00150206	0.000358566	-0.157081407	3.357992056	293	7	-0.587314914	0	Ultra peripheral	Elongation_Cortex_BRZ_2_BL
AT5G65320	BHLH99	1	0	1	0	0	0.000490918	0	0.000490918	0	2.41E-07	0.001170199	0.000358566	-0.157081407	3.357992056	294	7	-0.587314914	0	Ultra peripheral	Elongation_Cortex_BRZ_2_BL
AT1G69580	AT1G69580	1	0	1	0	0	0.000490918	0	0.000490918	0	2.41E-07	0.002172154	0.000358566	-0.157081407	3.357992056	295	3	-0.949621633	0	Ultra peripheral	Elongation_Cortex_BRZ_2_BL
AT3G45260	BIB	1	0	1	0	0	0.000490918	0	0.000490918	0	2.41E-07	0.00144369	0.000358566	-0.157081407	3.357992056	296	2	-0.622860788	0	Ultra peripheral	Elongation_Cortex_BRZ_2_BL
AT1G73360	HDG11	1	0	1	0	0	0.000490918	0	0.000490918	0	2.41E-07	0.002818443	0.000358566	-0.157081407	3.357992056	297	7	-0.587314914	0	Ultra peripheral	Elongation_Cortex_BRZ_2_BL
AT1G68200	AT1G68200	1	0	1	0	0	0.000490918	0	0.000490918	0	2.41E-07	0.001007411	0.000358566	-0.157081407	3.357992056	298	7	-0.587314914	0	Ultra peripheral	Elongation_Cortex_BRZ_2_BL
AT2G45680	TCP9	1	0	1	0	0	0.000490918	0	0.000490918	0	2.41E-07	0.002228365	0.000358566	-0.157081407	3.357992056	299	3	-0.949621633	0	Ultra peripheral	Elongation_Cortex_BRZ_2_BL
AT2G22840	GRF1	1	0	1	0	0	0.000490918	0	0.000490918	0	2.41E-07	0.001929072	0.000358566	-0.157081407	3.357992056	302	3	-0.949621633	0	Ultra peripheral	Elongation_Cortex_BRZ_2_BL
AT5G65070	MAF4	1	0	1	0	0	0.000490918	0	0.000490918	0	2.41E-07	0.001888125	0.000358566	-0.157081407	3.357992056	303	3	-0.949621633	0	Ultra peripheral	Elongation_Cortex_BRZ_2_BL
AT3G09230	MYB1	1	0	1	0	0	0.000490918	0	0.000490918	0	2.41E-07	0.001678392	0.000358566	-0.157081407	3.357992056	304	3	-0.949621633	0	Ultra peripheral	Elongation_Cortex_BRZ_2_BL
AT2G28160	FIT	1	0	1	0	0	0.000490918	0	0.000490918	0	2.41E-07	0.001342333	0.000358566	-0.157081407	3.357992056	305	3	-0.949621633	0	Ultra peripheral	Elongation_Cortex_BRZ_2_BL
AT5G39820	ANAC094	1	0	1	0	0	0.000490918	0	0.000490918	0	2.41E-07	0.000605561	0.000358566	-0.157081407	3.357992056	306	2	-0.622860788	0	Ultra peripheral	Elongation_Cortex_BRZ_2_BL
AT1G28050	COL15	1	0	1	0	0	0.000490918	0	0.000490918	0	2.41E-07	0.000247956	0.000358566	-0.157081407	3.357992056	307	3	-0.949621633	0	Ultra peripheral	Elongation_Cortex_BRZ_2_BL
AT2G01940	SGR5	1	0	1	0	0	0.000490918	0	0.000490918	0	2.41E-07	0.002302085	0.000358566	-0.157081407	3.357992056	309	7	-0.587314914	0	Ultra peripheral	Elongation_Cortex_BRZ_2_BL
AT2G32370	HDG3	1	0	1	0	0	0.000490918	0	0.000490918	0	2.41E-07	0.001291214	0.000358566	-0.157081407	3.357992056	310	3	-0.949621633	0	Ultra peripheral	Elongation_Cortex_BRZ_2_BL
AT4G20400	JMJ14	1	0	1	0	0	0.000490918	0	0.000490918	0	2.41E-07	0.001923402	0.000358566	-0.157081407	3.357992056	311	7	-0.587314914	0	Ultra peripheral	Elongation_Cortex_BRZ_2_BL
AT5G21120	EIL2	1	0	1	0	0	0.000490918	0	0.000490918	0	2.41E-07	0.000239252	0.000358566	-0.157081407	3.357992056	313	0	-0.482450641	0	Ultra peripheral	Elongation_Cortex_BRZ_2_BL
AT3G54340	AP3	1	0	1	0	0	0.000490918	0	0.000490918	0	2.41E-07	0.002893411	0.000358566	-0.157081407	3.357992056	314	3	-0.949621633	0	Ultra peripheral	Elongation_Cortex_BRZ_2_BL
AT5G56930	EMB1789	1	0	1	0	0	0.000490918	0	0.000490918	0	2.41E-07	0.001309043	0.000358566	-0.157081407	3.357992056	315	3	-0.949621633	0	Ultra peripheral	Elongation_Cortex_BRZ_2_BL
AT5G35530	RPS3C	29	29	0	0	0	0.014236622	0.014236622	0	0	2.41E-07	0.115354938	0.001816492	-0.157081407	3.357992056	21	3	1.030741033	0.390011891	Peripheral	Elongation_Cortex_BRZ_2_BL
AT4G14320	AT4G14320	31	31	0	0.004301075	0.022064911	0.015218459	0.015218459	0	0	2.41E-07	0.150380249	0.001142476	-0.157081407	3.357992056	12	3	0.936438049	0.493236212	Peripheral	Elongation_Cortex_BRZ_2_BL
AT5G54750	AT5G54750	30	30	0	0.022988506	0.029717508	0.014727541	0.014727541	0	0	2.41E-07	0.16816199	0.001753987	-0.157081407	3.357992056	8	3	1.125044017	0.38	Peripheral	Elongation_Cortex_BRZ_2_BL
AT5G07860	AT5G07860	39	39	0	0.029689609	0.061531199	0.019145803	0.019145803	0	0	2.41E-07	0.240637628	0.000912817	-0.157081407	3.357992056	8	7	0.275028857	0.654832347	Connector	Elongation_Cortex_BRZ_2_BL
AT2G47320	CYP21-3	35	35	0	0.020168067	0.027659137	0.017182131	0.017182131	0	0	2.41E-07	0.218753894	0.001324539	-0.157081407	3.357992056	9	3	0.747832081	0.623673469	Connector	Elongation_Cortex_BRZ_2_BL
AT1G07590	AT1G07590	47	47	0	0.011100833	0.016185747	0.023073147	0.023073147	0	0	2.41E-07	0.208420789	0.002419552	-0.157081407	3.357992056	30	3	1.313649985	0.605703938	Peripheral	Elongation_Cortex_BRZ_2_BL
AT1G63220	AT1G63220	41	41	0	0.014634146	0.02400302	0.020127639	0.020127639	0	0	2.41E-07	0.152456258	0.000939147	-0.157081407	3.357992056	8	3	1.690861921	0.455681142	Peripheral	Elongation_Cortex_BRZ_2_BL
AT1G04850	AT1G04850	42	42	0	0.013937282	0.020308775	0.020618557	0.020618557	0	0	2.41E-07	0.162184462	0.000973396	-0.157081407	3.357992056	9	3	1.030741033	0.594104308	Peripheral	Elongation_Cortex_BRZ_2_BL
AT1G10170	ATNFXL1	51	51	0	0.018039216	0.02316692	0.025036819	0.025036819	0	0	2.41E-07	0.183982964	0.001492471	-0.157081407	3.357992056	12	3	1.785164905	0.575932334	Peripheral	Elongation_Cortex_BRZ_2_BL
AT1G59610	DRP2B	42	42	0	0.025551684	0.04466033	0.020618557	0.020618557	0	0	2.41E-07	0.165692635	0.001275985	-0.157081407	3.357992056	30	3	1.125044017	0.595238095	Peripheral	Elongation_Cortex_BRZ_2_BL
AT4G02450	P23-1	40	40	0	0.012820513	0.016984314	0.019636721	0.019636721	0	0	2.41E-07	0.134214583	0.001186749	-0.157081407	3.357992056	8	3	1.596558937	0.465	Peripheral	Elongation_Cortex_BRZ_2_BL
AT5G53140	AT5G53140	42	42	0	0.029036005	0.039551773	0.020618557	0.020618557	0	0	2.41E-07	0.210527125	0.0009764	-0.157081407	3.357992056	9	3	1.219347001	0.590702948	Peripheral	Elongation_Cortex_BRZ_2_BL
AT1G76640	CML39	51	51	0	0.021960784	0.054615816	0.025036819	0.025036819	0	0	2.41E-07	0.273156483	0.001297524	-0.157081407	3.357992056	12	3	1.973770874	0.536716647	Peripheral	Elongation_Cortex_BRZ_2_BL
AT3G04840	RPS3AA	44	44	0	0.040169133	0.055486295	0.021600393	0.021600393	0	0	2.41E-07	0.176528573	0.000884945	-0.157081407	3.357992056	9	3	1.125044017	0.591942149	Peripheral	Elongation_Cortex_BRZ_2_BL
AT5G19010	MPK16	30	30	0	0.03908046	0.054847176	0.014727541	0.014727541	0	0	2.41E-07	0.148016914	0.000680433	-0.157081407	3.357992056	14	3	0.559226112	0.584444444	Peripheral	Elongation_Cortex_BRZ_2_BL
AT1G15625	AT1G15625	21	21	0	0.00952381	0.016465575	0.010309278	0.010309278	0	0	2.41E-07	0.078941993	0.001229987	-0.157081407	3.357992056	6	3	0.27631716	0.489795918	Peripheral	Elongation_Cortex_BRZ_2_BL
AT3G16080	RPL37C	63	63	0	0.013312852	0.016718275	0.030927835	0.030927835	0	0	2.41E-07	0.216635872	0.003011977	-0.157081407	3.357992056	8	3	2.539588778	0.550768456	Connector Hub	Elongation_Cortex_BRZ_2_BL
AT4G18070	AT4G18070	42	42	0	0.005807201	0.00823534	0.020618557	0.020618557	0	0	2.41E-07	0.150064353	0.001926544	-0.157081407	3.357992056	29	3	1.502255953	0.530612245	Peripheral	Elongation_Cortex_BRZ_2_BL
AT5G47930	RPS27D	40	40	0	0.016666667	0.030402239	0.019636721	0.019636721	0	0	2.41E-07	0.143083359	0.00167613	-0.157081407	3.357992056	14	3	0.842135065	0.62875	Connector	Elongation_Cortex_BRZ_2_BL
AT3G22240	AT3G22240	46	46	0	0.016425121	0.030208297	0.022582229	0.022582229	0	0	2.41E-07	0.178328832	0.001774829	-0.157081407	3.357992056	33	3	1.125044017	0.596408318	Peripheral	Elongation_Cortex_BRZ_2_BL
AT3G43810	CAM7	34	34	0	0.017825312	0.044949827	0.016691213	0.016691213	0	0	2.41E-07	0.132159699	0.000896743	-0.157081407	3.357992056	9	3	0.842135065	0.569204152	Peripheral	Elongation_Cortex_BRZ_2_BL
AT3G51730	AT3G51730	42	42	0	0.025551684	0.044986486	0.020618557	0.020618557	0	0	2.41E-07	0.173172734	0.000944449	-0.157081407	3.357992056	9	3	1.125044017	0.595238095	Peripheral	Elongation_Cortex_BRZ_2_BL
AT5G03345	AT5G03345	51	51	0	0.017254902	0.030542885	0.025036819	0.025036819	0	0	2.41E-07	0.267175078	0.001615191	-0.157081407	3.357992056	12	3	2.068073858	0.515955402	Peripheral	Elongation_Cortex_BRZ_2_BL
AT3G52090	NRPB11	32	32	0	0.012096774	0.02679379	0.015709377	0.015709377	0	0	2.41E-07	0.093267501	0.000825234	-0.157081407	3.357992056	14	3	0.653529097	0.580078125	Peripheral	Elongation_Cortex_BRZ_2_BL
AT2G42680	MBF1A	32	32	0	0.028225806	0.049432764	0.015709377	0.015709377	0	0	2.41E-07	0.172854934	0.000916986	-0.157081407	3.357992056	8	3	0.464923128	0.638671875	Connector	Elongation_Cortex_BRZ_2_BL
AT3G12290	FOLD2	36	36	0	0.004761905	0.00725258	0.017673049	0.017673049	0	0	2.41E-07	0.102198869	0.00191848	-0.157081407	3.357992056	26	3	0.936438049	0.569444444	Peripheral	Elongation_Cortex_BRZ_2_BL
AT2G34300	AT2G34300	62	62	0	0.02908514	0.053995431	0.030436917	0.030436917	0	0	2.41E-07	0.253998387	0.001679561	-0.157081407	3.357992056	12	3	1.87946789	0.618626431	Peripheral	Elongation_Cortex_BRZ_2_BL
AT1G55330	AGP21	85	85	0	0.025210084	0.046013268	0.041728031	0.041728031	0	0	2.41E-07	0.295600863	0.002035663	-0.157081407	3.357992056	12	3	3.011103698	0.619515571	Connector Hub	Elongation_Cortex_BRZ_2_BL
AT5G02380	MT2B	39	39	0	0.029689609	0.067762154	0.019145803	0.019145803	0	0	2.41E-07	0.165088987	0.001084208	-0.157081407	3.357992056	8	3	1.030741033	0.570677186	Peripheral	Elongation_Cortex_BRZ_2_BL
AT4G12650	TMN12	52	52	0	0.019607843	0.033062761	0.025527737	0.025527737	0	0	2.41E-07	0.227612794	0.001320749	-0.157081407	3.357992056	33	3	2.162376842	0.518491124	Peripheral	Elongation_Cortex_BRZ_2_BL
AT1G66580	RPL10C	36	36	0	0.011111111	0.025344756	0.017673049	0.017673049	0	0	2.41E-07	0.124884865	0.00094206	-0.157081407	3.357992056	9	3	1.313649985	0.461419753	Peripheral	Elongation_Cortex_BRZ_2_BL
AT1G51200	SAP2	45	45	0	0.016161616	0.022163754	0.022091311	0.022091311	0	0	2.41E-07	0.182881146	0.001049079	-0.157081407	3.357992056	9	3	1.785164905	0.499753086	Peripheral	Elongation_Cortex_BRZ_2_BL
AT3G47370	RPS20B	34	34	0	0.035650624	0.07562715	0.016691213	0.016691213	0	0	2.41E-07	0.169645118	0.000834043	-0.157081407	3.357992056	8	3	0.464923128	0.62283737	Connector	Elongation_Cortex_BRZ_2_BL
AT4G32130	AT4G32130	24	24	0	0.007246377	0.006877271	0.011782032	0.011782032	0	0	2.41E-07	0.105513054	0.000795531	-0.157081407	3.357992056	9	3	-0.006591792	0.635416667	Connector	Elongation_Cortex_BRZ_2_BL
AT5G22140	AT5G22140	25	25	0	0.023333333	0.069123892	0.01227295	0.01227295	0	0	2.41E-07	0.133087768	0.000938139	-0.157081407	3.357992056	26	3	-0.006591792	0.6464	Connector	Elongation_Cortex_BRZ_2_BL
AT1G04430	AT1G04430	48	48	0	0.032801418	0.060619882	0.023564065	0.023564065	0	0	2.41E-07	0.222173104	0.001311939	-0.157081407	3.357992056	9	7	0.79243512	0.596354167	Peripheral	Elongation_Cortex_BRZ_2_BL
AT5G27770	RPL22C	32	32	0	0.048387097	0.09425187	0.015709377	0.015709377	0	0	2.41E-07	0.198536941	0.000833748	-0.157081407	3.357992056	14	2	0.061337369	0.654296875	Connector	Elongation_Cortex_BRZ_2_BL
AT4G22212	AT4G22212	35	35	0	0.030252101	0.054402053	0.017182131	0.017182131	0	0	2.41E-07	0.097516281	0.001060719	-0.157081407	3.357992056	38	7	0.447497612	0.599183673	Peripheral	Elongation_Cortex_BRZ_2_BL
AT5G42190	SKP1B	51	51	0	0.021960784	0.03364518	0.025036819	0.025036819	0	0	2.41E-07	0.203036949	0.001860527	-0.157081407	3.357992056	33	3	2.256679826	0.489811611	Peripheral	Elongation_Cortex_BRZ_2_BL
AT2G27530	RPL10AB	58	58	0	0.00907441	0.017824472	0.028473245	0.028473245	0	0	2.41E-07	0.181535994	0.001882179	-0.157081407	3.357992056	9	3	3.105406683	0.390011891	Connector Hub	Elongation_Cortex_BRZ_2_BL
AT1G16700	AT1G16700	40	40	0	0.021794872	0.039521044	0.019636721	0.019636721	0	0	2.41E-07	0.193263776	0.001453414	-0.157081407	3.357992056	9	3	0.747832081	0.63375	Connector	Elongation_Cortex_BRZ_2_BL
AT1G09330	ECH	26	26	0	0.009230769	0.014448765	0.012763868	0.012763868	0	0	2.41E-07	0.094885763	0.000996507	-0.157081407	3.357992056	4	3	0.559226112	0.51183432	Peripheral	Elongation_Cortex_BRZ_2_BL
AT4G24190	HSP90-7	64	64	0	0.037202381	0.062670408	0.031418753	0.031418753	0	0	2.41E-07	0.257032468	0.001303343	-0.157081407	3.357992056	9	3	1.407952969	0.667480469	Connector	Elongation_Cortex_BRZ_2_BL
AT2G17380	AAP19-1	27	27	0	0.048433048	0.10388185	0.013254786	0.013254786	0	0	2.41E-07	0.126014014	0.000630567	-0.157081407	3.357992056	14	3	0.559226112	0.510288066	Peripheral	Elongation_Cortex_BRZ_2_BL
AT5G26667	PYR6	59	59	0	0.00818235	0.012519809	0.028964163	0.028964163	0	0	2.41E-07	0.184808497	0.002304486	-0.157081407	3.357992056	9	3	3.105406683	0.410226946	Connector Hub	Elongation_Cortex_BRZ_2_BL
AT5G42890	ATSCP2	33	33	0	0.003787879	0.004008052	0.016200295	0.016200295	0	0	2.41E-07	0.120530011	0.00146029	-0.157081407	3.357992056	57	3	0.653529097	0.576675849	Peripheral	Elongation_Cortex_BRZ_2_BL
AT4G26320	AGP13	57	57	0	0.026315789	0.041662115	0.027982327	0.027982327	0	0	2.41E-07	0.19883376	0.001407295	-0.157081407	3.357992056	33	3	1.502255953	0.597722376	Peripheral	Elongation_Cortex_BRZ_2_BL
AT3G54880	AT3G54880	35	35	0	0.023529412	0.038384889	0.017182131	0.017182131	0	0	2.41E-07	0.134846086	0.000953677	-0.157081407	3.357992056	12	3	0.653529097	0.617142857	Peripheral	Elongation_Cortex_BRZ_2_BL
AT5G15490	UGD3	55	55	0	0.012794613	0.022626076	0.027000491	0.027000491	0	0	2.41E-07	0.218128727	0.001434887	-0.157081407	3.357992056	12	3	2.068073858	0.557355372	Peripheral	Elongation_Cortex_BRZ_2_BL
AT1G30690	PATL4	66	66	0	0.045221445	0.067380528	0.032400589	0.032400589	0	0	2.41E-07	0.267610022	0.00093494	-0.157081407	3.357992056	33	7	1.022393459	0.65748393	Connector	Elongation_Cortex_BRZ_2_BL
AT1G12080	AT1G12080	45	45	0	0.032323232	0.055503281	0.022091311	0.022091311	0	0	2.41E-07	0.153549751	0.001642531	-0.157081407	3.357992056	55	3	1.313649985	0.599506173	Peripheral	Elongation_Cortex_BRZ_2_BL
AT5G50460	SEC61G2	33	33	0	0.085227273	0.141524675	0.016200295	0.016200295	0	0	2.41E-07	0.203507061	0.000682067	-0.157081407	3.357992056	8	3	0.27631716	0.668503214	Connector	Elongation_Cortex_BRZ_2_BL
AT4G12510	AT4G12510	66	66	0	0.027039627	0.036639754	0.032400589	0.032400589	0	0	2.41E-07	0.239079628	0.002375341	-0.157081407	3.357992056	12	7	1.367330967	0.575298439	Peripheral	Elongation_Cortex_BRZ_2_BL
AT1G50740	FAX5	32	32	0	0.074596774	0.105903105	0.015709377	0.015709377	0	0	2.41E-07	0.116182339	0.000823729	-0.157081407	3.357992056	12	2	0.574485987	0.470703125	Peripheral	Elongation_Cortex_BRZ_2_BL
AT5G20010	RAN1	36	36	0	0.031746032	0.046550378	0.017673049	0.017673049	0	0	2.41E-07	0.113742498	0.000915886	-0.157081407	3.357992056	42	3	0.747832081	0.606481481	Peripheral	Elongation_Cortex_BRZ_2_BL
AT3G58680	MBF1B	37	37	0	0.013513514	0.028149959	0.018163967	0.018163967	0	0	2.41E-07	0.079418257	0.001196222	-0.157081407	3.357992056	9	3	0.747832081	0.6165084	Peripheral	Elongation_Cortex_BRZ_2_BL
AT2G21160	AT2G21160	37	37	0	0.012012012	0.015373557	0.018163967	0.018163967	0	0	2.41E-07	0.113021338	0.001178847	-0.157081407	3.357992056	9	3	1.407952969	0.46165084	Peripheral	Elongation_Cortex_BRZ_2_BL
AT5G09960	AT5G09960	33	33	0	0.053030303	0.073698118	0.016200295	0.016200295	0	0	2.41E-07	0.161319304	0.000606624	-0.157081407	3.357992056	14	3	0.370620144	0.642791552	Connector	Elongation_Cortex_BRZ_2_BL
AT4G34150	AT4G34150	32	32	0	0.058467742	0.170276162	0.015709377	0.015709377	0	0	2.41E-07	0.11511649	0.001415198	-0.157081407	3.357992056	42	2	0.574485987	0.447265625	Peripheral	Elongation_Cortex_BRZ_2_BL
AT5G26280	AT5G26280	59	59	0	0.014611338	0.018187914	0.028964163	0.028964163	0	0	2.41E-07	0.143201113	0.002240257	-0.157081407	3.357992056	12	3	2.068073858	0.596954898	Peripheral	Elongation_Cortex_BRZ_2_BL
AT4G12520	AT4G12520	69	69	0	0.023870418	0.036295363	0.033873343	0.033873343	0	0	2.41E-07	0.214356331	0.002312521	-0.157081407	3.357992056	12	7	1.597289306	0.570888469	Peripheral	Elongation_Cortex_BRZ_2_BL
AT5G35740	AT5G35740	49	49	0	0.045918367	0.071429147	0.024054983	0.024054983	0	0	2.41E-07	0.205781303	0.001762124	-0.157081407	3.357992056	68	3	1.313649985	0.619741774	Peripheral	Elongation_Cortex_BRZ_2_BL
AT1G21750	PDIL1-1	45	45	0	0.013131313	0.023743958	0.022091311	0.022091311	0	0	2.41E-07	0.158568626	0.001225107	-0.157081407	3.357992056	9	3	1.313649985	0.557037037	Peripheral	Elongation_Cortex_BRZ_2_BL
AT5G49540	AT5G49540	36	36	0	0.020634921	0.037089109	0.017673049	0.017673049	0	0	2.41E-07	0.136838541	0.000768045	-0.157081407	3.357992056	8	3	1.030741033	0.549382716	Peripheral	Elongation_Cortex_BRZ_2_BL
AT5G09890	AT5G09890	32	32	0	0.056451613	0.100166676	0.015709377	0.015709377	0	0	2.41E-07	0.165419359	0.000793091	-0.157081407	3.357992056	38	3	0.370620144	0.65234375	Connector	Elongation_Cortex_BRZ_2_BL
AT1G51060	HTA10	26	26	0	0.061538462	0.114519639	0.012763868	0.012763868	0	0	2.41E-07	0.098262573	0.000727571	-0.157081407	3.357992056	66	3	0.087711192	0.615384615	Peripheral	Elongation_Cortex_BRZ_2_BL
AT3G25230	ROF1	20	20	0	0.136842105	0.2424679	0.00981836	0.00981836	0	0	2.41E-07	0.127853915	0.000503225	-0.157081407	3.357992056	38	2	-0.10971217	0.625	Connector	Elongation_Cortex_BRZ_2_BL
AT5G58710	CYP20-1	35	35	0	0.033613445	0.069687381	0.017182131	0.017182131	0	0	2.41E-07	0.129927678	0.000621045	-0.157081407	3.357992056	8	3	0.936438049	0.558367347	Peripheral	Elongation_Cortex_BRZ_2_BL
AT5G27760	AT5G27760	32	32	0	0.04233871	0.066527469	0.015709377	0.015709377	0	0	2.41E-07	0.121491091	0.000722229	-0.157081407	3.357992056	42	3	0.370620144	0.626953125	Connector	Elongation_Cortex_BRZ_2_BL
AT5G28540	MED37A	58	58	0	0.021173624	0.041532609	0.028473245	0.028473245	0	0	2.41E-07	0.192378592	0.001245523	-0.157081407	3.357992056	8	3	2.162376842	0.570154578	Peripheral	Elongation_Cortex_BRZ_2_BL
AT1G63330	AT1G63330	3	3	0	0	0	0.001472754	0.001472754	0	0	2.41E-07	0.00122709	0.001047175	-0.157081407	3.357992056	316	2	-0.508827762	0	Ultra peripheral	Elongation_Cortex_BRZ_2_BL
AT5G10830	AT5G10830	27	27	0	0.054131054	0.095609409	0.013254786	0.013254786	0	0	2.41E-07	0.10464767	0.000975342	-0.157081407	3.357992056	37	2	0.232386909	0.576131687	Peripheral	Elongation_Cortex_BRZ_2_BL
AT1G74950	TIFY10B	18	18	0	0.14379085	0.27417457	0.008836524	0.008836524	0	0	2.41E-07	0.079626065	0.000668107	-0.157081407	3.357992056	47	2	0.004320856	0.512345679	Peripheral	Elongation_Cortex_BRZ_2_BL
AT1G75750	GASA1	84	84	0	0.022948939	0.038802445	0.041237113	0.041237113	0	0	2.41E-07	0.272325267	0.002895566	-0.157081407	3.357992056	30	7	2.172185154	0.564342404	Peripheral	Elongation_Cortex_BRZ_2_BL
AT1G67730	KCR1	40	40	0	0.062820513	0.09835773	0.019636721	0.019636721	0	0	2.41E-07	0.234241386	0.000769679	-0.157081407	3.357992056	8	3	0.842135065	0.625	Connector	Elongation_Cortex_BRZ_2_BL
AT5G07880	SNAP29	17	17	0	0.029411765	0.019204695	0.008345606	0.008345606	0	0	2.41E-07	0.049088874	0.000619226	-0.157081407	3.357992056	9	3	0.182014176	0.380622837	Peripheral	Elongation_Cortex_BRZ_2_BL
AT1G30630	AT1G30630	39	39	0	0.048582996	0.097483206	0.019145803	0.019145803	0	0	2.41E-07	0.157747762	0.000790633	-0.157081407	3.357992056	9	7	0.504987196	0.629848784	Connector	Elongation_Cortex_BRZ_2_BL
AT4G08555	AT4G08555	15	15	0	0.028571429	0.115429743	0.00736377	0.00736377	0	0	2.41E-07	0.041486839	0.000505965	-0.157081407	3.357992056	14	2	-0.28076171	0.604444444	Peripheral	Elongation_Cortex_BRZ_2_BL
AT5G16830	SYP21	18	18	0	0.202614379	0.375347677	0.008836524	0.008836524	0	0	2.41E-07	0.090774337	0.000514045	-0.157081407	3.357992056	42	2	0.004320856	0.5	Peripheral	Elongation_Cortex_BRZ_2_BL
AT2G16600	CYP19-1	47	47	0	0.021276596	0.033747413	0.023073147	0.023073147	0	0	2.41E-07	0.148747165	0.000873181	-0.157081407	3.357992056	38	3	1.690861921	0.553191489	Peripheral	Elongation_Cortex_BRZ_2_BL
AT3G11510	RPS14B	44	44	0	0.019027484	0.027211498	0.021600393	0.021600393	0	0	2.41E-07	0.129111135	0.001165986	-0.157081407	3.357992056	8	3	1.030741033	0.623966942	Connector	Elongation_Cortex_BRZ_2_BL
AT1G48850	EMB1144	38	38	0	0.018492176	0.041806629	0.018654885	0.018654885	0	0	2.41E-07	0.136533096	0.001134109	-0.157081407	3.357992056	54	3	0.653529097	0.62465374	Connector	Elongation_Cortex_BRZ_2_BL
AT1G43170	ARP1	44	44	0	0.030655391	0.054248135	0.021600393	0.021600393	0	0	2.41E-07	0.162765583	0.000944359	-0.157081407	3.357992056	38	3	1.125044017	0.612603306	Peripheral	Elongation_Cortex_BRZ_2_BL
AT1G23440	AT1G23440	31	31	0	0.077419355	0.093278271	0.015218459	0.015218459	0	0	2.41E-07	0.126226901	0.000628102	-0.157081407	3.357992056	33	2	0.232386909	0.628511967	Connector	Elongation_Cortex_BRZ_2_BL
AT2G33990	iqd9	32	32	0	0.064516129	0.100630539	0.015709377	0.015709377	0	0	2.41E-07	0.171069694	0.00069702	-0.157081407	3.357992056	33	7	0.504987196	0.537109375	Peripheral	Elongation_Cortex_BRZ_2_BL
AT5G54370	AT5G54370	13	13	0	0.230769231	0.320003614	0.006381934	0.006381934	0	0	2.41E-07	0.097127411	0.000432931	-0.157081407	3.357992056	8	2	-0.166728683	0.473372781	Peripheral	Elongation_Cortex_BRZ_2_BL
AT5G15970	KIN2	62	62	0	0.029613961	0.052516907	0.030436917	0.030436917	0	0	2.41E-07	0.197191532	0.001925486	-0.157081407	3.357992056	12	7	1.137372628	0.621748179	Connector	Elongation_Cortex_BRZ_2_BL
AT2G18210	AT2G18210	29	29	0	0.110837438	0.197534181	0.014236622	0.014236622	0	0	2.41E-07	0.14185981	0.00077732	-0.157081407	3.357992056	42	2	0.232386909	0.565992866	Peripheral	Elongation_Cortex_BRZ_2_BL
AT2G43820	UGT74F2	57	57	0	0.031954887	0.047017756	0.027982327	0.027982327	0	0	2.41E-07	0.20000998	0.001969968	-0.157081407	3.357992056	33	4	3.395879857	0.738688827	Connector Hub	Elongation_Cortex_BRZ_2_BL
AT3G56880	AT3G56880	38	38	0	0.089615932	0.155434354	0.018654885	0.018654885	0	0	2.41E-07	0.150305728	0.000714489	-0.157081407	3.357992056	12	2	0.289403422	0.659279778	Connector	Elongation_Cortex_BRZ_2_BL
AT1G64200	VHA-E3	49	49	0	0.017857143	0.025912738	0.024054983	0.024054983	0	0	2.41E-07	0.144508572	0.001222655	-0.157081407	3.357992056	33	3	1.502255953	0.582257393	Peripheral	Elongation_Cortex_BRZ_2_BL
AT2G27710	RPP2B	43	43	0	0.027685493	0.059410276	0.021109475	0.021109475	0	0	2.41E-07	0.148250725	0.001073658	-0.157081407	3.357992056	42	3	1.030741033	0.619794484	Peripheral	Elongation_Cortex_BRZ_2_BL
AT4G16720	RPL15A	29	29	0	0.0591133	0.125669111	0.014236622	0.014236622	0	0	2.41E-07	0.119442287	0.000671673	-0.157081407	3.357992056	33	2	0.118353882	0.585017836	Peripheral	Elongation_Cortex_BRZ_2_BL
AT5G47780	GAUT4	43	43	0	0.012181617	0.019933523	0.021109475	0.021109475	0	0	2.41E-07	0.160376439	0.001317241	-0.157081407	3.357992056	12	3	1.502255953	0.53650622	Peripheral	Elongation_Cortex_BRZ_2_BL
AT3G49845	AT3G49845	50	50	0	0.023673469	0.040269758	0.024545901	0.024545901	0	0	2.41E-07	0.139478446	0.001234895	-0.157081407	3.357992056	8	7	0.677455951	0.6408	Connector	Elongation_Cortex_BRZ_2_BL
AT3G28940	AIG2B	52	52	0	0.025641026	0.048048529	0.025527737	0.025527737	0	0	2.41E-07	0.208526187	0.001375077	-0.157081407	3.357992056	42	3	1.690861921	0.590976331	Peripheral	Elongation_Cortex_BRZ_2_BL
AT3G48520	CYP94B3	30	30	0	0.032183908	0.062291655	0.014727541	0.014727541	0	0	2.41E-07	0.054447525	0.000973273	-0.157081407	3.357992056	30	2	0.460452961	0.491111111	Peripheral	Elongation_Cortex_BRZ_2_BL
AT5G08080	SYP132	56	56	0	0.020779221	0.043136293	0.027491409	0.027491409	0	0	2.41E-07	0.191531949	0.001374493	-0.157081407	3.357992056	9	3	2.068073858	0.560586735	Peripheral	Elongation_Cortex_BRZ_2_BL
AT2G14890	AGP9	50	50	0	0.03755102	0.052449894	0.024545901	0.024545901	0	0	2.41E-07	0.182192698	0.001021469	-0.157081407	3.357992056	38	7	1.022393459	0.5736	Peripheral	Elongation_Cortex_BRZ_2_BL
AT5G62700	TUBB3	48	48	0	0.014184397	0.017377159	0.023564065	0.023564065	0	0	2.41E-07	0.123452272	0.001246955	-0.157081407	3.357992056	42	3	0.842135065	0.641493056	Connector	Elongation_Cortex_BRZ_2_BL
AT4G24690	NBR1	23	23	0	0.071146245	0.138571408	0.011291114	0.011291114	0	0	2.41E-07	0.107410788	0.000501366	-0.157081407	3.357992056	4	2	0.004320856	0.604914934	Peripheral	Elongation_Cortex_BRZ_2_BL
AT2G39900	WLIN2A	35	35	0	0.020168067	0.023976556	0.017182131	0.017182131	0	0	2.41E-07	0.06657069	0.000871682	-0.157081407	3.357992056	38	3	0.559226112	0.625306122	Connector	Elongation_Cortex_BRZ_2_BL
AT5G10860	CBSX3	28	28	0	0.103174603	0.182517919	0.013745704	0.013745704	0	0	2.41E-07	0.136834157	0.000635627	-0.157081407	3.357992056	33	2	0.175370395	0.589285714	Peripheral	Elongation_Cortex_BRZ_2_BL
AT5G19440	AT5G19440	54	54	0	0.025856045	0.033831844	0.026509573	0.026509573	0	0	2.41E-07	0.189113989	0.001286266	-0.157081407	3.357992056	8	3	1.502255953	0.640603567	Connector	Elongation_Cortex_BRZ_2_BL
AT2G45180	AT2G45180	92	92	0	0.011227903	0.017508374	0.045164458	0.045164458	0	0	2.41E-07	0.22790815	0.003403525	-0.157081407	3.357992056	8	3	3.765527571	0.572069943	Connector Hub	Elongation_Cortex_BRZ_2_BL
AT4G36500	AT4G36500	41	41	0	0.053658537	0.094509311	0.020127639	0.020127639	0	0	2.41E-07	0.138716354	0.001819697	-0.157081407	3.357992056	8	2	0.460452961	0.606781678	Peripheral	Elongation_Cortex_BRZ_2_BL
AT4G19030	NIP1-1	23	23	0	0.090909091	0.171366192	0.011291114	0.011291114	0	0	2.41E-07	0.142087867	0.000539112	-0.157081407	3.357992056	14	2	-0.223745197	0.665406427	Connector	Elongation_Cortex_BRZ_2_BL
AT2G37975	AT2G37975	32	32	0	0.032258065	0.05416558	0.015709377	0.015709377	0	0	2.41E-07	0.126414168	0.000743647	-0.157081407	3.357992056	9	3	0.559226112	0.595703125	Peripheral	Elongation_Cortex_BRZ_2_BL
AT3G15950	NAI2	37	37	0	0.06006006	0.090933235	0.018163967	0.018163967	0	0	2.41E-07	0.154856144	0.000669059	-0.157081407	3.357992056	8	7	0.332518442	0.636961286	Connector	Elongation_Cortex_BRZ_2_BL
AT1G60710	ATB2	35	35	0	0.021848739	0.025639791	0.017182131	0.017182131	0	0	2.41E-07	0.09750728	0.001119011	-0.157081407	3.357992056	8	7	0.217539273	0.657959184	Connector	Elongation_Cortex_BRZ_2_BL
AT5G07960	AT5G07960	11	11	0	0.272727273	0.401118612	0.005400098	0.005400098	0	0	2.41E-07	0.076243226	0.00055544	-0.157081407	3.357992056	38	2	-0.28076171	0.512396694	Peripheral	Elongation_Cortex_BRZ_2_BL
AT5G64140	RPS28C	24	24	0	0.094202899	0.1720367	0.011782032	0.011782032	0	0	2.41E-07	0.159127795	0.000529486	-0.157081407	3.357992056	8	2	0.061337369	0.618055556	Peripheral	Elongation_Cortex_BRZ_2_BL
AT3G53620	PPA4	30	30	0	0.027586207	0.060710352	0.014727541	0.014727541	0	0	2.41E-07	0.121848613	0.000793427	-0.157081407	3.357992056	14	2	0.118353882	0.604444444	Peripheral	Elongation_Cortex_BRZ_2_BL
AT2G33470	GLTP1	25	25	0	0.026666667	0.064541844	0.01227295	0.01227295	0	0	2.41E-07	0.055651927	0.000736165	-0.157081407	3.357992056	38	6	1.414213562	0.7072	Connector	Elongation_Cortex_BRZ_2_BL
AT2G31570	GPX2	58	58	0	0.028433152	0.040956091	0.028473245	0.028473245	0	0	2.41E-07	0.178450908	0.001113208	-0.157081407	3.357992056	33	3	1.785164905	0.615933413	Peripheral	Elongation_Cortex_BRZ_2_BL
AT3G30390	AVT6A	55	55	0	0.016835017	0.021754305	0.027000491	0.027000491	0	0	2.41E-07	0.17042569	0.001063147	-0.157081407	3.357992056	9	3	1.219347001	0.650578512	Connector	Elongation_Cortex_BRZ_2_BL
AT2G19680	AT2G19680	20	20	0	0	0	0.00981836	0.00981836	0	0	2.41E-07	0.034800083	0.00098057	-0.157081407	3.357992056	31	3	0.464923128	0.335	Peripheral	Elongation_Cortex_BRZ_2_BL
AT1G54630	ACP3	48	48	0	0.006205674	0.007574892	0.023564065	0.023564065	0	0	2.41E-07	0.10592361	0.001568009	-0.157081407	3.357992056	33	3	1.87946789	0.505208333	Peripheral	Elongation_Cortex_BRZ_2_BL
AT3G14990	DJ1A	39	39	0	0.066126856	0.103450937	0.019145803	0.019145803	0	0	2.41E-07	0.159454318	0.000763363	-0.157081407	3.357992056	9	3	0.653529097	0.64957265	Connector	Elongation_Cortex_BRZ_2_BL
AT1G29025	AT1G29025	62	62	0	0.033844527	0.051699811	0.030436917	0.030436917	0	0	2.41E-07	0.229813603	0.001978779	-0.157081407	3.357992056	12	7	1.022393459	0.643080125	Connector	Elongation_Cortex_BRZ_2_BL
AT1G61100	AT1G61100	24	24	0	0.065217391	0.097326717	0.011782032	0.011782032	0	0	2.41E-07	0.118802665	0.000615997	-0.157081407	3.357992056	9	7	-0.127398236	0.663194444	Connector	Elongation_Cortex_BRZ_2_BL
AT4G17900	AT4G17900	25	25	0	0.063333333	0.114577511	0.01227295	0.01227295	0	0	2.41E-07	0.089563653	0.000596129	-0.157081407	3.357992056	9	2	-0.052695657	0.6368	Connector	Elongation_Cortex_BRZ_2_BL
AT2G38750	ANN4	46	46	0	0.034782609	0.048220975	0.022582229	0.022582229	0	0	2.41E-07	0.134466966	0.000889491	-0.157081407	3.357992056	33	7	0.504987196	0.650283554	Connector	Elongation_Cortex_BRZ_2_BL
AT2G18193	AT2G18193	24	24	0	0.094202899	0.17554925	0.011782032	0.011782032	0	0	2.41E-07	0.115492555	0.000505734	-0.157081407	3.357992056	4	2	0.289403422	0.454861111	Peripheral	Elongation_Cortex_BRZ_2_BL
AT1G20090	ARAC4	29	29	0	0.039408867	0.06426923	0.014236622	0.014236622	0	0	2.41E-07	0.127186635	0.00060077	-0.157081407	3.357992056	33	2	0.004320856	0.656361474	Connector	Elongation_Cortex_BRZ_2_BL
AT5G60530	AT5G60530	11	11	0	0.181818182	0.246359198	0.005400098	0.005400098	0	0	2.41E-07	0.075344087	0.000447815	-0.157081407	3.357992056	66	2	-0.223745197	0.429752066	Peripheral	Elongation_Cortex_BRZ_2_BL
AT5G12250	TUBB6	45	45	0	0.027272727	0.052779649	0.022091311	0.022091311	0	0	2.41E-07	0.178182164	0.000829389	-0.157081407	3.357992056	9	7	0.677455951	0.594567901	Peripheral	Elongation_Cortex_BRZ_2_BL
AT5G10130	DFC	24	24	0	0.119565217	0.24017405	0.011782032	0.011782032	0	0	2.41E-07	0.142614804	0.00062601	-0.157081407	3.357992056	38	2	-0.052695657	0.621527778	Connector	Elongation_Cortex_BRZ_2_BL
AT3G19240	AT3G19240	24	24	0	0.119565217	0.242227045	0.011782032	0.011782032	0	0	2.41E-07	0.152575477	0.000559094	-0.157081407	3.357992056	33	2	0.232386909	0.46875	Peripheral	Elongation_Cortex_BRZ_2_BL
AT5G45110	NPR3	28	28	0	0.161375661	0.321858633	0.013745704	0.013745704	0	0	2.41E-07	0.174796541	0.000623222	-0.157081407	3.357992056	42	2	0.346419935	0.520408163	Peripheral	Elongation_Cortex_BRZ_2_BL
AT5G02960	RPS23B	34	34	0	0.023172906	0.034990418	0.016691213	0.016691213	0	0	2.41E-07	0.084348719	0.000785003	-0.157081407	3.357992056	38	3	0.747832081	0.589965398	Peripheral	Elongation_Cortex_BRZ_2_BL
AT2G35880	WDL4	46	46	0	0.035748792	0.054477655	0.022582229	0.022582229	0	0	2.41E-07	0.199008001	0.000845702	-0.157081407	3.357992056	30	3	0.936438049	0.641776938	Connector	Elongation_Cortex_BRZ_2_BL
AT3G04400	RPL23A	43	43	0	0.026578073	0.039514902	0.021109475	0.021109475	0	0	2.41E-07	0.148196221	0.000964219	-0.157081407	3.357992056	9	3	1.407952969	0.555976203	Peripheral	Elongation_Cortex_BRZ_2_BL
AT1G09750	AED3	57	57	0	0.030075188	0.046188239	0.027982327	0.027982327	0	0	2.41E-07	0.144006269	0.002553603	-0.157081407	3.357992056	33	7	0.79243512	0.65189289	Connector	Elongation_Cortex_BRZ_2_BL
AT5G08040	TOM5	10	10	0	0.066666667	0.095436806	0.00490918	0.00490918	0	0	2.41E-07	0.023693741	0.000510993	-0.157081407	3.357992056	33	3	-0.478106712	0.48	Peripheral	Elongation_Cortex_BRZ_2_BL
AT5G16470	MBS2	19	19	0	0.070175439	0.138102092	0.009327442	0.009327442	0	0	2.41E-07	0.095695714	0.000540381	-0.157081407	3.357992056	9	3	-0.289500744	0.64265928	Connector	Elongation_Cortex_BRZ_2_BL
AT3G50970	XERO2	53	53	0	0.03701016	0.057183127	0.026018655	0.026018655	0	0	2.41E-07	0.147987724	0.001229093	-0.157081407	3.357992056	33	7	0.619966366	0.652189391	Connector	Elongation_Cortex_BRZ_2_BL
AT3G42790	AL3	20	20	0	0.089473684	0.127788203	0.00981836	0.00981836	0	0	2.41E-07	0.108807517	0.000431382	-0.157081407	3.357992056	37	2	-0.10971217	0.625	Connector	Elongation_Cortex_BRZ_2_BL
AT1G53470	MSL4	46	46	0	0.030917874	0.046409302	0.022582229	0.022582229	0	0	2.41E-07	0.104637992	0.001023761	-0.157081407	3.357992056	12	3	1.125044017	0.611531191	Peripheral	Elongation_Cortex_BRZ_2_BL
AT4G34450	AT4G34450	41	41	0	0.051219512	0.078450656	0.020127639	0.020127639	0	0	2.41E-07	0.232641079	0.000880321	-0.157081407	3.357992056	8	3	0.936438049	0.618679358	Peripheral	Elongation_Cortex_BRZ_2_BL
AT4G25260	PMEI7	68	68	0	0.028972783	0.047458616	0.033382425	0.033382425	0	0	2.41E-07	0.209127843	0.001553285	-0.157081407	3.357992056	9	7	1.309841383	0.609429066	Peripheral	Elongation_Cortex_BRZ_2_BL
AT5G19690	STT3A	21	21	0	0.033333333	0.033211741	0.010309278	0.010309278	0	0	2.41E-07	0.084191035	0.000497024	-0.157081407	3.357992056	12	3	-0.19519776	0.648526077	Connector	Elongation_Cortex_BRZ_2_BL
AT2G32190	AT2G32190	22	22	0	0.19047619	0.375779448	0.010800196	0.010800196	0	0	2.41E-07	0.114022337	0.00052013	-0.157081407	3.357992056	42	2	0.118353882	0.524793388	Peripheral	Elongation_Cortex_BRZ_2_BL
AT5G12940	AT5G12940	50	50	0	0.03755102	0.067393085	0.024545901	0.024545901	0	0	2.41E-07	0.18865349	0.000887914	-0.157081407	3.357992056	33	3	1.030741033	0.6368	Connector	Elongation_Cortex_BRZ_2_BL
AT1G16370	6-Oct	39	39	0	0.047233468	0.056784325	0.019145803	0.019145803	0	0	2.41E-07	0.133322602	0.000692507	-0.157081407	3.357992056	8	3	0.653529097	0.633793557	Connector	Elongation_Cortex_BRZ_2_BL
AT3G14790	RHM3	23	23	0	0.027667984	0.049444374	0.011291114	0.011291114	0	0	2.41E-07	0.105949739	0.000509321	-0.157081407	3.357992056	14	3	0.370620144	0.514177694	Peripheral	Elongation_Cortex_BRZ_2_BL
AT5G43580	AT5G43580	12	12	0	0.136363636	0.238826188	0.005891016	0.005891016	0	0	2.41E-07	0.09546754	0.000429999	-0.157081407	3.357992056	7	2	-0.166728683	0.402777778	Peripheral	Elongation_Cortex_BRZ_2_BL
AT5G41080	GDPD2	30	30	0	0.124137931	0.198804529	0.014727541	0.014727541	0	0	2.41E-07	0.134372241	0.000591582	-0.157081407	3.357992056	33	7	0.102560103	0.646666667	Connector	Elongation_Cortex_BRZ_2_BL
AT2G24500	REIL2	17	17	0	0.029411765	0.060919196	0.008345606	0.008345606	0	0	2.41E-07	0.031791352	0.000543414	-0.157081407	3.357992056	12	3	-0.19519776	0.581314879	Peripheral	Elongation_Cortex_BRZ_2_BL
AT3G61110	RPS27B	55	55	0	0.012794613	0.021333726	0.027000491	0.027000491	0	0	2.41E-07	0.138686476	0.001261918	-0.157081407	3.357992056	4	3	2.35098281	0.511735537	Peripheral	Elongation_Cortex_BRZ_2_BL
AT5G10260	RABH1E	8	8	0	0	0	0.003927344	0.003927344	0	0	2.41E-07	0.018118862	0.000448175	-0.157081407	3.357992056	4	3	-0.478106712	0.40625	Peripheral	Elongation_Cortex_BRZ_2_BL
AT5G58060	YKT61	25	25	0	0.096666667	0.152326048	0.01227295	0.01227295	0	0	2.41E-07	0.121075976	0.000556874	-0.157081407	3.357992056	38	2	0.175370395	0.5568	Peripheral	Elongation_Cortex_BRZ_2_BL
AT1G64950	CYP89A5	57	57	0	0.014411028	0.022495082	0.027982327	0.027982327	0	0	2.41E-07	0.155428416	0.00115287	-0.157081407	3.357992056	9	3	1.785164905	0.618036319	Peripheral	Elongation_Cortex_BRZ_2_BL
AT5G61820	AT5G61820	51	51	0	0.025098039	0.042803633	0.025036819	0.025036819	0	0	2.41E-07	0.159809169	0.001214339	-0.157081407	3.357992056	33	3	1.030741033	0.659746251	Connector	Elongation_Cortex_BRZ_2_BL
AT1G48440	AT1G48440	21	21	0	0.104761905	0.205518557	0.010309278	0.010309278	0	0	2.41E-07	0.109418638	0.00051734	-0.157081407	3.357992056	33	2	0.004320856	0.580498866	Peripheral	Elongation_Cortex_BRZ_2_BL
AT4G05070	AT4G05070	20	20	0	0.189473684	0.30413541	0.00981836	0.00981836	0	0	2.41E-07	0.107164236	0.000501173	-0.157081407	3.357992056	38	2	0.061337369	0.515	Peripheral	Elongation_Cortex_BRZ_2_BL
AT5G28020	CYSD2	25	25	0	0.016666667	0.025399692	0.01227295	0.01227295	0	0	2.41E-07	0.10114155	0.000778557	-0.157081407	3.357992056	14	3	0.27631716	0.6048	Peripheral	Elongation_Cortex_BRZ_2_BL
AT3G07950	RBL19	24	24	0	0.018115942	0.023751832	0.011782032	0.011782032	0	0	2.41E-07	0.081063195	0.000565609	-0.157081407	3.357992056	14	3	0.370620144	0.548611111	Peripheral	Elongation_Cortex_BRZ_2_BL
AT1G13420	SOT8	70	70	0	0.027743271	0.044020108	0.034364261	0.034364261	0	0	2.41E-07	0.182865899	0.0016686	-0.157081407	3.357992056	38	7	1.942226815	0.52122449	Peripheral	Elongation_Cortex_BRZ_2_BL
AT3G24550	PERK1	40	40	0	0.05	0.072464569	0.019636721	0.019636721	0	0	2.41E-07	0.149974972	0.000640273	-0.157081407	3.357992056	12	2	0.289403422	0.65125	Connector	Elongation_Cortex_BRZ_2_BL
AT1G50010	TUBA4	42	42	0	0.016260163	0.030699166	0.020618557	0.020618557	0	0	2.41E-07	0.138456056	0.000774405	-0.157081407	3.357992056	9	7	0.619966366	0.583900227	Peripheral	Elongation_Cortex_BRZ_2_BL
AT4G16760	ACX1	21	21	0	0.114285714	0.174038303	0.010309278	0.010309278	0	0	2.41E-07	0.051807303	0.000542398	-0.157081407	3.357992056	30	2	0.289403422	0.33106576	Peripheral	Elongation_Cortex_BRZ_2_BL
AT1G61790	OST3B	33	33	0	0.066287879	0.099877104	0.016200295	0.016200295	0	0	2.41E-07	0.140246848	0.000657317	-0.157081407	3.357992056	33	2	0.061337369	0.674012856	Connector	Elongation_Cortex_BRZ_2_BL
AT3G60450	AT3G60450	35	35	0	0.045378151	0.08223343	0.017182131	0.017182131	0	0	2.41E-07	0.11003394	0.000951677	-0.157081407	3.357992056	33	2	0.346419935	0.623673469	Connector	Elongation_Cortex_BRZ_2_BL
AT1G74270	RPL35AC	32	32	0	0.046370968	0.091288842	0.015709377	0.015709377	0	0	2.41E-07	0.124373207	0.0006578	-0.157081407	3.357992056	8	2	0.460452961	0.53125	Peripheral	Elongation_Cortex_BRZ_2_BL
AT1G76790	IGMT5	38	38	0	0.025604552	0.02863023	0.018654885	0.018654885	0	0	2.41E-07	0.113967426	0.000739762	-0.157081407	3.357992056	8	7	0.504987196	0.605263158	Peripheral	Elongation_Cortex_BRZ_2_BL
AT5G26740	AT5G26740	43	43	0	0.021040975	0.025804113	0.021109475	0.021109475	0	0	2.41E-07	0.142519432	0.000819446	-0.157081407	3.357992056	9	3	1.030741033	0.616549486	Peripheral	Elongation_Cortex_BRZ_2_BL
AT3G16410	NSP4	13	13	0	0.269230769	0.361874537	0.006381934	0.006381934	0	0	2.41E-07	0.085576945	0.00043951	-0.157081407	3.357992056	66	2	-0.052695657	0.272189349	Peripheral	Elongation_Cortex_BRZ_2_BL
AT1G62020	AT1G62020	26	26	0	0.030769231	0.043173881	0.012763868	0.012763868	0	0	2.41E-07	0.111612927	0.000575377	-0.157081407	3.357992056	14	3	0.370620144	0.576923077	Peripheral	Elongation_Cortex_BRZ_2_BL
AT1G54580	ACP2	57	57	0	0.021929825	0.02996268	0.027982327	0.027982327	0	0	2.41E-07	0.171596435	0.001586849	-0.157081407	3.357992056	33	3	1.87946789	0.599569098	Peripheral	Elongation_Cortex_BRZ_2_BL
AT5G24165	AT5G24165	31	31	0	0.038709677	0.058027865	0.015218459	0.015218459	0	0	2.41E-07	0.124130634	0.000621025	-0.157081407	3.357992056	30	7	0.332518442	0.588969823	Peripheral	Elongation_Cortex_BRZ_2_BL
AT1G78340	GSTU22	39	39	0	0.029689609	0.046722	0.019145803	0.019145803	0	0	2.41E-07	0.142084183	0.000878372	-0.157081407	3.357992056	33	3	0.747832081	0.635108481	Connector	Elongation_Cortex_BRZ_2_BL
AT1G09210	CRT2	42	42	0	0.037166086	0.061396334	0.020618557	0.020618557	0	0	2.41E-07	0.135313489	0.000888011	-0.157081407	3.357992056	8	7	0.447497612	0.645124717	Connector	Elongation_Cortex_BRZ_2_BL
AT5G56540	AGP14	57	57	0	0.023182957	0.032343275	0.027982327	0.027982327	0	0	2.41E-07	0.144507817	0.001118626	-0.157081407	3.357992056	12	7	1.022393459	0.581101878	Peripheral	Elongation_Cortex_BRZ_2_BL
AT5G13220	JAZ10	29	29	0	0.13546798	0.213011763	0.014236622	0.014236622	0	0	2.41E-07	0.129010111	0.00067889	-0.157081407	3.357992056	12	2	0.289403422	0.511296076	Peripheral	Elongation_Cortex_BRZ_2_BL
AT2G06850	XTH4	60	60	0	0.01920904	0.026020257	0.029455081	0.029455081	0	0	2.41E-07	0.16182395	0.001735267	-0.157081407	3.357992056	9	7	1.022393459	0.627222222	Connector	Elongation_Cortex_BRZ_2_BL
AT5G63800	BGAL6	34	34	0	0.080213904	0.119878516	0.016691213	0.016691213	0	0	2.41E-07	0.152153288	0.000607473	-0.157081407	3.357992056	12	3	0.747832081	0.58650519	Peripheral	Elongation_Cortex_BRZ_2_BL
AT4G08685	SAH7	26	26	0	0.052307692	0.101996613	0.012763868	0.012763868	0	0	2.41E-07	0.126429814	0.000700192	-0.157081407	3.357992056	14	3	0.182014176	0.606508876	Peripheral	Elongation_Cortex_BRZ_2_BL
AT3G07090	AT3G07090	24	24	0	0.094202899	0.175063836	0.011782032	0.011782032	0	0	2.41E-07	0.099990797	0.000583875	-0.157081407	3.357992056	38	2	0.061337369	0.600694444	Peripheral	Elongation_Cortex_BRZ_2_BL
AT5G41790	CIP1	40	40	0	0.020512821	0.029472812	0.019636721	0.019636721	0	0	2.41E-07	0.120346312	0.001828746	-0.157081407	3.357992056	56	3	1.219347001	0.55875	Peripheral	Elongation_Cortex_BRZ_2_BL
AT1G54010	GLL23	13	13	0	0.333333333	0.502822561	0.006381934	0.006381934	0	0	2.41E-07	0.091240097	0.000416378	-0.157081407	3.357992056	15	2	-0.052695657	0.272189349	Peripheral	Elongation_Cortex_BRZ_2_BL
AT5G23450	ATLCBK1	26	26	0	0.04	0.077375708	0.012763868	0.012763868	0	0	2.41E-07	0.078591147	0.000794754	-0.157081407	3.357992056	14	2	-0.052695657	0.662721893	Connector	Elongation_Cortex_BRZ_2_BL
AT4G30280	XTH18	76	76	0	0.020701754	0.033800427	0.037309769	0.037309769	0	0	2.41E-07	0.216812667	0.002235974	-0.157081407	3.357992056	30	2	1.201667632	0.658240997	Connector	Elongation_Cortex_BRZ_2_BL
AT1G66400	CML23	19	19	0	0.222222222	0.356241137	0.009327442	0.009327442	0	0	2.41E-07	0.104828365	0.000467317	-0.157081407	3.357992056	38	2	0.232386909	0.265927978	Peripheral	Elongation_Cortex_BRZ_2_BL
AT1G09740	AT1G09740	16	16	0	0.05	0.056708288	0.007854688	0.007854688	0	0	2.41E-07	0.035379696	0.000469843	-0.157081407	3.357992056	57	7	-0.069908651	0.5390625	Peripheral	Elongation_Cortex_BRZ_2_BL
AT5G54160	OMT1	56	56	0	0.048701299	0.075323722	0.027491409	0.027491409	0	0	2.41E-07	0.192436045	0.001113059	-0.157081407	3.357992056	42	7	0.849924705	0.638392857	Connector	Elongation_Cortex_BRZ_2_BL
AT5G45420	MAMYB	14	14	0	0.021978022	0.038071505	0.006872852	0.006872852	0	0	2.41E-07	0.057216949	0.000537867	-0.157081407	3.357992056	12	3	-0.383803728	0.62244898	Connector	Elongation_Cortex_BRZ_2_BL
AT1G20840	MSSP1	48	48	0	0.044326241	0.064398592	0.023564065	0.023564065	0	0	2.41E-07	0.168706276	0.001166664	-0.157081407	3.357992056	30	7	0.562476781	0.650173611	Connector	Elongation_Cortex_BRZ_2_BL
AT4G14360	AT4G14360	32	32	0	0.012096774	0.020306738	0.015709377	0.015709377	0	0	2.41E-07	0.085965574	0.000696329	-0.157081407	3.357992056	9	3	0.559226112	0.607421875	Peripheral	Elongation_Cortex_BRZ_2_BL
AT3G47670	AT3G47670	33	33	0	0.043560606	0.065778458	0.016200295	0.016200295	0	0	2.41E-07	0.127035486	0.000621762	-0.157081407	3.357992056	12	3	0.182014176	0.67768595	Connector	Elongation_Cortex_BRZ_2_BL
AT2G02780	AT2G02780	49	49	0	0.039965986	0.055934909	0.024054983	0.024054983	0	0	2.41E-07	0.191341818	0.001435157	-0.157081407	3.357992056	12	3	0.936438049	0.652228238	Connector	Elongation_Cortex_BRZ_2_BL
AT4G24920	AT4G24920	22	22	0	0.034632035	0.050645733	0.010800196	0.010800196	0	0	2.41E-07	0.060471045	0.000695965	-0.157081407	3.357992056	38	3	-0.100894776	0.644628099	Connector	Elongation_Cortex_BRZ_2_BL
AT1G36160	ACC1	36	36	0	0.047619048	0.058829004	0.017673049	0.017673049	0	0	2.41E-07	0.098528306	0.000672652	-0.157081407	3.357992056	4	2	0.175370395	0.652777778	Connector	Elongation_Cortex_BRZ_2_BL
AT1G57765	AT1G57765	15	15	0	0.057142857	0.10015345	0.00736377	0.00736377	0	0	2.41E-07	0.096990835	0.000517051	-0.157081407	3.357992056	8	3	-0.289500744	0.604444444	Peripheral	Elongation_Cortex_BRZ_2_BL
AT3G15980	AT3G15980	14	14	0	0.076923077	0.127512481	0.006872852	0.006872852	0	0	2.41E-07	0.075096952	0.000502815	-0.157081407	3.357992056	9	3	-0.19519776	0.5	Peripheral	Elongation_Cortex_BRZ_2_BL
AT1G79310	AMC7	18	18	0	0.019607843	0.021566483	0.008836524	0.008836524	0	0	2.41E-07	0.036098589	0.001086032	-0.157081407	3.357992056	16	2	-0.166728683	0.62345679	Connector	Elongation_Cortex_BRZ_2_BL
AT3G06300	P4H2	38	38	0	0.017069701	0.023203973	0.018654885	0.018654885	0	0	2.41E-07	0.103725014	0.001224951	-0.157081407	3.357992056	12	3	0.936438049	0.577562327	Peripheral	Elongation_Cortex_BRZ_2_BL
AT5G58420	RPS4D	21	21	0	0.142857143	0.213821339	0.010309278	0.010309278	0	0	2.41E-07	0.122124531	0.000488816	-0.157081407	3.357992056	38	2	0.175370395	0.448979592	Peripheral	Elongation_Cortex_BRZ_2_BL
AT1G14290	SBH2	33	33	0	0.049242424	0.087174203	0.016200295	0.016200295	0	0	2.41E-07	0.130386046	0.000655258	-0.157081407	3.357992056	9	7	0.217539273	0.642791552	Connector	Elongation_Cortex_BRZ_2_BL
AT3G21680	AT3G21680	36	36	0	0.047619048	0.080777451	0.017673049	0.017673049	0	0	2.41E-07	0.157298686	0.000607355	-0.157081407	3.357992056	4	7	0.217539273	0.637345679	Connector	Elongation_Cortex_BRZ_2_BL
AT3G19820	DIM	49	49	0	0.036564626	0.058521631	0.024054983	0.024054983	0	0	2.41E-07	0.18754802	0.00105115	-0.157081407	3.357992056	9	3	1.030741033	0.629737609	Connector	Elongation_Cortex_BRZ_2_BL
AT1G19020	AT1G19020	34	34	0	0.055258467	0.064837482	0.016691213	0.016691213	0	0	2.41E-07	0.078823822	0.000994285	-0.157081407	3.357992056	12	2	0.346419935	0.610726644	Peripheral	Elongation_Cortex_BRZ_2_BL
AT3G05020	ACP1	56	56	0	0.027922078	0.043092563	0.027491409	0.027491409	0	0	2.41E-07	0.188163051	0.001644351	-0.157081407	3.357992056	9	3	1.690861921	0.615433673	Peripheral	Elongation_Cortex_BRZ_2_BL
AT3G08520	RPL41G	10	10	0	0.222222222	0.359582557	0.00490918	0.00490918	0	0	2.41E-07	0.043298504	0.000404085	-0.157081407	3.357992056	37	2	-0.166728683	0.18	Peripheral	Elongation_Cortex_BRZ_2_BL
AT1G45145	TRX5	31	31	0	0.092473118	0.144123997	0.015218459	0.015218459	0	0	2.41E-07	0.128863612	0.000741146	-0.157081407	3.357992056	12	2	0.346419935	0.54942768	Peripheral	Elongation_Cortex_BRZ_2_BL
AT1G61780	AT1G61780	19	19	0	0.122807018	0.189149676	0.009327442	0.009327442	0	0	2.41E-07	0.0491914	0.000484519	-0.157081407	3.357992056	37	2	-0.052695657	0.576177285	Peripheral	Elongation_Cortex_BRZ_2_BL
AT5G18520	AT5G18520	38	38	0	0.055476529	0.094712403	0.018654885	0.018654885	0	0	2.41E-07	0.183334236	0.000645571	-0.157081407	3.357992056	12	3	0.370620144	0.674515235	Connector	Elongation_Cortex_BRZ_2_BL
AT3G57450	AT3G57450	35	35	0	0.048739496	0.071569132	0.017182131	0.017182131	0	0	2.41E-07	0.109196492	0.000671496	-0.157081407	3.357992056	42	3	0.464923128	0.633469388	Connector	Elongation_Cortex_BRZ_2_BL
AT5G26260	AT5G26260	32	32	0	0.024193548	0.032149222	0.015709377	0.015709377	0	0	2.41E-07	0.084110684	0.000967974	-0.157081407	3.357992056	38	3	0.559226112	0.595703125	Peripheral	Elongation_Cortex_BRZ_2_BL
AT4G21990	3-Apr	13	13	0	0.166666667	0.388653699	0.006381934	0.006381934	0	0	2.41E-07	0.050219278	0.000459861	-0.157081407	3.357992056	33	2	-0.223745197	0.544378698	Peripheral	Elongation_Cortex_BRZ_2_BL
AT5G02502	OST4B	16	16	0	0.041666667	0.058187203	0.007854688	0.007854688	0	0	2.41E-07	0.063189068	0.000618702	-0.157081407	3.357992056	14	3	-0.006591792	0.4296875	Peripheral	Elongation_Cortex_BRZ_2_BL
AT5G48900	AT5G48900	45	45	0	0.03030303	0.056557429	0.022091311	0.022091311	0	0	2.41E-07	0.174460112	0.000873717	-0.157081407	3.357992056	12	7	0.447497612	0.639012346	Connector	Elongation_Cortex_BRZ_2_BL
AT1G76650	CML38	32	32	0	0.161290323	0.326733522	0.015709377	0.015709377	0	0	2.41E-07	0.155855001	0.000652863	-0.157081407	3.357992056	12	2	0.460452961	0.521484375	Peripheral	Elongation_Cortex_BRZ_2_BL
AT3G15450	AT3G15450	25	25	0	0.083333333	0.140794721	0.01227295	0.01227295	0	0	2.41E-07	0.108409773	0.001207547	-0.157081407	3.357992056	8	2	0.175370395	0.5312	Peripheral	Elongation_Cortex_BRZ_2_BL
AT4G24275	AT4G24275	29	29	0	0.066502463	0.092316195	0.014236622	0.014236622	0	0	2.41E-07	0.104098632	0.000624657	-0.157081407	3.357992056	9	7	0.045070519	0.642092747	Connector	Elongation_Cortex_BRZ_2_BL
AT5G66420	AT5G66420	26	26	0	0.095384615	0.118645231	0.012763868	0.012763868	0	0	2.41E-07	0.116632767	0.000606847	-0.157081407	3.357992056	9	3	0.27631716	0.600591716	Peripheral	Elongation_Cortex_BRZ_2_BL
AT1G14960	AT1G14960	14	14	0	0.010989011	0.022580311	0.006872852	0.006872852	0	0	2.41E-07	0.024313475	0.000523786	-0.157081407	3.357992056	20	7	-0.069908651	0.43877551	Peripheral	Elongation_Cortex_BRZ_2_BL
AT5G56360	PSL4	32	32	0	0.034274194	0.061063231	0.015709377	0.015709377	0	0	2.41E-07	0.09688186	0.000675804	-0.157081407	3.357992056	9	3	0.464923128	0.6171875	Peripheral	Elongation_Cortex_BRZ_2_BL
AT5G20250	DIN10	19	19	0	0.140350877	0.211452294	0.009327442	0.009327442	0	0	2.41E-07	0.097889958	0.000647268	-0.157081407	3.357992056	4	7	-0.127398236	0.587257618	Peripheral	Elongation_Cortex_BRZ_2_BL
AT1G20823	ATL80	29	29	0	0.098522167	0.211492377	0.014236622	0.014236622	0	0	2.41E-07	0.155966126	0.000546033	-0.157081407	3.357992056	9	2	0.175370395	0.594530321	Peripheral	Elongation_Cortex_BRZ_2_BL
AT5G25890	IAA28	36	36	0	0.061904762	0.084391652	0.017673049	0.017673049	0	0	2.41E-07	0.127672218	0.000649212	-0.157081407	3.357992056	14	7	0.390008027	0.61882716	Peripheral	Elongation_Cortex_BRZ_2_BL
AT3G61430	PIP1-1	59	59	0	0.023378141	0.035201334	0.028964163	0.028964163	0	0	2.41E-07	0.154369237	0.00167975	-0.157081407	3.357992056	12	7	1.309841383	0.587762137	Peripheral	Elongation_Cortex_BRZ_2_BL
AT3G01190	PER27	85	85	0	0.017086835	0.024238134	0.041728031	0.041728031	0	0	2.41E-07	0.160883596	0.002892425	-0.157081407	3.357992056	12	7	1.482310137	0.645813149	Connector	Elongation_Cortex_BRZ_2_BL
AT2G42490	AT2G42490	42	42	0	0.033681765	0.044652986	0.020618557	0.020618557	0	0	2.41E-07	0.123280152	0.000967024	-0.157081407	3.357992056	12	3	0.747832081	0.631519274	Connector	Elongation_Cortex_BRZ_2_BL
AT5G42500	DIR2	27	27	0	0.082621083	0.120271571	0.013254786	0.013254786	0	0	2.41E-07	0.112195511	0.001068477	-0.157081407	3.357992056	25	7	0.734945535	0.197530864	Peripheral	Elongation_Cortex_BRZ_2_BL
AT3G13920	EIF4A1	45	45	0	0.015151515	0.018038343	0.022091311	0.022091311	0	0	2.41E-07	0.098440684	0.001301907	-0.157081407	3.357992056	38	3	1.785164905	0.497777778	Peripheral	Elongation_Cortex_BRZ_2_BL
AT1G71950	AT1G71950	24	24	0	0.126811594	0.202187252	0.011782032	0.011782032	0	0	2.41E-07	0.093058387	0.000537421	-0.157081407	3.357992056	42	2	-0.052695657	0.635416667	Connector	Elongation_Cortex_BRZ_2_BL
AT3G14940	PPC3	26	26	0	0.052307692	0.095651736	0.012763868	0.012763868	0	0	2.41E-07	0.101103223	0.000649687	-0.157081407	3.357992056	9	3	0.370620144	0.571005917	Peripheral	Elongation_Cortex_BRZ_2_BL
AT5G14730	AT5G14730	26	26	0	0.110769231	0.192432222	0.012763868	0.012763868	0	0	2.41E-07	0.107417405	0.000800789	-0.157081407	3.357992056	42	2	0.118353882	0.591715976	Peripheral	Elongation_Cortex_BRZ_2_BL
AT1G07670	ECA4	33	33	0	0.081439394	0.141737186	0.016200295	0.016200295	0	0	2.41E-07	0.126250653	0.000621041	-0.157081407	3.357992056	38	2	0.232386909	0.644628099	Connector	Elongation_Cortex_BRZ_2_BL
AT3G53260	PAL2	28	28	0	0.052910053	0.070231855	0.013745704	0.013745704	0	0	2.41E-07	0.090397805	0.000715012	-0.157081407	3.357992056	4	7	0.79243512	0.196428571	Peripheral	Elongation_Cortex_BRZ_2_BL
AT5G09650	PPA6	20	20	0	0.047368421	0.055545767	0.00981836	0.00981836	0	0	2.41E-07	0.076552193	0.000672721	-0.157081407	3.357992056	8	7	-0.127398236	0.645	Connector	Elongation_Cortex_BRZ_2_BL
AT3G19450	CAD4	53	53	0	0.034107402	0.047566898	0.026018655	0.026018655	0	0	2.41E-07	0.149866207	0.001048215	-0.157081407	3.357992056	38	7	0.79243512	0.63510146	Connector	Elongation_Cortex_BRZ_2_BL
AT3G54770	ARP1	43	43	0	0.071982281	0.115194318	0.021109475	0.021109475	0	0	2.41E-07	0.188487616	0.000861901	-0.157081407	3.357992056	12	7	0.734945535	0.588426176	Peripheral	Elongation_Cortex_BRZ_2_BL
AT4G12040	SAP7	16	16	0	0.05	0.15630539	0.007854688	0.007854688	0	0	2.41E-07	0.037630213	0.000486085	-0.157081407	3.357992056	33	2	-0.28076171	0.6015625	Peripheral	Elongation_Cortex_BRZ_2_BL
AT3G07460	AT3G07460	41	41	0	0.054878049	0.075084089	0.020127639	0.020127639	0	0	2.41E-07	0.126217009	0.000738386	-0.157081407	3.357992056	38	2	0.289403422	0.646044021	Connector	Elongation_Cortex_BRZ_2_BL
AT3G56310	AGAL3	27	27	0	0.03988604	0.055225457	0.013254786	0.013254786	0	0	2.41E-07	0.077135593	0.000651864	-0.157081407	3.357992056	12	3	0.087711192	0.666666667	Connector	Elongation_Cortex_BRZ_2_BL
AT2G30930	AT2G30930	69	69	0	0.014919011	0.020043605	0.033873343	0.033873343	0	0	2.41E-07	0.131241759	0.001912974	-0.157081407	3.357992056	9	7	1.252351798	0.63726108	Connector	Elongation_Cortex_BRZ_2_BL
AT4G35410	AAP19-2	10	10	0	0.111111111	0.193583308	0.00490918	0.00490918	0	0	2.41E-07	0.061108665	0.00044412	-0.157081407	3.357992056	4	7	-0.29986699	0.48	Peripheral	Elongation_Cortex_BRZ_2_BL
AT4G01630	EXPA17	22	22	0	0.021645022	0.031808931	0.010800196	0.010800196	0	0	2.41E-07	0.045360977	0.001134397	-0.157081407	3.357992056	317	3	-0.006591792	0.623966942	Connector	Elongation_Cortex_BRZ_2_BL
AT5G13750	ZIFL1	22	22	0	0.025974026	0.065295474	0.010800196	0.010800196	0	0	2.41E-07	0.049916443	0.000638467	-0.157081407	3.357992056	30	2	0.061337369	0.566115702	Peripheral	Elongation_Cortex_BRZ_2_BL
AT3G01520	AT3G01520	48	48	0	0.029255319	0.038106181	0.023564065	0.023564065	0	0	2.41E-07	0.146954775	0.001275139	-0.157081407	3.357992056	30	7	0.849924705	0.600694444	Peripheral	Elongation_Cortex_BRZ_2_BL
AT1G51760	ILL4	27	27	0	0.056980057	0.084432591	0.013254786	0.013254786	0	0	2.41E-07	0.079385849	0.000811118	-0.157081407	3.357992056	30	2	0.346419935	0.510288066	Peripheral	Elongation_Cortex_BRZ_2_BL
AT1G76670	URGT1	53	53	0	0.041364296	0.070563656	0.026018655	0.026018655	0	0	2.41E-07	0.19629576	0.000989882	-0.157081407	3.357992056	38	7	0.619966366	0.668565326	Connector	Elongation_Cortex_BRZ_2_BL
AT3G09300	ORP3B	40	40	0	0.05	0.086432445	0.019636721	0.019636721	0	0	2.41E-07	0.162728391	0.000660223	-0.157081407	3.357992056	9	7	0.562476781	0.60875	Peripheral	Elongation_Cortex_BRZ_2_BL
AT2G17300	AT2G17300	27	27	0	0.082621083	0.130899515	0.013254786	0.013254786	0	0	2.41E-07	0.118632649	0.000528815	-0.157081407	3.357992056	33	7	0.102560103	0.609053498	Peripheral	Elongation_Cortex_BRZ_2_BL
AT1G20010	TUBB5	58	58	0	0.032062916	0.052238077	0.028473245	0.028473245	0	0	2.41E-07	0.189424804	0.001127186	-0.157081407	3.357992056	12	7	1.367330967	0.523781213	Peripheral	Elongation_Cortex_BRZ_2_BL
AT3G26780	AT3G26780	19	19	0	0.116959064	0.14779242	0.009327442	0.009327442	0	0	2.41E-07	0.079000494	0.000568247	-0.157081407	3.357992056	42	2	-0.223745197	0.675900277	Connector	Elongation_Cortex_BRZ_2_BL
AT1G74380	XXT5	31	31	0	0.083870968	0.142444453	0.015218459	0.015218459	0	0	2.41E-07	0.127869235	0.000654471	-0.157081407	3.357992056	33	2	0.118353882	0.640998959	Connector	Elongation_Cortex_BRZ_2_BL
AT3G08890	AT3G08890	25	25	0	0.036666667	0.044446024	0.01227295	0.01227295	0	0	2.41E-07	0.080336172	0.000709837	-0.157081407	3.357992056	4	3	0.182014176	0.6144	Peripheral	Elongation_Cortex_BRZ_2_BL
AT1G69410	ELF5A-3	30	30	0	0.04137931	0.0833688	0.014727541	0.014727541	0	0	2.41E-07	0.098571024	0.000608536	-0.157081407	3.357992056	9	2	-0.052695657	0.682222222	Connector	Elongation_Cortex_BRZ_2_BL
AT3G17100	BHLH147	14	14	0	0.186813187	0.280359743	0.006872852	0.006872852	0	0	2.41E-07	0.07914721	0.00044879	-0.157081407	3.357992056	9	2	-0.223745197	0.571428571	Peripheral	Elongation_Cortex_BRZ_2_BL
AT1G62480	AT1G62480	45	45	0	0.042424242	0.07229214	0.022091311	0.022091311	0	0	2.41E-07	0.160544908	0.000856919	-0.157081407	3.357992056	38	7	1.079883044	0.499753086	Peripheral	Elongation_Cortex_BRZ_2_BL
AT1G09970	LRR XI-23	51	51	0	0.032156863	0.048927127	0.025036819	0.025036819	0	0	2.41E-07	0.14497085	0.000830981	-0.157081407	3.357992056	33	2	0.688519014	0.633602461	Connector	Elongation_Cortex_BRZ_2_BL
AT3G56240	CCH	24	24	0	0.112318841	0.185975807	0.011782032	0.011782032	0	0	2.41E-07	0.112424953	0.00060068	-0.157081407	3.357992056	4	2	0.232386909	0.486111111	Peripheral	Elongation_Cortex_BRZ_2_BL
AT1G27760	SAT32	21	21	0	0.085714286	0.120681119	0.010309278	0.010309278	0	0	2.41E-07	0.06700489	0.00050807	-0.157081407	3.357992056	30	2	0.232386909	0.380952381	Peripheral	Elongation_Cortex_BRZ_2_BL
AT5G62540	UBC3	27	27	0	0.048433048	0.076151027	0.013254786	0.013254786	0	0	2.41E-07	0.073293066	0.000682002	-0.157081407	3.357992056	33	2	0.118353882	0.609053498	Peripheral	Elongation_Cortex_BRZ_2_BL
AT1G78100	AT1G78100	21	21	0	0.257142857	0.430592647	0.010309278	0.010309278	0	0	2.41E-07	0.0834325	0.000531626	-0.157081407	3.357992056	33	2	-0.052695657	0.621315193	Connector	Elongation_Cortex_BRZ_2_BL
AT2G36830	TIP1-1	58	58	0	0.049001815	0.070664853	0.028473245	0.028473245	0	0	2.41E-07	0.192869447	0.001629337	-0.157081407	3.357992056	38	7	1.309841383	0.570749108	Peripheral	Elongation_Cortex_BRZ_2_BL
AT1G02850	BGLU11	25	25	0	0.006666667	0.006735722	0.01227295	0.01227295	0	0	2.41E-07	0.042154063	0.000764949	-0.157081407	3.357992056	9	3	0.464923128	0.5184	Peripheral	Elongation_Cortex_BRZ_2_BL
AT3G62010	AT3G62010	16	16	0	0.158333333	0.252935873	0.007854688	0.007854688	0	0	2.41E-07	0.062865174	0.000468756	-0.157081407	3.357992056	14	2	0.004320856	0.3984375	Peripheral	Elongation_Cortex_BRZ_2_BL
AT2G22870	EMB2001	9	9	0	0.027777778	0.024785257	0.004418262	0.004418262	0	0	2.41E-07	0.033769003	0.000539129	-0.157081407	3.357992056	39	3	-0.478106712	0.49382716	Peripheral	Elongation_Cortex_BRZ_2_BL
AT3G59350	AT3G59350	16	16	0	0.216666667	0.351977937	0.007854688	0.007854688	0	0	2.41E-07	0.083764326	0.00059569	-0.157081407	3.357992056	38	2	-0.052695657	0.4765625	Peripheral	Elongation_Cortex_BRZ_2_BL
AT1G08590	PXL1	23	23	0	0.063241107	0.099357954	0.011291114	0.011291114	0	0	2.41E-07	0.091313952	0.000527547	-0.157081407	3.357992056	12	7	-0.012419066	0.654064272	Connector	Elongation_Cortex_BRZ_2_BL
AT1G66280	BGLU22	39	39	0	0.035087719	0.041150782	0.019145803	0.019145803	0	0	2.41E-07	0.08276877	0.000879909	-0.157081407	3.357992056	12	3	0.936438049	0.598290598	Peripheral	Elongation_Cortex_BRZ_2_BL
AT5G47990	CYP705A5	33	33	0	0.022727273	0.032586906	0.016200295	0.016200295	0	0	2.41E-07	0.060608727	0.000955751	-0.157081407	3.357992056	25	7	0.734945535	0.411386593	Peripheral	Elongation_Cortex_BRZ_2_BL
AT5G14030	AT5G14030	25	25	0	0.04	0.038831256	0.01227295	0.01227295	0	0	2.41E-07	0.06883281	0.000527803	-0.157081407	3.357992056	38	7	0.102560103	0.6112	Peripheral	Elongation_Cortex_BRZ_2_BL
AT1G51680	4CL1	35	35	0	0.055462185	0.093990493	0.017182131	0.017182131	0	0	2.41E-07	0.125905286	0.000614624	-0.157081407	3.357992056	37	7	0.964903874	0.336326531	Peripheral	Elongation_Cortex_BRZ_2_BL
AT1G12090	ELP	34	34	0	0.03030303	0.042139381	0.016691213	0.016691213	0	0	2.41E-07	0.111481064	0.001074053	-0.157081407	3.357992056	8	7	0.390008027	0.593425606	Peripheral	Elongation_Cortex_BRZ_2_BL
AT1G33590	AT1G33590	29	29	0	0.049261084	0.085012653	0.014236622	0.014236622	0	0	2.41E-07	0.09237416	0.00073887	-0.157081407	3.357992056	12	2	0.232386909	0.580261593	Peripheral	Elongation_Cortex_BRZ_2_BL
AT5G07870	AT5G07870	25	25	0	0.016666667	0.016228235	0.01227295	0.01227295	0	0	2.41E-07	0.054759409	0.000750906	-0.157081407	3.357992056	9	2	-0.052695657	0.6368	Connector	Elongation_Cortex_BRZ_2_BL
AT1G66725	MIR163	11	11	0	0	0	0.005400098	0.005400098	0	0	2.41E-07	0.013805715	0.000554953	-0.157081407	3.357992056	5	3	-0.383803728	0.462809917	Peripheral	Elongation_Cortex_BRZ_2_BL
AT5G53250	AGP22	39	39	0	0.045883941	0.067563045	0.019145803	0.019145803	0	0	2.41E-07	0.14147713	0.000796669	-0.157081407	3.357992056	4	7	0.677455951	0.586456279	Peripheral	Elongation_Cortex_BRZ_2_BL
AT1G76690	OPR2	15	15	0	0.123809524	0.163650228	0.00736377	0.00736377	0	0	2.41E-07	0.071350179	0.000460801	-0.157081407	3.357992056	38	2	-0.166728683	0.551111111	Peripheral	Elongation_Cortex_BRZ_2_BL
AT3G09940	MDAR3	37	37	0	0.025525526	0.037786584	0.018163967	0.018163967	0	0	2.41E-07	0.112692036	0.000830058	-0.157081407	3.357992056	4	7	0.332518442	0.636961286	Connector	Elongation_Cortex_BRZ_2_BL
AT1G77990	SULTR2;2	12	12	0	0.015151515	0.021727082	0.005891016	0.005891016	0	0	2.41E-07	0.031376036	0.000440392	-0.157081407	3.357992056	37	3	-0.100894776	0.291666667	Peripheral	Elongation_Cortex_BRZ_2_BL
AT1G11580	ATPMEPCRA	36	36	0	0.073015873	0.110024453	0.017673049	0.017673049	0	0	2.41E-07	0.184299122	0.000994654	-0.157081407	3.357992056	9	2	0.061337369	0.655864198	Connector	Elongation_Cortex_BRZ_2_BL
AT5G20230	BCB	22	22	0	0.025974026	0.036825885	0.010800196	0.010800196	0	0	2.41E-07	0.037072122	0.001110389	-0.157081407	3.357992056	52	2	0.004320856	0.607438017	Peripheral	Elongation_Cortex_BRZ_2_BL
AT1G25275	AT1G25275	17	17	0	0.176470588	0.320419612	0.008345606	0.008345606	0	0	2.41E-07	0.090703088	0.000523542	-0.157081407	3.357992056	8	2	-0.10971217	0.525951557	Peripheral	Elongation_Cortex_BRZ_2_BL
AT1G77610	UDP-GALT1	21	21	0	0.095238095	0.15969674	0.010309278	0.010309278	0	0	2.41E-07	0.102789457	0.000466461	-0.157081407	3.357992056	33	3	-0.006591792	0.594104308	Peripheral	Elongation_Cortex_BRZ_2_BL
AT2G03350	AT2G03350	30	30	0	0.073563218	0.122675011	0.014727541	0.014727541	0	0	2.41E-07	0.139073427	0.000945146	-0.157081407	3.357992056	33	7	0.275028857	0.597777778	Peripheral	Elongation_Cortex_BRZ_2_BL
AT3G25290	AT3G25290	53	53	0	0.03701016	0.05576661	0.026018655	0.026018655	0	0	2.41E-07	0.184352961	0.001238667	-0.157081407	3.357992056	42	3	0.936438049	0.657885368	Connector	Elongation_Cortex_BRZ_2_BL
AT5G65810	CGR3	15	15	0	0.066666667	0.147612783	0.00736377	0.00736377	0	0	2.41E-07	0.067463885	0.000502345	-0.157081407	3.357992056	9	3	-0.289500744	0.586666667	Peripheral	Elongation_Cortex_BRZ_2_BL
AT3G17420	GPK1	39	39	0	0.071524966	0.090289417	0.019145803	0.019145803	0	0	2.41E-07	0.148224794	0.000777822	-0.157081407	3.357992056	38	7	0.619966366	0.586456279	Peripheral	Elongation_Cortex_BRZ_2_BL
AT5G40450	AT5G40450	38	38	0	0.032716927	0.041260133	0.018654885	0.018654885	0	0	2.41E-07	0.090268051	0.001224714	-0.157081407	3.357992056	8	7	0.332518442	0.66066482	Connector	Elongation_Cortex_BRZ_2_BL
AT3G28180	CSLC4	33	33	0	0.102272727	0.141929428	0.016200295	0.016200295	0	0	2.41E-07	0.167020999	0.000550248	-0.157081407	3.357992056	38	7	0.332518442	0.618916437	Peripheral	Elongation_Cortex_BRZ_2_BL
AT5G10840	TMN8	32	32	0	0.076612903	0.115837294	0.015709377	0.015709377	0	0	2.41E-07	0.114200084	0.00083409	-0.157081407	3.357992056	33	2	0.346419935	0.5859375	Peripheral	Elongation_Cortex_BRZ_2_BL
AT4G03390	SRF3	32	32	0	0.070564516	0.104150673	0.015709377	0.015709377	0	0	2.41E-07	0.130564842	0.000612899	-0.157081407	3.357992056	4	7	0.332518442	0.583984375	Peripheral	Elongation_Cortex_BRZ_2_BL
AT1G52750	AT1G52750	46	46	0	0.044444444	0.06251065	0.022582229	0.022582229	0	0	2.41E-07	0.118903581	0.000786354	-0.157081407	3.357992056	12	7	0.447497612	0.669187146	Connector	Elongation_Cortex_BRZ_2_BL
AT1G41830	SKS6	31	31	0	0.096774194	0.139127109	0.015218459	0.015218459	0	0	2.41E-07	0.122722757	0.000521553	-0.157081407	3.357992056	4	7	0.447497612	0.54942768	Peripheral	Elongation_Cortex_BRZ_2_BL
AT3G44310	NIT1	54	54	0	0.032145353	0.048544852	0.026509573	0.026509573	0	0	2.41E-07	0.115153532	0.00131537	-0.157081407	3.357992056	33	7	1.022393459	0.604252401	Peripheral	Elongation_Cortex_BRZ_2_BL
AT4G30290	XTH19	39	39	0	0.059379217	0.103057949	0.019145803	0.019145803	0	0	2.41E-07	0.153743651	0.000715952	-0.157081407	3.357992056	9	2	0.403436448	0.625904011	Connector	Elongation_Cortex_BRZ_2_BL
AT1G62975	BHLH125	6	6	0	0	0	0.002945508	0.002945508	0	0	2.41E-07	0.003196712	0.000771279	-0.157081407	3.357992056	318	3	-0.572409697	0.277777778	Peripheral	Elongation_Cortex_BRZ_2_BL
AT5G04120	IPSP	28	28	0	0.021164021	0.028063344	0.013745704	0.013745704	0	0	2.41E-07	0.046825811	0.000722752	-0.157081407	3.357992056	9	7	0.275028857	0.571428571	Peripheral	Elongation_Cortex_BRZ_2_BL
AT1G54290	AT1G54290	4	4	0	0	0	0.001963672	0.001963672	0	0	2.41E-07	0.007353195	0.000429118	-0.157081407	3.357992056	45	4	-0.401663209	0.625	Connector	Elongation_Cortex_BRZ_2_BL
AT1G14210	AT1G14210	18	18	0	0.08496732	0.123036384	0.008836524	0.008836524	0	0	2.41E-07	0.05416254	0.000442449	-0.157081407	3.357992056	38	2	-0.166728683	0.62345679	Connector	Elongation_Cortex_BRZ_2_BL
AT2G34660	ABCC2	44	44	0	0.043340381	0.060427789	0.021600393	0.021600393	0	0	2.41E-07	0.135562057	0.000669322	-0.157081407	3.357992056	33	2	0.517469474	0.635330579	Connector	Elongation_Cortex_BRZ_2_BL
AT4G31860	AT4G31860	10	10	0	0.022222222	0.01778639	0.00490918	0.00490918	0	0	2.41E-07	0.021425149	0.000607705	-0.157081407	3.357992056	22	2	-0.451811249	0.64	Connector	Elongation_Cortex_BRZ_2_BL
AT1G78680	GGH2	32	32	0	0.030241935	0.040586247	0.015709377	0.015709377	0	0	2.41E-07	0.082844838	0.000667142	-0.157081407	3.357992056	9	3	0.936438049	0.509765625	Peripheral	Elongation_Cortex_BRZ_2_BL
AT3G09455	OST4C	9	9	0	0.222222222	0.351387413	0.004418262	0.004418262	0	0	2.41E-07	0.059015128	0.00043148	-0.157081407	3.357992056	8	7	-0.242377405	0.345679012	Peripheral	Elongation_Cortex_BRZ_2_BL
AT5G03520	RABE1D	28	28	0	0.124338624	0.181668546	0.013745704	0.013745704	0	0	2.41E-07	0.11802502	0.000580792	-0.157081407	3.357992056	38	2	0.232386909	0.579081633	Peripheral	Elongation_Cortex_BRZ_2_BL
AT1G52910	AT1G52910	23	23	0	0.102766798	0.130686591	0.011291114	0.011291114	0	0	2.41E-07	0.089901972	0.000526135	-0.157081407	3.357992056	66	2	-0.052695657	0.620037807	Connector	Elongation_Cortex_BRZ_2_BL
AT1G76470	AT1G76470	24	24	0	0.02173913	0.026227069	0.011782032	0.011782032	0	0	2.41E-07	0.075245021	0.001085645	-0.157081407	3.357992056	53	3	0.087711192	0.59375	Peripheral	Elongation_Cortex_BRZ_2_BL
AT2G22780	PMDH1	7	7	0	0.285714286	0.464991958	0.003436426	0.003436426	0	0	2.41E-07	0.018257597	0.000384438	-0.157081407	3.357992056	37	2	-0.337778223	0.244897959	Peripheral	Elongation_Cortex_BRZ_2_BL
AT1G43710	SDC	21	21	0	0.138095238	0.215760143	0.010309278	0.010309278	0	0	2.41E-07	0.075416467	0.000569472	-0.157081407	3.357992056	12	2	0.004320856	0.580498866	Peripheral	Elongation_Cortex_BRZ_2_BL
AT4G02890	UBQ14	25	25	0	0.026666667	0.043059195	0.01227295	0.01227295	0	0	2.41E-07	0.048350976	0.000693408	-0.157081407	3.357992056	33	3	0.087711192	0.6272	Connector	Elongation_Cortex_BRZ_2_BL
AT4G30490	AT4G30490	17	17	0	0.338235294	0.505731294	0.008345606	0.008345606	0	0	2.41E-07	0.106245141	0.000442265	-0.157081407	3.357992056	38	2	0.118353882	0.30449827	Peripheral	Elongation_Cortex_BRZ_2_BL
AT3G28740	CYP81D11	50	50	0	0.025306122	0.045216291	0.024545901	0.024545901	0	0	2.41E-07	0.117939262	0.001512019	-0.157081407	3.357992056	12	2	0.6315025	0.6608	Connector	Elongation_Cortex_BRZ_2_BL
AT3G58750	CSY2	24	24	0	0.054347826	0.076810953	0.011782032	0.011782032	0	0	2.41E-07	0.06543518	0.000548402	-0.157081407	3.357992056	33	2	-0.052695657	0.642361111	Connector	Elongation_Cortex_BRZ_2_BL
AT1G53500	RHM2	14	14	0	0.21978022	0.33931231	0.006872852	0.006872852	0	0	2.41E-07	0.036366977	0.000447076	-0.157081407	3.357992056	15	2	0.004320856	0.255102041	Peripheral	Elongation_Cortex_BRZ_2_BL
AT3G25930	AT3G25930	23	23	0	0.086956522	0.109465965	0.011291114	0.011291114	0	0	2.41E-07	0.070645383	0.000584953	-0.157081407	3.357992056	25	7	0.619966366	0.083175803	Peripheral	Elongation_Cortex_BRZ_2_BL
AT2G17840	ERD7	21	21	0	0.204761905	0.372998454	0.010309278	0.010309278	0	0	2.41E-07	0.107134591	0.000529148	-0.157081407	3.357992056	42	2	0.118353882	0.498866213	Peripheral	Elongation_Cortex_BRZ_2_BL
AT5G41670	PGD3	39	39	0	0.055330634	0.0810502	0.019145803	0.019145803	0	0	2.41E-07	0.098765041	0.000716402	-0.157081407	3.357992056	66	2	0.346419935	0.639053254	Connector	Elongation_Cortex_BRZ_2_BL
AT5G23210	SCPL34	31	31	0	0.03655914	0.0648081	0.015218459	0.015218459	0	0	2.41E-07	0.084609945	0.000553179	-0.157081407	3.357992056	33	2	0.118353882	0.632674298	Connector	Elongation_Cortex_BRZ_2_BL
AT5G40690	AT5G40690	10	10	0	0.044444444	0.054298179	0.00490918	0.00490918	0	0	2.41E-07	0.03193749	0.00042299	-0.157081407	3.357992056	4	7	-0.069908651	0	Ultra peripheral	Elongation_Cortex_BRZ_2_BL
AT1G76600	AT1G76600	11	11	0	0.4	0.751965355	0.005400098	0.005400098	0	0	2.41E-07	0.04339644	0.000452121	-0.157081407	3.357992056	47	2	-0.166728683	0.297520661	Peripheral	Elongation_Cortex_BRZ_2_BL
AT1G22882	SUN3	16	16	0	0.008333333	0.010041245	0.007854688	0.007854688	0	0	2.41E-07	0.051495963	0.000503418	-0.157081407	3.357992056	9	3	-0.289500744	0.6171875	Peripheral	Elongation_Cortex_BRZ_2_BL
AT5G35200	AT5G35200	24	24	0	0.083333333	0.117824228	0.011782032	0.011782032	0	0	2.41E-07	0.108275349	0.000511902	-0.157081407	3.357992056	66	2	-0.166728683	0.65625	Connector	Elongation_Cortex_BRZ_2_BL
AT5G59150	RABA2D	10	10	0	0.111111111	0.150494008	0.00490918	0.00490918	0	0	2.41E-07	0.029781468	0.000434808	-0.157081407	3.357992056	37	2	-0.28076171	0.42	Peripheral	Elongation_Cortex_BRZ_2_BL
AT5G51040	AT5G51040	32	32	0	0.024193548	0.035037229	0.015709377	0.015709377	0	0	2.41E-07	0.113437424	0.000983427	-0.157081407	3.357992056	4	3	0.370620144	0.626953125	Connector	Elongation_Cortex_BRZ_2_BL
AT4G24160	AT4G24160	24	24	0	0.050724638	0.101158571	0.011782032	0.011782032	0	0	2.41E-07	0.05584275	0.000684704	-0.157081407	3.357992056	38	2	0.061337369	0.59375	Peripheral	Elongation_Cortex_BRZ_2_BL
AT1G62570	FMOGS-OX4	19	19	0	0.251461988	0.397284619	0.009327442	0.009327442	0	0	2.41E-07	0.096618216	0.000436301	-0.157081407	3.357992056	33	2	0.004320856	0.531855956	Peripheral	Elongation_Cortex_BRZ_2_BL
AT3G11340	UGT76B1	41	41	0	0.041463415	0.059655016	0.020127639	0.020127639	0	0	2.41E-07	0.118296982	0.00067739	-0.157081407	3.357992056	33	7	0.619966366	0.602022606	Peripheral	Elongation_Cortex_BRZ_2_BL
AT1G26850	AT1G26850	35	35	0	0.062184874	0.091031877	0.017182131	0.017182131	0	0	2.41E-07	0.14354796	0.00067029	-0.157081407	3.357992056	4	3	0.464923128	0.633469388	Connector	Elongation_Cortex_BRZ_2_BL
AT5G05270	CHI3	37	37	0	0.037537538	0.052992689	0.018163967	0.018163967	0	0	2.41E-07	0.107201054	0.001157674	-0.157081407	3.357992056	9	3	0.653529097	0.622352082	Connector	Elongation_Cortex_BRZ_2_BL
AT4G21150	RPN2	22	22	0	0.060606061	0.087809235	0.010800196	0.010800196	0	0	2.41E-07	0.083418943	0.000561893	-0.157081407	3.357992056	33	3	-0.006591792	0.623966942	Connector	Elongation_Cortex_BRZ_2_BL
AT2G23810	TET8	34	34	0	0.065953654	0.085726531	0.016691213	0.016691213	0	0	2.41E-07	0.111279611	0.000744993	-0.157081407	3.357992056	12	2	0.289403422	0.603806228	Peripheral	Elongation_Cortex_BRZ_2_BL
AT4G25830	AT4G25830	12	12	0	0.121212121	0.154920914	0.005891016	0.005891016	0	0	2.41E-07	0.045146867	0.000401652	-0.157081407	3.357992056	33	7	-0.357356575	0.652777778	Connector	Elongation_Cortex_BRZ_2_BL
AT2G01970	TMN3	24	24	0	0.010869565	0.01420378	0.011782032	0.011782032	0	0	2.41E-07	0.065869803	0.000620738	-0.157081407	3.357992056	12	3	0.370620144	0.538194444	Peripheral	Elongation_Cortex_BRZ_2_BL
AT5G40890	CLC-A	44	44	0	0.052854123	0.066688804	0.021600393	0.021600393	0	0	2.41E-07	0.13014949	0.000951032	-0.157081407	3.357992056	8	3	0.653529097	0.657024793	Connector	Elongation_Cortex_BRZ_2_BL
AT5G20950	AT5G20950	25	25	0	0.083333333	0.11477528	0.01227295	0.01227295	0	0	2.41E-07	0.097772793	0.000569838	-0.157081407	3.357992056	9	3	0.182014176	0.6112	Peripheral	Elongation_Cortex_BRZ_2_BL
AT2G29995	PSY3	2	2	0	0	0	0.000981836	0.000981836	0	0	2.41E-07	0.004577281	0.00039168	-0.157081407	3.357992056	319	2	-0.565844275	0	Ultra peripheral	Elongation_Cortex_BRZ_2_BL
AT2G38120	AUX1	38	38	0	0.089615932	0.141648813	0.018654885	0.018654885	0	0	2.41E-07	0.171647353	0.000574275	-0.157081407	3.357992056	4	2	0.289403422	0.644044321	Connector	Elongation_Cortex_BRZ_2_BL
AT2G22125	CSI1	37	37	0	0.085585586	0.124039926	0.018163967	0.018163967	0	0	2.41E-07	0.155951211	0.000655769	-0.157081407	3.357992056	38	7	0.619966366	0.560993426	Peripheral	Elongation_Cortex_BRZ_2_BL
AT5G52882	AT5G52882	24	24	0	0.101449275	0.169884292	0.011782032	0.011782032	0	0	2.41E-07	0.104592131	0.000470298	-0.157081407	3.357992056	12	7	-0.012419066	0.621527778	Connector	Elongation_Cortex_BRZ_2_BL
AT1G45130	BGAL5	53	53	0	0.03701016	0.051240313	0.026018655	0.026018655	0	0	2.41E-07	0.153927157	0.000958201	-0.157081407	3.357992056	9	3	1.502255953	0.620149519	Connector	Elongation_Cortex_BRZ_2_BL
AT3G24530	AT3G24530	28	28	0	0.079365079	0.110368597	0.013745704	0.013745704	0	0	2.41E-07	0.127789483	0.000573838	-0.157081407	3.357992056	38	7	0.102560103	0.658163265	Connector	Elongation_Cortex_BRZ_2_BL
AT4G30270	XTH24	13	13	0	0	0	0.006381934	0.006381934	0	0	2.41E-07	0.029008192	0.000539721	-0.157081407	3.357992056	4	7	-0.127398236	0.426035503	Peripheral	Elongation_Cortex_BRZ_2_BL
AT4G12880	ENODL19	39	39	0	0.055330634	0.080763678	0.019145803	0.019145803	0	0	2.41E-07	0.152550973	0.000770392	-0.157081407	3.357992056	38	7	0.332518442	0.664036818	Connector	Elongation_Cortex_BRZ_2_BL
AT4G17170	RABB1C	19	19	0	0.052631579	0.058987022	0.009327442	0.009327442	0	0	2.41E-07	0.059651292	0.000585549	-0.157081407	3.357992056	38	3	-0.383803728	0.664819945	Connector	Elongation_Cortex_BRZ_2_BL
AT1G32130	IWS1	19	19	0	0.058479532	0.065006524	0.009327442	0.009327442	0	0	2.41E-07	0.08028164	0.000476622	-0.157081407	3.357992056	9	3	-0.19519776	0.631578947	Connector	Elongation_Cortex_BRZ_2_BL
AT2G41110	CAM2	18	18	0	0.052287582	0.072088042	0.008836524	0.008836524	0	0	2.41E-07	0.055805213	0.000497436	-0.157081407	3.357992056	4	3	-0.383803728	0.660493827	Connector	Elongation_Cortex_BRZ_2_BL
AT5G45510	AT5G45510	31	31	0	0.070967742	0.113148944	0.015218459	0.015218459	0	0	2.41E-07	0.110546825	0.000779927	-0.157081407	3.357992056	8	2	0.289403422	0.588969823	Peripheral	Elongation_Cortex_BRZ_2_BL
AT4G37160	sks15	7	7	0	0.238095238	0.329169661	0.003436426	0.003436426	0	0	2.41E-07	0.029612886	0.00039911	-0.157081407	3.357992056	9	2	-0.337778223	0.244897959	Peripheral	Elongation_Cortex_BRZ_2_BL
AT1G75990	RPN3B	8	8	0	0	0	0.003927344	0.003927344	0	0	2.41E-07	0.020862167	0.000421704	-0.157081407	3.357992056	8	3	-0.478106712	0.40625	Peripheral	Elongation_Cortex_BRZ_2_BL
AT4G26690	GDPDL3	28	28	0	0.076719577	0.115688454	0.013745704	0.013745704	0	0	2.41E-07	0.10765353	0.000502772	-0.157081407	3.357992056	9	2	0.232386909	0.581632653	Peripheral	Elongation_Cortex_BRZ_2_BL
AT1G65010	AT1G65010	30	30	0	0.032183908	0.051700705	0.014727541	0.014727541	0	0	2.41E-07	0.105498288	0.000682427	-0.157081407	3.357992056	9	7	0.217539273	0.597777778	Peripheral	Elongation_Cortex_BRZ_2_BL
AT1G13210	ALA11	50	50	0	0.048163265	0.072225099	0.024545901	0.024545901	0	0	2.41E-07	0.152545533	0.000888683	-0.157081407	3.357992056	12	2	0.6315025	0.64	Connector	Elongation_Cortex_BRZ_2_BL
AT4G30060	AT4G30060	23	23	0	0.118577075	0.173042462	0.011291114	0.011291114	0	0	2.41E-07	0.107820399	0.000505271	-0.157081407	3.357992056	30	7	-0.069908651	0.650283554	Connector	Elongation_Cortex_BRZ_2_BL
AT1G06640	AT1G06640	29	29	0	0.044334975	0.058941183	0.014236622	0.014236622	0	0	2.41E-07	0.096429444	0.000556801	-0.157081407	3.357992056	33	7	0.045070519	0.651605232	Connector	Elongation_Cortex_BRZ_2_BL
AT1G58360	AAP1	39	39	0	0.035087719	0.050225401	0.019145803	0.019145803	0	0	2.41E-07	0.121613943	0.001049497	-0.157081407	3.357992056	33	2	0.118353882	0.665351742	Connector	Elongation_Cortex_BRZ_2_BL
AT5G03040	iqd2	32	32	0	0.046370968	0.064943883	0.015709377	0.015709377	0	0	2.41E-07	0.142472796	0.000646212	-0.157081407	3.357992056	12	3	0.27631716	0.6484375	Connector	Elongation_Cortex_BRZ_2_BL
AT3G55770	AT3G55770	26	26	0	0.021538462	0.027999507	0.012763868	0.012763868	0	0	2.41E-07	0.060112506	0.000974777	-0.157081407	3.357992056	9	2	0.004320856	0.594674556	Peripheral	Elongation_Cortex_BRZ_2_BL
AT3G13610	F6'H1	29	29	0	0.061576355	0.08763291	0.014236622	0.014236622	0	0	2.41E-07	0.092433566	0.000912848	-0.157081407	3.357992056	8	7	0.79243512	0.247324614	Peripheral	Elongation_Cortex_BRZ_2_BL
AT2G25150	SCT	7	7	0	0	0	0.003436426	0.003436426	0	0	2.41E-07	0.008285287	0.000438529	-0.157081407	3.357992056	20	7	-0.357356575	0.408163265	Peripheral	Elongation_Cortex_BRZ_2_BL
AT3G57650	LPAT2	18	18	0	0.045751634	0.059799859	0.008836524	0.008836524	0	0	2.41E-07	0.069535972	0.000478325	-0.157081407	3.357992056	4	7	-0.242377405	0.648148148	Connector	Elongation_Cortex_BRZ_2_BL
AT2G17710	AT2G17710	10	10	0	0.044444444	0.042001141	0.00490918	0.00490918	0	0	2.41E-07	0.024565759	0.000449525	-0.157081407	3.357992056	57	7	-0.127398236	0.18	Peripheral	Elongation_Cortex_BRZ_2_BL
AT3G24750	AT3G24750	21	21	0	0.1	0.163032993	0.010309278	0.010309278	0	0	2.41E-07	0.103787041	0.000490457	-0.157081407	3.357992056	9	7	0.160049688	0.498866213	Peripheral	Elongation_Cortex_BRZ_2_BL
AT1G19870	IQD32	25	25	0	0.14	0.194594342	0.01227295	0.01227295	0	0	2.41E-07	0.121964322	0.000478682	-0.157081407	3.357992056	38	2	-0.10971217	0.6528	Connector	Elongation_Cortex_BRZ_2_BL
AT2G40000	HSPRO2	12	12	0	0.439393939	0.791073397	0.005891016	0.005891016	0	0	2.41E-07	0.056639658	0.000447374	-0.157081407	3.357992056	33	2	-0.166728683	0.402777778	Peripheral	Elongation_Cortex_BRZ_2_BL
AT3G23030	IAA2	15	15	0	0.171428571	0.265648219	0.00736377	0.00736377	0	0	2.41E-07	0.06626716	0.000535842	-0.157081407	3.357992056	9	2	-0.052695657	0.426666667	Peripheral	Elongation_Cortex_BRZ_2_BL
AT1G15210	ABCG35	30	30	0	0.066666667	0.094246054	0.014727541	0.014727541	0	0	2.41E-07	0.124831351	0.000633904	-0.157081407	3.357992056	4	7	0.390008027	0.551111111	Peripheral	Elongation_Cortex_BRZ_2_BL
AT5G17380	HACL	9	9	0	0.444444444	0.623211474	0.004418262	0.004418262	0	0	2.41E-07	0.060965594	0.000406963	-0.157081407	3.357992056	12	2	-0.28076171	0.37037037	Peripheral	Elongation_Cortex_BRZ_2_BL
AT4G08390	APXS	23	23	0	0.114624506	0.172444887	0.011291114	0.011291114	0	0	2.41E-07	0.069102438	0.000476197	-0.157081407	3.357992056	37	2	0.061337369	0.582230624	Peripheral	Elongation_Cortex_BRZ_2_BL
AT1G27130	GSTU13	15	15	0	0.19047619	0.287611654	0.00736377	0.00736377	0	0	2.41E-07	0.058149315	0.000433782	-0.157081407	3.357992056	38	2	-0.052695657	0.417777778	Peripheral	Elongation_Cortex_BRZ_2_BL
AT2G16500	ADC1	15	15	0	0.2	0.309858064	0.00736377	0.00736377	0	0	2.41E-07	0.046547195	0.000444804	-0.157081407	3.357992056	9	2	-0.166728683	0.56	Peripheral	Elongation_Cortex_BRZ_2_BL
AT1G64440	UGE4	30	30	0	0.075862069	0.115825406	0.014727541	0.014727541	0	0	2.41E-07	0.120964798	0.000604098	-0.157081407	3.357992056	4	7	0.217539273	0.62	Connector	Elongation_Cortex_BRZ_2_BL
AT3G29250	SDR4	9	9	0	0.055555556	0.070335845	0.004418262	0.004418262	0	0	2.41E-07	0.018269426	0.000435247	-0.157081407	3.357992056	25	7	-0.357356575	0.567901235	Peripheral	Elongation_Cortex_BRZ_2_BL
AT5G17460	AT5G17460	34	34	0	0.067736185	0.106693906	0.016691213	0.016691213	0	0	2.41E-07	0.127518741	0.0006053	-0.157081407	3.357992056	9	2	0.118353882	0.641868512	Connector	Elongation_Cortex_BRZ_2_BL
AT1G66270	BGLU21	9	9	0	0.361111111	0.671715924	0.004418262	0.004418262	0	0	2.41E-07	0.05906713	0.000385546	-0.157081407	3.357992056	33	2	-0.223745197	0.197530864	Peripheral	Elongation_Cortex_BRZ_2_BL
AT4G16563	AT4G16563	16	16	0	0.166666667	0.246736491	0.007854688	0.007854688	0	0	2.41E-07	0.077742076	0.000451795	-0.157081407	3.357992056	4	7	0.275028857	0	Ultra peripheral	Elongation_Cortex_BRZ_2_BL
AT4G31340	AT4G31340	21	21	0	0.09047619	0.115320316	0.010309278	0.010309278	0	0	2.41E-07	0.077744881	0.000469653	-0.157081407	3.357992056	14	7	0.160049688	0.507936508	Peripheral	Elongation_Cortex_BRZ_2_BL
AT2G36310	URH1	16	16	0	0.133333333	0.168451806	0.007854688	0.007854688	0	0	2.41E-07	0.064197803	0.000469552	-0.157081407	3.357992056	38	2	-0.166728683	0.5859375	Peripheral	Elongation_Cortex_BRZ_2_BL
AT3G15540	IAA19	39	39	0	0.066126856	0.096134476	0.019145803	0.019145803	0	0	2.41E-07	0.134988323	0.000758239	-0.157081407	3.357992056	66	2	0.460452961	0.615384615	Peripheral	Elongation_Cortex_BRZ_2_BL
AT3G04320	AT3G04320	6	6	0	0.133333333	0.248984085	0.002945508	0.002945508	0	0	2.41E-07	0.026422703	0.00039478	-0.157081407	3.357992056	4	2	-0.394794736	0.277777778	Peripheral	Elongation_Cortex_BRZ_2_BL
AT4G02500	XXT2	12	12	0	0.287878788	0.448574181	0.005891016	0.005891016	0	0	2.41E-07	0.059703595	0.000416757	-0.157081407	3.357992056	66	2	-0.28076171	0.541666667	Peripheral	Elongation_Cortex_BRZ_2_BL
AT5G03760	CSLA9	23	23	0	0.051383399	0.077317429	0.011291114	0.011291114	0	0	2.41E-07	0.073305745	0.000575605	-0.157081407	3.357992056	12	7	0.102560103	0.601134216	Peripheral	Elongation_Cortex_BRZ_2_BL
AT3G59140	ABCC10	33	33	0	0.020833333	0.023221468	0.016200295	0.016200295	0	0	2.41E-07	0.080304625	0.001024531	-0.157081407	3.357992056	9	3	0.842135065	0.554637282	Peripheral	Elongation_Cortex_BRZ_2_BL
AT1G03210	AT1G03210	9	9	0	0.083333333	0.084123981	0.004418262	0.004418262	0	0	2.41E-07	0.034586704	0.000432237	-0.157081407	3.357992056	14	3	-0.666712681	0.641975309	Connector	Elongation_Cortex_BRZ_2_BL
AT5G48655	AT5G48655	12	12	0	0.393939394	0.523358751	0.005891016	0.005891016	0	0	2.41E-07	0.032394222	0.000406105	-0.157081407	3.357992056	66	2	-0.052695657	0.152777778	Peripheral	Elongation_Cortex_BRZ_2_BL
AT1G52670	AT1G52670	7	7	0	0	0	0.003436426	0.003436426	0	0	2.41E-07	0.02145993	0.000404404	-0.157081407	3.357992056	4	3	-0.761015665	0.653061224	Connector	Elongation_Cortex_BRZ_2_BL
AT1G72790	AT1G72790	37	37	0	0.058558559	0.097107113	0.018163967	0.018163967	0	0	2.41E-07	0.113817296	0.000746261	-0.157081407	3.357992056	66	2	0.574485987	0.574141709	Peripheral	Elongation_Cortex_BRZ_2_BL
AT1G15580	IAA5	14	14	0	0	0	0.006872852	0.006872852	0	0	2.41E-07	0.019907172	0.000573745	-0.157081407	3.357992056	12	3	-0.006591792	0.357142857	Peripheral	Elongation_Cortex_BRZ_2_BL
AT3G15356	LEC	23	23	0	0.059288538	0.080203707	0.011291114	0.011291114	0	0	2.41E-07	0.046043039	0.000590984	-0.157081407	3.357992056	12	2	0.346419935	0.34026465	Peripheral	Elongation_Cortex_BRZ_2_BL
AT1G74020	SSL12	16	16	0	0.275	0.398385688	0.007854688	0.007854688	0	0	2.41E-07	0.087731584	0.000443552	-0.157081407	3.357992056	38	2	0.118353882	0.2265625	Peripheral	Elongation_Cortex_BRZ_2_BL
AT3G50360	CML20	13	13	0	0.115384615	0.189638382	0.006381934	0.006381934	0	0	2.41E-07	0.033749858	0.000446154	-0.157081407	3.357992056	14	2	-0.28076171	0.591715976	Peripheral	Elongation_Cortex_BRZ_2_BL
AT2G32150	AT2G32150	23	23	0	0.241106719	0.377284249	0.011291114	0.011291114	0	0	2.41E-07	0.112968063	0.000496524	-0.157081407	3.357992056	38	2	0.118353882	0.54442344	Peripheral	Elongation_Cortex_BRZ_2_BL
AT1G12240	BFRUCT4	36	36	0	0.073015873	0.10545185	0.017673049	0.017673049	0	0	2.41E-07	0.134954043	0.000635124	-0.157081407	3.357992056	38	7	0.562476781	0.569444444	Peripheral	Elongation_Cortex_BRZ_2_BL
AT1G05680	UGT74E2	40	40	0	0.033333333	0.046136415	0.019636721	0.019636721	0	0	2.41E-07	0.07313354	0.001099689	-0.157081407	3.357992056	38	2	0.289403422	0.65125	Connector	Elongation_Cortex_BRZ_2_BL
AT1G79940	ERDJ2A	11	11	0	0.036363636	0.050059079	0.005400098	0.005400098	0	0	2.41E-07	0.0398858	0.000484689	-0.157081407	3.357992056	14	3	-0.383803728	0.512396694	Peripheral	Elongation_Cortex_BRZ_2_BL
AT4G30550	GGP3	22	22	0	0.073593074	0.108658782	0.010800196	0.010800196	0	0	2.41E-07	0.081629151	0.000504525	-0.157081407	3.357992056	33	3	-0.100894776	0.640495868	Connector	Elongation_Cortex_BRZ_2_BL
AT5G66920	sks17	43	43	0	0.034330011	0.048511109	0.021109475	0.021109475	0	0	2.41E-07	0.123929879	0.001023866	-0.157081407	3.357992056	8	7	0.447497612	0.660897783	Connector	Elongation_Cortex_BRZ_2_BL
AT3G23800	SBP3	15	15	0	0.085714286	0.123083308	0.00736377	0.00736377	0	0	2.41E-07	0.0323522	0.000467126	-0.157081407	3.357992056	33	7	-0.012419066	0.426666667	Peripheral	Elongation_Cortex_BRZ_2_BL
AT2G40890	CYP98A3	29	29	0	0.068965517	0.107127213	0.014236622	0.014236622	0	0	2.41E-07	0.105456898	0.000709213	-0.157081407	3.357992056	4	7	0.619966366	0.390011891	Peripheral	Elongation_Cortex_BRZ_2_BL
AT5G44380	AT5G44380	42	42	0	0.068524971	0.099704947	0.020618557	0.020618557	0	0	2.41E-07	0.139211499	0.000883126	-0.157081407	3.357992056	9	7	0.504987196	0.633786848	Connector	Elongation_Cortex_BRZ_2_BL
AT5G59140	AT5G59140	6	6	0	0.266666667	0.394133075	0.002945508	0.002945508	0	0	2.41E-07	0.010839922	0.000405937	-0.157081407	3.357992056	30	2	-0.394794736	0.277777778	Peripheral	Elongation_Cortex_BRZ_2_BL
AT5G02550	AT5G02550	24	24	0	0.101449275	0.140388716	0.011782032	0.011782032	0	0	2.41E-07	0.095807112	0.000817099	-0.157081407	3.357992056	8	7	0.160049688	0.572916667	Peripheral	Elongation_Cortex_BRZ_2_BL
AT3G28200	PER31	20	20	0	0.115789474	0.176357742	0.00981836	0.00981836	0	0	2.41E-07	0.092421896	0.000480125	-0.157081407	3.357992056	33	7	-0.012419066	0.585	Peripheral	Elongation_Cortex_BRZ_2_BL
AT5G03030	AT5G03030	19	19	0	0.052631579	0.093485515	0.009327442	0.009327442	0	0	2.41E-07	0.051839183	0.000471966	-0.157081407	3.357992056	57	7	0.045070519	0.531855956	Peripheral	Elongation_Cortex_BRZ_2_BL
AT2G22860	PSK2	11	11	0	0.036363636	0.04669538	0.005400098	0.005400098	0	0	2.41E-07	0.023799843	0.000442097	-0.157081407	3.357992056	37	3	-0.383803728	0.462809917	Peripheral	Elongation_Cortex_BRZ_2_BL
AT1G68370	ATJ15	5	5	0	0.2	0.168635297	0.00245459	0.00245459	0	0	2.41E-07	0.029453672	0.000371385	-0.157081407	3.357992056	15	7	-0.472335744	0.56	Peripheral	Elongation_Cortex_BRZ_2_BL
AT5G27520	PNC2	3	3	0	0	0	0.001472754	0.001472754	0	0	2.41E-07	0.003676037	0.00038384	-0.157081407	3.357992056	320	3	-0.761015665	0	Ultra peripheral	Elongation_Cortex_BRZ_2_BL
AT4G16660	AT4G16660	31	31	0	0.08172043	0.112778664	0.015218459	0.015218459	0	0	2.41E-07	0.110187026	0.000700572	-0.157081407	3.357992056	30	2	0.289403422	0.597294485	Peripheral	Elongation_Cortex_BRZ_2_BL
AT5G65270	RABA4A	20	20	0	0	0	0.00981836	0.00981836	0	0	2.41E-07	0.034923971	0.000625681	-0.157081407	3.357992056	30	3	0.087711192	0.56	Peripheral	Elongation_Cortex_BRZ_2_BL
AT2G37040	PAL1	39	39	0	0.056680162	0.077342055	0.019145803	0.019145803	0	0	2.41E-07	0.123029246	0.000929296	-0.157081407	3.357992056	66	7	0.734945535	0.564102564	Peripheral	Elongation_Cortex_BRZ_2_BL
AT1G76160	sks5	23	23	0	0.035573123	0.051620639	0.011291114	0.011291114	0	0	2.41E-07	0.061003349	0.000628236	-0.157081407	3.357992056	9	7	0.332518442	0.415879017	Peripheral	Elongation_Cortex_BRZ_2_BL
AT2G45290	TKL-2	11	11	0	0.290909091	0.399445433	0.005400098	0.005400098	0	0	2.41E-07	0.035203257	0.000563811	-0.157081407	3.357992056	77	2	-0.223745197	0.429752066	Peripheral	Elongation_Cortex_BRZ_2_BL
AT5G60980	AT5G60980	29	29	0	0.04679803	0.063395124	0.014236622	0.014236622	0	0	2.41E-07	0.085927174	0.000748207	-0.157081407	3.357992056	9	3	0.464923128	0.594530321	Peripheral	Elongation_Cortex_BRZ_2_BL
AT5G05600	AT5G05600	15	15	0	0.257142857	0.438406364	0.00736377	0.00736377	0	0	2.41E-07	0.087280398	0.000456923	-0.157081407	3.357992056	42	2	0.175370395	0	Ultra peripheral	Elongation_Cortex_BRZ_2_BL
AT1G08173	AT1G08173	10	10	0	0	0	0.00490918	0.00490918	0	0	2.41E-07	0.023015392	0.000435321	-0.157081407	3.357992056	4	7	-0.18488782	0.32	Peripheral	Elongation_Cortex_BRZ_2_BL
AT4G11340	AT4G11340	16	16	0	0.016666667	0.016520198	0.007854688	0.007854688	0	0	2.41E-07	0.052450997	0.000480527	-0.157081407	3.357992056	14	3	-0.006591792	0.4765625	Peripheral	Elongation_Cortex_BRZ_2_BL
AT1G11740	AT1G11740	17	17	0	0.007352941	0.008725957	0.008345606	0.008345606	0	0	2.41E-07	0.038722739	0.000500494	-0.157081407	3.357992056	12	7	-0.242377405	0.650519031	Connector	Elongation_Cortex_BRZ_2_BL
AT5G15230	GASA4	35	35	0	0.062184874	0.087619133	0.017182131	0.017182131	0	0	2.41E-07	0.11149701	0.000746148	-0.157081407	3.357992056	38	7	0.907414289	0.372244898	Peripheral	Elongation_Cortex_BRZ_2_BL
AT5G01220	SQD2	21	21	0	0.076190476	0.090107947	0.010309278	0.010309278	0	0	2.41E-07	0.067746424	0.000496162	-0.157081407	3.357992056	4	7	0.102560103	0.53968254	Peripheral	Elongation_Cortex_BRZ_2_BL
AT1G65310	ATXTH17	16	16	0	0.141666667	0.198029057	0.007854688	0.007854688	0	0	2.41E-07	0.068504792	0.00046517	-0.157081407	3.357992056	9	7	0.045070519	0.40625	Peripheral	Elongation_Cortex_BRZ_2_BL
AT3G14595	AT3G14595	11	11	0	0.345454545	0.484030928	0.005400098	0.005400098	0	0	2.41E-07	0.054824598	0.000413752	-0.157081407	3.357992056	42	2	-0.166728683	0.314049587	Peripheral	Elongation_Cortex_BRZ_2_BL
AT5G54170	AT5G54170	17	17	0	0.117647059	0.154474483	0.008345606	0.008345606	0	0	2.41E-07	0.03044413	0.000499863	-0.157081407	3.357992056	22	2	0.004320856	0.442906574	Peripheral	Elongation_Cortex_BRZ_2_BL
AT3G06500	INVC	29	29	0	0.118226601	0.20360636	0.014236622	0.014236622	0	0	2.41E-07	0.10199127	0.000572795	-0.157081407	3.357992056	42	2	0.517469474	0.435196195	Peripheral	Elongation_Cortex_BRZ_2_BL
AT5G16010	AT5G16010	17	17	0	0.014705882	0.025203327	0.008345606	0.008345606	0	0	2.41E-07	0.026725848	0.000556874	-0.157081407	3.357992056	57	3	-0.100894776	0.567474048	Peripheral	Elongation_Cortex_BRZ_2_BL
AT3G61440	CYSC1	35	35	0	0.023529412	0.034482287	0.017182131	0.017182131	0	0	2.41E-07	0.063277739	0.001008625	-0.157081407	3.357992056	14	3	0.370620144	0.664489796	Connector	Elongation_Cortex_BRZ_2_BL
AT3G15480	AT3G15480	31	31	0	0.023655914	0.027349101	0.015218459	0.015218459	0	0	2.41E-07	0.08478592	0.000562522	-0.157081407	3.357992056	12	3	0.653529097	0.570239334	Peripheral	Elongation_Cortex_BRZ_2_BL
AT2G05630	ATG8D	8	8	0	0.071428571	0.071932472	0.003927344	0.003927344	0	0	2.41E-07	0.02474462	0.00070926	-0.157081407	3.357992056	321	3	-0.572409697	0.53125	Peripheral	Elongation_Cortex_BRZ_2_BL
AT5G20900	TIFY3B	18	18	0	0.130718954	0.154482493	0.008836524	0.008836524	0	0	2.41E-07	0.046755251	0.00048133	-0.157081407	3.357992056	66	2	0.004320856	0.5	Peripheral	Elongation_Cortex_BRZ_2_BL
AT4G33740	AT4G33740	35	35	0	0.078991597	0.104154671	0.017182131	0.017182131	0	0	2.41E-07	0.139128335	0.000647932	-0.157081407	3.357992056	33	7	0.504987196	0.571428571	Peripheral	Elongation_Cortex_BRZ_2_BL
AT5G61790	CNX1	25	25	0	0.133333333	0.190289856	0.01227295	0.01227295	0	0	2.41E-07	0.108533811	0.000564574	-0.157081407	3.357992056	38	2	0.004320856	0.6144	Peripheral	Elongation_Cortex_BRZ_2_BL
AT3G21510	AHP1	27	27	0	0.03988604	0.055923434	0.013254786	0.013254786	0	0	2.41E-07	0.067559658	0.000529374	-0.157081407	3.357992056	33	7	0.275028857	0.56515775	Peripheral	Elongation_Cortex_BRZ_2_BL
AT5G60570	AT5G60570	26	26	0	0.018461538	0.029258828	0.012763868	0.012763868	0	0	2.41E-07	0.072345616	0.000604265	-0.157081407	3.357992056	12	3	0.559226112	0.49704142	Peripheral	Elongation_Cortex_BRZ_2_BL
AT1G44575	PSBS	16	16	0	0.058333333	0.08032666	0.007854688	0.007854688	0	0	2.41E-07	0.039766571	0.000477508	-0.157081407	3.357992056	12	3	-0.383803728	0.6484375	Connector	Elongation_Cortex_BRZ_2_BL
AT1G07985	AT1G07985	8	8	0	0.071428571	0.06680276	0.003927344	0.003927344	0	0	2.41E-07	0.018326923	0.000437736	-0.157081407	3.357992056	44	2	-0.508827762	0.65625	Connector	Elongation_Cortex_BRZ_2_BL
AT5G16360	AT5G16360	5	5	0	0.2	0.238789811	0.00245459	0.00245459	0	0	2.41E-07	0.009130019	0.00043783	-0.157081407	3.357992056	31	2	-0.451811249	0.32	Peripheral	Elongation_Cortex_BRZ_2_BL
AT1G16560	AT1G16560	12	12	0	0.03030303	0.060210037	0.005891016	0.005891016	0	0	2.41E-07	0.034929812	0.000440759	-0.157081407	3.357992056	33	2	-0.394794736	0.652777778	Connector	Elongation_Cortex_BRZ_2_BL
AT5G26340	STP13	27	27	0	0.068376068	0.107585279	0.013254786	0.013254786	0	0	2.41E-07	0.0612849	0.000540495	-0.157081407	3.357992056	33	2	0.346419935	0.49382716	Peripheral	Elongation_Cortex_BRZ_2_BL
AT3G55360	ECR	21	21	0	0.085714286	0.131014547	0.010309278	0.010309278	0	0	2.41E-07	0.061479167	0.00048267	-0.157081407	3.357992056	9	2	-0.166728683	0.653061224	Connector	Elongation_Cortex_BRZ_2_BL
AT5G16300	AT5G16300	15	15	0	0.057142857	0.073916208	0.00736377	0.00736377	0	0	2.41E-07	0.039108544	0.000450946	-0.157081407	3.357992056	14	3	-0.100894776	0.497777778	Peripheral	Elongation_Cortex_BRZ_2_BL
AT2G43340	AT2G43340	28	28	0	0.222222222	0.316653409	0.013745704	0.013745704	0	0	2.41E-07	0.163015639	0.000581692	-0.157081407	3.357992056	42	2	0.289403422	0.50255102	Peripheral	Elongation_Cortex_BRZ_2_BL
AT5G11670	NADP-ME2	20	20	0	0.031578947	0.051913478	0.00981836	0.00981836	0	0	2.41E-07	0.050460718	0.000602721	-0.157081407	3.357992056	42	2	-0.28076171	0.665	Connector	Elongation_Cortex_BRZ_2_BL
AT3G28550	AT3G28550	11	11	0	0.145454545	0.197753213	0.005400098	0.005400098	0	0	2.41E-07	0.052938248	0.000431134	-0.157081407	3.357992056	37	2	-0.337778223	0.561983471	Peripheral	Elongation_Cortex_BRZ_2_BL
AT3G16570	RALF23	15	15	0	0.057142857	0.064023964	0.00736377	0.00736377	0	0	2.41E-07	0.038980079	0.000460673	-0.157081407	3.357992056	9	7	-0.127398236	0.56	Peripheral	Elongation_Cortex_BRZ_2_BL
AT1G21110	IGMT3	2	2	0	0	0	0.000981836	0.000981836	0	0	2.41E-07	0.0034743	0.000371858	-0.157081407	3.357992056	322	7	-0.529825329	0	Ultra peripheral	Elongation_Cortex_BRZ_2_BL
AT2G19800	MIOX2	38	38	0	0.046941679	0.068105533	0.018654885	0.018654885	0	0	2.41E-07	0.108713468	0.001121507	-0.157081407	3.357992056	12	7	0.447497612	0.621883657	Connector	Elongation_Cortex_BRZ_2_BL
AT3G52880	ATMDAR1	15	15	0	0.19047619	0.267533402	0.00736377	0.00736377	0	0	2.41E-07	0.058810696	0.000443677	-0.157081407	3.357992056	57	2	-0.10971217	0.506666667	Peripheral	Elongation_Cortex_BRZ_2_BL
AT5G60800	AT5G60800	12	12	0	0.090909091	0.090889142	0.005891016	0.005891016	0	0	2.41E-07	0.038335542	0.000437101	-0.157081407	3.357992056	57	2	-0.337778223	0.625	Connector	Elongation_Cortex_BRZ_2_BL
AT1G03350	AT1G03350	9	9	0	0.027777778	0.029560992	0.004418262	0.004418262	0	0	2.41E-07	0.021898172	0.000412952	-0.157081407	3.357992056	33	3	-0.666712681	0.641975309	Connector	Elongation_Cortex_BRZ_2_BL
AT4G29810	ATMKK2	8	8	0	0.071428571	0.089869555	0.003927344	0.003927344	0	0	2.41E-07	0.017884945	0.000436856	-0.157081407	3.357992056	33	3	-0.666712681	0.625	Connector	Elongation_Cortex_BRZ_2_BL
AT3G18830	PLT5	23	23	0	0.09486166	0.117641617	0.011291114	0.011291114	0	0	2.41E-07	0.080541403	0.000538671	-0.157081407	3.357992056	9	7	0.102560103	0.586011342	Peripheral	Elongation_Cortex_BRZ_2_BL
AT2G22500	PUMP5	10	10	0	0.244444444	0.309324395	0.00490918	0.00490918	0	0	2.41E-07	0.043861885	0.000411031	-0.157081407	3.357992056	42	2	-0.223745197	0.34	Peripheral	Elongation_Cortex_BRZ_2_BL
AT3G05920	HIPP43	7	7	0	0.095238095	0.17324905	0.003436426	0.003436426	0	0	2.41E-07	0.016405901	0.000389727	-0.157081407	3.357992056	25	7	-0.414846159	0.571428571	Peripheral	Elongation_Cortex_BRZ_2_BL
AT1G22440	AT1G22440	15	15	0	0.095238095	0.101501708	0.00736377	0.00736377	0	0	2.41E-07	0.041485022	0.000504271	-0.157081407	3.357992056	37	7	0.045070519	0.337777778	Peripheral	Elongation_Cortex_BRZ_2_BL
AT5G62680	NPF2.11	13	13	0	0.08974359	0.142280557	0.006381934	0.006381934	0	0	2.41E-07	0.030688151	0.000451312	-0.157081407	3.357992056	4	7	0.045070519	0.142011834	Peripheral	Elongation_Cortex_BRZ_2_BL
AT1G72630	EFL2	9	9	0	0.055555556	0.088391319	0.004418262	0.004418262	0	0	2.41E-07	0.042329428	0.000394695	-0.157081407	3.357992056	15	3	-0.572409697	0.567901235	Peripheral	Elongation_Cortex_BRZ_2_BL
AT2G25450	GSL-OH	38	38	0	0.052631579	0.08549522	0.018654885	0.018654885	0	0	2.41E-07	0.102498651	0.000878861	-0.157081407	3.357992056	8	7	0.332518442	0.648199446	Connector	Elongation_Cortex_BRZ_2_BL
AT5G15265	AT5G15265	36	36	0	0.034920635	0.047319869	0.017673049	0.017673049	0	0	2.41E-07	0.085434643	0.000768233	-0.157081407	3.357992056	8	3	0.27631716	0.655864198	Connector	Elongation_Cortex_BRZ_2_BL
AT5G55960	AT5G55960	17	17	0	0.080882353	0.107419881	0.008345606	0.008345606	0	0	2.41E-07	0.065614386	0.00045243	-0.157081407	3.357992056	9	7	-0.012419066	0.512110727	Peripheral	Elongation_Cortex_BRZ_2_BL
AT5G15580	LNG1	12	12	0	0.106060606	0.155809	0.005891016	0.005891016	0	0	2.41E-07	0.05854845	0.000438348	-0.157081407	3.357992056	9	2	-0.394794736	0.625	Connector	Elongation_Cortex_BRZ_2_BL
AT2G04240	XERICO	13	13	0	0.012820513	0.018397635	0.006381934	0.006381934	0	0	2.41E-07	0.023179596	0.000507686	-0.157081407	3.357992056	14	3	-0.100894776	0.390532544	Peripheral	Elongation_Cortex_BRZ_2_BL
AT4G15610	AT4G15610	28	28	0	0.076719577	0.109843952	0.013745704	0.013745704	0	0	2.41E-07	0.096305331	0.000554965	-0.157081407	3.357992056	33	2	0.118353882	0.614795918	Peripheral	Elongation_Cortex_BRZ_2_BL
AT1G06620	AT1G06620	5	5	0	0	0	0.00245459	0.00245459	0	0	2.41E-07	0.007928425	0.000418988	-0.157081407	3.357992056	323	3	-0.761015665	0.48	Peripheral	Elongation_Cortex_BRZ_2_BL
AT5G63470	NFYC4	7	7	0	0.095238095	0.154251497	0.003436426	0.003436426	0	0	2.41E-07	0.023326699	0.000398521	-0.157081407	3.357992056	12	7	-0.414846159	0.571428571	Peripheral	Elongation_Cortex_BRZ_2_BL
AT1G37130	NIA2	23	23	0	0.114624506	0.150074972	0.011291114	0.011291114	0	0	2.41E-07	0.066696378	0.000526651	-0.157081407	3.357992056	33	2	-0.10971217	0.650283554	Connector	Elongation_Cortex_BRZ_2_BL
AT1G11680	CYP51G1	24	24	0	0.108695652	0.158517951	0.011782032	0.011782032	0	0	2.41E-07	0.103230282	0.000474582	-0.157081407	3.357992056	9	7	-0.069908651	0.65625	Connector	Elongation_Cortex_BRZ_2_BL
AT4G00810	RPP1B	34	34	0	0.065953654	0.079611704	0.016691213	0.016691213	0	0	2.41E-07	0.098198322	0.001001319	-0.157081407	3.357992056	14	7	0.217539273	0.64532872	Connector	Elongation_Cortex_BRZ_2_BL
AT1G13280	AOC4	21	21	0	0.123809524	0.146752427	0.010309278	0.010309278	0	0	2.41E-07	0.09199931	0.000468745	-0.157081407	3.357992056	38	7	-0.069908651	0.634920635	Connector	Elongation_Cortex_BRZ_2_BL
AT1G53580	GLY3	9	9	0	0.083333333	0.072127289	0.004418262	0.004418262	0	0	2.41E-07	0.027032663	0.000405943	-0.157081407	3.357992056	57	7	-0.414846159	0.592592593	Peripheral	Elongation_Cortex_BRZ_2_BL
AT3G27390	AT3G27390	24	24	0	0.057971014	0.076001312	0.011782032	0.011782032	0	0	2.41E-07	0.070952815	0.000580687	-0.157081407	3.357992056	33	2	-0.166728683	0.663194444	Connector	Elongation_Cortex_BRZ_2_BL
AT1G04680	AT1G04680	21	21	0	0.142857143	0.201923328	0.010309278	0.010309278	0	0	2.41E-07	0.089637454	0.000540929	-0.157081407	3.357992056	38	2	-0.052695657	0.571428571	Peripheral	Elongation_Cortex_BRZ_2_BL
AT3G55610	P5CSB	12	12	0	0.106060606	0.164134379	0.005891016	0.005891016	0	0	2.41E-07	0.042504378	0.000439685	-0.157081407	3.357992056	38	2	-0.394794736	0.625	Connector	Elongation_Cortex_BRZ_2_BL
AT4G29780	AT4G29780	14	14	0	0.648351648	1.057282955	0.006872852	0.006872852	0	0	2.41E-07	0.085288487	0.000429338	-0.157081407	3.357992056	38	2	0.118353882	0	Ultra peripheral	Elongation_Cortex_BRZ_2_BL
AT2G20120	COV1	24	24	0	0.036231884	0.045795233	0.011782032	0.011782032	0	0	2.41E-07	0.078503104	0.000880704	-0.157081407	3.357992056	9	3	0.370620144	0.538194444	Peripheral	Elongation_Cortex_BRZ_2_BL
AT5G49280	AT5G49280	22	22	0	0.0995671	0.1555141	0.010800196	0.010800196	0	0	2.41E-07	0.08415134	0.000487638	-0.157081407	3.357992056	38	7	0.045070519	0.495867769	Peripheral	Elongation_Cortex_BRZ_2_BL
AT4G33150	AT4G33150	13	13	0	0.269230769	0.348644921	0.006381934	0.006381934	0	0	2.41E-07	0.062712189	0.000393883	-0.157081407	3.357992056	5	7	0.102560103	0	Ultra peripheral	Elongation_Cortex_BRZ_2_BL
AT2G33150	PED1	12	12	0	0.060606061	0.091464203	0.005891016	0.005891016	0	0	2.41E-07	0.043354739	0.000434093	-0.157081407	3.357992056	42	2	-0.223745197	0.5	Peripheral	Elongation_Cortex_BRZ_2_BL
AT1G52245	AT1G52245	12	12	0	0.045454545	0.052533536	0.005891016	0.005891016	0	0	2.41E-07	0.027644778	0.000451987	-0.157081407	3.357992056	12	3	-0.478106712	0.611111111	Peripheral	Elongation_Cortex_BRZ_2_BL
AT1G32090	AT1G32090	16	16	0	0	0	0.007854688	0.007854688	0	0	2.41E-07	0.049629309	0.000423789	-0.157081407	3.357992056	37	2	-0.28076171	0.6484375	Connector	Elongation_Cortex_BRZ_2_BL
AT4G03190	GRH1	28	28	0	0.05026455	0.083107033	0.013745704	0.013745704	0	0	2.41E-07	0.07251951	0.000676757	-0.157081407	3.357992056	9	3	0.27631716	0.62244898	Connector	Elongation_Cortex_BRZ_2_BL
AT2G35610	XEG113	19	19	0	0.035087719	0.034882317	0.009327442	0.009327442	0	0	2.41E-07	0.060995909	0.000466216	-0.157081407	3.357992056	8	3	-0.100894776	0.609418283	Peripheral	Elongation_Cortex_BRZ_2_BL
AT5G55850	NOI	19	19	0	0.052631579	0.067592777	0.009327442	0.009327442	0	0	2.41E-07	0.055231935	0.00058745	-0.157081407	3.357992056	4	7	-0.069908651	0.609418283	Peripheral	Elongation_Cortex_BRZ_2_BL
AT1G29890	AT1G29890	8	8	0	0.214285714	0.433190249	0.003927344	0.003927344	0	0	2.41E-07	0.0530835	0.000387078	-0.157081407	3.357992056	15	7	-0.357356575	0.53125	Peripheral	Elongation_Cortex_BRZ_2_BL
AT5G60920	COB	19	19	0	0.052631579	0.056196847	0.009327442	0.009327442	0	0	2.41E-07	0.057409657	0.000482876	-0.157081407	3.357992056	8	7	0.045070519	0.520775623	Peripheral	Elongation_Cortex_BRZ_2_BL
AT2G25160	CYP82F1	41	41	0	0.02804878	0.035047202	0.020127639	0.020127639	0	0	2.41E-07	0.085988745	0.000812954	-0.157081407	3.357992056	14	7	0.734945535	0.571088638	Peripheral	Elongation_Cortex_BRZ_2_BL
AT2G15570	ATHM3	16	16	0	0.025	0.039553189	0.007854688	0.007854688	0	0	2.41E-07	0.043702598	0.000454698	-0.157081407	3.357992056	4	0	-0.482450641	0.6953125	Connector	Elongation_Cortex_BRZ_2_BL
AT5G59880	ADF3	15	15	0	0.095238095	0.178550493	0.00736377	0.00736377	0	0	2.41E-07	0.059779686	0.000471088	-0.157081407	3.357992056	30	7	-0.127398236	0.551111111	Peripheral	Elongation_Cortex_BRZ_2_BL
AT1G69930	GSTU11	7	7	0	0.19047619	0.263854558	0.003436426	0.003436426	0	0	2.41E-07	0.020563875	0.000686881	-0.157081407	3.357992056	324	3	-0.666712681	0.571428571	Peripheral	Elongation_Cortex_BRZ_2_BL
AT3G45070	AT3G45070	27	27	0	0.042735043	0.053083244	0.013254786	0.013254786	0	0	2.41E-07	0.051756074	0.000701846	-0.157081407	3.357992056	25	7	0.79243512	0.139917695	Peripheral	Elongation_Cortex_BRZ_2_BL
AT5G20820	SAUR76	20	20	0	0.042105263	0.04555071	0.00981836	0.00981836	0	0	2.41E-07	0.048289413	0.000572074	-0.157081407	3.357992056	9	7	-0.012419066	0.615	Peripheral	Elongation_Cortex_BRZ_2_BL
AT1G79040	PSBR	30	30	0	0.057471264	0.06751608	0.014727541	0.014727541	0	0	2.41E-07	0.073694628	0.000608018	-0.157081407	3.357992056	38	7	0.332518442	0.584444444	Peripheral	Elongation_Cortex_BRZ_2_BL
AT3G23600	AT3G23600	13	13	0	0.064102564	0.096666673	0.006381934	0.006381934	0	0	2.41E-07	0.040162633	0.000417073	-0.157081407	3.357992056	38	2	-0.337778223	0.615384615	Peripheral	Elongation_Cortex_BRZ_2_BL
AT2G01490	PAHX	10	10	0	0.066666667	0.101628308	0.00490918	0.00490918	0	0	2.41E-07	0.027746079	0.000445387	-0.157081407	3.357992056	8	2	-0.394794736	0.62	Connector	Elongation_Cortex_BRZ_2_BL
AT5G11340	AT5G11340	16	16	0	0.075	0.112972014	0.007854688	0.007854688	0	0	2.41E-07	0.046290602	0.000810599	-0.157081407	3.357992056	60	2	-0.10971217	0.53125	Peripheral	Elongation_Cortex_BRZ_2_BL
AT1G47480	CXE2	18	18	0	0.111111111	0.149972232	0.008836524	0.008836524	0	0	2.41E-07	0.064685844	0.00051527	-0.157081407	3.357992056	25	7	0.390008027	0	Ultra peripheral	Elongation_Cortex_BRZ_2_BL
AT4G27760	FEY	8	8	0	0.107142857	0.13812145	0.003927344	0.003927344	0	0	2.41E-07	0.030796469	0.000382899	-0.157081407	3.357992056	15	3	-0.572409697	0.53125	Peripheral	Elongation_Cortex_BRZ_2_BL
AT1G04250	IAA17	12	12	0	0.121212121	0.136290166	0.005891016	0.005891016	0	0	2.41E-07	0.026899133	0.000521261	-0.157081407	3.357992056	9	7	-0.18488782	0.444444444	Peripheral	Elongation_Cortex_BRZ_2_BL
AT5G23820	ML3	11	11	0	0.727272727	1.245129117	0.005400098	0.005400098	0	0	2.41E-07	0.057876934	0.000408426	-0.157081407	3.357992056	42	2	-0.052695657	0	Ultra peripheral	Elongation_Cortex_BRZ_2_BL
AT2G15370	FUT5	21	21	0	0.066666667	0.09263339	0.010309278	0.010309278	0	0	2.41E-07	0.070530975	0.000524882	-0.157081407	3.357992056	8	7	0.045070519	0.553287982	Peripheral	Elongation_Cortex_BRZ_2_BL
AT4G14420	AT4G14420	8	8	0	0.642857143	0.801911505	0.003927344	0.003927344	0	0	2.41E-07	0.03736399	0.000411072	-0.157081407	3.357992056	38	2	-0.223745197	0	Ultra peripheral	Elongation_Cortex_BRZ_2_BL
AT3G24350	SYP32	6	6	0	0.133333333	0.170391903	0.002945508	0.002945508	0	0	2.41E-07	0.033696175	0.000377959	-0.157081407	3.357992056	15	7	-0.472335744	0.611111111	Peripheral	Elongation_Cortex_BRZ_2_BL
AT2G28910	CXIP4	13	13	0	0.179487179	0.318856042	0.006381934	0.006381934	0	0	2.41E-07	0.055514293	0.000483069	-0.157081407	3.357992056	38	2	-0.223745197	0.556213018	Peripheral	Elongation_Cortex_BRZ_2_BL
AT1G65720	AT1G65720	9	9	0	0.138888889	0.286295493	0.004418262	0.004418262	0	0	2.41E-07	0.037217825	0.000406677	-0.157081407	3.357992056	8	2	-0.394794736	0.567901235	Peripheral	Elongation_Cortex_BRZ_2_BL
AT4G09750	AT4G09750	2	2	0	0	0	0.000981836	0.000981836	0	0	2.41E-07	0.008190872	0.00037395	-0.157081407	3.357992056	325	2	-0.622860788	0.5	Peripheral	Elongation_Cortex_BRZ_2_BL
AT4G13340	LRX3	22	22	0	0.086580087	0.10736835	0.010800196	0.010800196	0	0	2.41E-07	0.079823442	0.000454429	-0.157081407	3.357992056	42	2	0.004320856	0.599173554	Peripheral	Elongation_Cortex_BRZ_2_BL
AT1G62660	BFRUCT3	19	19	0	0.023391813	0.051427667	0.009327442	0.009327442	0	0	2.41E-07	0.05487705	0.000498071	-0.157081407	3.357992056	14	7	-0.18488782	0.653739612	Connector	Elongation_Cortex_BRZ_2_BL
AT3G12490	CYS6	12	12	0	0.393939394	0.55995326	0.005891016	0.005891016	0	0	2.41E-07	0.047342664	0.000418254	-0.157081407	3.357992056	66	2	-0.10971217	0.277777778	Peripheral	Elongation_Cortex_BRZ_2_BL
AT1G76090	SMT3	35	35	0	0.092436975	0.126644978	0.017182131	0.017182131	0	0	2.41E-07	0.117228784	0.000667162	-0.157081407	3.357992056	38	7	0.907414289	0.372244898	Peripheral	Elongation_Cortex_BRZ_2_BL
AT4G16695	AT4G16695	18	18	0	0.091503268	0.151795273	0.008836524	0.008836524	0	0	2.41E-07	0.045325986	0.000537887	-0.157081407	3.357992056	30	2	-0.166728683	0.611111111	Peripheral	Elongation_Cortex_BRZ_2_BL
AT1G74310	CLPB1	3	3	0	0	0	0.001472754	0.001472754	0	0	2.41E-07	0.003821612	0.000387747	-0.157081407	3.357992056	24	3	-0.855318649	0.444444444	Peripheral	Elongation_Cortex_BRZ_2_BL
AT1G17580	XI-1	3	3	0	0	0	0.001472754	0.001472754	0	0	2.41E-07	0.005488456	0.000471825	-0.157081407	3.357992056	80	4	-0.401663209	0.666666667	Connector	Elongation_Cortex_BRZ_2_BL
AT3G05280	AT3G05280	5	5	0	0.1	0.223198389	0.00245459	0.00245459	0	0	2.41E-07	0.033678895	0.000373363	-0.157081407	3.357992056	7	7	-0.472335744	0.48	Peripheral	Elongation_Cortex_BRZ_2_BL
AT1G27350	AT1G27350	7	7	0	0.714285714	0.878349597	0.003436426	0.003436426	0	0	2.41E-07	0.031575016	0.000411031	-0.157081407	3.357992056	38	2	-0.28076171	0	Ultra peripheral	Elongation_Cortex_BRZ_2_BL
AT4G29520	AT4G29520	8	8	0	0.035714286	0.051241506	0.003927344	0.003927344	0	0	2.41E-07	0.028955851	0.000420297	-0.157081407	3.357992056	9	3	-0.383803728	0.21875	Peripheral	Elongation_Cortex_BRZ_2_BL
AT5G49360	BXL1	20	20	0	0.021052632	0.022294356	0.00981836	0.00981836	0	0	2.41E-07	0.032354587	0.000515851	-0.157081407	3.357992056	38	7	-0.069908651	0.605	Peripheral	Elongation_Cortex_BRZ_2_BL
AT1G69980	AT1G69980	5	5	0	0	0	0.00245459	0.00245459	0	0	2.41E-07	0.015129963	0.000407371	-0.157081407	3.357992056	14	3	-0.666712681	0.32	Peripheral	Elongation_Cortex_BRZ_2_BL
AT2G27000	CYP705A8	17	17	0	0.110294118	0.129907639	0.008345606	0.008345606	0	0	2.41E-07	0.049368034	0.000520267	-0.157081407	3.357992056	12	2	-0.10971217	0.567474048	Peripheral	Elongation_Cortex_BRZ_2_BL
AT3G09260	BGLU23	31	31	0	0.049462366	0.053388979	0.015218459	0.015218459	0	0	2.41E-07	0.062295057	0.001026866	-0.157081407	3.357992056	326	7	0.447497612	0.54942768	Peripheral	Elongation_Cortex_BRZ_2_BL
AT1G09090	RBOHB	10	10	0	0.066666667	0.070383681	0.00490918	0.00490918	0	0	2.41E-07	0.017827454	0.000440001	-0.157081407	3.357992056	22	2	-0.223745197	0.32	Peripheral	Elongation_Cortex_BRZ_2_BL
AT2G37170	PIP2B	28	28	0	0.116402116	0.160769074	0.013745704	0.013745704	0	0	2.41E-07	0.091244033	0.000618563	-0.157081407	3.357992056	38	7	0.619966366	0.357142857	Peripheral	Elongation_Cortex_BRZ_2_BL
AT5G19190	AT5G19190	16	16	0	0.041666667	0.051871184	0.007854688	0.007854688	0	0	2.41E-07	0.037723549	0.000619795	-0.157081407	3.357992056	9	3	-0.006591792	0.4765625	Peripheral	Elongation_Cortex_BRZ_2_BL
AT1G68300	AT1G68300	9	9	0	0.083333333	0.081074593	0.004418262	0.004418262	0	0	2.41E-07	0.027077349	0.000399527	-0.157081407	3.357992056	57	7	-0.29986699	0.49382716	Peripheral	Elongation_Cortex_BRZ_2_BL
AT2G37940	IPCS2	11	11	0	0.090909091	0.173274095	0.005400098	0.005400098	0	0	2.41E-07	0.047662323	0.000407949	-0.157081407	3.357992056	33	2	-0.337778223	0.561983471	Peripheral	Elongation_Cortex_BRZ_2_BL
AT5G10430	AGP4	21	21	0	0.161904762	0.220242433	0.010309278	0.010309278	0	0	2.41E-07	0.099562445	0.000467889	-0.157081407	3.357992056	33	7	0.160049688	0.498866213	Peripheral	Elongation_Cortex_BRZ_2_BL
AT1G68060	MAP70.1	6	6	0	0.2	0.365521803	0.002945508	0.002945508	0	0	2.41E-07	0.028126889	0.000397757	-0.157081407	3.357992056	15	0	-0.482450641	0.666666667	Connector	Elongation_Cortex_BRZ_2_BL
AT4G21850	MSRB9	14	14	0	0.175824176	0.271164278	0.006872852	0.006872852	0	0	2.41E-07	0.067467146	0.000421989	-0.157081407	3.357992056	38	7	-0.069908651	0.408163265	Peripheral	Elongation_Cortex_BRZ_2_BL
AT1G58270	ZW9	11	11	0	0.036363636	0.033808157	0.005400098	0.005400098	0	0	2.41E-07	0.028673568	0.000426143	-0.157081407	3.357992056	57	7	-0.357356575	0.644628099	Connector	Elongation_Cortex_BRZ_2_BL
AT4G29870	AT4G29870	6	6	0	0.133333333	0.150746059	0.002945508	0.002945508	0	0	2.41E-07	0.022003888	0.000428675	-0.157081407	3.357992056	49	7	-0.472335744	0.611111111	Peripheral	Elongation_Cortex_BRZ_2_BL
AT1G64640	ENODL8	30	30	0	0.117241379	0.167521041	0.014727541	0.014727541	0	0	2.41E-07	0.122030822	0.000573474	-0.157081407	3.357992056	38	7	0.160049688	0.631111111	Connector	Elongation_Cortex_BRZ_2_BL
AT2G02990	RNS1	8	8	0	0.035714286	0.043080659	0.003927344	0.003927344	0	0	2.41E-07	0.006728048	0.000497668	-0.157081407	3.357992056	22	2	-0.394794736	0.46875	Peripheral	Elongation_Cortex_BRZ_2_BL
AT3G24040	AT3G24040	10	10	0	0.044444444	0.045776565	0.00490918	0.00490918	0	0	2.41E-07	0.027217537	0.000397493	-0.157081407	3.357992056	37	7	-0.242377405	0.46	Peripheral	Elongation_Cortex_BRZ_2_BL
AT5G48545	HINT3	4	4	0	0	0	0.001963672	0.001963672	0	0	2.41E-07	0.009817571	0.000399321	-0.157081407	3.357992056	14	3	-0.855318649	0.625	Connector	Elongation_Cortex_BRZ_2_BL
AT4G25570	ACYB-2	24	24	0	0.163043478	0.219234494	0.011782032	0.011782032	0	0	2.41E-07	0.105311343	0.000461924	-0.157081407	3.357992056	33	2	0.175370395	0.538194444	Peripheral	Elongation_Cortex_BRZ_2_BL
AT5G40780	LHT1	15	15	0	0.247619048	0.341174886	0.00736377	0.00736377	0	0	2.41E-07	0.043109671	0.000449407	-0.157081407	3.357992056	66	2	-0.166728683	0.551111111	Peripheral	Elongation_Cortex_BRZ_2_BL
AT3G30775	POX1	9	9	0	0.138888889	0.151421953	0.004418262	0.004418262	0	0	2.41E-07	0.039320128	0.000400739	-0.157081407	3.357992056	15	7	-0.29986699	0.49382716	Peripheral	Elongation_Cortex_BRZ_2_BL
AT2G32580	AT2G32580	10	10	0	0.111111111	0.160956293	0.00490918	0.00490918	0	0	2.41E-07	0.039213121	0.000406487	-0.157081407	3.357992056	33	7	-0.29986699	0.54	Peripheral	Elongation_Cortex_BRZ_2_BL
AT4G38040	AT4G38040	11	11	0	0.072727273	0.06646735	0.005400098	0.005400098	0	0	2.41E-07	0.028798547	0.000418899	-0.157081407	3.357992056	69	3	-0.478106712	0.595041322	Peripheral	Elongation_Cortex_BRZ_2_BL
AT3G54400	AT3G54400	25	25	0	0.076666667	0.091580931	0.01227295	0.01227295	0	0	2.41E-07	0.079926808	0.000535158	-0.157081407	3.357992056	38	7	0.045070519	0.5952	Peripheral	Elongation_Cortex_BRZ_2_BL
AT1G47830	AP17	14	14	0	0.021978022	0.033171533	0.006872852	0.006872852	0	0	2.41E-07	0.046064682	0.000454779	-0.157081407	3.357992056	33	3	-0.383803728	0.602040816	Peripheral	Elongation_Cortex_BRZ_2_BL
AT1G75680	AtGH9B7	30	30	0	0.059770115	0.074009466	0.014727541	0.014727541	0	0	2.41E-07	0.065409523	0.000664952	-0.157081407	3.357992056	33	2	0.118353882	0.637777778	Connector	Elongation_Cortex_BRZ_2_BL
AT1G30135	TIFY5A	4	4	0	0.166666667	0.385355128	0.001963672	0.001963672	0	0	2.41E-07	0.005287286	0.000391614	-0.157081407	3.357992056	32	2	-0.565844275	0.5	Peripheral	Elongation_Cortex_BRZ_2_BL
AT1G79660	AT1G79660	16	16	0	0.158333333	0.226900429	0.007854688	0.007854688	0	0	2.41E-07	0.041971645	0.000477446	-0.157081407	3.357992056	33	2	0.118353882	0.21875	Peripheral	Elongation_Cortex_BRZ_2_BL
AT1G20225	AT1G20225	8	8	0	0.071428571	0.111029715	0.003927344	0.003927344	0	0	2.41E-07	0.025804329	0.000417099	-0.157081407	3.357992056	30	2	-0.508827762	0.65625	Connector	Elongation_Cortex_BRZ_2_BL
AT1G80920	ATJ8	5	5	0	0.4	0.412001478	0.00245459	0.00245459	0	0	2.41E-07	0.01170524	0.000389285	-0.157081407	3.357992056	30	2	-0.394794736	0	Ultra peripheral	Elongation_Cortex_BRZ_2_BL
AT4G35790	PLDDELTA	10	10	0	0.2	0.30522607	0.00490918	0.00490918	0	0	2.41E-07	0.055095557	0.000394405	-0.157081407	3.357992056	14	2	-0.394794736	0.58	Peripheral	Elongation_Cortex_BRZ_2_BL
AT1G25400	AT1G25400	12	12	0	0.757575758	1.213584676	0.005891016	0.005891016	0	0	2.41E-07	0.079790068	0.000408672	-0.157081407	3.357992056	42	2	0.004320856	0	Ultra peripheral	Elongation_Cortex_BRZ_2_BL
AT5G19860	AT5G19860	41	41	0	0.034146341	0.043915498	0.020127639	0.020127639	0	0	2.41E-07	0.10816887	0.000714928	-0.157081407	3.357992056	30	7	0.332518442	0.646044021	Connector	Elongation_Cortex_BRZ_2_BL
AT4G32330	WDL5	12	12	0	0.181818182	0.290165151	0.005891016	0.005891016	0	0	2.41E-07	0.061092603	0.000413394	-0.157081407	3.357992056	7	3	-0.478106712	0.569444444	Peripheral	Elongation_Cortex_BRZ_2_BL
AT3G18170	AT3G18170	11	11	0	0.090909091	0.137857748	0.005400098	0.005400098	0	0	2.41E-07	0.015673082	0.000448624	-0.157081407	3.357992056	4	7	-0.012419066	0	Ultra peripheral	Elongation_Cortex_BRZ_2_BL
AT1G50320	ATHX	7	7	0	0	0	0.003436426	0.003436426	0	0	2.41E-07	0.012059666	0.000586568	-0.157081407	3.357992056	327	7	-0.357356575	0.448979592	Peripheral	Elongation_Cortex_BRZ_2_BL
AT1G53730	SRF6	11	11	0	0.090909091	0.108546236	0.005400098	0.005400098	0	0	2.41E-07	0.032316096	0.000431742	-0.157081407	3.357992056	14	2	-0.394794736	0.628099174	Connector	Elongation_Cortex_BRZ_2_BL
AT4G08810	SUB1	27	27	0	0.002849003	0.002527139	0.013254786	0.013254786	0	0	2.41E-07	0.047970251	0.000598005	-0.157081407	3.357992056	12	3	0.653529097	0.49382716	Peripheral	Elongation_Cortex_BRZ_2_BL
AT5G42420	URGT3	11	11	0	0.145454545	0.22994646	0.005400098	0.005400098	0	0	2.41E-07	0.063106917	0.000401723	-0.157081407	3.357992056	12	7	-0.357356575	0.578512397	Peripheral	Elongation_Cortex_BRZ_2_BL
AT5G67560	ARL8B	5	5	0	0	0	0.00245459	0.00245459	0	0	2.41E-07	0.022006634	0.00039335	-0.157081407	3.357992056	8	2	-0.451811249	0.32	Peripheral	Elongation_Cortex_BRZ_2_BL
AT1G53560	AT1G53560	12	12	0	0.075757576	0.099626841	0.005891016	0.005891016	0	0	2.41E-07	0.035288933	0.000445278	-0.157081407	3.357992056	8	7	-0.29986699	0.611111111	Peripheral	Elongation_Cortex_BRZ_2_BL
AT1G32700	AT1G32700	6	6	0	0.4	0.620153192	0.002945508	0.002945508	0	0	2.41E-07	0.010829737	0.00039015	-0.157081407	3.357992056	37	2	-0.394794736	0.277777778	Peripheral	Elongation_Cortex_BRZ_2_BL
AT5G20190	AT5G20190	13	13	0	0.525641026	0.919474037	0.006381934	0.006381934	0	0	2.41E-07	0.068185177	0.000414529	-0.157081407	3.357992056	42	2	0.061337369	0	Ultra peripheral	Elongation_Cortex_BRZ_2_BL
AT2G33570	GALS1	9	9	0	0.25	0.344915113	0.004418262	0.004418262	0	0	2.41E-07	0.043205072	0.000387749	-0.157081407	3.357992056	33	7	-0.357356575	0.592592593	Peripheral	Elongation_Cortex_BRZ_2_BL
AT3G12610	DRT100	24	24	0	0.108695652	0.152639203	0.011782032	0.011782032	0	0	2.41E-07	0.073416369	0.00049506	-0.157081407	3.357992056	38	7	0.504987196	0.291666667	Peripheral	Elongation_Cortex_BRZ_2_BL
AT5G66170	STR18	11	11	0	0	0	0.005400098	0.005400098	0	0	2.41E-07	0.011753439	0.000797493	-0.157081407	3.357992056	328	7	-0.127398236	0.297520661	Peripheral	Elongation_Cortex_BRZ_2_BL
AT4G31470	AT4G31470	40	40	0	0.032051282	0.037396568	0.019636721	0.019636721	0	0	2.41E-07	0.081944199	0.000708584	-0.157081407	3.357992056	9	7	0.332518442	0.65125	Connector	Elongation_Cortex_BRZ_2_BL
AT4G23670	AT4G23670	3	3	0	0	0	0.001472754	0.001472754	0	0	2.41E-07	0.003167076	0.00040083	-0.157081407	3.357992056	329	7	-0.472335744	0	Ultra peripheral	Elongation_Cortex_BRZ_2_BL
AT1G65840	PAO4	29	29	0	0.066502463	0.09244752	0.014236622	0.014236622	0	0	2.41E-07	0.11961646	0.000529343	-0.157081407	3.357992056	38	7	0.275028857	0.546967895	Peripheral	Elongation_Cortex_BRZ_2_BL
AT5G60660	PIP2-4	36	36	0	0.053968254	0.072965605	0.017673049	0.017673049	0	0	2.41E-07	0.089198861	0.000857964	-0.157081407	3.357992056	33	7	0.734945535	0.475308642	Peripheral	Elongation_Cortex_BRZ_2_BL
AT1G04820	TUBA4	9	9	0	0.055555556	0.056397906	0.004418262	0.004418262	0	0	2.41E-07	0.03280456	0.000438621	-0.157081407	3.357992056	4	7	-0.18488782	0.197530864	Peripheral	Elongation_Cortex_BRZ_2_BL
AT2G01910	MAP65-6	11	11	0	0.181818182	0.207398578	0.005400098	0.005400098	0	0	2.41E-07	0.035042128	0.000400179	-0.157081407	3.357992056	4	7	-0.127398236	0.314049587	Peripheral	Elongation_Cortex_BRZ_2_BL
AT1G48240	NPSN12	7	7	0	0.095238095	0.092083788	0.003436426	0.003436426	0	0	2.41E-07	0.026458106	0.000410247	-0.157081407	3.357992056	55	7	-0.472335744	0.612244898	Peripheral	Elongation_Cortex_BRZ_2_BL
AT1G58290	HEMA1	9	9	0	0.138888889	0.189515261	0.004418262	0.004418262	0	0	2.41E-07	0.047995426	0.000418854	-0.157081407	3.357992056	12	7	-0.357356575	0.592592593	Peripheral	Elongation_Cortex_BRZ_2_BL
AT3G13772	TMN7	9	9	0	0.055555556	0.079064041	0.004418262	0.004418262	0	0	2.41E-07	0.023269745	0.000528475	-0.157081407	3.357992056	17	3	-0.478106712	0.49382716	Peripheral	Elongation_Cortex_BRZ_2_BL
AT3G23490	CYN	9	9	0	0.222222222	0.211558025	0.004418262	0.004418262	0	0	2.41E-07	0.024423975	0.000396346	-0.157081407	3.357992056	4	7	-0.127398236	0	Ultra peripheral	Elongation_Cortex_BRZ_2_BL
AT5G66580	AT5G66580	21	21	0	0.119047619	0.176029878	0.010309278	0.010309278	0	0	2.41E-07	0.045611696	0.000748495	-0.157081407	3.357992056	33	7	-0.069908651	0.62585034	Connector	Elongation_Cortex_BRZ_2_BL
AT4G30420	AT4G30420	8	8	0	0.321428571	0.375896302	0.003927344	0.003927344	0	0	2.41E-07	0.044352383	0.00041775	-0.157081407	3.357992056	12	7	-0.357356575	0.53125	Peripheral	Elongation_Cortex_BRZ_2_BL
AT1G56140	AT1G56140	7	7	0	0.047619048	0.115741789	0.003436426	0.003436426	0	0	2.41E-07	0.006567952	0.000431416	-0.157081407	3.357992056	330	3	-0.666712681	0.571428571	Peripheral	Elongation_Cortex_BRZ_2_BL
AT5G17850	CCX2	2	2	0	1	2	0.000981836	0.000981836	0	0	2.41E-07	0.004377468	0.000369562	-0.157081407	3.357992056	331	2	-0.565844275	0	Ultra peripheral	Elongation_Cortex_BRZ_2_BL
AT4G10360	AT4G10360	5	5	0	0	0	0.00245459	0.00245459	0	0	2.41E-07	0.016485358	0.000437655	-0.157081407	3.357992056	79	7	-0.414846159	0.32	Peripheral	Elongation_Cortex_BRZ_2_BL
AT5G54380	THE1	7	7	0	0	0	0.003436426	0.003436426	0	0	2.41E-07	0.024199202	0.000375266	-0.157081407	3.357992056	14	7	-0.242377405	0	Ultra peripheral	Elongation_Cortex_BRZ_2_BL
AT1G23040	AT1G23040	14	14	0	0.186813187	0.24836201	0.006872852	0.006872852	0	0	2.41E-07	0.067513109	0.000421684	-0.157081407	3.357992056	33	7	-0.18488782	0.540816327	Peripheral	Elongation_Cortex_BRZ_2_BL
AT2G21060	CSP4	5	5	0	0.1	0.116817199	0.00245459	0.00245459	0	0	2.41E-07	0.029218372	0.000376539	-0.157081407	3.357992056	33	2	-0.565844275	0.64	Connector	Elongation_Cortex_BRZ_2_BL
AT4G04800	MSRB3	5	5	0	0.1	0.082134309	0.00245459	0.00245459	0	0	2.41E-07	0.012842907	0.000383155	-0.157081407	3.357992056	62	7	-0.472335744	0.48	Peripheral	Elongation_Cortex_BRZ_2_BL
AT4G13660	PRR2	17	17	0	0.095588235	0.142542469	0.008345606	0.008345606	0	0	2.41E-07	0.039725359	0.000496763	-0.157081407	3.357992056	14	7	-0.012419066	0.512110727	Peripheral	Elongation_Cortex_BRZ_2_BL
AT4G35090	CAT2	30	30	0	0.045977011	0.062247709	0.014727541	0.014727541	0	0	2.41E-07	0.094816015	0.000679679	-0.157081407	3.357992056	14	7	0.275028857	0.615555556	Peripheral	Elongation_Cortex_BRZ_2_BL
AT2G22660	GRDP1	11	11	0	0.036363636	0.056863147	0.005400098	0.005400098	0	0	2.41E-07	0.032296642	0.000546239	-0.157081407	3.357992056	332	7	-0.242377405	0.512396694	Peripheral	Elongation_Cortex_BRZ_2_BL
AT4G21960	PER42	12	12	0	0.333333333	0.472698871	0.005891016	0.005891016	0	0	2.41E-07	0.049994348	0.000421034	-0.157081407	3.357992056	33	2	-0.166728683	0.416666667	Peripheral	Elongation_Cortex_BRZ_2_BL
AT3G52920	AT3G52920	4	4	0	0.166666667	0.188668069	0.001963672	0.001963672	0	0	2.41E-07	0.012802507	0.000371739	-0.157081407	3.357992056	37	2	-0.508827762	0.375	Peripheral	Elongation_Cortex_BRZ_2_BL
AT5G05610	AL1	11	11	0	0.036363636	0.037743433	0.005400098	0.005400098	0	0	2.41E-07	0.035127425	0.000431831	-0.157081407	3.357992056	9	3	-0.478106712	0.611570248	Peripheral	Elongation_Cortex_BRZ_2_BL
AT1G49410	TOM6	1	1	0	0	0	0.000490918	0.000490918	0	0	2.41E-07	0.00305223	0.000363705	-0.157081407	3.357992056	333	2	-0.622860788	0	Ultra peripheral	Elongation_Cortex_BRZ_2_BL
AT2G45010	AT2G45010	8	8	0	0.107142857	0.108173828	0.003927344	0.003927344	0	0	2.41E-07	0.034870468	0.000409531	-0.157081407	3.357992056	44	7	-0.414846159	0.59375	Peripheral	Elongation_Cortex_BRZ_2_BL
AT4G00100	RPS13B	10	10	0	0.333333333	0.474687362	0.00490918	0.00490918	0	0	2.41E-07	0.040797102	0.000412873	-0.157081407	3.357992056	38	2	-0.223745197	0.34	Peripheral	Elongation_Cortex_BRZ_2_BL
AT4G32070	Phox4	7	7	0	0.333333333	0.551278967	0.003436426	0.003436426	0	0	2.41E-07	0.017244846	0.000425451	-0.157081407	3.357992056	30	2	-0.28076171	0	Ultra peripheral	Elongation_Cortex_BRZ_2_BL
AT2G22470	AGP2	12	12	0	0.090909091	0.11256507	0.005891016	0.005891016	0	0	2.41E-07	0.035893181	0.000471646	-0.157081407	3.357992056	4	7	-0.127398236	0.402777778	Peripheral	Elongation_Cortex_BRZ_2_BL
AT1G76240	AT1G76240	12	12	0	0.166666667	0.212712552	0.005891016	0.005891016	0	0	2.41E-07	0.053333942	0.000459067	-0.157081407	3.357992056	38	2	-0.337778223	0.569444444	Peripheral	Elongation_Cortex_BRZ_2_BL
AT2G30860	GSTF9	13	13	0	0.08974359	0.131393636	0.006381934	0.006381934	0	0	2.41E-07	0.037296279	0.000465247	-0.157081407	3.357992056	14	2	-0.28076171	0.556213018	Peripheral	Elongation_Cortex_BRZ_2_BL
AT2G20750	EXPB1	9	9	0	0.333333333	0.508718251	0.004418262	0.004418262	0	0	2.41E-07	0.050298611	0.000393321	-0.157081407	3.357992056	9	7	-0.127398236	0	Ultra peripheral	Elongation_Cortex_BRZ_2_BL
AT2G32920	PDIL2-3	12	12	0	0	0	0.005891016	0.005891016	0	0	2.41E-07	0.015811901	0.000590009	-0.157081407	3.357992056	4	3	-0.100894776	0.291666667	Peripheral	Elongation_Cortex_BRZ_2_BL
AT3G53520	UXS1	7	7	0	0	0	0.003436426	0.003436426	0	0	2.41E-07	0.014503629	0.000398971	-0.157081407	3.357992056	12	3	-0.666712681	0.571428571	Peripheral	Elongation_Cortex_BRZ_2_BL
AT2G38310	PYL4	10	10	0	0.466666667	0.579203802	0.00490918	0.00490918	0	0	2.41E-07	0.056042757	0.000410149	-0.157081407	3.357992056	38	2	-0.223745197	0.34	Peripheral	Elongation_Cortex_BRZ_2_BL
AT1G56340	CRT1	8	8	0	0.464285714	0.614566954	0.003927344	0.003927344	0	0	2.41E-07	0.032637965	0.000398644	-0.157081407	3.357992056	33	2	-0.337778223	0.40625	Peripheral	Elongation_Cortex_BRZ_2_BL
AT3G14690	CYP72A15	15	15	0	0.00952381	0.010617183	0.00736377	0.00736377	0	0	2.41E-07	0.026441724	0.000505422	-0.157081407	3.357992056	30	7	-0.069908651	0.48	Peripheral	Elongation_Cortex_BRZ_2_BL
AT4G05590	AT4G05590	1	1	0	0	0	0.000490918	0.000490918	0	0	2.41E-07	0.002255628	0.00036314	-0.157081407	3.357992056	334	7	-0.587314914	0	Ultra peripheral	Elongation_Cortex_BRZ_2_BL
AT1G19180	TIFY10A	8	8	0	1	1.630187762	0.003927344	0.003927344	0	0	2.41E-07	0.029476021	0.000412355	-0.157081407	3.357992056	47	2	-0.223745197	0	Ultra peripheral	Elongation_Cortex_BRZ_2_BL
AT1G79075	AT1G79075	6	6	0	0.733333333	0.872398586	0.002945508	0.002945508	0	0	2.41E-07	0.024333454	0.000402	-0.157081407	3.357992056	38	2	-0.394794736	0.277777778	Peripheral	Elongation_Cortex_BRZ_2_BL
AT3G24450	AT3G24450	11	11	0	0.218181818	0.338793582	0.005400098	0.005400098	0	0	2.41E-07	0.052492309	0.00040749	-0.157081407	3.357992056	38	7	-0.242377405	0.512396694	Peripheral	Elongation_Cortex_BRZ_2_BL
AT3G12965	AT3G12965	10	10	0	0.711111111	0.964466048	0.00490918	0.00490918	0	0	2.41E-07	0.048515641	0.000403092	-0.157081407	3.357992056	38	2	-0.10971217	0	Ultra peripheral	Elongation_Cortex_BRZ_2_BL
AT4G00080	UNE11	7	7	0	0.666666667	0.84156865	0.003436426	0.003436426	0	0	2.41E-07	0.029166758	0.000391621	-0.157081407	3.357992056	66	2	-0.28076171	0	Ultra peripheral	Elongation_Cortex_BRZ_2_BL
AT5G49440	AT5G49440	6	6	0	0.2	0.294095629	0.002945508	0.002945508	0	0	2.41E-07	0.009678794	0.000425579	-0.157081407	3.357992056	37	2	-0.451811249	0.5	Peripheral	Elongation_Cortex_BRZ_2_BL
AT2G22670	IAA8	4	4	0	0.833333333	0.99195865	0.001963672	0.001963672	0	0	2.41E-07	0.008460978	0.00038639	-0.157081407	3.357992056	30	2	-0.451811249	0	Ultra peripheral	Elongation_Cortex_BRZ_2_BL
AT4G23640	POT3	15	15	0	0.076190476	0.085199908	0.00736377	0.00736377	0	0	2.41E-07	0.045516973	0.000411552	-0.157081407	3.357992056	12	2	-0.223745197	0.551111111	Peripheral	Elongation_Cortex_BRZ_2_BL
AT3G52770	ZPR3	13	13	0	0.051282051	0.048747134	0.006381934	0.006381934	0	0	2.41E-07	0.02989895	0.000471803	-0.157081407	3.357992056	9	3	-0.289500744	0.544378698	Peripheral	Elongation_Cortex_BRZ_2_BL
AT5G37740	AT5G37740	8	8	0	0.214285714	0.3310382	0.003927344	0.003927344	0	0	2.41E-07	0.025504353	0.000395985	-0.157081407	3.357992056	5	7	-0.18488782	0	Ultra peripheral	Elongation_Cortex_BRZ_2_BL
AT5G58800	AT5G58800	3	3	0	0	0	0.001472754	0.001472754	0	0	2.41E-07	0.003422286	0.00039048	-0.157081407	3.357992056	11	7	-0.472335744	0	Ultra peripheral	Elongation_Cortex_BRZ_2_BL
AT1G64330	AT1G64330	18	18	0	0.078431373	0.086778339	0.008836524	0.008836524	0	0	2.41E-07	0.063319256	0.000467496	-0.157081407	3.357992056	33	3	-0.19519776	0.62345679	Connector	Elongation_Cortex_BRZ_2_BL
AT4G24330	AT4G24330	20	20	0	0.042105263	0.053741359	0.00981836	0.00981836	0	0	2.41E-07	0.030363233	0.000525962	-0.157081407	3.357992056	9	3	-0.100894776	0.58	Peripheral	Elongation_Cortex_BRZ_2_BL
AT5G43620	PCFS5	5	5	0	0.3	0.449327625	0.00245459	0.00245459	0	0	2.41E-07	0.012397327	0.000405416	-0.157081407	3.357992056	29	2	-0.451811249	0.32	Peripheral	Elongation_Cortex_BRZ_2_BL
AT3G08030	AT3G08030	15	15	0	0.028571429	0.040861615	0.00736377	0.00736377	0	0	2.41E-07	0.031384629	0.000508577	-0.157081407	3.357992056	30	7	-0.18488782	0.604444444	Peripheral	Elongation_Cortex_BRZ_2_BL
AT1G53670	MSRB1	2	2	0	0	0	0.000981836	0.000981836	0	0	2.41E-07	0.008928118	0.00036678	-0.157081407	3.357992056	335	2	-0.622860788	0.5	Peripheral	Elongation_Cortex_BRZ_2_BL
AT3G05200	ATL6	13	13	0	0.166666667	0.23352575	0.006381934	0.006381934	0	0	2.41E-07	0.035167734	0.00041536	-0.157081407	3.357992056	37	2	-0.052695657	0.26035503	Peripheral	Elongation_Cortex_BRZ_2_BL
AT1G44608	AT1G44608	14	14	0	0.120879121	0.181731786	0.006872852	0.006872852	0	0	2.41E-07	0.048452868	0.000447482	-0.157081407	3.357992056	8	7	-0.069908651	0.408163265	Peripheral	Elongation_Cortex_BRZ_2_BL
AT1G30360	ERD4	23	23	0	0.055335968	0.063749243	0.011291114	0.011291114	0	0	2.41E-07	0.065597444	0.000827267	-0.157081407	3.357992056	3	7	0.275028857	0.446124764	Peripheral	Elongation_Cortex_BRZ_2_BL
AT2G24860	AT2G24860	8	8	0	0.321428571	0.461318954	0.003927344	0.003927344	0	0	2.41E-07	0.029325547	0.000405994	-0.157081407	3.357992056	15	7	-0.357356575	0.53125	Peripheral	Elongation_Cortex_BRZ_2_BL
AT1G10960	FD1	8	8	0	0.25	0.259376456	0.003927344	0.003927344	0	0	2.41E-07	0.031570727	0.00038292	-0.157081407	3.357992056	14	7	-0.242377405	0.21875	Peripheral	Elongation_Cortex_BRZ_2_BL
AT4G09720	ATRABG3A	5	5	0	0.2	0.228336464	0.00245459	0.00245459	0	0	2.41E-07	0.019599413	0.000375468	-0.157081407	3.357992056	15	7	-0.529825329	0.64	Connector	Elongation_Cortex_BRZ_2_BL
AT1G48210	AT1G48210	1	1	0	0	0	0.000490918	0.000490918	0	0	2.41E-07	0.005149192	0.000360547	-0.157081407	3.357992056	336	7	-0.587314914	0	Ultra peripheral	Elongation_Cortex_BRZ_2_BL
AT2G30990	AT2G30990	5	5	0	0.2	0.204652927	0.00245459	0.00245459	0	0	2.41E-07	0.026918616	0.000392784	-0.157081407	3.357992056	30	7	-0.472335744	0.48	Peripheral	Elongation_Cortex_BRZ_2_BL
AT1G21900	AT1G21900	6	6	0	0.8	1.247106188	0.002945508	0.002945508	0	0	2.41E-07	0.020539444	0.000386493	-0.157081407	3.357992056	66	2	-0.337778223	0	Ultra peripheral	Elongation_Cortex_BRZ_2_BL
AT3G16800	AT3G16800	8	8	0	0	0	0.003927344	0.003927344	0	0	2.41E-07	0.004632206	0.000485403	-0.157081407	3.357992056	51	2	-0.394794736	0.46875	Peripheral	Elongation_Cortex_BRZ_2_BL
AT2G20670	AT2G20670	8	8	0	0.071428571	0.068292481	0.003927344	0.003927344	0	0	2.41E-07	0.014961311	0.000413332	-0.157081407	3.357992056	9	7	-0.29986699	0.375	Peripheral	Elongation_Cortex_BRZ_2_BL
AT2G25430	AT2G25430	14	14	0	0.241758242	0.332770321	0.006872852	0.006872852	0	0	2.41E-07	0.07014242	0.00041283	-0.157081407	3.357992056	9	2	-0.28076171	0.56122449	Peripheral	Elongation_Cortex_BRZ_2_BL
AT5G25100	AT5G25100	11	11	0	0.036363636	0.069629061	0.005400098	0.005400098	0	0	2.41E-07	0.024171825	0.00081944	-0.157081407	3.357992056	18	0	0.107211253	0.727272727	Connector	Elongation_Cortex_BRZ_2_BL
AT1G17190	GSTU26	7	7	0	0.047619048	0.105772513	0.003436426	0.003436426	0	0	2.41E-07	0.013631674	0.000489943	-0.157081407	3.357992056	13	7	-0.357356575	0.448979592	Peripheral	Elongation_Cortex_BRZ_2_BL
AT1G27330	AT1G27330	7	7	0	0.666666667	0.839943885	0.003436426	0.003436426	0	0	2.41E-07	0.034323001	0.000396737	-0.157081407	3.357992056	38	2	-0.28076171	0	Ultra peripheral	Elongation_Cortex_BRZ_2_BL
AT2G41100	CML12	2	2	0	0	0	0.000981836	0.000981836	0	0	2.41E-07	0.000572604	0.000446217	-0.157081407	3.357992056	337	2	-0.622860788	0.5	Peripheral	Elongation_Cortex_BRZ_2_BL
AT5G67390	AT5G67390	12	12	0	0.045454545	0.070181162	0.005891016	0.005891016	0	0	2.41E-07	0.022585738	0.000453755	-0.157081407	3.357992056	12	3	-0.19519776	0.375	Peripheral	Elongation_Cortex_BRZ_2_BL
AT2G01420	PIN4	5	5	0	0	0	0.00245459	0.00245459	0	0	2.41E-07	0.008698559	0.00043952	-0.157081407	3.357992056	36	7	-0.414846159	0.32	Peripheral	Elongation_Cortex_BRZ_2_BL
AT3G10300	AT3G10300	1	1	0	0	0	0.000490918	0.000490918	0	0	2.41E-07	0.003363289	0.000361498	-0.157081407	3.357992056	338	2	-0.622860788	0	Ultra peripheral	Elongation_Cortex_BRZ_2_BL
AT5G42320	AT5G42320	7	7	0	0.19047619	0.207197589	0.003436426	0.003436426	0	0	2.41E-07	0.031484696	0.000382814	-0.157081407	3.357992056	15	7	-0.472335744	0.612244898	Peripheral	Elongation_Cortex_BRZ_2_BL
AT4G12000	AT4G12000	9	9	0	0.194444444	0.25966435	0.004418262	0.004418262	0	0	2.41E-07	0.012685439	0.000417899	-0.157081407	3.357992056	12	2	-0.166728683	0	Ultra peripheral	Elongation_Cortex_BRZ_2_BL
AT4G26670	TIM22-2	2	2	0	0	0	0.000981836	0.000981836	0	0	2.41E-07	0.002495526	0.00037565	-0.157081407	3.357992056	339	7	-0.587314914	0.5	Peripheral	Elongation_Cortex_BRZ_2_BL
AT5G15960	KIN1	6	6	0	0	0	0.002945508	0.002945508	0	0	2.41E-07	0.007174848	0.00049033	-0.157081407	3.357992056	34	2	-0.565844275	0.666666667	Connector	Elongation_Cortex_BRZ_2_BL
AT3G10520	AHB2	7	7	0	0.19047619	0.259033599	0.003436426	0.003436426	0	0	2.41E-07	0.029535619	0.000393999	-0.157081407	3.357992056	9	7	-0.29986699	0.244897959	Peripheral	Elongation_Cortex_BRZ_2_BL
AT4G26080	ABI1	10	10	0	0.666666667	0.86780975	0.00490918	0.00490918	0	0	2.41E-07	0.048064539	0.000406278	-0.157081407	3.357992056	42	2	-0.10971217	0	Ultra peripheral	Elongation_Cortex_BRZ_2_BL
AT5G07110	PRA1B6	18	18	0	0.196078431	0.271647825	0.008836524	0.008836524	0	0	2.41E-07	0.083086579	0.000474206	-0.157081407	3.357992056	38	7	-0.012419066	0.537037037	Peripheral	Elongation_Cortex_BRZ_2_BL
AT1G32790	CID11	14	14	0	0.186813187	0.265266288	0.006872852	0.006872852	0	0	2.41E-07	0.047027769	0.000428231	-0.157081407	3.357992056	42	2	0.004320856	0.244897959	Peripheral	Elongation_Cortex_BRZ_2_BL
AT4G01870	AT4G01870	6	6	0	0.8	1.227871788	0.002945508	0.002945508	0	0	2.41E-07	0.020589903	0.000386335	-0.157081407	3.357992056	66	2	-0.337778223	0	Ultra peripheral	Elongation_Cortex_BRZ_2_BL
AT5G27450	MVK	13	13	0	0.076923077	0.085486566	0.006381934	0.006381934	0	0	2.41E-07	0.04203683	0.000438086	-0.157081407	3.357992056	4	7	-0.127398236	0.485207101	Peripheral	Elongation_Cortex_BRZ_2_BL
AT3G13650	DIR7	28	28	0	0.052910053	0.059475091	0.013745704	0.013745704	0	0	2.41E-07	0.07518634	0.000588628	-0.157081407	3.357992056	14	7	0.332518442	0.538265306	Peripheral	Elongation_Cortex_BRZ_2_BL
AT5G57020	NMT1	7	7	0	0.238095238	0.251169178	0.003436426	0.003436426	0	0	2.41E-07	0.028035366	0.000401577	-0.157081407	3.357992056	33	3	-0.666712681	0.571428571	Peripheral	Elongation_Cortex_BRZ_2_BL
AT3G27960	KLCR2	12	12	0	0.121212121	0.126157137	0.005891016	0.005891016	0	0	2.41E-07	0.038337924	0.000425537	-0.157081407	3.357992056	62	7	-0.18488782	0.5	Peripheral	Elongation_Cortex_BRZ_2_BL
AT4G39350	CESA2	20	20	0	0.068421053	0.084922948	0.00981836	0.00981836	0	0	2.41E-07	0.044542366	0.000535471	-0.157081407	3.357992056	4	7	0.102560103	0.505	Peripheral	Elongation_Cortex_BRZ_2_BL
AT4G30996	AT4G30996	7	7	0	0.047619048	0.04568571	0.003436426	0.003436426	0	0	2.41E-07	0.011546102	0.000414035	-0.157081407	3.357992056	33	3	-0.666712681	0.571428571	Peripheral	Elongation_Cortex_BRZ_2_BL
AT3G15115	AT3G15115	8	8	0	0.107142857	0.130320574	0.003927344	0.003927344	0	0	2.41E-07	0.023303767	0.000558142	-0.157081407	3.357992056	28	3	-0.666712681	0.59375	Peripheral	Elongation_Cortex_BRZ_2_BL
AT4G08240	AT4G08240	7	7	0	0	0	0.003436426	0.003436426	0	0	2.41E-07	0.014133347	0.000413792	-0.157081407	3.357992056	14	3	-0.572409697	0.448979592	Peripheral	Elongation_Cortex_BRZ_2_BL
AT5G35730	AT5G35730	6	6	0	0.2	0.199509405	0.002945508	0.002945508	0	0	2.41E-07	0.035432966	0.000375312	-0.157081407	3.357992056	15	7	-0.472335744	0.611111111	Peripheral	Elongation_Cortex_BRZ_2_BL
AT5G07322	AT5G07322	8	8	0	0.142857143	0.219398116	0.003927344	0.003927344	0	0	2.41E-07	0.013655822	0.000394733	-0.157081407	3.357992056	3	7	-0.18488782	0	Ultra peripheral	Elongation_Cortex_BRZ_2_BL
AT1G34350	AT1G34350	3	3	0	0.666666667	0.617355404	0.001472754	0.001472754	0	0	2.41E-07	0.012771053	0.000367467	-0.157081407	3.357992056	7	3	-0.855318649	0.444444444	Peripheral	Elongation_Cortex_BRZ_2_BL
AT3G44200	NEK5	13	13	0	0.051282051	0.053146705	0.006381934	0.006381934	0	0	2.41E-07	0.034749931	0.000453816	-0.157081407	3.357992056	9	2	-0.394794736	0.650887574	Connector	Elongation_Cortex_BRZ_2_BL
AT1G26300	AT1G26300	5	5	0	0.3	0.32468347	0.00245459	0.00245459	0	0	2.41E-07	0.019839005	0.000393546	-0.157081407	3.357992056	15	3	-0.761015665	0.56	Peripheral	Elongation_Cortex_BRZ_2_BL
AT4G34920	AT4G34920	5	5	0	0.1	0.096330442	0.00245459	0.00245459	0	0	2.41E-07	0.011949883	0.000377289	-0.157081407	3.357992056	5	7	-0.414846159	0.32	Peripheral	Elongation_Cortex_BRZ_2_BL
AT1G69760	AT1G69760	12	12	0	0.666666667	0.981436794	0.005891016	0.005891016	0	0	2.41E-07	0.056376789	0.000408502	-0.157081407	3.357992056	42	2	0.004320856	0	Ultra peripheral	Elongation_Cortex_BRZ_2_BL
AT3G20110	CYP705A20	13	13	0	0	0	0.006381934	0.006381934	0	0	2.41E-07	0.030301694	0.000551963	-0.157081407	3.357992056	9	3	-0.19519776	0.461538462	Peripheral	Elongation_Cortex_BRZ_2_BL
AT3G02760	AT3G02760	14	14	0	0.010989011	0.020727588	0.006872852	0.006872852	0	0	2.41E-07	0.021918	0.000545887	-0.157081407	3.357992056	340	3	-0.19519776	0.520408163	Peripheral	Elongation_Cortex_BRZ_2_BL
AT3G12800	SDRB	5	5	0	0.1	0.123110179	0.00245459	0.00245459	0	0	2.41E-07	0.007835946	0.000421306	-0.157081407	3.357992056	61	3	-0.666712681	0.32	Peripheral	Elongation_Cortex_BRZ_2_BL
AT2G26690	NPF6.2	18	18	0	0.052287582	0.073274987	0.008836524	0.008836524	0	0	2.41E-07	0.026868253	0.000503461	-0.157081407	3.357992056	33	2	-0.166728683	0.62345679	Connector	Elongation_Cortex_BRZ_2_BL
AT4G23270	CRK19	9	9	0	0.083333333	0.100248965	0.004418262	0.004418262	0	0	2.41E-07	0.022703588	0.000427218	-0.157081407	3.357992056	40	2	-0.394794736	0.592592593	Peripheral	Elongation_Cortex_BRZ_2_BL
AT1G31330	PSAF	8	8	0	0.071428571	0.081963069	0.003927344	0.003927344	0	0	2.41E-07	0.014840451	0.000406095	-0.157081407	3.357992056	62	7	-0.18488782	0	Ultra peripheral	Elongation_Cortex_BRZ_2_BL
AT5G17820	AT5G17820	13	13	0	0.025641026	0.036564704	0.006381934	0.006381934	0	0	2.41E-07	0.037985147	0.000495787	-0.157081407	3.357992056	25	7	-0.069908651	0.355029586	Peripheral	Elongation_Cortex_BRZ_2_BL
AT2G30570	PSBW	4	4	0	0.166666667	0.187412415	0.001963672	0.001963672	0	0	2.41E-07	0.006031607	0.000378814	-0.157081407	3.357992056	57	7	-0.414846159	0	Ultra peripheral	Elongation_Cortex_BRZ_2_BL
AT1G14870	PCR2	14	14	0	0.318681319	0.461818065	0.006872852	0.006872852	0	0	2.41E-07	0.055959886	0.000437233	-0.157081407	3.357992056	42	2	-0.052695657	0.336734694	Peripheral	Elongation_Cortex_BRZ_2_BL
AT3G57020	SSL9	9	9	0	0.111111111	0.132017927	0.004418262	0.004418262	0	0	2.41E-07	0.019748737	0.000421596	-0.157081407	3.357992056	33	7	-0.29986699	0.444444444	Peripheral	Elongation_Cortex_BRZ_2_BL
AT4G23010	UTR2	3	3	0	0	0	0.001472754	0.001472754	0	0	2.41E-07	0.007309981	0.000365514	-0.157081407	3.357992056	62	7	-0.529825329	0.444444444	Peripheral	Elongation_Cortex_BRZ_2_BL
AT4G30410	IBL1	15	15	0	0.152380952	0.20031611	0.00736377	0.00736377	0	0	2.41E-07	0.050531619	0.000548499	-0.157081407	3.357992056	9	7	-0.012419066	0.417777778	Peripheral	Elongation_Cortex_BRZ_2_BL
AT2G36950	HIPP05	6	6	0	0.866666667	1.217401802	0.002945508	0.002945508	0	0	2.41E-07	0.015335708	0.000387012	-0.157081407	3.357992056	66	2	-0.337778223	0	Ultra peripheral	Elongation_Cortex_BRZ_2_BL
AT1G52360	AT1G52360	12	12	0	0.106060606	0.119760502	0.005891016	0.005891016	0	0	2.41E-07	0.049544572	0.000432947	-0.157081407	3.357992056	15	3	-0.478106712	0.625	Connector	Elongation_Cortex_BRZ_2_BL
AT1G54217	AT1G54217	5	5	0	0.1	0.118677775	0.00245459	0.00245459	0	0	2.41E-07	0.026933475	0.000397337	-0.157081407	3.357992056	12	7	-0.414846159	0.32	Peripheral	Elongation_Cortex_BRZ_2_BL
AT3G05270	FPP3	8	8	0	0.142857143	0.166070949	0.003927344	0.003927344	0	0	2.41E-07	0.03215279	0.000440036	-0.157081407	3.357992056	58	3	-0.666712681	0.59375	Peripheral	Elongation_Cortex_BRZ_2_BL
AT4G32020	AT4G32020	7	7	0	1	1.621043786	0.003436426	0.003436426	0	0	2.41E-07	0.027571125	0.000393269	-0.157081407	3.357992056	33	2	-0.28076171	0	Ultra peripheral	Elongation_Cortex_BRZ_2_BL
AT3G05500	AT3G05500	6	6	0	0.733333333	1.024563706	0.002945508	0.002945508	0	0	2.41E-07	0.019278347	0.000395239	-0.157081407	3.357992056	38	2	-0.337778223	0	Ultra peripheral	Elongation_Cortex_BRZ_2_BL
AT3G14205	SAC2	4	4	0	0	0	0.001963672	0.001963672	0	0	2.41E-07	0.001306082	0.000425453	-0.157081407	3.357992056	341	3	-0.666712681	0	Ultra peripheral	Elongation_Cortex_BRZ_2_BL
AT2G27310	AT2G27310	6	6	0	0.666666667	0.969747013	0.002945508	0.002945508	0	0	2.41E-07	0.011968512	0.000375916	-0.157081407	3.357992056	37	2	-0.337778223	0	Ultra peripheral	Elongation_Cortex_BRZ_2_BL
AT3G62190	AT3G62190	3	3	0	0	0	0.001472754	0.001472754	0	0	2.41E-07	0.00523976	0.000396364	-0.157081407	3.357992056	342	2	-0.622860788	0.666666667	Connector	Elongation_Cortex_BRZ_2_BL
AT2G46140	AT2G46140	6	6	0	0.733333333	1.035719099	0.002945508	0.002945508	0	0	2.41E-07	0.01894122	0.00039624	-0.157081407	3.357992056	38	2	-0.337778223	0	Ultra peripheral	Elongation_Cortex_BRZ_2_BL
AT4G17280	AT4G17280	9	9	0	0.027777778	0.023120025	0.004418262	0.004418262	0	0	2.41E-07	0.018572227	0.000423523	-0.157081407	3.357992056	38	2	-0.451811249	0.641975309	Connector	Elongation_Cortex_BRZ_2_BL
AT3G10525	SMR1	10	10	0	0.022222222	0.027287061	0.00490918	0.00490918	0	0	2.41E-07	0.02489308	0.000435716	-0.157081407	3.357992056	9	7	-0.242377405	0.46	Peripheral	Elongation_Cortex_BRZ_2_BL
AT1G54120	AT1G54120	14	14	0	0.054945055	0.05623434	0.006872852	0.006872852	0	0	2.41E-07	0.026679515	0.000695741	-0.157081407	3.357992056	75	7	-0.127398236	0.520408163	Peripheral	Elongation_Cortex_BRZ_2_BL
AT4G37610	BT5	11	11	0	0.636363636	0.959000449	0.005400098	0.005400098	0	0	2.41E-07	0.05478135	0.000389515	-0.157081407	3.357992056	42	2	-0.052695657	0	Ultra peripheral	Elongation_Cortex_BRZ_2_BL
AT1G23460	AT1G23460	6	6	0	0	0	0.002945508	0.002945508	0	0	2.41E-07	0.005651079	0.000456373	-0.157081407	3.357992056	10	2	-0.508827762	0.611111111	Peripheral	Elongation_Cortex_BRZ_2_BL
AT5G08640	FLS1	17	17	0	0.051470588	0.048619823	0.008345606	0.008345606	0	0	2.41E-07	0.037908053	0.000493866	-0.157081407	3.357992056	8	3	-0.289500744	0.636678201	Connector	Elongation_Cortex_BRZ_2_BL
AT2G26510	NAT3	13	13	0	0.025641026	0.030290723	0.006381934	0.006381934	0	0	2.41E-07	0.021435615	0.000475504	-0.157081407	3.357992056	14	3	-0.572409697	0.662721893	Connector	Elongation_Cortex_BRZ_2_BL
AT5G65300	AT5G65300	11	11	0	0.672727273	1.142541929	0.005400098	0.005400098	0	0	2.41E-07	0.047606061	0.000414784	-0.157081407	3.357992056	42	2	-0.052695657	0	Ultra peripheral	Elongation_Cortex_BRZ_2_BL
AT1G28130	GH3.17	5	5	0	0.3	0.396088918	0.00245459	0.00245459	0	0	2.41E-07	0.023942832	0.000403563	-0.157081407	3.357992056	9	7	-0.472335744	0.48	Peripheral	Elongation_Cortex_BRZ_2_BL
AT3G19930	STP4	21	21	0	0.071428571	0.092472371	0.010309278	0.010309278	0	0	2.41E-07	0.072039272	0.000538935	-0.157081407	3.357992056	9	7	-0.127398236	0.653061224	Connector	Elongation_Cortex_BRZ_2_BL
AT5G49800	AT5G49800	10	10	0	0.266666667	0.284394108	0.00490918	0.00490918	0	0	2.41E-07	0.03477739	0.000406416	-0.157081407	3.357992056	4	7	-0.242377405	0.46	Peripheral	Elongation_Cortex_BRZ_2_BL
AT3G57090	FIS1A	8	8	0	0.035714286	0.03661528	0.003927344	0.003927344	0	0	2.41E-07	0.02237339	0.000420815	-0.157081407	3.357992056	8	2	-0.508827762	0.65625	Connector	Elongation_Cortex_BRZ_2_BL
AT1G52420	AT1G52420	9	9	0	0.055555556	0.077857854	0.004418262	0.004418262	0	0	2.41E-07	0.028268611	0.000400527	-0.157081407	3.357992056	15	7	-0.414846159	0.641975309	Connector	Elongation_Cortex_BRZ_2_BL
AT3G12360	ITN1	9	9	0	0.194444444	0.288812853	0.004418262	0.004418262	0	0	2.41E-07	0.031197668	0.000383098	-0.157081407	3.357992056	37	2	-0.28076171	0.37037037	Peripheral	Elongation_Cortex_BRZ_2_BL
AT5G44020	AT5G44020	10	10	0	0.133333333	0.151953555	0.00490918	0.00490918	0	0	2.41E-07	0.034853744	0.000432272	-0.157081407	3.357992056	25	7	-0.242377405	0.42	Peripheral	Elongation_Cortex_BRZ_2_BL
AT3G23050	IAA7	13	13	0	0.08974359	0.130519138	0.006381934	0.006381934	0	0	2.41E-07	0.040407365	0.000483191	-0.157081407	3.357992056	8	7	-0.069908651	0.378698225	Peripheral	Elongation_Cortex_BRZ_2_BL
AT1G03870	FLA9	15	15	0	0.028571429	0.041934225	0.00736377	0.00736377	0	0	2.41E-07	0.027490216	0.000469618	-0.157081407	3.357992056	3	7	0.045070519	0.32	Peripheral	Elongation_Cortex_BRZ_2_BL
AT1G04980	PDIL2-2	8	8	0	0.071428571	0.111813967	0.003927344	0.003927344	0	0	2.41E-07	0.03185016	0.000413777	-0.157081407	3.357992056	9	2	-0.394794736	0.53125	Peripheral	Elongation_Cortex_BRZ_2_BL
AT2G16660	AT2G16660	14	14	0	0.10989011	0.152984571	0.006872852	0.006872852	0	0	2.41E-07	0.022284362	0.000440072	-0.157081407	3.357992056	30	2	-0.052695657	0.357142857	Peripheral	Elongation_Cortex_BRZ_2_BL
AT3G53010	AT3G53010	4	4	0	0	0	0.001963672	0.001963672	0	0	2.41E-07	0.003185246	0.000407239	-0.157081407	3.357992056	9	3	-0.761015665	0.375	Peripheral	Elongation_Cortex_BRZ_2_BL
AT4G39260	RBG8	6	6	0	0.8	1.248357102	0.002945508	0.002945508	0	0	2.41E-07	0.023976405	0.000380548	-0.157081407	3.357992056	33	2	-0.337778223	0	Ultra peripheral	Elongation_Cortex_BRZ_2_BL
AT3G56230	AT3G56230	10	10	0	0.177777778	0.184795151	0.00490918	0.00490918	0	0	2.41E-07	0.031809129	0.00039786	-0.157081407	3.357992056	5	7	-0.242377405	0.42	Peripheral	Elongation_Cortex_BRZ_2_BL
AT2G17500	PILS5	1	1	0	0	0	0.000490918	0.000490918	0	0	2.41E-07	0.000480996	0.000369954	-0.157081407	3.357992056	343	7	-0.587314914	0	Ultra peripheral	Elongation_Cortex_BRZ_2_BL
AT2G14900	GASA7	1	1	0	0	0	0.000490918	0.000490918	0	0	2.41E-07	0.004007639	0.00036158	-0.157081407	3.357992056	344	7	-0.587314914	0	Ultra peripheral	Elongation_Cortex_BRZ_2_BL
AT5G18400	AT5G18400	8	8	0	0	0	0.003927344	0.003927344	0	0	2.41E-07	0.006115698	0.0004324	-0.157081407	3.357992056	4	3	-0.478106712	0.375	Peripheral	Elongation_Cortex_BRZ_2_BL
AT1G70990	AT1G70990	8	8	0	0.142857143	0.145515999	0.003927344	0.003927344	0	0	2.41E-07	0.017890026	0.000445138	-0.157081407	3.357992056	14	7	-0.357356575	0.46875	Peripheral	Elongation_Cortex_BRZ_2_BL
AT2G47485	AT2G47485	6	6	0	0.866666667	1.130047099	0.002945508	0.002945508	0	0	2.41E-07	0.015640328	0.000389563	-0.157081407	3.357992056	66	2	-0.337778223	0	Ultra peripheral	Elongation_Cortex_BRZ_2_BL
AT5G52280	AT5G52280	6	6	0	0.266666667	0.30860417	0.002945508	0.002945508	0	0	2.41E-07	0.025530913	0.000387056	-0.157081407	3.357992056	15	7	-0.357356575	0.277777778	Peripheral	Elongation_Cortex_BRZ_2_BL
AT1G17170	GSTU24	20	20	0	0.068421053	0.119064412	0.00981836	0.00981836	0	0	2.41E-07	0.046183752	0.00053155	-0.157081407	3.357992056	42	2	-0.166728683	0.645	Connector	Elongation_Cortex_BRZ_2_BL
AT5G66680	OST48	7	7	0	0.571428571	0.906237837	0.003436426	0.003436426	0	0	2.41E-07	0.015549623	0.000396865	-0.157081407	3.357992056	66	2	-0.28076171	0	Ultra peripheral	Elongation_Cortex_BRZ_2_BL
AT4G38740	CYP18-3	8	8	0	0.5	0.639981774	0.003927344	0.003927344	0	0	2.41E-07	0.024826179	0.000415255	-0.157081407	3.357992056	38	2	-0.223745197	0	Ultra peripheral	Elongation_Cortex_BRZ_2_BL
AT3G09980	AT3G09980	7	7	0	0.666666667	0.936831704	0.003436426	0.003436426	0	0	2.41E-07	0.037508552	0.000384922	-0.157081407	3.357992056	66	2	-0.28076171	0	Ultra peripheral	Elongation_Cortex_BRZ_2_BL
AT1G16850	AT1G16850	14	14	0	0.120879121	0.159380095	0.006872852	0.006872852	0	0	2.41E-07	0.031335265	0.000466335	-0.157081407	3.357992056	30	2	-0.052695657	0.357142857	Peripheral	Elongation_Cortex_BRZ_2_BL
AT4G30530	GGP1	12	12	0	0.106060606	0.133260948	0.005891016	0.005891016	0	0	2.41E-07	0.036435563	0.000467566	-0.157081407	3.357992056	4	2	-0.394794736	0.652777778	Connector	Elongation_Cortex_BRZ_2_BL
AT5G65660	AT5G65660	7	7	0	1	1.596674962	0.003436426	0.003436426	0	0	2.41E-07	0.024246596	0.000387018	-0.157081407	3.357992056	33	2	-0.28076171	0	Ultra peripheral	Elongation_Cortex_BRZ_2_BL
AT1G11380	AT1G11380	7	7	0	0.047619048	0.052970172	0.003436426	0.003436426	0	0	2.41E-07	0.017424524	0.000420525	-0.157081407	3.357992056	9	7	-0.29986699	0.244897959	Peripheral	Elongation_Cortex_BRZ_2_BL
AT3G21190	MSR1	3	3	0	0.333333333	0.361722952	0.001472754	0.001472754	0	0	2.41E-07	0.011091577	0.000367738	-0.157081407	3.357992056	7	7	-0.529825329	0.444444444	Peripheral	Elongation_Cortex_BRZ_2_BL
AT5G23410	AT5G23410	1	1	0	0	0	0.000490918	0.000490918	0	0	2.41E-07	0.000867302	0.00037131	-0.157081407	3.357992056	345	3	-0.949621633	0	Ultra peripheral	Elongation_Cortex_BRZ_2_BL
AT3G49940	LBD38	4	4	0	0.666666667	1.021215961	0.001963672	0.001963672	0	0	2.41E-07	0.019024866	0.000370815	-0.157081407	3.357992056	15	2	-0.451811249	0	Ultra peripheral	Elongation_Cortex_BRZ_2_BL
AT2G34680	AIR9	9	9	0	0.027777778	0.028992394	0.004418262	0.004418262	0	0	2.41E-07	0.020155261	0.000398992	-0.157081407	3.357992056	4	7	-0.18488782	0.197530864	Peripheral	Elongation_Cortex_BRZ_2_BL
AT5G42785	AT5G42785	8	8	0	0.285714286	0.347484195	0.003927344	0.003927344	0	0	2.41E-07	0.026072761	0.000395236	-0.157081407	3.357992056	33	7	-0.357356575	0.46875	Peripheral	Elongation_Cortex_BRZ_2_BL
AT5G15220	AT5G15220	2	2	0	0	0	0.000981836	0.000981836	0	0	2.41E-07	0.009622091	0.000364646	-0.157081407	3.357992056	346	7	-0.529825329	0	Ultra peripheral	Elongation_Cortex_BRZ_2_BL
AT3G27170	CLC-B	9	9	0	0.055555556	0.060928203	0.004418262	0.004418262	0	0	2.41E-07	0.020077332	0.000407166	-0.157081407	3.357992056	15	7	-0.414846159	0.641975309	Connector	Elongation_Cortex_BRZ_2_BL
AT5G18310	AT5G18310	7	7	0	0.714285714	1.001703859	0.003436426	0.003436426	0	0	2.41E-07	0.021700505	0.000390164	-0.157081407	3.357992056	66	2	-0.28076171	0	Ultra peripheral	Elongation_Cortex_BRZ_2_BL
AT2G46170	RTNLB5	6	6	0	0.6	0.748513832	0.002945508	0.002945508	0	0	2.41E-07	0.021597654	0.000388013	-0.157081407	3.357992056	66	2	-0.337778223	0	Ultra peripheral	Elongation_Cortex_BRZ_2_BL
AT2G31680	RABA5D	6	6	0	0.2	0.293425094	0.002945508	0.002945508	0	0	2.41E-07	0.029307106	0.000377838	-0.157081407	3.357992056	7	7	-0.414846159	0.444444444	Peripheral	Elongation_Cortex_BRZ_2_BL
AT4G31720	TAF10	6	6	0	0.133333333	0.138596169	0.002945508	0.002945508	0	0	2.41E-07	0.01889385	0.000387109	-0.157081407	3.357992056	15	3	-0.666712681	0.5	Peripheral	Elongation_Cortex_BRZ_2_BL
AT2G34590	E1-BETA-2	5	5	0	0.1	0.111641113	0.00245459	0.00245459	0	0	2.41E-07	0.007127998	0.000380216	-0.157081407	3.357992056	9	3	-0.761015665	0.48	Peripheral	Elongation_Cortex_BRZ_2_BL
AT4G29220	PFK1	2	2	0	0	0	0.000981836	0.000981836	0	0	2.41E-07	0.00547527	0.000364347	-0.157081407	3.357992056	347	7	-0.529825329	0	Ultra peripheral	Elongation_Cortex_BRZ_2_BL
AT5G22630	ADT5	5	5	0	0.7	0.947804852	0.00245459	0.00245459	0	0	2.41E-07	0.011595564	0.000377715	-0.157081407	3.357992056	66	2	-0.394794736	0	Ultra peripheral	Elongation_Cortex_BRZ_2_BL
AT2G37970	SOUL-1	3	3	0	0	0	0.001472754	0.001472754	0	0	2.41E-07	0.007284731	0.000368391	-0.157081407	3.357992056	62	7	-0.529825329	0.444444444	Peripheral	Elongation_Cortex_BRZ_2_BL
AT5G64250	AT5G64250	5	5	0	0.8	0.888981353	0.00245459	0.00245459	0	0	2.41E-07	0.010358091	0.000387872	-0.157081407	3.357992056	66	2	-0.394794736	0	Ultra peripheral	Elongation_Cortex_BRZ_2_BL
AT1G69600	ZHD11	7	7	0	0.047619048	0.05780134	0.003436426	0.003436426	0	0	2.41E-07	0.013769693	0.000387027	-0.157081407	3.357992056	37	7	-0.414846159	0.571428571	Peripheral	Elongation_Cortex_BRZ_2_BL
AT1G70310	SPDSYN2	2	2	0	0	0	0.000981836	0.000981836	0	0	2.41E-07	0.001503413	0.000375648	-0.157081407	3.357992056	348	7	-0.529825329	0	Ultra peripheral	Elongation_Cortex_BRZ_2_BL
AT4G34800	AT4G34800	13	13	0	0.179487179	0.271066543	0.006381934	0.006381934	0	0	2.41E-07	0.049915675	0.000456054	-0.157081407	3.357992056	9	7	-0.29986699	0.568047337	Peripheral	Elongation_Cortex_BRZ_2_BL
AT4G12110	SMO1-1	2	2	0	0	0	0.000981836	0.000981836	0	0	2.41E-07	0.015811018	0.000397549	-0.157081407	3.357992056	349	7	-0.529825329	0	Ultra peripheral	Elongation_Cortex_BRZ_2_BL
AT4G35660	AT4G35660	5	5	0	0	0	0.00245459	0.00245459	0	0	2.41E-07	0.014639092	0.000381929	-0.157081407	3.357992056	15	7	-0.529825329	0.64	Connector	Elongation_Cortex_BRZ_2_BL
AT5G36160	TAT	6	6	0	0.066666667	0.07511729	0.002945508	0.002945508	0	0	2.41E-07	0.013420386	0.000390107	-0.157081407	3.357992056	62	2	-0.565844275	0.666666667	Connector	Elongation_Cortex_BRZ_2_BL
AT5G11800	KEA6	1	1	0	0	0	0.000490918	0.000490918	0	0	2.41E-07	0.002457466	0.000362791	-0.157081407	3.357992056	350	3	-0.949621633	0	Ultra peripheral	Elongation_Cortex_BRZ_2_BL
AT4G19230	CYP707A1	11	11	0	0.109090909	0.137261604	0.005400098	0.005400098	0	0	2.41E-07	0.019134837	0.000444346	-0.157081407	3.357992056	12	2	-0.223745197	0.396694215	Peripheral	Elongation_Cortex_BRZ_2_BL
AT5G25240	AT5G25240	4	4	0	0	0	0.001963672	0.001963672	0	0	2.41E-07	0.009590633	0.000386264	-0.157081407	3.357992056	8	3	-0.761015665	0.375	Peripheral	Elongation_Cortex_BRZ_2_BL
AT3G55430	AT3G55430	10	10	0	0.644444444	1.066173553	0.00490918	0.00490918	0	0	2.41E-07	0.047336666	0.000397348	-0.157081407	3.357992056	42	2	-0.10971217	0	Ultra peripheral	Elongation_Cortex_BRZ_2_BL
AT5G67480	BT4	16	16	0	0.108333333	0.134067358	0.007854688	0.007854688	0	0	2.41E-07	0.054045994	0.000445522	-0.157081407	3.357992056	12	2	-0.28076171	0.6484375	Connector	Elongation_Cortex_BRZ_2_BL
AT2G28290	SYD	5	5	0	0.1	0.206648773	0.00245459	0.00245459	0	0	2.41E-07	0.013554781	0.000396698	-0.157081407	3.357992056	9	3	-0.761015665	0.48	Peripheral	Elongation_Cortex_BRZ_2_BL
AT4G34050	CCoAOMT1	10	10	0	0.2	0.264004785	0.00490918	0.00490918	0	0	2.41E-07	0.037485755	0.000390691	-0.157081407	3.357992056	3	7	-0.18488782	0.34	Peripheral	Elongation_Cortex_BRZ_2_BL
AT3G16270	MTV1	8	8	0	0.107142857	0.108268747	0.003927344	0.003927344	0	0	2.41E-07	0.042078076	0.000393362	-0.157081407	3.357992056	38	7	-0.472335744	0.65625	Connector	Elongation_Cortex_BRZ_2_BL
AT3G48530	KING1	3	3	0	0	0	0.001472754	0.001472754	0	0	2.41E-07	0.005817523	0.000667807	-0.157081407	3.357992056	351	7	-0.472335744	0	Ultra peripheral	Elongation_Cortex_BRZ_2_BL
AT5G42860	AT5G42860	6	6	0	0.2	0.288066957	0.002945508	0.002945508	0	0	2.41E-07	0.030587313	0.000382912	-0.157081407	3.357992056	4	7	-0.414846159	0.444444444	Peripheral	Elongation_Cortex_BRZ_2_BL
AT1G78610	MSL6	5	5	0	0.5	0.728898457	0.00245459	0.00245459	0	0	2.41E-07	0.018501086	0.000372141	-0.157081407	3.357992056	40	2	-0.394794736	0	Ultra peripheral	Elongation_Cortex_BRZ_2_BL
AT3G21250	MRP6	14	14	0	0.010989011	0.011442392	0.006872852	0.006872852	0	0	2.41E-07	0.02584018	0.000479188	-0.157081407	3.357992056	4	3	-0.478106712	0.642857143	Connector	Elongation_Cortex_BRZ_2_BL
AT5G48412	AT5G48412	3	3	0	0	0	0.001472754	0.001472754	0	0	2.41E-07	0.007509482	0.000369317	-0.157081407	3.357992056	5	7	-0.472335744	0	Ultra peripheral	Elongation_Cortex_BRZ_2_BL
AT5G03380	HIPP06	13	13	0	0.58974359	0.768603086	0.006381934	0.006381934	0	0	2.41E-07	0.058536572	0.000411195	-0.157081407	3.357992056	38	2	0.004320856	0.142011834	Peripheral	Elongation_Cortex_BRZ_2_BL
AT3G23810	SAHH2	14	14	0	0.087912088	0.106139936	0.006872852	0.006872852	0	0	2.41E-07	0.049733539	0.000446578	-0.157081407	3.357992056	4	7	-0.069908651	0.43877551	Peripheral	Elongation_Cortex_BRZ_2_BL
AT5G42020	BIP	11	11	0	0.272727273	0.424718004	0.005400098	0.005400098	0	0	2.41E-07	0.042901382	0.000403287	-0.157081407	3.357992056	33	2	-0.223745197	0.396694215	Peripheral	Elongation_Cortex_BRZ_2_BL
AT1G12500	AT1G12500	5	5	0	0.2	0.195503637	0.00245459	0.00245459	0	0	2.41E-07	0.022170242	0.000386649	-0.157081407	3.357992056	15	7	-0.472335744	0.56	Peripheral	Elongation_Cortex_BRZ_2_BL
AT1G56423	AT1G56423	5	5	0	0	0	0.00245459	0.00245459	0	0	2.41E-07	0.013345316	0.000378666	-0.157081407	3.357992056	7	3	-0.666712681	0.32	Peripheral	Elongation_Cortex_BRZ_2_BL
AT3G53430	RPL12B	13	13	0	0.730769231	1.004725893	0.006381934	0.006381934	0	0	2.41E-07	0.065152576	0.000413328	-0.157081407	3.357992056	38	2	0.061337369	0	Ultra peripheral	Elongation_Cortex_BRZ_2_BL
AT3G18200	AT3G18200	12	12	0	0.196969697	0.231371963	0.005891016	0.005891016	0	0	2.41E-07	0.032400938	0.000452056	-0.157081407	3.357992056	8	7	-0.012419066	0.152777778	Peripheral	Elongation_Cortex_BRZ_2_BL
AT4G21580	AT4G21580	5	5	0	0.3	0.605512751	0.00245459	0.00245459	0	0	2.41E-07	0.016334988	0.000378897	-0.157081407	3.357992056	57	2	-0.508827762	0.48	Peripheral	Elongation_Cortex_BRZ_2_BL
AT1G53050	AT1G53050	4	4	0	0	0	0.001963672	0.001963672	0	0	2.41E-07	0.002406847	0.000393914	-0.157081407	3.357992056	24	3	-0.761015665	0.375	Peripheral	Elongation_Cortex_BRZ_2_BL
AT2G25980	JAL20	2	2	0	0	0	0.000981836	0.000981836	0	0	2.41E-07	0.003759237	0.000366767	-0.157081407	3.357992056	352	2	-0.622860788	0.5	Peripheral	Elongation_Cortex_BRZ_2_BL
AT5G10770	AT5G10770	10	10	0	0.288888889	0.398130966	0.00490918	0.00490918	0	0	2.41E-07	0.041857101	0.000398344	-0.157081407	3.357992056	4	7	-0.069908651	0	Ultra peripheral	Elongation_Cortex_BRZ_2_BL
AT4G25870	AT4G25870	3	3	0	0.333333333	0.357528673	0.001472754	0.001472754	0	0	2.41E-07	0.009738745	0.000367018	-0.157081407	3.357992056	15	3	-0.855318649	0.444444444	Peripheral	Elongation_Cortex_BRZ_2_BL
AT1G44350	ILL6	2	2	0	0	0	0.000981836	0.000981836	0	0	2.41E-07	0.003541552	0.000366962	-0.157081407	3.357992056	353	2	-0.565844275	0	Ultra peripheral	Elongation_Cortex_BRZ_2_BL
AT5G07370	IPK2A	6	6	0	0.133333333	0.139693594	0.002945508	0.002945508	0	0	2.41E-07	0.021782657	0.000384117	-0.157081407	3.357992056	9	7	-0.472335744	0.5	Peripheral	Elongation_Cortex_BRZ_2_BL
AT5G35525	PCR3	2	2	0	0	0	0.000981836	0.000981836	0	0	2.41E-07	0.007554727	0.000378179	-0.157081407	3.357992056	354	7	-0.529825329	0	Ultra peripheral	Elongation_Cortex_BRZ_2_BL
AT3G25040	ERD2B	5	5	0	0	0	0.00245459	0.00245459	0	0	2.41E-07	0.009597872	0.000382268	-0.157081407	3.357992056	7	3	-0.572409697	0	Ultra peripheral	Elongation_Cortex_BRZ_2_BL
AT1G50630	AT1G50630	5	5	0	0.3	0.513256103	0.00245459	0.00245459	0	0	2.41E-07	0.014645249	0.000371676	-0.157081407	3.357992056	37	2	-0.451811249	0.32	Peripheral	Elongation_Cortex_BRZ_2_BL
AT5G01595	AT5G01595	6	6	0	0	0	0.002945508	0.002945508	0	0	2.41E-07	0.011768963	0.000392622	-0.157081407	3.357992056	57	3	-0.761015665	0.611111111	Peripheral	Elongation_Cortex_BRZ_2_BL
AT1G76680	OPR1	9	9	0	0.333333333	0.443296897	0.004418262	0.004418262	0	0	2.41E-07	0.024395367	0.000410421	-0.157081407	3.357992056	33	2	-0.337778223	0.444444444	Peripheral	Elongation_Cortex_BRZ_2_BL
AT5G46900	AT5G46900	13	13	0	0.064102564	0.084283623	0.006381934	0.006381934	0	0	2.41E-07	0.030375594	0.000489987	-0.157081407	3.357992056	8	7	-0.242377405	0.49704142	Peripheral	Elongation_Cortex_BRZ_2_BL
AT4G22820	SAP9	12	12	0	0.742424242	1.0814795	0.005891016	0.005891016	0	0	2.41E-07	0.055894314	0.000411778	-0.157081407	3.357992056	42	2	0.004320856	0	Ultra peripheral	Elongation_Cortex_BRZ_2_BL
AT3G17185	TASIR-ARF	2	2	0	0	0	0.000981836	0.000981836	0	0	2.41E-07	0.008746768	0.000364207	-0.157081407	3.357992056	355	2	-0.622860788	0.5	Peripheral	Elongation_Cortex_BRZ_2_BL
AT1G10865	AT1G10865	2	2	0	0	0	0.000981836	0.000981836	0	0	2.41E-07	0.003113072	0.000364962	-0.157081407	3.357992056	356	7	-0.529825329	0	Ultra peripheral	Elongation_Cortex_BRZ_2_BL
AT5G66200	ARO2	4	4	0	0.166666667	0.182838588	0.001963672	0.001963672	0	0	2.41E-07	0.021018384	0.000368638	-0.157081407	3.357992056	33	7	-0.529825329	0.625	Connector	Elongation_Cortex_BRZ_2_BL
AT1G79990	AT1G79990	7	7	0	0.523809524	0.68464249	0.003436426	0.003436426	0	0	2.41E-07	0.023583081	0.000386883	-0.157081407	3.357992056	66	2	-0.394794736	0.408163265	Peripheral	Elongation_Cortex_BRZ_2_BL
AT5G62350	AT5G62350	13	13	0	0.115384615	0.155275013	0.006381934	0.006381934	0	0	2.41E-07	0.026571402	0.000418704	-0.157081407	3.357992056	30	2	-0.052695657	0.26035503	Peripheral	Elongation_Cortex_BRZ_2_BL
AT4G33905	AT4G33905	3	3	0	0	0	0.001472754	0.001472754	0	0	2.41E-07	0.001130638	0.000411202	-0.157081407	3.357992056	357	3	-0.761015665	0	Ultra peripheral	Elongation_Cortex_BRZ_2_BL
AT2G42790	CSY3	3	3	0	0	0	0.001472754	0.001472754	0	0	2.41E-07	0.009818049	0.000369018	-0.157081407	3.357992056	57	2	-0.565844275	0.444444444	Peripheral	Elongation_Cortex_BRZ_2_BL
AT5G54940	AT5G54940	7	7	0	0.714285714	1.159994466	0.003436426	0.003436426	0	0	2.41E-07	0.019980781	0.000397366	-0.157081407	3.357992056	33	2	-0.337778223	0.244897959	Peripheral	Elongation_Cortex_BRZ_2_BL
AT5G11890	AT5G11890	4	4	0	0.5	0.833305608	0.001963672	0.001963672	0	0	2.41E-07	0.027588761	0.000366332	-0.157081407	3.357992056	7	7	-0.472335744	0.375	Peripheral	Elongation_Cortex_BRZ_2_BL
AT2G44740	CYCU4-1	7	7	0	0.095238095	0.16452529	0.003436426	0.003436426	0	0	2.41E-07	0.021375112	0.000394673	-0.157081407	3.357992056	8	7	-0.472335744	0.612244898	Peripheral	Elongation_Cortex_BRZ_2_BL
AT1G23310	GGAT1	7	7	0	0.047619048	0.045810971	0.003436426	0.003436426	0	0	2.41E-07	0.011553469	0.000600023	-0.157081407	3.357992056	27	7	-0.357356575	0.448979592	Peripheral	Elongation_Cortex_BRZ_2_BL
AT5G64040	PSAN	5	5	0	0.2	0.195841551	0.00245459	0.00245459	0	0	2.41E-07	0.010165428	0.000383024	-0.157081407	3.357992056	62	7	-0.357356575	0	Ultra peripheral	Elongation_Cortex_BRZ_2_BL
AT4G10920	KELP	3	3	0	0	0	0.001472754	0.001472754	0	0	2.41E-07	0.01156177	0.00036524	-0.157081407	3.357992056	5	7	-0.529825329	0.444444444	Peripheral	Elongation_Cortex_BRZ_2_BL
AT5G65110	ACX2	6	6	0	0.266666667	0.344706277	0.002945508	0.002945508	0	0	2.41E-07	0.016145801	0.000376447	-0.157081407	3.357992056	33	2	-0.394794736	0.277777778	Peripheral	Elongation_Cortex_BRZ_2_BL
AT2G03760	SOT12	5	5	0	0	0	0.00245459	0.00245459	0	0	2.41E-07	0.010468478	0.000463246	-0.157081407	3.357992056	70	7	-0.414846159	0.32	Peripheral	Elongation_Cortex_BRZ_2_BL
AT4G23870	AT4G23870	4	4	0	0.333333333	0.536149416	0.001963672	0.001963672	0	0	2.41E-07	0.015326061	0.000369939	-0.157081407	3.357992056	15	7	-0.529825329	0.625	Connector	Elongation_Cortex_BRZ_2_BL
AT5G09870	CESA5	12	12	0	0	0	0.005891016	0.005891016	0	0	2.41E-07	0.023172623	0.000453906	-0.157081407	3.357992056	9	7	-0.357356575	0.652777778	Connector	Elongation_Cortex_BRZ_2_BL
AT3G54690	SETH3	2	2	0	1	2	0.000981836	0.000981836	0	0	2.41E-07	0.015627021	0.000366332	-0.157081407	3.357992056	358	7	-0.529825329	0	Ultra peripheral	Elongation_Cortex_BRZ_2_BL
AT3G52060	AT3G52060	2	2	0	0	0	0.000981836	0.000981836	0	0	2.41E-07	0.004640014	0.000363741	-0.157081407	3.357992056	359	7	-0.529825329	0	Ultra peripheral	Elongation_Cortex_BRZ_2_BL
AT1G05150	AT1G05150	4	4	0	0	0	0.001963672	0.001963672	0	0	2.41E-07	0.005539337	0.00039945	-0.157081407	3.357992056	17	3	-0.761015665	0.375	Peripheral	Elongation_Cortex_BRZ_2_BL
AT1G75590	AT1G75590	5	5	0	0.5	0.639069025	0.00245459	0.00245459	0	0	2.41E-07	0.00849781	0.000399694	-0.157081407	3.357992056	25	2	-0.394794736	0	Ultra peripheral	Elongation_Cortex_BRZ_2_BL
AT4G35220	CYCLASE2	1	1	0	0	0	0.000490918	0.000490918	0	0	2.41E-07	0.001434887	0.000362361	-0.157081407	3.357992056	360	7	-0.587314914	0	Ultra peripheral	Elongation_Cortex_BRZ_2_BL
AT5G23750	AT5G23750	5	5	0	0.4	0.628008947	0.00245459	0.00245459	0	0	2.41E-07	0.015384294	0.000371669	-0.157081407	3.357992056	5	7	-0.357356575	0	Ultra peripheral	Elongation_Cortex_BRZ_2_BL
AT1G14200	AT1G14200	9	9	0	0.111111111	0.153983075	0.004418262	0.004418262	0	0	2.41E-07	0.02049138	0.000413582	-0.157081407	3.357992056	47	2	-0.28076171	0.37037037	Peripheral	Elongation_Cortex_BRZ_2_BL
AT1G19835	FPP4	5	5	0	0.7	0.824485345	0.00245459	0.00245459	0	0	2.41E-07	0.026078075	0.000372891	-0.157081407	3.357992056	38	2	-0.394794736	0	Ultra peripheral	Elongation_Cortex_BRZ_2_BL
AT1G64390	AtGH9C2	8	8	0	0	0	0.003927344	0.003927344	0	0	2.41E-07	0.021111382	0.000409517	-0.157081407	3.357992056	9	2	-0.451811249	0.59375	Peripheral	Elongation_Cortex_BRZ_2_BL
AT4G16520	ATG8F	6	6	0	0	0	0.002945508	0.002945508	0	0	2.41E-07	0.010480361	0.000435167	-0.157081407	3.357992056	3	7	-0.29986699	0	Ultra peripheral	Elongation_Cortex_BRZ_2_BL
AT4G13395	DVL10	6	6	0	0.266666667	0.356628448	0.002945508	0.002945508	0	0	2.41E-07	0.022863139	0.000380903	-0.157081407	3.357992056	15	2	-0.451811249	0.5	Peripheral	Elongation_Cortex_BRZ_2_BL
AT3G17860	TIFY6B	4	4	0	0.833333333	1.152307092	0.001963672	0.001963672	0	0	2.41E-07	0.011843274	0.000381872	-0.157081407	3.357992056	66	2	-0.451811249	0	Ultra peripheral	Elongation_Cortex_BRZ_2_BL
AT3G54920	PMR6	5	5	0	0.1	0.214908568	0.00245459	0.00245459	0	0	2.41E-07	0.026225973	0.00038181	-0.157081407	3.357992056	9	7	-0.472335744	0.56	Peripheral	Elongation_Cortex_BRZ_2_BL
AT2G39050	EULS3	1	1	0	0	0	0.000490918	0.000490918	0	0	2.41E-07	0.00177396	0.000362163	-0.157081407	3.357992056	361	7	-0.587314914	0	Ultra peripheral	Elongation_Cortex_BRZ_2_BL
AT3G09270	GSTU8	3	3	0	0	0	0.001472754	0.001472754	0	0	2.41E-07	0.004996646	0.000368781	-0.157081407	3.357992056	37	2	-0.565844275	0.444444444	Peripheral	Elongation_Cortex_BRZ_2_BL
AT3G58850	PAR2	7	7	0	0.238095238	0.353184558	0.003436426	0.003436426	0	0	2.41E-07	0.037392357	0.000371994	-0.157081407	3.357992056	37	7	-0.414846159	0.571428571	Peripheral	Elongation_Cortex_BRZ_2_BL
AT5G51970	SDH	1	1	0	0	0	0.000490918	0.000490918	0	0	2.41E-07	0.001403926	0.000362279	-0.157081407	3.357992056	362	7	-0.587314914	0	Ultra peripheral	Elongation_Cortex_BRZ_2_BL
AT1G30570	HERK2	3	3	0	0	0	0.001472754	0.001472754	0	0	2.41E-07	0.014906919	0.000390289	-0.157081407	3.357992056	21	7	-0.529825329	0.444444444	Peripheral	Elongation_Cortex_BRZ_2_BL
AT3G44100	AT3G44100	4	4	0	0.166666667	0.327904939	0.001963672	0.001963672	0	0	2.41E-07	0.016380906	0.000372851	-0.157081407	3.357992056	15	2	-0.508827762	0.375	Peripheral	Elongation_Cortex_BRZ_2_BL
AT5G67420	LBD37	6	6	0	0.133333333	0.145538477	0.002945508	0.002945508	0	0	2.41E-07	0.008481891	0.000537811	-0.157081407	3.357992056	73	2	-0.451811249	0.444444444	Peripheral	Elongation_Cortex_BRZ_2_BL
AT1G01800	AT1G01800	5	5	0	0.3	0.417171958	0.00245459	0.00245459	0	0	2.41E-07	0.00854272	0.000376876	-0.157081407	3.357992056	37	2	-0.451811249	0.32	Peripheral	Elongation_Cortex_BRZ_2_BL
AT4G28650	MIK1	6	6	0	0.133333333	0.221308053	0.002945508	0.002945508	0	0	2.41E-07	0.022337446	0.000389653	-0.157081407	3.357992056	14	3	-0.761015665	0.611111111	Peripheral	Elongation_Cortex_BRZ_2_BL
AT4G12730	FLA2	10	10	0	0.066666667	0.065764801	0.00490918	0.00490918	0	0	2.41E-07	0.025762574	0.000460284	-0.157081407	3.357992056	8	7	-0.18488782	0.34	Peripheral	Elongation_Cortex_BRZ_2_BL
AT3G62700	ABCC14	1	1	0	0	0	0.000490918	0.000490918	0	0	2.41E-07	0.002842761	0.000361309	-0.157081407	3.357992056	363	2	-0.622860788	0	Ultra peripheral	Elongation_Cortex_BRZ_2_BL
AT1G73650	AT1G73650	1	1	0	0	0	0.000490918	0.000490918	0	0	2.41E-07	2.55E-05	0.000476689	-0.157081407	3.357992056	364	7	-0.587314914	0	Ultra peripheral	Elongation_Cortex_BRZ_2_BL
AT3G05800	BHLH150	2	2	0	0	0	0.000981836	0.000981836	0	0	2.41E-07	0.008395789	0.000363066	-0.157081407	3.357992056	365	7	-0.587314914	0.5	Peripheral	Elongation_Cortex_BRZ_2_BL
AT2G31710	AT2G31710	2	2	0	1	2	0.000981836	0.000981836	0	0	2.41E-07	0.021979345	0.0003633	-0.157081407	3.357992056	366	7	-0.529825329	0	Ultra peripheral	Elongation_Cortex_BRZ_2_BL
AT5G54830	AT5G54830	3	3	0	0	0	0.001472754	0.001472754	0	0	2.41E-07	0.00807169	0.000384728	-0.157081407	3.357992056	367	7	-0.472335744	0	Ultra peripheral	Elongation_Cortex_BRZ_2_BL
AT1G56330	SAR1B	10	10	0	0.155555556	0.252801719	0.00490918	0.00490918	0	0	2.41E-07	0.040704124	0.000405312	-0.157081407	3.357992056	14	7	-0.414846159	0.64	Connector	Elongation_Cortex_BRZ_2_BL
AT3G16240	TIP2-1	15	15	0	0.085714286	0.11229953	0.00736377	0.00736377	0	0	2.41E-07	0.047185551	0.000414183	-0.157081407	3.357992056	14	7	-0.069908651	0.48	Peripheral	Elongation_Cortex_BRZ_2_BL
AT1G14980	CPN10	7	7	0	0.666666667	0.947923256	0.003436426	0.003436426	0	0	2.41E-07	0.022615065	0.000387341	-0.157081407	3.357992056	66	2	-0.28076171	0	Ultra peripheral	Elongation_Cortex_BRZ_2_BL
AT4G24220	VEP1	1	1	0	0	0	0.000490918	0.000490918	0	0	2.41E-07	0.007188224	0.000360296	-0.157081407	3.357992056	368	7	-0.587314914	0	Ultra peripheral	Elongation_Cortex_BRZ_2_BL
AT5G21020	AT5G21020	8	8	0	0.071428571	0.099406668	0.003927344	0.003927344	0	0	2.41E-07	0.020617739	0.000447651	-0.157081407	3.357992056	42	2	-0.508827762	0.65625	Connector	Elongation_Cortex_BRZ_2_BL
AT2G21880	RABG2	6	6	0	0	0	0.002945508	0.002945508	0	0	2.41E-07	0.016935608	0.000425088	-0.157081407	3.357992056	74	7	-0.472335744	0.611111111	Peripheral	Elongation_Cortex_BRZ_2_BL
AT1G13195	AT1G13195	7	7	0	0	0	0.003436426	0.003436426	0	0	2.41E-07	0.004907703	0.000425627	-0.157081407	3.357992056	4	3	-0.478106712	0.244897959	Peripheral	Elongation_Cortex_BRZ_2_BL
AT3G45600	TET3	7	7	0	0.047619048	0.109282006	0.003436426	0.003436426	0	0	2.41E-07	0.015480063	0.000404144	-0.157081407	3.357992056	4	2	-0.508827762	0.612244898	Peripheral	Elongation_Cortex_BRZ_2_BL
AT1G42480	AT1G42480	2	2	0	1	1	0.000981836	0.000981836	0	0	2.41E-07	0.017706193	0.00036454	-0.157081407	3.357992056	369	7	-0.587314914	0.5	Peripheral	Elongation_Cortex_BRZ_2_BL
AT5G38700	AT5G38700	2	2	0	1	1	0.000981836	0.000981836	0	0	2.41E-07	0.003973178	0.000367331	-0.157081407	3.357992056	370	2	-0.622860788	0.5	Peripheral	Elongation_Cortex_BRZ_2_BL
AT5G10160	AT5G10160	4	4	0	0.166666667	0.186158679	0.001963672	0.001963672	0	0	2.41E-07	0.01829527	0.000383549	-0.157081407	3.357992056	9	7	-0.529825329	0.5	Peripheral	Elongation_Cortex_BRZ_2_BL
AT4G27280	KRP1	5	5	0	0	0	0.00245459	0.00245459	0	0	2.41E-07	0.008394289	0.000377876	-0.157081407	3.357992056	37	7	-0.529825329	0.64	Connector	Elongation_Cortex_BRZ_2_BL
AT1G06200	AT1G06200	3	3	0	0.333333333	0.353476116	0.001472754	0.001472754	0	0	2.41E-07	0.010322982	0.000364799	-0.157081407	3.357992056	62	7	-0.529825329	0.444444444	Peripheral	Elongation_Cortex_BRZ_2_BL
AT5G14360	AT5G14360	13	13	0	0.012820513	0.013446564	0.006381934	0.006381934	0	0	2.41E-07	0.012268588	0.000652364	-0.157081407	3.357992056	72	7	-0.18488782	0.544378698	Peripheral	Elongation_Cortex_BRZ_2_BL
AT3G57870	SCE1	7	7	0	0	0	0.003436426	0.003436426	0	0	2.41E-07	0.011772975	0.000391895	-0.157081407	3.357992056	3	7	-0.357356575	0.448979592	Peripheral	Elongation_Cortex_BRZ_2_BL
AT3G47980	AT3G47980	10	10	0	0.133333333	0.207518129	0.00490918	0.00490918	0	0	2.41E-07	0.043387956	0.000395549	-0.157081407	3.357992056	15	7	-0.242377405	0.46	Peripheral	Elongation_Cortex_BRZ_2_BL
AT5G44110	ABCI21	5	5	0	0	0	0.00245459	0.00245459	0	0	2.41E-07	0.011581398	0.00039423	-0.157081407	3.357992056	5	7	-0.414846159	0.32	Peripheral	Elongation_Cortex_BRZ_2_BL
AT5G18410	PIR	1	1	0	0	0	0.000490918	0.000490918	0	0	2.41E-07	0.004714964	0.000360614	-0.157081407	3.357992056	371	2	-0.622860788	0	Ultra peripheral	Elongation_Cortex_BRZ_2_BL
AT2G43750	OASB	1	1	0	0	0	0.000490918	0.000490918	0	0	2.41E-07	0.000738562	0.000365799	-0.157081407	3.357992056	372	7	-0.587314914	0	Ultra peripheral	Elongation_Cortex_BRZ_2_BL
AT3G61200	AT3G61200	6	6	0	0	0	0.002945508	0.002945508	0	0	2.41E-07	0.003933342	0.000490235	-0.157081407	3.357992056	59	2	-0.451811249	0.444444444	Peripheral	Elongation_Cortex_BRZ_2_BL
AT5G17860	CCX1	3	3	0	0.333333333	0.338567439	0.001472754	0.001472754	0	0	2.41E-07	0.002697947	0.000397621	-0.157081407	3.357992056	373	2	-0.565844275	0.444444444	Peripheral	Elongation_Cortex_BRZ_2_BL
AT2G47470	PDIL2-1	3	3	0	0.333333333	0.357247826	0.001472754	0.001472754	0	0	2.41E-07	0.008950299	0.000379658	-0.157081407	3.357992056	38	2	-0.565844275	0.444444444	Peripheral	Elongation_Cortex_BRZ_2_BL
AT1G56145	AT1G56145	3	3	0	0	0	0.001472754	0.001472754	0	0	2.41E-07	0.011927387	0.000364461	-0.157081407	3.357992056	15	2	-0.508827762	0	Ultra peripheral	Elongation_Cortex_BRZ_2_BL
AT5G12010	AT5G12010	5	5	0	0.4	0.492440313	0.00245459	0.00245459	0	0	2.41E-07	0.008789573	0.000382819	-0.157081407	3.357992056	40	2	-0.394794736	0	Ultra peripheral	Elongation_Cortex_BRZ_2_BL
AT1G77510	PDIL1-2	3	3	0	0	0	0.001472754	0.001472754	0	0	2.41E-07	0.003975791	0.000375671	-0.157081407	3.357992056	374	3	-0.855318649	0.444444444	Peripheral	Elongation_Cortex_BRZ_2_BL
AT1G12740	CYP87A2	5	5	0	0.5	0.823935859	0.00245459	0.00245459	0	0	2.41E-07	0.012173239	0.000372846	-0.157081407	3.357992056	37	2	-0.394794736	0	Ultra peripheral	Elongation_Cortex_BRZ_2_BL
AT1G10200	WLIM1	3	3	0	0.333333333	0.304318289	0.001472754	0.001472754	0	0	2.41E-07	0.010916859	0.000372051	-0.157081407	3.357992056	15	7	-0.529825329	0.444444444	Peripheral	Elongation_Cortex_BRZ_2_BL
AT4G01750	RGXT2	7	7	0	0.285714286	0.404341546	0.003436426	0.003436426	0	0	2.41E-07	0.038686236	0.000397473	-0.157081407	3.357992056	14	7	-0.414846159	0.571428571	Peripheral	Elongation_Cortex_BRZ_2_BL
AT1G57620	CYB	8	8	0	0.071428571	0.102625643	0.003927344	0.003927344	0	0	2.41E-07	0.023631389	0.000418027	-0.157081407	3.357992056	33	7	-0.357356575	0.53125	Peripheral	Elongation_Cortex_BRZ_2_BL
AT2G45160	SCL27	1	1	0	0	0	0.000490918	0.000490918	0	0	2.41E-07	0.00658358	0.000359668	-0.157081407	3.357992056	375	7	-0.587314914	0	Ultra peripheral	Elongation_Cortex_BRZ_2_BL
AT2G27920	SCPL51	5	5	0	0.1	0.17880093	0.00245459	0.00245459	0	0	2.41E-07	0.020089343	0.000369994	-0.157081407	3.357992056	5	7	-0.357356575	0	Ultra peripheral	Elongation_Cortex_BRZ_2_BL
AT3G26700	AT3G26700	3	3	0	0	0	0.001472754	0.001472754	0	0	2.41E-07	0.002062553	0.000413173	-0.157081407	3.357992056	23	7	-0.529825329	0.444444444	Peripheral	Elongation_Cortex_BRZ_2_BL
AT5G09250	KIWI	4	4	0	0	0	0.001963672	0.001963672	0	0	2.41E-07	0.003170055	0.000401393	-0.157081407	3.357992056	69	3	-0.761015665	0.375	Peripheral	Elongation_Cortex_BRZ_2_BL
AT3G46620	RDUF1	7	7	0	0.428571429	0.547481145	0.003436426	0.003436426	0	0	2.41E-07	0.019197548	0.000394205	-0.157081407	3.357992056	12	2	-0.337778223	0.244897959	Peripheral	Elongation_Cortex_BRZ_2_BL
AT5G01040	LAC8	9	9	0	0.666666667	1.01159103	0.004418262	0.004418262	0	0	2.41E-07	0.042459623	0.000394514	-0.157081407	3.357992056	42	2	-0.166728683	0	Ultra peripheral	Elongation_Cortex_BRZ_2_BL
AT3G58620	TTL4	3	3	0	0	0	0.001472754	0.001472754	0	0	2.41E-07	0.007004295	0.000397082	-0.157081407	3.357992056	376	7	-0.472335744	0	Ultra peripheral	Elongation_Cortex_BRZ_2_BL
AT4G26650	AT4G26650	9	9	0	0.027777778	0.031860037	0.004418262	0.004418262	0	0	2.41E-07	0.010492363	0.000540038	-0.157081407	3.357992056	63	3	-0.572409697	0.592592593	Peripheral	Elongation_Cortex_BRZ_2_BL
AT4G38680	CSP2	5	5	0	0.5	0.508829118	0.00245459	0.00245459	0	0	2.41E-07	0.026659621	0.000374048	-0.157081407	3.357992056	38	2	-0.508827762	0.48	Peripheral	Elongation_Cortex_BRZ_2_BL
AT3G11780	AT3G11780	2	2	0	0	0	0.000981836	0.000981836	0	0	2.41E-07	0.01026183	0.000367817	-0.157081407	3.357992056	377	2	-0.565844275	0	Ultra peripheral	Elongation_Cortex_BRZ_2_BL
AT4G35040	BZIP19	1	1	0	0	0	0.000490918	0.000490918	0	0	2.41E-07	0.003956332	0.000360088	-0.157081407	3.357992056	378	7	-0.587314914	0	Ultra peripheral	Elongation_Cortex_BRZ_2_BL
AT1G63000	NRS/ER	4	4	0	0.166666667	0.152219494	0.001963672	0.001963672	0	0	2.41E-07	0.009631781	0.000373003	-0.157081407	3.357992056	37	2	-0.451811249	0	Ultra peripheral	Elongation_Cortex_BRZ_2_BL
AT1G65040	HRD1B	7	7	0	0	0	0.003436426	0.003436426	0	0	2.41E-07	0.013681446	0.000415115	-0.157081407	3.357992056	8	3	-0.761015665	0.653061224	Connector	Elongation_Cortex_BRZ_2_BL
AT5G65390	AGP7	10	10	0	0.155555556	0.247440626	0.00490918	0.00490918	0	0	2.41E-07	0.039999446	0.00041264	-0.157081407	3.357992056	8	7	-0.18488782	0.34	Peripheral	Elongation_Cortex_BRZ_2_BL
AT5G52990	PHYL2.2	4	4	0	0.166666667	0.151568219	0.001963672	0.001963672	0	0	2.41E-07	0.009288774	0.000378058	-0.157081407	3.357992056	9	7	-0.414846159	0	Ultra peripheral	Elongation_Cortex_BRZ_2_BL
AT1G61170	AT1G61170	5	5	0	0.5	0.59419749	0.00245459	0.00245459	0	0	2.41E-07	0.020947899	0.000388479	-0.157081407	3.357992056	7	3	-0.761015665	0.48	Peripheral	Elongation_Cortex_BRZ_2_BL
AT4G14750	IQD19	6	6	0	0.066666667	0.071500022	0.002945508	0.002945508	0	0	2.41E-07	0.008181325	0.000410486	-0.157081407	3.357992056	9	7	-0.414846159	0.5	Peripheral	Elongation_Cortex_BRZ_2_BL
AT2G17340	AT2G17340	6	6	0	0.2	0.206587825	0.002945508	0.002945508	0	0	2.41E-07	0.013850974	0.000386879	-0.157081407	3.357992056	7	3	-0.761015665	0.611111111	Peripheral	Elongation_Cortex_BRZ_2_BL
AT5G49665	WAV3	1	1	0	0	0	0.000490918	0.000490918	0	0	2.41E-07	0.003644018	0.000360363	-0.157081407	3.357992056	379	7	-0.587314914	0	Ultra peripheral	Elongation_Cortex_BRZ_2_BL
AT3G45970	EXLA1	5	5	0	0.3	0.320291121	0.00245459	0.00245459	0	0	2.41E-07	0.0144183	0.000372243	-0.157081407	3.357992056	40	2	-0.451811249	0.32	Peripheral	Elongation_Cortex_BRZ_2_BL
AT5G47980	BAHD1	3	3	0	0	0	0.001472754	0.001472754	0	0	2.41E-07	0.0008425	0.000425848	-0.157081407	3.357992056	380	7	-0.472335744	0	Ultra peripheral	Elongation_Cortex_BRZ_2_BL
AT3G57062	AT3G57062	1	1	0	0	0	0.000490918	0.000490918	0	0	2.41E-07	0.002199609	0.000363315	-0.157081407	3.357992056	381	3	-0.949621633	0	Ultra peripheral	Elongation_Cortex_BRZ_2_BL
AT5G16780	DOT2	8	8	0	0.142857143	0.195270507	0.003927344	0.003927344	0	0	2.41E-07	0.021234583	0.000445332	-0.157081407	3.357992056	14	3	-0.478106712	0.375	Peripheral	Elongation_Cortex_BRZ_2_BL
AT3G50780	AT3G50780	1	1	0	0	0	0.000490918	0.000490918	0	0	2.41E-07	0.006414845	0.00035964	-0.157081407	3.357992056	382	7	-0.587314914	0	Ultra peripheral	Elongation_Cortex_BRZ_2_BL
AT5G39500	GNL1	5	5	0	0.1	0.097253828	0.00245459	0.00245459	0	0	2.41E-07	0.008026306	0.000388437	-0.157081407	3.357992056	9	3	-0.572409697	0	Ultra peripheral	Elongation_Cortex_BRZ_2_BL
AT1G08780	AIP3	4	4	0	0	0	0.001963672	0.001963672	0	0	2.41E-07	0.009769498	0.000383365	-0.157081407	3.357992056	14	3	-0.855318649	0.625	Connector	Elongation_Cortex_BRZ_2_BL
AT2G41560	ACA4	2	2	0	1	2	0.000981836	0.000981836	0	0	2.41E-07	0.019140437	0.000363193	-0.157081407	3.357992056	383	7	-0.529825329	0	Ultra peripheral	Elongation_Cortex_BRZ_2_BL
AT2G42900	AT2G42900	5	5	0	0.2	0.210776912	0.00245459	0.00245459	0	0	2.41E-07	0.014102018	0.000393756	-0.157081407	3.357992056	9	7	-0.472335744	0.56	Peripheral	Elongation_Cortex_BRZ_2_BL
AT5G54165	AT5G54165	4	4	0	0.333333333	0.333333333	0.001963672	0.001963672	0	0	2.41E-07	0.004862572	0.000383124	-0.157081407	3.357992056	40	2	-0.508827762	0.375	Peripheral	Elongation_Cortex_BRZ_2_BL
AT1G29820	AT1G29820	5	5	0	0.1	0.094589981	0.00245459	0.00245459	0	0	2.41E-07	0.008036876	0.000595833	-0.157081407	3.357992056	1	7	-0.472335744	0.48	Peripheral	Elongation_Cortex_BRZ_2_BL
AT4G21410	CRK29	3	3	0	0	0	0.001472754	0.001472754	0	0	2.41E-07	0.005567561	0.000378231	-0.157081407	3.357992056	5	2	-0.622860788	0.666666667	Connector	Elongation_Cortex_BRZ_2_BL
AT1G73920	AT1G73920	6	6	0	0.066666667	0.064393795	0.002945508	0.002945508	0	0	2.41E-07	0.004987365	0.00040287	-0.157081407	3.357992056	22	2	-0.394794736	0.277777778	Peripheral	Elongation_Cortex_BRZ_2_BL
AT2G17660	AT2G17660	1	1	0	0	0	0.000490918	0.000490918	0	0	2.41E-07	0.001494924	0.000364951	-0.157081407	3.357992056	384	2	-0.622860788	0	Ultra peripheral	Elongation_Cortex_BRZ_2_BL
AT3G13910	AT3G13910	3	3	0	0.333333333	0.344888994	0.001472754	0.001472754	0	0	2.41E-07	0.013221375	0.000366242	-0.157081407	3.357992056	15	2	-0.565844275	0.444444444	Peripheral	Elongation_Cortex_BRZ_2_BL
AT2G15620	NIR1	5	5	0	0.1	0.093586284	0.00245459	0.00245459	0	0	2.41E-07	0.009502434	0.000388198	-0.157081407	3.357992056	33	2	-0.508827762	0.48	Peripheral	Elongation_Cortex_BRZ_2_BL
AT4G14550	IAA14	3	3	0	0.666666667	0.652553505	0.001472754	0.001472754	0	0	2.41E-07	0.016485902	0.000364205	-0.157081407	3.357992056	7	7	-0.529825329	0.444444444	Peripheral	Elongation_Cortex_BRZ_2_BL
AT1G60730	AT1G60730	3	3	0	0	0	0.001472754	0.001472754	0	0	2.41E-07	0.004761414	0.000385778	-0.157081407	3.357992056	32	3	-0.855318649	0.444444444	Peripheral	Elongation_Cortex_BRZ_2_BL
AT5G62520	SRO5	4	4	0	0	0	0.001963672	0.001963672	0	0	2.41E-07	0.011978161	0.000369044	-0.157081407	3.357992056	37	2	-0.451811249	0	Ultra peripheral	Elongation_Cortex_BRZ_2_BL
AT3G12110	ACT11	6	6	0	0.733333333	0.796335383	0.002945508	0.002945508	0	0	2.41E-07	0.028430416	0.00038071	-0.157081407	3.357992056	38	2	-0.394794736	0.277777778	Peripheral	Elongation_Cortex_BRZ_2_BL
AT1G61140	EDA16	4	4	0	0	0	0.001963672	0.001963672	0	0	2.41E-07	0.003222819	0.000458694	-0.157081407	3.357992056	48	3	-0.666712681	0	Ultra peripheral	Elongation_Cortex_BRZ_2_BL
AT5G64260	EXL2	15	15	0	0.133333333	0.173454503	0.00736377	0.00736377	0	0	2.41E-07	0.037832485	0.000509418	-0.157081407	3.357992056	33	2	-0.223745197	0.604444444	Peripheral	Elongation_Cortex_BRZ_2_BL
AT5G23860	TUBB8	11	11	0	0.236363636	0.305266012	0.005400098	0.005400098	0	0	2.41E-07	0.027626822	0.000461846	-0.157081407	3.357992056	26	2	-0.28076171	0.512396694	Peripheral	Elongation_Cortex_BRZ_2_BL
AT3G53730	AT3G53730	8	8	0	0	0	0.003927344	0.003927344	0	0	2.41E-07	0.018402257	0.000448342	-0.157081407	3.357992056	37	0	0.107211253	0.71875	Connector	Elongation_Cortex_BRZ_2_BL
AT5G07460	MRSA2	11	11	0	0.218181818	0.273609803	0.005400098	0.005400098	0	0	2.41E-07	0.026345585	0.000408024	-0.157081407	3.357992056	66	2	-0.28076171	0.52892562	Peripheral	Elongation_Cortex_BRZ_2_BL
AT3G56800	CAM5	8	8	0	0.107142857	0.190894456	0.003927344	0.003927344	0	0	2.41E-07	0.023012041	0.000400582	-0.157081407	3.357992056	4	7	-0.414846159	0.59375	Peripheral	Elongation_Cortex_BRZ_2_BL
AT4G37240	AT4G37240	4	4	0	0.166666667	0.308365661	0.001963672	0.001963672	0	0	2.41E-07	0.017865715	0.000365961	-0.157081407	3.357992056	15	2	-0.565844275	0.5	Peripheral	Elongation_Cortex_BRZ_2_BL
AT5G40880	ZFWD3	7	7	0	0	0	0.003436426	0.003436426	0	0	2.41E-07	0.00540381	0.000461796	-0.157081407	3.357992056	54	3	-0.572409697	0.408163265	Peripheral	Elongation_Cortex_BRZ_2_BL
AT4G33700	CBSDUF6	3	3	0	0	0	0.001472754	0.001472754	0	0	2.41E-07	0.002819102	0.000379653	-0.157081407	3.357992056	41	3	-0.761015665	0	Ultra peripheral	Elongation_Cortex_BRZ_2_BL
AT3G47340	ASN1	7	7	0	0	0	0.003436426	0.003436426	0	0	2.41E-07	0.007817406	0.000512194	-0.157081407	3.357992056	50	3	-0.478106712	0.244897959	Peripheral	Elongation_Cortex_BRZ_2_BL
AT3G03270	AT3G03270	3	3	0	1	1.339475314	0.001472754	0.001472754	0	0	2.41E-07	0.006770697	0.000366572	-0.157081407	3.357992056	37	2	-0.508827762	0	Ultra peripheral	Elongation_Cortex_BRZ_2_BL
AT4G22590	TPPG	4	4	0	0	0	0.001963672	0.001963672	0	0	2.41E-07	0.012840496	0.000469649	-0.157081407	3.357992056	71	1	0	0.625	Connector	Elongation_Cortex_BRZ_2_BL
AT4G19160	AT4G19160	5	5	0	0	0	0.00245459	0.00245459	0	0	2.41E-07	0.005972853	0.000455563	-0.157081407	3.357992056	81	7	-0.472335744	0.48	Peripheral	Elongation_Cortex_BRZ_2_BL
AT5G63300	AT5G63300	3	3	0	0	0	0.001472754	0.001472754	0	0	2.41E-07	0.002492956	0.000381587	-0.157081407	3.357992056	17	3	-0.761015665	0	Ultra peripheral	Elongation_Cortex_BRZ_2_BL
AT3G14660	CYP72A13	2	2	0	0	0	0.000981836	0.000981836	0	0	2.41E-07	0.001612288	0.000370591	-0.157081407	3.357992056	385	2	-0.565844275	0	Ultra peripheral	Elongation_Cortex_BRZ_2_BL
AT1G20440	COR47	6	6	0	0.266666667	0.330185874	0.002945508	0.002945508	0	0	2.41E-07	0.017931531	0.000376091	-0.157081407	3.357992056	5	7	-0.29986699	0	Ultra peripheral	Elongation_Cortex_BRZ_2_BL
AT1G74030	ENO1	2	2	0	0	0	0.000981836	0.000981836	0	0	2.41E-07	0.002726805	0.000407515	-0.157081407	3.357992056	386	2	-0.622860788	0.5	Peripheral	Elongation_Cortex_BRZ_2_BL
AT1G14280	PKS2	5	5	0	0.2	0.205040366	0.00245459	0.00245459	0	0	2.41E-07	0.013873894	0.000381682	-0.157081407	3.357992056	44	7	-0.529825329	0.64	Connector	Elongation_Cortex_BRZ_2_BL
AT1G63170	AT1G63170	3	3	0	0	0	0.001472754	0.001472754	0	0	2.41E-07	0.003970224	0.000370956	-0.157081407	3.357992056	5	3	-0.855318649	0.444444444	Peripheral	Elongation_Cortex_BRZ_2_BL
AT1G29340	PUB17	3	3	0	0	0	0.001472754	0.001472754	0	0	2.41E-07	0.008607352	0.000665928	-0.157081407	3.357992056	387	7	-0.472335744	0	Ultra peripheral	Elongation_Cortex_BRZ_2_BL
AT5G01800	AT5G01800	7	7	0	0.761904762	1.043167616	0.003436426	0.003436426	0	0	2.41E-07	0.02241669	0.000380085	-0.157081407	3.357992056	66	2	-0.28076171	0	Ultra peripheral	Elongation_Cortex_BRZ_2_BL
AT5G08570	AT5G08570	3	3	0	0	0	0.001472754	0.001472754	0	0	2.41E-07	0.011819497	0.000365638	-0.157081407	3.357992056	15	2	-0.565844275	0.444444444	Peripheral	Elongation_Cortex_BRZ_2_BL
AT4G38630	RPN10	2	2	0	1	2	0.000981836	0.000981836	0	0	2.41E-07	0.006056997	0.000367359	-0.157081407	3.357992056	388	2	-0.565844275	0	Ultra peripheral	Elongation_Cortex_BRZ_2_BL
AT5G04810	PPR4	3	3	0	0	0	0.001472754	0.001472754	0	0	2.41E-07	0.002783265	0.000517175	-0.157081407	3.357992056	389	3	-0.855318649	0.444444444	Peripheral	Elongation_Cortex_BRZ_2_BL
AT1G63800	UBC5	3	3	0	0	0	0.001472754	0.001472754	0	0	2.41E-07	0.007488483	0.000367911	-0.157081407	3.357992056	33	7	-0.529825329	0.444444444	Peripheral	Elongation_Cortex_BRZ_2_BL
AT5G24760	AT5G24760	4	4	0	0.5	0.666591107	0.001963672	0.001963672	0	0	2.41E-07	0.011187453	0.000371267	-0.157081407	3.357992056	5	7	-0.414846159	0	Ultra peripheral	Elongation_Cortex_BRZ_2_BL
AT3G05760	AT3G05760	3	3	0	0	0	0.001472754	0.001472754	0	0	2.41E-07	0.006156021	0.000379191	-0.157081407	3.357992056	44	3	-0.855318649	0.444444444	Peripheral	Elongation_Cortex_BRZ_2_BL
AT3G09350	Fes1A	3	3	0	0	0	0.001472754	0.001472754	0	0	2.41E-07	0.001979052	0.000384263	-0.157081407	3.357992056	390	2	-0.622860788	0.666666667	Connector	Elongation_Cortex_BRZ_2_BL
AT1G21660	AT1G21660	5	5	0	0.4	0.595744551	0.00245459	0.00245459	0	0	2.41E-07	0.024778742	0.000382082	-0.157081407	3.357992056	15	2	-0.565844275	0.64	Connector	Elongation_Cortex_BRZ_2_BL
AT3G55720	AT3G55720	8	8	0	0.035714286	0.034524062	0.003927344	0.003927344	0	0	2.41E-07	0.016049145	0.000445049	-0.157081407	3.357992056	28	7	-0.414846159	0.59375	Peripheral	Elongation_Cortex_BRZ_2_BL
AT1G02270	AT1G02270	4	4	0	0	0	0.001963672	0.001963672	0	0	2.41E-07	0.002133783	0.000420453	-0.157081407	3.357992056	391	3	-0.761015665	0.375	Peripheral	Elongation_Cortex_BRZ_2_BL
AT1G17340	SAC5	3	3	0	0	0	0.001472754	0.001472754	0	0	2.41E-07	0.005320879	0.000369463	-0.157081407	3.357992056	22	2	-0.565844275	0.444444444	Peripheral	Elongation_Cortex_BRZ_2_BL
AT1G34418	AT1G34418	1	1	0	0	0	0.000490918	0.000490918	0	0	2.41E-07	0.00030577	0.000374379	-0.157081407	3.357992056	392	3	-0.949621633	0	Ultra peripheral	Elongation_Cortex_BRZ_2_BL
AT3G45230	AT3G45230	2	2	0	0	0	0.000981836	0.000981836	0	0	2.41E-07	0.006885973	0.000369631	-0.157081407	3.357992056	393	2	-0.622860788	0.5	Peripheral	Elongation_Cortex_BRZ_2_BL
AT1G62440	LRX2	4	4	0	0.166666667	0.172287034	0.001963672	0.001963672	0	0	2.41E-07	0.010980413	0.000376435	-0.157081407	3.357992056	15	2	-0.565844275	0.5	Peripheral	Elongation_Cortex_BRZ_2_BL
AT4G18760	RLP51	10	10	0	0.044444444	0.070081355	0.00490918	0.00490918	0	0	2.41E-07	0.017867526	0.000415957	-0.157081407	3.357992056	9	7	-0.29986699	0.48	Peripheral	Elongation_Cortex_BRZ_2_BL
AT4G37910	HSP70-9	2	2	0	0	0	0.000981836	0.000981836	0	0	2.41E-07	0.002506332	0.000364415	-0.157081407	3.357992056	394	7	-0.529825329	0	Ultra peripheral	Elongation_Cortex_BRZ_2_BL
AT5G20070	NUDT19	1	1	0	0	0	0.000490918	0.000490918	0	0	2.41E-07	0.005526764	0.000362282	-0.157081407	3.357992056	395	2	-0.622860788	0	Ultra peripheral	Elongation_Cortex_BRZ_2_BL
AT1G12580	PEPKR1	5	5	0	0	0	0.00245459	0.00245459	0	0	2.41E-07	0.011327197	0.000386065	-0.157081407	3.357992056	9	7	-0.472335744	0.48	Peripheral	Elongation_Cortex_BRZ_2_BL
AT3G61180	AT3G61180	2	2	0	0	0	0.000981836	0.000981836	0	0	2.41E-07	0.004374461	0.000364997	-0.157081407	3.357992056	396	2	-0.622860788	0.5	Peripheral	Elongation_Cortex_BRZ_2_BL
AT5G20350	PAT24	6	6	0	0.066666667	0.062572674	0.002945508	0.002945508	0	0	2.41E-07	0.010486136	0.000389019	-0.157081407	3.357992056	15	3	-0.761015665	0.611111111	Peripheral	Elongation_Cortex_BRZ_2_BL
AT1G32070	NSI	2	2	0	0	0	0.000981836	0.000981836	0	0	2.41E-07	0.004121513	0.000363883	-0.157081407	3.357992056	397	7	-0.587314914	0.5	Peripheral	Elongation_Cortex_BRZ_2_BL
AT1G10850	AT1G10850	7	7	0	0	0	0.003436426	0.003436426	0	0	2.41E-07	0.007882684	0.000405707	-0.157081407	3.357992056	42	3	-0.666712681	0.571428571	Peripheral	Elongation_Cortex_BRZ_2_BL
AT1G66760	DTX9	5	5	0	0.1	0.09373578	0.00245459	0.00245459	0	0	2.41E-07	0.007984221	0.000414233	-0.157081407	3.357992056	398	3	-0.761015665	0.48	Peripheral	Elongation_Cortex_BRZ_2_BL
AT5G04160	UUAT1	4	4	0	0	0	0.001963672	0.001963672	0	0	2.41E-07	0.007515438	0.000372392	-0.157081407	3.357992056	37	2	-0.565844275	0.625	Connector	Elongation_Cortex_BRZ_2_BL
AT4G10080	AT4G10080	2	2	0	0	0	0.000981836	0.000981836	0	0	2.41E-07	0.008690472	0.000361184	-0.157081407	3.357992056	399	7	-0.529825329	0	Ultra peripheral	Elongation_Cortex_BRZ_2_BL
AT5G65380	DTX27	1	1	0	0	0	0.000490918	0.000490918	0	0	2.41E-07	0.001040397	0.000365203	-0.157081407	3.357992056	400	7	-0.587314914	0	Ultra peripheral	Elongation_Cortex_BRZ_2_BL
AT4G26160	ACHT1	1	1	0	0	0	0.000490918	0.000490918	0	0	2.41E-07	0.001223704	0.000361802	-0.157081407	3.357992056	401	7	-0.587314914	0	Ultra peripheral	Elongation_Cortex_BRZ_2_BL
AT4G22610	AT4G22610	1	1	0	0	0	0.000490918	0.000490918	0	0	2.41E-07	0.002490983	0.00036097	-0.157081407	3.357992056	402	2	-0.622860788	0	Ultra peripheral	Elongation_Cortex_BRZ_2_BL
AT3G06550	AT3G06550	1	1	0	0	0	0.000490918	0.000490918	0	0	2.41E-07	0.00078742	0.000365533	-0.157081407	3.357992056	403	3	-0.949621633	0	Ultra peripheral	Elongation_Cortex_BRZ_2_BL
AT2G22930	UGT79B8	7	7	0	0.047619048	0.101067443	0.003436426	0.003436426	0	0	2.41E-07	0.015764364	0.000546832	-0.157081407	3.357992056	35	7	-0.414846159	0.571428571	Peripheral	Elongation_Cortex_BRZ_2_BL
AT4G08930	APRL6	1	1	0	0	0	0.000490918	0.000490918	0	0	2.41E-07	0.001885432	0.000362484	-0.157081407	3.357992056	404	7	-0.587314914	0	Ultra peripheral	Elongation_Cortex_BRZ_2_BL
AT1G75840	ARAC5	1	1	0	0	0	0.000490918	0.000490918	0	0	2.41E-07	0.003077309	0.00036088	-0.157081407	3.357992056	405	7	-0.587314914	0	Ultra peripheral	Elongation_Cortex_BRZ_2_BL
AT5G64920	CIP8	1	1	0	0	0	0.000490918	0.000490918	0	0	2.41E-07	0.00633723	0.000360092	-0.157081407	3.357992056	406	7	-0.587314914	0	Ultra peripheral	Elongation_Cortex_BRZ_2_BL
AT5G35210	AT5G35210	2	2	0	0	0	0.000981836	0.000981836	0	0	2.41E-07	0.003323285	0.000371465	-0.157081407	3.357992056	407	2	-0.622860788	0.5	Peripheral	Elongation_Cortex_BRZ_2_BL
AT5G38560	PERK8	3	3	0	0.666666667	0.683892501	0.001472754	0.001472754	0	0	2.41E-07	0.016542572	0.000368473	-0.157081407	3.357992056	33	2	-0.622860788	0.666666667	Connector	Elongation_Cortex_BRZ_2_BL
AT5G08320	AT5G08320	3	3	0	0	0	0.001472754	0.001472754	0	0	2.41E-07	0.00975514	0.000387635	-0.157081407	3.357992056	65	3	-0.855318649	0.444444444	Peripheral	Elongation_Cortex_BRZ_2_BL
AT4G08280	AT4G08280	1	1	0	0	0	0.000490918	0.000490918	0	0	2.41E-07	0.000286726	0.000377432	-0.157081407	3.357992056	408	3	-0.949621633	0	Ultra peripheral	Elongation_Cortex_BRZ_2_BL
AT3G59710	AT3G59710	3	3	0	0	0	0.001472754	0.001472754	0	0	2.41E-07	0.003215714	0.000382362	-0.157081407	3.357992056	2	2	-0.565844275	0.444444444	Peripheral	Elongation_Cortex_BRZ_2_BL
AT2G37678	FHY1	1	1	0	0	0	0.000490918	0.000490918	0	0	2.41E-07	0.000222102	0.000376073	-0.157081407	3.357992056	409	3	-0.949621633	0	Ultra peripheral	Elongation_Cortex_BRZ_2_BL
AT3G25500	FH1	6	6	0	0.066666667	0.129105598	0.002945508	0.002945508	0	0	2.41E-07	0.017857767	0.000385847	-0.157081407	3.357992056	9	7	-0.357356575	0.277777778	Peripheral	Elongation_Cortex_BRZ_2_BL
AT5G42870	PAH2	2	2	0	0	0	0.000981836	0.000981836	0	0	2.41E-07	0.007365185	0.000361825	-0.157081407	3.357992056	410	2	-0.622860788	0.5	Peripheral	Elongation_Cortex_BRZ_2_BL
AT1G18660	AT1G18660	1	1	0	0	0	0.000490918	0.000490918	0	0	2.41E-07	0.001885681	0.000368725	-0.157081407	3.357992056	411	7	-0.587314914	0	Ultra peripheral	Elongation_Cortex_BRZ_2_BL
AT2G07340	PFD1	1	1	0	0	0	0.000490918	0.000490918	0	0	2.41E-07	0.001940575	0.00036143	-0.157081407	3.357992056	412	7	-0.587314914	0	Ultra peripheral	Elongation_Cortex_BRZ_2_BL
AT4G01140	AT4G01140	3	3	0	0	0	0.001472754	0.001472754	0	0	2.41E-07	0.003836046	0.000374098	-0.157081407	3.357992056	413	7	-0.529825329	0.444444444	Peripheral	Elongation_Cortex_BRZ_2_BL
AT5G13500	HPAT3	1	1	0	0	0	0.000490918	0.000490918	0	0	2.41E-07	0.000586683	0.00037318	-0.157081407	3.357992056	414	2	-0.622860788	0	Ultra peripheral	Elongation_Cortex_BRZ_2_BL
AT5G07190	ATS3	5	5	0	0	0	0.00245459	0.00245459	0	0	2.41E-07	0.017632855	0.000382599	-0.157081407	3.357992056	7	3	-0.666712681	0.32	Peripheral	Elongation_Cortex_BRZ_2_BL
AT2G32260	CCT1	5	5	0	0.3	0.411315826	0.00245459	0.00245459	0	0	2.41E-07	0.015619019	0.000373353	-0.157081407	3.357992056	9	7	-0.529825329	0.64	Connector	Elongation_Cortex_BRZ_2_BL
AT3G55960	AT3G55960	1	1	0	0	0	0.000490918	0.000490918	0	0	2.41E-07	0.000788635	0.000364416	-0.157081407	3.357992056	415	2	-0.622860788	0	Ultra peripheral	Elongation_Cortex_BRZ_2_BL
AT1G13900	PAP2	2	2	0	0	0	0.000981836	0.000981836	0	0	2.41E-07	0.00192823	0.000369621	-0.157081407	3.357992056	416	2	-0.622860788	0.5	Peripheral	Elongation_Cortex_BRZ_2_BL
AT4G22150	PUX3	4	4	0	0	0	0.001963672	0.001963672	0	0	2.41E-07	0.009484956	0.000381349	-0.157081407	3.357992056	4	7	-0.529825329	0.5	Peripheral	Elongation_Cortex_BRZ_2_BL
AT5G42100	ATBG_PPAP	3	3	0	0	0	0.001472754	0.001472754	0	0	2.41E-07	0.001712684	0.000385085	-0.157081407	3.357992056	417	7	-0.529825329	0.444444444	Peripheral	Elongation_Cortex_BRZ_2_BL
AT1G63840	AT1G63840	7	7	0	0.666666667	1.016175053	0.003436426	0.003436426	0	0	2.41E-07	0.01808589	0.000398092	-0.157081407	3.357992056	33	2	-0.337778223	0.244897959	Peripheral	Elongation_Cortex_BRZ_2_BL
AT2G04160	AIR3	1	1	0	0	0	0.000490918	0.000490918	0	0	2.41E-07	0.002331497	0.000360599	-0.157081407	3.357992056	418	2	-0.622860788	0	Ultra peripheral	Elongation_Cortex_BRZ_2_BL
AT4G34210	ASK11	1	1	0	0	0	0.000490918	0.000490918	0	0	2.41E-07	0.001633737	0.000362556	-0.157081407	3.357992056	419	7	-0.587314914	0	Ultra peripheral	Elongation_Cortex_BRZ_2_BL
AT4G32410	CESA1	7	7	0	0.285714286	0.326217186	0.003436426	0.003436426	0	0	2.41E-07	0.034305322	0.000380174	-0.157081407	3.357992056	15	7	-0.414846159	0.571428571	Peripheral	Elongation_Cortex_BRZ_2_BL
AT1G55160	AT1G55160	3	3	0	0.333333333	0.648417576	0.001472754	0.001472754	0	0	2.41E-07	0.009718802	0.000367066	-0.157081407	3.357992056	15	2	-0.565844275	0.444444444	Peripheral	Elongation_Cortex_BRZ_2_BL
AT3G50630	KRP2	2	2	0	0	0	0.000981836	0.000981836	0	0	2.41E-07	0.007961626	0.000362709	-0.157081407	3.357992056	420	7	-0.529825329	0	Ultra peripheral	Elongation_Cortex_BRZ_2_BL
AT3G60300	AT3G60300	1	1	0	0	0	0.000490918	0.000490918	0	0	2.41E-07	0.001488419	0.000361584	-0.157081407	3.357992056	421	7	-0.587314914	0	Ultra peripheral	Elongation_Cortex_BRZ_2_BL
AT4G26540	RGI3	2	2	0	0	0	0.000981836	0.000981836	0	0	2.41E-07	0.002604239	0.000366171	-0.157081407	3.357992056	422	2	-0.565844275	0	Ultra peripheral	Elongation_Cortex_BRZ_2_BL
AT1G08510	FATB	4	4	0	0.333333333	0.327133131	0.001963672	0.001963672	0	0	2.41E-07	0.014173794	0.000370019	-0.157081407	3.357992056	38	2	-0.508827762	0.375	Peripheral	Elongation_Cortex_BRZ_2_BL
AT1G69530	ATEXPA1	2	2	0	0	0	0.000981836	0.000981836	0	0	2.41E-07	0.0016694	0.000377046	-0.157081407	3.357992056	423	3	-0.855318649	0	Ultra peripheral	Elongation_Cortex_BRZ_2_BL
AT1G24280	G6PD3	1	1	0	0	0	0.000490918	0.000490918	0	0	2.41E-07	0.000141359	0.000384553	-0.157081407	3.357992056	424	3	-0.949621633	0	Ultra peripheral	Elongation_Cortex_BRZ_2_BL
AT2G47400	CP12-1	2	2	0	0	0	0.000981836	0.000981836	0	0	2.41E-07	0.001997769	0.000365748	-0.157081407	3.357992056	425	7	-0.529825329	0	Ultra peripheral	Elongation_Cortex_BRZ_2_BL
AT3G53420	PIP2-1	5	5	0	0.1	0.212465713	0.00245459	0.00245459	0	0	2.41E-07	0.020878373	0.000376136	-0.157081407	3.357992056	3	7	-0.357356575	0	Ultra peripheral	Elongation_Cortex_BRZ_2_BL
AT4G14960	TUBA6	1	1	0	0	0	0.000490918	0.000490918	0	0	2.41E-07	0.000961302	0.000362894	-0.157081407	3.357992056	426	7	-0.587314914	0	Ultra peripheral	Elongation_Cortex_BRZ_2_BL
AT1G23205	AT1G23205	5	5	0	0	0	0.00245459	0.00245459	0	0	2.41E-07	0.006111624	0.000383837	-0.157081407	3.357992056	20	7	-0.414846159	0.32	Peripheral	Elongation_Cortex_BRZ_2_BL
AT2G38240	ANS	2	2	0	0	0	0.000981836	0.000981836	0	0	2.41E-07	0.002426329	0.000404751	-0.157081407	3.357992056	427	2	-0.565844275	0	Ultra peripheral	Elongation_Cortex_BRZ_2_BL
AT3G20370	AT3G20370	4	4	0	0.166666667	0.33324968	0.001963672	0.001963672	0	0	2.41E-07	0.004940173	0.000407368	-0.157081407	3.357992056	67	2	-0.508827762	0.375	Peripheral	Elongation_Cortex_BRZ_2_BL
AT1G04490	AT1G04490	2	2	0	0	0	0.000981836	0.000981836	0	0	2.41E-07	0.000488206	0.000391831	-0.157081407	3.357992056	428	3	-0.855318649	0	Ultra peripheral	Elongation_Cortex_BRZ_2_BL
AT5G62340	AT5G62340	2	2	0	1	2	0.000981836	0.000981836	0	0	2.41E-07	0.005837207	0.000366607	-0.157081407	3.357992056	429	2	-0.565844275	0	Ultra peripheral	Elongation_Cortex_BRZ_2_BL
AT2G35860	FLA16	5	5	0	0.1	0.100583206	0.00245459	0.00245459	0	0	2.41E-07	0.005396089	0.000446679	-0.157081407	3.357992056	76	2	-0.565844275	0.64	Connector	Elongation_Cortex_BRZ_2_BL
AT1G76990	ACR3	3	3	0	0.333333333	0.63430783	0.001472754	0.001472754	0	0	2.41E-07	0.014862257	0.000366634	-0.157081407	3.357992056	42	2	-0.565844275	0.444444444	Peripheral	Elongation_Cortex_BRZ_2_BL
AT1G08660	SIA1	2	2	0	0	0	0.000981836	0.000981836	0	0	2.41E-07	0.002785288	0.00036653	-0.157081407	3.357992056	430	3	-0.855318649	0	Ultra peripheral	Elongation_Cortex_BRZ_2_BL
AT1G25220	ASB1	1	1	0	0	0	0.000490918	0.000490918	0	0	2.41E-07	0.00038918	0.000375065	-0.157081407	3.357992056	431	2	-0.622860788	0	Ultra peripheral	Elongation_Cortex_BRZ_2_BL
AT3G11410	PP2CA	4	4	0	0.833333333	1.160763184	0.001963672	0.001963672	0	0	2.41E-07	0.007109105	0.000367928	-0.157081407	3.357992056	37	2	-0.451811249	0	Ultra peripheral	Elongation_Cortex_BRZ_2_BL
AT4G31600	UTR7	1	1	0	0	0	0.000490918	0.000490918	0	0	2.41E-07	0.002461253	0.000360532	-0.157081407	3.357992056	432	3	-0.949621633	0	Ultra peripheral	Elongation_Cortex_BRZ_2_BL
AT1G35430	AT1G35430	2	2	0	0	0	0.000981836	0.000981836	0	0	2.41E-07	0.007065784	0.00036243	-0.157081407	3.357992056	433	2	-0.622860788	0.5	Peripheral	Elongation_Cortex_BRZ_2_BL
AT4G25433	AT4G25433	2	2	0	0	0	0.000981836	0.000981836	0	0	2.41E-07	0.000521178	0.000392414	-0.157081407	3.357992056	434	3	-0.855318649	0	Ultra peripheral	Elongation_Cortex_BRZ_2_BL
AT3G03780	MS2	11	11	0	0	0	0.005400098	0.005400098	0	0	2.41E-07	0.007536789	0.000554085	-0.157081407	3.357992056	36	7	-0.242377405	0.512396694	Peripheral	Elongation_Cortex_BRZ_2_BL
AT4G38060	AT4G38060	3	3	0	0	0	0.001472754	0.001472754	0	0	2.41E-07	0.002597247	0.000382084	-0.157081407	3.357992056	435	3	-0.855318649	0.444444444	Peripheral	Elongation_Cortex_BRZ_2_BL
AT5G59300	UBC7	4	4	0	0.333333333	0.348519539	0.001963672	0.001963672	0	0	2.41E-07	0.022386516	0.00036875	-0.157081407	3.357992056	15	2	-0.565844275	0.625	Connector	Elongation_Cortex_BRZ_2_BL
AT5G59540	AT5G59540	3	3	0	0.333333333	0.328601569	0.001472754	0.001472754	0	0	2.41E-07	0.001752224	0.000418289	-0.157081407	3.357992056	19	7	-0.529825329	0.444444444	Peripheral	Elongation_Cortex_BRZ_2_BL
AT2G01830	AHK4	5	5	0	0.3	0.309686341	0.00245459	0.00245459	0	0	2.41E-07	0.007758809	0.000389674	-0.157081407	3.357992056	15	2	-0.451811249	0.32	Peripheral	Elongation_Cortex_BRZ_2_BL
AT1G01540	AT1G01540	7	7	0	0.047619048	0.047529527	0.003436426	0.003436426	0	0	2.41E-07	0.01985459	0.000434052	-0.157081407	3.357992056	55	7	-0.357356575	0.448979592	Peripheral	Elongation_Cortex_BRZ_2_BL
AT4G28050	TET7	2	2	0	0	0	0.000981836	0.000981836	0	0	2.41E-07	0.002262365	0.000377062	-0.157081407	3.357992056	436	2	-0.565844275	0	Ultra peripheral	Elongation_Cortex_BRZ_2_BL
AT4G03610	AT4G03610	1	1	0	0	0	0.000490918	0.000490918	0	0	2.41E-07	0.001115171	0.000364628	-0.157081407	3.357992056	437	7	-0.587314914	0	Ultra peripheral	Elongation_Cortex_BRZ_2_BL
AT2G37640	EXPA3	2	2	0	1	1	0.000981836	0.000981836	0	0	2.41E-07	0.002633687	0.000369701	-0.157081407	3.357992056	438	2	-0.565844275	0	Ultra peripheral	Elongation_Cortex_BRZ_2_BL
AT1G05420	ATOFP12	3	3	0	0	0	0.001472754	0.001472754	0	0	2.41E-07	0.001428481	0.000393349	-0.157081407	3.357992056	439	3	-0.761015665	0	Ultra peripheral	Elongation_Cortex_BRZ_2_BL
AT1G69450	AT1G69450	3	3	0	0	0	0.001472754	0.001472754	0	0	2.41E-07	0.00136439	0.000383366	-0.157081407	3.357992056	440	2	-0.565844275	0.444444444	Peripheral	Elongation_Cortex_BRZ_2_BL
AT4G12545	AIR1B	1	1	0	0	0	0.000490918	0.000490918	0	0	2.41E-07	0.000258481	0.000380598	-0.157081407	3.357992056	441	3	-0.949621633	0	Ultra peripheral	Elongation_Cortex_BRZ_2_BL
AT5G04820	OFP13	4	4	0	0.333333333	0.337181171	0.001963672	0.001963672	0	0	2.41E-07	0.010894954	0.000378551	-0.157081407	3.357992056	47	2	-0.565844275	0.625	Connector	Elongation_Cortex_BRZ_2_BL
AT1G28240	AT1G28240	4	4	0	0	0	0.001963672	0.001963672	0	0	2.41E-07	0.005590327	0.000376218	-0.157081407	3.357992056	64	3	-0.855318649	0.625	Connector	Elongation_Cortex_BRZ_2_BL
AT2G27510	FD3	4	4	0	0	0	0.001963672	0.001963672	0	0	2.41E-07	0.013634793	0.000381909	-0.157081407	3.357992056	15	2	-0.565844275	0.625	Connector	Elongation_Cortex_BRZ_2_BL
AT5G54200	AT5G54200	1	1	0	0	0	0.000490918	0.000490918	0	0	2.41E-07	0.00220312	0.000363393	-0.157081407	3.357992056	442	2	-0.622860788	0	Ultra peripheral	Elongation_Cortex_BRZ_2_BL
AT3G60080	AT3G60080	1	1	0	0	0	0.000490918	0.000490918	0	0	2.41E-07	0.003925019	0.000360271	-0.157081407	3.357992056	443	2	-0.622860788	0	Ultra peripheral	Elongation_Cortex_BRZ_2_BL
AT1G64650	AT1G64650	4	4	0	0.5	0.672263925	0.001963672	0.001963672	0	0	2.41E-07	0.014652894	0.000374228	-0.157081407	3.357992056	9	7	-0.414846159	0	Ultra peripheral	Elongation_Cortex_BRZ_2_BL
AT2G14910	AT2G14910	1	1	0	0	0	0.000490918	0.000490918	0	0	2.41E-07	0.001129833	0.000361554	-0.157081407	3.357992056	444	7	-0.587314914	0	Ultra peripheral	Elongation_Cortex_BRZ_2_BL
AT1G78020	FLZ6	2	2	0	0	0	0.000981836	0.000981836	0	0	2.41E-07	0.003361196	0.000370714	-0.157081407	3.357992056	445	2	-0.622860788	0.5	Peripheral	Elongation_Cortex_BRZ_2_BL
AT1G61740	AT1G61740	6	6	0	0	0	0.002945508	0.002945508	0	0	2.41E-07	0.006798884	0.00041022	-0.157081407	3.357992056	4	3	-0.761015665	0.611111111	Peripheral	Elongation_Cortex_BRZ_2_BL
AT2G43490	AT2G43490	4	4	0	0	0	0.001963672	0.001963672	0	0	2.41E-07	0.012222802	0.000396985	-0.157081407	3.357992056	23	7	-0.529825329	0.5	Peripheral	Elongation_Cortex_BRZ_2_BL
AT1G08600	ATRX	2	2	0	0	0	0.000981836	0.000981836	0	0	2.41E-07	0.007419993	0.000378572	-0.157081407	3.357992056	446	7	-0.587314914	0.5	Peripheral	Elongation_Cortex_BRZ_2_BL
AT5G27930	PPC6-7	3	3	0	0	0	0.001472754	0.001472754	0	0	2.41E-07	0.003389197	0.000378296	-0.157081407	3.357992056	447	3	-0.855318649	0.444444444	Peripheral	Elongation_Cortex_BRZ_2_BL
AT4G30960	CIPK6	3	3	0	0.333333333	0.63712284	0.001472754	0.001472754	0	0	2.41E-07	0.014542789	0.000365049	-0.157081407	3.357992056	15	2	-0.565844275	0.444444444	Peripheral	Elongation_Cortex_BRZ_2_BL
AT1G18640	PSP	4	4	0	0.166666667	0.160133662	0.001963672	0.001963672	0	0	2.41E-07	0.011826568	0.00036728	-0.157081407	3.357992056	7	2	-0.565844275	0.5	Peripheral	Elongation_Cortex_BRZ_2_BL
AT2G23910	AT2G23910	3	3	0	0	0	0.001472754	0.001472754	0	0	2.41E-07	0.005785915	0.000366648	-0.157081407	3.357992056	7	7	-0.529825329	0.444444444	Peripheral	Elongation_Cortex_BRZ_2_BL
AT2G40270	AT2G40270	1	1	0	0	0	0.000490918	0.000490918	0	0	2.41E-07	0.004709543	0.000360808	-0.157081407	3.357992056	448	2	-0.622860788	0	Ultra peripheral	Elongation_Cortex_BRZ_2_BL
AT3G25770	AOC2	1	1	0	0	0	0.000490918	0.000490918	0	0	2.41E-07	0.000500221	0.000368783	-0.157081407	3.357992056	449	3	-0.949621633	0	Ultra peripheral	Elongation_Cortex_BRZ_2_BL
AT5G19230	AT5G19230	1	1	0	0	0	0.000490918	0.000490918	0	0	2.41E-07	0.000523268	0.000364827	-0.157081407	3.357992056	450	7	-0.587314914	0	Ultra peripheral	Elongation_Cortex_BRZ_2_BL
AT1G21080	AT1G21080	1	1	0	0	0	0.000490918	0.000490918	0	0	2.41E-07	0.000864391	0.000370547	-0.157081407	3.357992056	451	2	-0.622860788	0	Ultra peripheral	Elongation_Cortex_BRZ_2_BL
AT5G23890	AT5G23890	1	1	0	0	0	0.000490918	0.000490918	0	0	2.41E-07	0.001457043	0.000364018	-0.157081407	3.357992056	452	2	-0.622860788	0	Ultra peripheral	Elongation_Cortex_BRZ_2_BL
AT3G47210	AT3G47210	2	2	0	0	0	0.000981836	0.000981836	0	0	2.41E-07	0.003270783	0.000369111	-0.157081407	3.357992056	453	7	-0.529825329	0	Ultra peripheral	Elongation_Cortex_BRZ_2_BL
AT5G57740	XBAT32	1	1	0	0	0	0.000490918	0.000490918	0	0	2.41E-07	0.00055267	0.000365869	-0.157081407	3.357992056	454	7	-0.587314914	0	Ultra peripheral	Elongation_Cortex_BRZ_2_BL
AT1G66340	ETR1	4	4	0	0	0	0.001963672	0.001963672	0	0	2.41E-07	0.00674509	0.000377918	-0.157081407	3.357992056	12	2	-0.565844275	0.5	Peripheral	Elongation_Cortex_BRZ_2_BL
AT1G71000	AT1G71000	3	3	0	0	0	0.001472754	0.001472754	0	0	2.41E-07	0.002874719	0.000376621	-0.157081407	3.357992056	455	2	-0.565844275	0.444444444	Peripheral	Elongation_Cortex_BRZ_2_BL
AT1G49730	AT1G49730	2	2	0	0	0	0.000981836	0.000981836	0	0	2.41E-07	0.004230547	0.000366685	-0.157081407	3.357992056	456	7	-0.587314914	0.5	Peripheral	Elongation_Cortex_BRZ_2_BL
AT2G36410	AT2G36410	1	1	0	0	0	0.000490918	0.000490918	0	0	2.41E-07	0.002737588	0.00036187	-0.157081407	3.357992056	457	7	-0.587314914	0	Ultra peripheral	Elongation_Cortex_BRZ_2_BL
AT2G23120	AT2G23120	2	2	0	1	1	0.000981836	0.000981836	0	0	2.41E-07	0.002977979	0.000373142	-0.157081407	3.357992056	458	2	-0.565844275	0	Ultra peripheral	Elongation_Cortex_BRZ_2_BL
AT4G32551	LUG	1	1	0	0	0	0.000490918	0.000490918	0	0	2.41E-07	0.001769274	0.000360922	-0.157081407	3.357992056	459	2	-0.622860788	0	Ultra peripheral	Elongation_Cortex_BRZ_2_BL
AT4G35470	PIRL4	4	4	0	0.166666667	0.334716875	0.001963672	0.001963672	0	0	2.41E-07	0.017031147	0.00038155	-0.157081407	3.357992056	8	7	-0.529825329	0.5	Peripheral	Elongation_Cortex_BRZ_2_BL
AT4G34230	CAD5	3	3	0	0.333333333	0.339193083	0.001472754	0.001472754	0	0	2.41E-07	0.006077387	0.000439481	-0.157081407	3.357992056	78	2	-0.565844275	0.444444444	Peripheral	Elongation_Cortex_BRZ_2_BL
AT5G12260	AT5G12260	2	2	0	0	0	0.000981836	0.000981836	0	0	2.41E-07	0.00182574	0.000382268	-0.157081407	3.357992056	460	3	-0.855318649	0	Ultra peripheral	Elongation_Cortex_BRZ_2_BL
AT1G13110	CYP71B7	3	3	0	0	0	0.001472754	0.001472754	0	0	2.41E-07	0.002617445	0.00037356	-0.157081407	3.357992056	461	2	-0.622860788	0.666666667	Connector	Elongation_Cortex_BRZ_2_BL
AT2G38670	PECT1	5	5	0	0.2	0.204271331	0.00245459	0.00245459	0	0	2.41E-07	0.016054543	0.000368728	-0.157081407	3.357992056	7	3	-0.666712681	0.32	Peripheral	Elongation_Cortex_BRZ_2_BL
AT5G03210	AT5G03210	9	9	0	0.333333333	0.447232009	0.004418262	0.004418262	0	0	2.41E-07	0.021413009	0.000428897	-0.157081407	3.357992056	42	2	-0.28076171	0.37037037	Peripheral	Elongation_Cortex_BRZ_2_BL
AT2G39800	P5CSA	1	1	0	0	0	0.000490918	0.000490918	0	0	2.41E-07	0.001758606	0.000360907	-0.157081407	3.357992056	462	2	-0.622860788	0	Ultra peripheral	Elongation_Cortex_BRZ_2_BL
AT4G11850	PLDGAMMA1	2	2	0	0	0	0.000981836	0.000981836	0	0	2.41E-07	0.002610021	0.000371867	-0.157081407	3.357992056	463	2	-0.622860788	0.5	Peripheral	Elongation_Cortex_BRZ_2_BL
AT5G15050	GLCAT14B	2	2	0	1	1	0.000981836	0.000981836	0	0	2.41E-07	0.004887363	0.000368697	-0.157081407	3.357992056	464	2	-0.622860788	0.5	Peripheral	Elongation_Cortex_BRZ_2_BL
AT1G72150	PATL1	2	2	0	0	0	0.000981836	0.000981836	0	0	2.41E-07	0.008125898	0.00036082	-0.157081407	3.357992056	465	7	-0.529825329	0	Ultra peripheral	Elongation_Cortex_BRZ_2_BL
AT1G63290	AT1G63290	1	1	0	0	0	0.000490918	0.000490918	0	0	2.41E-07	0.004897077	0.000361859	-0.157081407	3.357992056	466	2	-0.622860788	0	Ultra peripheral	Elongation_Cortex_BRZ_2_BL
AT1G05340	AT1G05340	3	3	0	0	0	0.001472754	0.001472754	0	0	2.41E-07	0.005966492	0.000372269	-0.157081407	3.357992056	4	3	-0.855318649	0.444444444	Peripheral	Elongation_Cortex_BRZ_2_BL
AT4G26130	AT4G26130	1	1	0	0	0	0.000490918	0.000490918	0	0	2.41E-07	0.000276074	0.000376184	-0.157081407	3.357992056	467	7	-0.587314914	0	Ultra peripheral	Elongation_Cortex_BRZ_2_BL
AT1G33810	AT1G33810	1	1	0	0	0	0.000490918	0.000490918	0	0	2.41E-07	0.001378139	0.000361451	-0.157081407	3.357992056	468	7	-0.587314914	0	Ultra peripheral	Elongation_Cortex_BRZ_2_BL
AT2G41010	CAMBP25	1	1	0	0	0	0.000490918	0.000490918	0	0	2.41E-07	0.001012655	0.000364247	-0.157081407	3.357992056	469	3	-0.949621633	0	Ultra peripheral	Elongation_Cortex_BRZ_2_BL
AT5G37070	AT5G37070	1	1	0	0	0	0.000490918	0.000490918	0	0	2.41E-07	0.001383657	0.000361372	-0.157081407	3.357992056	470	7	-0.587314914	0	Ultra peripheral	Elongation_Cortex_BRZ_2_BL
AT5G11150	ATVAMP713	2	2	0	0	0	0.000981836	0.000981836	0	0	2.41E-07	0.001087533	0.000373717	-0.157081407	3.357992056	471	7	-0.587314914	0.5	Peripheral	Elongation_Cortex_BRZ_2_BL
AT3G06060	AT3G06060	1	1	0	0	0	0.000490918	0.000490918	0	0	2.41E-07	0.003817316	0.000361464	-0.157081407	3.357992056	472	3	-0.949621633	0	Ultra peripheral	Elongation_Cortex_BRZ_2_BL
AT1G30900	VSR6	1	1	0	0	0	0.000490918	0.000490918	0	0	2.41E-07	0.002772099	0.00036065	-0.157081407	3.357992056	473	7	-0.587314914	0	Ultra peripheral	Elongation_Cortex_BRZ_2_BL
AT1G28580	AT1G28580	2	2	0	0	0	0.000981836	0.000981836	0	0	2.41E-07	0.001824546	0.000369551	-0.157081407	3.357992056	474	7	-0.529825329	0	Ultra peripheral	Elongation_Cortex_BRZ_2_BL
AT1G08500	ENODL18	3	3	0	0.333333333	0.343826515	0.001472754	0.001472754	0	0	2.41E-07	0.009053234	0.000379692	-0.157081407	3.357992056	475	7	-0.529825329	0.444444444	Peripheral	Elongation_Cortex_BRZ_2_BL
AT4G34710	ADC2	2	2	0	1	1	0.000981836	0.000981836	0	0	2.41E-07	0.005112488	0.00036627	-0.157081407	3.357992056	476	2	-0.565844275	0	Ultra peripheral	Elongation_Cortex_BRZ_2_BL
AT4G00740	AT4G00740	1	1	0	0	0	0.000490918	0.000490918	0	0	2.41E-07	1.43E-18	0.000663347	-0.157081407	3.357992056	82	5	0	0	Ultra peripheral	Elongation_Cortex_BRZ_2_BL
AT1G17220	FUG1	1	1	0	0	0	0.000490918	0.000490918	0	0	2.41E-07	0.00176353	0.000361169	-0.157081407	3.357992056	477	7	-0.587314914	0	Ultra peripheral	Elongation_Cortex_BRZ_2_BL
AT1G75020	LPAT4	1	1	0	0	0	0.000490918	0.000490918	0	0	2.41E-07	0.000769258	0.000363419	-0.157081407	3.357992056	478	2	-0.622860788	0	Ultra peripheral	Elongation_Cortex_BRZ_2_BL
AT1G62370	AT1G62370	1	1	0	0	0	0.000490918	0.000490918	0	0	2.41E-07	0.001769056	0.000361013	-0.157081407	3.357992056	479	7	-0.587314914	0	Ultra peripheral	Elongation_Cortex_BRZ_2_BL
AT1G50660	AT1G50660	1	1	0	0	0	0.000490918	0.000490918	0	0	2.41E-07	0.000112706	0.00039041	-0.157081407	3.357992056	480	2	-0.622860788	0	Ultra peripheral	Elongation_Cortex_BRZ_2_BL
AT1G61520	LHCA3	2	2	0	0	0	0.000981836	0.000981836	0	0	2.41E-07	0.002701959	0.000366118	-0.157081407	3.357992056	481	7	-0.529825329	0	Ultra peripheral	Elongation_Cortex_BRZ_2_BL
AT1G11310	MLO2	1	1	0	0	0	0.000490918	0.000490918	0	0	2.41E-07	0.00376401	0.000360201	-0.157081407	3.357992056	482	2	-0.622860788	0	Ultra peripheral	Elongation_Cortex_BRZ_2_BL
AT3G20870	ZTP29	1	1	0	0	0	0.000490918	0.000490918	0	0	2.41E-07	0.000890945	0.000365856	-0.157081407	3.357992056	483	3	-0.949621633	0	Ultra peripheral	Elongation_Cortex_BRZ_2_BL
AT2G30880	AT2G30880	1	1	0	0	0	0.000490918	0.000490918	0	0	2.41E-07	0.000199935	0.000374326	-0.157081407	3.357992056	484	3	-0.949621633	0	Ultra peripheral	Elongation_Cortex_BRZ_2_BL
AT1G02080	AT1G02080	2	2	0	0	0	0.000981836	0.000981836	0	0	2.41E-07	0.003432307	0.000371282	-0.157081407	3.357992056	485	7	-0.587314914	0.5	Peripheral	Elongation_Cortex_BRZ_2_BL
AT3G49220	AT3G49220	4	4	0	0	0	0.001963672	0.001963672	0	0	2.41E-07	0.006983352	0.00038602	-0.157081407	3.357992056	30	2	-0.451811249	0	Ultra peripheral	Elongation_Cortex_BRZ_2_BL
AT1G14130	AT1G14130	1	1	0	0	0	0.000490918	0.000490918	0	0	2.41E-07	0.000346187	0.000370006	-0.157081407	3.357992056	486	3	-0.949621633	0	Ultra peripheral	Elongation_Cortex_BRZ_2_BL
AT3G11230	AT3G11230	1	1	0	0	0	0.000490918	0.000490918	0	0	2.41E-07	0.005649381	0.000359926	-0.157081407	3.357992056	487	7	-0.587314914	0	Ultra peripheral	Elongation_Cortex_BRZ_2_BL
AT1G08650	PPCK1	3	3	0	0	0	0.001472754	0.001472754	0	0	2.41E-07	0.00635535	0.000369096	-0.157081407	3.357992056	37	2	-0.508827762	0	Ultra peripheral	Elongation_Cortex_BRZ_2_BL
AT5G50900	AT5G50900	1	1	0	0	0	0.000490918	0.000490918	0	0	2.41E-07	0.00156875	0.000361237	-0.157081407	3.357992056	488	3	-0.949621633	0	Ultra peripheral	Elongation_Cortex_BRZ_2_BL
AT1G09250	BHLH149	3	3	0	0	0	0.001472754	0.001472754	0	0	2.41E-07	0.008072533	0.000375043	-0.157081407	3.357992056	489	2	-0.622860788	0.666666667	Connector	Elongation_Cortex_BRZ_2_BL
AT1G76010	AT1G76010	3	3	0	0.333333333	0.663998188	0.001472754	0.001472754	0	0	2.41E-07	0.008093968	0.000370107	-0.157081407	3.357992056	15	2	-0.565844275	0.444444444	Peripheral	Elongation_Cortex_BRZ_2_BL
AT1G30380	PSAK	2	2	0	0	0	0.000981836	0.000981836	0	0	2.41E-07	0.002958724	0.000364474	-0.157081407	3.357992056	490	7	-0.529825329	0	Ultra peripheral	Elongation_Cortex_BRZ_2_BL
AT3G57630	AT3G57630	3	3	0	0.333333333	0.665802894	0.001472754	0.001472754	0	0	2.41E-07	0.007217028	0.000374358	-0.157081407	3.357992056	33	2	-0.508827762	0	Ultra peripheral	Elongation_Cortex_BRZ_2_BL
AT1G55320	AAE18	1	1	0	0	0	0.000490918	0.000490918	0	0	2.41E-07	0.003197671	0.000359796	-0.157081407	3.357992056	491	7	-0.587314914	0	Ultra peripheral	Elongation_Cortex_BRZ_2_BL
AT1G15200	AT1G15200	1	1	0	0	0	0.000490918	0.000490918	0	0	2.41E-07	0.00024675	0.000377967	-0.157081407	3.357992056	492	3	-0.949621633	0	Ultra peripheral	Elongation_Cortex_BRZ_2_BL
AT5G48930	HST	1	1	0	0	0	0.000490918	0.000490918	0	0	2.41E-07	0.002717298	0.000360609	-0.157081407	3.357992056	493	7	-0.587314914	0	Ultra peripheral	Elongation_Cortex_BRZ_2_BL
AT2G22170	PLAT2	1	1	0	0	0	0.000490918	0.000490918	0	0	2.41E-07	0.003720435	0.000360182	-0.157081407	3.357992056	494	2	-0.622860788	0	Ultra peripheral	Elongation_Cortex_BRZ_2_BL
AT3G45080	SOT6	1	1	0	0	0	0.000490918	0.000490918	0	0	2.41E-07	0.00318579	0.000359792	-0.157081407	3.357992056	495	7	-0.587314914	0	Ultra peripheral	Elongation_Cortex_BRZ_2_BL
AT3G61220	AT3G61220	1	1	0	0	0	0.000490918	0.000490918	0	0	2.41E-07	0.001128854	0.000362314	-0.157081407	3.357992056	496	7	-0.587314914	0	Ultra peripheral	Elongation_Cortex_BRZ_2_BL
AT4G26840	SUMO1	1	1	0	0	0	0.000490918	0.000490918	0	0	2.41E-07	0.010909182	0.000360994	-0.157081407	3.357992056	497	7	-0.587314914	0	Ultra peripheral	Elongation_Cortex_BRZ_2_BL
AT4G30190	HA2	1	1	0	0	0	0.000490918	0.000490918	0	0	2.41E-07	0.00295465	0.000360023	-0.157081407	3.357992056	498	7	-0.587314914	0	Ultra peripheral	Elongation_Cortex_BRZ_2_BL
AT4G33960	AT4G33960	2	2	0	0	0	0.000981836	0.000981836	0	0	2.41E-07	0.002222619	0.000365453	-0.157081407	3.357992056	499	7	-0.529825329	0	Ultra peripheral	Elongation_Cortex_BRZ_2_BL
AT5G46290	KASI	2	2	0	1	1	0.000981836	0.000981836	0	0	2.41E-07	0.015281463	0.000362989	-0.157081407	3.357992056	500	2	-0.622860788	0.5	Peripheral	Elongation_Cortex_BRZ_2_BL
AT1G12990	AT1G12990	3	3	0	0	0	0.001472754	0.001472754	0	0	2.41E-07	0.004564516	0.000385468	-0.157081407	3.357992056	501	0	-0.482450641	0.666666667	Connector	Elongation_Cortex_BRZ_2_BL
AT3G29160	KIN11	1	1	0	0	0	0.000490918	0.000490918	0	0	2.41E-07	0.006764583	0.000359936	-0.157081407	3.357992056	502	7	-0.587314914	0	Ultra peripheral	Elongation_Cortex_BRZ_2_BL
AT5G45490	AT5G45490	2	2	0	0	0	0.000981836	0.000981836	0	0	2.41E-07	0.008259341	0.000363654	-0.157081407	3.357992056	503	2	-0.622860788	0.5	Peripheral	Elongation_Cortex_BRZ_2_BL
AT1G24764	ATMAP70-2	2	2	0	1	1	0.000981836	0.000981836	0	0	2.41E-07	0.008185876	0.000364025	-0.157081407	3.357992056	504	7	-0.529825329	0	Ultra peripheral	Elongation_Cortex_BRZ_2_BL
AT1G03457	AT1G03457	2	2	0	0	0	0.000981836	0.000981836	0	0	2.41E-07	0.005210782	0.000370553	-0.157081407	3.357992056	505	2	-0.622860788	0.5	Peripheral	Elongation_Cortex_BRZ_2_BL
AT1G68140	AT1G68140	2	2	0	0	0	0.000981836	0.000981836	0	0	2.41E-07	0.002501839	0.000385105	-0.157081407	3.357992056	506	7	-0.587314914	0.5	Peripheral	Elongation_Cortex_BRZ_2_BL
AT2G02180	TOM3	4	4	0	0	0	0.001963672	0.001963672	0	0	2.41E-07	0.006793054	0.000433026	-0.157081407	3.357992056	49	2	-0.508827762	0.375	Peripheral	Elongation_Cortex_BRZ_2_BL
AT5G47490	SEC16B	4	4	0	0	0	0.001963672	0.001963672	0	0	2.41E-07	0.004386885	0.000385843	-0.157081407	3.357992056	21	3	-0.761015665	0.375	Peripheral	Elongation_Cortex_BRZ_2_BL
AT5G63320	GTE10	2	2	0	0	0	0.000981836	0.000981836	0	0	2.41E-07	0.001836118	0.000368234	-0.157081407	3.357992056	507	2	-0.622860788	0.5	Peripheral	Elongation_Cortex_BRZ_2_BL
AT2G29050	RBL1	3	3	0	0.333333333	0.677330888	0.001472754	0.001472754	0	0	2.41E-07	0.017824341	0.000367432	-0.157081407	3.357992056	7	7	-0.472335744	0	Ultra peripheral	Elongation_Cortex_BRZ_2_BL
AT3G17580	AT3G17580	2	2	0	0	0	0.000981836	0.000981836	0	0	2.41E-07	0.006025626	0.000365123	-0.157081407	3.357992056	508	7	-0.529825329	0	Ultra peripheral	Elongation_Cortex_BRZ_2_BL
AT4G30110	HMA2	1	1	0	0	0	0.000490918	0.000490918	0	0	2.41E-07	4.05E-05	0.000417436	-0.157081407	3.357992056	509	3	-0.949621633	0	Ultra peripheral	Elongation_Cortex_BRZ_2_BL
AT1G28330	DRM1	3	3	0	0	0	0.001472754	0.001472754	0	0	2.41E-07	0.007971693	0.000375152	-0.157081407	3.357992056	510	7	-0.529825329	0.444444444	Peripheral	Elongation_Cortex_BRZ_2_BL
AT5G42930	AT5G42930	1	1	0	0	0	0.000490918	0.000490918	0	0	2.41E-07	0.00216138	0.000360652	-0.157081407	3.357992056	511	2	-0.622860788	0	Ultra peripheral	Elongation_Cortex_BRZ_2_BL
AT2G02400	AT2G02400	1	1	0	0	0	0.000490918	0.000490918	0	0	2.41E-07	0.002253558	0.000360366	-0.157081407	3.357992056	512	3	-0.949621633	0	Ultra peripheral	Elongation_Cortex_BRZ_2_BL
AT2G19590	ACO1	1	1	0	0	0	0.000490918	0.000490918	0	0	2.41E-07	0.000519546	0.000371508	-0.157081407	3.357992056	513	2	-0.622860788	0	Ultra peripheral	Elongation_Cortex_BRZ_2_BL
AT4G20170	GALS3	3	3	0	0	0	0.001472754	0.001472754	0	0	2.41E-07	0.005236422	0.000369237	-0.157081407	3.357992056	7	3	-0.855318649	0.444444444	Peripheral	Elongation_Cortex_BRZ_2_BL
AT3G20670	HTA13	1	1	0	0	0	0.000490918	0.000490918	0	0	2.41E-07	0.001911397	0.000360591	-0.157081407	3.357992056	514	2	-0.622860788	0	Ultra peripheral	Elongation_Cortex_BRZ_2_BL
AT5G42390	SPP	1	1	0	0	0	0.000490918	0.000490918	0	0	2.41E-07	0.001681292	0.000360804	-0.157081407	3.357992056	515	2	-0.622860788	0	Ultra peripheral	Elongation_Cortex_BRZ_2_BL
AT1G14510	AL7	3	3	0	0	0	0.001472754	0.001472754	0	0	2.41E-07	0.014346265	0.000365944	-0.157081407	3.357992056	9	7	-0.529825329	0.444444444	Peripheral	Elongation_Cortex_BRZ_2_BL
AT4G21720	AT4G21720	1	1	0	0	0	0.000490918	0.000490918	0	0	2.41E-07	0.004788206	0.000360279	-0.157081407	3.357992056	516	2	-0.622860788	0	Ultra peripheral	Elongation_Cortex_BRZ_2_BL
AT5G38200	AT5G38200	1	1	0	0	0	0.000490918	0.000490918	0	0	2.41E-07	0.001266239	0.000360917	-0.157081407	3.357992056	517	2	-0.622860788	0	Ultra peripheral	Elongation_Cortex_BRZ_2_BL
AT3G57330	ACA11	1	1	0	0	0	0.000490918	0.000490918	0	0	2.41E-07	0.000811929	0.000363574	-0.157081407	3.357992056	518	7	-0.587314914	0	Ultra peripheral	Elongation_Cortex_BRZ_2_BL
AT3G55880	SUE4	2	2	0	0	0	0.000981836	0.000981836	0	0	2.41E-07	0.002329813	0.000365351	-0.157081407	3.357992056	519	2	-0.565844275	0	Ultra peripheral	Elongation_Cortex_BRZ_2_BL
AT5G20050	AT5G20050	1	1	0	0	0	0.000490918	0.000490918	0	0	2.41E-07	0.000707658	0.000363876	-0.157081407	3.357992056	520	2	-0.622860788	0	Ultra peripheral	Elongation_Cortex_BRZ_2_BL
AT2G20280	AT2G20280	3	3	0	0.333333333	0.34105556	0.001472754	0.001472754	0	0	2.41E-07	0.014990135	0.000367093	-0.157081407	3.357992056	9	3	-0.855318649	0.444444444	Peripheral	Elongation_Cortex_BRZ_2_BL
AT1G14080	FUT6	5	5	0	0	0	0.00245459	0.00245459	0	0	2.41E-07	0.021189067	0.000385015	-0.157081407	3.357992056	12	2	-0.565844275	0.64	Connector	Elongation_Cortex_BRZ_2_BL
AT4G02030	AT4G02030	2	2	0	0	0	0.000981836	0.000981836	0	0	2.41E-07	0.00806301	0.000361396	-0.157081407	3.357992056	521	7	-0.587314914	0.5	Peripheral	Elongation_Cortex_BRZ_2_BL
AT5G05440	PYL5	1	1	0	0	0	0.000490918	0.000490918	0	0	2.41E-07	0.001757121	0.000361524	-0.157081407	3.357992056	522	2	-0.622860788	0	Ultra peripheral	Elongation_Cortex_BRZ_2_BL
AT2G29125	RTFL2	1	1	0	0	0	0.000490918	0.000490918	0	0	2.41E-07	0.002227455	0.000360345	-0.157081407	3.357992056	523	3	-0.949621633	0	Ultra peripheral	Elongation_Cortex_BRZ_2_BL
AT5G37540	AT5G37540	3	3	0	0	0	0.001472754	0.001472754	0	0	2.41E-07	0.005836713	0.000367873	-0.157081407	3.357992056	5	7	-0.529825329	0.444444444	Peripheral	Elongation_Cortex_BRZ_2_BL
AT4G29270	AT4G29270	1	1	0	0	0	0.000490918	0.000490918	0	0	2.41E-07	0.000361102	0.000369711	-0.157081407	3.357992056	524	7	-0.587314914	0	Ultra peripheral	Elongation_Cortex_BRZ_2_BL
AT3G24800	PRT1	1	1	0	0	0	0.000490918	0.000490918	0	0	2.41E-07	0.000778385	0.000363627	-0.157081407	3.357992056	525	3	-0.949621633	0	Ultra peripheral	Elongation_Cortex_BRZ_2_BL
AT1G06645	AT1G06645	1	1	0	0	0	0.000490918	0.000490918	0	0	2.41E-07	0.000777661	0.000363622	-0.157081407	3.357992056	526	3	-0.949621633	0	Ultra peripheral	Elongation_Cortex_BRZ_2_BL
AT3G47680	AT3G47680	1	1	0	0	0	0.000490918	0.000490918	0	0	2.41E-07	0.000332703	0.00036956	-0.157081407	3.357992056	527	3	-0.949621633	0	Ultra peripheral	Elongation_Cortex_BRZ_2_BL
AT1G51630	MSR2	3	3	0	0.333333333	0.329527468	0.001472754	0.001472754	0	0	2.41E-07	0.003336242	0.00040269	-0.157081407	3.357992056	528	0	-0.482450641	0.444444444	Peripheral	Elongation_Cortex_BRZ_2_BL
AT2G13895	AT2G13895	2	2	0	0	0	0.000981836	0.000981836	0	0	2.41E-07	0.001627824	0.000370066	-0.157081407	3.357992056	529	7	-0.587314914	0.5	Peripheral	Elongation_Cortex_BRZ_2_BL
AT3G09390	MT2A	2	2	0	0	0	0.000981836	0.000981836	0	0	2.41E-07	0.000441886	0.000393626	-0.157081407	3.357992056	530	3	-0.855318649	0	Ultra peripheral	Elongation_Cortex_BRZ_2_BL
AT5G11710	EPSIN1	3	3	0	0	0	0.001472754	0.001472754	0	0	2.41E-07	0.01010388	0.000365771	-0.157081407	3.357992056	15	2	-0.565844275	0.444444444	Peripheral	Elongation_Cortex_BRZ_2_BL
AT5G48540	CRRSP55	1	1	0	0	0	0.000490918	0.000490918	0	0	2.41E-07	0.000940267	0.000364386	-0.157081407	3.357992056	531	7	-0.587314914	0	Ultra peripheral	Elongation_Cortex_BRZ_2_BL
AT3G02170	LNG2	1	1	0	0	0	0.000490918	0.000490918	0	0	2.41E-07	0.000774726	0.000363603	-0.157081407	3.357992056	532	3	-0.949621633	0	Ultra peripheral	Elongation_Cortex_BRZ_2_BL
AT3G15090	AT3G15090	2	2	0	1	1	0.000981836	0.000981836	0	0	2.41E-07	0.006768464	0.000363799	-0.157081407	3.357992056	533	7	-0.529825329	0	Ultra peripheral	Elongation_Cortex_BRZ_2_BL
AT4G35480	ATL45	1	1	0	0	0	0.000490918	0.000490918	0	0	2.41E-07	0.002110662	0.000360603	-0.157081407	3.357992056	534	2	-0.622860788	0	Ultra peripheral	Elongation_Cortex_BRZ_2_BL
AT4G28085	AT4G28085	2	2	0	0	0	0.000981836	0.000981836	0	0	2.41E-07	0.001119744	0.000372614	-0.157081407	3.357992056	535	7	-0.529825329	0	Ultra peripheral	Elongation_Cortex_BRZ_2_BL
AT4G28840	SPEAR3	1	1	0	0	0	0.000490918	0.000490918	0	0	2.41E-07	0.002659804	0.000360628	-0.157081407	3.357992056	536	7	-0.587314914	0	Ultra peripheral	Elongation_Cortex_BRZ_2_BL
AT4G30830	AT4G30830	2	2	0	0	0	0.000981836	0.000981836	0	0	2.41E-07	0.00079558	0.000420496	-0.157081407	3.357992056	537	3	-0.855318649	0	Ultra peripheral	Elongation_Cortex_BRZ_2_BL
AT3G13460	ECT2	1	1	0	0	0	0.000490918	0.000490918	0	0	2.41E-07	0.001277667	0.000361779	-0.157081407	3.357992056	538	2	-0.622860788	0	Ultra peripheral	Elongation_Cortex_BRZ_2_BL
AT1G20490	AT1G20490	1	1	0	0	0	0.000490918	0.000490918	0	0	2.41E-07	0.000339639	0.000370688	-0.157081407	3.357992056	539	2	-0.622860788	0	Ultra peripheral	Elongation_Cortex_BRZ_2_BL
AT5G24105	AGP41	1	1	0	0	0	0.000490918	0.000490918	0	0	2.41E-07	0.002026948	0.000362378	-0.157081407	3.357992056	540	2	-0.622860788	0	Ultra peripheral	Elongation_Cortex_BRZ_2_BL
AT3G47220	PLC9	1	1	0	0	0	0.000490918	0.000490918	0	0	2.41E-07	0.001717992	0.000362275	-0.157081407	3.357992056	541	3	-0.949621633	0	Ultra peripheral	Elongation_Cortex_BRZ_2_BL
AT3G23640	HGL1	1	1	0	0	0	0.000490918	0.000490918	0	0	2.41E-07	3.21E-05	0.000448519	-0.157081407	3.357992056	542	7	-0.587314914	0	Ultra peripheral	Elongation_Cortex_BRZ_2_BL
AT2G13960	AT2G13960	1	1	0	0	0	0.000490918	0.000490918	0	0	2.41E-07	0.000216832	0.000375066	-0.157081407	3.357992056	543	3	-0.949621633	0	Ultra peripheral	Elongation_Cortex_BRZ_2_BL
AT1G05280	AT1G05280	2	2	0	0	0	0.000981836	0.000981836	0	0	2.41E-07	0.001956296	0.000372789	-0.157081407	3.357992056	544	2	-0.565844275	0	Ultra peripheral	Elongation_Cortex_BRZ_2_BL
AT2G37220	CP29B	1	1	0	0	0	0.000490918	0.000490918	0	0	2.41E-07	0.002135223	0.000360372	-0.157081407	3.357992056	545	3	-0.949621633	0	Ultra peripheral	Elongation_Cortex_BRZ_2_BL
AT2G39890	PROT1	1	1	0	0	0	0.000490918	0.000490918	0	0	2.41E-07	0.006843144	0.000361006	-0.157081407	3.357992056	546	2	-0.622860788	0	Ultra peripheral	Elongation_Cortex_BRZ_2_BL
AT2G38010	AT2G38010	1	1	0	0	0	0.000490918	0.000490918	0	0	2.41E-07	0.000129445	0.000381046	-0.157081407	3.357992056	547	3	-0.949621633	0	Ultra peripheral	Elongation_Cortex_BRZ_2_BL
AT5G24270	CBL4	1	1	0	0	0	0.000490918	0.000490918	0	0	2.41E-07	0.000259304	0.000378282	-0.157081407	3.357992056	548	3	-0.949621633	0	Ultra peripheral	Elongation_Cortex_BRZ_2_BL
AT3G43440	TIFY3A	1	1	0	0	0	0.000490918	0.000490918	0	0	2.41E-07	0.005317146	0.000359846	-0.157081407	3.357992056	549	7	-0.587314914	0	Ultra peripheral	Elongation_Cortex_BRZ_2_BL
AT2G30490	CYP73A5	3	3	0	0	0	0.001472754	0.001472754	0	0	2.41E-07	0.008802647	0.000368833	-0.157081407	3.357992056	38	7	-0.529825329	0.444444444	Peripheral	Elongation_Cortex_BRZ_2_BL
AT3G14280	AT3G14280	1	1	0	0	0	0.000490918	0.000490918	0	0	2.41E-07	0.002150309	0.000360557	-0.157081407	3.357992056	550	7	-0.587314914	0	Ultra peripheral	Elongation_Cortex_BRZ_2_BL
AT3G52470	AT3G52470	2	2	0	1	1	0.000981836	0.000981836	0	0	2.41E-07	0.008865722	0.000362603	-0.157081407	3.357992056	551	2	-0.565844275	0	Ultra peripheral	Elongation_Cortex_BRZ_2_BL
AT4G16566	HINT4	1	1	0	0	0	0.000490918	0.000490918	0	0	2.41E-07	0.005179106	0.000360045	-0.157081407	3.357992056	552	7	-0.587314914	0	Ultra peripheral	Elongation_Cortex_BRZ_2_BL
AT3G01513	AT3G01513	1	1	0	0	0	0.000490918	0.000490918	0	0	2.41E-07	0.000246384	0.000372476	-0.157081407	3.357992056	553	2	-0.622860788	0	Ultra peripheral	Elongation_Cortex_BRZ_2_BL
AT5G42580	CYP705A12	2	2	0	0	0	0.000981836	0.000981836	0	0	2.41E-07	0.002856699	0.0003633	-0.157081407	3.357992056	554	7	-0.529825329	0	Ultra peripheral	Elongation_Cortex_BRZ_2_BL
AT1G06430	FTSH8	1	1	0	0	0	0.000490918	0.000490918	0	0	2.41E-07	0.001641942	0.000360837	-0.157081407	3.357992056	555	7	-0.587314914	0	Ultra peripheral	Elongation_Cortex_BRZ_2_BL
AT5G35320	AT5G35320	1	1	0	0	0	0.000490918	0.000490918	0	0	2.41E-07	0.000339349	0.00036786	-0.157081407	3.357992056	556	3	-0.949621633	0	Ultra peripheral	Elongation_Cortex_BRZ_2_BL
AT4G35100	PIP2-7	3	3	0	0	0	0.001472754	0.001472754	0	0	2.41E-07	0.004261586	0.000368838	-0.157081407	3.357992056	3	7	-0.472335744	0	Ultra peripheral	Elongation_Cortex_BRZ_2_BL
AT5G03530	RABC2A	1	1	0	0	0	0.000490918	0.000490918	0	0	2.41E-07	0.000954961	0.000362147	-0.157081407	3.357992056	557	3	-0.949621633	0	Ultra peripheral	Elongation_Cortex_BRZ_2_BL
AT1G06680	PSBP1	2	2	0	0	0	0.000981836	0.000981836	0	0	2.41E-07	0.002225094	0.000363699	-0.157081407	3.357992056	558	7	-0.529825329	0	Ultra peripheral	Elongation_Cortex_BRZ_2_BL
AT2G26570	WEB1	1	1	0	0	0	0.000490918	0.000490918	0	0	2.41E-07	0.002727553	0.000360236	-0.157081407	3.357992056	559	7	-0.587314914	0	Ultra peripheral	Elongation_Cortex_BRZ_2_BL
AT5G47540	AT5G47540	2	2	0	0	0	0.000981836	0.000981836	0	0	2.41E-07	0.003790859	0.00036473	-0.157081407	3.357992056	560	2	-0.622860788	0.5	Peripheral	Elongation_Cortex_BRZ_2_BL
AT5G20670	AT5G20670	1	1	0	0	0	0.000490918	0.000490918	0	0	2.41E-07	0.001635043	0.000365031	-0.157081407	3.357992056	561	0	-0.482450641	0	Ultra peripheral	Elongation_Cortex_BRZ_2_BL
AT1G29330	ERD2A	1	1	0	0	0	0.000490918	0.000490918	0	0	2.41E-07	0.00022799	0.000377999	-0.157081407	3.357992056	562	3	-0.949621633	0	Ultra peripheral	Elongation_Cortex_BRZ_2_BL
AT3G02750	AT3G02750	3	3	0	0	0	0.001472754	0.001472754	0	0	2.41E-07	0.00132992	0.000420488	-0.157081407	3.357992056	46	3	-0.761015665	0	Ultra peripheral	Elongation_Cortex_BRZ_2_BL
AT3G44320	NIT3	3	3	0	0	0	0.001472754	0.001472754	0	0	2.41E-07	0.002557353	0.000373207	-0.157081407	3.357992056	563	7	-0.472335744	0	Ultra peripheral	Elongation_Cortex_BRZ_2_BL
AT1G27600	IRX9H	1	1	0	0	0	0.000490918	0.000490918	0	0	2.41E-07	0.010156626	0.000360826	-0.157081407	3.357992056	564	7	-0.587314914	0	Ultra peripheral	Elongation_Cortex_BRZ_2_BL
AT2G33170	AT2G33170	1	1	0	0	0	0.000490918	0.000490918	0	0	2.41E-07	0.000744183	0.000363404	-0.157081407	3.357992056	565	3	-0.949621633	0	Ultra peripheral	Elongation_Cortex_BRZ_2_BL
AT3G11700	FLA18	1	1	0	0	0	0.000490918	0.000490918	0	0	2.41E-07	0.001968971	0.000362269	-0.157081407	3.357992056	566	2	-0.622860788	0	Ultra peripheral	Elongation_Cortex_BRZ_2_BL
AT3G15470	AT3G15470	1	1	0	0	0	0.000490918	0.000490918	0	0	2.41E-07	0.002456803	0.000360294	-0.157081407	3.357992056	567	2	-0.622860788	0	Ultra peripheral	Elongation_Cortex_BRZ_2_BL
AT5G13930	CHS	1	1	0	0	0	0.000490918	0.000490918	0	0	2.41E-07	0.000467187	0.000367469	-0.157081407	3.357992056	568	3	-0.949621633	0	Ultra peripheral	Elongation_Cortex_BRZ_2_BL
AT5G10470	KCA1	1	1	0	0	0	0.000490918	0.000490918	0	0	2.41E-07	0.001609116	0.000360941	-0.157081407	3.357992056	569	7	-0.587314914	0	Ultra peripheral	Elongation_Cortex_BRZ_2_BL
AT1G27150	AT1G27150	2	2	0	0	0	0.000981836	0.000981836	0	0	2.41E-07	0.005987982	0.000366502	-0.157081407	3.357992056	570	7	-0.587314914	0.5	Peripheral	Elongation_Cortex_BRZ_2_BL
AT3G53650	AT3G53650	1	1	0	0	0	0.000490918	0.000490918	0	0	2.41E-07	0.006388457	0.000359976	-0.157081407	3.357992056	571	2	-0.622860788	0	Ultra peripheral	Elongation_Cortex_BRZ_2_BL
AT3G23820	GAE6	1	1	0	0	0	0.000490918	0.000490918	0	0	2.41E-07	0.001199824	0.00036227	-0.157081407	3.357992056	572	2	-0.622860788	0	Ultra peripheral	Elongation_Cortex_BRZ_2_BL
AT5G57460	AT5G57460	1	1	0	0	0	0.000490918	0.000490918	0	0	2.41E-07	0.006040412	0.000359653	-0.157081407	3.357992056	573	7	-0.587314914	0	Ultra peripheral	Elongation_Cortex_BRZ_2_BL
AT1G17060	CYP72C1	1	1	0	0	0	0.000490918	0.000490918	0	0	2.41E-07	0.000653447	0.000363413	-0.157081407	3.357992056	574	2	-0.622860788	0	Ultra peripheral	Elongation_Cortex_BRZ_2_BL
AT5G64850	AT5G64850	1	1	0	0	0	0.000490918	0.000490918	0	0	2.41E-07	0.003166809	0.000361499	-0.157081407	3.357992056	575	2	-0.622860788	0	Ultra peripheral	Elongation_Cortex_BRZ_2_BL
AT5G06390	FLA17	1	1	0	0	0	0.000490918	0.000490918	0	0	2.41E-07	0.004843386	0.000359377	-0.157081407	3.357992056	576	7	-0.587314914	0	Ultra peripheral	Elongation_Cortex_BRZ_2_BL
AT5G35750	AHK2	2	2	0	0	0	0.000981836	0.000981836	0	0	2.41E-07	0.006744564	0.000362633	-0.157081407	3.357992056	577	7	-0.587314914	0.5	Peripheral	Elongation_Cortex_BRZ_2_BL
[truncated: 39 more rows]
