# Supplementary material for: Brassinosteroid gene regulatory networks at cellular resolution in the Arabidopsis root
Source: Science. Author manuscript; Available in PMC 2023 Apr 21. (PMC10119888; doi:10.1126/science.adf4721)
Supplement: Data_S5 [file NIHMS1889089-supplement-Data_S5.csv]

source	source_name	target	target_name	cluster	coef_mean	coef_abs	p	-logp	network	TF_target	cell_wall_related_gene
AT1G33240	AT-GTL1	AT2G47320	CYP21-3	Elongation_Cortex_BRZ	0.07804726	0.07804726	3.8664082332109955e-13	12.41269229307239	Cortex	AT1G33240_AT2G47320	FALSE
AT1G26960	ATHB-23	AT1G15625	AT1G15625	Elongation_Cortex_BRZ	-0.05219867	0.05219867	3.232977532191693e-13	12.490397313538482	Cortex	AT1G26960_AT1G15625	FALSE
AT1G26960	ATHB-23	AT5G19010	MPK16	Elongation_Cortex_BRZ	0.04600707	0.04600707	1.5001209854573805e-17	16.823873713479216	Cortex	AT1G26960_AT5G19010	FALSE
AT1G26960	ATHB-23	AT1G63220	AT1G63220	Elongation_Cortex_BRZ	0.043787215	0.043787215	9.072458434291958e-13	12.042275012854493	Cortex	AT1G26960_AT1G63220	FALSE
AT1G69780	ATHB-13	AT5G42890	ATSCP2	Elongation_Cortex_BRZ	0.041588217	0.041588217	1.3658254023708869e-11	10.86460481429523	Cortex	AT1G69780_AT5G42890	FALSE
AT1G26960	ATHB-23	AT2G45180	AT2G45180	Elongation_Cortex_BRZ	0.03821413	0.03821413	3.2287841723633367e-17	16.490960984367895	Cortex	AT1G26960_AT2G45180	FALSE
AT1G26960	ATHB-23	AT3G22240	AT3G22240	Elongation_Cortex_BRZ	-0.037982784	0.037982784	4.091618440434229e-18	17.388104872745853	Cortex	AT1G26960_AT3G22240	FALSE
AT5G15150	HAT7	AT2G34300	AT2G34300	Elongation_Cortex_BRZ	0.036341093	0.036341093	5.816708174274957e-15	14.235322724319435	Cortex	AT5G15150_AT2G34300	TRUE
AT1G33240	AT-GTL1	AT1G16700	AT1G16700	Elongation_Cortex_BRZ	-0.036035813	0.036035813	6.201930687236092e-12	11.207473091745758	Cortex	AT1G33240_AT1G16700	FALSE
AT1G69780	ATHB-13	AT3G09735	S1FA3	Elongation_Cortex_BRZ	0.0359308	0.0359308	2.0462050563418387e-12	11.689050846491227	Cortex	AT1G69780_AT3G09735	FALSE
AT1G26960	ATHB-23	AT4G12510	AT4G12510	Elongation_Cortex_BRZ	0.034599602	0.034599602	9.30529356283338e-13	12.03126992122128	Cortex	AT1G26960_AT4G12510	FALSE
AT1G26960	ATHB-23	AT4G12520	AT4G12520	Elongation_Cortex_BRZ	0.03347628	0.03347628	1.5102302136604883e-18	17.820956845487164	Cortex	AT1G26960_AT4G12520	FALSE
AT3G01220	ATHB-20	AT5G62700	TUBB3	Elongation_Cortex_BRZ	0.032863874	0.032863874	4.689724942924378e-13	12.328852628345297	Cortex	AT3G01220_AT5G62700	FALSE
AT1G26960	ATHB-23	AT3G16080	RPL37C	Elongation_Cortex_BRZ	-0.03129121	0.03129121	2.604840689179279e-13	12.584218832796722	Cortex	AT1G26960_AT3G16080	FALSE
AT1G26960	ATHB-23	AT1G12090	ELP	Elongation_Cortex_BRZ	0.030767854	0.030767854	9.202914961266306e-13	12.036074591015213	Cortex	AT1G26960_AT1G12090	FALSE
AT1G26960	ATHB-23	AT4G12880	ENODL19	Elongation_Cortex_BRZ	0.030743983	0.030743983	7.728925567130289e-17	16.11188087512417	Cortex	AT1G26960_AT4G12880	FALSE
AT1G26960	ATHB-23	AT2G37975	AT2G37975	Elongation_Cortex_BRZ	0.030617192	0.030617192	8.430987135025829e-17	16.074121573394688	Cortex	AT1G26960_AT2G37975	FALSE
AT1G33240	AT-GTL1	AT4G12650	TMN12	Elongation_Cortex_BRZ	0.029864157	0.029864157	1.818236244076093e-16	15.74034968941276	Cortex	AT1G33240_AT4G12650	FALSE
AT1G33240	AT-GTL1	AT5G53140	AT5G53140	Elongation_Cortex_BRZ	0.029437875	0.029437875	2.5517095127613367e-14	13.593168767327604	Cortex	AT1G33240_AT5G53140	FALSE
AT5G15150	HAT7	AT1G04430	AT1G04430	Elongation_Cortex_BRZ	0.029096335	0.029096335	6.692676864376227e-14	13.174400143083473	Cortex	AT5G15150_AT1G04430	TRUE
AT1G26960	ATHB-23	AT2G06850	XTH4	Elongation_Cortex_BRZ	0.028897095	0.028897095	3.6615689984302125e-16	15.43633277762568	Cortex	AT1G26960_AT2G06850	TRUE
AT1G33240	AT-GTL1	AT2G45180	AT2G45180	Elongation_Cortex_BRZ	0.02884781	0.02884781	5.737055772323539e-17	16.24131092813837	Cortex	AT1G33240_AT2G45180	FALSE
AT1G26960	ATHB-23	AT5G62700	TUBB3	Elongation_Cortex_BRZ	0.02845283	0.02845283	3.6408426762447275e-12	11.43879808687626	Cortex	AT1G26960_AT5G62700	FALSE
AT3G01220	ATHB-20	AT1G75750	GASA1	Elongation_Cortex_BRZ	-0.028237723	0.028237723	4.814748956500888e-16	15.317426352287876	Cortex	AT3G01220_AT1G75750	FALSE
AT1G69780	ATHB-13	AT3G07950	RBL19	Elongation_Cortex_BRZ	0.028018065	0.028018065	2.8782953284128745e-15	14.540864647188926	Cortex	AT1G69780_AT3G07950	FALSE
AT3G01220	ATHB-20	AT3G09735	S1FA3	Elongation_Cortex_BRZ	0.027950795	0.027950795	1.9811646657027006e-11	10.703079426312025	Cortex	AT3G01220_AT3G09735	FALSE
AT5G15150	HAT7	AT1G75750	GASA1	Elongation_Cortex_BRZ	-0.027482435	0.027482435	1.7151351531274196e-20	19.76570165174672	Cortex	AT5G15150_AT1G75750	FALSE
AT1G69780	ATHB-13	AT3G43810	CAM7	Elongation_Cortex_BRZ	0.027116416	0.027116416	5.954507400868155e-13	12.225154160618406	Cortex	AT1G69780_AT3G43810	FALSE
AT1G26960	ATHB-23	AT1G75750	GASA1	Elongation_Cortex_BRZ	-0.027095804	0.027095804	4.771266192455731e-15	14.321366353156078	Cortex	AT1G26960_AT1G75750	FALSE
AT3G01220	ATHB-20	AT2G45180	AT2G45180	Elongation_Cortex_BRZ	0.027068947	0.027068947	3.557202974384241e-15	14.448891353217354	Cortex	AT3G01220_AT2G45180	FALSE
AT3G01220	ATHB-20	AT1G76470	AT1G76470	Elongation_Cortex_BRZ	0.026886035	0.026886035	1.1419826884121467e-14	13.942340479613868	Cortex	AT3G01220_AT1G76470	FALSE
AT1G33240	AT-GTL1	AT3G14790	RHM3	Elongation_Cortex_BRZ	0.026783267	0.026783267	2.2300786231872657e-11	10.651679825286164	Cortex	AT1G33240_AT3G14790	FALSE
AT5G15150	HAT7	AT3G05020	ACP1	Elongation_Cortex_BRZ	0.02677418	0.02677418	1.2887745897420616e-15	14.889823035316645	Cortex	AT5G15150_AT3G05020	FALSE
AT1G69780	ATHB-13	AT3G16080	RPL37C	Elongation_Cortex_BRZ	-0.0266761	0.0266761	2.0262874744499507e-12	11.693298940164981	Cortex	AT1G69780_AT3G16080	FALSE
AT1G26960	ATHB-23	AT1G50010	TUBA4	Elongation_Cortex_BRZ	0.026565673	0.026565673	3.78395393234514e-16	15.422054159545638	Cortex	AT1G26960_AT1G50010	FALSE
AT1G26960	ATHB-23	AT4G34450	AT4G34450	Elongation_Cortex_BRZ	0.026561357	0.026561357	3.4846505566870287e-16	15.45784076675153	Cortex	AT1G26960_AT4G34450	FALSE
AT1G33240	AT-GTL1	AT1G12090	ELP	Elongation_Cortex_BRZ	0.026506018	0.026506018	5.696500160521421e-11	10.244391886046364	Cortex	AT1G33240_AT1G12090	FALSE
AT1G33240	AT-GTL1	AT4G34450	AT4G34450	Elongation_Cortex_BRZ	0.026495388	0.026495388	8.920869143032835e-11	10.049592831090832	Cortex	AT1G33240_AT4G34450	FALSE
AT1G26960	ATHB-23	AT2G35880	WDL4	Elongation_Cortex_BRZ	0.026359659	0.026359659	1.5590497229211393e-15	14.807140033595049	Cortex	AT1G26960_AT2G35880	FALSE
AT1G33240	AT-GTL1	AT1G29025	AT1G29025	Elongation_Cortex_BRZ	0.026182013	0.026182013	1.9033667075338524e-13	12.72047753135785	Cortex	AT1G33240_AT1G29025	FALSE
AT5G15150	HAT7	AT2G37975	AT2G37975	Elongation_Cortex_BRZ	0.026028732	0.026028732	1.837491707888363e-10	9.735774612094898	Cortex	AT5G15150_AT2G37975	FALSE
AT5G15150	HAT7	AT4G24190	HSP90-7	Elongation_Cortex_BRZ	0.02598652	0.02598652	2.6741853725020587e-14	13.57280849106642	Cortex	AT5G15150_AT4G24190	FALSE
AT1G69780	ATHB-13	AT5G02502	OST4B	Elongation_Cortex_BRZ	0.025880005	0.025880005	6.56608189951171e-11	10.182693704566748	Cortex	AT1G69780_AT5G02502	FALSE
AT1G69780	ATHB-13	AT5G35740	AT5G35740	Elongation_Cortex_BRZ	0.02538467	0.02538467	3.734555103622073e-17	16.427761128132484	Cortex	AT1G69780_AT5G35740	FALSE
AT1G26960	ATHB-23	AT5G12250	TUBB6	Elongation_Cortex_BRZ	0.025321009	0.025321009	1.3433829838463187e-9	8.871800157055972	Cortex	AT1G26960_AT5G12250	FALSE
AT1G26960	ATHB-23	AT5G26667	PYR6	Elongation_Cortex_BRZ	0.025270456	0.025270456	4.7048345247568085e-9	8.32745564667855	Cortex	AT1G26960_AT5G26667	FALSE
AT5G15150	HAT7	AT5G03345	AT5G03345	Elongation_Cortex_BRZ	0.02526302	0.02526302	4.096444018486349e-11	10.387592975780441	Cortex	AT5G15150_AT5G03345	FALSE
AT1G26960	ATHB-23	AT1G14290	SBH2	Elongation_Cortex_BRZ	0.025077557	0.025077557	4.4757312685068e-16	15.349135997234894	Cortex	AT1G26960_AT1G14290	FALSE
AT1G26960	ATHB-23	AT1G20010	TUBB5	Elongation_Cortex_BRZ	0.025015136	0.025015136	1.829575770906144e-17	16.737649599730254	Cortex	AT1G26960_AT1G20010	FALSE
AT1G26960	ATHB-23	AT2G14890	AGP9	Elongation_Cortex_BRZ	0.024976939	0.024976939	6.509184624860426e-18	17.186473410064973	Cortex	AT1G26960_AT2G14890	FALSE
AT3G01220	ATHB-20	AT1G12090	ELP	Elongation_Cortex_BRZ	0.024800846	0.024800846	1.4880317463994123e-12	11.827387803239729	Cortex	AT3G01220_AT1G12090	FALSE
AT1G26960	ATHB-23	AT1G77610	UDP-GALT1	Elongation_Cortex_BRZ	0.024704088	0.024704088	6.32264808841407e-14	13.199100989863688	Cortex	AT1G26960_AT1G77610	FALSE
AT3G01220	ATHB-20	AT3G22240	AT3G22240	Elongation_Cortex_BRZ	-0.024670657	0.024670657	1.2389883409711817e-14	13.906932780367846	Cortex	AT3G01220_AT3G22240	FALSE
AT3G01220	ATHB-20	AT5G53140	AT5G53140	Elongation_Cortex_BRZ	0.0245499	0.0245499	1.1618729924104447e-11	10.93484134329678	Cortex	AT3G01220_AT5G53140	FALSE
AT1G33240	AT-GTL1	AT2G06850	XTH4	Elongation_Cortex_BRZ	0.024547704	0.024547704	2.4916001832658416e-15	14.603521645854029	Cortex	AT1G33240_AT2G06850	TRUE
AT1G33240	AT-GTL1	AT5G09890	AT5G09890	Elongation_Cortex_BRZ	0.024345657	0.024345657	2.0361436200430773e-12	11.691191592154343	Cortex	AT1G33240_AT5G09890	FALSE
AT1G33240	AT-GTL1	AT1G30690	PATL4	Elongation_Cortex_BRZ	0.024230372	0.024230372	1.3014174279051419e-14	13.885583381717458	Cortex	AT1G33240_AT1G30690	FALSE
AT1G69780	ATHB-13	AT5G19010	MPK16	Elongation_Cortex_BRZ	0.024183512	0.024183512	8.97522237927809e-15	14.046954782092607	Cortex	AT1G69780_AT5G19010	FALSE
AT1G33240	AT-GTL1	AT4G12510	AT4G12510	Elongation_Cortex_BRZ	0.024174135	0.024174135	9.018058702756183e-9	8.044886941994617	Cortex	AT1G33240_AT4G12510	FALSE
AT1G26960	ATHB-23	AT5G09890	AT5G09890	Elongation_Cortex_BRZ	0.02413844	0.02413844	1.7108089064107522e-15	14.766798497487605	Cortex	AT1G26960_AT5G09890	FALSE
AT1G33240	AT-GTL1	AT3G07950	RBL19	Elongation_Cortex_BRZ	0.024008686	0.024008686	1.965586683938427e-14	13.70650779868897	Cortex	AT1G33240_AT3G07950	FALSE
AT1G69780	ATHB-13	AT4G26320	AGP13	Elongation_Cortex_BRZ	-0.023820713	0.023820713	5.947518264264048e-15	14.225664215611518	Cortex	AT1G69780_AT4G26320	FALSE
AT1G26960	ATHB-23	AT5G09960	AT5G09960	Elongation_Cortex_BRZ	0.023745596	0.023745596	5.86200577146501e-15	14.231953758310723	Cortex	AT1G26960_AT5G09960	FALSE
AT1G69780	ATHB-13	AT5G62700	TUBB3	Elongation_Cortex_BRZ	0.023601806	0.023601806	4.966933048695279e-13	12.303911693996756	Cortex	AT1G69780_AT5G62700	FALSE
AT1G26960	ATHB-23	AT1G57765	AT1G57765	Elongation_Cortex_BRZ	0.023584656	0.023584656	1.951834174541656e-13	12.709557082233196	Cortex	AT1G26960_AT1G57765	FALSE
AT1G26960	ATHB-23	AT1G30690	PATL4	Elongation_Cortex_BRZ	0.023552148	0.023552148	7.814158173304094e-15	14.10711780208258	Cortex	AT1G26960_AT1G30690	FALSE
AT3G01220	ATHB-20	AT4G08685	SAH7	Elongation_Cortex_BRZ	0.023547592	0.023547592	3.9265115604549484e-15	14.405993119557793	Cortex	AT3G01220_AT4G08685	FALSE
AT1G26960	ATHB-23	AT5G53250	AGP22	Elongation_Cortex_BRZ	0.023339232	0.023339232	3.892526916011479e-18	17.40976837569373	Cortex	AT1G26960_AT5G53250	FALSE
AT5G15150	HAT7	AT2G45180	AT2G45180	Elongation_Cortex_BRZ	0.023257809	0.023257809	2.1519953086127554e-12	11.667158679774149	Cortex	AT5G15150_AT2G45180	FALSE
AT5G15150	HAT7	AT1G54580	ACP2	Elongation_Cortex_BRZ	0.02321368	0.02321368	4.866804513271193e-13	12.312756097872512	Cortex	AT5G15150_AT1G54580	FALSE
AT5G15150	HAT7	AT5G12250	TUBB6	Elongation_Cortex_BRZ	0.023178078	0.023178078	5.802112638534448e-14	13.236413844333919	Cortex	AT5G15150_AT5G12250	FALSE
AT1G33240	AT-GTL1	AT2G35880	WDL4	Elongation_Cortex_BRZ	0.023124322	0.023124322	6.257548080413976e-19	18.20359580476756	Cortex	AT1G33240_AT2G35880	FALSE
AT1G33240	AT-GTL1	AT4G12520	AT4G12520	Elongation_Cortex_BRZ	0.023084817	0.023084817	6.97658432789396e-15	14.156357151964203	Cortex	AT1G33240_AT4G12520	FALSE
AT3G01220	ATHB-20	AT5G15150	HAT7	Elongation_Cortex_BRZ	0.023057632	0.023057632	4.0373459285004917e-19	18.393904037708218	Cortex	AT3G01220_AT5G15150	FALSE
AT5G15150	HAT7	AT5G35740	AT5G35740	Elongation_Cortex_BRZ	0.023056649	0.023056649	7.500923507004242e-19	18.124885263367634	Cortex	AT5G15150_AT5G35740	FALSE
AT5G15150	HAT7	AT4G34450	AT4G34450	Elongation_Cortex_BRZ	0.023051437	0.023051437	1.1531710678954819e-12	11.938106262235065	Cortex	AT5G15150_AT4G34450	FALSE
AT1G26960	ATHB-23	AT2G02780	AT2G02780	Elongation_Cortex_BRZ	0.022699084	0.022699084	2.5757545046728576e-13	12.589095531974724	Cortex	AT1G26960_AT2G02780	FALSE
AT1G33240	AT-GTL1	AT1G04430	AT1G04430	Elongation_Cortex_BRZ	0.022691248	0.022691248	3.293748872989378e-14	13.482309516044388	Cortex	AT1G33240_AT1G04430	TRUE
AT3G01220	ATHB-20	AT1G77610	UDP-GALT1	Elongation_Cortex_BRZ	0.022644915	0.022644915	5.0712027487284445e-12	11.294889025836714	Cortex	AT3G01220_AT1G77610	FALSE
AT1G26960	ATHB-23	AT1G76670	URGT1	Elongation_Cortex_BRZ	0.02255023	0.02255023	9.85614711126014e-19	18.00629282292197	Cortex	AT1G26960_AT1G76670	TRUE
AT5G15150	HAT7	AT1G59610	DRP2B	Elongation_Cortex_BRZ	0.022351187	0.022351187	2.2350877949702054e-16	15.650705412969526	Cortex	AT5G15150_AT1G59610	FALSE
AT1G26960	ATHB-23	AT3G09940	MDAR3	Elongation_Cortex_BRZ	0.022275975	0.022275975	4.070217066073133e-12	11.390382429083383	Cortex	AT1G26960_AT3G09940	FALSE
AT3G01220	ATHB-20	AT4G34450	AT4G34450	Elongation_Cortex_BRZ	0.022271423	0.022271423	8.348720437145727e-10	9.078380081363079	Cortex	AT3G01220_AT4G34450	FALSE
AT5G15150	HAT7	AT5G20950	AT5G20950	Elongation_Cortex_BRZ	0.022004897	0.022004897	2.6172680357731085e-15	14.582151798760048	Cortex	AT5G15150_AT5G20950	TRUE
AT5G15150	HAT7	AT3G19820	DIM	Elongation_Cortex_BRZ	0.0217418	0.0217418	3.612853447299706e-17	16.4421496549058	Cortex	AT5G15150_AT3G19820	TRUE
AT1G33240	AT-GTL1	AT4G14360	AT4G14360	Elongation_Cortex_BRZ	0.021660393	0.021660393	4.560562488816869e-15	14.340981589194365	Cortex	AT1G33240_AT4G14360	TRUE
AT1G69780	ATHB-13	AT1G52670	AT1G52670	Elongation_Cortex_BRZ	0.021648085	0.021648085	4.884830195047787e-14	13.311150528492902	Cortex	AT1G69780_AT1G52670	FALSE
AT5G15150	HAT7	AT5G19010	MPK16	Elongation_Cortex_BRZ	0.021567568	0.021567568	8.817714087483814e-12	11.054643987188213	Cortex	AT5G15150_AT5G19010	FALSE
AT1G69780	ATHB-13	AT5G50460	SEC61G2	Elongation_Cortex_BRZ	0.021425711	0.021425711	7.176617106755495e-13	12.144080224014187	Cortex	AT1G69780_AT5G50460	FALSE
AT5G15150	HAT7	AT4G26320	AGP13	Elongation_Cortex_BRZ	-0.021172749	0.021172749	2.2512269600843246e-12	11.6475807188851	Cortex	AT5G15150_AT4G26320	FALSE
AT5G15150	HAT7	AT5G05270	CHI3	Elongation_Cortex_BRZ	0.020992141	0.020992141	3.3520879239557394e-15	14.474684598517891	Cortex	AT5G15150_AT5G05270	FALSE
AT3G01220	ATHB-20	AT1G76670	URGT1	Elongation_Cortex_BRZ	0.020878805	0.020878805	8.966044277138553e-18	17.047399120782575	Cortex	AT3G01220_AT1G76670	TRUE
AT1G26960	ATHB-23	AT1G61100	AT1G61100	Elongation_Cortex_BRZ	0.02085331	0.02085331	2.5572713513970172e-12	11.592223186654214	Cortex	AT1G26960_AT1G61100	FALSE
AT1G26960	ATHB-23	AT3G05020	ACP1	Elongation_Cortex_BRZ	0.02078303	0.02078303	6.288795813564708e-13	12.201432505840971	Cortex	AT1G26960_AT3G05020	FALSE
AT1G26960	ATHB-23	AT4G08685	SAH7	Elongation_Cortex_BRZ	0.020709071	0.020709071	4.0384840107416385e-12	11.393781632247906	Cortex	AT1G26960_AT4G08685	FALSE
AT1G33240	AT-GTL1	AT2G31570	GPX2	Elongation_Cortex_BRZ	-0.020620668	0.020620668	2.5689949876846568e-14	13.590236743076208	Cortex	AT1G33240_AT2G31570	FALSE
AT1G26960	ATHB-23	AT2G31570	GPX2	Elongation_Cortex_BRZ	-0.020606892	0.020606892	1.5770066449354286e-9	8.802166476707425	Cortex	AT1G26960_AT2G31570	FALSE
AT1G69780	ATHB-13	AT1G62020	AT1G62020	Elongation_Cortex_BRZ	0.0205801	0.0205801	5.696002714106039e-14	13.244429812432823	Cortex	AT1G69780_AT1G62020	FALSE
AT5G15150	HAT7	AT3G61430	PIP1-1	Elongation_Cortex_BRZ	-0.02056645	0.02056645	2.887904338674627e-16	15.53941719679278	Cortex	AT5G15150_AT3G61430	FALSE
AT1G33240	AT-GTL1	AT5G12250	TUBB6	Elongation_Cortex_BRZ	0.020434206	0.020434206	2.9664998985418894e-13	12.527755662179956	Cortex	AT1G33240_AT5G12250	FALSE
AT3G01220	ATHB-20	AT2G34300	AT2G34300	Elongation_Cortex_BRZ	0.02043288	0.02043288	4.010918188520604e-14	13.396756196317135	Cortex	AT3G01220_AT2G34300	TRUE
AT1G69780	ATHB-13	AT4G08685	SAH7	Elongation_Cortex_BRZ	0.020356787	0.020356787	2.890414345107996e-12	11.539039896033936	Cortex	AT1G69780_AT4G08685	FALSE
AT5G15150	HAT7	AT5G02550	AT5G02550	Elongation_Cortex_BRZ	0.020267325	0.020267325	7.23134789652066e-17	16.140780744273794	Cortex	AT5G15150_AT5G02550	FALSE
AT3G01220	ATHB-20	AT5G03345	AT5G03345	Elongation_Cortex_BRZ	0.020212699	0.020212699	7.953351706829436e-9	8.099449812095472	Cortex	AT3G01220_AT5G03345	FALSE
AT1G33240	AT-GTL1	AT4G12880	ENODL19	Elongation_Cortex_BRZ	0.02014029	0.02014029	1.3104303124292414e-14	13.882586069514904	Cortex	AT1G33240_AT4G12880	FALSE
AT1G26960	ATHB-23	AT5G56540	AGP14	Elongation_Cortex_BRZ	0.019842308	0.019842308	4.516861763306379e-12	11.34516320063894	Cortex	AT1G26960_AT5G56540	FALSE
AT1G69780	ATHB-13	AT3G15480	AT3G15480	Elongation_Cortex_BRZ	0.01968173	0.01968173	1.1363731003924012e-18	17.944479055210817	Cortex	AT1G69780_AT3G15480	FALSE
AT1G26960	ATHB-23	AT1G59610	DRP2B	Elongation_Cortex_BRZ	0.019575028	0.019575028	4.2115055528144176e-14	13.37556262236053	Cortex	AT1G26960_AT1G59610	FALSE
AT1G26960	ATHB-23	AT5G15150	HAT7	Elongation_Cortex_BRZ	0.01954516	0.01954516	4.076767210688203e-12	11.389684086683717	Cortex	AT1G26960_AT5G15150	FALSE
AT1G33240	AT-GTL1	AT1G62020	AT1G62020	Elongation_Cortex_BRZ	0.019539416	0.019539416	1.3481519620200887e-16	15.870261151905199	Cortex	AT1G33240_AT1G62020	FALSE
AT1G33240	AT-GTL1	AT1G20010	TUBB5	Elongation_Cortex_BRZ	0.019320372	0.019320372	1.9212263357025588e-14	13.716421468789317	Cortex	AT1G33240_AT1G20010	FALSE
AT1G26960	ATHB-23	AT3G49845	AT3G49845	Elongation_Cortex_BRZ	0.01931205	0.01931205	7.013929539388576e-17	16.15403860127294	Cortex	AT1G26960_AT3G49845	FALSE
AT5G15150	HAT7	AT1G45130	BGAL5	Elongation_Cortex_BRZ	0.019195314	0.019195314	6.3517846406185164e-18	17.19710423523092	Cortex	AT5G15150_AT1G45130	FALSE
AT1G26960	ATHB-23	AT1G04430	AT1G04430	Elongation_Cortex_BRZ	0.01913001	0.01913001	1.8044541082542743e-14	13.743654158650399	Cortex	AT1G26960_AT1G04430	TRUE
AT3G01220	ATHB-20	AT5G05610	AL1	Elongation_Cortex_BRZ	0.01911596	0.01911596	3.9067649601725506e-17	16.408182716128838	Cortex	AT3G01220_AT5G05610	FALSE
AT1G69780	ATHB-13	AT5G54750	AT5G54750	Elongation_Cortex_BRZ	0.018905131	0.018905131	4.279573694387315e-14	13.368599490658854	Cortex	AT1G69780_AT5G54750	FALSE
AT3G01220	ATHB-20	AT5G54750	AT5G54750	Elongation_Cortex_BRZ	0.018837085	0.018837085	4.525271025025957e-13	12.344355405155262	Cortex	AT3G01220_AT5G54750	FALSE
AT3G01220	ATHB-20	AT2G14890	AGP9	Elongation_Cortex_BRZ	0.018808976	0.018808976	1.875083188740309e-14	13.726979459877896	Cortex	AT3G01220_AT2G14890	FALSE
AT3G01220	ATHB-20	AT3G09940	MDAR3	Elongation_Cortex_BRZ	0.01879743	0.01879743	7.400557253849339e-16	15.130735577139303	Cortex	AT3G01220_AT3G09940	FALSE
AT5G15150	HAT7	AT1G09750	AED3	Elongation_Cortex_BRZ	0.01869534	0.01869534	3.9538502800972603e-20	19.40297978008018	Cortex	AT5G15150_AT1G09750	FALSE
AT1G26960	ATHB-23	AT2G03350	AT2G03350	Elongation_Cortex_BRZ	0.018567316	0.018567316	3.896169628574305e-17	16.409362143387337	Cortex	AT1G26960_AT2G03350	FALSE
AT5G15150	HAT7	AT1G57765	AT1G57765	Elongation_Cortex_BRZ	0.01853701	0.01853701	3.918615579573262e-11	10.406867339190656	Cortex	AT5G15150_AT1G57765	FALSE
AT1G69780	ATHB-13	AT5G15490	UGD3	Elongation_Cortex_BRZ	0.0184217	0.0184217	1.1700779872655447e-9	8.931785190980046	Cortex	AT1G69780_AT5G15490	TRUE
AT1G26960	ATHB-23	AT2G33990	iqd9	Elongation_Cortex_BRZ	-0.018400837	0.018400837	1.0982806808285656e-13	12.959286655735365	Cortex	AT1G26960_AT2G33990	FALSE
AT1G33240	AT-GTL1	AT5G07860	AT5G07860	Elongation_Cortex_BRZ	0.018319799	0.018319799	3.662819302331185e-9	8.436184505833449	Cortex	AT1G33240_AT5G07860	FALSE
AT3G01220	ATHB-20	AT5G05270	CHI3	Elongation_Cortex_BRZ	0.018314622	0.018314622	5.124624894914467e-16	15.29033791798552	Cortex	AT3G01220_AT5G05270	FALSE
AT3G01220	ATHB-20	AT4G12520	AT4G12520	Elongation_Cortex_BRZ	0.018300312	0.018300312	2.7829752357480353e-11	10.555490658209912	Cortex	AT3G01220_AT4G12520	FALSE
AT3G01220	ATHB-20	AT1G20010	TUBB5	Elongation_Cortex_BRZ	0.018286467	0.018286467	2.0481560223948373e-18	17.688636963182436	Cortex	AT3G01220_AT1G20010	FALSE
AT3G01220	ATHB-20	AT5G26740	AT5G26740	Elongation_Cortex_BRZ	0.018276816	0.018276816	2.18344675404719e-10	9.660857394402337	Cortex	AT3G01220_AT5G26740	FALSE
AT5G15150	HAT7	AT1G12090	ELP	Elongation_Cortex_BRZ	0.018137893	0.018137893	9.832399503862763e-9	8.007340483783295	Cortex	AT5G15150_AT1G12090	FALSE
AT1G26960	ATHB-23	AT2G22125	CSI1	Elongation_Cortex_BRZ	0.018127307	0.018127307	1.7043290540247232e-14	13.76844655243853	Cortex	AT1G26960_AT2G22125	TRUE
AT1G33240	AT-GTL1	AT1G75750	GASA1	Elongation_Cortex_BRZ	-0.01810701	0.01810701	1.3210409669574317e-12	11.879083714219174	Cortex	AT1G33240_AT1G75750	FALSE
AT1G26960	ATHB-23	AT3G07460	AT3G07460	Elongation_Cortex_BRZ	0.01804787	0.01804787	3.632644288616149e-14	13.439777126512315	Cortex	AT1G26960_AT3G07460	FALSE
AT5G15150	HAT7	AT1G20010	TUBB5	Elongation_Cortex_BRZ	0.017979702	0.017979702	6.704298460447625e-16	15.173646660123568	Cortex	AT5G15150_AT1G20010	FALSE
AT3G01220	ATHB-20	AT3G49845	AT3G49845	Elongation_Cortex_BRZ	0.017956905	0.017956905	3.835249949464884e-15	14.416206327116296	Cortex	AT3G01220_AT3G49845	FALSE
AT1G26960	ATHB-23	AT1G09750	AED3	Elongation_Cortex_BRZ	0.017937085	0.017937085	4.1592510357625946e-13	12.38098486656551	Cortex	AT1G26960_AT1G09750	FALSE
AT1G26960	ATHB-23	AT3G25290	AT3G25290	Elongation_Cortex_BRZ	0.017816603	0.017816603	4.0536903329375627e-16	15.392149430737517	Cortex	AT1G26960_AT3G25290	FALSE
AT1G33240	AT-GTL1	AT2G02780	AT2G02780	Elongation_Cortex_BRZ	0.017734375	0.017734375	1.7242292463395767e-11	10.763404992686821	Cortex	AT1G33240_AT2G02780	FALSE
AT5G15150	HAT7	AT5G26667	PYR6	Elongation_Cortex_BRZ	0.01763714	0.01763714	8.716060986546068e-7	6.0596797396433395	Cortex	AT5G15150_AT5G26667	FALSE
AT5G15150	HAT7	AT4G25260	PMEI7	Elongation_Cortex_BRZ	0.017569913	0.017569913	4.2475934268684874e-19	18.371857059939266	Cortex	AT5G15150_AT4G25260	FALSE
AT1G33240	AT-GTL1	AT1G76160	sks5	Elongation_Cortex_BRZ	0.017455373	0.017455373	8.24068880768221e-21	20.08403648576976	Cortex	AT1G33240_AT1G76160	FALSE
AT1G33240	AT-GTL1	AT5G15970	KIN2	Elongation_Cortex_BRZ	-0.017417245	0.017417245	2.8618169051619123e-13	12.543358155209885	Cortex	AT1G33240_AT5G15970	FALSE
AT3G01220	ATHB-20	AT3G15480	AT3G15480	Elongation_Cortex_BRZ	0.017250393	0.017250393	1.0403454530871093e-13	12.982822426607171	Cortex	AT3G01220_AT3G15480	FALSE
AT1G69780	ATHB-13	AT1G67730	KCR1	Elongation_Cortex_BRZ	0.017247941	0.017247941	2.5343261914543207e-10	9.596137488098362	Cortex	AT1G69780_AT1G67730	FALSE
AT5G15150	HAT7	AT1G76670	URGT1	Elongation_Cortex_BRZ	0.017222285	0.017222285	1.8673567678881235e-22	21.72877269998186	Cortex	AT5G15150_AT1G76670	TRUE
AT1G69780	ATHB-13	AT3G24750	AT3G24750	Elongation_Cortex_BRZ	0.017209422	0.017209422	5.190562886540933e-19	18.284785542871557	Cortex	AT1G69780_AT3G24750	FALSE
AT1G33240	AT-GTL1	AT1G21750	PDIL1-1	Elongation_Cortex_BRZ	0.017195547	0.017195547	1.4994698515707092e-14	13.824062261767144	Cortex	AT1G33240_AT1G21750	FALSE
AT1G33240	AT-GTL1	AT5G15150	HAT7	Elongation_Cortex_BRZ	0.017193617	0.017193617	9.610858662909418e-16	15.01723780942778	Cortex	AT1G33240_AT5G15150	FALSE
AT1G26960	ATHB-23	AT4G35410	AAP19-2	Elongation_Cortex_BRZ	0.017162217	0.017162217	8.911175498685919e-18	17.050065003155076	Cortex	AT1G26960_AT4G35410	FALSE
AT1G33240	AT-GTL1	AT5G60570	AT5G60570	Elongation_Cortex_BRZ	0.017123194	0.017123194	4.212928501400394e-15	14.375415911324318	Cortex	AT1G33240_AT5G60570	FALSE
AT1G33240	AT-GTL1	AT5G41790	CIP1	Elongation_Cortex_BRZ	0.017114133	0.017114133	1.5783514424334527e-12	11.801796288505733	Cortex	AT1G33240_AT5G41790	FALSE
AT5G15150	HAT7	AT4G24275	AT4G24275	Elongation_Cortex_BRZ	0.017043201	0.017043201	1.1280459782207408e-17	16.947673198508166	Cortex	AT5G15150_AT4G24275	FALSE
AT1G33240	AT-GTL1	AT5G03040	iqd2	Elongation_Cortex_BRZ	0.01691381	0.01691381	1.1572238145908116e-14	13.936582637555201	Cortex	AT1G33240_AT5G03040	FALSE
AT1G33240	AT-GTL1	AT1G14290	SBH2	Elongation_Cortex_BRZ	0.016856669	0.016856669	2.0478865853395455e-14	13.688694098831505	Cortex	AT1G33240_AT1G14290	FALSE
AT1G26960	ATHB-23	AT4G24275	AT4G24275	Elongation_Cortex_BRZ	0.016815517	0.016815517	7.541185850489977e-15	14.122560356009597	Cortex	AT1G26960_AT4G24275	FALSE
AT1G69780	ATHB-13	AT5G03345	AT5G03345	Elongation_Cortex_BRZ	0.01677601	0.01677601	2.3643423043858957e-10	9.626289647019208	Cortex	AT1G69780_AT5G03345	FALSE
AT3G01220	ATHB-20	AT4G08240	AT4G08240	Elongation_Cortex_BRZ	0.016711561	0.016711561	4.166733704266876e-17	16.38020425439345	Cortex	AT3G01220_AT4G08240	FALSE
AT5G15150	HAT7	AT5G18520	AT5G18520	Elongation_Cortex_BRZ	0.01668958	0.01668958	1.2534128323665888e-20	19.90190586333202	Cortex	AT5G15150_AT5G18520	FALSE
AT1G26960	ATHB-23	AT5G42500	DIR2	Elongation_Cortex_BRZ	-0.016661173	0.016661173	7.160993709059385e-14	13.14502670780158	Cortex	AT1G26960_AT5G42500	FALSE
AT1G26960	ATHB-23	AT5G02502	OST4B	Elongation_Cortex_BRZ	0.016660511	0.016660511	3.221287154699545e-10	9.491970559209241	Cortex	AT1G26960_AT5G02502	FALSE
AT1G26960	ATHB-23	AT5G35740	AT5G35740	Elongation_Cortex_BRZ	0.016634213	0.016634213	2.5807587521800428e-11	10.588252591153097	Cortex	AT1G26960_AT5G35740	FALSE
AT3G01220	ATHB-20	AT4G26320	AGP13	Elongation_Cortex_BRZ	-0.016560877	0.016560877	4.650210979992062e-11	10.332527342729886	Cortex	AT3G01220_AT4G26320	FALSE
AT5G15150	HAT7	AT1G61100	AT1G61100	Elongation_Cortex_BRZ	0.016528679	0.016528679	3.835148376479819e-9	8.41621782914919	Cortex	AT5G15150_AT1G61100	FALSE
AT5G15150	HAT7	AT2G14890	AGP9	Elongation_Cortex_BRZ	0.01652326	0.01652326	2.625043231052005e-16	15.580863539933175	Cortex	AT5G15150_AT2G14890	FALSE
AT1G26960	ATHB-23	AT3G24530	AT3G24530	Elongation_Cortex_BRZ	0.016409872	0.016409872	1.1572267553054508e-15	14.936581533935916	Cortex	AT1G26960_AT3G24530	FALSE
AT1G69780	ATHB-13	AT1G13280	AOC4	Elongation_Cortex_BRZ	0.0163359	0.0163359	8.025108432121137e-18	17.09554909086655	Cortex	AT1G69780_AT1G13280	FALSE
AT3G01220	ATHB-20	AT4G12880	ENODL19	Elongation_Cortex_BRZ	0.016329154	0.016329154	7.664830730008198e-12	11.115497431655674	Cortex	AT3G01220_AT4G12880	FALSE
AT1G26960	ATHB-23	AT4G31860	AT4G31860	Elongation_Cortex_BRZ	0.016308945	0.016308945	1.295248383800892e-13	12.887646940949192	Cortex	AT1G26960_AT4G31860	FALSE
AT3G01220	ATHB-20	AT4G25260	PMEI7	Elongation_Cortex_BRZ	0.016207937	0.016207937	2.4214308514994757e-15	14.615927928534022	Cortex	AT3G01220_AT4G25260	FALSE
AT1G33240	AT-GTL1	AT2G22125	CSI1	Elongation_Cortex_BRZ	0.016198408	0.016198408	1.2269138866522678e-17	16.911185918009878	Cortex	AT1G33240_AT2G22125	TRUE
AT1G26960	ATHB-23	AT1G62480	AT1G62480	Elongation_Cortex_BRZ	0.016173253	0.016173253	4.809910387199601e-14	13.317863014833499	Cortex	AT1G26960_AT1G62480	FALSE
AT1G26960	ATHB-23	AT4G30550	GGP3	Elongation_Cortex_BRZ	0.016069617	0.016069617	3.891204834798735e-15	14.409915907134746	Cortex	AT1G26960_AT4G30550	FALSE
AT1G26960	ATHB-23	AT1G54580	ACP2	Elongation_Cortex_BRZ	0.016043311	0.016043311	1.1440842633511343e-12	11.94154198798989	Cortex	AT1G26960_AT1G54580	FALSE
AT5G15150	HAT7	AT4G35410	AAP19-2	Elongation_Cortex_BRZ	0.01597739	0.01597739	5.25706164236344e-14	13.279256930575004	Cortex	AT5G15150_AT4G35410	FALSE
AT5G15150	HAT7	AT2G33990	iqd9	Elongation_Cortex_BRZ	-0.015959626	0.015959626	1.695253710327398e-10	9.770765296428639	Cortex	AT5G15150_AT2G33990	FALSE
AT5G15150	HAT7	AT4G12880	ENODL19	Elongation_Cortex_BRZ	0.015925331	0.015925331	1.086557408809956e-12	11.963947322568758	Cortex	AT5G15150_AT4G12880	FALSE
AT5G15150	HAT7	AT3G52090	NRPB11	Elongation_Cortex_BRZ	0.015900278	0.015900278	9.114641686508833e-7	6.040260399596026	Cortex	AT5G15150_AT3G52090	FALSE
AT1G26960	ATHB-23	AT1G08590	PXL1	Elongation_Cortex_BRZ	0.01584952	0.01584952	1.3097656817024761e-19	18.88280639308152	Cortex	AT1G26960_AT1G08590	FALSE
AT3G01220	ATHB-20	AT1G29025	AT1G29025	Elongation_Cortex_BRZ	0.015826367	0.015826367	7.686061186247042e-10	9.114296162580011	Cortex	AT3G01220_AT1G29025	FALSE
AT1G33240	AT-GTL1	AT3G04840	RPS3AA	Elongation_Cortex_BRZ	-0.015809301	0.015809301	1.0695603666667071e-10	9.97079469854418	Cortex	AT1G33240_AT3G04840	FALSE
AT5G15150	HAT7	AT1G13420	SOT8	Elongation_Cortex_BRZ	-0.015775256	0.015775256	4.64284741926644e-19	18.333215588584412	Cortex	AT5G15150_AT1G13420	FALSE
AT1G69780	ATHB-13	AT3G54770	ARP1	Elongation_Cortex_BRZ	0.015725957	0.015725957	2.326429981910295e-16	15.633310013806659	Cortex	AT1G69780_AT3G54770	FALSE
AT1G26960	ATHB-23	AT4G25260	PMEI7	Elongation_Cortex_BRZ	0.015655892	0.015655892	1.923842144189664e-16	15.715830565728494	Cortex	AT1G26960_AT4G25260	FALSE
AT1G33240	AT-GTL1	AT3G19820	DIM	Elongation_Cortex_BRZ	0.015646026	0.015646026	1.6307453453270272e-15	14.787613852420176	Cortex	AT1G33240_AT3G19820	TRUE
AT1G69780	ATHB-13	AT3G24040	AT3G24040	Elongation_Cortex_BRZ	0.015445087	0.015445087	4.022890800763376e-15	14.395461755962058	Cortex	AT1G69780_AT3G24040	FALSE
AT1G26960	ATHB-23	AT5G41790	CIP1	Elongation_Cortex_BRZ	0.015444231	0.015444231	8.216974673393663e-16	15.08528805161982	Cortex	AT1G26960_AT5G41790	FALSE
AT5G15150	HAT7	AT2G36830	TIP1-1	Elongation_Cortex_BRZ	-0.01536221	0.01536221	5.743905657866838e-20	19.24079270187932	Cortex	AT5G15150_AT2G36830	FALSE
AT1G26960	ATHB-23	AT3G09300	ORP3B	Elongation_Cortex_BRZ	0.015359676	0.015359676	8.119493957413973e-20	19.090471037058226	Cortex	AT1G26960_AT3G09300	FALSE
AT3G01220	ATHB-20	AT5G15230	GASA4	Elongation_Cortex_BRZ	0.015234207	0.015234207	6.122591792062256e-21	20.213064695057916	Cortex	AT3G01220_AT5G15230	FALSE
AT1G69780	ATHB-13	AT5G15150	HAT7	Elongation_Cortex_BRZ	0.015210053	0.015210053	6.05215402619886e-16	15.218090027794089	Cortex	AT1G69780_AT5G15150	FALSE
AT1G33240	AT-GTL1	AT5G40890	CLC-A	Elongation_Cortex_BRZ	0.0151467025	0.0151467025	1.0944470264069664e-13	12.960805254375543	Cortex	AT1G33240_AT5G40890	FALSE
AT5G15150	HAT7	AT5G56360	PSL4	Elongation_Cortex_BRZ	0.015141826	0.015141826	3.573041297592133e-15	14.446961964146642	Cortex	AT5G15150_AT5G56360	FALSE
AT1G33240	AT-GTL1	AT4G24190	HSP90-7	Elongation_Cortex_BRZ	0.015140442	0.015140442	9.148341915750593e-12	11.038657612173203	Cortex	AT1G33240_AT4G24190	FALSE
AT3G01220	ATHB-20	AT3G24750	AT3G24750	Elongation_Cortex_BRZ	0.015101449	0.015101449	7.324477821377012e-17	16.13522333170807	Cortex	AT3G01220_AT3G24750	FALSE
AT3G01220	ATHB-20	AT1G51680	4CL1	Elongation_Cortex_BRZ	-0.015095758	0.015095758	4.8921229932700935e-17	16.310502632864893	Cortex	AT3G01220_AT1G51680	FALSE
AT5G15150	HAT7	AT1G50010	TUBA4	Elongation_Cortex_BRZ	0.015046548	0.015046548	4.2426749371624467e-13	12.372360241484536	Cortex	AT5G15150_AT1G50010	FALSE
AT1G33240	AT-GTL1	AT3G25290	AT3G25290	Elongation_Cortex_BRZ	0.01482441	0.01482441	1.8161485946230277e-14	13.740848621021588	Cortex	AT1G33240_AT3G25290	FALSE
AT1G69780	ATHB-13	AT5G53140	AT5G53140	Elongation_Cortex_BRZ	0.014818089	0.014818089	4.941211273586939e-13	12.306166576389606	Cortex	AT1G69780_AT5G53140	FALSE
AT1G69780	ATHB-13	AT3G09455	OST4C	Elongation_Cortex_BRZ	0.014709939	0.014709939	6.1009104284783825e-12	11.214605351126796	Cortex	AT1G69780_AT3G09455	FALSE
AT1G26960	ATHB-23	AT3G28180	CSLC4	Elongation_Cortex_BRZ	0.014708481	0.014708481	1.021015464024007e-16	15.990967680156542	Cortex	AT1G26960_AT3G28180	TRUE
AT1G69780	ATHB-13	AT5G48900	AT5G48900	Elongation_Cortex_BRZ	0.014674433	0.014674433	2.899499735135853e-15	14.537676926587793	Cortex	AT1G69780_AT5G48900	FALSE
AT5G15150	HAT7	AT1G12240	BFRUCT4	Elongation_Cortex_BRZ	0.014607528	0.014607528	3.5377380100877924e-20	19.451274332247703	Cortex	AT5G15150_AT1G12240	FALSE
AT3G01220	ATHB-20	AT2G33990	iqd9	Elongation_Cortex_BRZ	-0.014566768	0.014566768	1.0229406907220531e-12	11.990149545602433	Cortex	AT3G01220_AT2G33990	FALSE
AT1G69780	ATHB-13	AT1G61100	AT1G61100	Elongation_Cortex_BRZ	0.014555732	0.014555732	8.595397347033187e-13	12.06573404199785	Cortex	AT1G69780_AT1G61100	FALSE
AT1G33240	AT-GTL1	AT5G08080	SYP132	Elongation_Cortex_BRZ	0.014478774	0.014478774	1.064583282332238e-14	13.972820358046661	Cortex	AT1G33240_AT5G08080	FALSE
AT3G01220	ATHB-20	AT5G20950	AT5G20950	Elongation_Cortex_BRZ	0.014461611	0.014461611	3.050075688166888e-12	11.515689383425224	Cortex	AT3G01220_AT5G20950	TRUE
AT3G01220	ATHB-20	AT1G62480	AT1G62480	Elongation_Cortex_BRZ	0.014424208	0.014424208	9.569308685445323e-16	15.019119435780208	Cortex	AT3G01220_AT1G62480	FALSE
AT1G69780	ATHB-13	AT2G20120	COV1	Elongation_Cortex_BRZ	0.01435773	0.01435773	9.796891979169665e-13	12.008911680468943	Cortex	AT1G69780_AT2G20120	FALSE
AT1G26960	ATHB-23	AT5G08080	SYP132	Elongation_Cortex_BRZ	0.014347772	0.014347772	3.470348303957763e-15	14.459626934749286	Cortex	AT1G26960_AT5G08080	FALSE
AT5G15150	HAT7	AT1G11580	ATPMEPCRA	Elongation_Cortex_BRZ	0.014298865	0.014298865	5.1697477640552454e-18	17.286530645948858	Cortex	AT5G15150_AT1G11580	TRUE
AT1G26960	ATHB-23	AT5G05270	CHI3	Elongation_Cortex_BRZ	0.014295404	0.014295404	6.505172640933862e-11	10.186741173197705	Cortex	AT1G26960_AT5G05270	FALSE
AT5G15150	HAT7	AT4G12510	AT4G12510	Elongation_Cortex_BRZ	-0.014291983	0.014291983	5.2290857469371455e-8	7.2815742365187255	Cortex	AT5G15150_AT4G12510	FALSE
AT3G01220	ATHB-20	AT3G54770	ARP1	Elongation_Cortex_BRZ	0.014256997	0.014256997	8.284233498808888e-17	16.081747668613076	Cortex	AT3G01220_AT3G54770	FALSE
AT5G15150	HAT7	AT5G50460	SEC61G2	Elongation_Cortex_BRZ	0.014223182	0.014223182	7.581498627120309e-13	12.120244939333835	Cortex	AT5G15150_AT5G50460	FALSE
AT3G01220	ATHB-20	AT3G07460	AT3G07460	Elongation_Cortex_BRZ	0.014201263	0.014201263	1.0292851568074516e-13	12.987464290085427	Cortex	AT3G01220_AT3G07460	FALSE
AT1G26960	ATHB-23	AT1G51680	4CL1	Elongation_Cortex_BRZ	-0.014171933	0.014171933	2.436224127856275e-18	17.61328275995802	Cortex	AT1G26960_AT1G51680	FALSE
AT1G26960	ATHB-23	AT5G15230	GASA4	Elongation_Cortex_BRZ	0.01416488	0.01416488	3.16315317271116e-20	19.499879777274106	Cortex	AT1G26960_AT5G15230	FALSE
AT1G69780	ATHB-13	AT4G25260	PMEI7	Elongation_Cortex_BRZ	0.014130345	0.014130345	8.287433416756037e-15	14.081579947800034	Cortex	AT1G69780_AT4G25260	FALSE
AT1G26960	ATHB-23	AT2G45010	AT2G45010	Elongation_Cortex_BRZ	0.0141259255	0.0141259255	6.141773942523821e-16	15.211706172477975	Cortex	AT1G26960_AT2G45010	FALSE
AT1G33240	AT-GTL1	AT1G45130	BGAL5	Elongation_Cortex_BRZ	0.014108567	0.014108567	3.0110808259850006e-16	15.52127758663	Cortex	AT1G33240_AT1G45130	FALSE
AT1G33240	AT-GTL1	AT3G28180	CSLC4	Elongation_Cortex_BRZ	0.014081212	0.014081212	6.9576134537581066e-15	14.15753970314852	Cortex	AT1G33240_AT3G28180	TRUE
AT3G01220	ATHB-20	AT1G13420	SOT8	Elongation_Cortex_BRZ	-0.014059604	0.014059604	2.674846587086106e-14	13.572701121415673	Cortex	AT3G01220_AT1G13420	FALSE
AT3G01220	ATHB-20	AT5G49540	AT5G49540	Elongation_Cortex_BRZ	0.014039797	0.014039797	1.323501151334093e-18	17.878275676562993	Cortex	AT3G01220_AT5G49540	FALSE
AT1G33240	AT-GTL1	AT3G24530	AT3G24530	Elongation_Cortex_BRZ	0.014034193	0.014034193	2.4484032056653733e-11	10.611117060555847	Cortex	AT1G33240_AT3G24530	FALSE
AT1G26960	ATHB-23	AT3G53260	PAL2	Elongation_Cortex_BRZ	-0.01403221	0.01403221	2.4262444191203442e-17	16.61506545057237	Cortex	AT1G26960_AT3G53260	FALSE
AT3G01220	ATHB-20	AT1G45130	BGAL5	Elongation_Cortex_BRZ	0.013999402	0.013999402	7.03862563869913e-14	13.152512132874712	Cortex	AT3G01220_AT1G45130	FALSE
AT5G15150	HAT7	AT5G15230	GASA4	Elongation_Cortex_BRZ	0.0139992405	0.0139992405	1.424966150268195e-22	21.84619545209501	Cortex	AT5G15150_AT5G15230	FALSE
AT1G69780	ATHB-13	AT3G59140	ABCC10	Elongation_Cortex_BRZ	0.013957895	0.013957895	5.511794997991438e-11	10.258706943657899	Cortex	AT1G69780_AT3G59140	FALSE
AT1G26960	ATHB-23	AT3G17420	GPK1	Elongation_Cortex_BRZ	-0.013946383	0.013946383	3.5726867592883965e-12	11.44700505955353	Cortex	AT1G26960_AT3G17420	FALSE
AT3G01220	ATHB-20	AT5G42500	DIR2	Elongation_Cortex_BRZ	-0.013934955	0.013934955	3.715768452954771e-16	15.429951356771278	Cortex	AT3G01220_AT5G42500	FALSE
AT3G01220	ATHB-20	AT3G25290	AT3G25290	Elongation_Cortex_BRZ	0.013927329	0.013927329	2.5651221859203614e-15	14.590891943064005	Cortex	AT3G01220_AT3G25290	FALSE
AT1G26960	ATHB-23	AT4G24190	HSP90-7	Elongation_Cortex_BRZ	0.0138755245	0.0138755245	3.2641453791029563e-14	13.486230506800478	Cortex	AT1G26960_AT4G24190	FALSE
AT3G01220	ATHB-20	AT1G26960	ATHB-23	Elongation_Cortex_BRZ	0.013836013	0.013836013	6.659551543339393e-16	15.176555015395856	Cortex	AT3G01220_AT1G26960	FALSE
AT5G15150	HAT7	AT4G21150	RPN2	Elongation_Cortex_BRZ	0.013807603	0.013807603	5.660613797209484e-14	13.24713647441453	Cortex	AT5G15150_AT4G21150	FALSE
AT1G69780	ATHB-13	AT3G21680	AT3G21680	Elongation_Cortex_BRZ	0.01378095	0.01378095	7.99502617451497e-16	15.09718011010051	Cortex	AT1G69780_AT3G21680	FALSE
AT5G15150	HAT7	AT2G45010	AT2G45010	Elongation_Cortex_BRZ	0.013761258	0.013761258	7.282807140498891e-14	13.137701190653463	Cortex	AT5G15150_AT2G45010	FALSE
AT5G15150	HAT7	AT1G16560	AT1G16560	Elongation_Cortex_BRZ	0.013755398	0.013755398	1.909790946558662e-14	13.719014169781056	Cortex	AT5G15150_AT1G16560	FALSE
AT3G01220	ATHB-20	AT5G66920	sks17	Elongation_Cortex_BRZ	0.013734905	0.013734905	1.3399130654195152e-11	10.872923378077997	Cortex	AT3G01220_AT5G66920	FALSE
AT3G01220	ATHB-20	AT3G45070	AT3G45070	Elongation_Cortex_BRZ	-0.013693439	0.013693439	2.1180892782203387e-15	14.674055738175046	Cortex	AT3G01220_AT3G45070	FALSE
AT1G26960	ATHB-23	AT1G12240	BFRUCT4	Elongation_Cortex_BRZ	0.013621889	0.013621889	7.366295134914895e-18	17.13275088487057	Cortex	AT1G26960_AT1G12240	FALSE
AT3G01220	ATHB-20	AT3G19820	DIM	Elongation_Cortex_BRZ	0.013612519	0.013612519	2.411398357163724e-13	12.61773103930015	Cortex	AT3G01220_AT3G19820	TRUE
AT5G15150	HAT7	AT1G67730	KCR1	Elongation_Cortex_BRZ	0.013597438	0.013597438	3.5426045380697936e-14	13.450677325374928	Cortex	AT5G15150_AT1G67730	FALSE
AT5G15150	HAT7	AT4G08685	SAH7	Elongation_Cortex_BRZ	0.013520652	0.013520652	1.1600049076132992e-12	11.935540173406817	Cortex	AT5G15150_AT4G08685	FALSE
AT1G26960	ATHB-23	AT1G41830	SKS6	Elongation_Cortex_BRZ	0.0135007985	0.0135007985	3.9387817539933135e-19	18.40463808257301	Cortex	AT1G26960_AT1G41830	FALSE
AT5G15150	HAT7	AT1G26850	AT1G26850	Elongation_Cortex_BRZ	0.013493774	0.013493774	1.540576618217003e-14	13.812316697839474	Cortex	AT5G15150_AT1G26850	TRUE
AT5G15150	HAT7	AT3G26780	AT3G26780	Elongation_Cortex_BRZ	0.013493451	0.013493451	4.656140075962947e-15	14.331973962786288	Cortex	AT5G15150_AT3G26780	FALSE
AT1G26960	ATHB-23	AT1G65010	AT1G65010	Elongation_Cortex_BRZ	0.013449073	0.013449073	3.5496178822526554e-12	11.449818396398756	Cortex	AT1G26960_AT1G65010	FALSE
AT1G26960	ATHB-23	AT2G43820	UGT74F2	Elongation_Cortex_BRZ	0.013443923	0.013443923	6.297629649841538e-12	11.20082288288008	Cortex	AT1G26960_AT2G43820	FALSE
AT1G33240	AT-GTL1	AT2G33990	iqd9	Elongation_Cortex_BRZ	-0.013409677	0.013409677	1.7113574272815988e-13	12.766659275973378	Cortex	AT1G33240_AT2G33990	FALSE
AT1G26960	ATHB-23	AT1G15210	ABCG35	Elongation_Cortex_BRZ	0.013407239	0.013407239	9.672346275892417e-13	12.014468163861789	Cortex	AT1G26960_AT1G15210	FALSE
AT3G01220	ATHB-20	AT5G09890	AT5G09890	Elongation_Cortex_BRZ	0.013349982	0.013349982	3.0438136004357086e-10	9.516581946770343	Cortex	AT3G01220_AT5G09890	FALSE
AT3G01220	ATHB-20	AT3G61430	PIP1-1	Elongation_Cortex_BRZ	-0.013315649	0.013315649	2.4895054477748734e-13	12.603886919022594	Cortex	AT3G01220_AT3G61430	FALSE
AT5G15150	HAT7	AT3G24750	AT3G24750	Elongation_Cortex_BRZ	0.013277479	0.013277479	6.054730898445327e-12	11.217905154241382	Cortex	AT5G15150_AT3G24750	FALSE
AT3G01220	ATHB-20	AT5G08080	SYP132	Elongation_Cortex_BRZ	0.013264913	0.013264913	1.770653811452683e-13	12.751866341391759	Cortex	AT3G01220_AT5G08080	FALSE
AT1G26960	ATHB-23	AT4G31340	AT4G31340	Elongation_Cortex_BRZ	0.01321132	0.01321132	2.2128979505154498e-13	12.655038613433755	Cortex	AT1G26960_AT4G31340	FALSE
AT1G69780	ATHB-13	AT5G12250	TUBB6	Elongation_Cortex_BRZ	0.0131947445	0.0131947445	8.552608172978987e-13	12.067901424172334	Cortex	AT1G69780_AT5G12250	FALSE
AT3G01220	ATHB-20	AT2G03350	AT2G03350	Elongation_Cortex_BRZ	0.013179138	0.013179138	1.3133097171583656e-12	11.88163284238649	Cortex	AT3G01220_AT2G03350	FALSE
AT5G15150	HAT7	AT3G28180	CSLC4	Elongation_Cortex_BRZ	0.013147913	0.013147913	2.1508681521465286e-19	18.667386210974794	Cortex	AT5G15150_AT3G28180	TRUE
AT1G33240	AT-GTL1	AT1G36160	ACC1	Elongation_Cortex_BRZ	0.013138485	0.013138485	3.537465337787557e-15	14.451307806925278	Cortex	AT1G33240_AT1G36160	FALSE
AT1G69780	ATHB-13	AT1G14290	SBH2	Elongation_Cortex_BRZ	0.013021122	0.013021122	2.1184016459857468e-11	10.673991694795978	Cortex	AT1G69780_AT1G14290	FALSE
AT5G15150	HAT7	AT1G20840	MSSP1	Elongation_Cortex_BRZ	0.012989606	0.012989606	8.351598969471349e-20	19.07823036797294	Cortex	AT5G15150_AT1G20840	FALSE
AT1G69780	ATHB-13	AT1G77610	UDP-GALT1	Elongation_Cortex_BRZ	0.012972615	0.012972615	5.159952615308512e-12	11.287354286551961	Cortex	AT1G69780_AT1G77610	FALSE
AT1G33240	AT-GTL1	AT5G18520	AT5G18520	Elongation_Cortex_BRZ	0.01289304	0.01289304	1.5776265114287504e-17	16.80199580418375	Cortex	AT1G33240_AT5G18520	FALSE
AT5G15150	HAT7	AT2G22125	CSI1	Elongation_Cortex_BRZ	0.012863873	0.012863873	7.212332783156341e-21	20.141924242771303	Cortex	AT5G15150_AT2G22125	TRUE
AT1G26960	ATHB-23	AT3G47670	AT3G47670	Elongation_Cortex_BRZ	0.012833289	0.012833289	6.016766533789574e-9	8.220636839938297	Cortex	AT1G26960_AT3G47670	FALSE
AT5G15150	HAT7	AT1G77610	UDP-GALT1	Elongation_Cortex_BRZ	0.0128265945	0.0128265945	1.0466121439294188e-13	12.980214230411434	Cortex	AT5G15150_AT1G77610	FALSE
AT1G33240	AT-GTL1	AT1G65840	PAO4	Elongation_Cortex_BRZ	0.012825868	0.012825868	1.3460726043077581e-12	11.870931514554961	Cortex	AT1G33240_AT1G65840	FALSE
AT1G33240	AT-GTL1	AT5G51040	AT5G51040	Elongation_Cortex_BRZ	-0.012781381	0.012781381	2.497820865964392e-12	11.602438710762831	Cortex	AT1G33240_AT5G51040	FALSE
AT5G15150	HAT7	AT5G28540	MED37A	Elongation_Cortex_BRZ	0.012780127	0.012780127	9.925994167001499e-10	9.00322598435125	Cortex	AT5G15150_AT5G28540	FALSE
AT1G33240	AT-GTL1	AT1G20840	MSSP1	Elongation_Cortex_BRZ	0.012776674	0.012776674	2.6894117767779257e-14	13.570342697705598	Cortex	AT1G33240_AT1G20840	FALSE
AT1G26960	ATHB-23	AT3G45070	AT3G45070	Elongation_Cortex_BRZ	-0.012774482	0.012774482	3.2972111436340903e-16	15.481853241034262	Cortex	AT1G26960_AT3G45070	FALSE
AT1G33240	AT-GTL1	AT1G65010	AT1G65010	Elongation_Cortex_BRZ	0.012772500000000001	0.012772500000000001	3.5227385937995817e-13	12.453119582615647	Cortex	AT1G33240_AT1G65010	FALSE
AT5G15150	HAT7	AT3G54770	ARP1	Elongation_Cortex_BRZ	0.01275306	0.01275306	6.826785738807536e-20	19.165783727427186	Cortex	AT5G15150_AT3G54770	FALSE
AT1G33240	AT-GTL1	AT1G22882	SUN3	Elongation_Cortex_BRZ	0.012744533	0.012744533	5.671324243617908e-16	15.24631552231574	Cortex	AT1G33240_AT1G22882	FALSE
AT1G26960	ATHB-23	AT2G18160	BZIP2	Elongation_Cortex_BRZ	0.0127137005	0.0127137005	2.0992189454133976e-18	17.677942262786825	Cortex	AT1G26960_AT2G18160	FALSE
AT1G26960	ATHB-23	AT3G54770	ARP1	Elongation_Cortex_BRZ	0.012709403	0.012709403	5.406596790312301e-18	17.267076017750423	Cortex	AT1G26960_AT3G54770	FALSE
AT3G01220	ATHB-20	AT5G53250	AGP22	Elongation_Cortex_BRZ	0.012705807	0.012705807	2.9080343198081727e-15	14.536400472360675	Cortex	AT3G01220_AT5G53250	FALSE
AT3G01220	ATHB-20	AT1G12240	BFRUCT4	Elongation_Cortex_BRZ	0.012677038	0.012677038	2.7127707111999148e-14	13.566586912124443	Cortex	AT3G01220_AT1G12240	FALSE
AT1G26960	ATHB-23	AT1G30630	AT1G30630	Elongation_Cortex_BRZ	0.012616812	0.012616812	2.5268696510125394e-13	12.597417160654706	Cortex	AT1G26960_AT1G30630	FALSE
AT1G33240	AT-GTL1	AT4G12730	FLA2	Elongation_Cortex_BRZ	0.012607518	0.012607518	4.467402590671545e-17	16.3499449082784	Cortex	AT1G33240_AT4G12730	FALSE
AT3G01220	ATHB-20	AT3G09300	ORP3B	Elongation_Cortex_BRZ	0.01257718	0.01257718	5.912777322657619e-17	16.22820847638091	Cortex	AT3G01220_AT3G09300	FALSE
AT1G26960	ATHB-23	AT5G15490	UGD3	Elongation_Cortex_BRZ	0.0125390785	0.0125390785	1.776763455139749e-8	7.75037038703183	Cortex	AT1G26960_AT5G15490	TRUE
AT3G01220	ATHB-20	AT3G17420	GPK1	Elongation_Cortex_BRZ	-0.012534199	0.012534199	5.778372429224705e-13	12.238194470324169	Cortex	AT3G01220_AT3G17420	FALSE
AT1G26960	ATHB-23	AT5G10840	TMN8	Elongation_Cortex_BRZ	0.012529575	0.012529575	2.636060421230973e-13	12.579044639485286	Cortex	AT1G26960_AT5G10840	FALSE
AT1G26960	ATHB-23	AT1G64440	UGE4	Elongation_Cortex_BRZ	0.012486956	0.012486956	1.7504630500369068e-18	17.75684705218512	Cortex	AT1G26960_AT1G64440	TRUE
AT3G01220	ATHB-20	AT5G42420	URGT3	Elongation_Cortex_BRZ	0.012485403	0.012485403	8.548780430236397e-15	14.068095837341648	Cortex	AT3G01220_AT5G42420	FALSE
AT5G15150	HAT7	AT5G12940	AT5G12940	Elongation_Cortex_BRZ	0.0124785155	0.0124785155	5.5210885014137344e-15	14.257975291192126	Cortex	AT5G15150_AT5G12940	FALSE
AT1G26960	ATHB-23	AT4G31470	AT4G31470	Elongation_Cortex_BRZ	0.012399928	0.012399928	2.1236148795060015e-16	15.672924240354467	Cortex	AT1G26960_AT4G31470	FALSE
AT1G33240	AT-GTL1	AT1G12240	BFRUCT4	Elongation_Cortex_BRZ	0.012379817	0.012379817	1.072390498974202e-15	14.969647042377852	Cortex	AT1G33240_AT1G12240	FALSE
AT1G69780	ATHB-13	AT1G66725	MIR163	Elongation_Cortex_BRZ	-0.012361392	0.012361392	2.385538667476547e-11	10.622413539517717	Cortex	AT1G69780_AT1G66725	FALSE
AT5G15150	HAT7	AT1G51680	4CL1	Elongation_Cortex_BRZ	-0.012349855	0.012349855	6.669283327350021e-15	14.175920832305298	Cortex	AT5G15150_AT1G51680	FALSE
AT1G26960	ATHB-23	AT1G76090	SMT3	Elongation_Cortex_BRZ	0.012327001	0.012327001	2.9224323543245047e-18	17.534255532684035	Cortex	AT1G26960_AT1G76090	FALSE
AT1G26960	ATHB-23	AT3G16570	RALF23	Elongation_Cortex_BRZ	0.012322184	0.012322184	4.1662942302533404e-15	14.380250062745636	Cortex	AT1G26960_AT3G16570	FALSE
AT3G01220	ATHB-20	AT2G22125	CSI1	Elongation_Cortex_BRZ	0.01231558	0.01231558	7.16804395259411e-17	16.144599340356176	Cortex	AT3G01220_AT2G22125	TRUE
AT5G15150	HAT7	AT5G54750	AT5G54750	Elongation_Cortex_BRZ	0.012301309	0.012301309	8.286266957357937e-11	10.081641079215391	Cortex	AT5G15150_AT5G54750	FALSE
AT1G69780	ATHB-13	AT2G45180	AT2G45180	Elongation_Cortex_BRZ	0.012265271	0.012265271	1.5011274806564603e-10	9.823582424482424	Cortex	AT1G69780_AT2G45180	FALSE
AT3G01220	ATHB-20	AT2G36830	TIP1-1	Elongation_Cortex_BRZ	-0.01222451	0.01222451	9.392275700121422e-18	17.02722916766332	Cortex	AT3G01220_AT2G36830	FALSE
AT5G15150	HAT7	AT2G30930	AT2G30930	Elongation_Cortex_BRZ	-0.012213109	0.012213109	2.7225692308778535e-13	12.565021067970369	Cortex	AT5G15150_AT2G30930	FALSE
AT1G26960	ATHB-23	AT5G41080	GDPD2	Elongation_Cortex_BRZ	0.012174718	0.012174718	4.937389034216545e-16	15.306502651845276	Cortex	AT1G26960_AT5G41080	FALSE
AT1G69780	ATHB-13	AT2G45010	AT2G45010	Elongation_Cortex_BRZ	0.01217216	0.01217216	1.0585006071838773e-20	19.975308888521724	Cortex	AT1G69780_AT2G45010	FALSE
AT5G15150	HAT7	AT5G42420	URGT3	Elongation_Cortex_BRZ	0.012152551	0.012152551	1.2039947627128118e-13	12.919375402222608	Cortex	AT5G15150_AT5G42420	FALSE
AT1G69780	ATHB-13	AT2G33990	iqd9	Elongation_Cortex_BRZ	-0.0121515235	0.0121515235	1.3506512075382302e-12	11.869456788800864	Cortex	AT1G69780_AT2G33990	FALSE
AT1G69780	ATHB-13	AT5G42190	SKP1B	Elongation_Cortex_BRZ	0.012150922	0.012150922	9.124595522342073e-9	8.03978637797376	Cortex	AT1G69780_AT5G42190	FALSE
AT1G69780	ATHB-13	AT2G05630	ATG8D	Elongation_Cortex_BRZ	-0.012139063	0.012139063	1.2374550241474004e-8	7.9074705767334335	Cortex	AT1G69780_AT2G05630	FALSE
AT3G01220	ATHB-20	AT2G02780	AT2G02780	Elongation_Cortex_BRZ	0.01210341	0.01210341	3.128716409367176e-10	9.504633800046058	Cortex	AT3G01220_AT2G02780	FALSE
AT1G69780	ATHB-13	AT4G35410	AAP19-2	Elongation_Cortex_BRZ	0.012093875	0.012093875	1.5253106904974538e-14	13.816641685874162	Cortex	AT1G69780_AT4G35410	FALSE
AT1G33240	AT-GTL1	AT1G03870	FLA9	Elongation_Cortex_BRZ	0.012093571	0.012093571	4.105131859320802e-13	12.386672888518792	Cortex	AT1G33240_AT1G03870	TRUE
AT1G26960	ATHB-23	AT2G33470	GLTP1	Elongation_Cortex_BRZ	0.0120246615	0.0120246615	1.1433466950931302e-17	16.941822059250093	Cortex	AT1G26960_AT2G33470	FALSE
AT1G26960	ATHB-23	AT1G19870	IQD32	Elongation_Cortex_BRZ	0.0120236	0.0120236	6.35152756704456e-19	18.197121812636375	Cortex	AT1G26960_AT1G19870	FALSE
AT3G01220	ATHB-20	AT1G48240	NPSN12	Elongation_Cortex_BRZ	0.012018087	0.012018087	3.35010050717284e-11	10.474942163394266	Cortex	AT3G01220_AT1G48240	FALSE
AT1G26960	ATHB-23	AT3G30775	POX1	Elongation_Cortex_BRZ	0.012012286	0.012012286	6.039418281926584e-16	15.2190048907027	Cortex	AT1G26960_AT3G30775	FALSE
AT5G15150	HAT7	AT1G10120	BHLH74	Elongation_Cortex_BRZ	0.011999916	0.011999916	8.044726985248546e-12	11.094488690012676	Cortex	AT5G15150_AT1G10120	FALSE
AT5G15150	HAT7	AT4G29520	AT4G29520	Elongation_Cortex_BRZ	0.011996824	0.011996824	5.668625396803746e-14	13.246522241805366	Cortex	AT5G15150_AT4G29520	FALSE
AT3G01220	ATHB-20	AT4G38040	AT4G38040	Elongation_Cortex_BRZ	0.011993151	0.011993151	2.693102487332731e-13	12.56974711898502	Cortex	AT3G01220_AT4G38040	FALSE
AT1G69780	ATHB-13	AT1G26300	AT1G26300	Elongation_Cortex_BRZ	0.011977207	0.011977207	2.3615236400003623e-14	13.6268077025665	Cortex	AT1G69780_AT1G26300	FALSE
AT1G33240	AT-GTL1	AT4G31340	AT4G31340	Elongation_Cortex_BRZ	0.011969129	0.011969129	5.3444627190241555e-14	13.27209594805884	Cortex	AT1G33240_AT4G31340	FALSE
AT1G26960	ATHB-23	AT3G56310	AGAL3	Elongation_Cortex_BRZ	0.011959509	0.011959509	5.468413929247293e-10	9.262138619125407	Cortex	AT1G26960_AT3G56310	TRUE
AT1G33240	AT-GTL1	AT1G13420	SOT8	Elongation_Cortex_BRZ	-0.011941128	0.011941128	4.478438991662852e-15	14.348873337663573	Cortex	AT1G33240_AT1G13420	FALSE
AT5G15150	HAT7	AT5G66920	sks17	Elongation_Cortex_BRZ	0.011938785	0.011938785	2.1662367326507464e-11	10.664294084153024	Cortex	AT5G15150_AT5G66920	FALSE
AT5G15150	HAT7	AT2G35880	WDL4	Elongation_Cortex_BRZ	0.011921094	0.011921094	1.8463923243311525e-13	12.733676013933566	Cortex	AT5G15150_AT2G35880	FALSE
AT5G15150	HAT7	AT4G27760	FEY	Elongation_Cortex_BRZ	0.011911692	0.011911692	5.603363596363655e-17	16.25155119570644	Cortex	AT5G15150_AT4G27760	FALSE
AT3G01220	ATHB-20	AT1G04850	AT1G04850	Elongation_Cortex_BRZ	0.0119116455	0.0119116455	2.337340421271319e-7	6.6312780303065955	Cortex	AT3G01220_AT1G04850	FALSE
AT1G26960	ATHB-23	AT1G03870	FLA9	Elongation_Cortex_BRZ	0.011908502	0.011908502	9.193005383028896e-12	11.036542485579032	Cortex	AT1G26960_AT1G03870	TRUE
AT5G15150	HAT7	AT3G17420	GPK1	Elongation_Cortex_BRZ	-0.01188585	0.01188585	2.949313703513022e-17	16.53027903129397	Cortex	AT5G15150_AT3G17420	FALSE
AT1G33240	AT-GTL1	AT1G11580	ATPMEPCRA	Elongation_Cortex_BRZ	0.011883203	0.011883203	4.152906642689603e-13	12.381647831717107	Cortex	AT1G33240_AT1G11580	TRUE
AT3G01220	ATHB-20	AT1G44575	PSBS	Elongation_Cortex_BRZ	0.011867063	0.011867063	4.007909723523267e-12	11.397082069330741	Cortex	AT3G01220_AT1G44575	FALSE
AT5G15150	HAT7	AT5G65810	CGR3	Elongation_Cortex_BRZ	0.011827616000000001	0.011827616000000001	1.3918100106248544e-17	16.856420044156927	Cortex	AT5G15150_AT5G65810	TRUE
AT1G26960	ATHB-23	AT5G10430	AGP4	Elongation_Cortex_BRZ	0.011825637	0.011825637	4.7222354974775974e-20	19.325852358488813	Cortex	AT1G26960_AT5G10430	FALSE
AT1G26960	ATHB-23	AT3G52090	NRPB11	Elongation_Cortex_BRZ	0.011825418	0.011825418	1.433535357054498e-7	6.8435915910437615	Cortex	AT1G26960_AT3G52090	FALSE
AT1G26960	ATHB-23	AT5G48900	AT5G48900	Elongation_Cortex_BRZ	0.011816101	0.011816101	1.7962788210473678e-14	13.745626250606406	Cortex	AT1G26960_AT5G48900	FALSE
AT1G33240	AT-GTL1	AT2G18160	BZIP2	Elongation_Cortex_BRZ	0.011770784	0.011770784	1.2466621823022833e-12	11.904251214715607	Cortex	AT1G33240_AT2G18160	FALSE
AT5G15150	HAT7	AT1G61790	OST3B	Elongation_Cortex_BRZ	0.011759837	0.011759837	4.524398129120837e-16	15.344439185870245	Cortex	AT5G15150_AT1G61790	FALSE
AT1G26960	ATHB-23	AT1G65840	PAO4	Elongation_Cortex_BRZ	0.011747276	0.011747276	6.236938803885315e-12	11.205028517174668	Cortex	AT1G26960_AT1G65840	FALSE
AT3G01220	ATHB-20	AT1G76090	SMT3	Elongation_Cortex_BRZ	0.011734417	0.011734417	2.4368034552757365e-18	17.613179498197905	Cortex	AT3G01220_AT1G76090	FALSE
AT5G15150	HAT7	AT1G14290	SBH2	Elongation_Cortex_BRZ	0.011676565	0.011676565	8.851219864274035e-9	8.052996871244053	Cortex	AT5G15150_AT1G14290	FALSE
AT1G26960	ATHB-23	AT2G31710	AT2G31710	Elongation_Cortex_BRZ	0.011675132	0.011675132	3.721479770717145e-17	16.429284337411005	Cortex	AT1G26960_AT2G31710	FALSE
AT1G26960	ATHB-23	AT5G59880	ADF3	Elongation_Cortex_BRZ	0.011668213	0.011668213	3.71059248813976e-14	13.430556738960348	Cortex	AT1G26960_AT5G59880	FALSE
AT5G15150	HAT7	AT4G08390	APXS	Elongation_Cortex_BRZ	0.0116484165	0.0116484165	1.1075973534321316e-13	12.955618090657769	Cortex	AT5G15150_AT4G08390	FALSE
AT5G15150	HAT7	AT1G29890	AT1G29890	Elongation_Cortex_BRZ	0.011633583	0.011633583	7.291829213315375e-13	12.137163511792064	Cortex	AT5G15150_AT1G29890	TRUE
AT1G33240	AT-GTL1	AT5G27770	RPL22C	Elongation_Cortex_BRZ	0.01162972	0.01162972	4.76010223663455e-11	10.322383719479209	Cortex	AT1G33240_AT5G27770	FALSE
AT5G15150	HAT7	AT2G37170	PIP2B	Elongation_Cortex_BRZ	-0.011625583	0.011625583	3.29196667246155e-19	18.482544570191028	Cortex	AT5G15150_AT2G37170	FALSE
AT1G33240	AT-GTL1	AT1G67730	KCR1	Elongation_Cortex_BRZ	0.011622084	0.011622084	9.392178944330496e-12	11.027233641629364	Cortex	AT1G33240_AT1G67730	FALSE
AT1G33240	AT-GTL1	AT5G28540	MED37A	Elongation_Cortex_BRZ	0.01161958	0.01161958	2.6492268265460853e-8	7.576880855859052	Cortex	AT1G33240_AT5G28540	FALSE
AT5G15150	HAT7	AT1G30630	AT1G30630	Elongation_Cortex_BRZ	0.01157159	0.01157159	3.8002861237187093e-16	15.420183704100502	Cortex	AT5G15150_AT1G30630	FALSE
AT1G33240	AT-GTL1	AT5G60920	COB	Elongation_Cortex_BRZ	0.011559991	0.011559991	1.3910840866385506e-14	13.856646617485026	Cortex	AT1G33240_AT5G60920	TRUE
AT1G26960	ATHB-23	AT3G23690	BHLH77	Elongation_Cortex_BRZ	0.0115359295	0.0115359295	1.4453739452026247e-14	13.840019778286004	Cortex	AT1G26960_AT3G23690	FALSE
AT3G01220	ATHB-20	AT3G13610	F6'H1	Elongation_Cortex_BRZ	-0.011511398	0.011511398	1.969958719828061e-17	16.705542874314915	Cortex	AT3G01220_AT3G13610	FALSE
AT5G15150	HAT7	AT3G23810	SAHH2	Elongation_Cortex_BRZ	0.011504275	0.011504275	1.998035215740593e-16	15.699396861521931	Cortex	AT5G15150_AT3G23810	FALSE
AT3G01220	ATHB-20	AT3G08030	AT3G08030	Elongation_Cortex_BRZ	0.011381263	0.011381263	1.0220627593071074e-12	11.990522435723884	Cortex	AT3G01220_AT3G08030	FALSE
AT1G26960	ATHB-23	AT3G14940	PPC3	Elongation_Cortex_BRZ	-0.011365239	0.011365239	1.3467173864575875e-18	17.870723532992333	Cortex	AT1G26960_AT3G14940	FALSE
AT1G69780	ATHB-13	AT1G68370	ATJ15	Elongation_Cortex_BRZ	0.011346889	0.011346889	2.2041202400379314e-14	13.65676471736989	Cortex	AT1G69780_AT1G68370	FALSE
AT5G15150	HAT7	AT1G11680	CYP51G1	Elongation_Cortex_BRZ	0.011340197	0.011340197	1.4329442674868293e-16	15.843770700596114	Cortex	AT5G15150_AT1G11680	FALSE
AT5G15150	HAT7	AT1G13280	AOC4	Elongation_Cortex_BRZ	0.01133279	0.01133279	7.871881219001759e-17	16.10392146771712	Cortex	AT5G15150_AT1G13280	FALSE
AT3G01220	ATHB-20	AT5G12940	AT5G12940	Elongation_Cortex_BRZ	0.011328985	0.011328985	5.249855069402583e-13	12.279852685818334	Cortex	AT3G01220_AT5G12940	FALSE
AT5G15150	HAT7	AT3G16080	RPL37C	Elongation_Cortex_BRZ	-0.011325306	0.011325306	0.002141812042114964	2.66921864398686	Cortex	AT5G15150_AT3G16080	FALSE
AT1G33240	AT-GTL1	AT1G04820	TUBA4	Elongation_Cortex_BRZ	0.011324419	0.011324419	2.3094020455508526e-20	19.636500453845635	Cortex	AT1G33240_AT1G04820	FALSE
AT1G69780	ATHB-13	AT5G12940	AT5G12940	Elongation_Cortex_BRZ	0.011320335	0.011320335	1.8682993046375179e-16	15.728553547838306	Cortex	AT1G69780_AT5G12940	FALSE
AT1G26960	ATHB-23	AT5G40890	CLC-A	Elongation_Cortex_BRZ	0.011299837	0.011299837	2.9182058051423714e-12	11.5348840829409	Cortex	AT1G26960_AT5G40890	FALSE
AT1G26960	ATHB-23	AT5G42420	URGT3	Elongation_Cortex_BRZ	0.011272886	0.011272886	2.4089587186935236e-14	13.618170642258702	Cortex	AT1G26960_AT5G42420	FALSE
AT5G15150	HAT7	AT3G09300	ORP3B	Elongation_Cortex_BRZ	0.011239877	0.011239877	9.028733685278844e-15	14.044373156891423	Cortex	AT5G15150_AT3G09300	FALSE
AT1G33240	AT-GTL1	AT1G64330	AT1G64330	Elongation_Cortex_BRZ	0.011225205	0.011225205	1.0469647025207508e-14	13.980067959924662	Cortex	AT1G33240_AT1G64330	FALSE
AT3G01220	ATHB-20	AT3G14940	PPC3	Elongation_Cortex_BRZ	-0.011198038	0.011198038	2.6943294072364995e-13	12.569549308761678	Cortex	AT3G01220_AT3G14940	FALSE
AT1G69780	ATHB-13	AT3G54880	AT3G54880	Elongation_Cortex_BRZ	0.011185161	0.011185161	7.014044473530283e-13	12.154031484740864	Cortex	AT1G69780_AT3G54880	FALSE
AT3G01220	ATHB-20	AT3G21680	AT3G21680	Elongation_Cortex_BRZ	0.01117892	0.01117892	9.117799480164235e-19	18.040109963089943	Cortex	AT3G01220_AT3G21680	FALSE
AT1G33240	AT-GTL1	AT1G51680	4CL1	Elongation_Cortex_BRZ	-0.011167909	0.011167909	2.0496205779560087e-17	16.68832652731061	Cortex	AT1G33240_AT1G51680	FALSE
AT1G69780	ATHB-13	AT5G49540	AT5G49540	Elongation_Cortex_BRZ	0.011161642	0.011161642	1.05933148472677e-12	11.97496811972149	Cortex	AT1G69780_AT5G49540	FALSE
AT1G33240	AT-GTL1	AT2G42490	AT2G42490	Elongation_Cortex_BRZ	0.011160242	0.011160242	2.831154512625194e-12	11.548036428003549	Cortex	AT1G33240_AT2G42490	FALSE
AT1G26960	ATHB-23	AT3G25930	AT3G25930	Elongation_Cortex_BRZ	-0.011123405	0.011123405	3.7494798743716654e-17	16.426028973167497	Cortex	AT1G26960_AT3G25930	FALSE
AT3G01220	ATHB-20	AT5G18520	AT5G18520	Elongation_Cortex_BRZ	0.011118162	0.011118162	6.124717759436071e-16	15.212913919754241	Cortex	AT3G01220_AT5G18520	FALSE
AT1G33240	AT-GTL1	AT1G54217	AT1G54217	Elongation_Cortex_BRZ	-0.01107495	0.01107495	3.4443937993305583e-16	15.46288720126624	Cortex	AT1G33240_AT1G54217	FALSE
AT3G01220	ATHB-20	AT4G32330	WDL5	Elongation_Cortex_BRZ	0.011067226	0.011067226	3.7793539511453444e-16	15.422582432816812	Cortex	AT3G01220_AT4G32330	FALSE
AT1G33240	AT-GTL1	AT5G60980	AT5G60980	Elongation_Cortex_BRZ	0.011062058	0.011062058	2.757845355321078e-18	17.559430090304364	Cortex	AT1G33240_AT5G60980	FALSE
AT3G01220	ATHB-20	AT3G28200	PER31	Elongation_Cortex_BRZ	0.011059696	0.011059696	8.066144530972802e-18	17.093334000473504	Cortex	AT3G01220_AT3G28200	FALSE
AT5G15150	HAT7	AT3G25290	AT3G25290	Elongation_Cortex_BRZ	0.011045092	0.011045092	6.912331943480615e-13	12.160375414371693	Cortex	AT5G15150_AT3G25290	FALSE
AT1G26960	ATHB-23	AT1G30360	ERD4	Elongation_Cortex_BRZ	-0.011042742	0.011042742	6.127920223773881e-16	15.212686897194041	Cortex	AT1G26960_AT1G30360	FALSE
AT1G26960	ATHB-23	AT1G11580	ATPMEPCRA	Elongation_Cortex_BRZ	0.011000693	0.011000693	2.2945559747205816e-14	13.639301343410262	Cortex	AT1G26960_AT1G11580	TRUE
AT5G15150	HAT7	AT3G54400	AT3G54400	Elongation_Cortex_BRZ	0.010986409	0.010986409	1.7273981577285938e-19	18.76260754791341	Cortex	AT5G15150_AT3G54400	FALSE
AT5G15150	HAT7	AT5G54160	OMT1	Elongation_Cortex_BRZ	-0.010981417	0.010981417	2.0041419706676254e-16	15.698071516889803	Cortex	AT5G15150_AT5G54160	FALSE
AT3G01220	ATHB-20	AT5G59880	ADF3	Elongation_Cortex_BRZ	0.010976937	0.010976937	2.488144612831256e-13	12.60412438172661	Cortex	AT3G01220_AT5G59880	FALSE
AT5G15150	HAT7	AT4G12520	AT4G12520	Elongation_Cortex_BRZ	0.010965993	0.010965993	2.318787565286989e-9	8.634739037239392	Cortex	AT5G15150_AT4G12520	FALSE
AT3G01220	ATHB-20	AT5G15490	UGD3	Elongation_Cortex_BRZ	0.010952082	0.010952082	6.531295399405315e-7	6.185000673392747	Cortex	AT3G01220_AT5G15490	TRUE
AT1G26960	ATHB-23	AT3G20110	CYP705A20	Elongation_Cortex_BRZ	0.010949001	0.010949001	2.5012520780309e-16	15.601842537545346	Cortex	AT1G26960_AT3G20110	FALSE
AT5G15150	HAT7	AT1G65010	AT1G65010	Elongation_Cortex_BRZ	0.010948153	0.010948153	2.8004717944157044e-12	11.552768797068193	Cortex	AT5G15150_AT1G65010	FALSE
AT3G01220	ATHB-20	AT3G10525	SMR1	Elongation_Cortex_BRZ	0.010926875	0.010926875	3.858383789526557e-12	11.413594575711395	Cortex	AT3G01220_AT3G10525	FALSE
AT1G33240	AT-GTL1	AT4G08685	SAH7	Elongation_Cortex_BRZ	0.010913209	0.010913209	3.1896965209739315e-12	11.4962506352927	Cortex	AT1G33240_AT4G08685	FALSE
AT1G33240	AT-GTL1	AT1G76470	AT1G76470	Elongation_Cortex_BRZ	0.010912725	0.010912725	1.6818414822673272e-7	6.774214939941681	Cortex	AT1G33240_AT1G76470	FALSE
AT5G15150	HAT7	AT3G08030	AT3G08030	Elongation_Cortex_BRZ	0.010901055	0.010901055	1.736856866683235e-18	17.76023597002207	Cortex	AT5G15150_AT3G08030	FALSE
AT1G33240	AT-GTL1	AT4G25260	PMEI7	Elongation_Cortex_BRZ	0.010887551	0.010887551	3.751303525502539e-16	15.425817794788804	Cortex	AT1G33240_AT4G25260	FALSE
AT1G33240	AT-GTL1	AT1G09970	LRR XI-23	Elongation_Cortex_BRZ	0.010881073	0.010881073	2.3378203086565077e-15	14.631188872968016	Cortex	AT1G33240_AT1G09970	FALSE
AT1G33240	AT-GTL1	AT5G15490	UGD3	Elongation_Cortex_BRZ	0.010874618	0.010874618	2.4315535794848705e-6	5.614116156275426	Cortex	AT1G33240_AT5G15490	TRUE
AT1G26960	ATHB-23	AT4G21850	MSRB9	Elongation_Cortex_BRZ	0.010859499	0.010859499	5.587454165619336e-16	15.252786026401438	Cortex	AT1G26960_AT4G21850	FALSE
AT1G33240	AT-GTL1	AT2G03350	AT2G03350	Elongation_Cortex_BRZ	0.010855897	0.010855897	1.642676876451789e-11	10.784447856269729	Cortex	AT1G33240_AT2G03350	FALSE
AT3G01220	ATHB-20	AT3G28180	CSLC4	Elongation_Cortex_BRZ	0.010845748	0.010845748	8.888667011019643e-14	13.051163363120285	Cortex	AT3G01220_AT3G28180	TRUE
AT1G26960	ATHB-23	AT1G10120	BHLH74	Elongation_Cortex_BRZ	0.010843117	0.010843117	1.4489675573279938e-15	14.838941338359858	Cortex	AT1G26960_AT1G10120	FALSE
AT1G69780	ATHB-13	AT5G42420	URGT3	Elongation_Cortex_BRZ	0.010839474	0.010839474	2.2260831569675727e-13	12.652458616309668	Cortex	AT1G69780_AT5G42420	FALSE
AT1G69780	ATHB-13	AT1G16560	AT1G16560	Elongation_Cortex_BRZ	0.010827701	0.010827701	9.20191462790057e-14	13.036121800282665	Cortex	AT1G69780_AT1G16560	FALSE
AT1G33240	AT-GTL1	AT5G54830	AT5G54830	Elongation_Cortex_BRZ	0.010779587	0.010779587	1.1968680422106486e-13	12.92195372904125	Cortex	AT1G33240_AT5G54830	FALSE
AT1G69780	ATHB-13	AT5G05270	CHI3	Elongation_Cortex_BRZ	0.010765973	0.010765973	3.841169766161286e-12	11.415536498125695	Cortex	AT1G69780_AT5G05270	FALSE
AT5G15150	HAT7	AT3G45070	AT3G45070	Elongation_Cortex_BRZ	-0.010747604	0.010747604	1.5730744142491707e-14	13.803250732600246	Cortex	AT5G15150_AT3G45070	FALSE
AT1G26960	ATHB-23	AT5G63800	BGAL6	Elongation_Cortex_BRZ	0.010734567	0.010734567	2.4766710564198696e-18	17.60613167119708	Cortex	AT1G26960_AT5G63800	TRUE
AT1G33240	AT-GTL1	AT1G62480	AT1G62480	Elongation_Cortex_BRZ	0.010729648	0.010729648	1.0852763335299863e-14	13.964459667486027	Cortex	AT1G33240_AT1G62480	FALSE
AT5G15150	HAT7	AT3G21680	AT3G21680	Elongation_Cortex_BRZ	0.010724526	0.010724526	8.0328752239333e-20	19.095128978956936	Cortex	AT5G15150_AT3G21680	FALSE
AT1G33240	AT-GTL1	AT1G26960	ATHB-23	Elongation_Cortex_BRZ	0.01072397	0.01072397	1.089815178950617e-14	13.962647147534327	Cortex	AT1G33240_AT1G26960	FALSE
AT5G15150	HAT7	AT5G63800	BGAL6	Elongation_Cortex_BRZ	0.010715107	0.010715107	9.143607768608577e-17	16.038882412050928	Cortex	AT5G15150_AT5G63800	TRUE
AT1G26960	ATHB-23	AT1G45130	BGAL5	Elongation_Cortex_BRZ	0.010711214	0.010711214	7.674763107053111e-10	9.114935020787247	Cortex	AT1G26960_AT1G45130	FALSE
AT1G33240	AT-GTL1	AT5G63800	BGAL6	Elongation_Cortex_BRZ	0.010710899	0.010710899	1.4140981872909464e-16	15.849520434444214	Cortex	AT1G33240_AT5G63800	TRUE
AT1G33240	AT-GTL1	AT3G06300	P4H2	Elongation_Cortex_BRZ	0.010706622	0.010706622	3.187360161125197e-10	9.496568859917641	Cortex	AT1G33240_AT3G06300	FALSE
AT1G69780	ATHB-13	AT4G38040	AT4G38040	Elongation_Cortex_BRZ	0.010695247	0.010695247	5.409345751218806e-12	11.266855258704453	Cortex	AT1G69780_AT4G38040	FALSE
AT1G33240	AT-GTL1	AT5G08130	BIM1	Elongation_Cortex_BRZ	0.010684995	0.010684995	7.750434579728046e-15	14.110673945198673	Cortex	AT1G33240_AT5G08130	FALSE
AT5G15150	HAT7	AT3G15980	AT3G15980	Elongation_Cortex_BRZ	0.010669602	0.010669602	4.915073680800316e-12	11.308469967368946	Cortex	AT5G15150_AT3G15980	FALSE
AT1G33240	AT-GTL1	AT1G76090	SMT3	Elongation_Cortex_BRZ	0.010657839	0.010657839	3.773387946093851e-15	14.423268542218409	Cortex	AT1G33240_AT1G76090	FALSE
AT1G33240	AT-GTL1	AT3G17100	BHLH147	Elongation_Cortex_BRZ	0.010653522	0.010653522	2.086373208784132e-13	12.680608002708105	Cortex	AT1G33240_AT3G17100	FALSE
AT1G26960	ATHB-23	AT1G13280	AOC4	Elongation_Cortex_BRZ	0.010631108	0.010631108	1.1953985972705514e-14	13.922487258120888	Cortex	AT1G26960_AT1G13280	FALSE
AT1G26960	ATHB-23	AT1G20840	MSSP1	Elongation_Cortex_BRZ	0.010623065	0.010623065	2.75389131603158e-13	12.560053203432453	Cortex	AT1G26960_AT1G20840	FALSE
AT1G26960	ATHB-23	AT5G54750	AT5G54750	Elongation_Cortex_BRZ	0.010614868	0.010614868	4.53929523826037e-9	8.343011569586414	Cortex	AT1G26960_AT5G54750	FALSE
AT3G01220	ATHB-20	AT2G41110	CAM2	Elongation_Cortex_BRZ	0.010597093	0.010597093	2.721959217832392e-15	14.56511838596701	Cortex	AT3G01220_AT2G41110	FALSE
AT5G15150	HAT7	AT5G45420	MAMYB	Elongation_Cortex_BRZ	0.010578283	0.010578283	4.2908182726398847e-10	9.367459878583382	Cortex	AT5G15150_AT5G45420	FALSE
AT1G33240	AT-GTL1	AT1G19870	IQD32	Elongation_Cortex_BRZ	0.010555729	0.010555729	3.52919212699163e-14	13.452324698279009	Cortex	AT1G33240_AT1G19870	FALSE
AT5G15150	HAT7	AT3G01520	AT3G01520	Elongation_Cortex_BRZ	-0.010527814	0.010527814	2.5277262144231025e-14	13.597269967574952	Cortex	AT5G15150_AT3G01520	FALSE
AT5G15150	HAT7	AT5G49540	AT5G49540	Elongation_Cortex_BRZ	0.010496037	0.010496037	3.0419056249549177e-13	12.516854264049327	Cortex	AT5G15150_AT5G49540	FALSE
AT1G33240	AT-GTL1	AT1G41830	SKS6	Elongation_Cortex_BRZ	0.010482689	0.010482689	8.109444032896362e-15	14.091008919120759	Cortex	AT1G33240_AT1G41830	FALSE
AT1G26960	ATHB-23	AT2G19800	MIOX2	Elongation_Cortex_BRZ	0.0104690455	0.0104690455	2.5500396586623898e-14	13.593453065289847	Cortex	AT1G26960_AT2G19800	FALSE
AT5G15150	HAT7	AT1G41830	SKS6	Elongation_Cortex_BRZ	0.010458944	0.010458944	3.0066477497153506e-16	15.521917449623425	Cortex	AT5G15150_AT1G41830	FALSE
AT1G33240	AT-GTL1	AT3G45070	AT3G45070	Elongation_Cortex_BRZ	-0.010450926	0.010450926	5.069737118791011e-14	13.295014559565754	Cortex	AT1G33240_AT3G45070	FALSE
AT1G26960	ATHB-23	AT1G55330	AGP21	Elongation_Cortex_BRZ	0.010449513	0.010449513	5.791306292660341e-9	8.23722346533868	Cortex	AT1G26960_AT1G55330	FALSE
AT1G69780	ATHB-13	AT4G30060	AT4G30060	Elongation_Cortex_BRZ	0.010434665	0.010434665	1.1619451253345026e-16	15.934814381693673	Cortex	AT1G69780_AT4G30060	FALSE
AT3G01220	ATHB-20	AT5G56360	PSL4	Elongation_Cortex_BRZ	0.010431928	0.010431928	1.426637664772267e-15	14.845686314321485	Cortex	AT3G01220_AT5G56360	FALSE
AT1G26960	ATHB-23	AT1G13420	SOT8	Elongation_Cortex_BRZ	-0.0104279155	0.0104279155	4.4432069954682506e-10	9.352303453831919	Cortex	AT1G26960_AT1G13420	FALSE
AT1G26960	ATHB-23	AT3G13610	F6'H1	Elongation_Cortex_BRZ	-0.010418776	0.010418776	3.019272107724171e-17	16.520097745023357	Cortex	AT1G26960_AT3G13610	FALSE
AT1G69780	ATHB-13	AT1G57620	CYB	Elongation_Cortex_BRZ	0.010406145	0.010406145	2.7590692867136165e-12	11.559237393228837	Cortex	AT1G69780_AT1G57620	FALSE
AT5G15150	HAT7	AT5G10840	TMN8	Elongation_Cortex_BRZ	0.010400499	0.010400499	6.5678922447495096e-18	17.182573981024817	Cortex	AT5G15150_AT5G10840	FALSE
AT1G33240	AT-GTL1	AT5G13220	JAZ10	Elongation_Cortex_BRZ	-0.010384102	0.010384102	6.525917467820903e-11	10.18535842296258	Cortex	AT1G33240_AT5G13220	FALSE
AT3G01220	ATHB-20	AT1G08590	PXL1	Elongation_Cortex_BRZ	0.0103829615	0.0103829615	4.00716251477895e-18	17.39716304393104	Cortex	AT3G01220_AT1G08590	FALSE
AT1G26960	ATHB-23	AT3G08030	AT3G08030	Elongation_Cortex_BRZ	0.010374838	0.010374838	2.6803665867079898e-12	11.571805804591813	Cortex	AT1G26960_AT3G08030	FALSE
AT5G15150	HAT7	AT3G05280	AT3G05280	Elongation_Cortex_BRZ	0.010363512	0.010363512	1.933346841155371e-13	12.713690226836684	Cortex	AT5G15150_AT3G05280	FALSE
AT5G15150	HAT7	AT1G76090	SMT3	Elongation_Cortex_BRZ	0.010352238	0.010352238	2.7840634996601596e-17	16.555320863444553	Cortex	AT5G15150_AT1G76090	FALSE
AT1G33240	AT-GTL1	AT2G20120	COV1	Elongation_Cortex_BRZ	0.0103240805	0.0103240805	2.461710053783465e-12	11.608763100656246	Cortex	AT1G33240_AT2G20120	FALSE
AT5G15150	HAT7	AT5G61790	CNX1	Elongation_Cortex_BRZ	0.010321743	0.010321743	9.810376680314004e-15	14.008314317080687	Cortex	AT5G15150_AT5G61790	FALSE
AT5G15150	HAT7	AT5G51040	AT5G51040	Elongation_Cortex_BRZ	-0.010307972	0.010307972	2.78592609962687e-9	8.555030407994586	Cortex	AT5G15150_AT5G51040	FALSE
AT1G33240	AT-GTL1	AT3G09940	MDAR3	Elongation_Cortex_BRZ	0.010278269	0.010278269	1.701758451647913e-10	9.769102083829027	Cortex	AT1G33240_AT3G09940	FALSE
AT1G26960	ATHB-23	AT5G28020	CYSD2	Elongation_Cortex_BRZ	0.010275875	0.010275875	1.812240826042782e-9	8.741784090063287	Cortex	AT1G26960_AT5G28020	FALSE
AT1G69780	ATHB-13	AT5G10840	TMN8	Elongation_Cortex_BRZ	0.010264275	0.010264275	2.308841574528311e-14	13.636605865986517	Cortex	AT1G69780_AT5G10840	FALSE
AT1G33240	AT-GTL1	AT3G17420	GPK1	Elongation_Cortex_BRZ	-0.010238414	0.010238414	1.6890243847531193e-12	11.77236408039508	Cortex	AT1G33240_AT3G17420	FALSE
AT1G69780	ATHB-13	AT4G08240	AT4G08240	Elongation_Cortex_BRZ	0.010238073	0.010238073	1.8404191756751295e-12	11.735083250387403	Cortex	AT1G69780_AT4G08240	FALSE
AT3G01220	ATHB-20	AT1G16370	OCT6	Elongation_Cortex_BRZ	-0.010225203	0.010225203	1.863847727061862e-13	12.729589571594754	Cortex	AT3G01220_AT1G16370	FALSE
AT1G33240	AT-GTL1	AT5G10840	TMN8	Elongation_Cortex_BRZ	0.010213891	0.010213891	6.629973960259391e-17	16.17848817731738	Cortex	AT1G33240_AT5G10840	FALSE
AT1G33240	AT-GTL1	AT4G31470	AT4G31470	Elongation_Cortex_BRZ	0.010203058	0.010203058	2.824122069321713e-14	13.549116535351438	Cortex	AT1G33240_AT4G31470	FALSE
AT1G26960	ATHB-23	AT5G18520	AT5G18520	Elongation_Cortex_BRZ	0.010198757	0.010198757	1.363164163902697e-15	14.86545183955499	Cortex	AT1G26960_AT5G18520	FALSE
AT1G26960	ATHB-23	AT5G02550	AT5G02550	Elongation_Cortex_BRZ	0.010194089	0.010194089	9.00401432133826e-12	11.045563822903722	Cortex	AT1G26960_AT5G02550	FALSE
AT1G69780	ATHB-13	AT3G11200	AL2	Elongation_Cortex_BRZ	0.010193546	0.010193546	8.7489338085237e-11	10.058044869182028	Cortex	AT1G69780_AT3G11200	FALSE
AT1G26960	ATHB-23	AT4G32330	WDL5	Elongation_Cortex_BRZ	0.010185621	0.010185621	1.1207277293060799e-15	14.950499882518452	Cortex	AT1G26960_AT4G32330	FALSE
AT5G15150	HAT7	AT5G60980	AT5G60980	Elongation_Cortex_BRZ	0.0101778805	0.0101778805	1.2271120419760287e-13	12.911115782024066	Cortex	AT5G15150_AT5G60980	FALSE
AT3G01220	ATHB-20	AT3G10520	AHB2	Elongation_Cortex_BRZ	0.010173692	0.010173692	1.0015272768123855e-15	14.999337218105017	Cortex	AT3G01220_AT3G10520	FALSE
AT1G69780	ATHB-13	AT5G56360	PSL4	Elongation_Cortex_BRZ	0.010173441	0.010173441	7.967242229921712e-17	16.098691978677394	Cortex	AT1G69780_AT5G56360	FALSE
AT5G15150	HAT7	AT3G14940	PPC3	Elongation_Cortex_BRZ	-0.010159311	0.010159311	2.8449667292270187e-21	20.54592280814329	Cortex	AT5G15150_AT3G14940	FALSE
AT3G01220	ATHB-20	AT4G16563	AT4G16563	Elongation_Cortex_BRZ	-0.010153582	0.010153582	2.1489184844047615e-15	14.667780058424167	Cortex	AT3G01220_AT4G16563	FALSE
AT1G69780	ATHB-13	AT3G19450	CAD4	Elongation_Cortex_BRZ	-0.010138313	0.010138313	2.4499212866803157e-13	12.610847868823036	Cortex	AT1G69780_AT3G19450	FALSE
AT5G15150	HAT7	AT5G14030	AT5G14030	Elongation_Cortex_BRZ	0.010126091	0.010126091	5.784441673568876e-13	12.237738553702727	Cortex	AT5G15150_AT5G14030	FALSE
AT1G26960	ATHB-23	AT5G44110	ABCI21	Elongation_Cortex_BRZ	0.010114975	0.010114975	1.7054743370803553e-16	15.768154811201319	Cortex	AT1G26960_AT5G44110	FALSE
AT1G33240	AT-GTL1	AT5G35200	AT5G35200	Elongation_Cortex_BRZ	0.010111392	0.010111392	9.452852549960788e-15	14.024437116383057	Cortex	AT1G33240_AT5G35200	FALSE
AT3G01220	ATHB-20	AT3G23690	BHLH77	Elongation_Cortex_BRZ	0.010082861	0.010082861	2.8476454254462107e-16	15.545514087843733	Cortex	AT3G01220_AT3G23690	FALSE
AT5G15150	HAT7	AT5G40890	CLC-A	Elongation_Cortex_BRZ	0.010079386	0.010079386	1.0620206199867996e-10	9.97386705099509	Cortex	AT5G15150_AT5G40890	FALSE
AT1G33240	AT-GTL1	AT5G16300	AT5G16300	Elongation_Cortex_BRZ	0.010075199	0.010075199	1.1529070970310652e-9	8.938205687390763	Cortex	AT1G33240_AT5G16300	FALSE
AT5G15150	HAT7	AT5G03760	CSLA9	Elongation_Cortex_BRZ	0.010065976	0.010065976	4.711947249937011e-19	18.326799580103277	Cortex	AT5G15150_AT5G03760	TRUE
AT3G01220	ATHB-20	AT3G16570	RALF23	Elongation_Cortex_BRZ	0.010063129	0.010063129	2.1979198001262533e-16	15.65798815859045	Cortex	AT3G01220_AT3G16570	FALSE
AT5G15150	HAT7	AT1G26960	ATHB-23	Elongation_Cortex_BRZ	0.010052844	0.010052844	2.024820721541737e-20	19.693613423358897	Cortex	AT5G15150_AT1G26960	FALSE
AT1G26960	ATHB-23	AT1G43170	ARP1	Elongation_Cortex_BRZ	-0.010050286	0.010050286	4.26909799636993e-8	7.369663875930597	Cortex	AT1G26960_AT1G43170	FALSE
AT1G69780	ATHB-13	AT5G40890	CLC-A	Elongation_Cortex_BRZ	0.010049836	0.010049836	1.2251438055325666e-12	11.911812931475986	Cortex	AT1G69780_AT5G40890	FALSE
AT1G33240	AT-GTL1	AT3G13610	F6'H1	Elongation_Cortex_BRZ	-0.0100483	0.0100483	4.476516419762759e-15	14.349059818185639	Cortex	AT1G33240_AT3G13610	FALSE
AT1G33240	AT-GTL1	AT5G12940	AT5G12940	Elongation_Cortex_BRZ	0.0100211585	0.0100211585	5.985042516277155e-15	14.222932760124909	Cortex	AT1G33240_AT5G12940	FALSE
AT1G33240	AT-GTL1	AT5G15230	GASA4	Elongation_Cortex_BRZ	0.010007944	0.010007944	8.15875820057053e-17	16.088375937775577	Cortex	AT1G33240_AT5G15230	FALSE
AT3G01220	ATHB-20	AT3G28940	AIG2B	Elongation_Cortex_BRZ	-0.009949235	0.009949235	1.909785197091976e-11	10.719015477235894	Cortex	AT3G01220_AT3G28940	FALSE
AT5G15150	HAT7	AT5G02502	OST4B	Elongation_Cortex_BRZ	0.009932205	0.009932205	9.619991682786526e-4	3.01682530344259	Cortex	AT5G15150_AT5G02502	FALSE
AT1G26960	ATHB-23	AT1G11680	CYP51G1	Elongation_Cortex_BRZ	0.009931566	0.009931566	3.5853453425564214e-17	16.445469006483407	Cortex	AT1G26960_AT1G11680	FALSE
AT1G26960	ATHB-23	AT1G69410	ELF5A-3	Elongation_Cortex_BRZ	-0.009907413	0.009907413	1.7862469087950228e-11	10.748058509772381	Cortex	AT1G26960_AT1G69410	FALSE
AT1G26960	ATHB-23	AT2G17300	AT2G17300	Elongation_Cortex_BRZ	0.009891406	0.009891406	2.6991616430422036e-17	16.568771106336705	Cortex	AT1G26960_AT2G17300	FALSE
AT1G26960	ATHB-23	AT2G22870	EMB2001	Elongation_Cortex_BRZ	0.009889403	0.009889403	3.322964866798636e-11	10.478474250426418	Cortex	AT1G26960_AT2G22870	FALSE
AT1G26960	ATHB-23	AT3G28200	PER31	Elongation_Cortex_BRZ	0.00988594	0.00988594	3.316448306755794e-17	16.47932676763009	Cortex	AT1G26960_AT3G28200	FALSE
AT5G15150	HAT7	AT3G28940	AIG2B	Elongation_Cortex_BRZ	-0.009878823	0.009878823	2.233320169621104e-9	8.6510490118447	Cortex	AT5G15150_AT3G28940	FALSE
AT1G33240	AT-GTL1	AT1G79940	ERDJ2A	Elongation_Cortex_BRZ	0.009850113	0.009850113	1.6663062933031943e-11	10.778245165435264	Cortex	AT1G33240_AT1G79940	FALSE
AT1G26960	ATHB-23	AT5G65390	AGP7	Elongation_Cortex_BRZ	0.009843192	0.009843192	1.3390702813527253e-14	13.873196628363154	Cortex	AT1G26960_AT5G65390	FALSE
AT1G69780	ATHB-13	AT3G25290	AT3G25290	Elongation_Cortex_BRZ	0.009835133	0.009835133	3.965240482667209e-11	10.401730468591454	Cortex	AT1G69780_AT3G25290	FALSE
AT1G69780	ATHB-13	AT1G10120	BHLH74	Elongation_Cortex_BRZ	0.0098333340000000009	0.0098333340000000009	1.2765260048639323e-13	12.893970333500647	Cortex	AT1G69780_AT1G10120	FALSE
AT1G33240	AT-GTL1	AT5G25100	AT5G25100	Elongation_Cortex_BRZ	0.009829755	0.009829755	8.688006918814586e-15	14.061079841898668	Cortex	AT1G33240_AT5G25100	FALSE
AT1G69780	ATHB-13	AT5G09960	AT5G09960	Elongation_Cortex_BRZ	0.009822547	0.009822547	2.3336097768254257e-12	11.63197176437465	Cortex	AT1G69780_AT5G09960	FALSE
AT5G15150	HAT7	AT1G07670	ECA4	Elongation_Cortex_BRZ	0.009815028	0.009815028	2.9219684564285244e-12	11.534324476722384	Cortex	AT5G15150_AT1G07670	FALSE
AT5G15150	HAT7	AT3G24530	AT3G24530	Elongation_Cortex_BRZ	0.009813575	0.009813575	1.1174246055848777e-11	10.951781769746857	Cortex	AT5G15150_AT3G24530	FALSE
AT1G26960	ATHB-23	AT5G49280	AT5G49280	Elongation_Cortex_BRZ	0.009810802	0.009810802	1.5626877561484773e-17	16.8061277905852	Cortex	AT1G26960_AT5G49280	FALSE
AT1G33240	AT-GTL1	AT1G10120	BHLH74	Elongation_Cortex_BRZ	0.0098045245	0.0098045245	8.841141976482766e-13	12.053491635207141	Cortex	AT1G33240_AT1G10120	FALSE
AT1G69780	ATHB-13	AT2G37040	PAL1	Elongation_Cortex_BRZ	-0.009802553	0.009802553	4.9075536437729694e-15	14.309134944490614	Cortex	AT1G69780_AT2G37040	FALSE
AT5G15150	HAT7	AT1G52360	AT1G52360	Elongation_Cortex_BRZ	0.009796542	0.009796542	8.165579131719916e-15	14.088013008136018	Cortex	AT5G15150_AT1G52360	FALSE
AT1G69780	ATHB-13	AT4G32330	WDL5	Elongation_Cortex_BRZ	0.009794847	0.009794847	8.815581467060323e-15	14.05474903678414	Cortex	AT1G69780_AT4G32330	FALSE
AT5G15150	HAT7	AT1G65840	PAO4	Elongation_Cortex_BRZ	0.009793013	0.009793013	1.9667305098948392e-11	10.70625514495294	Cortex	AT5G15150_AT1G65840	FALSE
AT1G26960	ATHB-23	AT5G45420	MAMYB	Elongation_Cortex_BRZ	0.009791777	0.009791777	2.1626185144121964e-11	10.665020083287471	Cortex	AT1G26960_AT5G45420	FALSE
AT1G33240	AT-GTL1	AT1G76640	CML39	Elongation_Cortex_BRZ	0.0097860005	0.0097860005	1.3612122501913921e-8	7.866074151137656	Cortex	AT1G33240_AT1G76640	FALSE
AT1G26960	ATHB-23	AT3G12610	DRT100	Elongation_Cortex_BRZ	0.009782475	0.009782475	1.0786428679589853e-18	17.967122323758517	Cortex	AT1G26960_AT3G12610	FALSE
AT1G26960	ATHB-23	AT4G30270	XTH24	Elongation_Cortex_BRZ	-0.009781348	0.009781348	1.3476788944283277e-13	12.87041357292693	Cortex	AT1G26960_AT4G30270	TRUE
AT3G01220	ATHB-20	AT5G48900	AT5G48900	Elongation_Cortex_BRZ	0.009775417	0.009775417	1.7552617319120875e-12	11.75565811552294	Cortex	AT3G01220_AT5G48900	FALSE
AT3G01220	ATHB-20	AT1G64950	CYP89A5	Elongation_Cortex_BRZ	0.009761325	0.009761325	5.744636409892973e-12	11.240737453516013	Cortex	AT3G01220_AT1G64950	FALSE
AT1G33240	AT-GTL1	AT5G48900	AT5G48900	Elongation_Cortex_BRZ	0.009739264	0.009739264	1.7824845095456585e-9	8.748974235640514	Cortex	AT1G33240_AT5G48900	FALSE
AT5G15150	HAT7	AT5G48900	AT5G48900	Elongation_Cortex_BRZ	0.009730303	0.009730303	5.696159690545979e-13	12.244417843853157	Cortex	AT5G15150_AT5G48900	FALSE
AT1G33240	AT-GTL1	AT3G57650	LPAT2	Elongation_Cortex_BRZ	0.009669004	0.009669004	1.9233838487054421e-10	9.715934035189965	Cortex	AT1G33240_AT3G57650	FALSE
AT1G26960	ATHB-23	AT4G18760	RLP51	Elongation_Cortex_BRZ	0.009663803	0.009663803	7.561463587776524e-15	14.121394134845955	Cortex	AT1G26960_AT4G18760	FALSE
AT1G69780	ATHB-13	AT3G10525	SMR1	Elongation_Cortex_BRZ	0.009658344	0.009658344	3.698974304020327e-15	14.431918685624574	Cortex	AT1G69780_AT3G10525	FALSE
AT1G26960	ATHB-23	AT5G14030	AT5G14030	Elongation_Cortex_BRZ	0.009644429	0.009644429	2.193870950568651e-11	10.658788922387684	Cortex	AT1G26960_AT5G14030	FALSE
AT3G01220	ATHB-20	AT1G64440	UGE4	Elongation_Cortex_BRZ	0.009639981	0.009639981	1.5550982981176894e-15	14.808242153916352	Cortex	AT3G01220_AT1G64440	TRUE
AT1G33240	AT-GTL1	AT1G52670	AT1G52670	Elongation_Cortex_BRZ	0.009639752	0.009639752	4.29561510050761e-9	8.366974639602358	Cortex	AT1G33240_AT1G52670	FALSE
AT3G01220	ATHB-20	AT3G25930	AT3G25930	Elongation_Cortex_BRZ	-0.009633022	0.009633022	3.1305040427734435e-16	15.504385731024987	Cortex	AT3G01220_AT3G25930	FALSE
AT3G01220	ATHB-20	AT1G30360	ERD4	Elongation_Cortex_BRZ	-0.009625176	0.009625176	1.2191285338099051e-17	16.913950503912695	Cortex	AT3G01220_AT1G30360	FALSE
AT5G15150	HAT7	AT5G13500	HPAT3	Elongation_Cortex_BRZ	0.009619993	0.009619993	1.549476553787875e-13	12.809814990988162	Cortex	AT5G15150_AT5G13500	FALSE
AT3G01220	ATHB-20	AT1G65010	AT1G65010	Elongation_Cortex_BRZ	0.009617774	0.009617774	1.5959172463637273e-14	13.79698963201998	Cortex	AT3G01220_AT1G65010	FALSE
AT1G33240	AT-GTL1	AT1G20090	ARAC4	Elongation_Cortex_BRZ	0.009588742	0.009588742	4.981014529026696e-9	8.302682191480441	Cortex	AT1G33240_AT1G20090	FALSE
AT1G33240	AT-GTL1	AT2G17840	ERD7	Elongation_Cortex_BRZ	-0.009581069	0.009581069	5.83601385435499e-13	12.233883685787704	Cortex	AT1G33240_AT2G17840	FALSE
AT1G69780	ATHB-13	AT5G18520	AT5G18520	Elongation_Cortex_BRZ	0.009580822	0.009580822	3.5862470341257016e-12	11.445359797913147	Cortex	AT1G69780_AT5G18520	FALSE
AT1G69780	ATHB-13	AT4G36500	AT4G36500	Elongation_Cortex_BRZ	-0.0095673865	0.0095673865	2.5977376946849165e-10	9.585404703725699	Cortex	AT1G69780_AT4G36500	FALSE
AT1G33240	AT-GTL1	AT4G29810	ATMKK2	Elongation_Cortex_BRZ	0.0095628165	0.0095628165	7.35246537202361e-14	13.133567012216947	Cortex	AT1G33240_AT4G29810	FALSE
AT1G26960	ATHB-23	AT1G79040	PSBR	Elongation_Cortex_BRZ	-0.009555186	0.009555186	4.9301397762973515e-11	10.307140767697595	Cortex	AT1G26960_AT1G79040	FALSE
AT1G33240	AT-GTL1	AT5G52882	AT5G52882	Elongation_Cortex_BRZ	0.009543988	0.009543988	9.631542912654806e-17	16.01630413605532	Cortex	AT1G33240_AT5G52882	FALSE
AT3G01220	ATHB-20	AT1G64640	ENODL8	Elongation_Cortex_BRZ	0.00951352	0.00951352	6.186943375160029e-19	18.20852385876068	Cortex	AT3G01220_AT1G64640	FALSE
AT5G15150	HAT7	AT1G62480	AT1G62480	Elongation_Cortex_BRZ	0.009512707	0.009512707	2.80635920306874e-18	17.551856741744395	Cortex	AT5G15150_AT1G62480	FALSE
AT1G69780	ATHB-13	AT2G06850	XTH4	Elongation_Cortex_BRZ	0.009508839	0.009508839	7.001055706796969e-5	4.154836466690537	Cortex	AT1G69780_AT2G06850	TRUE
AT1G33240	AT-GTL1	AT3G30390	AVT6A	Elongation_Cortex_BRZ	-0.009507778	0.009507778	3.556497059278663e-7	6.448977546066251	Cortex	AT1G33240_AT3G30390	FALSE
AT5G15150	HAT7	AT1G69780	ATHB-13	Elongation_Cortex_BRZ	0.009496723	0.009496723	4.355760620031472e-15	14.360935995825368	Cortex	AT5G15150_AT1G69780	FALSE
AT1G69780	ATHB-13	AT2G36830	TIP1-1	Elongation_Cortex_BRZ	-0.009485782	0.009485782	7.742296590412273e-18	17.11113019582871	Cortex	AT1G69780_AT2G36830	FALSE
AT5G15150	HAT7	AT4G32330	WDL5	Elongation_Cortex_BRZ	0.009458521	0.009458521	7.281543784796091e-16	15.137776534678693	Cortex	AT5G15150_AT4G32330	FALSE
AT1G26960	ATHB-23	AT1G66280	BGLU22	Elongation_Cortex_BRZ	-0.009445013	0.009445013	1.4310609027512097e-15	14.844341883245146	Cortex	AT1G26960_AT1G66280	FALSE
AT3G01220	ATHB-20	AT4G30060	AT4G30060	Elongation_Cortex_BRZ	0.009443161	0.009443161	2.6456011252558107e-12	11.577475633375467	Cortex	AT3G01220_AT4G30060	FALSE
AT1G26960	ATHB-23	AT3G21680	AT3G21680	Elongation_Cortex_BRZ	0.009426851	0.009426851	6.816108581066813e-12	11.166463499846028	Cortex	AT1G26960_AT3G21680	FALSE
AT1G26960	ATHB-23	AT2G27050	EIL1	Elongation_Cortex_BRZ	0.0094173625	0.0094173625	2.840977689770893e-18	17.546532176783025	Cortex	AT1G26960_AT2G27050	FALSE
AT1G26960	ATHB-23	AT5G01220	SQD2	Elongation_Cortex_BRZ	0.009412636	0.009412636	1.5465765479085343e-13	12.810628579694718	Cortex	AT1G26960_AT5G01220	FALSE
AT3G01220	ATHB-20	AT3G20110	CYP705A20	Elongation_Cortex_BRZ	0.009396425	0.009396425	1.0927044186156255e-12	11.96149730074459	Cortex	AT3G01220_AT3G20110	FALSE
AT1G26960	ATHB-23	AT3G10520	AHB2	Elongation_Cortex_BRZ	0.0093944585	0.0093944585	2.5754196009490306e-16	15.589152003309783	Cortex	AT1G26960_AT3G10520	FALSE
AT1G69780	ATHB-13	AT1G56423	AT1G56423	Elongation_Cortex_BRZ	0.009381232	0.009381232	1.8253398659100942e-13	12.738656260989835	Cortex	AT1G69780_AT1G56423	FALSE
AT1G26960	ATHB-23	AT4G30060	AT4G30060	Elongation_Cortex_BRZ	0.009380453	0.009380453	1.879103368512095e-14	13.726049328925749	Cortex	AT1G26960_AT4G30060	FALSE
AT5G15150	HAT7	AT4G03190	GRH1	Elongation_Cortex_BRZ	0.009379053	0.009379053	1.524824663698839e-14	13.816780092032557	Cortex	AT5G15150_AT4G03190	FALSE
AT5G15150	HAT7	AT3G10525	SMR1	Elongation_Cortex_BRZ	0.009362946	0.009362946	1.016631306134889e-13	12.992836520767202	Cortex	AT5G15150_AT3G10525	FALSE
AT3G01220	ATHB-20	AT5G61820	AT5G61820	Elongation_Cortex_BRZ	-0.00936085	0.00936085	6.577811590542666e-10	9.181918570251284	Cortex	AT3G01220_AT5G61820	FALSE
AT1G33240	AT-GTL1	AT4G03390	SRF3	Elongation_Cortex_BRZ	0.009355138	0.009355138	2.6874678767382615e-12	11.570656718160503	Cortex	AT1G33240_AT4G03390	FALSE
AT5G15150	HAT7	AT1G79940	ERDJ2A	Elongation_Cortex_BRZ	0.0093304785	0.0093304785	1.2956583339842514e-12	11.887509507129016	Cortex	AT5G15150_AT1G79940	FALSE
AT5G15150	HAT7	AT4G16563	AT4G16563	Elongation_Cortex_BRZ	-0.009285413	0.009285413	1.0309225205880065e-16	15.986773973072939	Cortex	AT5G15150_AT4G16563	FALSE
AT1G26960	ATHB-23	AT5G03345	AT5G03345	Elongation_Cortex_BRZ	0.009283688	0.009283688	2.2940380443905382e-4	3.639399384023298	Cortex	AT1G26960_AT5G03345	FALSE
AT3G01220	ATHB-20	AT1G30690	PATL4	Elongation_Cortex_BRZ	0.009275938	0.009275938	1.3153320319992279e-12	11.880964603475944	Cortex	AT3G01220_AT1G30690	FALSE
AT1G69780	ATHB-13	AT1G16370	OCT6	Elongation_Cortex_BRZ	-0.009265837	0.009265837	6.091017977083898e-12	11.215310118716143	Cortex	AT1G69780_AT1G16370	FALSE
AT5G15150	HAT7	AT1G29025	AT1G29025	Elongation_Cortex_BRZ	0.009222559	0.009222559	2.713620708438774e-4	3.566450855181645	Cortex	AT5G15150_AT1G29025	FALSE
AT5G15150	HAT7	AT5G42500	DIR2	Elongation_Cortex_BRZ	-0.009217642	0.009217642	6.084086041127767e-13	12.215804652784263	Cortex	AT5G15150_AT5G42500	FALSE
AT1G26960	ATHB-23	AT3G23050	IAA7	Elongation_Cortex_BRZ	0.009201795	0.009201795	3.881292507281565e-13	12.41102362613107	Cortex	AT1G26960_AT3G23050	FALSE
AT1G26960	ATHB-23	AT4G00810	RPP1B	Elongation_Cortex_BRZ	0.009198493	0.009198493	2.7345031498493347e-12	11.563121572029186	Cortex	AT1G26960_AT4G00810	FALSE
AT1G26960	ATHB-23	AT3G05280	AT3G05280	Elongation_Cortex_BRZ	0.009194956	0.009194956	4.71217070739282e-16	15.326778984788055	Cortex	AT1G26960_AT3G05280	FALSE
AT3G01220	ATHB-20	AT5G07870	AT5G07870	Elongation_Cortex_BRZ	0.009184032	0.009184032	1.5491399675053626e-12	11.80990934120204	Cortex	AT3G01220_AT5G07870	FALSE
AT5G15150	HAT7	AT5G40450	AT5G40450	Elongation_Cortex_BRZ	-0.009179903	0.009179903	1.685699573509194e-10	9.7732198230642	Cortex	AT5G15150_AT5G40450	FALSE
AT5G15150	HAT7	AT3G56310	AGAL3	Elongation_Cortex_BRZ	0.009157727	0.009157727	5.378349416509004e-12	11.269350986282992	Cortex	AT5G15150_AT3G56310	TRUE
AT5G15150	HAT7	AT2G02780	AT2G02780	Elongation_Cortex_BRZ	0.009133463	0.009133463	5.544734569631244e-10	9.25611923900149	Cortex	AT5G15150_AT2G02780	FALSE
AT5G15150	HAT7	AT1G74380	XXT5	Elongation_Cortex_BRZ	0.009125778	0.009125778	5.267800453914793e-12	11.278370684622375	Cortex	AT5G15150_AT1G74380	TRUE
AT1G33240	AT-GTL1	AT3G47370	RPS20B	Elongation_Cortex_BRZ	-0.009113205	0.009113205	6.913332101173554e-10	9.160312580070725	Cortex	AT1G33240_AT3G47370	FALSE
AT3G01220	ATHB-20	AT4G21850	MSRB9	Elongation_Cortex_BRZ	0.00908455	0.00908455	5.880602096735012e-17	16.230578205573064	Cortex	AT3G01220_AT4G21850	FALSE
AT5G15150	HAT7	AT2G31710	AT2G31710	Elongation_Cortex_BRZ	0.009081731	0.009081731	5.905116454293822e-10	9.228771533281881	Cortex	AT5G15150_AT2G31710	FALSE
AT1G33240	AT-GTL1	AT4G18070	AT4G18070	Elongation_Cortex_BRZ	0.009069854	0.009069854	6.847028589849707e-10	9.164497858727096	Cortex	AT1G33240_AT4G18070	FALSE
AT3G01220	ATHB-20	AT2G17300	AT2G17300	Elongation_Cortex_BRZ	0.009059249	0.009059249	4.542910048682797e-13	12.342665862293332	Cortex	AT3G01220_AT2G17300	FALSE
AT5G15150	HAT7	AT1G19870	IQD32	Elongation_Cortex_BRZ	0.0090549	0.0090549	1.4743690375451257e-13	12.83139379808503	Cortex	AT5G15150_AT1G19870	FALSE
AT5G15150	HAT7	AT2G16600	CYP19-1	Elongation_Cortex_BRZ	0.009049427	0.009049427	2.034108260859991e-9	8.69162593644627	Cortex	AT5G15150_AT2G16600	FALSE
AT3G01220	ATHB-20	AT3G15115	AT3G15115	Elongation_Cortex_BRZ	0.009043858	0.009043858	2.0254079526026534e-20	19.693487489130654	Cortex	AT3G01220_AT3G15115	FALSE
AT1G33240	AT-GTL1	AT2G27050	EIL1	Elongation_Cortex_BRZ	0.009030107	0.009030107	3.3971366514572176e-13	12.468886983073991	Cortex	AT1G33240_AT2G27050	FALSE
AT1G33240	AT-GTL1	AT3G07460	AT3G07460	Elongation_Cortex_BRZ	0.009010876	0.009010876	1.3433242692818588e-12	11.871819138961298	Cortex	AT1G33240_AT3G07460	FALSE
AT5G15150	HAT7	AT3G58120	BZIP61	Elongation_Cortex_BRZ	0.009009153	0.009009153	1.932865640952255e-14	13.713798333980277	Cortex	AT5G15150_AT3G58120	FALSE
AT1G69780	ATHB-13	AT1G03210	AT1G03210	Elongation_Cortex_BRZ	-0.008992349	0.008992349	1.0759750170496105e-9	8.968197812390315	Cortex	AT1G69780_AT1G03210	FALSE
AT1G33240	AT-GTL1	AT5G05270	CHI3	Elongation_Cortex_BRZ	0.008972061	0.008972061	1.3698257293742332e-14	13.863334680716054	Cortex	AT1G33240_AT5G05270	FALSE
AT1G69780	ATHB-13	AT3G28180	CSLC4	Elongation_Cortex_BRZ	0.008971984	0.008971984	1.6652497378991453e-10	9.778520626026584	Cortex	AT1G69780_AT3G28180	TRUE
AT1G33240	AT-GTL1	AT5G17460	AT5G17460	Elongation_Cortex_BRZ	-0.008945872	0.008945872	5.403382276322401e-11	10.26733430608204	Cortex	AT1G33240_AT5G17460	FALSE
AT5G15150	HAT7	AT5G55850	NOI	Elongation_Cortex_BRZ	-0.008931285	0.008931285	1.6318360754345267e-14	13.787323470036725	Cortex	AT5G15150_AT5G55850	FALSE
AT1G26960	ATHB-23	AT1G76790	IGMT5	Elongation_Cortex_BRZ	-0.008917537	0.008917537	4.86940165970063e-11	10.312524400562552	Cortex	AT1G26960_AT1G76790	FALSE
AT1G26960	ATHB-23	AT3G16240	TIP2-1	Elongation_Cortex_BRZ	0.008907828	0.008907828	1.4812632182137425e-11	10.829367761154394	Cortex	AT1G26960_AT3G16240	FALSE
AT1G69780	ATHB-13	AT3G19930	STP4	Elongation_Cortex_BRZ	0.008901833	0.008901833	7.0793112235551926e-15	14.15000899462106	Cortex	AT1G69780_AT3G19930	FALSE
AT1G69780	ATHB-13	AT1G23380	KNAT6	Elongation_Cortex_BRZ	0.008896286	0.008896286	6.570297965019835e-13	12.182414934606186	Cortex	AT1G69780_AT1G23380	FALSE
AT5G15150	HAT7	AT4G33740	AT4G33740	Elongation_Cortex_BRZ	-0.008887968	0.008887968	1.203083067949063e-10	9.91970438537302	Cortex	AT5G15150_AT4G33740	FALSE
AT1G69780	ATHB-13	AT2G04240	XERICO	Elongation_Cortex_BRZ	0.008887722	0.008887722	8.736615872542654e-16	15.058656758725968	Cortex	AT1G69780_AT2G04240	FALSE
AT1G33240	AT-GTL1	AT5G20250	DIN10	Elongation_Cortex_BRZ	0.008887658	0.008887658	2.2098954434487906e-13	12.655628273558065	Cortex	AT1G33240_AT5G20250	FALSE
AT1G26960	ATHB-23	AT3G01220	ATHB-20	Elongation_Cortex_BRZ	0.008880666	0.008880666	1.2314888774715925e-20	19.909569506256485	Cortex	AT1G26960_AT3G01220	FALSE
AT5G15150	HAT7	AT3G20110	CYP705A20	Elongation_Cortex_BRZ	0.008864847	0.008864847	1.76036590002988e-18	17.754397052726844	Cortex	AT5G15150_AT3G20110	FALSE
AT1G33240	AT-GTL1	AT4G02450	P23-1	Elongation_Cortex_BRZ	0.00884647	0.00884647	1.5536407039357063e-10	9.808649409177123	Cortex	AT1G33240_AT4G02450	FALSE
AT1G69780	ATHB-13	AT1G45130	BGAL5	Elongation_Cortex_BRZ	0.008819914	0.008819914	5.356063411872253e-12	11.27115428990066	Cortex	AT1G69780_AT1G45130	FALSE
AT1G69780	ATHB-13	AT3G24350	SYP32	Elongation_Cortex_BRZ	0.008817082	0.008817082	6.182734316494548e-13	12.208819415535649	Cortex	AT1G69780_AT3G24350	FALSE
AT5G15150	HAT7	AT2G38120	AUX1	Elongation_Cortex_BRZ	0.008815171	0.008815171	1.662850751661576e-13	12.779146728915517	Cortex	AT5G15150_AT2G38120	FALSE
AT5G15150	HAT7	AT3G13920	EIF4A1	Elongation_Cortex_BRZ	0.0087995049999999991	0.0087995049999999991	5.23330086077061e-13	12.281224297093592	Cortex	AT5G15150_AT3G13920	FALSE
AT1G33240	AT-GTL1	AT1G77610	UDP-GALT1	Elongation_Cortex_BRZ	0.008781376	0.008781376	6.106705242408773e-11	10.21419304196332	Cortex	AT1G33240_AT1G77610	FALSE
AT5G15150	HAT7	AT1G66280	BGLU22	Elongation_Cortex_BRZ	-0.008757318	0.008757318	1.274592330581585e-15	14.894628699065095	Cortex	AT5G15150_AT1G66280	FALSE
AT1G33240	AT-GTL1	AT2G34660	ABCC2	Elongation_Cortex_BRZ	0.008757242	0.008757242	3.6748854804367245e-10	9.434756190182327	Cortex	AT1G33240_AT2G34660	FALSE
AT1G26960	ATHB-23	AT5G24165	AT5G24165	Elongation_Cortex_BRZ	-0.00875062	0.00875062	2.0522735786881224e-10	9.687764745999294	Cortex	AT1G26960_AT5G24165	FALSE
AT5G15150	HAT7	AT2G03350	AT2G03350	Elongation_Cortex_BRZ	0.008749291	0.008749291	2.409898428758105e-15	14.618001261474701	Cortex	AT5G15150_AT2G03350	FALSE
AT1G33240	AT-GTL1	AT2G38120	AUX1	Elongation_Cortex_BRZ	0.008743099	0.008743099	4.146047127742453e-14	13.382365765628032	Cortex	AT1G33240_AT2G38120	FALSE
AT1G33240	AT-GTL1	AT2G43340	AT2G43340	Elongation_Cortex_BRZ	0.008740016	0.008740016	1.4896218079537343e-14	13.826923978276911	Cortex	AT1G33240_AT2G43340	FALSE
AT5G15150	HAT7	AT4G16695	AT4G16695	Elongation_Cortex_BRZ	0.008736324	0.008736324	1.4306327750270982e-17	16.844471829724718	Cortex	AT5G15150_AT4G16695	FALSE
AT5G15150	HAT7	AT2G38750	ANN4	Elongation_Cortex_BRZ	-0.008730773	0.008730773	3.8981478419525095e-12	11.40914169376468	Cortex	AT5G15150_AT2G38750	FALSE
AT1G26960	ATHB-23	AT5G44020	AT5G44020	Elongation_Cortex_BRZ	0.00872219	0.00872219	1.9714963702384973e-17	16.705204018178303	Cortex	AT1G26960_AT5G44020	FALSE
AT5G15150	HAT7	AT5G07190	ATS3	Elongation_Cortex_BRZ	0.008707318	0.008707318	3.7134182184785786e-16	15.4302261362171	Cortex	AT5G15150_AT5G07190	FALSE
AT1G26960	ATHB-23	AT2G27920	SCPL51	Elongation_Cortex_BRZ	-0.008680933	0.008680933	3.395045308163358e-12	11.469154425520731	Cortex	AT1G26960_AT2G27920	FALSE
AT1G33240	AT-GTL1	AT5G02550	AT5G02550	Elongation_Cortex_BRZ	0.008678467	0.008678467	1.422624452964753e-15	14.846909730647033	Cortex	AT1G33240_AT5G02550	FALSE
AT3G01220	ATHB-20	AT3G12610	DRT100	Elongation_Cortex_BRZ	0.008677268	0.008677268	1.7946354830804247e-11	10.74602374973912	Cortex	AT3G01220_AT3G12610	FALSE
AT1G69780	ATHB-13	AT1G12090	ELP	Elongation_Cortex_BRZ	0.008675731	0.008675731	2.7480521434256545e-6	5.560975030933018	Cortex	AT1G69780_AT1G12090	FALSE
AT5G15150	HAT7	AT1G30360	ERD4	Elongation_Cortex_BRZ	-0.00866801	0.00866801	1.3204313424582901e-18	17.879284175575343	Cortex	AT5G15150_AT1G30360	FALSE
AT1G26960	ATHB-23	AT4G16695	AT4G16695	Elongation_Cortex_BRZ	0.0086632725	0.0086632725	7.551542445006523e-17	16.121964332220163	Cortex	AT1G26960_AT4G16695	FALSE
AT1G26960	ATHB-23	AT4G27760	FEY	Elongation_Cortex_BRZ	0.008656306	0.008656306	4.909378976014939e-15	14.308973441552748	Cortex	AT1G26960_AT4G27760	FALSE
AT1G69780	ATHB-13	AT2G15570	ATHM3	Elongation_Cortex_BRZ	0.008655879	0.008655879	3.544146617715689e-11	10.450488320095436	Cortex	AT1G69780_AT2G15570	FALSE
AT1G69780	ATHB-13	AT2G27710	RPP2B	Elongation_Cortex_BRZ	-0.008654773	0.008654773	6.916461991882233e-10	9.160116005302106	Cortex	AT1G69780_AT2G27710	FALSE
AT3G01220	ATHB-20	AT5G03520	RABE1D	Elongation_Cortex_BRZ	0.00865327	0.00865327	3.0513172869231724e-15	14.515512630510525	Cortex	AT3G01220_AT5G03520	FALSE
AT1G33240	AT-GTL1	AT5G35740	AT5G35740	Elongation_Cortex_BRZ	0.008635374	0.008635374	1.2489677024722332e-14	13.903448792065774	Cortex	AT1G33240_AT5G35740	FALSE
AT1G26960	ATHB-23	AT5G40690	AT5G40690	Elongation_Cortex_BRZ	-0.008634588	0.008634588	3.6114332406865005e-15	14.442320408899894	Cortex	AT1G26960_AT5G40690	FALSE
AT1G33240	AT-GTL1	AT5G26280	AT5G26280	Elongation_Cortex_BRZ	-0.00862852	0.00862852	3.323944371090612e-11	10.478346253098078	Cortex	AT1G33240_AT5G26280	FALSE
AT1G33240	AT-GTL1	AT2G32920	PDIL2-3	Elongation_Cortex_BRZ	0.0086069275	0.0086069275	2.400655317602192e-11	10.619670190800639	Cortex	AT1G33240_AT2G32920	FALSE
AT1G26960	ATHB-23	AT5G67480	BT4	Elongation_Cortex_BRZ	0.008600928	0.008600928	5.3404973916218637e-11	10.272418292713565	Cortex	AT1G26960_AT5G67480	FALSE
AT1G69780	ATHB-13	AT2G31570	GPX2	Elongation_Cortex_BRZ	-0.00860036	0.00860036	1.884383514237452e-10	9.724830703896245	Cortex	AT1G69780_AT2G31570	FALSE
AT1G26960	ATHB-23	AT2G23910	AT2G23910	Elongation_Cortex_BRZ	0.008584567	0.008584567	5.810951496552583e-15	14.235752749559932	Cortex	AT1G26960_AT2G23910	FALSE
AT1G26960	ATHB-23	AT5G17460	AT5G17460	Elongation_Cortex_BRZ	-0.008575268	0.008575268	5.656631959431238e-14	13.247442077082082	Cortex	AT1G26960_AT5G17460	FALSE
AT1G26960	ATHB-23	AT1G71950	AT1G71950	Elongation_Cortex_BRZ	-0.008554848	0.008554848	9.73761928274767e-15	14.01154720931714	Cortex	AT1G26960_AT1G71950	FALSE
AT3G01220	ATHB-20	AT5G54160	OMT1	Elongation_Cortex_BRZ	-0.008553042	0.008553042	1.3962122091966847e-12	11.855048568619008	Cortex	AT3G01220_AT5G54160	FALSE
AT1G26960	ATHB-23	AT3G15115	AT3G15115	Elongation_Cortex_BRZ	0.008548526	0.008548526	3.070021201157287e-15	14.512858625332642	Cortex	AT1G26960_AT3G15115	FALSE
AT5G15150	HAT7	AT4G30420	AT4G30420	Elongation_Cortex_BRZ	0.008524594	0.008524594	6.398741269765454e-20	19.193905449978566	Cortex	AT5G15150_AT4G30420	FALSE
AT5G15150	HAT7	AT1G43710	SDC	Elongation_Cortex_BRZ	0.0085198125	0.0085198125	1.6507453866920262e-11	10.78231990776811	Cortex	AT5G15150_AT1G43710	FALSE
AT5G15150	HAT7	AT1G08590	PXL1	Elongation_Cortex_BRZ	0.0085022645	0.0085022645	1.0496781527277957e-15	14.97894384180715	Cortex	AT5G15150_AT1G08590	FALSE
AT3G01220	ATHB-20	AT5G10430	AGP4	Elongation_Cortex_BRZ	0.00849285	0.00849285	2.0379842035815919e-16	15.690799186533683	Cortex	AT3G01220_AT5G10430	FALSE
AT5G15150	HAT7	AT2G31570	GPX2	Elongation_Cortex_BRZ	-0.008486672	0.008486672	2.595584939429236e-7	6.585764754447693	Cortex	AT5G15150_AT2G31570	FALSE
AT1G26960	ATHB-23	AT5G12940	AT5G12940	Elongation_Cortex_BRZ	0.008486061	0.008486061	2.9339210174041473e-12	11.532551581756284	Cortex	AT1G26960_AT5G12940	FALSE
AT1G26960	ATHB-23	AT1G58270	ZW9	Elongation_Cortex_BRZ	-0.008484205	0.008484205	4.8353002583912664e-14	13.315576552291706	Cortex	AT1G26960_AT1G58270	FALSE
AT1G69780	ATHB-13	AT3G25040	ERD2B	Elongation_Cortex_BRZ	0.008482499	0.008482499	2.1977723555255504e-14	13.658017293650062	Cortex	AT1G69780_AT3G25040	FALSE
AT1G69780	ATHB-13	AT3G53010	AT3G53010	Elongation_Cortex_BRZ	0.008476154	0.008476154	2.297474749593252e-14	13.638749253031113	Cortex	AT1G69780_AT3G53010	FALSE
AT1G26960	ATHB-23	AT5G65810	CGR3	Elongation_Cortex_BRZ	0.008447566	0.008447566	4.456859603032204e-18	17.3509710465485	Cortex	AT1G26960_AT5G65810	TRUE
AT3G01220	ATHB-20	AT2G37170	PIP2B	Elongation_Cortex_BRZ	-0.008446539	0.008446539	2.0919046903793708e-16	15.679458106317785	Cortex	AT3G01220_AT2G37170	FALSE
AT1G33240	AT-GTL1	AT3G30775	POX1	Elongation_Cortex_BRZ	0.008436848	0.008436848	8.360677283125082e-13	12.077758539736857	Cortex	AT1G33240_AT3G30775	FALSE
AT1G69780	ATHB-13	AT5G41790	CIP1	Elongation_Cortex_BRZ	0.008427572	0.008427572	2.9621703882800784e-10	9.52838996385616	Cortex	AT1G69780_AT5G41790	FALSE
AT1G33240	AT-GTL1	AT5G65390	AGP7	Elongation_Cortex_BRZ	0.008420001	0.008420001	1.2991760161368852e-12	11.886332005464006	Cortex	AT1G33240_AT5G65390	FALSE
AT1G26960	ATHB-23	AT5G03520	RABE1D	Elongation_Cortex_BRZ	0.008410769	0.008410769	8.092112647262793e-12	11.091938080208683	Cortex	AT1G26960_AT5G03520	FALSE
AT1G26960	ATHB-23	AT5G47990	CYP705A5	Elongation_Cortex_BRZ	-0.008407016	0.008407016	1.3904373892712586e-11	10.856848562431754	Cortex	AT1G26960_AT5G47990	FALSE
AT3G01220	ATHB-20	AT4G21150	RPN2	Elongation_Cortex_BRZ	0.008403801	0.008403801	3.4605935239414544e-10	9.460849409280371	Cortex	AT3G01220_AT4G21150	FALSE
AT1G69780	ATHB-13	AT1G69980	AT1G69980	Elongation_Cortex_BRZ	0.00839887	0.00839887	7.113391885295967e-13	12.147923264838855	Cortex	AT1G69780_AT1G69980	FALSE
AT3G01220	ATHB-20	AT4G34800	AT4G34800	Elongation_Cortex_BRZ	0.008397865	0.008397865	2.485871044209953e-14	13.604521404351107	Cortex	AT3G01220_AT4G34800	FALSE
AT5G15150	HAT7	AT1G57620	CYB	Elongation_Cortex_BRZ	0.008396009	0.008396009	6.4608049723254146e-18	17.189713368497248	Cortex	AT5G15150_AT1G57620	FALSE
AT1G33240	AT-GTL1	AT1G66280	BGLU22	Elongation_Cortex_BRZ	-0.00838822	0.00838822	1.3156807293715833e-14	13.88084948632579	Cortex	AT1G33240_AT1G66280	FALSE
AT1G33240	AT-GTL1	AT1G55330	AGP21	Elongation_Cortex_BRZ	0.008368115	0.008368115	1.2662887584205659e-8	7.897467248592712	Cortex	AT1G33240_AT1G55330	FALSE
AT3G01220	ATHB-20	AT1G78340	GSTU22	Elongation_Cortex_BRZ	-0.008356232	0.008356232	5.83173028041906e-13	12.234202570498459	Cortex	AT3G01220_AT1G78340	FALSE
AT1G33240	AT-GTL1	AT1G32150	BZIP68	Elongation_Cortex_BRZ	0.008355516	0.008355516	6.094858742125428e-13	12.215036355382164	Cortex	AT1G33240_AT1G32150	FALSE
AT1G26960	ATHB-23	AT2G33570	GALS1	Elongation_Cortex_BRZ	0.008345394	0.008345394	1.1258442076599756e-14	13.948521702233073	Cortex	AT1G26960_AT2G33570	TRUE
AT1G69780	ATHB-13	AT4G30550	GGP3	Elongation_Cortex_BRZ	0.008330396	0.008330396	8.989770738713539e-13	12.046251383704059	Cortex	AT1G69780_AT4G30550	FALSE
AT5G15150	HAT7	AT3G25930	AT3G25930	Elongation_Cortex_BRZ	-0.008326181	0.008326181	9.032690772716604e-16	15.044182857253636	Cortex	AT5G15150_AT3G25930	FALSE
AT1G33240	AT-GTL1	AT5G58060	YKT61	Elongation_Cortex_BRZ	0.00832277	0.00832277	3.6627496889048717e-13	12.436192759861758	Cortex	AT1G33240_AT5G58060	FALSE
AT5G15150	HAT7	AT3G28200	PER31	Elongation_Cortex_BRZ	0.0083181495	0.0083181495	6.796972961673127e-19	18.167684457695735	Cortex	AT5G15150_AT3G28200	FALSE
AT1G33240	AT-GTL1	AT5G49280	AT5G49280	Elongation_Cortex_BRZ	0.0083097415	0.0083097415	6.436210879759077e-16	15.19136973486273	Cortex	AT1G33240_AT5G49280	FALSE
AT1G69780	ATHB-13	AT5G56540	AGP14	Elongation_Cortex_BRZ	-0.00830889	0.00830889	7.995169249227969e-10	9.097172338268244	Cortex	AT1G69780_AT5G56540	FALSE
AT1G69780	ATHB-13	AT4G16566	HINT4	Elongation_Cortex_BRZ	-0.008306639	0.008306639	6.957731572377285e-11	10.157532330242649	Cortex	AT1G69780_AT4G16566	FALSE
AT1G33240	AT-GTL1	AT5G05610	AL1	Elongation_Cortex_BRZ	0.008296388	0.008296388	8.340701221841069e-12	11.078797435696284	Cortex	AT1G33240_AT5G05610	FALSE
AT5G15150	HAT7	AT5G03150	JKD	Elongation_Cortex_BRZ	0.008295937	0.008295937	5.649082890165603e-12	11.248022052723858	Cortex	AT5G15150_AT5G03150	FALSE
AT1G26960	ATHB-23	AT5G56360	PSL4	Elongation_Cortex_BRZ	0.008290156	0.008290156	6.755371353583971e-13	12.170350772122417	Cortex	AT1G26960_AT5G56360	FALSE
AT5G15150	HAT7	AT4G10360	AT4G10360	Elongation_Cortex_BRZ	-0.008274403	0.008274403	8.50289307156944e-12	11.070433282374625	Cortex	AT5G15150_AT4G10360	FALSE
AT5G15150	HAT7	AT5G03040	iqd2	Elongation_Cortex_BRZ	0.008270872	0.008270872	1.8929757748881642e-13	12.722854943827917	Cortex	AT5G15150_AT5G03040	FALSE
AT1G33240	AT-GTL1	AT3G14940	PPC3	Elongation_Cortex_BRZ	-0.008258566	0.008258566	1.2805183074692007e-13	12.892614208077227	Cortex	AT1G33240_AT3G14940	FALSE
AT5G15150	HAT7	AT1G04680	AT1G04680	Elongation_Cortex_BRZ	0.008256932	0.008256932	3.879503083822208e-20	19.41122389857449	Cortex	AT5G15150_AT1G04680	FALSE
AT5G15150	HAT7	AT4G31860	AT4G31860	Elongation_Cortex_BRZ	0.008255607	0.008255607	1.0740360806143552e-5	4.968981128926485	Cortex	AT5G15150_AT4G31860	FALSE
AT3G01220	ATHB-20	AT5G63800	BGAL6	Elongation_Cortex_BRZ	0.0082503185	0.0082503185	2.7563747907470976e-15	14.559661730709712	Cortex	AT3G01220_AT5G63800	TRUE
AT1G33240	AT-GTL1	AT1G74380	XXT5	Elongation_Cortex_BRZ	0.008248118	0.008248118	2.9483258351685464e-12	11.530424521967667	Cortex	AT1G33240_AT1G74380	TRUE
AT1G33240	AT-GTL1	AT5G65810	CGR3	Elongation_Cortex_BRZ	0.008246057	0.008246057	1.4535055131411327e-13	12.837583316613037	Cortex	AT1G33240_AT5G65810	TRUE
AT3G01220	ATHB-20	AT5G25190	ERF003	Elongation_Cortex_BRZ	0.008241814	0.008241814	1.543360384205054e-15	14.81153265164467	Cortex	AT3G01220_AT5G25190	FALSE
AT3G01220	ATHB-20	AT3G56800	CAM5	Elongation_Cortex_BRZ	0.008237229	0.008237229	1.5186427054803975e-12	11.818544391568793	Cortex	AT3G01220_AT3G56800	FALSE
AT1G69780	ATHB-13	AT5G54160	OMT1	Elongation_Cortex_BRZ	-0.008216224	0.008216224	9.665642349846906e-17	16.014769278756585	Cortex	AT1G69780_AT5G54160	FALSE
AT3G01220	ATHB-20	AT1G20440	COR47	Elongation_Cortex_BRZ	-0.008211382	0.008211382	1.0042541738215924e-18	17.99815635460359	Cortex	AT3G01220_AT1G20440	FALSE
AT1G69780	ATHB-13	AT3G24530	AT3G24530	Elongation_Cortex_BRZ	0.008210301	0.008210301	1.8365641673696642e-14	13.735993893320469	Cortex	AT1G69780_AT3G24530	FALSE
AT5G15150	HAT7	AT4G30280	XTH18	Elongation_Cortex_BRZ	-0.00819584	0.00819584	4.261282359809996e-11	10.370459687755764	Cortex	AT5G15150_AT4G30280	TRUE
AT1G69780	ATHB-13	AT5G19690	STT3A	Elongation_Cortex_BRZ	0.008191765	0.008191765	7.696408157429989e-14	13.113711908769197	Cortex	AT1G69780_AT5G19690	FALSE
AT1G26960	ATHB-23	AT1G20440	COR47	Elongation_Cortex_BRZ	-0.008190876	0.008190876	5.0480388453890354e-14	13.296877311792212	Cortex	AT1G26960_AT1G20440	FALSE
AT5G15150	HAT7	AT1G64640	ENODL8	Elongation_Cortex_BRZ	0.0081869885	0.0081869885	1.4431959545854497e-21	20.840674697168872	Cortex	AT5G15150_AT1G64640	FALSE
AT1G69780	ATHB-13	AT3G20110	CYP705A20	Elongation_Cortex_BRZ	0.0081759	0.0081759	2.9346512170865354e-15	14.532443507191735	Cortex	AT1G69780_AT3G20110	FALSE
AT1G26960	ATHB-23	AT3G23810	SAHH2	Elongation_Cortex_BRZ	0.008143	0.008143	2.7822541745075914e-14	13.555603197297344	Cortex	AT1G26960_AT3G23810	FALSE
AT5G15150	HAT7	AT3G53420	PIP2-1	Elongation_Cortex_BRZ	-0.008135083	0.008135083	2.6395512703752213e-17	16.57846989788928	Cortex	AT5G15150_AT3G53420	FALSE
AT1G33240	AT-GTL1	AT3G23150	ETR2	Elongation_Cortex_BRZ	0.008130505	0.008130505	2.4152717909781097e-13	12.617033990924728	Cortex	AT1G33240_AT3G23150	FALSE
AT5G15150	HAT7	AT5G35730	AT5G35730	Elongation_Cortex_BRZ	0.008117734	0.008117734	7.063639601257405e-14	13.150971467298277	Cortex	AT5G15150_AT5G35730	FALSE
AT1G69780	ATHB-13	AT2G42900	AT2G42900	Elongation_Cortex_BRZ	0.008114693	0.008114693	1.2687056222792748e-14	13.896639135549647	Cortex	AT1G69780_AT2G42900	FALSE
AT1G69780	ATHB-13	AT1G77990	SULTR2;2	Elongation_Cortex_BRZ	0.008109692	0.008109692	9.672098987880426e-8	7.0144792673922955	Cortex	AT1G69780_AT1G77990	FALSE
AT1G26960	ATHB-23	AT5G20250	DIN10	Elongation_Cortex_BRZ	0.008094731	0.008094731	2.6293588823595153e-12	11.580150132801526	Cortex	AT1G26960_AT5G20250	FALSE
AT1G26960	ATHB-23	AT1G44608	AT1G44608	Elongation_Cortex_BRZ	0.008092823	0.008092823	2.1832204644350073e-13	12.660902406456177	Cortex	AT1G26960_AT1G44608	FALSE
AT1G26960	ATHB-23	AT5G25190	ERF003	Elongation_Cortex_BRZ	0.008081567	0.008081567	7.439423511050662e-13	12.128460717097923	Cortex	AT1G26960_AT5G25190	FALSE
AT3G01220	ATHB-20	AT1G44608	AT1G44608	Elongation_Cortex_BRZ	0.008078612	0.008078612	9.972378816873184e-18	17.001201232479445	Cortex	AT3G01220_AT1G44608	FALSE
AT5G15150	HAT7	AT2G32580	AT2G32580	Elongation_Cortex_BRZ	0.008065981	0.008065981	1.3228303197891485e-16	15.878495859444596	Cortex	AT5G15150_AT2G32580	FALSE
AT1G69780	ATHB-13	AT1G75750	GASA1	Elongation_Cortex_BRZ	-0.008064805	0.008064805	1.6205553967374828e-9	8.790336118543408	Cortex	AT1G69780_AT1G75750	FALSE
AT1G69780	ATHB-13	AT1G21750	PDIL1-1	Elongation_Cortex_BRZ	0.008030289	0.008030289	1.3028545748641136e-9	8.885104057701643	Cortex	AT1G69780_AT1G21750	FALSE
AT1G26960	ATHB-23	AT1G62660	BFRUCT3	Elongation_Cortex_BRZ	0.008030143	0.008030143	2.144875540179159e-17	16.668597903377446	Cortex	AT1G26960_AT1G62660	FALSE
AT1G26960	ATHB-23	AT5G49360	BXL1	Elongation_Cortex_BRZ	0.008022234	0.008022234	2.252197242243273e-14	13.647393577645408	Cortex	AT1G26960_AT5G49360	TRUE
AT1G33240	AT-GTL1	AT4G30270	XTH24	Elongation_Cortex_BRZ	-0.008020536	0.008020536	3.202988992942144e-13	12.494444553784728	Cortex	AT1G33240_AT4G30270	TRUE
AT1G33240	AT-GTL1	AT5G41080	GDPD2	Elongation_Cortex_BRZ	0.007999972	0.007999972	2.8569658527316603e-12	11.544094950397389	Cortex	AT1G33240_AT5G41080	FALSE
AT5G15150	HAT7	AT2G15370	FUT5	Elongation_Cortex_BRZ	-0.007995614	0.007995614	4.692613199194949e-16	15.328585242160477	Cortex	AT5G15150_AT2G15370	TRUE
AT5G15150	HAT7	AT5G47990	CYP705A5	Elongation_Cortex_BRZ	-0.007990515	0.007990515	1.6064253991716456e-14	13.794139437856236	Cortex	AT5G15150_AT5G47990	FALSE
AT1G69780	ATHB-13	AT1G29025	AT1G29025	Elongation_Cortex_BRZ	0.007989747	0.007989747	3.206055281441827e-5	4.494028993454691	Cortex	AT1G69780_AT1G29025	FALSE
AT1G33240	AT-GTL1	AT3G24750	AT3G24750	Elongation_Cortex_BRZ	0.007982975	0.007982975	1.7329066146980575e-14	13.761224840525607	Cortex	AT1G33240_AT3G24750	FALSE
AT1G33240	AT-GTL1	AT3G21680	AT3G21680	Elongation_Cortex_BRZ	0.007981891	0.007981891	1.4687458344756208e-14	13.833053352089255	Cortex	AT1G33240_AT3G21680	FALSE
AT3G01220	ATHB-20	AT1G30630	AT1G30630	Elongation_Cortex_BRZ	0.007973128	0.007973128	6.284332507172483e-12	11.201740844286132	Cortex	AT3G01220_AT1G30630	FALSE
AT5G15150	HAT7	AT5G60660	PIP2-4	Elongation_Cortex_BRZ	-0.007951337	0.007951337	2.692419806056769e-16	15.56985722333386	Cortex	AT5G15150_AT5G60660	FALSE
AT1G33240	AT-GTL1	AT5G10430	AGP4	Elongation_Cortex_BRZ	0.00792817	0.00792817	4.862539122307477e-14	13.313136891469032	Cortex	AT1G33240_AT5G10430	FALSE
AT5G15150	HAT7	AT3G53260	PAL2	Elongation_Cortex_BRZ	-0.007918251	0.007918251	9.177871394181135e-13	12.037258032192547	Cortex	AT5G15150_AT3G53260	FALSE
AT3G01220	ATHB-20	AT5G03760	CSLA9	Elongation_Cortex_BRZ	0.0079097375	0.0079097375	1.675792785578708e-14	13.77577968358363	Cortex	AT3G01220_AT5G03760	TRUE
AT1G33240	AT-GTL1	AT1G52750	AT1G52750	Elongation_Cortex_BRZ	0.007891604	0.007891604	2.840611905667072e-15	14.546588097055128	Cortex	AT1G33240_AT1G52750	FALSE
AT1G33240	AT-GTL1	AT5G54160	OMT1	Elongation_Cortex_BRZ	-0.007869042	0.007869042	2.79499895533517e-15	14.553618350100368	Cortex	AT1G33240_AT5G54160	FALSE
AT3G01220	ATHB-20	AT2G18160	BZIP2	Elongation_Cortex_BRZ	0.007866275	0.007866275	1.269883502046465e-12	11.896236118996047	Cortex	AT3G01220_AT2G18160	FALSE
AT1G33240	AT-GTL1	AT4G21850	MSRB9	Elongation_Cortex_BRZ	0.00786296	0.00786296	3.056820036546425e-13	12.514730128639123	Cortex	AT1G33240_AT4G21850	FALSE
AT5G15150	HAT7	AT1G64330	AT1G64330	Elongation_Cortex_BRZ	0.00786038	0.00786038	1.4677354371365585e-10	9.833352219996533	Cortex	AT5G15150_AT1G64330	FALSE
AT1G26960	ATHB-23	AT3G19930	STP4	Elongation_Cortex_BRZ	0.007856481	0.007856481	6.503430134088689e-12	11.1868575209908	Cortex	AT1G26960_AT3G19930	FALSE
AT1G33240	AT-GTL1	AT5G47990	CYP705A5	Elongation_Cortex_BRZ	-0.007855764	0.007855764	5.2141109589232934e-11	10.28281973106271	Cortex	AT1G33240_AT5G47990	FALSE
AT1G69780	ATHB-13	AT2G40890	CYP98A3	Elongation_Cortex_BRZ	-0.007853178	0.007853178	1.9533577856689925e-13	12.70921820212411	Cortex	AT1G69780_AT2G40890	FALSE
AT5G15150	HAT7	AT5G08570	AT5G08570	Elongation_Cortex_BRZ	0.007851857	0.007851857	2.7589805689772443e-13	12.559251358170933	Cortex	AT5G15150_AT5G08570	FALSE
AT1G33240	AT-GTL1	AT1G62660	BFRUCT3	Elongation_Cortex_BRZ	0.007844643	0.007844643	2.8216700458668876e-13	12.549493772168224	Cortex	AT1G33240_AT1G62660	FALSE
AT1G26960	ATHB-23	AT5G55960	AT5G55960	Elongation_Cortex_BRZ	0.007837607	0.007837607	6.236872365743866e-14	13.205033143462147	Cortex	AT1G26960_AT5G55960	FALSE
AT3G01220	ATHB-20	AT3G54400	AT3G54400	Elongation_Cortex_BRZ	0.0078332	0.0078332	1.6810378257933555e-14	13.77442251419378	Cortex	AT3G01220_AT3G54400	FALSE
AT3G01220	ATHB-20	AT4G15610	AT4G15610	Elongation_Cortex_BRZ	-0.007831965	0.007831965	1.3715905812054195e-14	13.862775505873044	Cortex	AT3G01220_AT4G15610	FALSE
AT5G15150	HAT7	AT1G79040	PSBR	Elongation_Cortex_BRZ	-0.00782432	0.00782432	3.436662774642711e-16	15.463863081274793	Cortex	AT5G15150_AT1G79040	FALSE
AT1G33240	AT-GTL1	AT1G52360	AT1G52360	Elongation_Cortex_BRZ	0.007823537	0.007823537	1.4681759692047323e-11	10.83322188864707	Cortex	AT1G33240_AT1G52360	FALSE
AT5G15150	HAT7	AT1G62660	BFRUCT3	Elongation_Cortex_BRZ	0.0078038364	0.0078038364	4.541870436563315e-12	11.342765258819096	Cortex	AT5G15150_AT1G62660	FALSE
AT5G15150	HAT7	AT4G30060	AT4G30060	Elongation_Cortex_BRZ	0.0078025213	0.0078025213	6.9508321468060274e-15	14.157963198988002	Cortex	AT5G15150_AT4G30060	FALSE
AT1G33240	AT-GTL1	AT3G27390	AT3G27390	Elongation_Cortex_BRZ	0.007797727	0.007797727	1.7177136109101096e-13	12.765049243048056	Cortex	AT1G33240_AT3G27390	FALSE
AT5G15150	HAT7	AT3G10520	AHB2	Elongation_Cortex_BRZ	0.007793818	0.007793818	9.423664127018008e-20	19.02578020116289	Cortex	AT5G15150_AT3G10520	FALSE
AT1G33240	AT-GTL1	AT4G35090	CAT2	Elongation_Cortex_BRZ	-0.0077889743	0.0077889743	1.3757309274953354e-13	12.861466499335231	Cortex	AT1G33240_AT4G35090	FALSE
AT3G01220	ATHB-20	AT1G57620	CYB	Elongation_Cortex_BRZ	0.0077888686	0.0077888686	5.903812256758366e-15	14.228867461677948	Cortex	AT3G01220_AT1G57620	FALSE
AT3G01220	ATHB-20	AT5G03150	JKD	Elongation_Cortex_BRZ	0.0077834902	0.0077834902	1.1598292758511887e-10	9.9356059331976	Cortex	AT3G01220_AT5G03150	FALSE
AT1G33240	AT-GTL1	AT3G12610	DRT100	Elongation_Cortex_BRZ	0.0077834446	0.0077834446	5.2104500866732025e-15	14.283124760056367	Cortex	AT1G33240_AT3G12610	FALSE
AT3G01220	ATHB-20	AT1G65840	PAO4	Elongation_Cortex_BRZ	0.007778372	0.007778372	1.1228086377174143e-13	12.94969425501642	Cortex	AT3G01220_AT1G65840	FALSE
AT1G33240	AT-GTL1	AT5G25890	IAA28	Elongation_Cortex_BRZ	0.0077610076	0.0077610076	3.1325331504098105e-11	10.504104324335769	Cortex	AT1G33240_AT5G25890	FALSE
AT3G01220	ATHB-20	AT1G56330	SAR1B	Elongation_Cortex_BRZ	0.0077566965	0.0077566965	9.166958787389934e-14	13.037774721137028	Cortex	AT3G01220_AT1G56330	FALSE
AT1G26960	ATHB-23	AT2G41110	CAM2	Elongation_Cortex_BRZ	0.0077501205	0.0077501205	1.9509608467845697e-10	9.709751446236458	Cortex	AT1G26960_AT2G41110	FALSE
AT1G26960	ATHB-23	AT1G74380	XXT5	Elongation_Cortex_BRZ	0.0077471384	0.0077471384	7.917233949814542e-16	15.101426521712767	Cortex	AT1G26960_AT1G74380	TRUE
AT1G69780	ATHB-13	AT3G56240	CCH	Elongation_Cortex_BRZ	-0.0077430736	0.0077430736	1.0329641791420291e-10	9.98591473856817	Cortex	AT1G69780_AT3G56240	FALSE
AT1G33240	AT-GTL1	AT3G55360	ECR	Elongation_Cortex_BRZ	0.007742451	0.007742451	1.134854528245207e-12	11.945059805104716	Cortex	AT1G33240_AT3G55360	FALSE
AT3G01220	ATHB-20	AT5G47990	CYP705A5	Elongation_Cortex_BRZ	-0.00773634	0.00773634	1.5905199464404635e-10	9.798460880109143	Cortex	AT3G01220_AT5G47990	FALSE
AT5G15150	HAT7	AT5G44380	AT5G44380	Elongation_Cortex_BRZ	-0.007736106	0.007736106	2.103224187435459e-15	14.677114432412653	Cortex	AT5G15150_AT5G44380	FALSE
AT5G15150	HAT7	AT5G44110	ABCI21	Elongation_Cortex_BRZ	0.0077312	0.0077312	1.2149448772067038e-15	14.915443425825359	Cortex	AT5G15150_AT5G44110	FALSE
AT1G26960	ATHB-23	AT5G42320	AT5G42320	Elongation_Cortex_BRZ	0.007727278	0.007727278	2.5506238262392356e-13	12.593353587738743	Cortex	AT1G26960_AT5G42320	FALSE
AT3G01220	ATHB-20	AT3G19240	AT3G19240	Elongation_Cortex_BRZ	-0.0077228174	0.0077228174	8.354379931880127e-14	13.078085778224946	Cortex	AT3G01220_AT3G19240	FALSE
AT1G26960	ATHB-23	AT2G37170	PIP2B	Elongation_Cortex_BRZ	-0.007718723	0.007718723	1.9044042323525595e-15	14.72024086201935	Cortex	AT1G26960_AT2G37170	FALSE
AT3G01220	ATHB-20	AT1G76790	IGMT5	Elongation_Cortex_BRZ	-0.007717605	0.007717605	1.871593865099518e-11	10.727788387052092	Cortex	AT3G01220_AT1G76790	FALSE
AT1G33240	AT-GTL1	AT1G13210	ALA11	Elongation_Cortex_BRZ	0.0077175987	0.0077175987	2.6456200024715343e-12	11.577472534555582	Cortex	AT1G33240_AT1G13210	FALSE
AT1G69780	ATHB-13	AT1G10850	AT1G10850	Elongation_Cortex_BRZ	0.007717002	0.007717002	1.0970620721514648e-12	11.959768799198113	Cortex	AT1G69780_AT1G10850	FALSE
AT1G69780	ATHB-13	AT1G34350	AT1G34350	Elongation_Cortex_BRZ	0.007716931	0.007716931	2.476280162937718e-10	9.60620022139075	Cortex	AT1G69780_AT1G34350	TRUE
AT3G01220	ATHB-20	AT2G15370	FUT5	Elongation_Cortex_BRZ	-0.007714618	0.007714618	3.297640296342448e-12	11.481796718562121	Cortex	AT3G01220_AT2G15370	TRUE
AT1G33240	AT-GTL1	AT1G76790	IGMT5	Elongation_Cortex_BRZ	-0.007710337	0.007710337	1.1616002668499361e-9	8.93494329687518	Cortex	AT1G33240_AT1G76790	FALSE
AT1G33240	AT-GTL1	AT2G36830	TIP1-1	Elongation_Cortex_BRZ	-0.0077067167	0.0077067167	1.7206153640177874e-8	7.764316203440217	Cortex	AT1G33240_AT2G36830	FALSE
AT1G26960	ATHB-23	AT5G03030	AT5G03030	Elongation_Cortex_BRZ	-0.0076959026	0.0076959026	3.1594999717167324e-11	10.500381644187717	Cortex	AT1G26960_AT5G03030	FALSE
AT1G69780	ATHB-13	AT1G76160	sks5	Elongation_Cortex_BRZ	0.007685141	0.007685141	4.5589058130777665e-10	9.341139380222502	Cortex	AT1G69780_AT1G76160	FALSE
AT5G15150	HAT7	AT5G08080	SYP132	Elongation_Cortex_BRZ	0.0076792836	0.0076792836	7.94131987447848e-11	10.100107310348081	Cortex	AT5G15150_AT5G08080	FALSE
AT1G33240	AT-GTL1	AT5G03760	CSLA9	Elongation_Cortex_BRZ	0.007672359	0.007672359	9.168875329793326e-16	15.037683932380123	Cortex	AT1G33240_AT5G03760	TRUE
AT1G33240	AT-GTL1	AT1G72790	AT1G72790	Elongation_Cortex_BRZ	0.0076541104	0.0076541104	8.536049449313829e-15	14.068743077709415	Cortex	AT1G33240_AT1G72790	FALSE
AT1G33240	AT-GTL1	AT2G47320	CYP21-3	Elongation_Cortex_BRZ_0_5_BL	0.062224057	0.062224057	2.0150567792046985e-10	9.695712712030131	Cortex	AT1G33240_AT2G47320	FALSE
AT1G26960	ATHB-23	AT5G19010	MPK16	Elongation_Cortex_BRZ_0_5_BL	0.050387695	0.050387695	1.5086882408944752e-18	17.8214004946495	Cortex	AT1G26960_AT5G19010	FALSE
AT1G26960	ATHB-23	AT1G15625	AT1G15625	Elongation_Cortex_BRZ_0_5_BL	-0.047891717	0.047891717	1.099428150276361e-10	9.958833147347391	Cortex	AT1G26960_AT1G15625	FALSE
AT3G01220	ATHB-20	AT3G09735	S1FA3	Elongation_Cortex_BRZ_0_5_BL	0.03987763	0.03987763	3.5279009679481363e-12	11.452483614491836	Cortex	AT3G01220_AT3G09735	FALSE
AT1G33240	AT-GTL1	AT4G12650	TMN12	Elongation_Cortex_BRZ_0_5_BL	0.038090717	0.038090717	6.816754148731139e-17	16.16642236887008	Cortex	AT1G33240_AT4G12650	FALSE
AT5G15150	HAT7	AT2G34300	AT2G34300	Elongation_Cortex_BRZ_0_5_BL	0.03754716	0.03754716	6.730429294305831e-13	12.171957233814352	Cortex	AT5G15150_AT2G34300	TRUE
AT1G33240	AT-GTL1	AT5G53140	AT5G53140	Elongation_Cortex_BRZ_0_5_BL	0.03582807	0.03582807	6.399368357712053e-16	15.19386289043766	Cortex	AT1G33240_AT5G53140	FALSE
AT1G26960	ATHB-23	AT1G63220	AT1G63220	Elongation_Cortex_BRZ_0_5_BL	0.035166208	0.035166208	4.461789310814709e-14	13.350490941293533	Cortex	AT1G26960_AT1G63220	FALSE
AT5G15150	HAT7	AT5G19010	MPK16	Elongation_Cortex_BRZ_0_5_BL	0.031921063	0.031921063	7.51507982017057e-14	13.124066402265958	Cortex	AT5G15150_AT5G19010	FALSE
AT1G33240	AT-GTL1	AT4G34450	AT4G34450	Elongation_Cortex_BRZ_0_5_BL	0.031227125	0.031227125	9.852771132212885e-11	10.006441605221177	Cortex	AT1G33240_AT4G34450	FALSE
AT5G15150	HAT7	AT1G04430	AT1G04430	Elongation_Cortex_BRZ_0_5_BL	0.030121012	0.030121012	1.2976267211161543e-13	12.88685021991944	Cortex	AT5G15150_AT1G04430	TRUE
AT3G01220	ATHB-20	AT5G62700	TUBB3	Elongation_Cortex_BRZ_0_5_BL	0.02992765	0.02992765	2.8980991948421596e-14	13.537886753773293	Cortex	AT3G01220_AT5G62700	FALSE
AT1G33240	AT-GTL1	AT5G07860	AT5G07860	Elongation_Cortex_BRZ_0_5_BL	0.02892756	0.02892756	3.670582595966605e-10	9.435264998926971	Cortex	AT1G33240_AT5G07860	FALSE
AT1G69780	ATHB-13	AT3G09735	S1FA3	Elongation_Cortex_BRZ_0_5_BL	0.028466335	0.028466335	1.7630170723159768e-11	10.753743482155175	Cortex	AT1G69780_AT3G09735	FALSE
AT1G26960	ATHB-23	AT4G12520	AT4G12520	Elongation_Cortex_BRZ_0_5_BL	0.02785927	0.02785927	1.3648782769680266e-17	16.8649060782923	Cortex	AT1G26960_AT4G12520	FALSE
AT1G26960	ATHB-23	AT3G22240	AT3G22240	Elongation_Cortex_BRZ_0_5_BL	-0.027751973	0.027751973	7.35857836624468e-13	12.133206080680319	Cortex	AT1G26960_AT3G22240	FALSE
AT1G26960	ATHB-23	AT2G35880	WDL4	Elongation_Cortex_BRZ_0_5_BL	0.027519036	0.027519036	2.242974120282788e-15	14.649175737332422	Cortex	AT1G26960_AT2G35880	FALSE
AT3G01220	ATHB-20	AT1G76470	AT1G76470	Elongation_Cortex_BRZ_0_5_BL	0.0272767	0.0272767	5.105163657383857e-13	12.291990331077663	Cortex	AT3G01220_AT1G76470	FALSE
AT1G69780	ATHB-13	AT1G62020	AT1G62020	Elongation_Cortex_BRZ_0_5_BL	0.027268197	0.027268197	2.9717751618466153e-13	12.52698405146028	Cortex	AT1G69780_AT1G62020	FALSE
AT1G69780	ATHB-13	AT5G15490	UGD3	Elongation_Cortex_BRZ_0_5_BL	0.026894534	0.026894534	2.902755623979688e-11	10.53718952483814	Cortex	AT1G69780_AT5G15490	TRUE
AT1G69780	ATHB-13	AT3G43810	CAM7	Elongation_Cortex_BRZ_0_5_BL	0.026699979	0.026699979	2.794147872361268e-11	10.553750613808393	Cortex	AT1G69780_AT3G43810	FALSE
AT3G01220	ATHB-20	AT1G75750	GASA1	Elongation_Cortex_BRZ_0_5_BL	-0.02665106	0.02665106	2.098424177327072e-17	16.6781067185961	Cortex	AT3G01220_AT1G75750	FALSE
AT1G69780	ATHB-13	AT5G02502	OST4B	Elongation_Cortex_BRZ_0_5_BL	0.026410503	0.026410503	6.261718314876229e-12	11.203306473136617	Cortex	AT1G69780_AT5G02502	FALSE
AT3G01220	ATHB-20	AT5G15150	HAT7	Elongation_Cortex_BRZ_0_5_BL	0.026331171	0.026331171	4.0763511989892475e-18	17.389728406311214	Cortex	AT3G01220_AT5G15150	FALSE
AT1G26960	ATHB-23	AT2G37975	AT2G37975	Elongation_Cortex_BRZ_0_5_BL	0.026265703	0.026265703	3.023175087837795e-15	14.51953669983514	Cortex	AT1G26960_AT2G37975	FALSE
AT1G26960	ATHB-23	AT4G34450	AT4G34450	Elongation_Cortex_BRZ_0_5_BL	0.026198613	0.026198613	3.8177712367791307e-13	12.418190098357492	Cortex	AT1G26960_AT4G34450	FALSE
AT1G26960	ATHB-23	AT1G75750	GASA1	Elongation_Cortex_BRZ_0_5_BL	-0.025990814	0.025990814	8.507925515188801e-15	14.070176320894848	Cortex	AT1G26960_AT1G75750	FALSE
AT5G15150	HAT7	AT1G54580	ACP2	Elongation_Cortex_BRZ_0_5_BL	0.025910532	0.025910532	1.2625956259257886e-13	12.89873571955451	Cortex	AT5G15150_AT1G54580	FALSE
AT1G33240	AT-GTL1	AT1G04430	AT1G04430	Elongation_Cortex_BRZ_0_5_BL	0.025716007	0.025716007	6.426800683154336e-17	16.192005168822835	Cortex	AT1G33240_AT1G04430	TRUE
AT3G01220	ATHB-20	AT2G34300	AT2G34300	Elongation_Cortex_BRZ_0_5_BL	0.025469124	0.025469124	1.2309407287116033e-11	10.909762858371048	Cortex	AT3G01220_AT2G34300	TRUE
AT1G33240	AT-GTL1	AT1G62020	AT1G62020	Elongation_Cortex_BRZ_0_5_BL	0.025391044	0.025391044	1.3943328642274616e-15	14.85563353625196	Cortex	AT1G33240_AT1G62020	FALSE
AT1G33240	AT-GTL1	AT3G14790	RHM3	Elongation_Cortex_BRZ_0_5_BL	0.025008885	0.025008885	9.776136419466883e-14	13.009832746769247	Cortex	AT1G33240_AT3G14790	FALSE
AT1G26960	ATHB-23	AT1G20010	TUBB5	Elongation_Cortex_BRZ_0_5_BL	0.024904815	0.024904815	4.603365932619874e-18	17.336924500621816	Cortex	AT1G26960_AT1G20010	FALSE
AT1G26960	ATHB-23	AT2G45180	AT2G45180	Elongation_Cortex_BRZ_0_5_BL	0.024847083	0.024847083	1.8331882449360565e-15	14.736792936271115	Cortex	AT1G26960_AT2G45180	FALSE
AT1G33240	AT-GTL1	AT2G45180	AT2G45180	Elongation_Cortex_BRZ_0_5_BL	0.024783216	0.024783216	1.1134796566878787e-16	15.953317713132776	Cortex	AT1G33240_AT2G45180	FALSE
AT1G26960	ATHB-23	AT4G12510	AT4G12510	Elongation_Cortex_BRZ_0_5_BL	0.02447094	0.02447094	2.7731324025474643e-12	11.557029394640303	Cortex	AT1G26960_AT4G12510	FALSE
AT1G69780	ATHB-13	AT5G35740	AT5G35740	Elongation_Cortex_BRZ_0_5_BL	0.024464542	0.024464542	2.005116460063491e-21	20.697860397859717	Cortex	AT1G69780_AT5G35740	FALSE
AT1G69780	ATHB-13	AT5G50460	SEC61G2	Elongation_Cortex_BRZ_0_5_BL	0.024338612	0.024338612	5.480258183813444e-13	12.261198980719245	Cortex	AT1G69780_AT5G50460	FALSE
AT1G33240	AT-GTL1	AT5G09890	AT5G09890	Elongation_Cortex_BRZ_0_5_BL	0.024201386	0.024201386	2.5990659347576633e-14	13.585182702900603	Cortex	AT1G33240_AT5G09890	FALSE
AT3G01220	ATHB-20	AT5G03345	AT5G03345	Elongation_Cortex_BRZ_0_5_BL	0.024177575	0.024177575	2.4207976298409637e-10	9.616041514530528	Cortex	AT3G01220_AT5G03345	FALSE
AT3G01220	ATHB-20	AT3G22240	AT3G22240	Elongation_Cortex_BRZ_0_5_BL	-0.02412883	0.02412883	2.364739908299943e-15	14.626216619239822	Cortex	AT3G01220_AT3G22240	FALSE
AT5G15150	HAT7	AT4G24190	HSP90-7	Elongation_Cortex_BRZ_0_5_BL	0.024061294	0.024061294	1.9028409404361588e-14	13.720597513120207	Cortex	AT5G15150_AT4G24190	FALSE
AT1G26960	ATHB-23	AT4G12880	ENODL19	Elongation_Cortex_BRZ_0_5_BL	0.02405012	0.02405012	1.1382974355800626e-17	16.943744242551585	Cortex	AT1G26960_AT4G12880	FALSE
AT5G15150	HAT7	AT3G05020	ACP1	Elongation_Cortex_BRZ_0_5_BL	0.024047017	0.024047017	7.284163151185058e-15	14.137620335410634	Cortex	AT5G15150_AT3G05020	FALSE
AT3G01220	ATHB-20	AT2G45180	AT2G45180	Elongation_Cortex_BRZ_0_5_BL	0.023970753	0.023970753	1.2978319114466018e-15	14.886781551494275	Cortex	AT3G01220_AT2G45180	FALSE
AT5G15150	HAT7	AT5G12250	TUBB6	Elongation_Cortex_BRZ_0_5_BL	0.02372823	0.02372823	1.6354191948168753e-14	13.786370909265747	Cortex	AT5G15150_AT5G12250	FALSE
AT3G01220	ATHB-20	AT5G53140	AT5G53140	Elongation_Cortex_BRZ_0_5_BL	0.023701297	0.023701297	8.621187937648049e-12	11.06443288739813	Cortex	AT3G01220_AT5G53140	FALSE
AT5G15150	HAT7	AT4G34450	AT4G34450	Elongation_Cortex_BRZ_0_5_BL	0.023579981	0.023579981	1.3395078111305577e-11	10.873054749527958	Cortex	AT5G15150_AT4G34450	FALSE
AT5G15150	HAT7	AT1G75750	GASA1	Elongation_Cortex_BRZ_0_5_BL	-0.023447637	0.023447637	1.2511227430250688e-19	18.902700081191043	Cortex	AT5G15150_AT1G75750	FALSE
AT1G33240	AT-GTL1	AT2G06850	XTH4	Elongation_Cortex_BRZ_0_5_BL	0.02344057	0.02344057	1.465183231274989e-12	11.83410806039134	Cortex	AT1G33240_AT2G06850	TRUE
AT1G26960	ATHB-23	AT5G12250	TUBB6	Elongation_Cortex_BRZ_0_5_BL	0.02338726	0.02338726	4.482073352018849e-12	11.348521040233722	Cortex	AT1G26960_AT5G12250	FALSE
AT5G15150	HAT7	AT5G03345	AT5G03345	Elongation_Cortex_BRZ_0_5_BL	0.02319033	0.02319033	3.327344836328598e-9	8.477902187783407	Cortex	AT5G15150_AT5G03345	FALSE
AT5G15150	HAT7	AT2G37975	AT2G37975	Elongation_Cortex_BRZ_0_5_BL	0.023142546	0.023142546	3.333262148501259e-11	10.477130529372625	Cortex	AT5G15150_AT2G37975	FALSE
AT5G15150	HAT7	AT3G52090	NRPB11	Elongation_Cortex_BRZ_0_5_BL	0.023050467	0.023050467	1.873655720272186e-8	7.727310206683053	Cortex	AT5G15150_AT3G52090	FALSE
AT1G26960	ATHB-23	AT5G09960	AT5G09960	Elongation_Cortex_BRZ_0_5_BL	0.023002073	0.023002073	6.567785654068329e-16	15.182581029270825	Cortex	AT1G26960_AT5G09960	FALSE
AT1G33240	AT-GTL1	AT5G15150	HAT7	Elongation_Cortex_BRZ_0_5_BL	0.022881709	0.022881709	8.92563205316087e-14	13.049361020315962	Cortex	AT1G33240_AT5G15150	FALSE
AT1G33240	AT-GTL1	AT3G07950	RBL19	Elongation_Cortex_BRZ_0_5_BL	0.02272355	0.02272355	5.375663619994807e-10	9.269567914907855	Cortex	AT1G33240_AT3G07950	FALSE
AT1G26960	ATHB-23	AT1G50010	TUBA4	Elongation_Cortex_BRZ_0_5_BL	0.022594187	0.022594187	6.436613175481462e-17	16.19134259011009	Cortex	AT1G26960_AT1G50010	FALSE
AT1G33240	AT-GTL1	AT2G35880	WDL4	Elongation_Cortex_BRZ_0_5_BL	0.022546513	0.022546513	1.1928548250326129e-15	14.92341240840319	Cortex	AT1G33240_AT2G35880	FALSE
AT3G01220	ATHB-20	AT4G08685	SAH7	Elongation_Cortex_BRZ_0_5_BL	0.022445355	0.022445355	4.0398502586195197e-16	15.393634732181592	Cortex	AT3G01220_AT4G08685	FALSE
AT1G26960	ATHB-23	AT2G06850	XTH4	Elongation_Cortex_BRZ_0_5_BL	0.022414954	0.022414954	9.169457225612169e-12	11.037656371080045	Cortex	AT1G26960_AT2G06850	TRUE
AT1G33240	AT-GTL1	AT5G15490	UGD3	Elongation_Cortex_BRZ_0_5_BL	0.022319946	0.022319946	1.9573873709111826e-8	7.70832321808178	Cortex	AT1G33240_AT5G15490	TRUE
AT1G33240	AT-GTL1	AT4G24190	HSP90-7	Elongation_Cortex_BRZ_0_5_BL	0.022211047	0.022211047	6.962060452243178e-18	17.157262210014437	Cortex	AT1G33240_AT4G24190	FALSE
AT1G69780	ATHB-13	AT3G16080	RPL37C	Elongation_Cortex_BRZ_0_5_BL	-0.021984471	0.021984471	4.282168493966078e-11	10.368336248167218	Cortex	AT1G69780_AT3G16080	FALSE
AT1G26960	ATHB-23	AT4G08685	SAH7	Elongation_Cortex_BRZ_0_5_BL	0.021937601	0.021937601	1.4203918845605659e-12	11.847591817714152	Cortex	AT1G26960_AT4G08685	FALSE
AT1G33240	AT-GTL1	AT1G30690	PATL4	Elongation_Cortex_BRZ_0_5_BL	0.021927545	0.021927545	1.0558712728019305e-14	13.976389025854793	Cortex	AT1G33240_AT1G30690	FALSE
AT5G15150	HAT7	AT5G35740	AT5G35740	Elongation_Cortex_BRZ_0_5_BL	0.021885239	0.021885239	1.1438805273491419e-19	18.941619333080183	Cortex	AT5G15150_AT5G35740	FALSE
AT3G01220	ATHB-20	AT4G34450	AT4G34450	Elongation_Cortex_BRZ_0_5_BL	0.021854231	0.021854231	6.757133690470718e-12	11.170237488436378	Cortex	AT3G01220_AT4G34450	FALSE
AT1G69780	ATHB-13	AT3G07950	RBL19	Elongation_Cortex_BRZ_0_5_BL	0.021819368	0.021819368	4.006308970576936e-12	11.397255560523648	Cortex	AT1G69780_AT3G07950	FALSE
AT1G33240	AT-GTL1	AT1G16700	AT1G16700	Elongation_Cortex_BRZ_0_5_BL	-0.021579327	0.021579327	1.164252302879263e-9	8.933952894364294	Cortex	AT1G33240_AT1G16700	FALSE
AT5G15150	HAT7	AT5G54750	AT5G54750	Elongation_Cortex_BRZ_0_5_BL	0.021564197	0.021564197	1.3478255211720635e-11	10.87036632448957	Cortex	AT5G15150_AT5G54750	FALSE
AT5G15150	HAT7	AT1G59610	DRP2B	Elongation_Cortex_BRZ_0_5_BL	0.021434868	0.021434868	3.9309074042222104e-16	15.405507186225439	Cortex	AT5G15150_AT1G59610	FALSE
AT1G26960	ATHB-23	AT2G02780	AT2G02780	Elongation_Cortex_BRZ_0_5_BL	0.02136694	0.02136694	4.067054466990569e-12	11.390720011378285	Cortex	AT1G26960_AT2G02780	FALSE
AT1G26960	ATHB-23	AT5G62700	TUBB3	Elongation_Cortex_BRZ_0_5_BL	0.021323754	0.021323754	7.628401888251648e-12	11.117566435021372	Cortex	AT1G26960_AT5G62700	FALSE
AT1G26960	ATHB-23	AT3G16080	RPL37C	Elongation_Cortex_BRZ_0_5_BL	-0.021060033	0.021060033	1.0763186861629885e-10	9.968059119794052	Cortex	AT1G26960_AT3G16080	FALSE
AT1G26960	ATHB-23	AT5G15150	HAT7	Elongation_Cortex_BRZ_0_5_BL	0.021024343	0.021024343	1.6908396293980954e-11	10.771897581858383	Cortex	AT1G26960_AT5G15150	FALSE
AT1G33240	AT-GTL1	AT5G12250	TUBB6	Elongation_Cortex_BRZ_0_5_BL	0.02080651	0.02080651	1.6275936201948977e-13	12.788454021153221	Cortex	AT1G33240_AT5G12250	FALSE
AT3G01220	ATHB-20	AT1G12090	ELP	Elongation_Cortex_BRZ_0_5_BL	0.02064807	0.02064807	5.066279943887128e-15	14.29531081637603	Cortex	AT3G01220_AT1G12090	FALSE
AT1G69780	ATHB-13	AT1G52670	AT1G52670	Elongation_Cortex_BRZ_0_5_BL	0.020566776	0.020566776	4.1120997816882285e-15	14.385936355561705	Cortex	AT1G69780_AT1G52670	FALSE
AT1G33240	AT-GTL1	AT1G29025	AT1G29025	Elongation_Cortex_BRZ_0_5_BL	0.020543125	0.020543125	1.667416147224708e-12	11.777955997119522	Cortex	AT1G33240_AT1G29025	FALSE
AT1G69780	ATHB-13	AT5G15150	HAT7	Elongation_Cortex_BRZ_0_5_BL	0.020463161	0.020463161	5.50518208752838e-16	15.259228311878246	Cortex	AT1G69780_AT5G15150	FALSE
AT1G26960	ATHB-23	AT1G04430	AT1G04430	Elongation_Cortex_BRZ_0_5_BL	0.020461334	0.020461334	3.287423116252951e-12	11.483144395331855	Cortex	AT1G26960_AT1G04430	TRUE
AT1G26960	ATHB-23	AT1G14290	SBH2	Elongation_Cortex_BRZ_0_5_BL	0.020375645	0.020375645	4.326362110634964e-17	16.36387713351711	Cortex	AT1G26960_AT1G14290	FALSE
AT3G01220	ATHB-20	AT4G12520	AT4G12520	Elongation_Cortex_BRZ_0_5_BL	0.020229297	0.020229297	1.688524129042433e-10	9.772492728907688	Cortex	AT3G01220_AT4G12520	FALSE
AT1G33240	AT-GTL1	AT1G20010	TUBB5	Elongation_Cortex_BRZ_0_5_BL	0.020199867	0.020199867	7.074469510906576e-13	12.150306120768162	Cortex	AT1G33240_AT1G20010	FALSE
AT1G26960	ATHB-23	AT5G09890	AT5G09890	Elongation_Cortex_BRZ_0_5_BL	0.020151762	0.020151762	1.4002465671111985e-13	12.853795483388014	Cortex	AT1G26960_AT5G09890	FALSE
AT3G01220	ATHB-20	AT4G12880	ENODL19	Elongation_Cortex_BRZ_0_5_BL	0.02012258	0.02012258	1.0594819679393046e-13	12.974906430450213	Cortex	AT3G01220_AT4G12880	FALSE
AT1G26960	ATHB-23	AT1G57765	AT1G57765	Elongation_Cortex_BRZ_0_5_BL	0.019920716	0.019920716	3.7870786721819344e-14	13.4216956728196	Cortex	AT1G26960_AT1G57765	FALSE
AT1G33240	AT-GTL1	AT4G12880	ENODL19	Elongation_Cortex_BRZ_0_5_BL	0.019805446	0.019805446	8.350057369399343e-15	14.078310540668737	Cortex	AT1G33240_AT4G12880	FALSE
AT5G15150	HAT7	AT1G61100	AT1G61100	Elongation_Cortex_BRZ_0_5_BL	0.01975423	0.01975423	2.0918537690686088e-13	12.67946867807736	Cortex	AT5G15150_AT1G61100	FALSE
AT5G15150	HAT7	AT5G50460	SEC61G2	Elongation_Cortex_BRZ_0_5_BL	0.019750042	0.019750042	8.728812613972811e-13	12.05904482963598	Cortex	AT5G15150_AT5G50460	FALSE
AT3G01220	ATHB-20	AT5G26667	PYR6	Elongation_Cortex_BRZ_0_5_BL	0.01972137	0.01972137	3.583145857667536e-8	7.445735512824441	Cortex	AT3G01220_AT5G26667	FALSE
AT3G01220	ATHB-20	AT1G20010	TUBB5	Elongation_Cortex_BRZ_0_5_BL	0.01967899	0.01967899	1.499863141382195e-18	17.823948367380428	Cortex	AT3G01220_AT1G20010	FALSE
AT1G26960	ATHB-23	AT1G77610	UDP-GALT1	Elongation_Cortex_BRZ_0_5_BL	0.019628452	0.019628452	1.8242674659238247e-13	12.738911487027863	Cortex	AT1G26960_AT1G77610	FALSE
AT5G15150	HAT7	AT3G19820	DIM	Elongation_Cortex_BRZ_0_5_BL	0.019625835	0.019625835	2.6663913957026677e-18	17.5740761007895	Cortex	AT5G15150_AT3G19820	TRUE
AT1G69780	ATHB-13	AT5G62700	TUBB3	Elongation_Cortex_BRZ_0_5_BL	0.019617029	0.019617029	1.2195784874437506e-12	11.913790244905927	Cortex	AT1G69780_AT5G62700	FALSE
AT1G69780	ATHB-13	AT4G26320	AGP13	Elongation_Cortex_BRZ_0_5_BL	-0.01929091	0.01929091	1.0347520522238874e-10	9.985163703590043	Cortex	AT1G69780_AT4G26320	FALSE
AT1G26960	ATHB-23	AT2G14890	AGP9	Elongation_Cortex_BRZ_0_5_BL	0.019220462	0.019220462	3.9719782268560874e-16	15.400993140836821	Cortex	AT1G26960_AT2G14890	FALSE
AT5G15150	HAT7	AT2G45180	AT2G45180	Elongation_Cortex_BRZ_0_5_BL	0.019208234	0.019208234	9.499263320540325e-12	11.022310073472168	Cortex	AT5G15150_AT2G45180	FALSE
AT1G33240	AT-GTL1	AT2G02780	AT2G02780	Elongation_Cortex_BRZ_0_5_BL	0.019116983	0.019116983	1.0378525663489484e-9	8.983864336438229	Cortex	AT1G33240_AT2G02780	FALSE
AT1G69780	ATHB-13	AT1G61100	AT1G61100	Elongation_Cortex_BRZ_0_5_BL	0.018982124	0.018982124	1.8239508733565539e-16	15.738986863221138	Cortex	AT1G69780_AT1G61100	FALSE
AT5G15150	HAT7	AT5G26667	PYR6	Elongation_Cortex_BRZ_0_5_BL	0.018973516	0.018973516	6.08509149635359e-7	6.215732887267484	Cortex	AT5G15150_AT5G26667	FALSE
AT1G26960	ATHB-23	AT1G12090	ELP	Elongation_Cortex_BRZ_0_5_BL	0.018905392	0.018905392	2.4135800942498137e-13	12.617338284616757	Cortex	AT1G26960_AT1G12090	FALSE
AT3G01220	ATHB-20	AT4G08240	AT4G08240	Elongation_Cortex_BRZ_0_5_BL	0.018783312	0.018783312	4.0548360655640867e-19	18.392026699346808	Cortex	AT3G01220_AT4G08240	FALSE
AT1G26960	ATHB-23	AT5G41790	CIP1	Elongation_Cortex_BRZ_0_5_BL	0.018738389	0.018738389	1.918248472332066e-17	16.717095138993525	Cortex	AT1G26960_AT5G41790	FALSE
AT1G69780	ATHB-13	AT3G59140	ABCC10	Elongation_Cortex_BRZ_0_5_BL	0.018410498	0.018410498	1.5270701532131922e-11	10.8161410111076	Cortex	AT1G69780_AT3G59140	FALSE
AT5G15150	HAT7	AT1G20010	TUBB5	Elongation_Cortex_BRZ_0_5_BL	0.01838174	0.01838174	1.0411043393634527e-14	13.98250574336263	Cortex	AT5G15150_AT1G20010	FALSE
AT3G01220	ATHB-20	AT1G77610	UDP-GALT1	Elongation_Cortex_BRZ_0_5_BL	0.018277122	0.018277122	2.5177626857751292e-12	11.598985207157225	Cortex	AT3G01220_AT1G77610	FALSE
AT5G15150	HAT7	AT4G35410	AAP19-2	Elongation_Cortex_BRZ_0_5_BL	0.018170465	0.018170465	9.046028006326698e-16	15.043542072020752	Cortex	AT5G15150_AT4G35410	FALSE
AT3G01220	ATHB-20	AT5G54750	AT5G54750	Elongation_Cortex_BRZ_0_5_BL	0.018139122	0.018139122	5.669194770262322e-13	12.246478622176943	Cortex	AT3G01220_AT5G54750	FALSE
AT3G01220	ATHB-20	AT5G15490	UGD3	Elongation_Cortex_BRZ_0_5_BL	0.018101782	0.018101782	1.750972559004744e-7	6.756720660065156	Cortex	AT3G01220_AT5G15490	TRUE
AT1G33240	AT-GTL1	AT5G41790	CIP1	Elongation_Cortex_BRZ_0_5_BL	0.018036624	0.018036624	1.3463864455381995e-13	12.870830269178397	Cortex	AT1G33240_AT5G41790	FALSE
AT5G15150	HAT7	AT4G25260	PMEI7	Elongation_Cortex_BRZ_0_5_BL	0.018007817	0.018007817	2.5365698068962336e-20	19.595753181313196	Cortex	AT5G15150_AT4G25260	FALSE
AT1G26960	ATHB-23	AT3G49845	AT3G49845	Elongation_Cortex_BRZ_0_5_BL	0.017910333	0.017910333	3.3649517894675213e-15	14.473021153644526	Cortex	AT1G26960_AT3G49845	FALSE
AT5G15150	HAT7	AT1G57765	AT1G57765	Elongation_Cortex_BRZ_0_5_BL	0.017788816	0.017788816	2.069919072079423e-13	12.684046633884336	Cortex	AT5G15150_AT1G57765	FALSE
AT1G26960	ATHB-23	AT1G59610	DRP2B	Elongation_Cortex_BRZ_0_5_BL	0.017773516	0.017773516	2.0276343056895704e-13	12.693010369527132	Cortex	AT1G26960_AT1G59610	FALSE
AT5G15150	HAT7	AT4G24275	AT4G24275	Elongation_Cortex_BRZ_0_5_BL	0.017623061	0.017623061	4.5054641723847896e-18	17.34626045948607	Cortex	AT5G15150_AT4G24275	FALSE
AT1G33240	AT-GTL1	AT5G42190	SKP1B	Elongation_Cortex_BRZ_0_5_BL	0.017566923	0.017566923	3.9529327282901725e-11	10.403080576494611	Cortex	AT1G33240_AT5G42190	FALSE
AT1G33240	AT-GTL1	AT3G06300	P4H2	Elongation_Cortex_BRZ_0_5_BL	0.01754305	0.01754305	1.94584016422679e-14	13.710892836547227	Cortex	AT1G33240_AT3G06300	FALSE
AT5G15150	HAT7	AT5G20950	AT5G20950	Elongation_Cortex_BRZ_0_5_BL	0.017506408	0.017506408	5.518489860327609e-13	12.25817975108507	Cortex	AT5G15150_AT5G20950	TRUE
AT1G26960	ATHB-23	AT5G03345	AT5G03345	Elongation_Cortex_BRZ_0_5_BL	0.017475087	0.017475087	1.5518810394491389e-6	5.809141572956	Cortex	AT1G26960_AT5G03345	FALSE
AT1G26960	ATHB-23	AT1G54580	ACP2	Elongation_Cortex_BRZ_0_5_BL	0.017410804	0.017410804	5.014593841742495e-11	10.29976423700713	Cortex	AT1G26960_AT1G54580	FALSE
AT5G15150	HAT7	AT1G50010	TUBA4	Elongation_Cortex_BRZ_0_5_BL	0.017399482	0.017399482	1.3620050483134113e-14	13.865821282694457	Cortex	AT5G15150_AT1G50010	FALSE
AT1G69780	ATHB-13	AT4G38040	AT4G38040	Elongation_Cortex_BRZ_0_5_BL	0.017398817	0.017398817	1.9998263632088435e-15	14.699007710722974	Cortex	AT1G69780_AT4G38040	FALSE
AT3G01220	ATHB-20	AT1G16370	OCT6	Elongation_Cortex_BRZ_0_5_BL	-0.017339535	0.017339535	4.597594912662646e-14	13.33746929643025	Cortex	AT3G01220_AT1G16370	FALSE
AT3G01220	ATHB-20	AT1G29025	AT1G29025	Elongation_Cortex_BRZ_0_5_BL	0.017181186	0.017181186	2.1818728963417864e-13	12.661170552567656	Cortex	AT3G01220_AT1G29025	FALSE
AT1G69780	ATHB-13	AT3G24750	AT3G24750	Elongation_Cortex_BRZ_0_5_BL	0.017157195	0.017157195	3.1377519863025494e-21	20.50338138682842	Cortex	AT1G69780_AT3G24750	FALSE
AT1G26960	ATHB-23	AT1G09750	AED3	Elongation_Cortex_BRZ_0_5_BL	0.017110508	0.017110508	6.4535839346529686e-15	14.190199037182646	Cortex	AT1G26960_AT1G09750	FALSE
AT3G01220	ATHB-20	AT5G05610	AL1	Elongation_Cortex_BRZ_0_5_BL	0.01701154	0.01701154	1.4407036583876447e-15	14.8414253410197	Cortex	AT3G01220_AT5G05610	FALSE
AT1G69780	ATHB-13	AT5G03345	AT5G03345	Elongation_Cortex_BRZ_0_5_BL	0.016853191	0.016853191	1.7073757785878942e-10	9.767670883919521	Cortex	AT1G69780_AT5G03345	FALSE
AT3G01220	ATHB-20	AT4G12510	AT4G12510	Elongation_Cortex_BRZ_0_5_BL	0.01683879	0.01683879	2.944942363967233e-11	10.530923200454446	Cortex	AT3G01220_AT4G12510	FALSE
AT1G26960	ATHB-23	AT5G35740	AT5G35740	Elongation_Cortex_BRZ_0_5_BL	0.01681316	0.01681316	1.6905673935865967e-11	10.771967511630317	Cortex	AT1G26960_AT5G35740	FALSE
AT3G01220	ATHB-20	AT2G06850	XTH4	Elongation_Cortex_BRZ_0_5_BL	0.016812792	0.016812792	3.797465672379331e-11	10.420506143301546	Cortex	AT3G01220_AT2G06850	TRUE
AT1G26960	ATHB-23	AT1G61100	AT1G61100	Elongation_Cortex_BRZ_0_5_BL	0.016808532	0.016808532	2.649409153192497e-13	12.576850967617332	Cortex	AT1G26960_AT1G61100	FALSE
AT1G26960	ATHB-23	AT3G25290	AT3G25290	Elongation_Cortex_BRZ_0_5_BL	0.016759569	0.016759569	2.041664914161037e-12	11.690015534468651	Cortex	AT1G26960_AT3G25290	FALSE
AT3G01220	ATHB-20	AT3G49845	AT3G49845	Elongation_Cortex_BRZ_0_5_BL	0.016731964	0.016731964	7.508395686138428e-17	16.124452848493636	Cortex	AT3G01220_AT3G49845	FALSE
AT1G69780	ATHB-13	AT2G33990	iqd9	Elongation_Cortex_BRZ_0_5_BL	-0.016709138	0.016709138	7.763931263276123e-14	13.1099183182234	Cortex	AT1G69780_AT2G33990	FALSE
AT3G01220	ATHB-20	AT4G25260	PMEI7	Elongation_Cortex_BRZ_0_5_BL	0.016693937	0.016693937	6.140702212317976e-15	14.211781962816959	Cortex	AT3G01220_AT4G25260	FALSE
AT1G33240	AT-GTL1	AT1G12090	ELP	Elongation_Cortex_BRZ_0_5_BL	0.016676465	0.016676465	7.7552085861704e-12	11.110406516792406	Cortex	AT1G33240_AT1G12090	FALSE
AT3G01220	ATHB-20	AT1G76670	URGT1	Elongation_Cortex_BRZ_0_5_BL	0.016643934	0.016643934	9.0895057265359e-17	16.041459732407773	Cortex	AT3G01220_AT1G76670	TRUE
AT5G15150	HAT7	AT1G77610	UDP-GALT1	Elongation_Cortex_BRZ_0_5_BL	0.016643913	0.016643913	5.207299849984878e-16	15.283387413788786	Cortex	AT5G15150_AT1G77610	FALSE
AT5G15150	HAT7	AT3G61430	PIP1-1	Elongation_Cortex_BRZ_0_5_BL	-0.016639013	0.016639013	1.864375542591292e-16	15.729466602900636	Cortex	AT5G15150_AT3G61430	FALSE
AT3G01220	ATHB-20	AT5G08080	SYP132	Elongation_Cortex_BRZ_0_5_BL	0.01661138	0.01661138	4.643827187324595e-14	13.333123950214208	Cortex	AT3G01220_AT5G08080	FALSE
AT3G01220	ATHB-20	AT3G24750	AT3G24750	Elongation_Cortex_BRZ_0_5_BL	0.016581843	0.016581843	2.252313255917121e-17	16.64737120713549	Cortex	AT3G01220_AT3G24750	FALSE
AT1G69780	ATHB-13	AT3G54770	ARP1	Elongation_Cortex_BRZ_0_5_BL	0.016568873	0.016568873	1.8113593683544216e-15	14.741995378393733	Cortex	AT1G69780_AT3G54770	FALSE
AT5G15150	HAT7	AT1G76670	URGT1	Elongation_Cortex_BRZ_0_5_BL	0.016524944	0.016524944	2.9323137534016887e-19	18.53278956265271	Cortex	AT5G15150_AT1G76670	TRUE
AT5G15150	HAT7	AT2G33990	iqd9	Elongation_Cortex_BRZ_0_5_BL	-0.016511898	0.016511898	6.235656927470003e-13	12.205117786781027	Cortex	AT5G15150_AT2G33990	FALSE
AT1G69780	ATHB-13	AT5G19010	MPK16	Elongation_Cortex_BRZ_0_5_BL	0.016507007	0.016507007	4.8498943573613835e-11	10.314267721297673	Cortex	AT1G69780_AT5G19010	FALSE
AT1G26960	ATHB-23	AT5G02502	OST4B	Elongation_Cortex_BRZ_0_5_BL	0.0164524	0.0164524	9.277291876580697e-13	12.032578779675639	Cortex	AT1G26960_AT5G02502	FALSE
AT5G15150	HAT7	AT5G18520	AT5G18520	Elongation_Cortex_BRZ_0_5_BL	0.016305005	0.016305005	1.970259468978362e-18	17.705476576617475	Cortex	AT5G15150_AT5G18520	FALSE
AT1G33240	AT-GTL1	AT1G20840	MSSP1	Elongation_Cortex_BRZ_0_5_BL	0.016123539	0.016123539	3.398166387016725e-14	13.468755360253875	Cortex	AT1G33240_AT1G20840	FALSE
AT1G69780	ATHB-13	AT1G13280	AOC4	Elongation_Cortex_BRZ_0_5_BL	0.016121127	0.016121127	8.065597268324043e-18	17.093363466993804	Cortex	AT1G69780_AT1G13280	FALSE
AT1G26960	ATHB-23	AT1G76670	URGT1	Elongation_Cortex_BRZ_0_5_BL	0.016108053	0.016108053	8.539742669483408e-18	17.06855521583408	Cortex	AT1G26960_AT1G76670	TRUE
AT1G33240	AT-GTL1	AT2G22125	CSI1	Elongation_Cortex_BRZ_0_5_BL	0.016074296	0.016074296	2.8302717187896337e-18	17.548171868254425	Cortex	AT1G33240_AT2G22125	TRUE
AT1G33240	AT-GTL1	AT4G12520	AT4G12520	Elongation_Cortex_BRZ_0_5_BL	0.016062692	0.016062692	7.756120212834301e-13	12.11035546837028	Cortex	AT1G33240_AT4G12520	FALSE
AT3G01220	ATHB-20	AT2G14890	AGP9	Elongation_Cortex_BRZ_0_5_BL	0.016056772	0.016056772	9.672184226268032e-17	16.014475440053648	Cortex	AT3G01220_AT2G14890	FALSE
AT5G15150	HAT7	AT1G09750	AED3	Elongation_Cortex_BRZ_0_5_BL	0.016037574	0.016037574	5.329935110979278e-20	19.273278078237063	Cortex	AT5G15150_AT1G09750	FALSE
AT1G69780	ATHB-13	AT5G12250	TUBB6	Elongation_Cortex_BRZ_0_5_BL	0.015974266	0.015974266	7.293638644028321e-14	13.137055757171405	Cortex	AT1G69780_AT5G12250	FALSE
AT3G01220	ATHB-20	AT5G09890	AT5G09890	Elongation_Cortex_BRZ_0_5_BL	0.015964773	0.015964773	6.238847878198595e-10	9.204895603641052	Cortex	AT3G01220_AT5G09890	FALSE
AT1G26960	ATHB-23	AT3G04400	RPL23A	Elongation_Cortex_BRZ_0_5_BL	-0.015941286	0.015941286	5.723208327968026e-13	12.242360445243063	Cortex	AT1G26960_AT3G04400	FALSE
AT5G15150	HAT7	AT5G02550	AT5G02550	Elongation_Cortex_BRZ_0_5_BL	0.015837038	0.015837038	6.656926284993914e-17	16.176726252151173	Cortex	AT5G15150_AT5G02550	FALSE
AT1G69780	ATHB-13	AT1G21750	PDIL1-1	Elongation_Cortex_BRZ_0_5_BL	0.015759155	0.015759155	5.681666524811139e-12	11.245524259997886	Cortex	AT1G69780_AT1G21750	FALSE
AT1G26960	ATHB-23	AT5G42500	DIR2	Elongation_Cortex_BRZ_0_5_BL	-0.015749171	0.015749171	6.617485282944951e-15	14.179307015881228	Cortex	AT1G26960_AT5G42500	FALSE
AT1G26960	ATHB-23	AT1G30690	PATL4	Elongation_Cortex_BRZ_0_5_BL	0.01567131	0.01567131	2.7211925115599453e-13	12.565240732843275	Cortex	AT1G26960_AT1G30690	FALSE
AT1G26960	ATHB-23	AT5G08080	SYP132	Elongation_Cortex_BRZ_0_5_BL	0.015651178	0.015651178	4.9232443227543335e-12	11.307748611232913	Cortex	AT1G26960_AT5G08080	FALSE
AT1G33240	AT-GTL1	AT1G21750	PDIL1-1	Elongation_Cortex_BRZ_0_5_BL	0.015616552	0.015616552	1.2361133838752964e-12	11.907941691275584	Cortex	AT1G33240_AT1G21750	FALSE
AT5G15150	HAT7	AT5G05270	CHI3	Elongation_Cortex_BRZ_0_5_BL	0.015616232	0.015616232	5.133239676769306e-13	12.289608457565018	Cortex	AT5G15150_AT5G05270	FALSE
AT5G15150	HAT7	AT1G14290	SBH2	Elongation_Cortex_BRZ_0_5_BL	0.015594095	0.015594095	4.483853384362472e-12	11.348348596657653	Cortex	AT5G15150_AT1G14290	FALSE
AT5G15150	HAT7	AT3G28940	AIG2B	Elongation_Cortex_BRZ_0_5_BL	-0.015587368	0.015587368	9.780464441642303e-11	10.009640521525977	Cortex	AT5G15150_AT3G28940	FALSE
AT1G33240	AT-GTL1	AT3G25290	AT3G25290	Elongation_Cortex_BRZ_0_5_BL	0.015558803	0.015558803	4.591091822247126e-15	14.338084021218632	Cortex	AT1G33240_AT3G25290	FALSE
AT5G15150	HAT7	AT2G22125	CSI1	Elongation_Cortex_BRZ_0_5_BL	0.015558332	0.015558332	1.2856716623109668e-19	18.890869928342703	Cortex	AT5G15150_AT2G22125	TRUE
AT1G26960	ATHB-23	AT4G31860	AT4G31860	Elongation_Cortex_BRZ_0_5_BL	0.015532096	0.015532096	1.0906187997497522e-13	12.962327020350639	Cortex	AT1G26960_AT4G31860	FALSE
AT3G01220	ATHB-20	AT2G33990	iqd9	Elongation_Cortex_BRZ_0_5_BL	-0.015528134	0.015528134	2.513801651757875e-13	12.59966899273813	Cortex	AT3G01220_AT2G33990	FALSE
AT1G33240	AT-GTL1	AT1G14290	SBH2	Elongation_Cortex_BRZ_0_5_BL	0.015499616	0.015499616	2.369608505093724e-13	12.625323400032926	Cortex	AT1G33240_AT1G14290	FALSE
AT5G15150	HAT7	AT1G30630	AT1G30630	Elongation_Cortex_BRZ_0_5_BL	0.015495083	0.015495083	1.990756641183224e-16	15.70098182678874	Cortex	AT5G15150_AT1G30630	FALSE
AT1G33240	AT-GTL1	AT5G15970	KIN2	Elongation_Cortex_BRZ_0_5_BL	-0.01549142	0.01549142	3.4990943651110755e-10	9.45604434511515	Cortex	AT1G33240_AT5G15970	FALSE
AT1G33240	AT-GTL1	AT1G67730	KCR1	Elongation_Cortex_BRZ_0_5_BL	0.015470177	0.015470177	4.553619267279432e-13	12.341643284004578	Cortex	AT1G33240_AT1G67730	FALSE
AT1G33240	AT-GTL1	AT1G65010	AT1G65010	Elongation_Cortex_BRZ_0_5_BL	0.015453835	0.015453835	2.39507298245555e-14	13.620681248264116	Cortex	AT1G33240_AT1G65010	FALSE
AT3G01220	ATHB-20	AT5G42500	DIR2	Elongation_Cortex_BRZ_0_5_BL	-0.015448039	0.015448039	1.7974977384678752e-16	15.745331647354838	Cortex	AT3G01220_AT5G42500	FALSE
AT1G33240	AT-GTL1	AT3G19820	DIM	Elongation_Cortex_BRZ_0_5_BL	0.015352623	0.015352623	7.922413891665236e-14	13.101142472437802	Cortex	AT1G33240_AT3G19820	TRUE
AT5G15150	HAT7	AT1G20840	MSSP1	Elongation_Cortex_BRZ_0_5_BL	0.0153411245	0.0153411245	7.151071036595723e-17	16.145628907786524	Cortex	AT5G15150_AT1G20840	FALSE
AT5G15150	HAT7	AT1G45130	BGAL5	Elongation_Cortex_BRZ_0_5_BL	0.015296466	0.015296466	1.0337213500439432e-15	14.985596513899127	Cortex	AT5G15150_AT1G45130	FALSE
AT1G26960	ATHB-23	AT2G03350	AT2G03350	Elongation_Cortex_BRZ_0_5_BL	0.015266113	0.015266113	2.560307694664924e-17	16.591707838569004	Cortex	AT1G26960_AT2G03350	FALSE
AT1G69780	ATHB-13	AT3G24040	AT3G24040	Elongation_Cortex_BRZ_0_5_BL	0.015231068	0.015231068	7.375021876748897e-14	13.132236687087124	Cortex	AT1G69780_AT3G24040	FALSE
AT1G26960	ATHB-23	AT4G25260	PMEI7	Elongation_Cortex_BRZ_0_5_BL	0.015218322	0.015218322	6.846865572613276e-17	16.164508198734897	Cortex	AT1G26960_AT4G25260	FALSE
AT5G15150	HAT7	AT5G45420	MAMYB	Elongation_Cortex_BRZ_0_5_BL	0.015168954	0.015168954	5.051640294904572e-12	11.296567581216413	Cortex	AT5G15150_AT5G45420	FALSE
AT3G01220	ATHB-20	AT3G15480	AT3G15480	Elongation_Cortex_BRZ_0_5_BL	0.015145943	0.015145943	3.179189388139527e-14	13.497683599869433	Cortex	AT3G01220_AT3G15480	FALSE
AT5G15150	HAT7	AT4G12880	ENODL19	Elongation_Cortex_BRZ_0_5_BL	0.015132664	0.015132664	1.807342215263762e-14	13.742959607190487	Cortex	AT5G15150_AT4G12880	FALSE
AT1G69780	ATHB-13	AT5G25890	IAA28	Elongation_Cortex_BRZ_0_5_BL	-0.0150617	0.0150617	8.263434460985597e-14	13.082839413037044	Cortex	AT1G69780_AT5G25890	FALSE
AT5G15150	HAT7	AT3G54770	ARP1	Elongation_Cortex_BRZ_0_5_BL	0.015038772	0.015038772	8.560729664517659e-20	19.0674892171256	Cortex	AT5G15150_AT3G54770	FALSE
AT1G69780	ATHB-13	AT5G48900	AT5G48900	Elongation_Cortex_BRZ_0_5_BL	0.015022085	0.015022085	1.0885270098851446e-13	12.963160790234701	Cortex	AT1G69780_AT5G48900	FALSE
AT1G33240	AT-GTL1	AT2G33990	iqd9	Elongation_Cortex_BRZ_0_5_BL	-0.01500373	0.01500373	5.615975951883536e-15	14.250574760562483	Cortex	AT1G33240_AT2G33990	FALSE
AT1G26960	ATHB-23	AT3G07460	AT3G07460	Elongation_Cortex_BRZ_0_5_BL	0.014959429	0.014959429	4.788375687738853e-15	14.319811782929131	Cortex	AT1G26960_AT3G07460	FALSE
AT1G33240	AT-GTL1	AT5G60570	AT5G60570	Elongation_Cortex_BRZ_0_5_BL	0.014947135	0.014947135	2.713324248585473e-18	17.566498303932107	Cortex	AT1G33240_AT5G60570	FALSE
AT1G33240	AT-GTL1	AT4G12510	AT4G12510	Elongation_Cortex_BRZ_0_5_BL	0.014865764	0.014865764	1.4006471088721583e-9	8.853671270834546	Cortex	AT1G33240_AT4G12510	FALSE
AT1G33240	AT-GTL1	AT2G31570	GPX2	Elongation_Cortex_BRZ_0_5_BL	-0.014828674	0.014828674	2.673902698800375e-11	10.572854400418434	Cortex	AT1G33240_AT2G31570	FALSE
AT1G26960	ATHB-23	AT5G53250	AGP22	Elongation_Cortex_BRZ_0_5_BL	0.014820695	0.014820695	1.893375152136304e-15	14.722763326680404	Cortex	AT1G26960_AT5G53250	FALSE
AT3G01220	ATHB-20	AT1G48240	NPSN12	Elongation_Cortex_BRZ_0_5_BL	0.014777848	0.014777848	8.952828075195948e-13	12.048039755360838	Cortex	AT3G01220_AT1G48240	FALSE
AT1G26960	ATHB-23	AT2G33990	iqd9	Elongation_Cortex_BRZ_0_5_BL	-0.014751701	0.014751701	5.958495846865321e-13	12.224863359026795	Cortex	AT1G26960_AT2G33990	FALSE
AT1G69780	ATHB-13	AT3G21680	AT3G21680	Elongation_Cortex_BRZ_0_5_BL	0.014708927	0.014708927	6.282323081105532e-15	14.201879732895591	Cortex	AT1G69780_AT3G21680	FALSE
AT1G69780	ATHB-13	AT4G25260	PMEI7	Elongation_Cortex_BRZ_0_5_BL	0.014676646	0.014676646	9.658522465531726e-15	14.015089305690667	Cortex	AT1G69780_AT4G25260	FALSE
AT3G01220	ATHB-20	AT1G30630	AT1G30630	Elongation_Cortex_BRZ_0_5_BL	0.014601053	0.014601053	5.2384556560048454e-11	10.280796728079205	Cortex	AT3G01220_AT1G30630	FALSE
AT1G33240	AT-GTL1	AT1G11580	ATPMEPCRA	Elongation_Cortex_BRZ_0_5_BL	0.014586384	0.014586384	1.3370872271118916e-13	12.873840259890084	Cortex	AT1G33240_AT1G11580	TRUE
AT5G15150	HAT7	AT5G48900	AT5G48900	Elongation_Cortex_BRZ_0_5_BL	0.014573061	0.014573061	3.3811083609677266e-22	21.470940910329702	Cortex	AT5G15150_AT5G48900	FALSE
AT1G33240	AT-GTL1	AT4G08685	SAH7	Elongation_Cortex_BRZ_0_5_BL	0.014552977	0.014552977	6.016421784502499e-11	10.220661724899639	Cortex	AT1G33240_AT4G08685	FALSE
AT3G01220	ATHB-20	AT3G19820	DIM	Elongation_Cortex_BRZ_0_5_BL	0.014538117	0.014538117	4.7734712964849575e-14	13.321165684561459	Cortex	AT3G01220_AT3G19820	TRUE
AT1G69780	ATHB-13	AT1G51200	SAP2	Elongation_Cortex_BRZ_0_5_BL	-0.014506098	0.014506098	7.919632277090863e-9	8.10129498302387	Cortex	AT1G69780_AT1G51200	FALSE
AT1G26960	ATHB-23	AT1G62480	AT1G62480	Elongation_Cortex_BRZ_0_5_BL	0.014498814	0.014498814	7.856971373818653e-15	14.104744829165815	Cortex	AT1G26960_AT1G62480	FALSE
AT3G01220	ATHB-20	AT5G05270	CHI3	Elongation_Cortex_BRZ_0_5_BL	0.014472906	0.014472906	1.9396673475470772e-16	15.712272745076062	Cortex	AT3G01220_AT5G05270	FALSE
AT5G15150	HAT7	AT1G11580	ATPMEPCRA	Elongation_Cortex_BRZ_0_5_BL	0.0144505035	0.0144505035	1.6069950991192404e-16	15.793985447710032	Cortex	AT5G15150_AT1G11580	TRUE
AT1G69780	ATHB-13	AT5G53140	AT5G53140	Elongation_Cortex_BRZ_0_5_BL	0.014443479	0.014443479	3.0983076955641705e-15	14.508875454281807	Cortex	AT1G69780_AT5G53140	FALSE
AT3G01220	ATHB-20	AT3G54770	ARP1	Elongation_Cortex_BRZ_0_5_BL	0.014362112	0.014362112	9.036795933903516e-16	15.043985524710614	Cortex	AT3G01220_AT3G54770	FALSE
AT5G15150	HAT7	AT2G36830	TIP1-1	Elongation_Cortex_BRZ_0_5_BL	-0.014332705	0.014332705	2.056371943978711e-21	20.68689833004248	Cortex	AT5G15150_AT2G36830	FALSE
AT3G01220	ATHB-20	AT3G09940	MDAR3	Elongation_Cortex_BRZ_0_5_BL	0.014329287	0.014329287	8.068783985860271e-13	12.093191911129644	Cortex	AT3G01220_AT3G09940	FALSE
AT1G69780	ATHB-13	AT3G09455	OST4C	Elongation_Cortex_BRZ_0_5_BL	0.01431943	0.01431943	2.442851073056955e-10	9.612103008720817	Cortex	AT1G69780_AT3G09455	FALSE
AT3G01220	ATHB-20	AT1G26960	ATHB-23	Elongation_Cortex_BRZ_0_5_BL	0.014318397	0.014318397	3.7902036736436725e-18	17.421337451783145	Cortex	AT3G01220_AT1G26960	FALSE
AT1G33240	AT-GTL1	AT1G45130	BGAL5	Elongation_Cortex_BRZ_0_5_BL	0.014287924	0.014287924	7.539232617840941e-13	12.122672856623273	Cortex	AT1G33240_AT1G45130	FALSE
AT1G33240	AT-GTL1	AT4G14360	AT4G14360	Elongation_Cortex_BRZ_0_5_BL	0.014265857	0.014265857	3.569005637890314e-11	10.447452765997067	Cortex	AT1G33240_AT4G14360	TRUE
AT1G69780	ATHB-13	AT5G42890	ATSCP2	Elongation_Cortex_BRZ_0_5_BL	0.01426571	0.01426571	4.880455693804573e-6	5.311539625524922	Cortex	AT1G69780_AT5G42890	FALSE
AT1G26960	ATHB-23	AT2G22125	CSI1	Elongation_Cortex_BRZ_0_5_BL	0.014243268	0.014243268	1.2672947971623423e-14	13.897122348108862	Cortex	AT1G26960_AT2G22125	TRUE
AT1G26960	ATHB-23	AT3G09940	MDAR3	Elongation_Cortex_BRZ_0_5_BL	0.014113705	0.014113705	6.730613853494106e-10	9.171945324924947	Cortex	AT1G26960_AT3G09940	FALSE
AT1G26960	ATHB-23	AT1G08590	PXL1	Elongation_Cortex_BRZ_0_5_BL	0.014077294	0.014077294	9.522160464242433e-19	18.02126450421544	Cortex	AT1G26960_AT1G08590	FALSE
AT5G15150	HAT7	AT3G24750	AT3G24750	Elongation_Cortex_BRZ_0_5_BL	0.014052603	0.014052603	3.772543943260463e-11	10.423365692783815	Cortex	AT5G15150_AT3G24750	FALSE
AT1G69780	ATHB-13	AT4G08685	SAH7	Elongation_Cortex_BRZ_0_5_BL	0.014006168	0.014006168	6.736598208706958e-11	10.17155935452428	Cortex	AT1G69780_AT4G08685	FALSE
AT5G15150	HAT7	AT1G13420	SOT8	Elongation_Cortex_BRZ_0_5_BL	-0.013995296	0.013995296	4.565820718191189e-19	18.340481145545937	Cortex	AT5G15150_AT1G13420	FALSE
AT1G33240	AT-GTL1	AT4G18070	AT4G18070	Elongation_Cortex_BRZ_0_5_BL	0.013956706	0.013956706	1.4873270320508752e-10	9.827593528721192	Cortex	AT1G33240_AT4G18070	FALSE
AT1G26960	ATHB-23	AT4G35410	AAP19-2	Elongation_Cortex_BRZ_0_5_BL	0.013905106	0.013905106	9.401261083211863e-12	11.026813886320987	Cortex	AT1G26960_AT4G35410	FALSE
AT1G69780	ATHB-13	AT3G11200	AL2	Elongation_Cortex_BRZ_0_5_BL	0.013888808	0.013888808	2.1127488708525773e-11	10.675152121728846	Cortex	AT1G69780_AT3G11200	FALSE
AT5G15150	HAT7	AT5G56360	PSL4	Elongation_Cortex_BRZ_0_5_BL	0.013831591	0.013831591	1.0324575993360006e-11	10.986127774782958	Cortex	AT5G15150_AT5G56360	FALSE
AT5G15150	HAT7	AT5G12940	AT5G12940	Elongation_Cortex_BRZ_0_5_BL	0.013792081	0.013792081	1.7067464415778757e-13	12.767830993942642	Cortex	AT5G15150_AT5G12940	FALSE
AT1G26960	ATHB-23	AT5G48900	AT5G48900	Elongation_Cortex_BRZ_0_5_BL	0.013732777	0.013732777	9.969193717948203e-13	12.001339964858428	Cortex	AT1G26960_AT5G48900	FALSE
AT1G33240	AT-GTL1	AT2G22870	EMB2001	Elongation_Cortex_BRZ_0_5_BL	-0.01371837	0.01371837	7.716144930248988e-8	7.112599623716557	Cortex	AT1G33240_AT2G22870	FALSE
AT3G01220	ATHB-20	AT1G62480	AT1G62480	Elongation_Cortex_BRZ_0_5_BL	0.0137028685	0.0137028685	8.60960164412071e-18	17.065016942363126	Cortex	AT3G01220_AT1G62480	FALSE
AT1G33240	AT-GTL1	AT1G76160	sks5	Elongation_Cortex_BRZ_0_5_BL	0.01368949	0.01368949	5.543777928417747e-16	15.256194174932038	Cortex	AT1G33240_AT1G76160	FALSE
AT1G33240	AT-GTL1	AT5G28540	MED37A	Elongation_Cortex_BRZ_0_5_BL	0.013660121	0.013660121	9.825874167684412e-10	9.007628801836677	Cortex	AT1G33240_AT5G28540	FALSE
AT5G15150	HAT7	AT4G26320	AGP13	Elongation_Cortex_BRZ_0_5_BL	-0.013607085	0.013607085	1.6108744838016952e-11	10.792938297641586	Cortex	AT5G15150_AT4G26320	FALSE
AT1G33240	AT-GTL1	AT3G28180	CSLC4	Elongation_Cortex_BRZ_0_5_BL	0.013588933	0.013588933	2.2711629223476653e-15	14.643751710457213	Cortex	AT1G33240_AT3G28180	TRUE
AT3G01220	ATHB-20	AT5G26740	AT5G26740	Elongation_Cortex_BRZ_0_5_BL	0.013572934	0.013572934	1.8461622668195578e-8	7.733730129698395	Cortex	AT3G01220_AT5G26740	FALSE
AT5G15150	HAT7	AT3G21680	AT3G21680	Elongation_Cortex_BRZ_0_5_BL	0.0135381445	0.0135381445	3.2056060693325857e-21	20.494089848303346	Cortex	AT5G15150_AT3G21680	FALSE
AT3G01220	ATHB-20	AT1G51680	4CL1	Elongation_Cortex_BRZ_0_5_BL	-0.013526669	0.013526669	2.9129404027712256e-19	18.53566840071815	Cortex	AT3G01220_AT1G51680	FALSE
AT5G15150	HAT7	AT2G14890	AGP9	Elongation_Cortex_BRZ_0_5_BL	0.013453526	0.013453526	7.336092358516229e-20	19.134535209706975	Cortex	AT5G15150_AT2G14890	FALSE
AT3G01220	ATHB-20	AT3G25290	AT3G25290	Elongation_Cortex_BRZ_0_5_BL	0.013423597	0.013423597	1.5280194197963722e-12	11.815871126220532	Cortex	AT3G01220_AT3G25290	FALSE
AT1G26960	ATHB-23	AT3G47670	AT3G47670	Elongation_Cortex_BRZ_0_5_BL	0.013383876	0.013383876	5.540332188755597e-10	9.256464194943339	Cortex	AT1G26960_AT3G47670	FALSE
AT5G15150	HAT7	AT3G26780	AT3G26780	Elongation_Cortex_BRZ_0_5_BL	0.013356354	0.013356354	5.811171935871527e-15	14.23573627484593	Cortex	AT5G15150_AT3G26780	FALSE
AT5G15150	HAT7	AT2G35880	WDL4	Elongation_Cortex_BRZ_0_5_BL	0.013352366	0.013352366	4.906237913931642e-12	11.309251395754089	Cortex	AT5G15150_AT2G35880	FALSE
AT1G26960	ATHB-23	AT5G15490	UGD3	Elongation_Cortex_BRZ_0_5_BL	0.013323529	0.013323529	9.765894216548852e-7	6.010287984272448	Cortex	AT1G26960_AT5G15490	TRUE
AT1G69780	ATHB-13	AT2G36830	TIP1-1	Elongation_Cortex_BRZ_0_5_BL	-0.013235718	0.013235718	7.088710230846357e-21	20.149432776182394	Cortex	AT1G69780_AT2G36830	FALSE
AT1G26960	ATHB-23	AT1G30630	AT1G30630	Elongation_Cortex_BRZ_0_5_BL	0.013228753	0.013228753	8.404782902670804e-13	12.075473499998429	Cortex	AT1G26960_AT1G30630	FALSE
AT1G26960	ATHB-23	AT5G26667	PYR6	Elongation_Cortex_BRZ_0_5_BL	0.01317154	0.01317154	3.4067176153141405e-7	6.467663863847289	Cortex	AT1G26960_AT5G26667	FALSE
AT5G15150	HAT7	AT2G31570	GPX2	Elongation_Cortex_BRZ_0_5_BL	-0.013109877	0.013109877	1.8176442210389587e-12	11.74049111999219	Cortex	AT5G15150_AT2G31570	FALSE
AT1G33240	AT-GTL1	AT5G18520	AT5G18520	Elongation_Cortex_BRZ_0_5_BL	0.013084524	0.013084524	2.013716436118363e-16	15.696001685172385	Cortex	AT1G33240_AT5G18520	FALSE
AT5G15150	HAT7	AT4G08685	SAH7	Elongation_Cortex_BRZ_0_5_BL	0.013069609	0.013069609	5.706412960282627e-12	11.243636802625948	Cortex	AT5G15150_AT4G08685	FALSE
AT1G26960	ATHB-23	AT3G08030	AT3G08030	Elongation_Cortex_BRZ_0_5_BL	0.013060515	0.013060515	8.755387317502494e-16	15.057724637001046	Cortex	AT1G26960_AT3G08030	FALSE
AT5G15150	HAT7	AT5G63800	BGAL6	Elongation_Cortex_BRZ_0_5_BL	0.013034831	0.013034831	2.0755441793454288e-16	15.682868017938688	Cortex	AT5G15150_AT5G63800	TRUE
AT5G15150	HAT7	AT5G42420	URGT3	Elongation_Cortex_BRZ_0_5_BL	0.012990018	0.012990018	7.2185176205104724e-12	11.141551979069067	Cortex	AT5G15150_AT5G42420	FALSE
AT1G69780	ATHB-13	AT2G05630	ATG8D	Elongation_Cortex_BRZ_0_5_BL	-0.012940455	0.012940455	5.4946723814845266e-11	10.260058197172274	Cortex	AT1G69780_AT2G05630	FALSE
AT3G01220	ATHB-20	AT2G03350	AT2G03350	Elongation_Cortex_BRZ_0_5_BL	0.012921676	0.012921676	4.4430281436820477e-13	12.352320935778462	Cortex	AT3G01220_AT2G03350	FALSE
AT1G69780	ATHB-13	AT5G26667	PYR6	Elongation_Cortex_BRZ_0_5_BL	0.012915798	0.012915798	2.7200317933501035e-6	5.565426019643811	Cortex	AT1G69780_AT5G26667	FALSE
AT1G69780	ATHB-13	AT3G19820	DIM	Elongation_Cortex_BRZ_0_5_BL	0.012903479	0.012903479	1.4336330048914541e-12	11.84356200930218	Cortex	AT1G69780_AT3G19820	TRUE
AT5G15150	HAT7	AT3G25290	AT3G25290	Elongation_Cortex_BRZ_0_5_BL	0.012900515	0.012900515	1.7799315655395823e-15	14.74959669503935	Cortex	AT5G15150_AT3G25290	FALSE
AT3G01220	ATHB-20	AT5G49540	AT5G49540	Elongation_Cortex_BRZ_0_5_BL	0.012868516	0.012868516	1.3577383731502401e-17	16.86718390755453	Cortex	AT3G01220_AT5G49540	FALSE
AT1G69780	ATHB-13	AT4G34450	AT4G34450	Elongation_Cortex_BRZ_0_5_BL	0.012830181	0.012830181	1.7100665026192376e-9	8.766987000041198	Cortex	AT1G69780_AT4G34450	FALSE
AT1G26960	ATHB-23	AT2G31570	GPX2	Elongation_Cortex_BRZ_0_5_BL	-0.0127787795	0.0127787795	6.766134084027247e-9	8.169659400078018	Cortex	AT1G26960_AT2G31570	FALSE
AT5G15150	HAT7	AT3G28180	CSLC4	Elongation_Cortex_BRZ_0_5_BL	0.012752512	0.012752512	4.544139239547884e-19	18.3425483696296	Cortex	AT5G15150_AT3G28180	TRUE
AT5G15150	HAT7	AT4G16563	AT4G16563	Elongation_Cortex_BRZ_0_5_BL	-0.012742692	0.012742692	6.4066876182958194e-18	17.193366451122507	Cortex	AT5G15150_AT4G16563	FALSE
AT1G69780	ATHB-13	AT1G68370	ATJ15	Elongation_Cortex_BRZ_0_5_BL	0.012672076000000001	0.012672076000000001	7.609838772325662e-13	12.11862454441616	Cortex	AT1G69780_AT1G68370	FALSE
AT5G15150	HAT7	AT5G15230	GASA4	Elongation_Cortex_BRZ_0_5_BL	0.012657246	0.012657246	3.851960584414208e-22	21.41431816548805	Cortex	AT5G15150_AT5G15230	FALSE
AT5G15150	HAT7	AT4G10360	AT4G10360	Elongation_Cortex_BRZ_0_5_BL	-0.012656956	0.012656956	4.8258403304035656e-14	13.316427051422636	Cortex	AT5G15150_AT4G10360	FALSE
AT1G26960	ATHB-23	AT1G65010	AT1G65010	Elongation_Cortex_BRZ_0_5_BL	0.012646083	0.012646083	2.0918864768631978e-14	13.679461887591398	Cortex	AT1G26960_AT1G65010	FALSE
AT5G15150	HAT7	AT1G67730	KCR1	Elongation_Cortex_BRZ_0_5_BL	0.012601293	0.012601293	1.7463157128584436e-12	11.757877238318072	Cortex	AT5G15150_AT1G67730	FALSE
AT1G69780	ATHB-13	AT1G67730	KCR1	Elongation_Cortex_BRZ_0_5_BL	0.012599525	0.012599525	1.78874986156589e-7	6.7474503868428855	Cortex	AT1G69780_AT1G67730	FALSE
AT1G26960	ATHB-23	AT3G05020	ACP1	Elongation_Cortex_BRZ_0_5_BL	0.012579116	0.012579116	3.482686575689901e-11	10.458085608106558	Cortex	AT1G26960_AT3G05020	FALSE
AT1G33240	AT-GTL1	AT5G03040	iqd2	Elongation_Cortex_BRZ_0_5_BL	0.01256322	0.01256322	4.867286248016853e-11	10.312713111887055	Cortex	AT1G33240_AT5G03040	FALSE
AT3G01220	ATHB-20	AT1G64440	UGE4	Elongation_Cortex_BRZ_0_5_BL	0.012558752	0.012558752	2.626477885621648e-18	17.580626251511518	Cortex	AT3G01220_AT1G64440	TRUE
AT1G26960	ATHB-23	AT3G24530	AT3G24530	Elongation_Cortex_BRZ_0_5_BL	0.012474628	0.012474628	9.658398411456793e-17	16.01509488380537	Cortex	AT1G26960_AT3G24530	FALSE
AT5G15150	HAT7	AT5G40890	CLC-A	Elongation_Cortex_BRZ_0_5_BL	0.012473159	0.012473159	3.820108412219081e-12	11.417924311915407	Cortex	AT5G15150_AT5G40890	FALSE
AT1G69780	ATHB-13	AT3G04840	RPS3AA	Elongation_Cortex_BRZ_0_5_BL	0.012471192	0.012471192	5.666464448111196e-13	12.246687831689004	Cortex	AT1G69780_AT3G04840	FALSE
AT5G15150	HAT7	AT1G12240	BFRUCT4	Elongation_Cortex_BRZ_0_5_BL	0.012405337	0.012405337	6.757671525608176e-16	15.170202922073228	Cortex	AT5G15150_AT1G12240	FALSE
AT1G26960	ATHB-23	AT1G20840	MSSP1	Elongation_Cortex_BRZ_0_5_BL	0.012396827	0.012396827	6.601811795122244e-16	15.18033686072442	Cortex	AT1G26960_AT1G20840	FALSE
AT5G15150	HAT7	AT1G51680	4CL1	Elongation_Cortex_BRZ_0_5_BL	-0.012377422	0.012377422	3.724604036322722e-18	17.42891989042725	Cortex	AT5G15150_AT1G51680	FALSE
AT5G15150	HAT7	AT3G09300	ORP3B	Elongation_Cortex_BRZ_0_5_BL	0.012373771	0.012373771	5.634398698876191e-16	15.249152424905189	Cortex	AT5G15150_AT3G09300	FALSE
AT5G15150	HAT7	AT1G12090	ELP	Elongation_Cortex_BRZ_0_5_BL	0.012366871	0.012366871	3.496182897191591e-8	7.4564058560252295	Cortex	AT5G15150_AT1G12090	FALSE
AT1G69780	ATHB-13	AT3G19450	CAD4	Elongation_Cortex_BRZ_0_5_BL	-0.012361567	0.012361567	3.0386594580796645e-15	14.517317968483352	Cortex	AT1G69780_AT3G19450	FALSE
AT1G69780	ATHB-13	AT1G14290	SBH2	Elongation_Cortex_BRZ_0_5_BL	0.012306156	0.012306156	2.065858806369016e-8	7.684899364186316	Cortex	AT1G69780_AT1G14290	FALSE
AT5G15150	HAT7	AT1G13280	AOC4	Elongation_Cortex_BRZ_0_5_BL	0.012281953	0.012281953	1.4456170497357998e-19	18.83994673830925	Cortex	AT5G15150_AT1G13280	FALSE
AT3G01220	ATHB-20	AT5G15230	GASA4	Elongation_Cortex_BRZ_0_5_BL	0.012281595	0.012281595	1.2691707884098253e-20	19.89647993229997	Cortex	AT3G01220_AT5G15230	FALSE
AT3G01220	ATHB-20	AT3G45070	AT3G45070	Elongation_Cortex_BRZ_0_5_BL	-0.012246954000000001	0.012246954000000001	1.4298200741033555e-15	14.84471860990585	Cortex	AT3G01220_AT3G45070	FALSE
AT1G69780	ATHB-13	AT3G15480	AT3G15480	Elongation_Cortex_BRZ_0_5_BL	0.012238241	0.012238241	1.4799474735917871e-13	12.829753698344271	Cortex	AT1G69780_AT3G15480	FALSE
AT5G15150	HAT7	AT3G17420	GPK1	Elongation_Cortex_BRZ_0_5_BL	-0.012233432	0.012233432	7.415452979099006e-19	18.129862314586457	Cortex	AT5G15150_AT3G17420	FALSE
AT1G26960	ATHB-23	AT4G24275	AT4G24275	Elongation_Cortex_BRZ_0_5_BL	0.012201474	0.012201474	1.135008008112361e-11	10.945001074271088	Cortex	AT1G26960_AT4G24275	FALSE
AT1G33240	AT-GTL1	AT1G65840	PAO4	Elongation_Cortex_BRZ_0_5_BL	0.012197398	0.012197398	7.560665896226948e-13	12.121439952868997	Cortex	AT1G33240_AT1G65840	FALSE
AT3G01220	ATHB-20	AT3G28180	CSLC4	Elongation_Cortex_BRZ_0_5_BL	0.012185041	0.012185041	1.289435749502818e-15	14.889600293178288	Cortex	AT3G01220_AT3G28180	TRUE
AT1G26960	ATHB-23	AT3G53260	PAL2	Elongation_Cortex_BRZ_0_5_BL	-0.012182015	0.012182015	3.26085345002561e-14	13.486668718911115	Cortex	AT1G26960_AT3G53260	FALSE
AT1G26960	ATHB-23	AT1G43170	ARP1	Elongation_Cortex_BRZ_0_5_BL	-0.012179256	0.012179256	6.070840012561182e-11	10.21675121212415	Cortex	AT1G26960_AT1G43170	FALSE
AT3G01220	ATHB-20	AT5G12940	AT5G12940	Elongation_Cortex_BRZ_0_5_BL	0.012170119	0.012170119	7.641498514106503e-15	14.116821467001266	Cortex	AT3G01220_AT5G12940	FALSE
AT1G33240	AT-GTL1	AT1G75750	GASA1	Elongation_Cortex_BRZ_0_5_BL	-0.012163092	0.012163092	1.1542174370747714e-10	9.937712368973681	Cortex	AT1G33240_AT1G75750	FALSE
AT1G33240	AT-GTL1	AT2G42490	AT2G42490	Elongation_Cortex_BRZ_0_5_BL	0.012158782	0.012158782	1.7780346396942002e-10	9.750059782352587	Cortex	AT1G33240_AT2G42490	FALSE
AT5G15150	HAT7	AT3G24530	AT3G24530	Elongation_Cortex_BRZ_0_5_BL	0.012137205	0.012137205	1.9293746006801484e-13	12.714583443059116	Cortex	AT5G15150_AT3G24530	FALSE
AT5G15150	HAT7	AT1G26850	AT1G26850	Elongation_Cortex_BRZ_0_5_BL	0.012121721	0.012121721	1.2696361791350002e-16	15.896320710564156	Cortex	AT5G15150_AT1G26850	TRUE
AT3G01220	ATHB-20	AT5G53250	AGP22	Elongation_Cortex_BRZ_0_5_BL	0.012105033	0.012105033	4.041743357329016e-16	15.393431266781736	Cortex	AT3G01220_AT5G53250	FALSE
AT5G15150	HAT7	AT3G05280	AT3G05280	Elongation_Cortex_BRZ_0_5_BL	0.012096197	0.012096197	3.0103869004810565e-14	13.5213776844906	Cortex	AT5G15150_AT3G05280	FALSE
AT5G15150	HAT7	AT1G65010	AT1G65010	Elongation_Cortex_BRZ_0_5_BL	0.012083303	0.012083303	9.060895099121045e-14	13.042828897532091	Cortex	AT5G15150_AT1G65010	FALSE
AT1G33240	AT-GTL1	AT3G24530	AT3G24530	Elongation_Cortex_BRZ_0_5_BL	0.012058619	0.012058619	1.1138589701198547e-11	10.95316979334184	Cortex	AT1G33240_AT3G24530	FALSE
AT1G33240	AT-GTL1	AT1G64330	AT1G64330	Elongation_Cortex_BRZ_0_5_BL	0.012052135	0.012052135	2.8937402345162057e-15	14.53854045724588	Cortex	AT1G33240_AT1G64330	FALSE
AT3G01220	ATHB-20	AT5G42420	URGT3	Elongation_Cortex_BRZ_0_5_BL	0.012043909	0.012043909	1.6641848118555705e-13	12.778798445886515	Cortex	AT3G01220_AT5G42420	FALSE
AT3G01220	ATHB-20	AT3G08030	AT3G08030	Elongation_Cortex_BRZ_0_5_BL	0.012008803	0.012008803	1.0102706816685272e-13	12.99556225017254	Cortex	AT3G01220_AT3G08030	FALSE
AT1G26960	ATHB-23	AT1G64440	UGE4	Elongation_Cortex_BRZ_0_5_BL	0.011998707	0.011998707	2.1535408528355577e-19	18.666846885223524	Cortex	AT1G26960_AT1G64440	TRUE
AT3G01220	ATHB-20	AT4G38040	AT4G38040	Elongation_Cortex_BRZ_0_5_BL	0.011947557	0.011947557	8.456080860778401e-12	11.072830872765204	Cortex	AT3G01220_AT4G38040	FALSE
AT1G69780	ATHB-13	AT2G43820	UGT74F2	Elongation_Cortex_BRZ_0_5_BL	-0.011943836	0.011943836	3.399530675408682e-13	12.468581035648683	Cortex	AT1G69780_AT2G43820	FALSE
AT1G26960	ATHB-23	AT5G63800	BGAL6	Elongation_Cortex_BRZ_0_5_BL	0.0119346175	0.0119346175	2.1434280942334206e-15	14.668891081223302	Cortex	AT1G26960_AT5G63800	TRUE
AT5G15150	HAT7	AT5G28540	MED37A	Elongation_Cortex_BRZ_0_5_BL	0.011916648	0.011916648	6.063038195413779e-12	11.217309695824873	Cortex	AT5G15150_AT5G28540	FALSE
AT1G33240	AT-GTL1	AT3G59140	ABCC10	Elongation_Cortex_BRZ_0_5_BL	0.01190894	0.01190894	3.908205469157351e-13	12.408022611847965	Cortex	AT1G33240_AT3G59140	FALSE
AT1G33240	AT-GTL1	AT1G77610	UDP-GALT1	Elongation_Cortex_BRZ_0_5_BL	0.011899696	0.011899696	7.349718091001604e-13	12.133729318585246	Cortex	AT1G33240_AT1G77610	FALSE
AT3G01220	ATHB-20	AT4G32330	WDL5	Elongation_Cortex_BRZ_0_5_BL	0.011898724	0.011898724	2.0792994133443257e-16	15.682082968965519	Cortex	AT3G01220_AT4G32330	FALSE
AT1G69780	ATHB-13	AT1G16370	OCT6	Elongation_Cortex_BRZ_0_5_BL	-0.011884091	0.011884091	2.0996940721073104e-9	8.677843977872898	Cortex	AT1G69780_AT1G16370	FALSE
AT1G26960	ATHB-23	AT3G52090	NRPB11	Elongation_Cortex_BRZ_0_5_BL	0.011849537	0.011849537	3.564431382505761e-5	4.448009741306145	Cortex	AT1G26960_AT3G52090	FALSE
AT1G33240	AT-GTL1	AT1G76790	IGMT5	Elongation_Cortex_BRZ_0_5_BL	-0.0117882695	0.0117882695	8.176807511851165e-11	10.087416225743654	Cortex	AT1G33240_AT1G76790	FALSE
AT1G26960	ATHB-23	AT3G09300	ORP3B	Elongation_Cortex_BRZ_0_5_BL	0.011787943	0.011787943	1.2263039847758992e-17	16.911401860530066	Cortex	AT1G26960_AT3G09300	FALSE
AT1G26960	ATHB-23	AT5G45420	MAMYB	Elongation_Cortex_BRZ_0_5_BL	0.0117673455	0.0117673455	3.3206434172673995e-12	11.478777758014271	Cortex	AT1G26960_AT5G45420	FALSE
AT1G26960	ATHB-23	AT3G17420	GPK1	Elongation_Cortex_BRZ_0_5_BL	-0.011763623	0.011763623	2.721162498356416e-11	10.565245522890471	Cortex	AT1G26960_AT3G17420	FALSE
AT3G01220	ATHB-20	AT5G66920	sks17	Elongation_Cortex_BRZ_0_5_BL	0.0117625985	0.0117625985	2.7839773690612286e-12	11.555334299424901	Cortex	AT3G01220_AT5G66920	FALSE
AT1G69780	ATHB-13	AT1G26300	AT1G26300	Elongation_Cortex_BRZ_0_5_BL	0.011752393	0.011752393	1.6563366515117999e-12	11.78085138794083	Cortex	AT1G69780_AT1G26300	FALSE
AT1G69780	ATHB-13	AT5G56540	AGP14	Elongation_Cortex_BRZ_0_5_BL	-0.01174005	0.01174005	5.786462924724446e-13	12.237586825162424	Cortex	AT1G69780_AT5G56540	FALSE
AT1G26960	ATHB-23	AT5G28020	CYSD2	Elongation_Cortex_BRZ_0_5_BL	0.011710038	0.011710038	1.3719367960983832e-10	9.862665895726916	Cortex	AT1G26960_AT5G28020	FALSE
AT3G01220	ATHB-20	AT5G20950	AT5G20950	Elongation_Cortex_BRZ_0_5_BL	0.0116741	0.0116741	7.089851674376735e-12	11.14936285052547	Cortex	AT3G01220_AT5G20950	TRUE
AT1G33240	AT-GTL1	AT3G43810	CAM7	Elongation_Cortex_BRZ_0_5_BL	0.011612681	0.011612681	4.105807751711787e-7	6.386601389676922	Cortex	AT1G33240_AT3G43810	FALSE
AT3G01220	ATHB-20	AT5G56360	PSL4	Elongation_Cortex_BRZ_0_5_BL	0.01159467	0.01159467	3.424498864384146e-16	15.465402973472708	Cortex	AT3G01220_AT5G56360	FALSE
AT3G01220	ATHB-20	AT2G17300	AT2G17300	Elongation_Cortex_BRZ_0_5_BL	0.011581047	0.011581047	2.870571790978576e-14	13.54203158726145	Cortex	AT3G01220_AT2G17300	FALSE
AT5G15150	HAT7	AT1G62480	AT1G62480	Elongation_Cortex_BRZ_0_5_BL	0.0115746595	0.0115746595	3.129684396247012e-18	17.504499455386174	Cortex	AT5G15150_AT1G62480	FALSE
AT1G26960	ATHB-23	AT5G01220	SQD2	Elongation_Cortex_BRZ_0_5_BL	0.01156334	0.01156334	5.841888173263226e-14	13.233446760645512	Cortex	AT1G26960_AT5G01220	FALSE
AT1G69780	ATHB-13	AT1G75750	GASA1	Elongation_Cortex_BRZ_0_5_BL	-0.0115627935	0.0115627935	1.1986682419823939e-11	10.921301000898895	Cortex	AT1G69780_AT1G75750	FALSE
AT5G15150	HAT7	AT5G42500	DIR2	Elongation_Cortex_BRZ_0_5_BL	-0.011547506	0.011547506	1.36735907247138e-14	13.864117423460295	Cortex	AT5G15150_AT5G42500	FALSE
AT5G15150	HAT7	AT4G21150	RPN2	Elongation_Cortex_BRZ_0_5_BL	0.011546794	0.011546794	2.8151348064893683e-12	11.550500803543482	Cortex	AT5G15150_AT4G21150	FALSE
AT1G33240	AT-GTL1	AT4G25260	PMEI7	Elongation_Cortex_BRZ_0_5_BL	0.01150877	0.01150877	4.518779780107404e-16	15.344978823221709	Cortex	AT1G33240_AT4G25260	FALSE
AT5G15150	HAT7	AT1G11680	CYP51G1	Elongation_Cortex_BRZ_0_5_BL	0.011493699	0.011493699	2.5058629878281706e-17	16.601042678456345	Cortex	AT5G15150_AT1G11680	FALSE
AT1G26960	ATHB-23	AT1G15210	ABCG35	Elongation_Cortex_BRZ_0_5_BL	0.011438741	0.011438741	6.749629381388327e-12	11.170720073396666	Cortex	AT1G26960_AT1G15210	FALSE
AT3G01220	ATHB-20	AT3G14940	PPC3	Elongation_Cortex_BRZ_0_5_BL	-0.011415439	0.011415439	2.3462480830976652e-15	14.62962606919231	Cortex	AT3G01220_AT3G14940	FALSE
AT3G01220	ATHB-20	AT4G16563	AT4G16563	Elongation_Cortex_BRZ_0_5_BL	-0.011412921	0.011412921	1.50308360016167e-16	15.823016863671777	Cortex	AT3G01220_AT4G16563	FALSE
AT1G33240	AT-GTL1	AT5G25100	AT5G25100	Elongation_Cortex_BRZ_0_5_BL	0.011407566	0.011407566	4.741380489008644e-15	14.324095191771026	Cortex	AT1G33240_AT5G25100	FALSE
AT3G01220	ATHB-20	AT4G26320	AGP13	Elongation_Cortex_BRZ_0_5_BL	-0.011392195	0.011392195	4.818415025629465e-12	11.317095795541903	Cortex	AT3G01220_AT4G26320	FALSE
AT1G33240	AT-GTL1	AT5G63800	BGAL6	Elongation_Cortex_BRZ_0_5_BL	0.0113692805	0.0113692805	1.004187659801743e-14	13.998185119859638	Cortex	AT1G33240_AT5G63800	TRUE
AT3G01220	ATHB-20	AT3G61430	PIP1-1	Elongation_Cortex_BRZ_0_5_BL	-0.011351681	0.011351681	6.028645318003987e-15	14.219780266137104	Cortex	AT3G01220_AT3G61430	FALSE
AT3G01220	ATHB-20	AT1G12240	BFRUCT4	Elongation_Cortex_BRZ_0_5_BL	0.011347245	0.011347245	3.385939195899915e-16	15.47032084514092	Cortex	AT3G01220_AT1G12240	FALSE
AT3G01220	ATHB-20	AT1G08590	PXL1	Elongation_Cortex_BRZ_0_5_BL	0.011319249	0.011319249	5.461935879825569e-16	15.262653402548791	Cortex	AT3G01220_AT1G08590	FALSE
AT5G15150	HAT7	AT4G27760	FEY	Elongation_Cortex_BRZ_0_5_BL	0.011309678	0.011309678	1.741458562009619e-15	14.75908685511598	Cortex	AT5G15150_AT4G27760	FALSE
AT1G33240	AT-GTL1	AT5G12940	AT5G12940	Elongation_Cortex_BRZ_0_5_BL	0.011280755	0.011280755	2.093863460866815e-14	13.679051641723776	Cortex	AT1G33240_AT5G12940	FALSE
AT1G26960	ATHB-23	AT1G45130	BGAL5	Elongation_Cortex_BRZ_0_5_BL	0.011229687	0.011229687	1.8355706960401395e-9	8.736228884214277	Cortex	AT1G26960_AT1G45130	FALSE
AT1G33240	AT-GTL1	AT1G20090	ARAC4	Elongation_Cortex_BRZ_0_5_BL	0.011220818	0.011220818	1.2063198923194789e-8	7.918537510564766	Cortex	AT1G33240_AT1G20090	FALSE
AT1G26960	ATHB-23	AT4G30550	GGP3	Elongation_Cortex_BRZ_0_5_BL	0.011205194	0.011205194	6.249363137177202e-12	11.20416423867231	Cortex	AT1G26960_AT4G30550	FALSE
AT3G01220	ATHB-20	AT1G45130	BGAL5	Elongation_Cortex_BRZ_0_5_BL	0.0111722825	0.0111722825	2.7757416549470984e-13	12.556620957184043	Cortex	AT3G01220_AT1G45130	FALSE
AT1G33240	AT-GTL1	AT5G35200	AT5G35200	Elongation_Cortex_BRZ_0_5_BL	0.01115878	0.01115878	7.977591602297391e-13	12.09812820034111	Cortex	AT1G33240_AT5G35200	FALSE
AT3G01220	ATHB-20	AT5G48900	AT5G48900	Elongation_Cortex_BRZ_0_5_BL	0.011146335	0.011146335	3.126089608687054e-13	12.50499857718038	Cortex	AT3G01220_AT5G48900	FALSE
AT3G01220	ATHB-20	AT3G09300	ORP3B	Elongation_Cortex_BRZ_0_5_BL	0.011126351	0.011126351	1.2574459295122298e-15	14.900510680641293	Cortex	AT3G01220_AT3G09300	FALSE
AT5G15150	HAT7	AT1G10120	BHLH74	Elongation_Cortex_BRZ_0_5_BL	0.011108773	0.011108773	1.3030355497138966e-11	10.885043735604398	Cortex	AT5G15150_AT1G10120	FALSE
AT5G15150	HAT7	AT5G49540	AT5G49540	Elongation_Cortex_BRZ_0_5_BL	0.011094204	0.011094204	1.7403775270199194e-11	10.759356533259265	Cortex	AT5G15150_AT5G49540	FALSE
AT5G15150	HAT7	AT5G65810	CGR3	Elongation_Cortex_BRZ_0_5_BL	0.011075006	0.011075006	6.777055999828129e-18	17.16895892570484	Cortex	AT5G15150_AT5G65810	TRUE
AT1G33240	AT-GTL1	AT5G60980	AT5G60980	Elongation_Cortex_BRZ_0_5_BL	0.011072837	0.011072837	3.0545854194799446e-14	13.515047725601514	Cortex	AT1G33240_AT5G60980	FALSE
AT5G15150	HAT7	AT5G10840	TMN8	Elongation_Cortex_BRZ_0_5_BL	0.011072547	0.011072547	3.5989185815393747e-16	15.44382797829517	Cortex	AT5G15150_AT5G10840	FALSE
AT1G33240	AT-GTL1	AT1G54630	ACP3	Elongation_Cortex_BRZ_0_5_BL	0.01107009	0.01107009	1.9236079751503055e-6	5.715883431038556	Cortex	AT1G33240_AT1G54630	FALSE
AT1G69780	ATHB-13	AT3G28940	AIG2B	Elongation_Cortex_BRZ_0_5_BL	-0.011068373	0.011068373	9.24361003021398e-12	11.034158384839255	Cortex	AT1G69780_AT3G28940	FALSE
AT1G69780	ATHB-13	AT2G31570	GPX2	Elongation_Cortex_BRZ_0_5_BL	-0.011048563	0.011048563	3.516042651680674e-11	10.45394586531692	Cortex	AT1G69780_AT2G31570	FALSE
AT3G01220	ATHB-20	AT1G55330	AGP21	Elongation_Cortex_BRZ_0_5_BL	0.011033319	0.011033319	5.9558549230968685e-9	8.225055889641462	Cortex	AT3G01220_AT1G55330	FALSE
AT1G26960	ATHB-23	AT5G15230	GASA4	Elongation_Cortex_BRZ_0_5_BL	0.011029331	0.011029331	9.04508567732424e-18	17.04358731503823	Cortex	AT1G26960_AT5G15230	FALSE
AT1G69780	ATHB-13	AT5G63800	BGAL6	Elongation_Cortex_BRZ_0_5_BL	0.011016901	0.011016901	8.897117261776671e-14	13.050750685501539	Cortex	AT1G69780_AT5G63800	TRUE
AT1G33240	AT-GTL1	AT1G36160	ACC1	Elongation_Cortex_BRZ_0_5_BL	0.011009311	0.011009311	5.651719023794645e-14	13.247819437313352	Cortex	AT1G33240_AT1G36160	FALSE
AT1G33240	AT-GTL1	AT5G08130	BIM1	Elongation_Cortex_BRZ_0_5_BL	0.011003847	0.011003847	1.2361189384600838e-13	12.907939739739314	Cortex	AT1G33240_AT5G08130	FALSE
AT1G33240	AT-GTL1	AT1G62480	AT1G62480	Elongation_Cortex_BRZ_0_5_BL	0.0110014025	0.0110014025	2.253747511668076e-19	18.647094739767898	Cortex	AT1G33240_AT1G62480	FALSE
AT1G26960	ATHB-23	AT5G42420	URGT3	Elongation_Cortex_BRZ_0_5_BL	0.01097208	0.01097208	1.08709684740622e-12	11.963731763714518	Cortex	AT1G26960_AT5G42420	FALSE
AT3G01220	ATHB-20	AT3G28200	PER31	Elongation_Cortex_BRZ_0_5_BL	0.010970231	0.010970231	1.0080287408552249e-16	15.996527085135648	Cortex	AT3G01220_AT3G28200	FALSE
AT1G26960	ATHB-23	AT2G45010	AT2G45010	Elongation_Cortex_BRZ_0_5_BL	0.010963815	0.010963815	2.2529286721245708e-15	14.647252557851434	Cortex	AT1G26960_AT2G45010	FALSE
AT3G01220	ATHB-20	AT2G22125	CSI1	Elongation_Cortex_BRZ_0_5_BL	0.010934085	0.010934085	1.1892971739371785e-13	12.924709613106058	Cortex	AT3G01220_AT2G22125	TRUE
AT1G26960	ATHB-23	AT3G28180	CSLC4	Elongation_Cortex_BRZ_0_5_BL	0.010924406	0.010924406	3.20377557468035e-15	14.494337913964712	Cortex	AT1G26960_AT3G28180	TRUE
AT3G01220	ATHB-20	AT1G30690	PATL4	Elongation_Cortex_BRZ_0_5_BL	0.010913743	0.010913743	9.828666995842145e-13	12.007505378974155	Cortex	AT3G01220_AT1G30690	FALSE
AT1G69780	ATHB-13	AT5G12940	AT5G12940	Elongation_Cortex_BRZ_0_5_BL	0.010901332	0.010901332	2.749574071742006e-14	13.560734576212868	Cortex	AT1G69780_AT5G12940	FALSE
AT1G33240	AT-GTL1	AT5G51040	AT5G51040	Elongation_Cortex_BRZ_0_5_BL	-0.010898026	0.010898026	1.4790606099408985e-11	10.830014028826946	Cortex	AT1G33240_AT5G51040	FALSE
AT1G26960	ATHB-23	AT3G14940	PPC3	Elongation_Cortex_BRZ_0_5_BL	-0.010879638	0.010879638	8.534973732024259e-18	17.06879781116957	Cortex	AT1G26960_AT3G14940	FALSE
AT1G33240	AT-GTL1	AT3G57650	LPAT2	Elongation_Cortex_BRZ_0_5_BL	0.010857862	0.010857862	2.131299630573417e-11	10.671355490334065	Cortex	AT1G33240_AT3G57650	FALSE
AT1G69780	ATHB-13	AT5G42420	URGT3	Elongation_Cortex_BRZ_0_5_BL	0.010828654	0.010828654	1.8611655462007256e-12	11.730214995701097	Cortex	AT1G69780_AT5G42420	FALSE
AT3G01220	ATHB-20	AT1G04850	AT1G04850	Elongation_Cortex_BRZ_0_5_BL	0.010816053	0.010816053	7.989793688446771e-10	9.097464434844447	Cortex	AT3G01220_AT1G04850	FALSE
AT1G69780	ATHB-13	AT5G24165	AT5G24165	Elongation_Cortex_BRZ_0_5_BL	-0.010808074	0.010808074	2.6533117004069642e-11	10.576211727848394	Cortex	AT1G69780_AT5G24165	FALSE
AT1G69780	ATHB-13	AT2G20120	COV1	Elongation_Cortex_BRZ_0_5_BL	0.010791787	0.010791787	2.2450351848466286e-9	8.648776848217453	Cortex	AT1G69780_AT2G20120	FALSE
AT1G69780	ATHB-13	AT3G01520	AT3G01520	Elongation_Cortex_BRZ_0_5_BL	-0.010779911	0.010779911	1.6917341521668278e-14	13.77166788321082	Cortex	AT1G69780_AT3G01520	FALSE
AT5G15150	HAT7	AT3G08030	AT3G08030	Elongation_Cortex_BRZ_0_5_BL	0.01077531	0.01077531	4.206718135534084e-17	16.376056586220017	Cortex	AT5G15150_AT3G08030	FALSE
AT1G69780	ATHB-13	AT1G03210	AT1G03210	Elongation_Cortex_BRZ_0_5_BL	-0.010771528	0.010771528	1.8647237776567058e-7	6.7293854913212625	Cortex	AT1G69780_AT1G03210	FALSE
AT1G33240	AT-GTL1	AT4G30060	AT4G30060	Elongation_Cortex_BRZ_0_5_BL	0.010771393	0.010771393	4.1551158452200016e-17	16.38141686351923	Cortex	AT1G33240_AT4G30060	FALSE
AT1G33240	AT-GTL1	AT1G52420	AT1G52420	Elongation_Cortex_BRZ_0_5_BL	0.010763366	0.010763366	6.426352116136218e-13	12.192035482036076	Cortex	AT1G33240_AT1G52420	FALSE
AT5G15150	HAT7	AT1G16560	AT1G16560	Elongation_Cortex_BRZ_0_5_BL	0.010752116	0.010752116	1.7327724377691008e-12	11.761258468740447	Cortex	AT5G15150_AT1G16560	FALSE
AT1G69780	ATHB-13	AT4G30060	AT4G30060	Elongation_Cortex_BRZ_0_5_BL	0.010746867	0.010746867	9.65729522748714e-18	17.01514449183085	Cortex	AT1G69780_AT4G30060	FALSE
AT1G33240	AT-GTL1	AT1G54217	AT1G54217	Elongation_Cortex_BRZ_0_5_BL	-0.010738946	0.010738946	7.276683050137344e-12	11.138066541194275	Cortex	AT1G33240_AT1G54217	FALSE
AT1G26960	ATHB-23	AT4G24190	HSP90-7	Elongation_Cortex_BRZ_0_5_BL	0.01073393	0.01073393	1.1889564050858353e-9	8.924834069164119	Cortex	AT1G26960_AT4G24190	FALSE
AT1G26960	ATHB-23	AT1G45145	TRX5	Elongation_Cortex_BRZ_0_5_BL	-0.010728405	0.010728405	3.163633053757532e-9	8.49981389558209	Cortex	AT1G26960_AT1G45145	FALSE
AT1G33240	AT-GTL1	AT5G08080	SYP132	Elongation_Cortex_BRZ_0_5_BL	0.010708319000000001	0.010708319000000001	7.742844570168993e-10	9.111099458674664	Cortex	AT1G33240_AT5G08080	FALSE
AT1G33240	AT-GTL1	AT2G20120	COV1	Elongation_Cortex_BRZ_0_5_BL	0.010678264	0.010678264	7.944723627932305e-11	10.099921205939497	Cortex	AT1G33240_AT2G20120	FALSE
AT1G26960	ATHB-23	AT3G58750	CSY2	Elongation_Cortex_BRZ_0_5_BL	0.010659527	0.010659527	2.788307697967285e-12	11.554659302254194	Cortex	AT1G26960_AT3G58750	FALSE
AT5G15150	HAT7	AT5G60980	AT5G60980	Elongation_Cortex_BRZ_0_5_BL	0.010642968	0.010642968	4.045313082650836e-11	10.393047860997104	Cortex	AT5G15150_AT5G60980	FALSE
AT1G69780	ATHB-13	AT2G45010	AT2G45010	Elongation_Cortex_BRZ_0_5_BL	0.010630882	0.010630882	2.363579626591108e-15	14.626429762175698	Cortex	AT1G69780_AT2G45010	FALSE
AT1G33240	AT-GTL1	AT1G12240	BFRUCT4	Elongation_Cortex_BRZ_0_5_BL	0.010629608	0.010629608	1.7307256211625378e-16	15.761771777104451	Cortex	AT1G33240_AT1G12240	FALSE
AT1G33240	AT-GTL1	AT5G40890	CLC-A	Elongation_Cortex_BRZ_0_5_BL	0.010616453	0.010616453	6.328685114583785e-13	12.198686512225711	Cortex	AT1G33240_AT5G40890	FALSE
AT5G15150	HAT7	AT5G14030	AT5G14030	Elongation_Cortex_BRZ_0_5_BL	0.010603837	0.010603837	1.4906882220805456e-15	14.826613179879566	Cortex	AT5G15150_AT5G14030	FALSE
AT1G69780	ATHB-13	AT1G10120	BHLH74	Elongation_Cortex_BRZ_0_5_BL	0.010603067	0.010603067	3.795175467268632e-11	10.420768140004373	Cortex	AT1G69780_AT1G10120	FALSE
AT1G26960	ATHB-23	AT3G05280	AT3G05280	Elongation_Cortex_BRZ_0_5_BL	0.010593438	0.010593438	1.6169623803050107e-12	11.791300084123284	Cortex	AT1G26960_AT3G05280	FALSE
AT1G26960	ATHB-23	AT1G11680	CYP51G1	Elongation_Cortex_BRZ_0_5_BL	0.01057688	0.01057688	1.152765464126189e-17	16.93825904309283	Cortex	AT1G26960_AT1G11680	FALSE
AT1G33240	AT-GTL1	AT1G19870	IQD32	Elongation_Cortex_BRZ_0_5_BL	0.010554332	0.010554332	2.305537172987169e-13	12.637227871105361	Cortex	AT1G33240_AT1G19870	FALSE
AT1G26960	ATHB-23	AT1G19870	IQD32	Elongation_Cortex_BRZ_0_5_BL	0.010528977	0.010528977	1.4437323068444453e-18	17.840513325075058	Cortex	AT1G26960_AT1G19870	FALSE
AT1G69780	ATHB-13	AT5G08080	SYP132	Elongation_Cortex_BRZ_0_5_BL	0.010523791	0.010523791	3.692851645012772e-13	12.432638139152836	Cortex	AT1G69780_AT5G08080	FALSE
AT1G33240	AT-GTL1	AT5G15230	GASA4	Elongation_Cortex_BRZ_0_5_BL	0.010488304	0.010488304	6.311685712071423e-18	17.199854634784597	Cortex	AT1G33240_AT5G15230	FALSE
AT5G15150	HAT7	AT5G54160	OMT1	Elongation_Cortex_BRZ_0_5_BL	-0.010477856	0.010477856	8.450199958369634e-15	14.073133014152193	Cortex	AT5G15150_AT5G54160	FALSE
AT5G15150	HAT7	AT4G33740	AT4G33740	Elongation_Cortex_BRZ_0_5_BL	-0.010468738	0.010468738	1.9820175521640263e-11	10.702892503849618	Cortex	AT5G15150_AT4G33740	FALSE
AT1G69780	ATHB-13	AT4G35410	AAP19-2	Elongation_Cortex_BRZ_0_5_BL	0.010447248	0.010447248	4.542504738680661e-13	12.342704610969452	Cortex	AT1G69780_AT4G35410	FALSE
AT5G15150	HAT7	AT3G58120	BZIP61	Elongation_Cortex_BRZ_0_5_BL	0.010414618	0.010414618	1.3174375509513632e-16	15.880269962012958	Cortex	AT5G15150_AT3G58120	FALSE
AT5G15150	HAT7	AT1G69780	ATHB-13	Elongation_Cortex_BRZ_0_5_BL	0.010393883	0.010393883	2.0598689175904728e-14	13.686160415639803	Cortex	AT5G15150_AT1G69780	FALSE
AT1G26960	ATHB-23	AT3G01220	ATHB-20	Elongation_Cortex_BRZ_0_5_BL	0.010382631	0.010382631	1.5772243604647776e-20	19.80210652380416	Cortex	AT1G26960_AT3G01220	FALSE
AT1G69780	ATHB-13	AT5G54160	OMT1	Elongation_Cortex_BRZ_0_5_BL	-0.01034978	0.01034978	2.818505342764398e-16	15.54998113759352	Cortex	AT1G69780_AT5G54160	FALSE
AT1G33240	AT-GTL1	AT1G74380	XXT5	Elongation_Cortex_BRZ_0_5_BL	0.010327061	0.010327061	1.0820025171799731e-15	14.965771728881851	Cortex	AT1G33240_AT1G74380	TRUE
AT5G15150	HAT7	AT2G03350	AT2G03350	Elongation_Cortex_BRZ_0_5_BL	0.01032464	0.01032464	1.9840144558087683e-20	19.70245516783955	Cortex	AT5G15150_AT2G03350	FALSE
AT1G33240	AT-GTL1	AT2G27050	EIL1	Elongation_Cortex_BRZ_0_5_BL	0.010305202	0.010305202	7.465553876655044e-17	16.126937966016442	Cortex	AT1G33240_AT2G27050	FALSE
AT3G01220	ATHB-20	AT3G07460	AT3G07460	Elongation_Cortex_BRZ_0_5_BL	0.010296573	0.010296573	2.668502351719983e-12	11.573732410121567	Cortex	AT3G01220_AT3G07460	FALSE
AT1G26960	ATHB-23	AT2G27050	EIL1	Elongation_Cortex_BRZ_0_5_BL	0.010290605	0.010290605	4.218027044883663e-19	18.374890640005237	Cortex	AT1G26960_AT2G27050	FALSE
AT5G15150	HAT7	AT2G37170	PIP2B	Elongation_Cortex_BRZ_0_5_BL	-0.010271093	0.010271093	1.8198834323249798e-18	17.739956428673885	Cortex	AT5G15150_AT2G37170	FALSE
AT1G33240	AT-GTL1	AT1G64440	UGE4	Elongation_Cortex_BRZ_0_5_BL	0.010262002	0.010262002	1.453028225272319e-12	11.837725949390236	Cortex	AT1G33240_AT1G64440	TRUE
AT1G26960	ATHB-23	AT5G12940	AT5G12940	Elongation_Cortex_BRZ_0_5_BL	0.010261837	0.010261837	1.3255256545804436e-11	10.8776118623972	Cortex	AT1G26960_AT5G12940	FALSE
AT5G15150	HAT7	AT3G28200	PER31	Elongation_Cortex_BRZ_0_5_BL	0.010258464	0.010258464	6.956742946868642e-17	16.157594043619348	Cortex	AT5G15150_AT3G28200	FALSE
AT1G26960	ATHB-23	AT2G22870	EMB2001	Elongation_Cortex_BRZ_0_5_BL	0.010240109	0.010240109	1.2851878744196782e-7	6.891033380613101	Cortex	AT1G26960_AT2G22870	FALSE
AT1G26960	ATHB-23	AT2G47070	SPL1	Elongation_Cortex_BRZ_0_5_BL	0.010204501	0.010204501	2.886994730564979e-17	16.53955400880672	Cortex	AT1G26960_AT2G47070	FALSE
AT1G33240	AT-GTL1	AT3G56880	AT3G56880	Elongation_Cortex_BRZ_0_5_BL	0.010202629	0.010202629	4.629580053301885e-15	14.334458401812554	Cortex	AT1G33240_AT3G56880	FALSE
AT3G01220	ATHB-20	AT1G44575	PSBS	Elongation_Cortex_BRZ_0_5_BL	0.010179879	0.010179879	5.546938393832912e-12	11.255946657515251	Cortex	AT3G01220_AT1G44575	FALSE
AT1G69780	ATHB-13	AT3G09300	ORP3B	Elongation_Cortex_BRZ_0_5_BL	0.010171968	0.010171968	3.4430097200038054e-14	13.463061751231411	Cortex	AT1G69780_AT3G09300	FALSE
AT3G01220	ATHB-20	AT3G10520	AHB2	Elongation_Cortex_BRZ_0_5_BL	0.010169907	0.010169907	2.632365099075948e-16	15.579653875879643	Cortex	AT3G01220_AT3G10520	FALSE
AT5G15150	HAT7	AT2G45010	AT2G45010	Elongation_Cortex_BRZ_0_5_BL	0.010164299	0.010164299	5.444043364231737e-13	12.264078424105817	Cortex	AT5G15150_AT2G45010	FALSE
AT5G15150	HAT7	AT5G56540	AGP14	Elongation_Cortex_BRZ_0_5_BL	-0.0101630455	0.0101630455	1.2340978681563928e-12	11.908650397908215	Cortex	AT5G15150_AT5G56540	FALSE
AT3G01220	ATHB-20	AT3G21680	AT3G21680	Elongation_Cortex_BRZ_0_5_BL	0.010121996	0.010121996	6.934449923872847e-17	16.1589879836897	Cortex	AT3G01220_AT3G21680	FALSE
AT5G15150	HAT7	AT2G38120	AUX1	Elongation_Cortex_BRZ_0_5_BL	0.010119424	0.010119424	2.7497552885698542e-12	11.560705954007055	Cortex	AT5G15150_AT2G38120	FALSE
AT1G26960	ATHB-23	AT1G65840	PAO4	Elongation_Cortex_BRZ_0_5_BL	0.010116642	0.010116642	1.0874510203467492e-11	10.963590294899458	Cortex	AT1G26960_AT1G65840	FALSE
AT5G15150	HAT7	AT4G30060	AT4G30060	Elongation_Cortex_BRZ_0_5_BL	0.010116545	0.010116545	1.0046272919635607e-14	13.997995027860547	Cortex	AT5G15150_AT4G30060	FALSE
AT3G01220	ATHB-20	AT1G76090	SMT3	Elongation_Cortex_BRZ_0_5_BL	0.010109526	0.010109526	4.11252175786538e-17	16.385891791340846	Cortex	AT3G01220_AT1G76090	FALSE
AT1G26960	ATHB-23	AT1G26850	AT1G26850	Elongation_Cortex_BRZ_0_5_BL	0.01008779	0.01008779	2.650757425892032e-14	13.576630013276596	Cortex	AT1G26960_AT1G26850	TRUE
AT1G26960	ATHB-23	AT5G54750	AT5G54750	Elongation_Cortex_BRZ_0_5_BL	0.010035495	0.010035495	2.6935988741954904e-8	7.569667078135705	Cortex	AT1G26960_AT5G54750	FALSE
AT3G01220	ATHB-20	AT1G72630	EFL2	Elongation_Cortex_BRZ_0_5_BL	0.010024616	0.010024616	1.8966422480252476e-15	14.72201457968636	Cortex	AT3G01220_AT1G72630	FALSE
AT3G01220	ATHB-20	AT1G65840	PAO4	Elongation_Cortex_BRZ_0_5_BL	0.010009135	0.010009135	2.3276777195517037e-17	16.633077150443683	Cortex	AT3G01220_AT1G65840	FALSE
AT1G33240	AT-GTL1	AT1G11680	CYP51G1	Elongation_Cortex_BRZ_0_5_BL	0.010008543	0.010008543	2.6552319948546405e-15	14.57589752743242	Cortex	AT1G33240_AT1G11680	FALSE
AT3G01220	ATHB-20	AT3G17420	GPK1	Elongation_Cortex_BRZ_0_5_BL	-0.010008189	0.010008189	3.548692677708196e-14	13.44993160959989	Cortex	AT3G01220_AT3G17420	FALSE
AT3G01220	ATHB-20	AT5G63800	BGAL6	Elongation_Cortex_BRZ_0_5_BL	0.009969903	0.009969903	7.81112129553304e-16	15.107286618170308	Cortex	AT3G01220_AT5G63800	TRUE
AT5G15150	HAT7	AT4G30280	XTH18	Elongation_Cortex_BRZ_0_5_BL	-0.009968183	0.009968183	4.073907399513275e-15	14.389988846798166	Cortex	AT5G15150_AT4G30280	TRUE
AT1G26960	ATHB-23	AT1G66280	BGLU22	Elongation_Cortex_BRZ_0_5_BL	-0.009962785	0.009962785	2.4177190487107953e-15	14.616594167777864	Cortex	AT1G26960_AT1G66280	FALSE
AT5G15150	HAT7	AT5G02502	OST4B	Elongation_Cortex_BRZ_0_5_BL	0.009941824	0.009941824	5.033414838293166e-5	4.298137274936219	Cortex	AT5G15150_AT5G02502	FALSE
AT1G69780	ATHB-13	AT1G59610	DRP2B	Elongation_Cortex_BRZ_0_5_BL	0.009933043	0.009933043	1.0405900103222796e-7	6.982720347652681	Cortex	AT1G69780_AT1G59610	FALSE
AT3G01220	ATHB-20	AT5G18520	AT5G18520	Elongation_Cortex_BRZ_0_5_BL	0.00993117	0.00993117	7.855441639634102e-20	19.104829393531155	Cortex	AT3G01220_AT5G18520	FALSE
AT5G15150	HAT7	AT1G45145	TRX5	Elongation_Cortex_BRZ_0_5_BL	-0.00991964	0.00991964	7.72817555110523e-11	10.111923021166792	Cortex	AT5G15150_AT1G45145	FALSE
AT1G26960	ATHB-23	AT5G18520	AT5G18520	Elongation_Cortex_BRZ_0_5_BL	0.0098857265	0.0098857265	7.773651295440583e-17	16.109374944520617	Cortex	AT1G26960_AT5G18520	FALSE
AT1G26960	ATHB-23	AT1G76090	SMT3	Elongation_Cortex_BRZ_0_5_BL	0.009880965	0.009880965	8.91059748858872e-19	18.05009317393202	Cortex	AT1G26960_AT1G76090	FALSE
AT5G15150	HAT7	AT3G45070	AT3G45070	Elongation_Cortex_BRZ_0_5_BL	-0.009877274	0.009877274	5.133726713382554e-11	10.289567254096392	Cortex	AT5G15150_AT3G45070	FALSE
AT5G15150	HAT7	AT1G29890	AT1G29890	Elongation_Cortex_BRZ_0_5_BL	0.009869395	0.009869395	1.6349426480869845e-10	9.786497477288838	Cortex	AT5G15150_AT1G29890	TRUE
AT1G26960	ATHB-23	AT5G05270	CHI3	Elongation_Cortex_BRZ_0_5_BL	0.0098667415	0.0098667415	6.987439024973879e-9	8.155681968906295	Cortex	AT1G26960_AT5G05270	FALSE
AT1G26960	ATHB-23	AT5G56360	PSL4	Elongation_Cortex_BRZ_0_5_BL	0.00984197	0.00984197	7.702059023994691e-12	11.113393157526197	Cortex	AT1G26960_AT5G56360	FALSE
AT1G69780	ATHB-13	AT3G15980	AT3G15980	Elongation_Cortex_BRZ_0_5_BL	0.009840179	0.009840179	2.6319520248547186e-12	11.579722031293171	Cortex	AT1G69780_AT3G15980	FALSE
AT5G15150	HAT7	AT4G03190	GRH1	Elongation_Cortex_BRZ_0_5_BL	0.009840126	0.009840126	3.2294855585752075e-15	14.490866653169174	Cortex	AT5G15150_AT4G03190	FALSE
AT1G26960	ATHB-23	AT4G27760	FEY	Elongation_Cortex_BRZ_0_5_BL	0.009829117	0.009829117	1.2902357415631688e-13	12.88933093163383	Cortex	AT1G26960_AT4G27760	FALSE
AT5G15150	HAT7	AT1G08590	PXL1	Elongation_Cortex_BRZ_0_5_BL	0.009818307	0.009818307	4.063019359610564e-19	18.391151108327783	Cortex	AT5G15150_AT1G08590	FALSE
AT1G33240	AT-GTL1	AT2G18160	BZIP2	Elongation_Cortex_BRZ_0_5_BL	0.0098141	0.0098141	1.6074284844283816e-11	10.793868340026775	Cortex	AT1G33240_AT2G18160	FALSE
AT1G33240	AT-GTL1	AT1G41830	SKS6	Elongation_Cortex_BRZ_0_5_BL	0.009813677	0.009813677	8.067395846625944e-17	16.093266632806934	Cortex	AT1G33240_AT1G41830	FALSE
AT5G15150	HAT7	AT4G32330	WDL5	Elongation_Cortex_BRZ_0_5_BL	0.009810202	0.009810202	2.6819510970517507e-17	16.571549145378604	Cortex	AT5G15150_AT4G32330	FALSE
AT1G33240	AT-GTL1	AT1G52360	AT1G52360	Elongation_Cortex_BRZ_0_5_BL	0.009806284	0.009806284	1.0275885010559037e-11	10.988180764230439	Cortex	AT1G33240_AT1G52360	FALSE
AT1G69780	ATHB-13	AT3G58120	BZIP61	Elongation_Cortex_BRZ_0_5_BL	0.009802593	0.009802593	2.3406414482253004e-21	20.6306651087226	Cortex	AT1G69780_AT3G58120	FALSE
AT3G01220	ATHB-20	AT1G13420	SOT8	Elongation_Cortex_BRZ_0_5_BL	-0.009784837	0.009784837	5.0694138801243676e-14	13.295042250398906	Cortex	AT3G01220_AT1G13420	FALSE
AT1G26960	ATHB-23	AT4G31470	AT4G31470	Elongation_Cortex_BRZ_0_5_BL	0.009779535	0.009779535	6.873532155374097e-16	15.162820031298885	Cortex	AT1G26960_AT4G31470	FALSE
AT1G26960	ATHB-23	AT1G12240	BFRUCT4	Elongation_Cortex_BRZ_0_5_BL	0.00977823	0.00977823	4.861417803487924e-17	16.313237052870743	Cortex	AT1G26960_AT1G12240	FALSE
AT1G33240	AT-GTL1	AT5G20250	DIN10	Elongation_Cortex_BRZ_0_5_BL	0.009770689	0.009770689	2.5664887234062537e-13	12.590660639594606	Cortex	AT1G33240_AT5G20250	FALSE
AT1G69780	ATHB-13	AT5G61820	AT5G61820	Elongation_Cortex_BRZ_0_5_BL	-0.009753089	0.009753089	2.418709770545089e-13	12.616416241027432	Cortex	AT1G69780_AT5G61820	FALSE
AT1G26960	ATHB-23	AT4G32330	WDL5	Elongation_Cortex_BRZ_0_5_BL	0.009727408	0.009727408	1.5621200737444737e-17	16.80628558674526	Cortex	AT1G26960_AT4G32330	FALSE
AT3G01220	ATHB-20	AT5G59880	ADF3	Elongation_Cortex_BRZ_0_5_BL	0.0097233355	0.0097233355	6.73915858332819e-14	13.171394323854738	Cortex	AT3G01220_AT5G59880	FALSE
AT1G26960	ATHB-23	AT5G03520	RABE1D	Elongation_Cortex_BRZ_0_5_BL	0.00967997	0.00967997	6.437782793075972e-12	11.191263680238144	Cortex	AT1G26960_AT5G03520	FALSE
AT1G26960	ATHB-23	AT3G10520	AHB2	Elongation_Cortex_BRZ_0_5_BL	0.009635966	0.009635966	5.063166032573929e-16	15.295577830889204	Cortex	AT1G26960_AT3G10520	FALSE
AT5G15150	HAT7	AT1G19870	IQD32	Elongation_Cortex_BRZ_0_5_BL	0.009623793	0.009623793	7.928674575694174e-16	15.100799406953852	Cortex	AT5G15150_AT1G19870	FALSE
AT5G15150	HAT7	AT2G31710	AT2G31710	Elongation_Cortex_BRZ_0_5_BL	0.009616779	0.009616779	9.242551123650514e-9	8.034208138519755	Cortex	AT5G15150_AT2G31710	FALSE
AT3G01220	ATHB-20	AT2G47070	SPL1	Elongation_Cortex_BRZ_0_5_BL	0.009608177	0.009608177	1.8413850319405724e-14	13.73485539141807	Cortex	AT3G01220_AT2G47070	FALSE
AT1G26960	ATHB-23	AT1G74380	XXT5	Elongation_Cortex_BRZ_0_5_BL	0.009595903	0.009595903	5.2987242547441096e-14	13.275828680553419	Cortex	AT1G26960_AT1G74380	TRUE
AT1G69780	ATHB-13	AT1G51680	4CL1	Elongation_Cortex_BRZ_0_5_BL	-0.00957526	0.00957526	9.732934014334568e-17	16.011756220969378	Cortex	AT1G69780_AT1G51680	FALSE
AT1G69780	ATHB-13	AT2G37040	PAL1	Elongation_Cortex_BRZ_0_5_BL	-0.00957169	0.00957169	2.2575195560683884e-15	14.646368478863492	Cortex	AT1G69780_AT2G37040	FALSE
AT1G33240	AT-GTL1	AT3G61430	PIP1-1	Elongation_Cortex_BRZ_0_5_BL	-0.009570999	0.009570999	1.8911652393309706e-8	7.723270523299624	Cortex	AT1G33240_AT3G61430	FALSE
AT1G26960	ATHB-23	AT3G25930	AT3G25930	Elongation_Cortex_BRZ_0_5_BL	-0.009559314	0.009559314	7.784926351150085e-18	17.108745491694503	Cortex	AT1G26960_AT3G25930	FALSE
AT5G15150	HAT7	AT1G61790	OST3B	Elongation_Cortex_BRZ_0_5_BL	0.009534887	0.009534887	7.414927691646579e-14	13.129893079736341	Cortex	AT5G15150_AT1G61790	FALSE
AT5G15150	HAT7	AT3G19450	CAD4	Elongation_Cortex_BRZ_0_5_BL	-0.00952775	0.00952775	1.4789062204065192e-11	10.83005936437447	Cortex	AT5G15150_AT3G19450	FALSE
AT5G15150	HAT7	AT4G15610	AT4G15610	Elongation_Cortex_BRZ_0_5_BL	-0.009526688	0.009526688	2.8642992154357677e-13	12.542981615964388	Cortex	AT5G15150_AT4G15610	FALSE
AT3G01220	ATHB-20	AT2G36830	TIP1-1	Elongation_Cortex_BRZ_0_5_BL	-0.009522009	0.009522009	1.711492609519015e-16	15.766624971870563	Cortex	AT3G01220_AT2G36830	FALSE
AT1G26960	ATHB-23	AT4G03390	SRF3	Elongation_Cortex_BRZ_0_5_BL	0.009515932	0.009515932	1.7879288863298244e-14	13.747649758967807	Cortex	AT1G26960_AT4G03390	FALSE
AT1G33240	AT-GTL1	AT1G22882	SUN3	Elongation_Cortex_BRZ_0_5_BL	0.009514641	0.009514641	6.025014721990823e-12	11.220041887562793	Cortex	AT1G33240_AT1G22882	FALSE
AT1G69780	ATHB-13	AT1G20840	MSSP1	Elongation_Cortex_BRZ_0_5_BL	0.009511419	0.009511419	1.6063566545086492e-10	9.794158023261225	Cortex	AT1G69780_AT1G20840	FALSE
AT1G33240	AT-GTL1	AT1G76090	SMT3	Elongation_Cortex_BRZ_0_5_BL	0.009505574	0.009505574	3.054018834350325e-16	15.515128288946528	Cortex	AT1G33240_AT1G76090	FALSE
AT1G26960	ATHB-23	AT2G43820	UGT74F2	Elongation_Cortex_BRZ_0_5_BL	0.009504325	0.009504325	3.544449764349706e-8	7.4504511745440904	Cortex	AT1G26960_AT2G43820	FALSE
AT1G69780	ATHB-13	AT3G62420	BZIP53	Elongation_Cortex_BRZ_0_5_BL	0.009481848	0.009481848	1.5452440973530791e-12	11.811002906685745	Cortex	AT1G69780_AT3G62420	FALSE
AT1G26960	ATHB-23	AT1G51680	4CL1	Elongation_Cortex_BRZ_0_5_BL	-0.009462937	0.009462937	9.532657319209836e-16	15.020786018752855	Cortex	AT1G26960_AT1G51680	FALSE
AT5G15150	HAT7	AT5G03760	CSLA9	Elongation_Cortex_BRZ_0_5_BL	0.0094575295	0.0094575295	6.078642669791727e-17	16.2161933856662	Cortex	AT5G15150_AT5G03760	TRUE
AT1G69780	ATHB-13	AT5G56360	PSL4	Elongation_Cortex_BRZ_0_5_BL	0.009450112	0.009450112	1.8859924725318204e-11	10.724460044973249	Cortex	AT1G69780_AT5G56360	FALSE
AT1G33240	AT-GTL1	AT5G35740	AT5G35740	Elongation_Cortex_BRZ_0_5_BL	0.009446956	0.009446956	7.01421943733924e-13	12.15402065149489	Cortex	AT1G33240_AT5G35740	FALSE
AT1G26960	ATHB-23	AT3G28200	PER31	Elongation_Cortex_BRZ_0_5_BL	0.009435089	0.009435089	2.801971490208411e-16	15.552536287932528	Cortex	AT1G26960_AT3G28200	FALSE
AT1G33240	AT-GTL1	AT1G13420	SOT8	Elongation_Cortex_BRZ_0_5_BL	-0.009424065	0.009424065	7.976671888608346e-13	12.098178271794518	Cortex	AT1G33240_AT1G13420	FALSE
AT5G15150	HAT7	AT1G64330	AT1G64330	Elongation_Cortex_BRZ_0_5_BL	0.009415556	0.009415556	1.015680452487937e-13	12.993242905782049	Cortex	AT5G15150_AT1G64330	FALSE
AT5G15150	HAT7	AT5G03040	iqd2	Elongation_Cortex_BRZ_0_5_BL	0.009411763	0.009411763	2.5148136375614205e-14	13.599494193183624	Cortex	AT5G15150_AT5G03040	FALSE
AT3G01220	ATHB-20	AT3G13610	F6'H1	Elongation_Cortex_BRZ_0_5_BL	-0.00941101	0.00941101	1.180305075044005e-16	15.92800572550408	Cortex	AT3G01220_AT3G13610	FALSE
AT3G01220	ATHB-20	AT5G40890	CLC-A	Elongation_Cortex_BRZ_0_5_BL	0.009396907	0.009396907	2.551375265905488e-13	12.593225659020215	Cortex	AT3G01220_AT5G40890	FALSE
AT5G15150	HAT7	AT3G01520	AT3G01520	Elongation_Cortex_BRZ_0_5_BL	-0.009396087	0.009396087	3.9245145569866566e-15	14.406214055672985	Cortex	AT5G15150_AT3G01520	FALSE
AT1G69780	ATHB-13	AT5G05270	CHI3	Elongation_Cortex_BRZ_0_5_BL	0.009352461	0.009352461	9.104374852052711e-14	13.040749869487383	Cortex	AT1G69780_AT5G05270	FALSE
AT5G15150	HAT7	AT2G40890	CYP98A3	Elongation_Cortex_BRZ_0_5_BL	-0.009351862	0.009351862	1.3801162787452646e-16	15.860084321504546	Cortex	AT5G15150_AT2G40890	FALSE
AT1G33240	AT-GTL1	AT1G10120	BHLH74	Elongation_Cortex_BRZ_0_5_BL	0.009346868	0.009346868	2.121301521094636e-11	10.673397596622232	Cortex	AT1G33240_AT1G10120	FALSE
AT5G15150	HAT7	AT3G54400	AT3G54400	Elongation_Cortex_BRZ_0_5_BL	0.009345473	0.009345473	1.5171915554145227e-16	15.818959583216202	Cortex	AT5G15150_AT3G54400	FALSE
AT1G33240	AT-GTL1	AT3G17100	BHLH147	Elongation_Cortex_BRZ_0_5_BL	0.009329674	0.009329674	5.919148289468201e-11	10.227740779728931	Cortex	AT1G33240_AT3G17100	FALSE
AT1G26960	ATHB-23	AT1G41830	SKS6	Elongation_Cortex_BRZ_0_5_BL	0.009317441	0.009317441	3.293351029068997e-13	12.482361976587589	Cortex	AT1G26960_AT1G41830	FALSE
AT1G26960	ATHB-23	AT2G42490	AT2G42490	Elongation_Cortex_BRZ_0_5_BL	0.00931096	0.00931096	8.91076963750905e-12	11.050084783630016	Cortex	AT1G26960_AT2G42490	FALSE
AT3G01220	ATHB-20	AT3G10525	SMR1	Elongation_Cortex_BRZ_0_5_BL	0.009310143	0.009310143	3.8395551009712544e-13	12.415719095524928	Cortex	AT3G01220_AT3G10525	FALSE
AT5G15150	HAT7	AT1G26960	ATHB-23	Elongation_Cortex_BRZ_0_5_BL	0.009307463	0.009307463	1.1808955838088982e-17	16.927788501523143	Cortex	AT5G15150_AT1G26960	FALSE
AT3G01220	ATHB-20	AT1G11580	ATPMEPCRA	Elongation_Cortex_BRZ_0_5_BL	0.009284286	0.009284286	1.9721432682444338e-15	14.70506153850845	Cortex	AT3G01220_AT1G11580	TRUE
AT5G15150	HAT7	AT4G12520	AT4G12520	Elongation_Cortex_BRZ_0_5_BL	0.00928077	0.00928077	2.3801022116234943e-8	7.623404392106971	Cortex	AT5G15150_AT4G12520	FALSE
AT1G26960	ATHB-23	AT5G15265	AT5G15265	Elongation_Cortex_BRZ_0_5_BL	0.009258673	0.009258673	9.206920983752777e-13	12.035885584063395	Cortex	AT1G26960_AT5G15265	FALSE
AT3G01220	ATHB-20	AT2G02780	AT2G02780	Elongation_Cortex_BRZ_0_5_BL	0.009258657	0.009258657	2.083824767641977e-7	6.68113880439643	Cortex	AT3G01220_AT2G02780	FALSE
AT1G33240	AT-GTL1	AT1G32090	AT1G32090	Elongation_Cortex_BRZ_0_5_BL	0.009258277	0.009258277	7.162521733299039e-12	11.144934047239209	Cortex	AT1G33240_AT1G32090	FALSE
AT1G33240	AT-GTL1	AT5G54160	OMT1	Elongation_Cortex_BRZ_0_5_BL	-0.009245704	0.009245704	5.6261292272380835e-15	14.249790296694128	Cortex	AT1G33240_AT5G54160	FALSE
AT5G15150	HAT7	AT1G41830	SKS6	Elongation_Cortex_BRZ_0_5_BL	0.009239034	0.009239034	3.622266143830846e-14	13.44101964332324	Cortex	AT5G15150_AT1G41830	FALSE
AT3G01220	ATHB-20	AT1G41830	SKS6	Elongation_Cortex_BRZ_0_5_BL	0.009231039	0.009231039	9.972592545680172e-14	13.0011919247457	Cortex	AT3G01220_AT1G41830	FALSE
AT3G01220	ATHB-20	AT4G30280	XTH18	Elongation_Cortex_BRZ_0_5_BL	-0.009227597	0.009227597	4.492401788625736e-9	8.347521408514844	Cortex	AT3G01220_AT4G30280	TRUE
AT5G15150	HAT7	AT1G29025	AT1G29025	Elongation_Cortex_BRZ_0_5_BL	0.009224456	0.009224456	7.800733067687983e-6	5.107864582913093	Cortex	AT5G15150_AT1G29025	FALSE
AT1G69780	ATHB-13	AT2G40890	CYP98A3	Elongation_Cortex_BRZ_0_5_BL	-0.009222938	0.009222938	2.0245827530362074e-13	12.693664467128473	Cortex	AT1G69780_AT2G40890	FALSE
AT3G01220	ATHB-20	AT2G18160	BZIP2	Elongation_Cortex_BRZ_0_5_BL	0.009220432	0.009220432	1.7661399156175116e-12	11.752974894091613	Cortex	AT3G01220_AT2G18160	FALSE
AT1G33240	AT-GTL1	AT5G16300	AT5G16300	Elongation_Cortex_BRZ_0_5_BL	0.009200005	0.009200005	7.2006843882267985e-9	8.142626224137478	Cortex	AT1G33240_AT5G16300	FALSE
AT3G01220	ATHB-20	AT3G20110	CYP705A20	Elongation_Cortex_BRZ_0_5_BL	0.009193128	0.009193128	4.2003749790891236e-12	11.376711937202117	Cortex	AT3G01220_AT3G20110	FALSE
AT1G26960	ATHB-23	AT5G59880	ADF3	Elongation_Cortex_BRZ_0_5_BL	0.009182385	0.009182385	1.2269883427635208e-13	12.91115956335085	Cortex	AT1G26960_AT5G59880	FALSE
AT1G33240	AT-GTL1	AT3G09940	MDAR3	Elongation_Cortex_BRZ_0_5_BL	0.009180508	0.009180508	1.314160407665161e-10	9.88135162114456	Cortex	AT1G33240_AT3G09940	FALSE
AT5G15150	HAT7	AT4G29520	AT4G29520	Elongation_Cortex_BRZ_0_5_BL	0.0091742575	0.0091742575	9.712878951699094e-15	14.012652023694631	Cortex	AT5G15150_AT4G29520	FALSE
AT3G01220	ATHB-20	AT3G23690	BHLH77	Elongation_Cortex_BRZ_0_5_BL	0.009172306	0.009172306	5.015311762942482e-15	14.299702065092774	Cortex	AT3G01220_AT3G23690	FALSE
AT1G33240	AT-GTL1	AT1G54580	ACP2	Elongation_Cortex_BRZ_0_5_BL	0.009169659	0.009169659	2.8253923177044974e-7	6.548921240026993	Cortex	AT1G33240_AT1G54580	FALSE
AT1G26960	ATHB-23	AT4G30060	AT4G30060	Elongation_Cortex_BRZ_0_5_BL	0.009168173	0.009168173	2.26485325555453e-12	11.644959931561736	Cortex	AT1G26960_AT4G30060	FALSE
AT1G33240	AT-GTL1	AT5G60920	COB	Elongation_Cortex_BRZ_0_5_BL	0.009150388	0.009150388	1.40863098867159e-15	14.851202761733097	Cortex	AT1G33240_AT5G60920	TRUE
AT1G33240	AT-GTL1	AT1G79940	ERDJ2A	Elongation_Cortex_BRZ_0_5_BL	0.009144432	0.009144432	1.061521505837585e-9	8.974071202843266	Cortex	AT1G33240_AT1G79940	FALSE
AT1G69780	ATHB-13	AT1G57620	CYB	Elongation_Cortex_BRZ_0_5_BL	0.009135896	0.009135896	8.413127696119286e-13	12.075042519226658	Cortex	AT1G69780_AT1G57620	FALSE
AT1G26960	ATHB-23	AT4G30270	XTH24	Elongation_Cortex_BRZ_0_5_BL	-0.00913568	0.00913568	5.557167917085716e-13	12.255146480241441	Cortex	AT1G26960_AT4G30270	TRUE
AT5G15150	HAT7	AT1G65840	PAO4	Elongation_Cortex_BRZ_0_5_BL	0.009103877	0.009103877	4.3222516447702765e-14	13.364289951762435	Cortex	AT5G15150_AT1G65840	FALSE
AT1G26960	ATHB-23	AT1G10120	BHLH74	Elongation_Cortex_BRZ_0_5_BL	0.009090921	0.009090921	2.244338197275332e-12	11.648911699045325	Cortex	AT1G26960_AT1G10120	FALSE
AT1G33240	AT-GTL1	AT4G29810	ATMKK2	Elongation_Cortex_BRZ_0_5_BL	0.009066706	0.009066706	1.0345396053516938e-8	7.98525287855412	Cortex	AT1G33240_AT4G29810	FALSE
AT1G69780	ATHB-13	AT5G20950	AT5G20950	Elongation_Cortex_BRZ_0_5_BL	0.009051726	0.009051726	5.220371445616622e-10	9.282298594499194	Cortex	AT1G69780_AT5G20950	TRUE
AT3G01220	ATHB-20	AT2G33470	GLTP1	Elongation_Cortex_BRZ_0_5_BL	0.009049371	0.009049371	1.5698740345087365e-13	12.804135193649682	Cortex	AT3G01220_AT2G33470	FALSE
AT1G69780	ATHB-13	AT3G20110	CYP705A20	Elongation_Cortex_BRZ_0_5_BL	0.009048646	0.009048646	1.36342346833048e-14	13.865369234850759	Cortex	AT1G69780_AT3G20110	FALSE
AT3G01220	ATHB-20	AT4G30060	AT4G30060	Elongation_Cortex_BRZ_0_5_BL	0.009024883	0.009024883	1.0952044585243153e-10	9.960504796878663	Cortex	AT3G01220_AT4G30060	FALSE
AT1G26960	ATHB-23	AT1G55330	AGP21	Elongation_Cortex_BRZ_0_5_BL	0.0090232985	0.0090232985	5.947681120363194e-10	9.225652323838556	Cortex	AT1G26960_AT1G55330	FALSE
AT1G33240	AT-GTL1	AT4G03390	SRF3	Elongation_Cortex_BRZ_0_5_BL	0.009004113	0.009004113	3.659250877276225e-11	10.436607814377382	Cortex	AT1G33240_AT4G03390	FALSE
AT3G01220	ATHB-20	AT5G15265	AT5G15265	Elongation_Cortex_BRZ_0_5_BL	0.008998226	0.008998226	8.412788338314637e-15	14.075060037586036	Cortex	AT3G01220_AT5G15265	FALSE
AT1G26960	ATHB-23	AT3G13610	F6'H1	Elongation_Cortex_BRZ_0_5_BL	-0.008988016	0.008988016	3.252644004093125e-16	15.487763466849827	Cortex	AT1G26960_AT3G13610	FALSE
AT1G69780	ATHB-13	AT5G42190	SKP1B	Elongation_Cortex_BRZ_0_5_BL	0.008987112	0.008987112	1.0902735300400846e-7	6.962464531706776	Cortex	AT1G69780_AT5G42190	FALSE
AT1G69780	ATHB-13	AT4G33740	AT4G33740	Elongation_Cortex_BRZ_0_5_BL	-0.0089684045	0.0089684045	6.608088097948891e-11	10.179924175706132	Cortex	AT1G69780_AT4G33740	FALSE
AT1G26960	ATHB-23	AT4G31340	AT4G31340	Elongation_Cortex_BRZ_0_5_BL	0.008954828	0.008954828	2.5456112901401616e-11	10.594207911536785	Cortex	AT1G26960_AT4G31340	FALSE
AT1G33240	AT-GTL1	AT1G26960	ATHB-23	Elongation_Cortex_BRZ_0_5_BL	0.00894433	0.00894433	1.973280034689272e-13	12.704811278209384	Cortex	AT1G33240_AT1G26960	FALSE
AT1G26960	ATHB-23	AT5G10430	AGP4	Elongation_Cortex_BRZ_0_5_BL	0.008941087	0.008941087	1.3498006618266413e-16	15.869730363253758	Cortex	AT1G26960_AT5G10430	FALSE
AT5G15150	HAT7	AT2G18160	BZIP2	Elongation_Cortex_BRZ_0_5_BL	0.008938567	0.008938567	5.836703278778684e-16	15.233832384412056	Cortex	AT5G15150_AT2G18160	FALSE
AT1G26960	ATHB-23	AT3G45070	AT3G45070	Elongation_Cortex_BRZ_0_5_BL	-0.0089155715	0.0089155715	1.0021780527682701e-15	14.99905511233591	Cortex	AT1G26960_AT3G45070	FALSE
AT5G15150	HAT7	AT1G74380	XXT5	Elongation_Cortex_BRZ_0_5_BL	0.008915551	0.008915551	6.222680110005414e-13	12.206022524265459	Cortex	AT5G15150_AT1G74380	TRUE
AT1G26960	ATHB-23	AT5G40890	CLC-A	Elongation_Cortex_BRZ_0_5_BL	0.008896094	0.008896094	6.553461973693076e-10	9.18352921621082	Cortex	AT1G26960_AT5G40890	FALSE
AT1G33240	AT-GTL1	AT5G10840	TMN8	Elongation_Cortex_BRZ_0_5_BL	0.008894305	0.008894305	1.690458617136484e-13	12.771995456409158	Cortex	AT1G33240_AT5G10840	FALSE
AT1G69780	ATHB-13	AT3G61430	PIP1-1	Elongation_Cortex_BRZ_0_5_BL	-0.008885685	0.008885685	2.6142939167564096e-11	10.582645587662231	Cortex	AT1G69780_AT3G61430	FALSE
AT1G33240	AT-GTL1	AT1G52750	AT1G52750	Elongation_Cortex_BRZ_0_5_BL	0.008872535	0.008872535	2.4676530978036614e-15	14.607715893382252	Cortex	AT1G33240_AT1G52750	FALSE
AT1G69780	ATHB-13	AT3G28180	CSLC4	Elongation_Cortex_BRZ_0_5_BL	0.008871148	0.008871148	1.3357778306264507e-11	10.874265768624314	Cortex	AT1G69780_AT3G28180	TRUE
AT5G15150	HAT7	AT4G08390	APXS	Elongation_Cortex_BRZ_0_5_BL	0.008860505	0.008860505	7.752830508148357e-12	11.110539710443044	Cortex	AT5G15150_AT4G08390	FALSE
AT1G33240	AT-GTL1	AT5G54830	AT5G54830	Elongation_Cortex_BRZ_0_5_BL	0.0088486215	0.0088486215	1.4500939260880255e-13	12.838603866550802	Cortex	AT1G33240_AT5G54830	FALSE
AT5G15150	HAT7	AT1G76090	SMT3	Elongation_Cortex_BRZ_0_5_BL	0.0088375	0.0088375	2.692311877236881e-20	19.56987463288876	Cortex	AT5G15150_AT1G76090	FALSE
AT1G69780	ATHB-13	AT2G30930	AT2G30930	Elongation_Cortex_BRZ_0_5_BL	-0.008825052	0.008825052	4.580189630500087e-9	8.33911654082257	Cortex	AT1G69780_AT2G30930	FALSE
AT1G69780	ATHB-13	AT1G13420	SOT8	Elongation_Cortex_BRZ_0_5_BL	-0.008803031	0.008803031	2.323458530760019e-12	11.633865074432288	Cortex	AT1G69780_AT1G13420	FALSE
AT5G15150	HAT7	AT3G15980	AT3G15980	Elongation_Cortex_BRZ_0_5_BL	0.008802344	0.008802344	1.6541680480202776e-11	10.781420372280078	Cortex	AT5G15150_AT3G15980	FALSE
AT5G15150	HAT7	AT3G20110	CYP705A20	Elongation_Cortex_BRZ_0_5_BL	0.008785856	0.008785856	1.019316619833049e-14	13.99169089461176	Cortex	AT5G15150_AT3G20110	FALSE
AT1G33240	AT-GTL1	AT3G18830	PLT5	Elongation_Cortex_BRZ_0_5_BL	0.008785104	0.008785104	1.877868022921628e-14	13.726334933332396	Cortex	AT1G33240_AT3G18830	FALSE
AT1G69780	ATHB-13	AT1G56423	AT1G56423	Elongation_Cortex_BRZ_0_5_BL	0.008765838	0.008765838	1.7677742113661035e-12	11.752573205963092	Cortex	AT1G69780_AT1G56423	FALSE
AT5G15150	HAT7	AT2G47070	SPL1	Elongation_Cortex_BRZ_0_5_BL	0.008754968	0.008754968	4.370580796463089e-14	13.359460846796464	Cortex	AT5G15150_AT2G47070	FALSE
AT5G15150	HAT7	AT5G61790	CNX1	Elongation_Cortex_BRZ_0_5_BL	0.00874738	0.00874738	1.1159608852242243e-12	11.95235102728821	Cortex	AT5G15150_AT5G61790	FALSE
AT1G33240	AT-GTL1	AT5G45510	AT5G45510	Elongation_Cortex_BRZ_0_5_BL	0.008742745	0.008742745	1.4892469954975582e-12	11.827033267401786	Cortex	AT1G33240_AT5G45510	FALSE
AT1G26960	ATHB-23	AT4G21850	MSRB9	Elongation_Cortex_BRZ_0_5_BL	0.008738294	0.008738294	5.5154934523353e-15	14.258415626643643	Cortex	AT1G26960_AT4G21850	FALSE
AT1G33240	AT-GTL1	AT1G04820	TUBA4	Elongation_Cortex_BRZ_0_5_BL	0.008730531	0.008730531	3.0802109325464605e-20	19.51141954203712	Cortex	AT1G33240_AT1G04820	FALSE
AT1G33240	AT-GTL1	AT3G21680	AT3G21680	Elongation_Cortex_BRZ_0_5_BL	0.008730255	0.008730255	7.095068826880243e-14	13.149043387241136	Cortex	AT1G33240_AT3G21680	FALSE
AT1G26960	ATHB-23	AT5G20950	AT5G20950	Elongation_Cortex_BRZ_0_5_BL	0.0087226825	0.0087226825	3.7303537978637433e-10	9.42824997645585	Cortex	AT1G26960_AT5G20950	TRUE
AT1G33240	AT-GTL1	AT3G45070	AT3G45070	Elongation_Cortex_BRZ_0_5_BL	-0.008682182	0.008682182	5.625573475087703e-12	11.249833198661731	Cortex	AT1G33240_AT3G45070	FALSE
AT1G26960	ATHB-23	AT3G21680	AT3G21680	Elongation_Cortex_BRZ_0_5_BL	0.00866534	0.00866534	9.089961208495376e-13	12.041437970130326	Cortex	AT1G26960_AT3G21680	FALSE
AT1G69780	ATHB-13	AT5G40890	CLC-A	Elongation_Cortex_BRZ_0_5_BL	0.008659902	0.008659902	4.101658533011238e-11	10.387040497892992	Cortex	AT1G69780_AT5G40890	FALSE
AT1G69780	ATHB-13	AT4G16563	AT4G16563	Elongation_Cortex_BRZ_0_5_BL	-0.008651298	0.008651298	4.9456980130053855e-14	13.305772405421015	Cortex	AT1G69780_AT4G16563	FALSE
AT1G26960	ATHB-23	AT1G19020	AT1G19020	Elongation_Cortex_BRZ_0_5_BL	-0.00864883	0.00864883	1.0011163532221971e-9	8.999515444373067	Cortex	AT1G26960_AT1G19020	FALSE
AT3G01220	ATHB-20	AT5G03520	RABE1D	Elongation_Cortex_BRZ_0_5_BL	0.008644579	0.008644579	9.632100588084268e-14	13.016278990722688	Cortex	AT3G01220_AT5G03520	FALSE
AT3G01220	ATHB-20	AT5G07870	AT5G07870	Elongation_Cortex_BRZ_0_5_BL	0.008640562	0.008640562	8.490209333794352e-10	9.071081601700572	Cortex	AT3G01220_AT5G07870	FALSE
AT3G01220	ATHB-20	AT1G66280	BGLU22	Elongation_Cortex_BRZ_0_5_BL	-0.008636042	0.008636042	6.217363743184169e-14	13.206393723747075	Cortex	AT3G01220_AT1G66280	FALSE
AT1G26960	ATHB-23	AT3G12610	DRT100	Elongation_Cortex_BRZ_0_5_BL	0.008624506	0.008624506	4.518491551596215e-19	18.34500652540025	Cortex	AT1G26960_AT3G12610	FALSE
AT3G01220	ATHB-20	AT4G03190	GRH1	Elongation_Cortex_BRZ_0_5_BL	0.008616686	0.008616686	7.287887809931428e-17	16.13739832153214	Cortex	AT3G01220_AT4G03190	FALSE
AT1G33240	AT-GTL1	AT1G51680	4CL1	Elongation_Cortex_BRZ_0_5_BL	-0.008611616	0.008611616	1.929549074270327e-17	16.7145441715296	Cortex	AT1G33240_AT1G51680	FALSE
AT1G69780	ATHB-13	AT1G62480	AT1G62480	Elongation_Cortex_BRZ_0_5_BL	0.008600852	0.008600852	2.393539359008886e-10	9.620959426648783	Cortex	AT1G69780_AT1G62480	FALSE
AT1G26960	ATHB-23	AT5G03760	CSLA9	Elongation_Cortex_BRZ_0_5_BL	0.008600689	0.008600689	1.6245342024715438e-15	14.789271140712785	Cortex	AT1G26960_AT5G03760	TRUE
AT1G26960	ATHB-23	AT5G35200	AT5G35200	Elongation_Cortex_BRZ_0_5_BL	0.008589001	0.008589001	1.4718206117792892e-10	9.832145119388414	Cortex	AT1G26960_AT5G35200	FALSE
AT5G15150	HAT7	AT1G64640	ENODL8	Elongation_Cortex_BRZ_0_5_BL	0.008579998	0.008579998	8.826510461599723e-22	21.054210959707163	Cortex	AT5G15150_AT1G64640	FALSE
AT1G26960	ATHB-23	AT2G33570	GALS1	Elongation_Cortex_BRZ_0_5_BL	0.008575635	0.008575635	8.042332318286721e-16	15.094617985322103	Cortex	AT1G26960_AT2G33570	TRUE
AT1G33240	AT-GTL1	AT1G09970	LRR XI-23	Elongation_Cortex_BRZ_0_5_BL	0.008571064	0.008571064	1.9164197076710386e-14	13.717509371685331	Cortex	AT1G33240_AT1G09970	FALSE
AT5G15150	HAT7	AT5G66420	AT5G66420	Elongation_Cortex_BRZ_0_5_BL	-0.008564789	0.008564789	3.2357177933673183e-7	6.49002936287182	Cortex	AT5G15150_AT5G66420	FALSE
AT1G33240	AT-GTL1	AT4G12730	FLA2	Elongation_Cortex_BRZ_0_5_BL	0.008557377	0.008557377	1.9894529077364117e-12	11.701266336563974	Cortex	AT1G33240_AT4G12730	FALSE
AT5G15150	HAT7	AT1G07670	ECA4	Elongation_Cortex_BRZ_0_5_BL	0.008554815	0.008554815	2.3751923493257663e-13	12.624301214305138	Cortex	AT5G15150_AT1G07670	FALSE
AT5G15150	HAT7	AT5G08080	SYP132	Elongation_Cortex_BRZ_0_5_BL	0.008550584	0.008550584	1.821158277389688e-12	11.739652307906452	Cortex	AT5G15150_AT5G08080	FALSE
AT5G15150	HAT7	AT3G49845	AT3G49845	Elongation_Cortex_BRZ_0_5_BL	0.008550336	0.008550336	2.2125743953745635e-14	13.655102117711511	Cortex	AT5G15150_AT3G49845	FALSE
AT5G15150	HAT7	AT5G07190	ATS3	Elongation_Cortex_BRZ_0_5_BL	0.008540384	0.008540384	2.418228577673187e-16	15.616502650815873	Cortex	AT5G15150_AT5G07190	FALSE
AT1G33240	AT-GTL1	AT3G30390	AVT6A	Elongation_Cortex_BRZ_0_5_BL	-0.008536576	0.008536576	1.13953861934054e-7	6.943270951850625	Cortex	AT1G33240_AT3G30390	FALSE
AT1G26960	ATHB-23	AT3G23050	IAA7	Elongation_Cortex_BRZ_0_5_BL	0.00851836	0.00851836	1.2400948531217314e-14	13.906545094989477	Cortex	AT1G26960_AT3G23050	FALSE
AT5G15150	HAT7	AT3G01220	ATHB-20	Elongation_Cortex_BRZ_0_5_BL	0.008516161	0.008516161	3.2909537821878556e-22	21.48267821684927	Cortex	AT5G15150_AT3G01220	FALSE
AT1G69780	ATHB-13	AT5G28020	CYSD2	Elongation_Cortex_BRZ_0_5_BL	-0.008515843	0.008515843	2.2181061329467933e-6	5.654017677370635	Cortex	AT1G69780_AT5G28020	FALSE
AT1G69780	ATHB-13	AT2G42900	AT2G42900	Elongation_Cortex_BRZ_0_5_BL	0.008492234	0.008492234	1.0533333439612538e-14	13.977434167719315	Cortex	AT1G69780_AT2G42900	FALSE
AT3G01220	ATHB-20	AT4G21850	MSRB9	Elongation_Cortex_BRZ_0_5_BL	0.008476935	0.008476935	1.0546445084251435e-16	15.976893904391288	Cortex	AT3G01220_AT4G21850	FALSE
AT3G01220	ATHB-20	AT5G10430	AGP4	Elongation_Cortex_BRZ_0_5_BL	0.008476876	0.008476876	1.5930539320771364e-15	14.797769521118507	Cortex	AT3G01220_AT5G10430	FALSE
AT1G33240	AT-GTL1	AT4G03190	GRH1	Elongation_Cortex_BRZ_0_5_BL	0.008451479	0.008451479	1.9014797821351123e-17	16.720908287950973	Cortex	AT1G33240_AT4G03190	FALSE
AT1G69780	ATHB-13	AT1G64640	ENODL8	Elongation_Cortex_BRZ_0_5_BL	0.008441998	0.008441998	5.900943481977394e-19	18.229078544924278	Cortex	AT1G69780_AT1G64640	FALSE
AT1G26960	ATHB-23	AT3G16570	RALF23	Elongation_Cortex_BRZ_0_5_BL	0.008440283	0.008440283	7.485029596807571e-17	16.1258064780591	Cortex	AT1G26960_AT3G16570	FALSE
AT3G01220	ATHB-20	AT2G41110	CAM2	Elongation_Cortex_BRZ_0_5_BL	0.008440206	0.008440206	3.75221999294998e-11	10.425711706827256	Cortex	AT3G01220_AT2G41110	FALSE
AT1G69780	ATHB-13	AT2G45180	AT2G45180	Elongation_Cortex_BRZ_0_5_BL	0.008425821	0.008425821	2.3135307951207564e-8	7.63572471528576	Cortex	AT1G69780_AT2G45180	FALSE
AT1G33240	AT-GTL1	AT4G26690	GDPDL3	Elongation_Cortex_BRZ_0_5_BL	0.008420212	0.008420212	4.999881012556191e-14	13.30104033090501	Cortex	AT1G33240_AT4G26690	TRUE
AT1G69780	ATHB-13	AT4G03190	GRH1	Elongation_Cortex_BRZ_0_5_BL	0.008416196	0.008416196	7.820560609478375e-13	12.106762113835766	Cortex	AT1G69780_AT4G03190	FALSE
AT1G26960	ATHB-23	AT3G05270	FPP3	Elongation_Cortex_BRZ_0_5_BL	0.008414017	0.008414017	8.075303869168875e-12	11.09284112643088	Cortex	AT1G26960_AT3G05270	FALSE
AT3G01220	ATHB-20	AT1G76790	IGMT5	Elongation_Cortex_BRZ_0_5_BL	-0.008413064	0.008413064	9.63454428473865e-10	9.016168822711066	Cortex	AT3G01220_AT1G76790	FALSE
AT1G26960	ATHB-23	AT2G17300	AT2G17300	Elongation_Cortex_BRZ_0_5_BL	0.008401869	0.008401869	1.7726301273574875e-12	11.751381873764675	Cortex	AT1G26960_AT2G17300	FALSE
AT1G33240	AT-GTL1	AT5G42320	AT5G42320	Elongation_Cortex_BRZ_0_5_BL	0.008369997	0.008369997	1.8955155444291544e-11	10.722272649732865	Cortex	AT1G33240_AT5G42320	FALSE
AT5G15150	HAT7	AT2G06850	XTH4	Elongation_Cortex_BRZ_0_5_BL	0.008364768	0.008364768	2.008021220671323e-10	9.697231701899648	Cortex	AT5G15150_AT2G06850	TRUE
AT5G15150	HAT7	AT1G79940	ERDJ2A	Elongation_Cortex_BRZ_0_5_BL	0.008359598	0.008359598	1.7462592527887987e-10	9.75789127970412	Cortex	AT5G15150_AT1G79940	FALSE
AT1G69780	ATHB-13	AT1G47480	CXE2	Elongation_Cortex_BRZ_0_5_BL	-0.008353538	0.008353538	4.035453242773544e-12	11.394107680327044	Cortex	AT1G69780_AT1G47480	FALSE
AT1G26960	ATHB-23	AT4G30410	IBL1	Elongation_Cortex_BRZ_0_5_BL	0.008344228	0.008344228	1.0406379558626925e-16	15.982700337846955	Cortex	AT1G26960_AT4G30410	FALSE
AT1G69780	ATHB-13	AT3G28200	PER31	Elongation_Cortex_BRZ_0_5_BL	0.008329861	0.008329861	2.581106612442793e-12	11.588194056579974	Cortex	AT1G69780_AT3G28200	FALSE
AT1G69780	ATHB-13	AT2G18160	BZIP2	Elongation_Cortex_BRZ_0_5_BL	0.0083235055	0.0083235055	3.4236871908122805e-14	13.465505922005992	Cortex	AT1G69780_AT2G18160	FALSE
AT1G69780	ATHB-13	AT1G76160	sks5	Elongation_Cortex_BRZ_0_5_BL	0.008322087	0.008322087	2.8103358268246446e-10	9.55124178008699	Cortex	AT1G69780_AT1G76160	FALSE
AT5G15150	HAT7	AT3G05270	FPP3	Elongation_Cortex_BRZ_0_5_BL	0.008318358	0.008318358	9.241426308272806e-14	13.034260995229205	Cortex	AT5G15150_AT3G05270	FALSE
AT1G69780	ATHB-13	AT2G38120	AUX1	Elongation_Cortex_BRZ_0_5_BL	0.008318205	0.008318205	2.210575613846661e-14	13.655494625243643	Cortex	AT1G69780_AT2G38120	FALSE
AT1G33240	AT-GTL1	AT3G13610	F6'H1	Elongation_Cortex_BRZ_0_5_BL	-0.00831781	0.00831781	1.8554404208984776e-16	15.731552986500027	Cortex	AT1G33240_AT3G13610	FALSE
AT1G26960	ATHB-23	AT2G16600	CYP19-1	Elongation_Cortex_BRZ_0_5_BL	-0.008309565	0.008309565	4.2219310391622396e-8	7.374488864717586	Cortex	AT1G26960_AT2G16600	FALSE
AT1G33240	AT-GTL1	AT4G02450	P23-1	Elongation_Cortex_BRZ_0_5_BL	0.008302327	0.008302327	3.0578467749244614e-10	9.514584280359934	Cortex	AT1G33240_AT4G02450	FALSE
AT3G01220	ATHB-20	AT3G25930	AT3G25930	Elongation_Cortex_BRZ_0_5_BL	-0.008290596	0.008290596	1.829186071883109e-17	16.737742114161758	Cortex	AT3G01220_AT3G25930	FALSE
AT1G33240	AT-GTL1	AT1G30570	HERK2	Elongation_Cortex_BRZ_0_5_BL	0.008284221	0.008284221	1.3991785227169227e-14	13.854126869865224	Cortex	AT1G33240_AT1G30570	FALSE
AT1G69780	ATHB-13	AT4G32330	WDL5	Elongation_Cortex_BRZ_0_5_BL	0.0082546435	0.0082546435	1.6246409298408936e-15	14.789242609712943	Cortex	AT1G69780_AT4G32330	FALSE
AT3G01220	ATHB-20	AT1G64640	ENODL8	Elongation_Cortex_BRZ_0_5_BL	0.008215071	0.008215071	3.1937322895009803e-19	18.49570149084789	Cortex	AT3G01220_AT1G64640	FALSE
AT1G26960	ATHB-23	AT5G67480	BT4	Elongation_Cortex_BRZ_0_5_BL	0.008208828	0.008208828	1.524519042718164e-10	9.816867146506361	Cortex	AT1G26960_AT5G67480	FALSE
AT1G26960	ATHB-23	AT5G02550	AT5G02550	Elongation_Cortex_BRZ_0_5_BL	0.008201432	0.008201432	2.3990273115448557e-10	9.619964807811366	Cortex	AT1G26960_AT5G02550	FALSE
AT1G69780	ATHB-13	AT3G52770	ZPR3	Elongation_Cortex_BRZ_0_5_BL	0.008198742	0.008198742	1.551555020749975e-14	13.809232818994145	Cortex	AT1G69780_AT3G52770	FALSE
AT3G01220	ATHB-20	AT3G28940	AIG2B	Elongation_Cortex_BRZ_0_5_BL	-0.008191535	0.008191535	4.526312956897901e-9	8.344255421491539	Cortex	AT3G01220_AT3G28940	FALSE
AT1G33240	AT-GTL1	AT2G34660	ABCC2	Elongation_Cortex_BRZ_0_5_BL	0.00818905	0.00818905	1.0905023053521493e-12	11.962373411973719	Cortex	AT1G33240_AT2G34660	FALSE
AT1G69780	ATHB-13	AT1G65010	AT1G65010	Elongation_Cortex_BRZ_0_5_BL	0.008184229	0.008184229	1.3669203163448568e-12	11.864256801584613	Cortex	AT1G69780_AT1G65010	FALSE
AT1G69780	ATHB-13	AT2G16600	CYP19-1	Elongation_Cortex_BRZ_0_5_BL	0.008156696	0.008156696	3.867404678166811e-8	7.412580381767271	Cortex	AT1G69780_AT2G16600	FALSE
AT5G15150	HAT7	AT1G58360	AAP1	Elongation_Cortex_BRZ_0_5_BL	-0.00814468	0.00814468	1.523110865765347e-16	15.81726848363852	Cortex	AT5G15150_AT1G58360	FALSE
AT1G33240	AT-GTL1	AT4G31470	AT4G31470	Elongation_Cortex_BRZ_0_5_BL	0.008131376	0.008131376	1.2379472137986025e-11	10.907297873284186	Cortex	AT1G33240_AT4G31470	FALSE
AT1G33240	AT-GTL1	AT3G28200	PER31	Elongation_Cortex_BRZ_0_5_BL	0.0081214225	0.0081214225	2.686237982046775e-10	9.570855514485123	Cortex	AT1G33240_AT3G28200	FALSE
AT1G69780	ATHB-13	AT1G12240	BFRUCT4	Elongation_Cortex_BRZ_0_5_BL	0.008121162	0.008121162	3.0906245186728985e-14	13.509953754358794	Cortex	AT1G69780_AT1G12240	FALSE
AT1G33240	AT-GTL1	AT2G15570	ATHM3	Elongation_Cortex_BRZ_0_5_BL	0.008113637	0.008113637	3.117311212467977e-17	16.506219838367798	Cortex	AT1G33240_AT2G15570	FALSE
AT3G01220	ATHB-20	AT1G65010	AT1G65010	Elongation_Cortex_BRZ_0_5_BL	0.008113256	0.008113256	6.48893519967876e-14	13.187826562805718	Cortex	AT3G01220_AT1G65010	FALSE
AT1G69780	ATHB-13	AT4G16566	HINT4	Elongation_Cortex_BRZ_0_5_BL	-0.008095532	0.008095532	2.1894224425960723e-12	11.65967043450891	Cortex	AT1G69780_AT4G16566	FALSE
AT1G33240	AT-GTL1	AT3G55360	ECR	Elongation_Cortex_BRZ_0_5_BL	0.00809123	0.00809123	1.5424879126422278e-14	13.8117782305319	Cortex	AT1G33240_AT3G55360	FALSE
AT1G26960	ATHB-23	AT1G75680	AtGH9B7	Elongation_Cortex_BRZ_0_5_BL	0.008079149	0.008079149	5.334323344081009e-10	9.27292066275675	Cortex	AT1G26960_AT1G75680	TRUE
AT5G15150	HAT7	AT5G66920	sks17	Elongation_Cortex_BRZ_0_5_BL	0.008074797	0.008074797	2.3942225816632336e-10	9.62083547736543	Cortex	AT5G15150_AT5G66920	FALSE
AT1G69780	ATHB-13	AT1G45130	BGAL5	Elongation_Cortex_BRZ_0_5_BL	0.008071396	0.008071396	2.0990368530437682e-10	9.677979936389944	Cortex	AT1G69780_AT1G45130	FALSE
AT1G69780	ATHB-13	AT5G54750	AT5G54750	Elongation_Cortex_BRZ_0_5_BL	0.008049584	0.008049584	2.396072776503034e-7	6.620499995150139	Cortex	AT1G69780_AT5G54750	FALSE
AT5G15150	HAT7	AT4G00810	RPP1B	Elongation_Cortex_BRZ_0_5_BL	0.008032897	0.008032897	4.6986162745439666e-14	13.32803002138541	Cortex	AT5G15150_AT4G00810	FALSE
AT1G69780	ATHB-13	AT3G21190	MSR1	Elongation_Cortex_BRZ_0_5_BL	0.0080300085	0.0080300085	2.0272926491234807e-14	13.69308355435308	Cortex	AT1G69780_AT3G21190	TRUE
AT1G33240	AT-GTL1	AT2G38120	AUX1	Elongation_Cortex_BRZ_0_5_BL	0.008028155	0.008028155	3.974973810725582e-11	10.400665728364702	Cortex	AT1G33240_AT2G38120	FALSE
AT1G69780	ATHB-13	AT1G34350	AT1G34350	Elongation_Cortex_BRZ_0_5_BL	0.008026697	0.008026697	5.30033568325301e-14	13.27569662459395	Cortex	AT1G69780_AT1G34350	TRUE
AT1G33240	AT-GTL1	AT1G76470	AT1G76470	Elongation_Cortex_BRZ_0_5_BL	0.008020688	0.008020688	1.5384257706175607e-7	6.812923453715455	Cortex	AT1G33240_AT1G76470	FALSE
AT1G26960	ATHB-23	AT3G54770	ARP1	Elongation_Cortex_BRZ_0_5_BL	0.008008107	0.008008107	2.6624473620665194e-16	15.574718969690306	Cortex	AT1G26960_AT3G54770	FALSE
AT1G26960	ATHB-23	AT5G17460	AT5G17460	Elongation_Cortex_BRZ_0_5_BL	-0.008007487	0.008007487	2.7632144548383625e-13	12.558585407903383	Cortex	AT1G26960_AT5G17460	FALSE
AT1G69780	ATHB-13	AT5G10840	TMN8	Elongation_Cortex_BRZ_0_5_BL	0.007993003	0.007993003	8.040323545410317e-13	12.094726474739218	Cortex	AT1G69780_AT5G10840	FALSE
AT1G33240	AT-GTL1	AT2G03350	AT2G03350	Elongation_Cortex_BRZ_0_5_BL	0.00798527	0.00798527	3.117656405849441e-10	9.50617174972	Cortex	AT1G33240_AT2G03350	FALSE
AT1G69780	ATHB-13	AT3G25290	AT3G25290	Elongation_Cortex_BRZ_0_5_BL	0.007981916	0.007981916	1.934835144110146e-8	7.71335603273981	Cortex	AT1G69780_AT3G25290	FALSE
AT1G33240	AT-GTL1	AT3G19930	STP4	Elongation_Cortex_BRZ_0_5_BL	0.007981362	0.007981362	1.691669364837228e-14	13.771684515444962	Cortex	AT1G33240_AT3G19930	FALSE
AT1G26960	ATHB-23	AT1G62660	BFRUCT3	Elongation_Cortex_BRZ_0_5_BL	0.007941356	0.007941356	1.600792658960757e-16	15.795664915988628	Cortex	AT1G26960_AT1G62660	FALSE
AT1G69780	ATHB-13	AT3G10525	SMR1	Elongation_Cortex_BRZ_0_5_BL	0.007935808	0.007935808	6.279205637966766e-14	13.202095293980694	Cortex	AT1G69780_AT3G10525	FALSE
AT3G01220	ATHB-20	AT3G12610	DRT100	Elongation_Cortex_BRZ_0_5_BL	0.007934263	0.007934263	1.0485683669227992e-10	9.979403248165397	Cortex	AT3G01220_AT3G12610	FALSE
AT5G15150	HAT7	AT3G12610	DRT100	Elongation_Cortex_BRZ_0_5_BL	0.007926936	0.007926936	4.067734727654876e-16	15.390647376809305	Cortex	AT5G15150_AT3G12610	FALSE
AT1G69780	ATHB-13	AT2G22125	CSI1	Elongation_Cortex_BRZ_0_5_BL	0.007906469	0.007906469	1.0670023324716494e-9	8.971834631204903	Cortex	AT1G69780_AT2G22125	TRUE
AT5G15150	HAT7	AT1G52360	AT1G52360	Elongation_Cortex_BRZ_0_5_BL	0.007896798	0.007896798	1.5047483611405845e-14	13.822536121003996	Cortex	AT5G15150_AT1G52360	FALSE
AT5G15150	HAT7	AT3G14940	PPC3	Elongation_Cortex_BRZ_0_5_BL	-0.007894741	0.007894741	7.466804637088885e-17	16.12686521148736	Cortex	AT5G15150_AT3G14940	FALSE
AT1G26960	ATHB-23	AT2G31710	AT2G31710	Elongation_Cortex_BRZ_0_5_BL	0.007894198	0.007894198	4.9331651615291206e-14	13.306874344189191	Cortex	AT1G26960_AT2G31710	FALSE
AT1G69780	ATHB-13	AT5G20820	SAUR76	Elongation_Cortex_BRZ_0_5_BL	-0.007884537	0.007884537	4.2725942123240846e-14	13.369308352143477	Cortex	AT1G69780_AT5G20820	FALSE
AT1G33240	AT-GTL1	AT3G12610	DRT100	Elongation_Cortex_BRZ_0_5_BL	0.007866529	0.007866529	9.097803301226575e-17	16.041063457054904	Cortex	AT1G33240_AT3G12610	FALSE
AT3G01220	ATHB-20	AT2G44740	CYCU4-1	Elongation_Cortex_BRZ_0_5_BL	0.007847249	0.007847249	2.646397493167991e-12	11.57734492351805	Cortex	AT3G01220_AT2G44740	FALSE
AT1G33240	AT-GTL1	AT2G17300	AT2G17300	Elongation_Cortex_BRZ_0_5_BL	0.007844906	0.007844906	2.983836718448003e-11	10.525224946017474	Cortex	AT1G33240_AT2G17300	FALSE
AT3G01220	ATHB-20	AT5G35200	AT5G35200	Elongation_Cortex_BRZ_0_5_BL	0.007834565	0.007834565	1.4635235853298471e-13	12.834600274326144	Cortex	AT3G01220_AT5G35200	FALSE
AT5G15150	HAT7	AT1G79040	PSBR	Elongation_Cortex_BRZ_0_5_BL	-0.007831995	0.007831995	7.930721175348081e-17	16.100687318579837	Cortex	AT5G15150_AT1G79040	FALSE
AT5G15150	HAT7	AT1G14510	AL7	Elongation_Cortex_BRZ_0_5_BL	0.007821972	0.007821972	1.2446525004985745e-17	16.904951884055432	Cortex	AT5G15150_AT1G14510	FALSE
AT1G26960	ATHB-23	AT1G13280	AOC4	Elongation_Cortex_BRZ_0_5_BL	0.007817792	0.007817792	9.238644734306262e-14	13.034391733063602	Cortex	AT1G26960_AT1G13280	FALSE
AT3G01220	ATHB-20	AT1G29890	AT1G29890	Elongation_Cortex_BRZ_0_5_BL	0.007816661	0.007816661	7.357776534940025e-12	11.133253406382059	Cortex	AT3G01220_AT1G29890	TRUE
AT5G15150	HAT7	AT5G44380	AT5G44380	Elongation_Cortex_BRZ_0_5_BL	-0.00779176	0.00779176	3.867690403979735e-20	19.412548297056578	Cortex	AT5G15150_AT5G44380	FALSE
AT5G15150	HAT7	AT1G23040	AT1G23040	Elongation_Cortex_BRZ_0_5_BL	-0.0077913296	0.0077913296	4.310596040558957e-11	10.36546267433384	Cortex	AT5G15150_AT1G23040	FALSE
AT1G69780	ATHB-13	AT2G23810	TET8	Elongation_Cortex_BRZ_0_5_BL	-0.0077688657	0.0077688657	8.492320449897978e-11	10.070973626494185	Cortex	AT1G69780_AT2G23810	FALSE
AT1G69780	ATHB-13	AT2G22860	PSK2	Elongation_Cortex_BRZ_0_5_BL	-0.007761512	0.007761512	2.1542531243388733e-9	8.666703268519491	Cortex	AT1G69780_AT2G22860	FALSE
AT5G15150	HAT7	AT5G35200	AT5G35200	Elongation_Cortex_BRZ_0_5_BL	0.0077587957	0.0077587957	5.422597165438277e-12	11.26579265728784	Cortex	AT5G15150_AT5G35200	FALSE
AT3G01220	ATHB-20	AT4G34800	AT4G34800	Elongation_Cortex_BRZ_0_5_BL	0.0077565946	0.0077565946	7.71098482220449e-15	14.112890151710978	Cortex	AT3G01220_AT4G34800	FALSE
AT3G01220	ATHB-20	AT5G61820	AT5G61820	Elongation_Cortex_BRZ_0_5_BL	-0.007750177	0.007750177	9.644192059320704e-10	9.015734149448395	Cortex	AT3G01220_AT5G61820	FALSE
AT5G15150	HAT7	AT1G43710	SDC	Elongation_Cortex_BRZ_0_5_BL	0.0077487584	0.0077487584	1.1421647858914605e-13	12.94227123370791	Cortex	AT5G15150_AT1G43710	FALSE
AT1G26960	ATHB-23	AT4G22150	PUX3	Elongation_Cortex_BRZ_0_5_BL	0.007739708	0.007739708	1.1410294149357704e-15	14.942703159631192	Cortex	AT1G26960_AT4G22150	FALSE
AT1G26960	ATHB-23	AT4G16563	AT4G16563	Elongation_Cortex_BRZ_0_5_BL	-0.007730866	0.007730866	4.320962014967848e-14	13.36441955150001	Cortex	AT1G26960_AT4G16563	FALSE
AT5G15150	HAT7	AT1G30360	ERD4	Elongation_Cortex_BRZ_0_5_BL	-0.0077259196	0.0077259196	5.467414017000856e-17	16.26221803814596	Cortex	AT5G15150_AT1G30360	FALSE
AT1G69780	ATHB-13	AT1G14080	FUT6	Elongation_Cortex_BRZ_0_5_BL	0.0077235047	0.0077235047	3.994262125474678e-15	14.398563437734785	Cortex	AT1G69780_AT1G14080	TRUE
AT1G69780	ATHB-13	AT5G41080	GDPD2	Elongation_Cortex_BRZ_0_5_BL	0.0077183177	0.0077183177	5.624642085927807e-11	10.249905107892515	Cortex	AT1G69780_AT5G41080	FALSE
AT3G01220	ATHB-20	AT2G38120	AUX1	Elongation_Cortex_BRZ_0_5_BL	0.007710607	0.007710607	7.281419861362564e-13	12.13778392593018	Cortex	AT3G01220_AT2G38120	FALSE
AT3G01220	ATHB-20	AT1G30360	ERD4	Elongation_Cortex_BRZ_0_5_BL	-0.0077103083	0.0077103083	2.2427900448237107e-16	15.649211380292343	Cortex	AT3G01220_AT1G30360	FALSE
AT1G26960	ATHB-23	AT4G30280	XTH18	Elongation_Cortex_BRZ_0_5_BL	-0.0077086124	0.0077086124	7.259734216905929e-9	8.139079278782559	Cortex	AT1G26960_AT4G30280	TRUE
AT1G69780	ATHB-13	AT5G03760	CSLA9	Elongation_Cortex_BRZ_0_5_BL	0.0077085085	0.0077085085	6.455743919997591e-13	12.190053705104095	Cortex	AT1G69780_AT5G03760	TRUE
AT5G15150	HAT7	AT3G13610	F6'H1	Elongation_Cortex_BRZ_0_5_BL	-0.007685501	0.007685501	4.3187022171514695e-19	18.36464674036242	Cortex	AT5G15150_AT3G13610	FALSE
AT1G33240	AT-GTL1	AT3G17420	GPK1	Elongation_Cortex_BRZ_0_5_BL	-0.007666102	0.007666102	1.9190645622803007e-12	11.716910414232524	Cortex	AT1G33240_AT3G17420	FALSE
AT3G01220	ATHB-20	AT1G20440	COR47	Elongation_Cortex_BRZ_0_5_BL	-0.007661993	0.007661993	1.384049355567724e-21	20.85884842254651	Cortex	AT3G01220_AT1G20440	FALSE
AT1G33240	AT-GTL1	AT1G58360	AAP1	Elongation_Cortex_BRZ_0_5_BL	-0.007657601	0.007657601	6.705970155713869e-11	10.173538383689428	Cortex	AT1G33240_AT1G58360	FALSE
AT1G33240	AT-GTL1	AT3G27390	AT3G27390	Elongation_Cortex_BRZ_0_5_BL	0.007655562	0.007655562	7.052734744870302e-12	11.151642449773068	Cortex	AT1G33240_AT3G27390	FALSE
AT1G26960	ATHB-23	AT5G03030	AT5G03030	Elongation_Cortex_BRZ_0_5_BL	-0.0076442393	0.0076442393	7.039499044929733e-11	10.152458245653875	Cortex	AT1G26960_AT5G03030	FALSE
AT3G01220	ATHB-20	AT5G01220	SQD2	Elongation_Cortex_BRZ_0_5_BL	0.0076373843	0.0076373843	8.810404956763552e-15	14.055004129448799	Cortex	AT3G01220_AT5G01220	FALSE
AT1G69780	ATHB-13	AT5G18520	AT5G18520	Elongation_Cortex_BRZ_0_5_BL	0.0075929556	0.0075929556	1.9078543991814143e-11	10.719454772213107	Cortex	AT1G69780_AT5G18520	FALSE
AT3G01220	ATHB-20	AT1G56330	SAR1B	Elongation_Cortex_BRZ_0_5_BL	0.007578505	0.007578505	8.5081216318564e-16	15.070166310063799	Cortex	AT3G01220_AT1G56330	FALSE
AT5G15150	HAT7	AT2G37040	PAL1	Elongation_Cortex_BRZ_0_5_BL	-0.0075460416	0.0075460416	1.254759584437397e-12	11.901439478289957	Cortex	AT5G15150_AT2G37040	FALSE
AT5G15150	HAT7	AT3G53260	PAL2	Elongation_Cortex_BRZ_0_5_BL	-0.0075329460000000004	0.0075329460000000004	7.719918567839281e-13	12.11238728071667	Cortex	AT5G15150_AT3G53260	FALSE
AT1G69780	ATHB-13	AT1G23380	KNAT6	Elongation_Cortex_BRZ_0_5_BL	0.0075047915	0.0075047915	2.6985792000543194e-8	7.568864831390945	Cortex	AT1G69780_AT1G23380	FALSE
AT1G69780	ATHB-13	AT1G34370	STOP1	Elongation_Cortex_BRZ_0_5_BL	-0.0075044394	0.0075044394	5.4480338954259614e-12	11.263760199085237	Cortex	AT1G69780_AT1G34370	FALSE
AT1G69780	ATHB-13	AT2G37170	PIP2B	Elongation_Cortex_BRZ_0_5_BL	-0.0075008734	0.0075008734	8.694033060420742e-19	18.060778712669336	Cortex	AT1G69780_AT2G37170	FALSE
AT1G26960	ATHB-23	AT5G55960	AT5G55960	Elongation_Cortex_BRZ_0_5_BL	0.007500646	0.007500646	3.4299840609671647e-12	11.464707898105944	Cortex	AT1G26960_AT5G55960	FALSE
AT1G33240	AT-GTL1	AT5G65390	AGP7	Elongation_Cortex_BRZ_0_5_BL	0.0075003	0.0075003	1.9076798041565053e-10	9.719494517974459	Cortex	AT1G33240_AT5G65390	FALSE
AT5G15150	HAT7	AT1G47480	CXE2	Elongation_Cortex_BRZ_0_5_BL	-0.007500135	0.007500135	6.906134732343158e-13	12.160764953217612	Cortex	AT5G15150_AT1G47480	FALSE
AT1G26960	ATHB-23	AT3G61430	PIP1-1	Elongation_Cortex_BRZ_0_5_BL	-0.007497584	0.007497584	3.610472424594054e-11	10.442435967631585	Cortex	AT1G26960_AT3G61430	FALSE
AT5G15150	HAT7	AT4G12510	AT4G12510	Elongation_Cortex_BRZ_0_5_BL	-0.0074972776	0.0074972776	9.626333209449189e-7	6.016539109569056	Cortex	AT5G15150_AT4G12510	FALSE
AT1G69780	ATHB-13	AT5G61790	CNX1	Elongation_Cortex_BRZ_0_5_BL	0.0074933716	0.0074933716	4.3941756563916523e-14	13.357122586223698	Cortex	AT1G69780_AT5G61790	FALSE
AT5G15150	HAT7	AT1G04680	AT1G04680	Elongation_Cortex_BRZ_0_5_BL	0.007467091	0.007467091	8.177468940219099e-18	17.087381096743435	Cortex	AT5G15150_AT1G04680	FALSE
AT1G33240	AT-GTL1	AT5G52882	AT5G52882	Elongation_Cortex_BRZ_0_5_BL	0.0074657667	0.0074657667	5.900435972199884e-13	12.229115897963704	Cortex	AT1G33240_AT5G52882	FALSE
AT1G69780	ATHB-13	AT5G60980	AT5G60980	Elongation_Cortex_BRZ_0_5_BL	0.007460291	0.007460291	9.833890720484334e-10	9.00727462213436	Cortex	AT1G69780_AT5G60980	FALSE
AT1G26960	ATHB-23	AT3G15950	NAI2	Elongation_Cortex_BRZ_0_5_BL	-0.007455409	0.007455409	4.402426085968163e-11	10.356307926837264	Cortex	AT1G26960_AT3G15950	FALSE
AT1G26960	ATHB-23	AT2G43340	AT2G43340	Elongation_Cortex_BRZ_0_5_BL	0.007454094	0.007454094	6.912203137148852e-16	15.160383507212256	Cortex	AT1G26960_AT2G43340	FALSE
AT3G01220	ATHB-20	AT5G24165	AT5G24165	Elongation_Cortex_BRZ_0_5_BL	-0.0074475617	0.0074475617	3.5470960829901607e-12	11.450127047291446	Cortex	AT3G01220_AT5G24165	FALSE
AT3G01220	ATHB-20	AT4G21150	RPN2	Elongation_Cortex_BRZ_0_5_BL	0.0074472167	0.0074472167	5.2849544509037645e-8	7.27695875136628	Cortex	AT3G01220_AT4G21150	FALSE
AT1G69780	ATHB-13	AT3G53010	AT3G53010	Elongation_Cortex_BRZ_0_5_BL	0.0074357917	0.0074357917	9.549816330811889e-14	13.020004981011223	Cortex	AT1G69780_AT3G53010	FALSE
AT1G26960	ATHB-23	AT5G40690	AT5G40690	Elongation_Cortex_BRZ_0_5_BL	-0.00741772	0.00741772	6.297362415574948e-12	11.200841312167972	Cortex	AT1G26960_AT5G40690	FALSE
AT1G26960	ATHB-23	AT4G26690	GDPDL3	Elongation_Cortex_BRZ_0_5_BL	0.007417251	0.007417251	1.0663869718939433e-14	13.97208516936045	Cortex	AT1G26960_AT4G26690	TRUE
AT5G15150	HAT7	AT5G24165	AT5G24165	Elongation_Cortex_BRZ_0_5_BL	-0.0073928135	0.0073928135	3.1152912098380237e-10	9.506501350316384	Cortex	AT5G15150_AT5G24165	FALSE
AT3G01220	ATHB-20	AT5G03150	JKD	Elongation_Cortex_BRZ_0_5_BL	0.007390917	0.007390917	2.6376714582506155e-9	8.57877930005373	Cortex	AT3G01220_AT5G03150	FALSE
AT1G69780	ATHB-13	AT4G30420	AT4G30420	Elongation_Cortex_BRZ_0_5_BL	0.0073704026	0.0073704026	1.0387134832829674e-14	13.983504230873265	Cortex	AT1G69780_AT4G30420	FALSE
AT1G26960	ATHB-23	AT4G03190	GRH1	Elongation_Cortex_BRZ_0_5_BL	0.0073690517	0.0073690517	2.9611583367107757e-12	11.52853836973962	Cortex	AT1G26960_AT4G03190	FALSE
AT1G33240	AT-GTL1	AT3G07460	AT3G07460	Elongation_Cortex_BRZ_0_5_BL	0.007347613	0.007347613	3.898324830698675e-11	10.40912197581297	Cortex	AT1G33240_AT3G07460	FALSE
AT3G01220	ATHB-20	AT5G41080	GDPD2	Elongation_Cortex_BRZ_0_5_BL	0.007343309	0.007343309	1.556967929508742e-14	13.807720332955855	Cortex	AT3G01220_AT5G41080	FALSE
AT1G26960	ATHB-23	AT5G10840	TMN8	Elongation_Cortex_BRZ_0_5_BL	0.007338521	0.007338521	3.54707712927781e-11	10.450129367926264	Cortex	AT1G26960_AT5G10840	FALSE
AT1G26960	ATHB-23	AT1G64950	CYP89A5	Elongation_Cortex_BRZ_0_5_BL	0.007335391	0.007335391	1.3360835862253231e-5	4.874166371275975	Cortex	AT1G26960_AT1G64950	FALSE
AT3G01220	ATHB-20	AT2G38750	ANN4	Elongation_Cortex_BRZ_0_5_BL	-0.007332272	0.007332272	3.5831996239110325e-9	8.445728996146471	Cortex	AT3G01220_AT2G38750	FALSE
AT1G26960	ATHB-23	AT1G11580	ATPMEPCRA	Elongation_Cortex_BRZ_0_5_BL	0.0073315063	0.0073315063	1.929058467670699e-11	10.714654609161743	Cortex	AT1G26960_AT1G11580	TRUE
AT1G26960	ATHB-23	AT2G41110	CAM2	Elongation_Cortex_BRZ_0_5_BL	0.0073239324	0.0073239324	6.931308250094576e-14	13.159184786719447	Cortex	AT1G26960_AT2G41110	FALSE
AT5G15150	HAT7	AT4G16695	AT4G16695	Elongation_Cortex_BRZ_0_5_BL	0.007313687	0.007313687	5.935790207115629e-19	18.226521457038686	Cortex	AT5G15150_AT4G16695	FALSE
AT1G69780	ATHB-13	AT2G04240	XERICO	Elongation_Cortex_BRZ_0_5_BL	0.007313671	0.007313671	1.125936519293972e-11	10.948486094473576	Cortex	AT1G69780_AT2G04240	FALSE
AT1G26960	ATHB-23	AT5G15580	LNG1	Elongation_Cortex_BRZ_0_5_BL	0.0072871204	0.0072871204	2.736944154761219e-13	12.562734063944088	Cortex	AT1G26960_AT5G15580	FALSE
AT1G26960	ATHB-23	AT2G19800	MIOX2	Elongation_Cortex_BRZ_0_5_BL	0.0072803786	0.0072803786	3.927951266518812e-14	13.405833909075836	Cortex	AT1G26960_AT2G19800	FALSE
AT1G33240	AT-GTL1	AT2G43820	UGT74F2	Elongation_Cortex_BRZ_0_5_BL	0.007279302	0.007279302	1.1026770723629034e-8	7.957551655488065	Cortex	AT1G33240_AT2G43820	FALSE
AT5G15150	HAT7	AT5G59880	ADF3	Elongation_Cortex_BRZ_0_5_BL	0.007276889	0.007276889	6.518725176239701e-16	15.185837328049933	Cortex	AT5G15150_AT5G59880	FALSE
AT1G33240	AT-GTL1	AT1G13210	ALA11	Elongation_Cortex_BRZ_0_5_BL	0.0072701597	0.0072701597	7.541443423916e-12	11.122545522691668	Cortex	AT1G33240_AT1G13210	FALSE
AT5G15150	HAT7	AT3G23810	SAHH2	Elongation_Cortex_BRZ_0_5_BL	0.0072526643	0.0072526643	5.5279035484225944e-17	16.257439543194145	Cortex	AT5G15150_AT3G23810	FALSE
AT1G33240	AT-GTL1	AT3G58120	BZIP61	Elongation_Cortex_BRZ_0_5_BL	0.007250709	0.007250709	4.354721055387846e-13	12.361039658793107	Cortex	AT1G33240_AT3G58120	FALSE
AT1G26960	ATHB-23	AT1G08173	AT1G08173	Elongation_Cortex_BRZ_0_5_BL	-0.007238909	0.007238909	3.344369228580286e-8	7.475685781148431	Cortex	AT1G26960_AT1G08173	FALSE
AT1G69780	ATHB-13	AT1G12090	ELP	Elongation_Cortex_BRZ_0_5_BL	0.0072350088	0.0072350088	3.682092921257721e-8	7.433905255842793	Cortex	AT1G69780_AT1G12090	FALSE
AT1G69780	ATHB-13	AT1G69980	AT1G69980	Elongation_Cortex_BRZ_0_5_BL	0.007221519	0.007221519	3.0815182056879045e-12	11.511235262102886	Cortex	AT1G69780_AT1G69980	FALSE
AT1G69780	ATHB-13	AT4G15610	AT4G15610	Elongation_Cortex_BRZ_0_5_BL	-0.0072202934	0.0072202934	1.2350425799206052e-10	9.908318069201254	Cortex	AT1G69780_AT4G15610	FALSE
AT5G15150	HAT7	AT3G10520	AHB2	Elongation_Cortex_BRZ_0_5_BL	0.007210576	0.007210576	3.068611559726816e-17	16.51305808326711	Cortex	AT5G15150_AT3G10520	FALSE
AT1G69780	ATHB-13	AT4G17230	SCL13	Elongation_Cortex_BRZ_0_5_BL	-0.00720283	0.00720283	5.513257907608858e-15	14.258591690954162	Cortex	AT1G69780_AT4G17230	FALSE
AT1G69780	ATHB-13	AT1G61170	AT1G61170	Elongation_Cortex_BRZ_0_5_BL	0.007197574	0.007197574	7.191173235234263e-16	15.143200248974384	Cortex	AT1G69780_AT1G61170	FALSE
AT1G26960	ATHB-23	AT4G15610	AT4G15610	Elongation_Cortex_BRZ_0_5_BL	-0.007192192	0.007192192	2.059085976394831e-12	11.686325519193383	Cortex	AT1G26960_AT4G15610	FALSE
AT1G33240	AT-GTL1	AT3G30775	POX1	Elongation_Cortex_BRZ_0_5_BL	0.0071889013	0.0071889013	5.933126226340083e-16	15.226716412016527	Cortex	AT1G33240_AT3G30775	FALSE
AT5G15150	HAT7	AT5G67480	BT4	Elongation_Cortex_BRZ_0_5_BL	0.0071742046	0.0071742046	2.4942894158707507e-16	15.603053156140849	Cortex	AT5G15150_AT5G67480	FALSE
AT1G33240	AT-GTL1	AT3G25500	FH1	Elongation_Cortex_BRZ_0_5_BL	0.007170107	0.007170107	1.6200101419120823e-15	14.790482266591527	Cortex	AT1G33240_AT3G25500	FALSE
AT1G69780	ATHB-13	AT4G34800	AT4G34800	Elongation_Cortex_BRZ_0_5_BL	0.007166454	0.007166454	3.5055451775435325e-12	11.455244431566944	Cortex	AT1G69780_AT4G34800	FALSE
AT1G26960	ATHB-23	AT3G20110	CYP705A20	Elongation_Cortex_BRZ_0_5_BL	0.007155913	0.007155913	9.144154051401089e-11	10.03885646599971	Cortex	AT1G26960_AT3G20110	FALSE
AT1G69780	ATHB-13	AT4G17900	AT4G17900	Elongation_Cortex_BRZ_0_5_BL	-0.007149772	0.007149772	7.323038192741279e-13	12.135308700827844	Cortex	AT1G69780_AT4G17900	FALSE
AT1G33240	AT-GTL1	AT5G65810	CGR3	Elongation_Cortex_BRZ_0_5_BL	0.0071407417	0.0071407417	9.262713979634297e-15	14.033261746181198	Cortex	AT1G33240_AT5G65810	TRUE
AT1G33240	AT-GTL1	AT2G21060	CSP4	Elongation_Cortex_BRZ_0_5_BL	0.0071384343	0.0071384343	1.2979082584842364e-17	16.886756004178295	Cortex	AT1G33240_AT2G21060	FALSE
AT3G01220	ATHB-20	AT5G03760	CSLA9	Elongation_Cortex_BRZ_0_5_BL	0.0071330787999999996	0.0071330787999999996	2.7812047815441767e-14	13.555767032631573	Cortex	AT3G01220_AT5G03760	TRUE
AT5G15150	HAT7	AT1G61170	AT1G61170	Elongation_Cortex_BRZ_0_5_BL	0.0071326355	0.0071326355	1.5180881391186534e-15	14.818703012879508	Cortex	AT5G15150_AT1G61170	FALSE
AT5G15150	HAT7	AT4G13340	LRX3	Elongation_Cortex_BRZ_0_5_BL	-0.007127984	0.007127984	3.033337646979869e-20	19.518079244796958	Cortex	AT5G15150_AT4G13340	TRUE
AT5G15150	HAT7	AT1G68060	MAP70.1	Elongation_Cortex_BRZ_0_5_BL	0.007126988	0.007126988	1.6514906725758485e-13	12.782123874809551	Cortex	AT5G15150_AT1G68060	TRUE
AT3G01220	ATHB-20	AT3G09260	BGLU23	Elongation_Cortex_BRZ_0_5_BL	-0.007126284	0.007126284	3.8546369705607e-15	14.414016517510898	Cortex	AT3G01220_AT3G09260	FALSE
AT1G33240	AT-GTL1	AT5G44020	AT5G44020	Elongation_Cortex_BRZ_0_5_BL	0.0071248263	0.0071248263	6.588056277124695e-10	9.18124269961456	Cortex	AT1G33240_AT5G44020	FALSE
AT1G33240	AT-GTL1	AT5G20230	BCB	Elongation_Cortex_BRZ_0_5_BL	-0.007123697	0.007123697	8.359889726512461e-13	12.077799451207275	Cortex	AT1G33240_AT5G20230	FALSE
AT5G15150	HAT7	AT3G19930	STP4	Elongation_Cortex_BRZ_0_5_BL	0.007112667	0.007112667	5.666514549454158e-13	12.246683991791869	Cortex	AT5G15150_AT3G19930	FALSE
AT3G01220	ATHB-20	AT1G57620	CYB	Elongation_Cortex_BRZ_0_5_BL	0.007104989	0.007104989	8.306554034708332e-15	14.080579105468841	Cortex	AT3G01220_AT1G57620	FALSE
AT1G69780	ATHB-13	AT5G49540	AT5G49540	Elongation_Cortex_BRZ_0_5_BL	0.0070975563	0.0070975563	1.070507964541885e-9	8.97041009722174	Cortex	AT1G69780_AT5G49540	FALSE
AT3G01220	ATHB-20	AT4G15610	AT4G15610	Elongation_Cortex_BRZ_0_5_BL	-0.007094861	0.007094861	1.2853431586835313e-14	13.890980909665945	Cortex	AT3G01220_AT4G15610	FALSE
AT5G15150	HAT7	AT5G60660	PIP2-4	Elongation_Cortex_BRZ_0_5_BL	-0.007088264	0.007088264	4.649707555731612e-13	12.332574361287682	Cortex	AT5G15150_AT5G60660	FALSE
AT1G69780	ATHB-13	AT3G27080	TOM20-3	Elongation_Cortex_BRZ_0_5_BL	0.0070846626	0.0070846626	9.081996926440369e-15	14.041818649410411	Cortex	AT1G69780_AT3G27080	FALSE
AT1G33240	AT-GTL1	AT2G43490	AT2G43490	Elongation_Cortex_BRZ_0_5_BL	0.007081111	0.007081111	2.5570384851953287e-12	11.59226273549256	Cortex	AT1G33240_AT2G43490	FALSE
AT5G15150	HAT7	AT5G59300	UBC7	Elongation_Cortex_BRZ_0_5_BL	0.007077243	0.007077243	1.973996723102751e-12	11.704653572608416	Cortex	AT5G15150_AT5G59300	FALSE
AT5G15150	HAT7	AT3G25930	AT3G25930	Elongation_Cortex_BRZ_0_5_BL	-0.0070653106	0.0070653106	2.7632972638783534e-16	15.558572392999606	Cortex	AT5G15150_AT3G25930	FALSE
AT3G01220	ATHB-20	AT5G47990	CYP705A5	Elongation_Cortex_BRZ_0_5_BL	-0.007063129	0.007063129	1.0069063227628061e-15	14.997010932027935	Cortex	AT3G01220_AT5G47990	FALSE
AT5G15150	HAT7	AT5G15265	AT5G15265	Elongation_Cortex_BRZ_0_5_BL	0.0070628906	0.0070628906	9.880237372417334e-15	14.005232621374656	Cortex	AT5G15150_AT5G15265	FALSE
AT1G33240	AT-GTL1	AT2G25430	AT2G25430	Elongation_Cortex_BRZ_0_5_BL	0.007045689	0.007045689	7.793116957875324e-18	17.108288805888535	Cortex	AT1G33240_AT2G25430	FALSE
AT1G33240	AT-GTL1	AT4G31340	AT4G31340	Elongation_Cortex_BRZ_0_5_BL	0.0070321965	0.0070321965	2.236522634870439e-12	11.650426702163989	Cortex	AT1G33240_AT4G31340	FALSE
AT1G69780	ATHB-13	AT5G08130	BIM1	Elongation_Cortex_BRZ_0_5_BL	0.007029031	0.007029031	3.2998868773115855e-12	11.481500947819516	Cortex	AT1G69780_AT5G08130	FALSE
AT1G69780	ATHB-13	AT4G30280	XTH18	Elongation_Cortex_BRZ_0_5_BL	-0.0070280484	0.0070280484	1.1010184395911576e-7	6.95820540750815	Cortex	AT1G69780_AT4G30280	TRUE
AT1G33240	AT-GTL1	AT2G30930	AT2G30930	Elongation_Cortex_BRZ_0_5_BL	0.0070254467	0.0070254467	1.5637281690886232e-8	7.805838740358813	Cortex	AT1G33240_AT2G30930	FALSE
AT1G26960	ATHB-23	AT2G33470	GLTP1	Elongation_Cortex_BRZ_0_5_BL	0.0070198243	0.0070198243	2.7965993624540697e-12	11.553369745690675	Cortex	AT1G26960_AT2G33470	FALSE
AT1G26960	ATHB-23	AT1G20440	COR47	Elongation_Cortex_BRZ_0_5_BL	-0.0070160036	0.0070160036	9.757630229452508e-16	15.010655643730528	Cortex	AT1G26960_AT1G20440	FALSE
AT1G69780	ATHB-13	AT1G52360	AT1G52360	Elongation_Cortex_BRZ_0_5_BL	0.0070118895	0.0070118895	1.6377585405822099e-9	8.785750127131525	Cortex	AT1G69780_AT1G52360	FALSE
AT5G15150	HAT7	AT4G30420	AT4G30420	Elongation_Cortex_BRZ_0_5_BL	0.007005271	0.007005271	3.53483157836147e-18	17.451631273898414	Cortex	AT5G15150_AT4G30420	FALSE
AT1G69780	ATHB-13	AT1G35430	AT1G35430	Elongation_Cortex_BRZ_0_5_BL	0.0069966447	0.0069966447	1.3665699474920244e-12	11.864368134163522	Cortex	AT1G69780_AT1G35430	FALSE
AT1G69780	ATHB-13	AT5G37740	AT5G37740	Elongation_Cortex_BRZ_0_5_BL	-0.0069909063	0.0069909063	1.619350698290045e-10	9.790659087109066	Cortex	AT1G69780_AT5G37740	FALSE
AT3G01220	ATHB-20	AT1G10850	AT1G10850	Elongation_Cortex_BRZ_0_5_BL	0.0069830683	0.0069830683	7.609760633032529e-11	10.11862900385861	Cortex	AT3G01220_AT1G10850	FALSE
AT1G26960	ATHB-23	AT5G42320	AT5G42320	Elongation_Cortex_BRZ_0_5_BL	0.0069669816	0.0069669816	3.6097800678404184e-9	8.442519257438653	Cortex	AT1G26960_AT5G42320	FALSE
AT1G26960	ATHB-23	AT5G49280	AT5G49280	Elongation_Cortex_BRZ_0_5_BL	0.006965879	0.006965879	8.443835964291195e-15	14.073460212182848	Cortex	AT1G26960_AT5G49280	FALSE
AT3G01220	ATHB-20	AT3G56240	CCH	Elongation_Cortex_BRZ_0_5_BL	-0.0069601764	0.0069601764	3.069175432355134e-14	13.512978286828435	Cortex	AT3G01220_AT3G56240	FALSE
AT1G33240	AT-GTL1	AT2G47320	CYP21-3	Elongation_Cortex_BRZ_1_BL	0.06509038	0.06509038	1.9610027872910933e-13	12.707521789042934	Cortex	AT1G33240_AT2G47320	FALSE
AT1G26960	ATHB-23	AT1G15625	AT1G15625	Elongation_Cortex_BRZ_1_BL	-0.040584385	0.040584385	4.493351374473306e-11	10.347429618792214	Cortex	AT1G26960_AT1G15625	FALSE
AT1G26960	ATHB-23	AT5G19010	MPK16	Elongation_Cortex_BRZ_1_BL	0.038232837	0.038232837	4.733927003268939e-21	20.32477844313738	Cortex	AT1G26960_AT5G19010	FALSE
AT3G01220	ATHB-20	AT3G09735	S1FA3	Elongation_Cortex_BRZ_1_BL	0.031822704	0.031822704	3.0548446531722046e-14	13.515010869868393	Cortex	AT3G01220_AT3G09735	FALSE
AT1G26960	ATHB-23	AT3G22240	AT3G22240	Elongation_Cortex_BRZ_1_BL	-0.030594107	0.030594107	6.248183002104016e-14	13.204246258957893	Cortex	AT1G26960_AT3G22240	FALSE
AT1G26960	ATHB-23	AT1G63220	AT1G63220	Elongation_Cortex_BRZ_1_BL	0.02950453	0.02950453	1.3263242265554607e-11	10.877350297506139	Cortex	AT1G26960_AT1G63220	FALSE
AT3G01220	ATHB-20	AT4G12520	AT4G12520	Elongation_Cortex_BRZ_1_BL	0.029082175	0.029082175	3.4553513141102385e-16	15.461507790251302	Cortex	AT3G01220_AT4G12520	FALSE
AT1G33240	AT-GTL1	AT1G29025	AT1G29025	Elongation_Cortex_BRZ_1_BL	0.028499132	0.028499132	2.2729059230325478e-17	16.643418539617475	Cortex	AT1G33240_AT1G29025	FALSE
AT5G15150	HAT7	AT2G34300	AT2G34300	Elongation_Cortex_BRZ_1_BL	0.028053237	0.028053237	5.310086115223312e-14	13.274898435780484	Cortex	AT5G15150_AT2G34300	TRUE
AT1G33240	AT-GTL1	AT4G12650	TMN12	Elongation_Cortex_BRZ_1_BL	0.027830087	0.027830087	1.98613191704146e-15	14.701991909445606	Cortex	AT1G33240_AT4G12650	FALSE
AT1G33240	AT-GTL1	AT1G16700	AT1G16700	Elongation_Cortex_BRZ_1_BL	-0.0264298	0.0264298	2.532580830844448e-13	12.596436684633229	Cortex	AT1G33240_AT1G16700	FALSE
AT3G01220	ATHB-20	AT5G62700	TUBB3	Elongation_Cortex_BRZ_1_BL	0.02622588	0.02622588	1.7638089199202687e-14	13.753548465416845	Cortex	AT3G01220_AT5G62700	FALSE
AT1G26960	ATHB-23	AT2G45180	AT2G45180	Elongation_Cortex_BRZ_1_BL	0.026016185	0.026016185	7.974208370588796e-17	16.09831242016415	Cortex	AT1G26960_AT2G45180	FALSE
AT3G01220	ATHB-20	AT4G12510	AT4G12510	Elongation_Cortex_BRZ_1_BL	0.025685493	0.025685493	4.288050359254497e-14	13.367740122891332	Cortex	AT3G01220_AT4G12510	FALSE
AT3G01220	ATHB-20	AT2G45180	AT2G45180	Elongation_Cortex_BRZ_1_BL	0.024925234	0.024925234	2.6048691071096494e-15	14.584214094816746	Cortex	AT3G01220_AT2G45180	FALSE
AT5G15150	HAT7	AT5G19010	MPK16	Elongation_Cortex_BRZ_1_BL	0.024572972	0.024572972	1.095052083955574e-15	14.960565223986821	Cortex	AT5G15150_AT5G19010	FALSE
AT1G26960	ATHB-23	AT2G35880	WDL4	Elongation_Cortex_BRZ_1_BL	0.024066083	0.024066083	1.1732808423195472e-16	15.930598020560486	Cortex	AT1G26960_AT2G35880	FALSE
AT1G26960	ATHB-23	AT4G12520	AT4G12520	Elongation_Cortex_BRZ_1_BL	0.02400548	0.02400548	8.543015716591369e-14	13.068388794664472	Cortex	AT1G26960_AT4G12520	FALSE
AT1G33240	AT-GTL1	AT3G07950	RBL19	Elongation_Cortex_BRZ_1_BL	0.02342426	0.02342426	2.2487876565121562e-13	12.648051551215703	Cortex	AT1G33240_AT3G07950	FALSE
AT1G69780	ATHB-13	AT5G15490	UGD3	Elongation_Cortex_BRZ_1_BL	0.022679863	0.022679863	2.394058651397321e-10	9.620865214135875	Cortex	AT1G69780_AT5G15490	TRUE
AT5G15150	HAT7	AT1G04430	AT1G04430	Elongation_Cortex_BRZ_1_BL	0.022242874	0.022242874	1.3497872610811891e-13	12.86973467492648	Cortex	AT5G15150_AT1G04430	TRUE
AT1G69780	ATHB-13	AT1G62020	AT1G62020	Elongation_Cortex_BRZ_1_BL	0.022005038	0.022005038	3.960393423370153e-14	13.402261669349292	Cortex	AT1G69780_AT1G62020	FALSE
AT1G26960	ATHB-23	AT1G50010	TUBA4	Elongation_Cortex_BRZ_1_BL	0.021618534	0.021618534	8.219178597927177e-18	17.08517158248579	Cortex	AT1G26960_AT1G50010	FALSE
AT1G33240	AT-GTL1	AT5G53140	AT5G53140	Elongation_Cortex_BRZ_1_BL	0.021578558	0.021578558	8.111949784714849e-15	14.090874746409254	Cortex	AT1G33240_AT5G53140	FALSE
AT1G33240	AT-GTL1	AT5G09890	AT5G09890	Elongation_Cortex_BRZ_1_BL	0.021491306	0.021491306	1.7690089154652013e-12	11.752269978323978	Cortex	AT1G33240_AT5G09890	FALSE
AT1G33240	AT-GTL1	AT4G12520	AT4G12520	Elongation_Cortex_BRZ_1_BL	0.021332825	0.021332825	4.273352300147092e-13	12.369231301963321	Cortex	AT1G33240_AT4G12520	FALSE
AT1G26960	ATHB-23	AT3G16080	RPL37C	Elongation_Cortex_BRZ_1_BL	-0.021281585	0.021281585	1.0029433005266379e-10	9.998723618290088	Cortex	AT1G26960_AT3G16080	FALSE
AT3G01220	ATHB-20	AT5G03345	AT5G03345	Elongation_Cortex_BRZ_1_BL	0.021232875	0.021232875	4.178136192533932e-10	9.379017407653473	Cortex	AT3G01220_AT5G03345	FALSE
AT3G01220	ATHB-20	AT1G29025	AT1G29025	Elongation_Cortex_BRZ_1_BL	0.0212121	0.0212121	2.845881087986941e-13	12.545783250390178	Cortex	AT3G01220_AT1G29025	FALSE
AT1G69780	ATHB-13	AT3G07950	RBL19	Elongation_Cortex_BRZ_1_BL	0.02109247	0.02109247	2.3118906258314697e-10	9.636032715978779	Cortex	AT1G69780_AT3G07950	FALSE
AT1G26960	ATHB-23	AT4G34450	AT4G34450	Elongation_Cortex_BRZ_1_BL	0.021014473999999998	0.021014473999999998	4.606434445915059e-16	15.336635104894158	Cortex	AT1G26960_AT4G34450	FALSE
AT1G26960	ATHB-23	AT5G09890	AT5G09890	Elongation_Cortex_BRZ_1_BL	0.020811105	0.020811105	5.124604395039604e-14	13.290339655283473	Cortex	AT1G26960_AT5G09890	FALSE
AT1G26960	ATHB-23	AT4G12510	AT4G12510	Elongation_Cortex_BRZ_1_BL	0.020713376	0.020713376	2.4180725286159027e-9	8.616530676880844	Cortex	AT1G26960_AT4G12510	FALSE
AT1G69780	ATHB-13	AT3G43810	CAM7	Elongation_Cortex_BRZ_1_BL	0.020686636	0.020686636	7.567579542817766e-11	10.12104300547872	Cortex	AT1G69780_AT3G43810	FALSE
AT3G01220	ATHB-20	AT5G15150	HAT7	Elongation_Cortex_BRZ_1_BL	0.020667078	0.020667078	2.1578853475716644e-21	20.665971633906924	Cortex	AT3G01220_AT5G15150	FALSE
AT3G01220	ATHB-20	AT2G34300	AT2G34300	Elongation_Cortex_BRZ_1_BL	0.020605106	0.020605106	1.2121171848986885e-12	11.91645539147775	Cortex	AT3G01220_AT2G34300	TRUE
AT1G26960	ATHB-23	AT2G06850	XTH4	Elongation_Cortex_BRZ_1_BL	0.02059627	0.02059627	3.0138119272485463e-15	14.520883852720335	Cortex	AT1G26960_AT2G06850	TRUE
AT1G33240	AT-GTL1	AT1G62020	AT1G62020	Elongation_Cortex_BRZ_1_BL	0.020580849	0.020580849	1.5975402581407247e-15	14.796548188776406	Cortex	AT1G33240_AT1G62020	FALSE
AT1G33240	AT-GTL1	AT3G14790	RHM3	Elongation_Cortex_BRZ_1_BL	0.020536548	0.020536548	5.484772421272621e-14	13.260841387822355	Cortex	AT1G33240_AT3G14790	FALSE
AT1G26960	ATHB-23	AT1G75750	GASA1	Elongation_Cortex_BRZ_1_BL	-0.020433843	0.020433843	6.493393294879656e-15	14.18752829177946	Cortex	AT1G26960_AT1G75750	FALSE
AT1G33240	AT-GTL1	AT4G34450	AT4G34450	Elongation_Cortex_BRZ_1_BL	0.02015121	0.02015121	4.104958041781068e-13	12.386691277598397	Cortex	AT1G33240_AT4G34450	FALSE
AT3G01220	ATHB-20	AT5G53140	AT5G53140	Elongation_Cortex_BRZ_1_BL	0.02013794	0.02013794	5.103350746827476e-13	12.292144582132796	Cortex	AT3G01220_AT5G53140	FALSE
AT1G26960	ATHB-23	AT2G37975	AT2G37975	Elongation_Cortex_BRZ_1_BL	0.019916292	0.019916292	1.504224334532184e-14	13.822687389818782	Cortex	AT1G26960_AT2G37975	FALSE
AT3G01220	ATHB-20	AT1G75750	GASA1	Elongation_Cortex_BRZ_1_BL	-0.01990289	0.01990289	4.461161581551543e-18	17.350552046494908	Cortex	AT3G01220_AT1G75750	FALSE
AT1G26960	ATHB-23	AT1G20010	TUBB5	Elongation_Cortex_BRZ_1_BL	0.019674413	0.019674413	4.596520135588097e-19	18.337570833065897	Cortex	AT1G26960_AT1G20010	FALSE
AT1G26960	ATHB-23	AT2G14890	AGP9	Elongation_Cortex_BRZ_1_BL	0.019674303	0.019674303	9.398979488333541e-18	17.026919298171084	Cortex	AT1G26960_AT2G14890	FALSE
AT1G33240	AT-GTL1	AT2G45180	AT2G45180	Elongation_Cortex_BRZ_1_BL	0.019648008	0.019648008	2.683101633130588e-15	14.571362876388136	Cortex	AT1G33240_AT2G45180	FALSE
AT1G33240	AT-GTL1	AT1G12090	ELP	Elongation_Cortex_BRZ_1_BL	0.019608308	0.019608308	3.2516115974171106e-11	10.48790133613225	Cortex	AT1G33240_AT1G12090	FALSE
AT1G33240	AT-GTL1	AT4G12510	AT4G12510	Elongation_Cortex_BRZ_1_BL	0.01952272	0.01952272	1.564190358091668e-11	10.80571039549731	Cortex	AT1G33240_AT4G12510	FALSE
AT1G69780	ATHB-13	AT3G09735	S1FA3	Elongation_Cortex_BRZ_1_BL	0.019348137	0.019348137	3.815504450229752e-9	8.418448035568028	Cortex	AT1G69780_AT3G09735	FALSE
AT1G69780	ATHB-13	AT5G15150	HAT7	Elongation_Cortex_BRZ_1_BL	0.01924622	0.01924622	1.6030827292039532e-16	15.795044064726532	Cortex	AT1G69780_AT5G15150	FALSE
AT1G26960	ATHB-23	AT1G30690	PATL4	Elongation_Cortex_BRZ_1_BL	0.019200081	0.019200081	1.525133655263498e-19	18.816692095202495	Cortex	AT1G26960_AT1G30690	FALSE
AT1G26960	ATHB-23	AT1G04430	AT1G04430	Elongation_Cortex_BRZ_1_BL	0.019195545	0.019195545	6.7427749590458305e-15	14.171161334713917	Cortex	AT1G26960_AT1G04430	TRUE
AT5G15150	HAT7	AT1G75750	GASA1	Elongation_Cortex_BRZ_1_BL	-0.019089248	0.019089248	5.9319823929201934e-21	20.226800146697762	Cortex	AT5G15150_AT1G75750	FALSE
AT3G01220	ATHB-20	AT1G76470	AT1G76470	Elongation_Cortex_BRZ_1_BL	0.018991336	0.018991336	1.1409243376999088e-13	12.942743155589644	Cortex	AT3G01220_AT1G76470	FALSE
AT1G26960	ATHB-23	AT4G08685	SAH7	Elongation_Cortex_BRZ_1_BL	0.01893262	0.01893262	3.702499579195185e-13	12.431504982166166	Cortex	AT1G26960_AT4G08685	FALSE
AT3G01220	ATHB-20	AT2G06850	XTH4	Elongation_Cortex_BRZ_1_BL	0.0188995	0.0188995	2.601570979280822e-17	16.58476432064649	Cortex	AT3G01220_AT2G06850	TRUE
AT1G33240	AT-GTL1	AT2G06850	XTH4	Elongation_Cortex_BRZ_1_BL	0.018861692	0.018861692	1.2173254170392187e-15	14.91459331007484	Cortex	AT1G33240_AT2G06850	TRUE
AT1G33240	AT-GTL1	AT4G14360	AT4G14360	Elongation_Cortex_BRZ_1_BL	0.018811552	0.018811552	1.054467449584251e-12	11.976966821978673	Cortex	AT1G33240_AT4G14360	TRUE
AT3G01220	ATHB-20	AT3G22240	AT3G22240	Elongation_Cortex_BRZ_1_BL	-0.018806564	0.018806564	2.6412676218176897e-13	12.57818759243555	Cortex	AT3G01220_AT3G22240	FALSE
AT1G26960	ATHB-23	AT5G62700	TUBB3	Elongation_Cortex_BRZ_1_BL	0.018741934	0.018741934	3.1202221833806016e-12	11.505814479833939	Cortex	AT1G26960_AT5G62700	FALSE
AT3G01220	ATHB-20	AT1G12090	ELP	Elongation_Cortex_BRZ_1_BL	0.018723747	0.018723747	1.1205133415749915e-15	14.9505829681	Cortex	AT3G01220_AT1G12090	FALSE
AT3G01220	ATHB-20	AT4G08685	SAH7	Elongation_Cortex_BRZ_1_BL	0.01863649	0.01863649	1.4788423513879366e-15	14.830078120507162	Cortex	AT3G01220_AT4G08685	FALSE
AT3G01220	ATHB-20	AT5G26740	AT5G26740	Elongation_Cortex_BRZ_1_BL	0.018598877	0.018598877	8.632398884585664e-12	11.063868500047569	Cortex	AT3G01220_AT5G26740	FALSE
AT1G33240	AT-GTL1	AT2G35880	WDL4	Elongation_Cortex_BRZ_1_BL	0.018585129	0.018585129	1.1948986188727904e-19	18.92266894085132	Cortex	AT1G33240_AT2G35880	FALSE
AT1G26960	ATHB-23	AT1G77610	UDP-GALT1	Elongation_Cortex_BRZ_1_BL	0.01852989	0.01852989	2.409066011105035e-14	13.61815129968373	Cortex	AT1G26960_AT1G77610	FALSE
AT5G15150	HAT7	AT4G24190	HSP90-7	Elongation_Cortex_BRZ_1_BL	0.018430702	0.018430702	5.275025935700551e-15	14.277775400730944	Cortex	AT5G15150_AT4G24190	FALSE
AT1G33240	AT-GTL1	AT1G04430	AT1G04430	Elongation_Cortex_BRZ_1_BL	0.018415568	0.018415568	1.5285787004674095e-15	14.815712196258254	Cortex	AT1G33240_AT1G04430	TRUE
AT1G26960	ATHB-23	AT5G08080	SYP132	Elongation_Cortex_BRZ_1_BL	0.018350786	0.018350786	1.436831389887899e-13	12.84259419271311	Cortex	AT1G26960_AT5G08080	FALSE
AT1G26960	ATHB-23	AT5G09960	AT5G09960	Elongation_Cortex_BRZ_1_BL	0.018342165	0.018342165	4.2961261726058113e-16	15.366922972359289	Cortex	AT1G26960_AT5G09960	FALSE
AT1G69780	ATHB-13	AT5G53140	AT5G53140	Elongation_Cortex_BRZ_1_BL	0.018227316	0.018227316	2.3519354359569758e-14	13.628574604446442	Cortex	AT1G69780_AT5G53140	FALSE
AT1G26960	ATHB-23	AT1G76670	URGT1	Elongation_Cortex_BRZ_1_BL	0.018131293	0.018131293	1.3106187941452439e-17	16.88252360859486	Cortex	AT1G26960_AT1G76670	TRUE
AT1G26960	ATHB-23	AT4G12880	ENODL19	Elongation_Cortex_BRZ_1_BL	0.01808581	0.01808581	2.6087471750485758e-18	17.583568008213593	Cortex	AT1G26960_AT4G12880	FALSE
AT1G33240	AT-GTL1	AT5G07860	AT5G07860	Elongation_Cortex_BRZ_1_BL	0.018046211	0.018046211	7.18531536647692e-11	10.143554165746178	Cortex	AT1G33240_AT5G07860	FALSE
AT1G26960	ATHB-23	AT2G02780	AT2G02780	Elongation_Cortex_BRZ_1_BL	0.01800133	0.01800133	1.8350377857098986e-15	14.736354988656387	Cortex	AT1G26960_AT2G02780	FALSE
AT5G15150	HAT7	AT4G34450	AT4G34450	Elongation_Cortex_BRZ_1_BL	0.017965714	0.017965714	1.4440695659879136e-12	11.840411884746327	Cortex	AT5G15150_AT4G34450	FALSE
AT3G01220	ATHB-20	AT5G09890	AT5G09890	Elongation_Cortex_BRZ_1_BL	0.017945739	0.017945739	6.003371369771336e-12	11.221604790268346	Cortex	AT3G01220_AT5G09890	FALSE
AT1G33240	AT-GTL1	AT5G15490	UGD3	Elongation_Cortex_BRZ_1_BL	0.017860666	0.017860666	5.848512030215414e-10	9.232954612424573	Cortex	AT1G33240_AT5G15490	TRUE
AT1G26960	ATHB-23	AT1G14290	SBH2	Elongation_Cortex_BRZ_1_BL	0.017845584	0.017845584	1.2503263338253227e-17	16.902976621805582	Cortex	AT1G26960_AT1G14290	FALSE
AT1G26960	ATHB-23	AT1G12090	ELP	Elongation_Cortex_BRZ_1_BL	0.017535098	0.017535098	4.474648597390431e-12	11.349241064975235	Cortex	AT1G26960_AT1G12090	FALSE
AT5G15150	HAT7	AT5G12250	TUBB6	Elongation_Cortex_BRZ_1_BL	0.017494518	0.017494518	1.5915645531312146e-12	11.798175741899954	Cortex	AT5G15150_AT5G12250	FALSE
AT5G15150	HAT7	AT2G33990	iqd9	Elongation_Cortex_BRZ_1_BL	-0.017472966	0.017472966	3.1273533568299744e-13	12.50482304544355	Cortex	AT5G15150_AT2G33990	FALSE
AT5G15150	HAT7	AT5G35740	AT5G35740	Elongation_Cortex_BRZ_1_BL	0.017448012	0.017448012	7.772712053807298e-19	18.10942742077501	Cortex	AT5G15150_AT5G35740	FALSE
AT1G26960	ATHB-23	AT5G12250	TUBB6	Elongation_Cortex_BRZ_1_BL	0.017352099	0.017352099	7.65539998964254e-11	10.116032112770254	Cortex	AT1G26960_AT5G12250	FALSE
AT5G15150	HAT7	AT3G05020	ACP1	Elongation_Cortex_BRZ_1_BL	0.017174905	0.017174905	1.0584324474624649e-15	14.975336854820274	Cortex	AT5G15150_AT3G05020	FALSE
AT1G26960	ATHB-23	AT5G53250	AGP22	Elongation_Cortex_BRZ_1_BL	0.017008519	0.017008519	6.181602691259953e-17	16.208898911685914	Cortex	AT1G26960_AT5G53250	FALSE
AT1G69780	ATHB-13	AT3G16080	RPL37C	Elongation_Cortex_BRZ_1_BL	-0.016837649	0.016837649	1.1135178309502137e-8	7.953302824142936	Cortex	AT1G69780_AT3G16080	FALSE
AT1G69780	ATHB-13	AT5G42890	ATSCP2	Elongation_Cortex_BRZ_1_BL	0.016742852	0.016742852	4.9171026463654426e-8	7.308290725554704	Cortex	AT1G69780_AT5G42890	FALSE
AT5G15150	HAT7	AT1G54580	ACP2	Elongation_Cortex_BRZ_1_BL	0.016693775	0.016693775	2.7483355001543153e-14	13.560930252335963	Cortex	AT5G15150_AT1G54580	FALSE
AT1G69780	ATHB-13	AT5G50460	SEC61G2	Elongation_Cortex_BRZ_1_BL	0.016643766	0.016643766	6.404521290343757e-11	10.193513326298964	Cortex	AT1G69780_AT5G50460	FALSE
AT3G01220	ATHB-20	AT1G77610	UDP-GALT1	Elongation_Cortex_BRZ_1_BL	0.01659724	0.01659724	1.4263929806197149e-12	11.845760807021167	Cortex	AT3G01220_AT1G77610	FALSE
AT1G26960	ATHB-23	AT3G49845	AT3G49845	Elongation_Cortex_BRZ_1_BL	0.016521275	0.016521275	2.9382939112373735e-18	17.531904764827463	Cortex	AT1G26960_AT3G49845	FALSE
AT1G33240	AT-GTL1	AT2G33990	iqd9	Elongation_Cortex_BRZ_1_BL	-0.0164379	0.0164379	6.339626589653213e-17	16.19793632174429	Cortex	AT1G33240_AT2G33990	FALSE
AT5G15150	HAT7	AT5G50460	SEC61G2	Elongation_Cortex_BRZ_1_BL	0.01637549	0.01637549	4.7415665315154375e-12	11.324078151238387	Cortex	AT5G15150_AT5G50460	FALSE
AT3G01220	ATHB-20	AT1G76670	URGT1	Elongation_Cortex_BRZ_1_BL	0.01636399	0.01636399	2.233400957828117e-19	18.65103330194408	Cortex	AT3G01220_AT1G76670	TRUE
AT1G69780	ATHB-13	AT5G62700	TUBB3	Elongation_Cortex_BRZ_1_BL	0.016343229	0.016343229	1.43600276721797e-12	11.842844723195155	Cortex	AT1G69780_AT5G62700	FALSE
AT3G01220	ATHB-20	AT2G14890	AGP9	Elongation_Cortex_BRZ_1_BL	0.016323034	0.016323034	4.475381140277442e-18	17.34916997262278	Cortex	AT3G01220_AT2G14890	FALSE
AT5G15150	HAT7	AT2G45180	AT2G45180	Elongation_Cortex_BRZ_1_BL	0.01630667	0.01630667	1.7972109242586217e-11	10.745400950233241	Cortex	AT5G15150_AT2G45180	FALSE
AT3G01220	ATHB-20	AT4G12880	ENODL19	Elongation_Cortex_BRZ_1_BL	0.016281672	0.016281672	1.1112227913590473e-14	13.954198859729079	Cortex	AT3G01220_AT4G12880	FALSE
AT1G33240	AT-GTL1	AT1G20010	TUBB5	Elongation_Cortex_BRZ_1_BL	0.016280482	0.016280482	2.119946538692383e-14	13.673675091072969	Cortex	AT1G33240_AT1G20010	FALSE
AT3G01220	ATHB-20	AT1G20010	TUBB5	Elongation_Cortex_BRZ_1_BL	0.01619991	0.01619991	7.91896878005017e-20	19.10133136920503	Cortex	AT3G01220_AT1G20010	FALSE
AT1G69780	ATHB-13	AT4G38040	AT4G38040	Elongation_Cortex_BRZ_1_BL	0.016038809	0.016038809	5.14804498460376e-13	12.28835766680265	Cortex	AT1G69780_AT4G38040	FALSE
AT5G15150	HAT7	AT1G29025	AT1G29025	Elongation_Cortex_BRZ_1_BL	0.015959794	0.015959794	4.50655535201876e-8	7.346155290318422	Cortex	AT5G15150_AT1G29025	FALSE
AT3G01220	ATHB-20	AT2G33990	iqd9	Elongation_Cortex_BRZ_1_BL	-0.015955053	0.015955053	5.5543180601945196e-14	13.255369254612345	Cortex	AT3G01220_AT2G33990	FALSE
AT1G26960	ATHB-23	AT3G25290	AT3G25290	Elongation_Cortex_BRZ_1_BL	0.015946245	0.015946245	3.1246679227937444e-14	13.505196130947585	Cortex	AT1G26960_AT3G25290	FALSE
AT3G01220	ATHB-20	AT3G49845	AT3G49845	Elongation_Cortex_BRZ_1_BL	0.015935048	0.015935048	3.4795793279722715e-18	17.458473257945258	Cortex	AT3G01220_AT3G49845	FALSE
AT3G01220	ATHB-20	AT3G24750	AT3G24750	Elongation_Cortex_BRZ_1_BL	0.015823627	0.015823627	1.2722910668862887e-19	18.895413522113728	Cortex	AT3G01220_AT3G24750	FALSE
AT1G33240	AT-GTL1	AT5G12250	TUBB6	Elongation_Cortex_BRZ_1_BL	0.015728224	0.015728224	1.822834653332531e-15	14.7392527237762	Cortex	AT1G33240_AT5G12250	FALSE
AT3G01220	ATHB-20	AT1G04850	AT1G04850	Elongation_Cortex_BRZ_1_BL	0.015692217	0.015692217	1.2185994752508253e-11	10.914139013225927	Cortex	AT3G01220_AT1G04850	FALSE
AT1G69780	ATHB-13	AT1G52670	AT1G52670	Elongation_Cortex_BRZ_1_BL	0.015689475	0.015689475	7.266374359811898e-12	11.138682231272037	Cortex	AT1G69780_AT1G52670	FALSE
AT1G33240	AT-GTL1	AT3G43810	CAM7	Elongation_Cortex_BRZ_1_BL	0.015678246	0.015678246	3.861638425919955e-11	10.413228392643381	Cortex	AT1G33240_AT3G43810	FALSE
AT3G01220	ATHB-20	AT5G54750	AT5G54750	Elongation_Cortex_BRZ_1_BL	0.015667638	0.015667638	2.2369842920872386e-13	12.650337065471446	Cortex	AT3G01220_AT5G54750	FALSE
AT3G01220	ATHB-20	AT4G34450	AT4G34450	Elongation_Cortex_BRZ_1_BL	0.015614254	0.015614254	1.5344322629146523e-11	10.814052278618082	Cortex	AT3G01220_AT4G34450	FALSE
AT5G15150	HAT7	AT1G09750	AED3	Elongation_Cortex_BRZ_1_BL	0.015602458	0.015602458	4.727095548418615e-21	20.32540561924742	Cortex	AT5G15150_AT1G09750	FALSE
AT1G26960	ATHB-23	AT2G33990	iqd9	Elongation_Cortex_BRZ_1_BL	-0.0155722955	0.0155722955	1.6534622205966432e-13	12.781605723685779	Cortex	AT1G26960_AT2G33990	FALSE
AT1G26960	ATHB-23	AT5G35740	AT5G35740	Elongation_Cortex_BRZ_1_BL	0.01554418	0.01554418	1.4725396036199474e-11	10.831933016131819	Cortex	AT1G26960_AT5G35740	FALSE
AT1G26960	ATHB-23	AT1G59610	DRP2B	Elongation_Cortex_BRZ_1_BL	0.015523635	0.015523635	1.1221284931315055e-13	12.949957409868762	Cortex	AT1G26960_AT1G59610	FALSE
AT1G26960	ATHB-23	AT5G15150	HAT7	Elongation_Cortex_BRZ_1_BL	0.0155109	0.0155109	4.713003488811235e-12	11.326702238752796	Cortex	AT1G26960_AT5G15150	FALSE
AT5G15150	HAT7	AT2G37975	AT2G37975	Elongation_Cortex_BRZ_1_BL	0.015508659	0.015508659	8.919547812801319e-12	11.049657162146636	Cortex	AT5G15150_AT2G37975	FALSE
AT5G15150	HAT7	AT1G77610	UDP-GALT1	Elongation_Cortex_BRZ_1_BL	0.015402753	0.015402753	1.1038806944013563e-15	14.957077861899414	Cortex	AT5G15150_AT1G77610	FALSE
AT1G33240	AT-GTL1	AT2G02780	AT2G02780	Elongation_Cortex_BRZ_1_BL	0.015373106	0.015373106	2.3075159095688098e-14	13.636855295973069	Cortex	AT1G33240_AT2G02780	FALSE
AT3G01220	ATHB-20	AT2G02780	AT2G02780	Elongation_Cortex_BRZ_1_BL	0.015340328	0.015340328	1.2304891895061643e-11	10.909922197449552	Cortex	AT3G01220_AT2G02780	FALSE
AT3G01220	ATHB-20	AT3G25290	AT3G25290	Elongation_Cortex_BRZ_1_BL	0.015323659	0.015323659	2.575959288178369e-15	14.589061005077443	Cortex	AT3G01220_AT3G25290	FALSE
AT1G33240	AT-GTL1	AT1G75750	GASA1	Elongation_Cortex_BRZ_1_BL	-0.015270627	0.015270627	6.854697017587148e-14	13.164011736570751	Cortex	AT1G33240_AT1G75750	FALSE
AT5G15150	HAT7	AT5G03345	AT5G03345	Elongation_Cortex_BRZ_1_BL	0.015256141	0.015256141	9.605629767099047e-13	12.01747415652743	Cortex	AT5G15150_AT5G03345	FALSE
AT1G26960	ATHB-23	AT1G61100	AT1G61100	Elongation_Cortex_BRZ_1_BL	0.0151999965	0.0151999965	4.200307803983897e-13	12.37671888277506	Cortex	AT1G26960_AT1G61100	FALSE
AT1G69780	ATHB-13	AT5G35740	AT5G35740	Elongation_Cortex_BRZ_1_BL	0.015085466	0.015085466	2.1118523231013205e-13	12.675336454274856	Cortex	AT1G69780_AT5G35740	FALSE
AT5G15150	HAT7	AT4G24275	AT4G24275	Elongation_Cortex_BRZ_1_BL	0.014969454	0.014969454	3.0776858860487947e-18	17.511775707089654	Cortex	AT5G15150_AT4G24275	FALSE
AT5G15150	HAT7	AT5G26667	PYR6	Elongation_Cortex_BRZ_1_BL	0.014958432	0.014958432	7.397798307786006e-7	6.130897513384188	Cortex	AT5G15150_AT5G26667	FALSE
AT5G15150	HAT7	AT1G59610	DRP2B	Elongation_Cortex_BRZ_1_BL	0.014950865	0.014950865	1.0206888388528582e-13	12.991106634176957	Cortex	AT5G15150_AT1G59610	FALSE
AT1G33240	AT-GTL1	AT5G15150	HAT7	Elongation_Cortex_BRZ_1_BL	0.01491635	0.01491635	8.053587186359035e-15	14.094010635379334	Cortex	AT1G33240_AT5G15150	FALSE
AT1G26960	ATHB-23	AT2G31570	GPX2	Elongation_Cortex_BRZ_1_BL	-0.014813263	0.014813263	3.029456852858603e-10	9.518635228577208	Cortex	AT1G26960_AT2G31570	FALSE
AT3G01220	ATHB-20	AT2G03350	AT2G03350	Elongation_Cortex_BRZ_1_BL	0.014763213	0.014763213	1.983602340924095e-15	14.702545387853293	Cortex	AT3G01220_AT2G03350	FALSE
AT1G26960	ATHB-23	AT1G57765	AT1G57765	Elongation_Cortex_BRZ_1_BL	0.0147533305	0.0147533305	5.291632839347696e-13	12.276410297019886	Cortex	AT1G26960_AT1G57765	FALSE
AT1G33240	AT-GTL1	AT4G24190	HSP90-7	Elongation_Cortex_BRZ_1_BL	0.014713194	0.014713194	1.172244994797976e-13	12.930981612917337	Cortex	AT1G33240_AT4G24190	FALSE
AT1G26960	ATHB-23	AT3G09940	MDAR3	Elongation_Cortex_BRZ_1_BL	0.0146885235	0.0146885235	3.290477340634942e-11	10.482741095555701	Cortex	AT1G26960_AT3G09940	FALSE
AT1G33240	AT-GTL1	AT3G25290	AT3G25290	Elongation_Cortex_BRZ_1_BL	0.014650128	0.014650128	8.106063546168218e-16	15.091189995999947	Cortex	AT1G33240_AT3G25290	FALSE
AT5G15150	HAT7	AT1G14290	SBH2	Elongation_Cortex_BRZ_1_BL	0.014502798	0.014502798	3.704243892176803e-13	12.431300426542075	Cortex	AT5G15150_AT1G14290	FALSE
AT5G15150	HAT7	AT5G48900	AT5G48900	Elongation_Cortex_BRZ_1_BL	0.014324618	0.014324618	3.028231105168306e-19	18.51881098390467	Cortex	AT5G15150_AT5G48900	FALSE
AT1G26960	ATHB-23	AT2G03350	AT2G03350	Elongation_Cortex_BRZ_1_BL	0.014306158	0.014306158	2.647623548199253e-18	17.57714376491292	Cortex	AT1G26960_AT2G03350	FALSE
AT1G33240	AT-GTL1	AT5G41790	CIP1	Elongation_Cortex_BRZ_1_BL	0.0143001	0.0143001	1.6797414992476813e-13	12.774757548088601	Cortex	AT1G33240_AT5G41790	FALSE
AT1G26960	ATHB-23	AT3G47670	AT3G47670	Elongation_Cortex_BRZ_1_BL	0.014279122	0.014279122	7.152816427439837e-11	10.145522920708812	Cortex	AT1G26960_AT3G47670	FALSE
AT1G33240	AT-GTL1	AT1G21750	PDIL1-1	Elongation_Cortex_BRZ_1_BL	0.014225224	0.014225224	4.563602761815885e-14	13.340692165712973	Cortex	AT1G33240_AT1G21750	FALSE
AT3G01220	ATHB-20	AT5G08080	SYP132	Elongation_Cortex_BRZ_1_BL	0.014179438	0.014179438	4.1175078974757654e-13	12.385365559170507	Cortex	AT3G01220_AT5G08080	FALSE
AT1G33240	AT-GTL1	AT4G12880	ENODL19	Elongation_Cortex_BRZ_1_BL	0.014114462	0.014114462	2.243596840508791e-16	15.649055180246833	Cortex	AT1G33240_AT4G12880	FALSE
AT1G69780	ATHB-13	AT3G59140	ABCC10	Elongation_Cortex_BRZ_1_BL	0.014096334	0.014096334	1.054445100499691e-9	8.976976026802364	Cortex	AT1G69780_AT3G59140	FALSE
AT3G01220	ATHB-20	AT3G09940	MDAR3	Elongation_Cortex_BRZ_1_BL	0.01406751	0.01406751	1.527330596113795e-15	14.816066948190425	Cortex	AT3G01220_AT3G09940	FALSE
AT5G15150	HAT7	AT3G19820	DIM	Elongation_Cortex_BRZ_1_BL	0.01405823	0.01405823	9.476817329853048e-15	14.023337490526545	Cortex	AT5G15150_AT3G19820	TRUE
AT1G26960	ATHB-23	AT2G22125	CSI1	Elongation_Cortex_BRZ_1_BL	0.014028516	0.014028516	8.466024610656584e-14	13.072320473370063	Cortex	AT1G26960_AT2G22125	TRUE
AT1G33240	AT-GTL1	AT1G67730	KCR1	Elongation_Cortex_BRZ_1_BL	0.013895301	0.013895301	1.8470987704685933e-16	15.733509880779259	Cortex	AT1G33240_AT1G67730	FALSE
AT1G33240	AT-GTL1	AT4G08685	SAH7	Elongation_Cortex_BRZ_1_BL	0.01386731	0.01386731	2.045238508375816e-14	13.689256038839261	Cortex	AT1G33240_AT4G08685	FALSE
AT3G01220	ATHB-20	AT5G53250	AGP22	Elongation_Cortex_BRZ_1_BL	0.013816918	0.013816918	4.3003732819570136e-18	17.36649384505809	Cortex	AT3G01220_AT5G53250	FALSE
AT1G33240	AT-GTL1	AT2G22125	CSI1	Elongation_Cortex_BRZ_1_BL	0.0137446	0.0137446	9.452211848654164e-17	16.024466553261583	Cortex	AT1G33240_AT2G22125	TRUE
AT1G33240	AT-GTL1	AT5G60570	AT5G60570	Elongation_Cortex_BRZ_1_BL	0.013726853	0.013726853	2.3095452361806183e-17	16.63647352697395	Cortex	AT1G33240_AT5G60570	FALSE
AT5G15150	HAT7	AT4G08685	SAH7	Elongation_Cortex_BRZ_1_BL	0.013633548	0.013633548	6.508638514762848e-15	14.186509848200519	Cortex	AT5G15150_AT4G08685	FALSE
AT1G26960	ATHB-23	AT1G09750	AED3	Elongation_Cortex_BRZ_1_BL	0.013586483	0.013586483	1.9006148446324526e-13	12.721105883028397	Cortex	AT1G26960_AT1G09750	FALSE
AT5G15150	HAT7	AT1G76670	URGT1	Elongation_Cortex_BRZ_1_BL	0.013560194	0.013560194	9.062116093268549e-22	21.04277037844651	Cortex	AT5G15150_AT1G76670	TRUE
AT1G33240	AT-GTL1	AT3G19820	DIM	Elongation_Cortex_BRZ_1_BL	0.013498401	0.013498401	1.0524929964243264e-12	11.977780785396702	Cortex	AT1G33240_AT3G19820	TRUE
AT5G15150	HAT7	AT1G50010	TUBA4	Elongation_Cortex_BRZ_1_BL	0.013469528	0.013469528	2.084115789361031e-13	12.681078156157724	Cortex	AT5G15150_AT1G50010	FALSE
AT5G15150	HAT7	AT5G54750	AT5G54750	Elongation_Cortex_BRZ_1_BL	0.013453058	0.013453058	8.928646494027089e-13	12.049214371428054	Cortex	AT5G15150_AT5G54750	FALSE
AT5G15150	HAT7	AT4G25260	PMEI7	Elongation_Cortex_BRZ_1_BL	0.013407109	0.013407109	6.771331160473793e-19	18.16932594596488	Cortex	AT5G15150_AT4G25260	FALSE
AT1G33240	AT-GTL1	AT1G76160	sks5	Elongation_Cortex_BRZ_1_BL	0.0133570805	0.0133570805	8.509004011531415e-16	15.070121271597001	Cortex	AT1G33240_AT1G76160	FALSE
AT1G69780	ATHB-13	AT4G26320	AGP13	Elongation_Cortex_BRZ_1_BL	-0.01333108	0.01333108	3.656449906912182e-11	10.43694037200061	Cortex	AT1G69780_AT4G26320	FALSE
AT3G01220	ATHB-20	AT5G15490	UGD3	Elongation_Cortex_BRZ_1_BL	0.013297428	0.013297428	8.363772419228139e-9	8.077597792977523	Cortex	AT3G01220_AT5G15490	TRUE
AT1G33240	AT-GTL1	AT1G14290	SBH2	Elongation_Cortex_BRZ_1_BL	0.013293844	0.013293844	4.226313302034057e-15	14.374038311282503	Cortex	AT1G33240_AT1G14290	FALSE
AT3G01220	ATHB-20	AT4G25260	PMEI7	Elongation_Cortex_BRZ_1_BL	0.013214781	0.013214781	1.1582344462000399e-14	13.936203523177344	Cortex	AT3G01220_AT4G25260	FALSE
AT1G69780	ATHB-13	AT5G42190	SKP1B	Elongation_Cortex_BRZ_1_BL	0.013209623	0.013209623	4.31214830014291e-8	7.36530631163713	Cortex	AT1G69780_AT5G42190	FALSE
AT1G69780	ATHB-13	AT1G68370	ATJ15	Elongation_Cortex_BRZ_1_BL	0.0132012	0.0132012	6.395058430675103e-16	15.194155483084648	Cortex	AT1G69780_AT1G68370	FALSE
AT1G26960	ATHB-23	AT1G54580	ACP2	Elongation_Cortex_BRZ_1_BL	0.013181698	0.013181698	1.0868995202199805e-11	10.963810602952362	Cortex	AT1G26960_AT1G54580	FALSE
AT3G01220	ATHB-20	AT5G05610	AL1	Elongation_Cortex_BRZ_1_BL	0.013174981	0.013174981	1.2332083948750813e-14	13.908963527543069	Cortex	AT3G01220_AT5G05610	FALSE
AT3G01220	ATHB-20	AT1G62480	AT1G62480	Elongation_Cortex_BRZ_1_BL	0.0130639635	0.0130639635	6.180598084762347e-17	16.20896949702379	Cortex	AT3G01220_AT1G62480	FALSE
AT1G69780	ATHB-13	AT3G11200	AL2	Elongation_Cortex_BRZ_1_BL	0.013051872	0.013051872	1.0015670884397848e-13	12.999319954844339	Cortex	AT1G69780_AT3G11200	FALSE
AT1G26960	ATHB-23	AT3G24530	AT3G24530	Elongation_Cortex_BRZ_1_BL	0.0130312815	0.0130312815	2.427570747138825e-15	14.614828104511911	Cortex	AT1G26960_AT3G24530	FALSE
AT5G15150	HAT7	AT4G12520	AT4G12520	Elongation_Cortex_BRZ_1_BL	0.012914431	0.012914431	1.3138491929003249e-9	8.881454481389559	Cortex	AT5G15150_AT4G12520	FALSE
AT1G33240	AT-GTL1	AT3G06300	P4H2	Elongation_Cortex_BRZ_1_BL	0.012865449	0.012865449	1.3380571344890984e-15	14.873525341976583	Cortex	AT1G33240_AT3G06300	FALSE
AT1G33240	AT-GTL1	AT1G30690	PATL4	Elongation_Cortex_BRZ_1_BL	0.012829246	0.012829246	3.88910918355892e-15	14.410149864219077	Cortex	AT1G33240_AT1G30690	FALSE
AT5G15150	HAT7	AT1G45130	BGAL5	Elongation_Cortex_BRZ_1_BL	0.012809893	0.012809893	4.9820910167456726e-14	13.302588342694868	Cortex	AT5G15150_AT1G45130	FALSE
AT1G33240	AT-GTL1	AT1G45130	BGAL5	Elongation_Cortex_BRZ_1_BL	0.012743931	0.012743931	6.150514862937207e-16	15.211088527676067	Cortex	AT1G33240_AT1G45130	FALSE
AT1G69780	ATHB-13	AT5G02502	OST4B	Elongation_Cortex_BRZ_1_BL	0.012740339	0.012740339	3.227458198825336e-4	3.491139373890994	Cortex	AT1G69780_AT5G02502	FALSE
AT1G26960	ATHB-23	AT1G62480	AT1G62480	Elongation_Cortex_BRZ_1_BL	0.01273458	0.01273458	7.793407323722908e-13	12.108272624694692	Cortex	AT1G26960_AT1G62480	FALSE
AT3G01220	ATHB-20	AT4G38040	AT4G38040	Elongation_Cortex_BRZ_1_BL	0.012725659	0.012725659	9.417186475644598e-13	12.026078829756399	Cortex	AT3G01220_AT4G38040	FALSE
AT5G15150	HAT7	AT1G12090	ELP	Elongation_Cortex_BRZ_1_BL	0.012720166	0.012720166	1.4165901020844224e-10	9.848755797004053	Cortex	AT5G15150_AT1G12090	FALSE
AT5G15150	HAT7	AT1G61100	AT1G61100	Elongation_Cortex_BRZ_1_BL	0.012683034	0.012683034	1.3170546488890973e-11	10.880396204371113	Cortex	AT5G15150_AT1G61100	FALSE
AT5G15150	HAT7	AT1G57765	AT1G57765	Elongation_Cortex_BRZ_1_BL	0.012668329	0.012668329	7.468083877049793e-12	11.126790812959793	Cortex	AT5G15150_AT1G57765	FALSE
AT1G69780	ATHB-13	AT5G19010	MPK16	Elongation_Cortex_BRZ_1_BL	0.012592734	0.012592734	4.523799631807151e-9	8.344496639097509	Cortex	AT1G69780_AT5G19010	FALSE
AT5G15150	HAT7	AT1G20010	TUBB5	Elongation_Cortex_BRZ_1_BL	0.012587818	0.012587818	1.6819497273698925e-15	14.774186989187413	Cortex	AT5G15150_AT1G20010	FALSE
AT5G15150	HAT7	AT5G05270	CHI3	Elongation_Cortex_BRZ_1_BL	0.012587086	0.012587086	4.52356853701041e-13	12.344518825261082	Cortex	AT5G15150_AT5G05270	FALSE
AT5G15150	HAT7	AT2G35880	WDL4	Elongation_Cortex_BRZ_1_BL	0.012573936	0.012573936	1.8961989215886274e-14	13.72211610475286	Cortex	AT5G15150_AT2G35880	FALSE
AT1G33240	AT-GTL1	AT1G54580	ACP2	Elongation_Cortex_BRZ_1_BL	0.012527264	0.012527264	2.9622999289318717e-12	11.528370971849363	Cortex	AT1G33240_AT1G54580	FALSE
AT1G26960	ATHB-23	AT5G15490	UGD3	Elongation_Cortex_BRZ_1_BL	0.012523091	0.012523091	6.842118744037166e-7	6.164809392964081	Cortex	AT1G26960_AT5G15490	TRUE
AT1G69780	ATHB-13	AT3G21680	AT3G21680	Elongation_Cortex_BRZ_1_BL	0.012521199	0.012521199	1.050244163695371e-13	12.978709723198147	Cortex	AT1G69780_AT3G21680	FALSE
AT5G15150	HAT7	AT2G22125	CSI1	Elongation_Cortex_BRZ_1_BL	0.0124784475	0.0124784475	1.076993997685204e-17	16.96778671711006	Cortex	AT5G15150_AT2G22125	TRUE
AT1G26960	ATHB-23	AT3G07460	AT3G07460	Elongation_Cortex_BRZ_1_BL	0.0124439215	0.0124439215	1.2233652067908558e-16	15.912443875247087	Cortex	AT1G26960_AT3G07460	FALSE
AT1G26960	ATHB-23	AT3G09300	ORP3B	Elongation_Cortex_BRZ_1_BL	0.012435574	0.012435574	1.501734834563894e-20	19.82340674512955	Cortex	AT1G26960_AT3G09300	FALSE
AT5G15150	HAT7	AT3G24750	AT3G24750	Elongation_Cortex_BRZ_1_BL	0.012372262	0.012372262	2.1999281978004275e-12	11.65759149363595	Cortex	AT5G15150_AT3G24750	FALSE
AT5G15150	HAT7	AT3G26780	AT3G26780	Elongation_Cortex_BRZ_1_BL	0.012362953	0.012362953	2.3769489594731824e-19	18.62398014383225	Cortex	AT5G15150_AT3G26780	FALSE
AT1G33240	AT-GTL1	AT1G77610	UDP-GALT1	Elongation_Cortex_BRZ_1_BL	0.012324657	0.012324657	1.2550652043576934e-12	11.901333710711127	Cortex	AT1G33240_AT1G77610	FALSE
AT1G26960	ATHB-23	AT5G42500	DIR2	Elongation_Cortex_BRZ_1_BL	-0.01230974	0.01230974	2.0537931431699757e-14	13.687443300419279	Cortex	AT1G26960_AT5G42500	FALSE
AT1G26960	ATHB-23	AT5G02502	OST4B	Elongation_Cortex_BRZ_1_BL	0.012297449	0.012297449	7.184181414468202e-8	7.143622709427096	Cortex	AT1G26960_AT5G02502	FALSE
AT1G26960	ATHB-23	AT4G35410	AAP19-2	Elongation_Cortex_BRZ_1_BL	0.012253046	0.012253046	2.4022222993577434e-14	13.619386805876808	Cortex	AT1G26960_AT4G35410	FALSE
AT1G26960	ATHB-23	AT5G26667	PYR6	Elongation_Cortex_BRZ_1_BL	0.012240572	0.012240572	1.4160979353965365e-6	5.848906710395184	Cortex	AT1G26960_AT5G26667	FALSE
AT1G33240	AT-GTL1	AT5G35740	AT5G35740	Elongation_Cortex_BRZ_1_BL	0.012238206	0.012238206	3.255718142527989e-17	16.487353200356328	Cortex	AT1G33240_AT5G35740	FALSE
AT1G69780	ATHB-13	AT2G45180	AT2G45180	Elongation_Cortex_BRZ_1_BL	0.012221121	0.012221121	2.2706558513340803e-13	12.643848684006807	Cortex	AT1G69780_AT2G45180	FALSE
AT3G01220	ATHB-20	AT5G48900	AT5G48900	Elongation_Cortex_BRZ_1_BL	0.012217087	0.012217087	1.4765878937123573e-13	12.830740696603973	Cortex	AT3G01220_AT5G48900	FALSE
AT1G26960	ATHB-23	AT4G24275	AT4G24275	Elongation_Cortex_BRZ_1_BL	0.012197668	0.012197668	1.1249775493858418e-13	12.948856144463848	Cortex	AT1G26960_AT4G24275	FALSE
AT1G26960	ATHB-23	AT3G28940	AIG2B	Elongation_Cortex_BRZ_1_BL	-0.012193481	0.012193481	4.3293756274574425e-10	9.363574732076678	Cortex	AT1G26960_AT3G28940	FALSE
AT5G15150	HAT7	AT3G25290	AT3G25290	Elongation_Cortex_BRZ_1_BL	0.012138365	0.012138365	4.375582101419967e-13	12.35896416284324	Cortex	AT5G15150_AT3G25290	FALSE
AT5G15150	HAT7	AT5G18520	AT5G18520	Elongation_Cortex_BRZ_1_BL	0.012109908	0.012109908	3.5201936288989047e-19	18.453433447416884	Cortex	AT5G15150_AT5G18520	FALSE
AT1G33240	AT-GTL1	AT5G03040	iqd2	Elongation_Cortex_BRZ_1_BL	0.012074968	0.012074968	2.968614428173115e-13	12.52744620610583	Cortex	AT1G33240_AT5G03040	FALSE
AT3G01220	ATHB-20	AT1G26960	ATHB-23	Elongation_Cortex_BRZ_1_BL	0.012064146	0.012064146	7.122887660696744e-16	15.147343905118332	Cortex	AT3G01220_AT1G26960	FALSE
AT1G33240	AT-GTL1	AT5G18520	AT5G18520	Elongation_Cortex_BRZ_1_BL	0.012059884	0.012059884	8.851681392620467e-19	18.052974226457053	Cortex	AT1G33240_AT5G18520	FALSE
AT1G69780	ATHB-13	AT1G66725	MIR163	Elongation_Cortex_BRZ_1_BL	-0.012046596	0.012046596	4.9109115696875004e-11	10.30883788609697	Cortex	AT1G69780_AT1G66725	FALSE
AT5G15150	HAT7	AT3G05280	AT3G05280	Elongation_Cortex_BRZ_1_BL	0.012020508	0.012020508	2.0400455513995469e-13	12.690360135269884	Cortex	AT5G15150_AT3G05280	FALSE
AT3G01220	ATHB-20	AT3G15480	AT3G15480	Elongation_Cortex_BRZ_1_BL	0.011972312	0.011972312	1.7420998982959443e-14	13.75892694460119	Cortex	AT3G01220_AT3G15480	FALSE
AT5G15150	HAT7	AT4G26320	AGP13	Elongation_Cortex_BRZ_1_BL	-0.011909571	0.011909571	1.6136165203583497e-11	10.792199668424603	Cortex	AT5G15150_AT4G26320	FALSE
AT3G01220	ATHB-20	AT1G64440	UGE4	Elongation_Cortex_BRZ_1_BL	0.011894534	0.011894534	4.367238940474585e-18	17.35979304629922	Cortex	AT3G01220_AT1G64440	TRUE
AT3G01220	ATHB-20	AT5G49540	AT5G49540	Elongation_Cortex_BRZ_1_BL	0.011886838	0.011886838	1.1889675874449677e-18	17.92482998456185	Cortex	AT3G01220_AT5G49540	FALSE
AT3G01220	ATHB-20	AT5G05270	CHI3	Elongation_Cortex_BRZ_1_BL	0.011868794	0.011868794	1.1374997140173244e-16	15.944048703858291	Cortex	AT3G01220_AT5G05270	FALSE
AT5G15150	HAT7	AT4G35410	AAP19-2	Elongation_Cortex_BRZ_1_BL	0.011856138	0.011856138	1.769364255050976e-14	13.752182750654997	Cortex	AT5G15150_AT4G35410	FALSE
AT3G01220	ATHB-20	AT5G26280	AT5G26280	Elongation_Cortex_BRZ_1_BL	-0.011835069	0.011835069	5.582069479424541e-12	11.253204762196566	Cortex	AT3G01220_AT5G26280	FALSE
AT1G69780	ATHB-13	AT3G24750	AT3G24750	Elongation_Cortex_BRZ_1_BL	0.011831011	0.011831011	2.2142842339528962e-21	20.654766632186167	Cortex	AT1G69780_AT3G24750	FALSE
AT3G01220	ATHB-20	AT1G30690	PATL4	Elongation_Cortex_BRZ_1_BL	0.011806684	0.011806684	4.2643619478055687e-16	15.37014594064577	Cortex	AT3G01220_AT1G30690	FALSE
AT3G01220	ATHB-20	AT5G66920	sks17	Elongation_Cortex_BRZ_1_BL	0.011802949	0.011802949	2.9946644636666714e-12	11.523651830951266	Cortex	AT3G01220_AT5G66920	FALSE
AT3G01220	ATHB-20	AT5G15230	GASA4	Elongation_Cortex_BRZ_1_BL	0.011792032	0.011792032	5.853332026678873e-21	20.23259684009825	Cortex	AT3G01220_AT5G15230	FALSE
AT1G69780	ATHB-13	AT5G08080	SYP132	Elongation_Cortex_BRZ_1_BL	0.0117753325	0.0117753325	1.0188206815692958e-12	11.991902247650062	Cortex	AT1G69780_AT5G08080	FALSE
AT3G01220	ATHB-20	AT2G22125	CSI1	Elongation_Cortex_BRZ_1_BL	0.011758007	0.011758007	1.3520283954025838e-14	13.869014187213056	Cortex	AT3G01220_AT2G22125	TRUE
AT1G33240	AT-GTL1	AT2G31570	GPX2	Elongation_Cortex_BRZ_1_BL	-0.011730715	0.011730715	9.567677743515737e-12	11.019193460923578	Cortex	AT1G33240_AT2G31570	FALSE
AT5G15150	HAT7	AT5G02550	AT5G02550	Elongation_Cortex_BRZ_1_BL	0.011721256	0.011721256	7.039480620532498e-15	14.152459382329152	Cortex	AT5G15150_AT5G02550	FALSE
AT5G15150	HAT7	AT5G20950	AT5G20950	Elongation_Cortex_BRZ_1_BL	0.0117086815	0.0117086815	8.983720930762176e-15	14.046543747409164	Cortex	AT5G15150_AT5G20950	TRUE
AT5G15150	HAT7	AT2G14890	AGP9	Elongation_Cortex_BRZ_1_BL	0.011674371	0.011674371	1.2782883517532433e-18	17.89337116851737	Cortex	AT5G15150_AT2G14890	FALSE
AT1G26960	ATHB-23	AT1G08590	PXL1	Elongation_Cortex_BRZ_1_BL	0.01165602	0.01165602	6.6307581888456924e-18	17.17843680969391	Cortex	AT1G26960_AT1G08590	FALSE
AT1G69780	ATHB-13	AT5G12250	TUBB6	Elongation_Cortex_BRZ_1_BL	0.011654572	0.011654572	3.4978037600125494e-13	12.456204559732809	Cortex	AT1G69780_AT5G12250	FALSE
AT1G69780	ATHB-13	AT4G12510	AT4G12510	Elongation_Cortex_BRZ_1_BL	0.011609029	0.011609029	1.8253665313704787e-7	6.738649916649291	Cortex	AT1G69780_AT4G12510	FALSE
AT5G15150	HAT7	AT3G21680	AT3G21680	Elongation_Cortex_BRZ_1_BL	0.011601976	0.011601976	3.6470026196326605e-20	19.43806392473349	Cortex	AT5G15150_AT3G21680	FALSE
AT1G26960	ATHB-23	AT3G05020	ACP1	Elongation_Cortex_BRZ_1_BL	0.011520189	0.011520189	1.498232296288407e-13	12.824420845398325	Cortex	AT1G26960_AT3G05020	FALSE
AT1G33240	AT-GTL1	AT3G59140	ABCC10	Elongation_Cortex_BRZ_1_BL	0.011514831	0.011514831	8.54871306045294e-15	14.06809925986966	Cortex	AT1G33240_AT3G59140	FALSE
AT1G33240	AT-GTL1	AT5G63800	BGAL6	Elongation_Cortex_BRZ_1_BL	0.011507541	0.011507541	5.6094805625769024e-18	17.251077352514066	Cortex	AT1G33240_AT5G63800	TRUE
AT1G69780	ATHB-13	AT3G54770	ARP1	Elongation_Cortex_BRZ_1_BL	0.011493522	0.011493522	2.3656190691364045e-15	14.62605518764184	Cortex	AT1G69780_AT3G54770	FALSE
AT1G33240	AT-GTL1	AT5G48900	AT5G48900	Elongation_Cortex_BRZ_1_BL	0.011463665	0.011463665	1.4005216349253967e-16	15.853710177910642	Cortex	AT1G33240_AT5G48900	FALSE
AT1G26960	ATHB-23	AT5G48900	AT5G48900	Elongation_Cortex_BRZ_1_BL	0.0114397025	0.0114397025	4.419341331537398e-12	11.354642454043413	Cortex	AT1G26960_AT5G48900	FALSE
AT1G69780	ATHB-13	AT4G12520	AT4G12520	Elongation_Cortex_BRZ_1_BL	0.011431839	0.011431839	1.470101492336328e-7	6.832652681551088	Cortex	AT1G69780_AT4G12520	FALSE
AT3G01220	ATHB-20	AT5G56360	PSL4	Elongation_Cortex_BRZ_1_BL	0.011383073	0.011383073	7.474873109903603e-16	15.126396175329473	Cortex	AT3G01220_AT5G56360	FALSE
AT1G69780	ATHB-13	AT3G15480	AT3G15480	Elongation_Cortex_BRZ_1_BL	0.011381785	0.011381785	5.751511230949662e-15	14.24021802782696	Cortex	AT1G69780_AT3G15480	FALSE
AT1G33240	AT-GTL1	AT1G52670	AT1G52670	Elongation_Cortex_BRZ_1_BL	0.011377545	0.011377545	2.2068639484724085e-15	14.656224439946168	Cortex	AT1G33240_AT1G52670	FALSE
AT1G69780	ATHB-13	AT4G34450	AT4G34450	Elongation_Cortex_BRZ_1_BL	0.011341204	0.011341204	7.722776812324385e-10	9.112226516058502	Cortex	AT1G69780_AT4G34450	FALSE
AT1G26960	ATHB-23	AT5G54750	AT5G54750	Elongation_Cortex_BRZ_1_BL	0.011326033	0.011326033	1.1750088808362602e-9	8.929958850938112	Cortex	AT1G26960_AT5G54750	FALSE
AT3G01220	ATHB-20	AT3G14940	PPC3	Elongation_Cortex_BRZ_1_BL	-0.011292668	0.011292668	1.3622845381722606e-16	15.865732172561325	Cortex	AT3G01220_AT3G14940	FALSE
AT3G01220	ATHB-20	AT1G16370	OCT6	Elongation_Cortex_BRZ_1_BL	-0.011267018	0.011267018	2.3472992034919073e-12	11.629431548601895	Cortex	AT3G01220_AT1G16370	FALSE
AT5G15150	HAT7	AT3G54770	ARP1	Elongation_Cortex_BRZ_1_BL	0.011258321	0.011258321	4.64658788771396e-21	20.33286584398948	Cortex	AT5G15150_AT3G54770	FALSE
AT5G15150	HAT7	AT3G28180	CSLC4	Elongation_Cortex_BRZ_1_BL	0.011217821	0.011217821	4.312122612887457e-17	16.365308898715714	Cortex	AT5G15150_AT3G28180	TRUE
AT3G01220	ATHB-20	AT3G54770	ARP1	Elongation_Cortex_BRZ_1_BL	0.011212793	0.011212793	1.6115833775142798e-14	13.792747220739514	Cortex	AT3G01220_AT3G54770	FALSE
AT5G15150	HAT7	AT1G20840	MSSP1	Elongation_Cortex_BRZ_1_BL	0.01121147	0.01121147	3.0211561902447236e-21	20.51982682162909	Cortex	AT5G15150_AT1G20840	FALSE
AT1G26960	ATHB-23	AT1G64440	UGE4	Elongation_Cortex_BRZ_1_BL	0.011203796	0.011203796	5.3359193190992515e-19	18.272790745720986	Cortex	AT1G26960_AT1G64440	TRUE
AT5G15150	HAT7	AT1G12240	BFRUCT4	Elongation_Cortex_BRZ_1_BL	0.011190255	0.011190255	3.5201047092075156e-18	17.453444417784745	Cortex	AT5G15150_AT1G12240	FALSE
AT3G01220	ATHB-20	AT1G45130	BGAL5	Elongation_Cortex_BRZ_1_BL	0.011181815	0.011181815	7.083109214977948e-16	15.14977606173167	Cortex	AT3G01220_AT1G45130	FALSE
AT1G69780	ATHB-13	AT1G21750	PDIL1-1	Elongation_Cortex_BRZ_1_BL	0.011140726	0.011140726	1.1951874051066186e-11	10.922563992102903	Cortex	AT1G69780_AT1G21750	FALSE
AT3G01220	ATHB-20	AT1G55330	AGP21	Elongation_Cortex_BRZ_1_BL	0.011139221	0.011139221	1.172829510376025e-10	9.930765114981062	Cortex	AT3G01220_AT1G55330	FALSE
AT1G69780	ATHB-13	AT3G24040	AT3G24040	Elongation_Cortex_BRZ_1_BL	0.011056415	0.011056415	4.5951623887008644e-12	11.337699136449674	Cortex	AT1G69780_AT3G24040	FALSE
AT1G33240	AT-GTL1	AT1G65010	AT1G65010	Elongation_Cortex_BRZ_1_BL	0.011053299	0.011053299	2.1937193805464934e-14	13.65881892793483	Cortex	AT1G33240_AT1G65010	FALSE
AT1G26960	ATHB-23	AT4G25260	PMEI7	Elongation_Cortex_BRZ_1_BL	0.011008318	0.011008318	1.6855453497623955e-16	15.773259558250329	Cortex	AT1G26960_AT4G25260	FALSE
AT5G15150	HAT7	AT2G06850	XTH4	Elongation_Cortex_BRZ_1_BL	0.011005693	0.011005693	2.0019453438485984e-11	10.698547783594451	Cortex	AT5G15150_AT2G06850	TRUE
AT3G01220	ATHB-20	AT5G42500	DIR2	Elongation_Cortex_BRZ_1_BL	-0.011004133	0.011004133	1.1916063794208774e-16	15.923867180398359	Cortex	AT3G01220_AT5G42500	FALSE
AT1G26960	ATHB-23	AT2G19800	MIOX2	Elongation_Cortex_BRZ_1_BL	0.010982837	0.010982837	8.365014214733793e-14	13.077533316700965	Cortex	AT1G26960_AT2G19800	FALSE
AT5G15150	HAT7	AT1G13420	SOT8	Elongation_Cortex_BRZ_1_BL	-0.010959358	0.010959358	9.122680655795203e-20	19.039877527575467	Cortex	AT5G15150_AT1G13420	FALSE
AT3G01220	ATHB-20	AT5G59880	ADF3	Elongation_Cortex_BRZ_1_BL	0.010952104	0.010952104	8.096711401939159e-16	15.091691340380363	Cortex	AT3G01220_AT5G59880	FALSE
AT5G15150	HAT7	AT5G12940	AT5G12940	Elongation_Cortex_BRZ_1_BL	0.010913946	0.010913946	7.628103165305639e-17	16.117583442026138	Cortex	AT5G15150_AT5G12940	FALSE
AT1G69780	ATHB-13	AT1G26300	AT1G26300	Elongation_Cortex_BRZ_1_BL	0.010910234	0.010910234	2.342705529532568e-13	12.630282297376676	Cortex	AT1G69780_AT1G26300	FALSE
AT1G26960	ATHB-23	AT5G14030	AT5G14030	Elongation_Cortex_BRZ_1_BL	0.010819909	0.010819909	1.0635377177913111e-13	12.973247103468664	Cortex	AT1G26960_AT5G14030	FALSE
AT1G33240	AT-GTL1	AT5G08080	SYP132	Elongation_Cortex_BRZ_1_BL	0.01081205	0.01081205	8.366138605096031e-13	12.077474944568952	Cortex	AT1G33240_AT5G08080	FALSE
AT1G26960	ATHB-23	AT1G13280	AOC4	Elongation_Cortex_BRZ_1_BL	0.010803994	0.010803994	1.601130647923451e-14	13.7955732293816	Cortex	AT1G26960_AT1G13280	FALSE
AT5G15150	HAT7	AT5G56360	PSL4	Elongation_Cortex_BRZ_1_BL	0.010802234	0.010802234	1.23702936934457e-13	12.90761998930146	Cortex	AT5G15150_AT5G56360	FALSE
AT3G01220	ATHB-20	AT1G51680	4CL1	Elongation_Cortex_BRZ_1_BL	-0.010760311	0.010760311	1.1254471446498127e-17	16.94867489633289	Cortex	AT3G01220_AT1G51680	FALSE
AT5G15150	HAT7	AT4G12880	ENODL19	Elongation_Cortex_BRZ_1_BL	0.010737476	0.010737476	6.262618127461882e-16	15.203244069249086	Cortex	AT5G15150_AT4G12880	FALSE
AT1G33240	AT-GTL1	AT4G29810	ATMKK2	Elongation_Cortex_BRZ_1_BL	0.010726531	0.010726531	1.604384529822751e-14	13.794691534327518	Cortex	AT1G33240_AT4G29810	FALSE
AT1G69780	ATHB-13	AT1G59610	DRP2B	Elongation_Cortex_BRZ_1_BL	0.0107234875	0.0107234875	5.660475344698742e-11	10.24714709691925	Cortex	AT1G69780_AT1G59610	FALSE
AT1G69780	ATHB-13	AT1G29025	AT1G29025	Elongation_Cortex_BRZ_1_BL	0.0106915105	0.0106915105	4.32705953139018e-8	7.363807129766285	Cortex	AT1G69780_AT1G29025	FALSE
AT1G33240	AT-GTL1	AT5G28540	MED37A	Elongation_Cortex_BRZ_1_BL	0.010685571	0.010685571	2.384249426170714e-9	8.622648313217349	Cortex	AT1G33240_AT5G28540	FALSE
AT5G15150	HAT7	AT1G13280	AOC4	Elongation_Cortex_BRZ_1_BL	0.010670868	0.010670868	7.264251227004598e-16	15.138809144578504	Cortex	AT5G15150_AT1G13280	FALSE
AT1G26960	ATHB-23	AT5G63800	BGAL6	Elongation_Cortex_BRZ_1_BL	0.010654013	0.010654013	2.4869267476060977e-16	15.604337006679796	Cortex	AT1G26960_AT5G63800	TRUE
AT5G15150	HAT7	AT5G63800	BGAL6	Elongation_Cortex_BRZ_1_BL	0.01064114	0.01064114	5.336771149486879e-17	16.27272142013926	Cortex	AT5G15150_AT5G63800	TRUE
AT1G26960	ATHB-23	AT5G12940	AT5G12940	Elongation_Cortex_BRZ_1_BL	0.010630438	0.010630438	3.2808265348740607e-16	15.484016731192291	Cortex	AT1G26960_AT5G12940	FALSE
AT1G26960	ATHB-23	AT4G31470	AT4G31470	Elongation_Cortex_BRZ_1_BL	0.010606662	0.010606662	1.8175391838375812e-17	16.74051621753027	Cortex	AT1G26960_AT4G31470	FALSE
AT5G15150	HAT7	AT5G40890	CLC-A	Elongation_Cortex_BRZ_1_BL	0.010578267	0.010578267	1.1992547195304075e-13	12.921088563742215	Cortex	AT5G15150_AT5G40890	FALSE
AT1G33240	AT-GTL1	AT1G12240	BFRUCT4	Elongation_Cortex_BRZ_1_BL	0.0105707515	0.0105707515	3.485224101020534e-19	18.457769291394523	Cortex	AT1G33240_AT1G12240	FALSE
AT5G15150	HAT7	AT5G28540	MED37A	Elongation_Cortex_BRZ_1_BL	0.010558558	0.010558558	2.582243467433044e-13	12.588002812581667	Cortex	AT5G15150_AT5G28540	FALSE
AT3G01220	ATHB-20	AT3G09300	ORP3B	Elongation_Cortex_BRZ_1_BL	0.010557699	0.010557699	2.0514820383746654e-17	16.68793228111916	Cortex	AT3G01220_AT3G09300	FALSE
AT1G69780	ATHB-13	AT4G35410	AAP19-2	Elongation_Cortex_BRZ_1_BL	0.010553168	0.010553168	9.706807368182078e-13	12.012923588874452	Cortex	AT1G69780_AT4G35410	FALSE
AT5G15150	HAT7	AT5G10840	TMN8	Elongation_Cortex_BRZ_1_BL	0.01054977	0.01054977	1.20996514914624e-16	15.917227138569046	Cortex	AT5G15150_AT5G10840	FALSE
AT1G69780	ATHB-13	AT1G13280	AOC4	Elongation_Cortex_BRZ_1_BL	0.010546066	0.010546066	1.692376693893448e-14	13.77150296406821	Cortex	AT1G69780_AT1G13280	FALSE
AT3G01220	ATHB-20	AT2G17300	AT2G17300	Elongation_Cortex_BRZ_1_BL	0.010537522	0.010537522	9.809587477187775e-16	15.00834925563208	Cortex	AT3G01220_AT2G17300	FALSE
AT5G15150	HAT7	AT1G51680	4CL1	Elongation_Cortex_BRZ_1_BL	-0.010533994	0.010533994	5.206649637559138e-16	15.283441645599545	Cortex	AT5G15150_AT1G51680	FALSE
AT1G26960	ATHB-23	AT1G76090	SMT3	Elongation_Cortex_BRZ_1_BL	0.01048746	0.01048746	8.970220596771901e-21	20.047196876601088	Cortex	AT1G26960_AT1G76090	FALSE
AT1G26960	ATHB-23	AT5G18520	AT5G18520	Elongation_Cortex_BRZ_1_BL	0.010429231	0.010429231	7.290069928548129e-18	17.13726830577847	Cortex	AT1G26960_AT5G18520	FALSE
AT3G01220	ATHB-20	AT4G32330	WDL5	Elongation_Cortex_BRZ_1_BL	0.0104242265	0.0104242265	3.515194409825628e-16	15.454050651076676	Cortex	AT3G01220_AT4G32330	FALSE
AT1G33240	AT-GTL1	AT1G20840	MSSP1	Elongation_Cortex_BRZ_1_BL	0.010409676	0.010409676	1.9056938813760554e-13	12.719946860416679	Cortex	AT1G33240_AT1G20840	FALSE
AT1G26960	ATHB-23	AT1G12240	BFRUCT4	Elongation_Cortex_BRZ_1_BL	0.010390024	0.010390024	1.5110365157425234e-16	15.820725040363913	Cortex	AT1G26960_AT1G12240	FALSE
AT1G69780	ATHB-13	AT5G48900	AT5G48900	Elongation_Cortex_BRZ_1_BL	0.010369416	0.010369416	4.0335688671928914e-16	15.394310523724975	Cortex	AT1G69780_AT5G48900	FALSE
AT1G26960	ATHB-23	AT4G31340	AT4G31340	Elongation_Cortex_BRZ_1_BL	0.010355836	0.010355836	1.752031293924749e-14	13.75645814094336	Cortex	AT1G26960_AT4G31340	FALSE
AT3G01220	ATHB-20	AT5G12940	AT5G12940	Elongation_Cortex_BRZ_1_BL	0.010354662	0.010354662	3.8761623701244727e-17	16.411598038904007	Cortex	AT3G01220_AT5G12940	FALSE
AT3G01220	ATHB-20	AT5G18520	AT5G18520	Elongation_Cortex_BRZ_1_BL	0.010347334	0.010347334	7.303786838874283e-16	15.13645191017961	Cortex	AT3G01220_AT5G18520	FALSE
AT1G69780	ATHB-13	AT4G25260	PMEI7	Elongation_Cortex_BRZ_1_BL	0.010344978	0.010344978	6.790272446943115e-14	13.168112800118578	Cortex	AT1G69780_AT4G25260	FALSE
AT1G33240	AT-GTL1	AT3G09940	MDAR3	Elongation_Cortex_BRZ_1_BL	0.010340512	0.010340512	4.379429931963545e-12	11.358582417695752	Cortex	AT1G33240_AT3G09940	FALSE
AT1G26960	ATHB-23	AT2G42490	AT2G42490	Elongation_Cortex_BRZ_1_BL	0.010340375	0.010340375	6.924575166127492e-16	15.159606866114231	Cortex	AT1G26960_AT2G42490	FALSE
AT3G01220	ATHB-20	AT1G76090	SMT3	Elongation_Cortex_BRZ_1_BL	0.010304594	0.010304594	7.287555784326112e-21	20.137418107809975	Cortex	AT3G01220_AT1G76090	FALSE
AT1G26960	ATHB-23	AT5G15230	GASA4	Elongation_Cortex_BRZ_1_BL	0.010287472	0.010287472	9.939474012257742e-22	21.00263659745562	Cortex	AT1G26960_AT5G15230	FALSE
AT1G69780	ATHB-13	AT1G61100	AT1G61100	Elongation_Cortex_BRZ_1_BL	0.010260983	0.010260983	8.534631125278023e-14	13.06881524475642	Cortex	AT1G69780_AT1G61100	FALSE
AT1G26960	ATHB-23	AT1G20840	MSSP1	Elongation_Cortex_BRZ_1_BL	0.01023854	0.01023854	6.6209393293921574e-15	14.179080391733685	Cortex	AT1G26960_AT1G20840	FALSE
AT1G26960	ATHB-23	AT4G30550	GGP3	Elongation_Cortex_BRZ_1_BL	0.010210414	0.010210414	2.9768435172330663e-15	14.526243994170327	Cortex	AT1G26960_AT4G30550	FALSE
AT1G26960	ATHB-23	AT1G74380	XXT5	Elongation_Cortex_BRZ_1_BL	0.010186763	0.010186763	4.2918272785953835e-16	15.367357764213615	Cortex	AT1G26960_AT1G74380	TRUE
AT5G15150	HAT7	AT3G61430	PIP1-1	Elongation_Cortex_BRZ_1_BL	-0.010184636	0.010184636	2.8655198409565866e-16	15.542796580126096	Cortex	AT5G15150_AT3G61430	FALSE
AT1G26960	ATHB-23	AT5G49540	AT5G49540	Elongation_Cortex_BRZ_1_BL	0.010178369	0.010178369	1.3555127296585033e-10	9.867896399592544	Cortex	AT1G26960_AT5G49540	FALSE
AT5G15150	HAT7	AT4G30060	AT4G30060	Elongation_Cortex_BRZ_1_BL	0.010163123	0.010163123	2.538358740051931e-15	14.59544700012345	Cortex	AT5G15150_AT4G30060	FALSE
AT1G33240	AT-GTL1	AT5G12940	AT5G12940	Elongation_Cortex_BRZ_1_BL	0.010148445	0.010148445	1.3917234775790488e-17	16.856447046400273	Cortex	AT1G33240_AT5G12940	FALSE
AT5G15150	HAT7	AT1G26850	AT1G26850	Elongation_Cortex_BRZ_1_BL	0.010122152	0.010122152	4.219303331969542e-15	14.374759251421835	Cortex	AT5G15150_AT1G26850	TRUE
AT5G15150	HAT7	AT5G14030	AT5G14030	Elongation_Cortex_BRZ_1_BL	0.010108176	0.010108176	3.5935463335715736e-14	13.444476751173246	Cortex	AT5G15150_AT5G14030	FALSE
AT1G33240	AT-GTL1	AT5G15970	KIN2	Elongation_Cortex_BRZ_1_BL	-0.010098635	0.010098635	4.679876212492055e-12	11.32976563430678	Cortex	AT1G33240_AT5G15970	FALSE
AT1G26960	ATHB-23	AT5G41790	CIP1	Elongation_Cortex_BRZ_1_BL	0.010087858	0.010087858	7.220666344806867e-14	13.141422722580032	Cortex	AT1G26960_AT5G41790	FALSE
AT1G33240	AT-GTL1	AT3G24750	AT3G24750	Elongation_Cortex_BRZ_1_BL	0.010075491	0.010075491	1.0206854229993794e-17	16.9911080875962	Cortex	AT1G33240_AT3G24750	FALSE
AT1G69780	ATHB-13	AT5G26667	PYR6	Elongation_Cortex_BRZ_1_BL	0.010065971	0.010065971	2.742345348225512e-6	5.5618778546579275	Cortex	AT1G69780_AT5G26667	FALSE
AT1G26960	ATHB-23	AT1G30630	AT1G30630	Elongation_Cortex_BRZ_1_BL	0.010041977	0.010041977	1.5923278654220165e-13	12.797967504762113	Cortex	AT1G26960_AT1G30630	FALSE
AT5G15150	HAT7	AT1G29890	AT1G29890	Elongation_Cortex_BRZ_1_BL	0.009998778	0.009998778	4.418867350457236e-13	12.35468903528521	Cortex	AT5G15150_AT1G29890	TRUE
AT1G33240	AT-GTL1	AT1G68370	ATJ15	Elongation_Cortex_BRZ_1_BL	0.009987625	0.009987625	1.3923770998713815e-9	8.85624312807755	Cortex	AT1G33240_AT1G68370	FALSE
AT1G33240	AT-GTL1	AT2G42490	AT2G42490	Elongation_Cortex_BRZ_1_BL	0.009957439	0.009957439	5.491117742664756e-12	11.26033924388098	Cortex	AT1G33240_AT2G42490	FALSE
AT1G69780	ATHB-13	AT2G33990	iqd9	Elongation_Cortex_BRZ_1_BL	-0.0099300435	0.0099300435	1.4632437616451774e-12	11.834683318769464	Cortex	AT1G69780_AT2G33990	FALSE
AT5G15150	HAT7	AT1G16560	AT1G16560	Elongation_Cortex_BRZ_1_BL	0.009916078	0.009916078	4.114003974603878e-14	13.38573529306237	Cortex	AT5G15150_AT1G16560	FALSE
AT1G26960	ATHB-23	AT1G13420	SOT8	Elongation_Cortex_BRZ_1_BL	-0.009883866	0.009883866	3.500487719840424e-14	13.455871441570068	Cortex	AT1G26960_AT1G13420	FALSE
AT1G33240	AT-GTL1	AT1G03870	FLA9	Elongation_Cortex_BRZ_1_BL	0.009872581	0.009872581	5.811580202283695e-12	11.235705764369941	Cortex	AT1G33240_AT1G03870	TRUE
AT5G15150	HAT7	AT1G67730	KCR1	Elongation_Cortex_BRZ_1_BL	0.009855977	0.009855977	7.590585170105316e-13	12.119724742371767	Cortex	AT5G15150_AT1G67730	FALSE
AT1G69780	ATHB-13	AT4G08685	SAH7	Elongation_Cortex_BRZ_1_BL	0.009851971	0.009851971	4.632142740515423e-10	9.334218066192744	Cortex	AT1G69780_AT4G08685	FALSE
AT1G69780	ATHB-13	AT5G10840	TMN8	Elongation_Cortex_BRZ_1_BL	0.009849981	0.009849981	1.9743066970323805e-12	11.704585381310471	Cortex	AT1G69780_AT5G10840	FALSE
AT3G01220	ATHB-20	AT1G65010	AT1G65010	Elongation_Cortex_BRZ_1_BL	0.009842939	0.009842939	3.223559186799558e-15	14.491664351429462	Cortex	AT3G01220_AT1G65010	FALSE
AT3G01220	ATHB-20	AT3G19820	DIM	Elongation_Cortex_BRZ_1_BL	0.009834533	0.009834533	1.4355729999505393e-13	12.84297471840982	Cortex	AT3G01220_AT3G19820	TRUE
AT5G15150	HAT7	AT5G54160	OMT1	Elongation_Cortex_BRZ_1_BL	-0.009833821	0.009833821	1.8450524769325076e-16	15.733991277137381	Cortex	AT5G15150_AT5G54160	FALSE
AT1G26960	ATHB-23	AT3G56310	AGAL3	Elongation_Cortex_BRZ_1_BL	0.009832926	0.009832926	3.617177840381015e-11	10.441630138405245	Cortex	AT1G26960_AT3G56310	TRUE
AT1G33240	AT-GTL1	AT1G64330	AT1G64330	Elongation_Cortex_BRZ_1_BL	0.009828864	0.009828864	2.6992996648182275e-15	14.568748899232753	Cortex	AT1G33240_AT1G64330	FALSE
AT5G15150	HAT7	AT2G36830	TIP1-1	Elongation_Cortex_BRZ_1_BL	-0.009825044	0.009825044	1.5120138938883333e-16	15.82044421808659	Cortex	AT5G15150_AT2G36830	FALSE
AT3G01220	ATHB-20	AT3G21680	AT3G21680	Elongation_Cortex_BRZ_1_BL	0.009820517	0.009820517	1.733985565262711e-17	16.760954522172867	Cortex	AT3G01220_AT3G21680	FALSE
AT3G01220	ATHB-20	AT3G28180	CSLC4	Elongation_Cortex_BRZ_1_BL	0.0098094605	0.0098094605	3.1072190282700733e-13	12.507628132191956	Cortex	AT3G01220_AT3G28180	TRUE
AT5G15150	HAT7	AT1G30630	AT1G30630	Elongation_Cortex_BRZ_1_BL	0.009805404	0.009805404	1.4690267811849086e-14	13.832970286704771	Cortex	AT5G15150_AT1G30630	FALSE
AT1G26960	ATHB-23	AT1G51680	4CL1	Elongation_Cortex_BRZ_1_BL	-0.009805165	0.009805165	7.974404614283125e-16	15.098301732394166	Cortex	AT1G26960_AT1G51680	FALSE
AT1G69780	ATHB-13	AT3G25290	AT3G25290	Elongation_Cortex_BRZ_1_BL	0.009796432	0.009796432	3.0162310467297945e-12	11.520535394076619	Cortex	AT1G69780_AT3G25290	FALSE
AT1G26960	ATHB-23	AT2G45010	AT2G45010	Elongation_Cortex_BRZ_1_BL	0.0097748805	0.0097748805	2.7230544737220336e-17	16.564943670668754	Cortex	AT1G26960_AT2G45010	FALSE
AT1G33240	AT-GTL1	AT2G21160	AT2G21160	Elongation_Cortex_BRZ_1_BL	0.009770058	0.009770058	1.6598157873288453e-7	6.779940108939408	Cortex	AT1G33240_AT2G21160	FALSE
AT1G26960	ATHB-23	AT3G53260	PAL2	Elongation_Cortex_BRZ_1_BL	-0.009749448	0.009749448	7.668393320635006e-14	13.115295619763637	Cortex	AT1G26960_AT3G53260	FALSE
AT5G15150	HAT7	AT4G21150	RPN2	Elongation_Cortex_BRZ_1_BL	0.009748076	0.009748076	6.883444515283056e-11	10.16219418391117	Cortex	AT5G15150_AT4G21150	FALSE
AT1G33240	AT-GTL1	AT1G62480	AT1G62480	Elongation_Cortex_BRZ_1_BL	0.009733096	0.009733096	1.126888110369945e-19	18.948119203262905	Cortex	AT1G33240_AT1G62480	FALSE
AT3G01220	ATHB-20	AT1G12240	BFRUCT4	Elongation_Cortex_BRZ_1_BL	0.009721484	0.009721484	6.184599415231547e-16	15.208688424957826	Cortex	AT3G01220_AT1G12240	FALSE
AT1G33240	AT-GTL1	AT3G05020	ACP1	Elongation_Cortex_BRZ_1_BL	0.0097082695	0.0097082695	3.434893565114271e-11	10.4640867156058	Cortex	AT1G33240_AT3G05020	FALSE
AT1G69780	ATHB-13	AT5G54750	AT5G54750	Elongation_Cortex_BRZ_1_BL	0.009696258	0.009696258	3.5446084545179986e-9	8.450431730984084	Cortex	AT1G69780_AT5G54750	FALSE
AT1G69780	ATHB-13	AT5G40890	CLC-A	Elongation_Cortex_BRZ_1_BL	0.0096808	0.0096808	6.386967336101264e-10	9.194705304882762	Cortex	AT1G69780_AT5G40890	FALSE
AT5G15150	HAT7	AT5G42420	URGT3	Elongation_Cortex_BRZ_1_BL	0.009674202	0.009674202	5.521499649530533e-13	12.257942951063885	Cortex	AT5G15150_AT5G42420	FALSE
AT3G01220	ATHB-20	AT5G42420	URGT3	Elongation_Cortex_BRZ_1_BL	0.009663028	0.009663028	1.26830003350501e-15	14.896777996074206	Cortex	AT3G01220_AT5G42420	FALSE
AT5G15150	HAT7	AT1G11580	ATPMEPCRA	Elongation_Cortex_BRZ_1_BL	0.009659394	0.009659394	8.243000744047326e-17	16.08391466095508	Cortex	AT5G15150_AT1G11580	TRUE
AT5G15150	HAT7	AT3G49845	AT3G49845	Elongation_Cortex_BRZ_1_BL	0.009651147	0.009651147	3.8056585121579905e-18	17.419570184241092	Cortex	AT5G15150_AT3G49845	FALSE
AT5G15150	HAT7	AT1G52360	AT1G52360	Elongation_Cortex_BRZ_1_BL	0.0096407635	0.0096407635	2.0810157959754787e-18	17.68172462325836	Cortex	AT5G15150_AT1G52360	FALSE
AT5G15150	HAT7	AT3G09300	ORP3B	Elongation_Cortex_BRZ_1_BL	0.009631724	0.009631724	2.2132155308692426e-14	13.654976290858416	Cortex	AT5G15150_AT3G09300	FALSE
AT1G33240	AT-GTL1	AT4G25260	PMEI7	Elongation_Cortex_BRZ_1_BL	0.009625509	0.009625509	5.280369449900529e-17	16.277335690261655	Cortex	AT1G33240_AT4G25260	FALSE
AT1G33240	AT-GTL1	AT5G40890	CLC-A	Elongation_Cortex_BRZ_1_BL	0.009612612	0.009612612	4.0887964505341725e-14	13.388404509061743	Cortex	AT1G33240_AT5G40890	FALSE
AT1G69780	ATHB-13	AT4G32330	WDL5	Elongation_Cortex_BRZ_1_BL	0.009609576	0.009609576	2.8137074892165756e-14	13.550721053462105	Cortex	AT1G69780_AT4G32330	FALSE
AT3G01220	ATHB-20	AT3G08030	AT3G08030	Elongation_Cortex_BRZ_1_BL	0.009579597	0.009579597	2.97863942502652e-12	11.525982066506053	Cortex	AT3G01220_AT3G08030	FALSE
AT1G69780	ATHB-13	AT1G20840	MSSP1	Elongation_Cortex_BRZ_1_BL	0.009551333	0.009551333	1.5325454743280345e-12	11.814586630051487	Cortex	AT1G69780_AT1G20840	FALSE
AT1G33240	AT-GTL1	AT1G11580	ATPMEPCRA	Elongation_Cortex_BRZ_1_BL	0.009539347	0.009539347	6.144076765098628e-13	12.211543366796455	Cortex	AT1G33240_AT1G11580	TRUE
AT5G15150	HAT7	AT4G32330	WDL5	Elongation_Cortex_BRZ_1_BL	0.009539101	0.009539101	1.4187560691894004e-18	17.848092267623276	Cortex	AT5G15150_AT4G32330	FALSE
AT1G26960	ATHB-23	AT5G10430	AGP4	Elongation_Cortex_BRZ_1_BL	0.009537367	0.009537367	7.56048439410883e-19	18.121450378711852	Cortex	AT1G26960_AT5G10430	FALSE
AT1G26960	ATHB-23	AT3G54770	ARP1	Elongation_Cortex_BRZ_1_BL	0.009532109	0.009532109	1.2019756499574159e-17	16.920104330333483	Cortex	AT1G26960_AT3G54770	FALSE
AT5G15150	HAT7	AT5G15230	GASA4	Elongation_Cortex_BRZ_1_BL	0.009531934	0.009531934	9.720973675469367e-24	23.012290232943542	Cortex	AT5G15150_AT5G15230	FALSE
AT5G15150	HAT7	AT1G65010	AT1G65010	Elongation_Cortex_BRZ_1_BL	0.009529862	0.009529862	5.665845432178297e-16	15.246735277480193	Cortex	AT5G15150_AT1G65010	FALSE
AT1G26960	ATHB-23	AT5G59880	ADF3	Elongation_Cortex_BRZ_1_BL	0.009527043	0.009527043	1.2065637439746243e-16	15.91844972893535	Cortex	AT1G26960_AT5G59880	FALSE
AT1G26960	ATHB-23	AT5G56540	AGP14	Elongation_Cortex_BRZ_1_BL	0.009514165	0.009514165	7.585047037568976e-11	10.120041721654665	Cortex	AT1G26960_AT5G56540	FALSE
AT1G26960	ATHB-23	AT1G03870	FLA9	Elongation_Cortex_BRZ_1_BL	0.009506204	0.009506204	3.7421635064296665e-8	7.426877240783412	Cortex	AT1G26960_AT1G03870	TRUE
AT1G26960	ATHB-23	AT5G03345	AT5G03345	Elongation_Cortex_BRZ_1_BL	0.0095030395	0.0095030395	6.648174983287498e-6	5.17729755822574	Cortex	AT1G26960_AT5G03345	FALSE
AT5G15150	HAT7	AT4G03190	GRH1	Elongation_Cortex_BRZ_1_BL	0.0094745075	0.0094745075	3.1726165144324445e-17	16.49858241946308	Cortex	AT5G15150_AT4G03190	FALSE
AT1G26960	ATHB-23	AT3G05280	AT3G05280	Elongation_Cortex_BRZ_1_BL	0.009463889	0.009463889	8.580209145039499e-11	10.066502125970693	Cortex	AT1G26960_AT3G05280	FALSE
AT5G15150	HAT7	AT1G62480	AT1G62480	Elongation_Cortex_BRZ_1_BL	0.009463302	0.009463302	2.8806314722181417e-19	18.540512298755154	Cortex	AT5G15150_AT1G62480	FALSE
AT1G26960	ATHB-23	AT5G40890	CLC-A	Elongation_Cortex_BRZ_1_BL	0.009457869	0.009457869	1.7121876376130722e-12	11.766448642979793	Cortex	AT1G26960_AT5G40890	FALSE
AT1G33240	AT-GTL1	AT1G65840	PAO4	Elongation_Cortex_BRZ_1_BL	0.0094534885	0.0094534885	2.644059882908115e-14	13.577728713134185	Cortex	AT1G33240_AT1G65840	FALSE
AT1G26960	ATHB-23	AT1G55330	AGP21	Elongation_Cortex_BRZ_1_BL	0.0094455	0.0094455	1.932865242864312e-11	10.71379842342644	Cortex	AT1G26960_AT1G55330	FALSE
AT1G33240	AT-GTL1	AT3G24530	AT3G24530	Elongation_Cortex_BRZ_1_BL	0.009435036	0.009435036	3.879983419544362e-15	14.411170130286148	Cortex	AT1G33240_AT3G24530	FALSE
AT3G01220	ATHB-20	AT3G45070	AT3G45070	Elongation_Cortex_BRZ_1_BL	-0.0094319815	0.0094319815	1.6178620748833153e-18	17.791058505387717	Cortex	AT3G01220_AT3G45070	FALSE
AT5G15150	HAT7	AT5G65810	CGR3	Elongation_Cortex_BRZ_1_BL	0.009421459	0.009421459	1.675471839414926e-16	15.775862867195753	Cortex	AT5G15150_AT5G65810	TRUE
AT3G01220	ATHB-20	AT2G41110	CAM2	Elongation_Cortex_BRZ_1_BL	0.009417748	0.009417748	4.003518085165773e-17	16.39755820530594	Cortex	AT3G01220_AT2G41110	FALSE
AT5G15150	HAT7	AT3G24530	AT3G24530	Elongation_Cortex_BRZ_1_BL	0.009415807	0.009415807	1.6813846028693235e-15	14.774332933913923	Cortex	AT5G15150_AT3G24530	FALSE
AT3G01220	ATHB-20	AT1G65840	PAO4	Elongation_Cortex_BRZ_1_BL	0.009385125	0.009385125	2.5290372241900358e-15	14.597044778349801	Cortex	AT3G01220_AT1G65840	FALSE
AT3G01220	ATHB-20	AT5G20950	AT5G20950	Elongation_Cortex_BRZ_1_BL	0.009383314	0.009383314	9.61811211224518e-13	12.016910164936816	Cortex	AT3G01220_AT5G20950	TRUE
AT1G26960	ATHB-23	AT4G21850	MSRB9	Elongation_Cortex_BRZ_1_BL	0.009379666	0.009379666	2.581109205970582e-15	14.588193620195737	Cortex	AT1G26960_AT4G21850	FALSE
AT1G33240	AT-GTL1	AT1G36160	ACC1	Elongation_Cortex_BRZ_1_BL	0.009368441	0.009368441	1.916045305987978e-13	12.717594225994453	Cortex	AT1G33240_AT1G36160	FALSE
AT5G15150	HAT7	AT5G02502	OST4B	Elongation_Cortex_BRZ_1_BL	0.009363759	0.009363759	2.8460150220914774e-5	4.54576281191364	Cortex	AT5G15150_AT5G02502	FALSE
AT3G01220	ATHB-20	AT5G10430	AGP4	Elongation_Cortex_BRZ_1_BL	0.009360981	0.009360981	3.811262703696526e-18	17.418931115034276	Cortex	AT3G01220_AT5G10430	FALSE
AT3G01220	ATHB-20	AT1G41830	SKS6	Elongation_Cortex_BRZ_1_BL	0.00934893	0.00934893	1.3395848719787689e-12	11.873029765621004	Cortex	AT3G01220_AT1G41830	FALSE
AT1G26960	ATHB-23	AT1G15210	ABCG35	Elongation_Cortex_BRZ_1_BL	0.009345975	0.009345975	2.4940469439914575e-12	11.603095376308728	Cortex	AT1G26960_AT1G15210	FALSE
AT1G26960	ATHB-23	AT1G65010	AT1G65010	Elongation_Cortex_BRZ_1_BL	0.009342922	0.009342922	5.217606237105869e-13	12.282528699383901	Cortex	AT1G26960_AT1G65010	FALSE
AT1G26960	ATHB-23	AT1G41830	SKS6	Elongation_Cortex_BRZ_1_BL	0.00933539	0.00933539	1.2089932570383292e-15	14.917576121338742	Cortex	AT1G26960_AT1G41830	FALSE
AT3G01220	ATHB-20	AT5G26667	PYR6	Elongation_Cortex_BRZ_1_BL	0.009319145	0.009319145	5.855163356426693e-5	4.232460983801691	Cortex	AT3G01220_AT5G26667	FALSE
AT3G01220	ATHB-20	AT1G13420	SOT8	Elongation_Cortex_BRZ_1_BL	-0.009308753	0.009308753	4.937881439238372e-13	12.306459341885393	Cortex	AT3G01220_AT1G13420	FALSE
AT1G26960	ATHB-23	AT5G56360	PSL4	Elongation_Cortex_BRZ_1_BL	0.009300311	0.009300311	1.9593566971851314e-12	11.707886494317835	Cortex	AT1G26960_AT5G56360	FALSE
AT1G26960	ATHB-23	AT1G65840	PAO4	Elongation_Cortex_BRZ_1_BL	0.0092824185	0.0092824185	5.938552675017947e-12	11.2263193869789	Cortex	AT1G26960_AT1G65840	FALSE
AT5G15150	HAT7	AT1G69780	ATHB-13	Elongation_Cortex_BRZ_1_BL	0.009274594	0.009274594	3.890543540484981e-13	12.409989719974282	Cortex	AT5G15150_AT1G69780	FALSE
AT1G69780	ATHB-13	AT1G77610	UDP-GALT1	Elongation_Cortex_BRZ_1_BL	0.009264822	0.009264822	1.0717695631044328e-11	10.96989858052947	Cortex	AT1G69780_AT1G77610	FALSE
AT3G01220	ATHB-20	AT3G07460	AT3G07460	Elongation_Cortex_BRZ_1_BL	0.009263171	0.009263171	1.3148122593735602e-13	12.881136255188627	Cortex	AT3G01220_AT3G07460	FALSE
AT1G33240	AT-GTL1	AT3G28180	CSLC4	Elongation_Cortex_BRZ_1_BL	0.009258926	0.009258926	9.062140228026e-14	13.042769221809591	Cortex	AT1G33240_AT3G28180	TRUE
AT5G15150	HAT7	AT3G15980	AT3G15980	Elongation_Cortex_BRZ_1_BL	0.009251548	0.009251548	6.465365309058063e-13	12.189406931382827	Cortex	AT5G15150_AT3G15980	FALSE
AT5G15150	HAT7	AT5G45420	MAMYB	Elongation_Cortex_BRZ_1_BL	0.009244975	0.009244975	2.1970963867451496e-12	11.658150890137602	Cortex	AT5G15150_AT5G45420	FALSE
AT5G15150	HAT7	AT2G45010	AT2G45010	Elongation_Cortex_BRZ_1_BL	0.0092409905	0.0092409905	9.70772752112422e-14	13.01288242205301	Cortex	AT5G15150_AT2G45010	FALSE
AT1G26960	ATHB-23	AT2G17300	AT2G17300	Elongation_Cortex_BRZ_1_BL	0.009227623	0.009227623	4.90852594457845e-17	16.309048909149894	Cortex	AT1G26960_AT2G17300	FALSE
AT1G33240	AT-GTL1	AT1G41830	SKS6	Elongation_Cortex_BRZ_1_BL	0.009210748	0.009210748	2.6538444490844334e-17	16.57612453621313	Cortex	AT1G33240_AT1G41830	FALSE
AT1G33240	AT-GTL1	AT4G30060	AT4G30060	Elongation_Cortex_BRZ_1_BL	0.009207666	0.009207666	4.13057500299214e-19	18.383989487509606	Cortex	AT1G33240_AT4G30060	FALSE
AT1G69780	ATHB-13	AT4G03190	GRH1	Elongation_Cortex_BRZ_1_BL	0.009207363	0.009207363	2.4887405364432664e-13	12.604020378387249	Cortex	AT1G69780_AT4G03190	FALSE
AT1G26960	ATHB-23	AT4G30060	AT4G30060	Elongation_Cortex_BRZ_1_BL	0.009195919	0.009195919	8.615145815027522e-16	15.064737367533896	Cortex	AT1G26960_AT4G30060	FALSE
AT1G69780	ATHB-13	AT3G19820	DIM	Elongation_Cortex_BRZ_1_BL	0.009192778	0.009192778	3.842551098728988e-10	9.415380348487039	Cortex	AT1G69780_AT3G19820	TRUE
AT1G69780	ATHB-13	AT5G56360	PSL4	Elongation_Cortex_BRZ_1_BL	0.009184626	0.009184626	3.963556862269765e-15	14.401914906918583	Cortex	AT1G69780_AT5G56360	FALSE
AT1G33240	AT-GTL1	AT2G03350	AT2G03350	Elongation_Cortex_BRZ_1_BL	0.009174539	0.009174539	2.964023078764246e-11	10.528118419133687	Cortex	AT1G33240_AT2G03350	FALSE
AT5G15150	HAT7	AT3G28940	AIG2B	Elongation_Cortex_BRZ_1_BL	-0.009155498	0.009155498	1.4628132634803834e-8	7.834811110522791	Cortex	AT5G15150_AT3G28940	FALSE
AT1G33240	AT-GTL1	AT5G08130	BIM1	Elongation_Cortex_BRZ_1_BL	0.009143546	0.009143546	1.0930997659769875e-17	16.96134019867611	Cortex	AT1G33240_AT5G08130	FALSE
AT1G33240	AT-GTL1	AT1G26960	ATHB-23	Elongation_Cortex_BRZ_1_BL	0.009128621	0.009128621	2.1830380837313093e-15	14.66093868783182	Cortex	AT1G33240_AT1G26960	FALSE
AT3G01220	ATHB-20	AT3G28200	PER31	Elongation_Cortex_BRZ_1_BL	0.009126497	0.009126497	1.1189895537236926e-17	16.951173967789195	Cortex	AT3G01220_AT3G28200	FALSE
AT1G26960	ATHB-23	AT2G41110	CAM2	Elongation_Cortex_BRZ_1_BL	0.009103114	0.009103114	7.401897393255187e-17	16.130656939485696	Cortex	AT1G26960_AT2G41110	FALSE
AT1G33240	AT-GTL1	AT4G12730	FLA2	Elongation_Cortex_BRZ_1_BL	0.00910197	0.00910197	1.7584682372917773e-13	12.754865471813057	Cortex	AT1G33240_AT4G12730	FALSE
AT1G69780	ATHB-13	AT5G05270	CHI3	Elongation_Cortex_BRZ_1_BL	0.0090987645	0.0090987645	7.536948445643094e-12	11.122804455386204	Cortex	AT1G69780_AT5G05270	FALSE
AT1G33240	AT-GTL1	AT1G22882	SUN3	Elongation_Cortex_BRZ_1_BL	0.009087395	0.009087395	2.766900592453224e-15	14.558006443650717	Cortex	AT1G33240_AT1G22882	FALSE
AT3G01220	ATHB-20	AT1G67730	KCR1	Elongation_Cortex_BRZ_1_BL	0.0090778265	0.0090778265	3.922032447882529e-13	12.40648881763457	Cortex	AT3G01220_AT1G67730	FALSE
AT1G26960	ATHB-23	AT3G14940	PPC3	Elongation_Cortex_BRZ_1_BL	-0.0090510845	0.0090510845	2.3825031413573234e-16	15.622966518067075	Cortex	AT1G26960_AT3G14940	FALSE
AT3G01220	ATHB-20	AT1G30630	AT1G30630	Elongation_Cortex_BRZ_1_BL	0.0090160305	0.0090160305	8.182282556942594e-12	11.087125527183996	Cortex	AT3G01220_AT1G30630	FALSE
AT1G69780	ATHB-13	AT1G14290	SBH2	Elongation_Cortex_BRZ_1_BL	0.009015263	0.009015263	6.327724876519195e-9	8.19875241181238	Cortex	AT1G69780_AT1G14290	FALSE
AT5G15150	HAT7	AT5G08080	SYP132	Elongation_Cortex_BRZ_1_BL	0.008998838	0.008998838	1.9444242546570704e-11	10.711208970194683	Cortex	AT5G15150_AT5G08080	FALSE
AT1G33240	AT-GTL1	AT5G52882	AT5G52882	Elongation_Cortex_BRZ_1_BL	0.008998421	0.008998421	5.925545118119498e-18	17.227271690735332	Cortex	AT1G33240_AT5G52882	FALSE
AT1G69780	ATHB-13	AT1G45130	BGAL5	Elongation_Cortex_BRZ_1_BL	0.008977951	0.008977951	3.5212690672138266e-14	13.453300788351692	Cortex	AT1G69780_AT1G45130	FALSE
AT1G33240	AT-GTL1	AT4G31340	AT4G31340	Elongation_Cortex_BRZ_1_BL	0.00896238	0.00896238	6.803383475264436e-15	14.167275049177956	Cortex	AT1G33240_AT4G31340	FALSE
AT1G26960	ATHB-23	AT3G28180	CSLC4	Elongation_Cortex_BRZ_1_BL	0.008952225	0.008952225	1.6791535193586561e-15	14.774909595962958	Cortex	AT1G26960_AT3G28180	TRUE
AT5G15150	HAT7	AT1G08590	PXL1	Elongation_Cortex_BRZ_1_BL	0.008893749	0.008893749	2.0244632789544432e-16	15.693690096342882	Cortex	AT5G15150_AT1G08590	FALSE
AT1G26960	ATHB-23	AT2G43820	UGT74F2	Elongation_Cortex_BRZ_1_BL	0.008893697	0.008893697	5.839706753271702e-9	8.233608960872793	Cortex	AT1G26960_AT2G43820	FALSE
AT1G69780	ATHB-13	AT1G75750	GASA1	Elongation_Cortex_BRZ_1_BL	-0.008875865	0.008875865	4.653513049458222e-14	13.33221906389365	Cortex	AT1G69780_AT1G75750	FALSE
AT5G15150	HAT7	AT1G74380	XXT5	Elongation_Cortex_BRZ_1_BL	0.008871006	0.008871006	6.1449707542673976e-12	11.211480179708449	Cortex	AT5G15150_AT1G74380	TRUE
AT3G01220	ATHB-20	AT5G03520	RABE1D	Elongation_Cortex_BRZ_1_BL	0.008851659	0.008851659	3.791269240012568e-15	14.421215372708952	Cortex	AT3G01220_AT5G03520	FALSE
AT5G15150	HAT7	AT1G41830	SKS6	Elongation_Cortex_BRZ_1_BL	0.0088445665	0.0088445665	1.3648827235771293e-15	14.86490466341547	Cortex	AT5G15150_AT1G41830	FALSE
AT1G26960	ATHB-23	AT1G45130	BGAL5	Elongation_Cortex_BRZ_1_BL	0.0088166585	0.0088166585	3.0199995966829134e-11	10.519993115042318	Cortex	AT1G26960_AT1G45130	FALSE
AT3G01220	ATHB-20	AT3G17420	GPK1	Elongation_Cortex_BRZ_1_BL	-0.008803304	0.008803304	3.13288849490748e-14	13.504055062158882	Cortex	AT3G01220_AT3G17420	FALSE
AT1G69780	ATHB-13	AT5G03345	AT5G03345	Elongation_Cortex_BRZ_1_BL	0.008801887	0.008801887	5.508443966156738e-7	6.258971064006664	Cortex	AT1G69780_AT5G03345	FALSE
AT1G33240	AT-GTL1	AT1G13420	SOT8	Elongation_Cortex_BRZ_1_BL	-0.008793232	0.008793232	4.7853839447939455e-18	17.320083211823192	Cortex	AT1G33240_AT1G13420	FALSE
AT1G33240	AT-GTL1	AT4G31470	AT4G31470	Elongation_Cortex_BRZ_1_BL	0.0087852795	0.0087852795	1.4006563339711883e-15	14.853668410444955	Cortex	AT1G33240_AT4G31470	FALSE
AT3G01220	ATHB-20	AT1G08590	PXL1	Elongation_Cortex_BRZ_1_BL	0.008784973	0.008784973	8.949858734063407e-20	19.048183819600393	Cortex	AT3G01220_AT1G08590	FALSE
AT3G01220	ATHB-20	AT2G25980	JAL20	Elongation_Cortex_BRZ_1_BL	-0.008752959	0.008752959	1.0348028400921544e-12	11.985142388000858	Cortex	AT3G01220_AT2G25980	FALSE
AT1G69780	ATHB-13	AT5G63800	BGAL6	Elongation_Cortex_BRZ_1_BL	0.008747272	0.008747272	5.416729421126064e-15	14.266262857941836	Cortex	AT1G69780_AT5G63800	TRUE
AT1G26960	ATHB-23	AT3G28200	PER31	Elongation_Cortex_BRZ_1_BL	0.008722393	0.008722393	6.838906153156637e-18	17.165013355829167	Cortex	AT1G26960_AT3G28200	FALSE
AT5G15150	HAT7	AT2G31570	GPX2	Elongation_Cortex_BRZ_1_BL	-0.008722058	0.008722058	1.8048447607052588e-11	10.743560146926447	Cortex	AT5G15150_AT2G31570	FALSE
AT5G15150	HAT7	AT2G02780	AT2G02780	Elongation_Cortex_BRZ_1_BL	0.008717554	0.008717554	3.9064836788999137e-11	10.40821398581198	Cortex	AT5G15150_AT2G02780	FALSE
AT1G26960	ATHB-23	AT3G47370	RPS20B	Elongation_Cortex_BRZ_1_BL	-0.008715637	0.008715637	2.299354411693787e-9	8.6383940834588	Cortex	AT1G26960_AT3G47370	FALSE
AT1G26960	ATHB-23	AT3G21680	AT3G21680	Elongation_Cortex_BRZ_1_BL	0.008712183	0.008712183	1.7078607771445166e-14	13.767547535393085	Cortex	AT1G26960_AT3G21680	FALSE
AT1G26960	ATHB-23	AT3G20110	CYP705A20	Elongation_Cortex_BRZ_1_BL	0.008711851	0.008711851	5.650199848423768e-17	16.24793619084734	Cortex	AT1G26960_AT3G20110	FALSE
AT5G15150	HAT7	AT1G10120	BHLH74	Elongation_Cortex_BRZ_1_BL	0.008708473	0.008708473	5.930904118104586e-12	11.22687909692682	Cortex	AT5G15150_AT1G10120	FALSE
AT1G69780	ATHB-13	AT3G57450	AT3G57450	Elongation_Cortex_BRZ_1_BL	-0.008701919	0.008701919	2.8102638381049105e-12	11.551252904986683	Cortex	AT1G69780_AT3G57450	FALSE
AT1G33240	AT-GTL1	AT2G22870	EMB2001	Elongation_Cortex_BRZ_1_BL	-0.00869007	0.00869007	2.4242000273309275e-9	8.615431548209555	Cortex	AT1G33240_AT2G22870	FALSE
AT1G69780	ATHB-13	AT5G12940	AT5G12940	Elongation_Cortex_BRZ_1_BL	0.00868357	0.00868357	4.309744257647465e-14	13.365548500323683	Cortex	AT1G69780_AT5G12940	FALSE
AT1G69780	ATHB-13	AT3G09455	OST4C	Elongation_Cortex_BRZ_1_BL	0.008678103	0.008678103	2.3216121884073577e-7	6.6342103248649185	Cortex	AT1G69780_AT3G09455	FALSE
AT5G15150	HAT7	AT5G49540	AT5G49540	Elongation_Cortex_BRZ_1_BL	0.0086349975	0.0086349975	1.1364264739856082e-14	13.94445865758555	Cortex	AT5G15150_AT5G49540	FALSE
AT1G69780	ATHB-13	AT2G36830	TIP1-1	Elongation_Cortex_BRZ_1_BL	-0.008626901	0.008626901	7.896550935053662e-13	12.10256255895712	Cortex	AT1G69780_AT2G36830	FALSE
AT1G26960	ATHB-23	AT1G43170	ARP1	Elongation_Cortex_BRZ_1_BL	-0.008621128	0.008621128	1.1216275297040705e-8	7.950151339737761	Cortex	AT1G26960_AT1G43170	FALSE
AT1G26960	ATHB-23	AT5G10840	TMN8	Elongation_Cortex_BRZ_1_BL	0.008618473	0.008618473	2.69461934753127e-13	12.569502576281577	Cortex	AT1G26960_AT5G10840	FALSE
AT5G15150	HAT7	AT3G28200	PER31	Elongation_Cortex_BRZ_1_BL	0.008606528	0.008606528	1.9984451065619797e-18	17.699307776473	Cortex	AT5G15150_AT3G28200	FALSE
AT1G69780	ATHB-13	AT1G29890	AT1G29890	Elongation_Cortex_BRZ_1_BL	0.0085977325	0.0085977325	2.2694789849089096e-12	11.644073834415009	Cortex	AT1G69780_AT1G29890	TRUE
AT1G26960	ATHB-23	AT3G25930	AT3G25930	Elongation_Cortex_BRZ_1_BL	-0.008591679	0.008591679	3.6225397987698207e-17	16.440986834485862	Cortex	AT1G26960_AT3G25930	FALSE
AT1G33240	AT-GTL1	AT5G60980	AT5G60980	Elongation_Cortex_BRZ_1_BL	0.008591423	0.008591423	3.0410175535619006e-15	14.516981072985407	Cortex	AT1G33240_AT5G60980	FALSE
AT3G01220	ATHB-20	AT4G21850	MSRB9	Elongation_Cortex_BRZ_1_BL	0.008581472	0.008581472	5.959267761174207e-17	16.22480710046414	Cortex	AT3G01220_AT4G21850	FALSE
[truncated: 3,413 more rows]
